# Supplementary material for: pKa Calculations of GPCRs: Understanding Protonation States in Receptor Activation
Source: J Chem Inf Model. 2024 Aug 16;64(17):6850–6. doi: 10.1021/acs.jcim.4c01125 (PMC11388449; doi:10.1021/acs.jcim.4c01125)
Supplement: Supplementary file 2 — ci4c01125_si_002.zip [file ci4c01125_si_002.zip › cb1r_active_prot_last.gro]

CB1R ActProt in POPC:CHL Membrane
90754
  107CYS    CAY    1   4.025   8.132   7.688  0.2671  0.1817 -0.1072
  107CYS    HY1    2   3.941   8.202   7.673  1.1804  1.0952 -1.1105
  107CYS    HY2    3   4.045   8.108   7.795  0.7451 -0.3090 -0.3013
  107CYS    HY3    4   3.986   8.037   7.645 -2.6162 -0.0370  2.6353
  107CYS     CY    5   4.149   8.183   7.624  0.4313  0.0177  0.0764
  107CYS     OY    6   4.152   8.299   7.581 -0.1182  0.2231  0.5779
  107CYS      N    7   4.259   8.106   7.627  0.6315  0.3077  0.2546
  107CYS     HN    8   4.250   8.016   7.669  0.6174 -0.0141 -0.4165
  107CYS     CA    9   4.393   8.136   7.586  0.5656 -0.3252 -0.4531
  107CYS     HA   10   4.416   8.231   7.633 -0.8374  0.2699 -0.9037
  107CYS     CB   11   4.490   8.026   7.630 -0.0317 -0.8262 -0.3757
  107CYS    HB1   12   4.460   7.940   7.566 -0.5712 -0.4360 -0.6507
  107CYS    HB2   13   4.471   8.005   7.737 -1.8270  1.9120 -0.0795
  107CYS     SG   14   4.666   8.062   7.600 -0.1255  0.4553  0.5632
  107CYS    HG1   15   4.637   8.080   7.472  0.7947  1.7815  0.5177
  107CYS      C   16   4.394   8.168   7.440 -0.4436  0.3406 -0.3217
  107CYS      O   17   4.329   8.103   7.359  0.1727 -0.3544 -0.2635
  108PHE      N   18   4.463   8.279   7.409  0.2645  0.0039  0.0370
  108PHE     HN   19   4.522   8.322   7.477 -1.5596  1.8677  0.5436
  108PHE     CA   20   4.464   8.343   7.281 -0.5368 -0.1182 -0.0295
  108PHE     HA   21   4.533   8.424   7.299 -1.1617 -0.1156  2.8097
  108PHE     CB   22   4.510   8.245   7.172 -0.0720  0.3305 -0.2401
  108PHE    HB1   23   4.502   8.296   7.074  0.2176  0.9945  0.0771
  108PHE    HB2   24   4.454   8.149   7.167  0.8593 -0.1657 -2.1237
  108PHE     CG   25   4.653   8.208   7.195 -0.2004  0.4600  0.8451
  108PHE    CD1   26   4.743   8.308   7.171 -0.0937  0.0737 -0.4362
  108PHE    HD1   27   4.704   8.398   7.126 -2.5055 -0.1231  1.0934
  108PHE    CE1   28   4.878   8.282   7.181 -0.2126 -0.3499  0.0855
  108PHE    HE1   29   4.940   8.370   7.169 -1.6711  0.6787 -0.1729
  108PHE     CZ   30   4.923   8.169   7.245  0.3425 -0.0183  0.2874
  108PHE     HZ   31   5.027   8.157   7.272  0.2058 -1.0211  0.4136
  108PHE    CD2   32   4.700   8.088   7.243  0.2939  0.2686 -0.0907
  108PHE    HD2   33   4.632   8.014   7.282 -1.0386  0.5261 -1.8474
  108PHE    CE2   34   4.832   8.071   7.279  0.4269 -0.5297 -0.9176
  108PHE    HE2   35   4.858   7.975   7.321 -0.6391 -0.2198  0.5089
  108PHE      C   36   4.344   8.419   7.235 -0.2262  0.3934 -0.0056
  108PHE      O   37   4.344   8.475   7.126 -0.4076 -0.6120 -0.5379
  109MET      N   38   4.238   8.422   7.319  0.0658  0.2821  0.3697
  109MET     HN   39   4.225   8.360   7.395 -1.6917  1.0338  0.7220
  109MET     CA   40   4.131   8.515   7.298 -0.1569 -0.1034 -0.2405
  109MET     HA   41   4.159   8.590   7.226  0.0077  3.5162  3.1992
  109MET     CB   42   3.995   8.455   7.262 -0.0575 -0.3983 -0.1234
  109MET    HB1   43   4.017   8.404   7.166  0.1337 -0.8407  0.1452
  109MET    HB2   44   3.920   8.537   7.256 -0.7784 -1.0391 -0.0640
  109MET     CG   45   3.928   8.349   7.351 -0.7654  0.3461  0.2490
  109MET    HG1   46   3.890   8.393   7.445 -0.2995  0.6556  0.2981
  109MET    HG2   47   4.008   8.274   7.373  1.6322  3.2768  2.4062
  109MET     SD   48   3.790   8.264   7.268 -0.2374 -0.2669 -0.0131
  109MET     CE   49   3.761   8.146   7.404 -0.0669 -0.0142  0.2454
  109MET    HE1   50   3.771   8.203   7.499  0.3806  2.1850 -1.0355
  109MET    HE2   51   3.834   8.062   7.402  0.2561  0.2647  0.1806
  109MET    HE3   52   3.655   8.119   7.386 -0.1470  0.4101  0.0456
  109MET      C   53   4.121   8.616   7.408 -0.1659 -0.4269  0.0568
  109MET      O   54   4.014   8.653   7.454  0.2350 -0.0571  0.7071
  110VAL      N   55   4.230   8.683   7.449 -0.3421 -0.1011 -0.0046
  110VAL     HN   56   4.308   8.646   7.399 -0.2439 -2.4436  1.6888
  110VAL     CA   57   4.239   8.764   7.567 -0.2692 -0.3105  0.1361
  110VAL     HA   58   4.163   8.731   7.636 -0.4659 -1.9288 -0.8013
  110VAL     CB   59   4.363   8.744   7.648 -0.0467 -0.6632 -0.2875
  110VAL     HB   60   4.455   8.787   7.601  1.5063 -1.6928  1.6424
  110VAL    CG1   61   4.355   8.801   7.790  0.7786  0.2672 -0.6028
  110VAL   HG11   62   4.441   8.777   7.856  0.3657  0.6200  0.0785
  110VAL   HG12   63   4.266   8.759   7.842  1.8248 -1.0795  0.1560
  110VAL   HG13   64   4.341   8.912   7.786  0.8025  0.4231  1.9895
  110VAL    CG2   65   4.388   8.593   7.663  0.6929 -0.5528 -0.3646
  110VAL   HG21   66   4.469   8.576   7.738  2.5201  1.6470 -1.7044
  110VAL   HG22   67   4.422   8.547   7.568 -1.0968 -1.8329 -0.4306
  110VAL   HG23   68   4.296   8.542   7.697  0.6478 -0.3388 -0.1597
  110VAL      C   69   4.212   8.909   7.545  0.3997 -0.0013  1.3088
  110VAL      O   70   4.294   8.981   7.487 -0.4559 -0.5537 -0.6514
  111LEU      N   71   4.094   8.954   7.591 -0.1470 -0.0079 -0.0465
  111LEU     HN   72   4.031   8.900   7.647 -3.2390  2.3134 -1.0606
  111LEU     CA   73   4.043   9.086   7.571  0.1440  0.1465  0.2111
  111LEU     HA   74   4.056   9.109   7.466  1.8546 -0.4214  0.2750
  111LEU     CB   75   3.891   9.089   7.598  0.0934  0.6911 -0.1169
  111LEU    HB1   76   3.838   9.185   7.585 -1.2353 -0.1353 -1.0454
  111LEU    HB2   77   3.874   9.057   7.703  1.7651 -1.0639 -0.3169
  111LEU     CG   78   3.808   8.990   7.515  0.6158  0.0064  0.1643
  111LEU     HG   79   3.846   8.885   7.513  1.2470  0.2276 -1.4465
  111LEU    CD1   80   3.663   8.979   7.565  0.5914 -0.4205  0.0076
  111LEU   HD11   81   3.603   8.922   7.491  0.4807  1.3979 -1.3918
  111LEU   HD12   82   3.617   9.080   7.578  2.0976  0.0640  2.0841
  111LEU   HD13   83   3.663   8.934   7.666  1.3380 -0.1913  0.1167
  111LEU    CD2   84   3.796   9.048   7.373 -0.3253 -0.7566 -0.0767
  111LEU   HD21   85   3.895   9.045   7.323  0.3752  2.4011  0.8902
  111LEU   HD22   86   3.760   9.153   7.370 -2.1714 -1.2167 -5.5395
  111LEU   HD23   87   3.734   8.989   7.302  1.9839 -1.7180 -1.4106
  111LEU      C   88   4.108   9.201   7.640  0.1514  0.3078 -0.0630
  111LEU      O   89   4.044   9.282   7.706 -0.3201 -0.2321  0.1559
  112ASN      N   90   4.239   9.228   7.625  0.2888 -0.0453  0.4944
  112ASN     HN   91   4.291   9.174   7.560  1.0169  0.2275  0.8427
  112ASN     CA   92   4.300   9.345   7.679 -0.0280  0.4258 -0.1532
  112ASN     HA   93   4.273   9.351   7.784 -1.7988  0.5725 -0.5877
  112ASN     CB   94   4.453   9.344   7.661 -0.0069  0.1111  0.0214
  112ASN    HB1   95   4.497   9.437   7.703 -0.6483  0.9315 -1.0695
  112ASN    HB2   96   4.476   9.334   7.553 -0.2052  0.2435 -0.0344
  112ASN     CG   97   4.503   9.226   7.743  0.0479 -0.1767 -0.4242
  112ASN    OD1   98   4.437   9.182   7.837  0.3820 -0.3192 -0.2550
  112ASN    ND2   99   4.635   9.195   7.728  0.3624  0.8373  0.1330
  112ASN   HD21  100   4.676   9.116   7.772  0.9612 -0.0725 -1.9252
  112ASN   HD22  101   4.697   9.262   7.687  1.3799 -1.0568 -1.5819
  112ASN      C  102   4.264   9.474   7.615 -0.3724  0.2631 -0.2859
  112ASN      O  103   4.237   9.479   7.495  0.1108  0.6184 -0.3827
  113PRO      N  104   4.263   9.586   7.680 -0.0513  0.1819 -0.1431
  113PRO     CD  105   4.286   9.592   7.824 -0.4621  0.4472 -0.0861
  113PRO    HD1  106   4.388   9.555   7.847 -0.2422  0.6082 -0.7741
  113PRO    HD2  107   4.211   9.533   7.881 -0.0140  0.0961  0.1448
  113PRO     CA  108   4.224   9.714   7.628 -0.5204  0.0536 -0.1098
  113PRO     HA  109   4.116   9.709   7.631 -0.5781 -0.1112 -1.7358
  113PRO     CB  110   4.277   9.814   7.730 -0.2406  0.3716 -0.5664
  113PRO    HB1  111   4.207   9.897   7.750  0.9066  0.9873  1.1633
  113PRO    HB2  112   4.381   9.852   7.717  0.1512 -0.5426 -0.1951
  113PRO     CG  113   4.271   9.739   7.864  0.1622  0.6018 -0.4164
  113PRO    HG1  114   4.358   9.774   7.924 -0.6666  3.0689 -0.5148
  113PRO    HG2  115   4.175   9.749   7.918  0.4626  0.8634  0.0789
  113PRO      C  116   4.253   9.760   7.489  0.4296  0.6892  0.2904
  113PRO      O  117   4.164   9.810   7.421  0.1738 -0.5721 -0.3212
  114SER      N  118   4.374   9.723   7.443 -0.1753 -0.5435 -0.3500
  114SER     HN  119   4.439   9.681   7.507 -0.8903 -0.1636  0.6573
  114SER     CA  120   4.426   9.746   7.312 -0.1476  0.1319 -0.2242
  114SER     HA  121   4.407   9.850   7.293 -1.6419  0.3071  1.8245
  114SER     CB  122   4.576   9.713   7.310 -0.2946 -0.5906  0.4063
  114SER    HB1  123   4.630   9.769   7.390  0.9824 -0.2628 -0.6561
  114SER    HB2  124   4.625   9.745   7.216  0.0589  3.7723  1.8700
  114SER     OG  125   4.606   9.580   7.350 -0.0227 -0.5429  0.3630
  114SER    HG1  126   4.630   9.582   7.443 -0.8397 -0.9121  0.5952
  114SER      C  127   4.359   9.668   7.204 -0.4131  0.1014 -0.0408
  114SER      O  128   4.338   9.727   7.098 -0.2493  0.1644 -0.0386
  115GLN      N  129   4.322   9.541   7.227  0.8410 -0.1429  0.7092
  115GLN     HN  130   4.346   9.509   7.319  2.8942  0.2608  0.3579
  115GLN     CA  131   4.263   9.447   7.137  0.2701  0.3386  0.5761
  115GLN     HA  132   4.295   9.466   7.035 -0.9500  0.2395  0.1652
  115GLN     CB  133   4.309   9.305   7.172 -0.3450 -0.3381 -1.2437
  115GLN    HB1  134   4.269   9.225   7.106 -2.3255 -1.5827  1.2724
  115GLN    HB2  135   4.273   9.276   7.273 -1.7466 -1.1318 -1.9358
  115GLN     CG  136   4.459   9.276   7.186 -0.3598 -0.0548 -0.4819
  115GLN    HG1  137   4.484   9.168   7.180  1.7954  0.4044 -0.6144
  115GLN    HG2  138   4.493   9.320   7.282 -0.1947  0.3218 -0.7107
  115GLN     CD  139   4.530   9.335   7.066  0.0160  0.5311  0.0189
  115GLN    OE1  140   4.516   9.283   6.955  0.3388  0.0694  0.1949
  115GLN    NE2  141   4.620   9.435   7.088  0.1056  0.2829  0.8051
  115GLN   HE21  142   4.693   9.452   7.022 -0.3906  0.5091  0.3007
  115GLN   HE22  143   4.621   9.489   7.172  0.3793  1.3135  0.1598
  115GLN      C  144   4.115   9.446   7.148  0.1777  1.1129 -0.3851
  115GLN      O  145   4.039   9.418   7.056  0.2739 -0.1559 -0.1031
  116GLN      N  146   4.061   9.492   7.263 -0.0971  0.0623 -0.0787
  116GLN     HN  147   4.123   9.511   7.338 -0.7817  0.5254  0.3888
  116GLN     CA  148   3.925   9.530   7.287 -0.0304  0.0319  0.3558
  116GLN     HA  149   3.857   9.452   7.255  0.3861 -0.3094  0.2956
  116GLN     CB  150   3.905   9.565   7.435 -0.3749 -0.4900  0.4361
  116GLN    HB1  151   3.963   9.659   7.448  1.1526 -1.1176 -1.3346
  116GLN    HB2  152   3.950   9.481   7.494 -2.1432 -1.8790 -0.1059
  116GLN     CG  153   3.759   9.594   7.470 -0.4042 -0.0375 -0.0466
  116GLN    HG1  154   3.687   9.521   7.427 -2.7529  2.2222 -0.1590
  116GLN    HG2  155   3.731   9.696   7.436  0.6304  0.5883  0.9128
  116GLN     CD  156   3.744   9.583   7.621 -0.0067  0.2447  0.0139
  116GLN    OE1  157   3.819   9.637   7.702  0.2493 -0.5779  0.3388
  116GLN    NE2  158   3.636   9.510   7.659  0.1887 -0.1370 -0.1601
  116GLN   HE21  159   3.639   9.464   7.748 -1.7829  0.0354  0.0362
  116GLN   HE22  160   3.562   9.509   7.593  1.5232 -0.6976 -1.7276
  116GLN      C  161   3.883   9.645   7.201  0.1213  0.2421  0.5630
  116GLN      O  162   3.774   9.640   7.145  0.4185  0.0223 -0.0014
  117LEU      N  163   3.964   9.751   7.189  0.2421  0.0704 -0.1471
  117LEU     HN  164   4.049   9.734   7.239  0.5245  0.3355 -0.5287
  117LEU     CA  165   3.954   9.859   7.095 -0.1187  0.0598 -0.1196
  117LEU     HA  166   3.870   9.917   7.130 -0.2831 -1.1961  1.7566
  117LEU     CB  167   4.079   9.946   7.111  0.2258 -0.4355 -0.0973
  117LEU    HB1  168   4.173   9.893   7.082 -0.0243  0.7395 -3.5729
  117LEU    HB2  169   4.075   9.985   7.215 -0.2295 -1.5320  0.3083
  117LEU     CG  170   4.093  10.079   7.035  0.2086 -0.4789 -0.1774
  117LEU     HG  171   4.099  10.058   6.927  0.2019  1.8814 -0.7006
  117LEU    CD1  172   3.978  10.177   7.065  0.3584 -0.3316 -0.0847
  117LEU   HD11  173   3.990  10.272   7.009 -1.4659  1.3345  2.1308
  117LEU   HD12  174   3.981  10.201   7.174  0.6299 -0.8643  0.0282
  117LEU   HD13  175   3.876  10.146   7.034 -0.2919  2.0684 -0.5327
  117LEU    CD2  176   4.229  10.147   7.059  0.1605 -0.2341 -0.5833
  117LEU   HD21  177   4.237  10.236   6.994 -0.3149  0.2546  0.0202
  117LEU   HD22  178   4.305  10.067   7.043  0.4820 -0.2405  0.8597
  117LEU   HD23  179   4.250  10.179   7.163 -0.7886 -0.3780 -0.3348
  117LEU      C  180   3.954   9.821   6.951 -0.0336  0.2715 -0.1742
  117LEU      O  181   3.888   9.879   6.864 -0.1858  0.4744  0.0727
  118ALA      N  182   4.034   9.719   6.920 -0.5256 -0.1945  0.0689
  118ALA     HN  183   4.098   9.688   6.990 -0.8040 -0.0652  0.3763
  118ALA     CA  184   4.043   9.677   6.783 -0.1680 -0.3400  0.1343
  118ALA     HA  185   4.045   9.758   6.711  0.3706 -1.1827 -0.8156
  118ALA     CB  186   4.170   9.591   6.773  0.2798  0.3252  0.0260
  118ALA    HB1  187   4.258   9.640   6.821  0.4774 -1.7127  1.9079
  118ALA    HB2  188   4.198   9.579   6.666 -1.4464 -0.0715 -0.4069
  118ALA    HB3  189   4.157   9.493   6.825 -0.4646 -0.4407 -1.5355
  118ALA      C  190   3.925   9.604   6.728 -0.0753 -0.1511 -0.3189
  118ALA      O  191   3.886   9.614   6.612 -0.0403 -0.1312 -0.3292
  119ILE      N  192   3.856   9.533   6.818  0.0198  0.0068 -0.1208
  119ILE     HN  193   3.886   9.522   6.913 -0.2104  0.2958 -0.0137
  119ILE     CA  194   3.731   9.472   6.784 -0.1517  0.3810 -0.1711
  119ILE     HA  195   3.742   9.431   6.685 -1.4573  1.5264 -0.8099
  119ILE     CB  196   3.707   9.342   6.857  0.0176  0.1847 -0.4629
  119ILE     HB  197   3.611   9.299   6.822  0.4886 -2.2450  1.0257
  119ILE    CG2  198   3.803   9.230   6.815 -0.5480  0.0683 -1.4787
  119ILE   HG21  199   3.820   9.212   6.706  2.2651  3.4775 -1.7906
  119ILE   HG22  200   3.777   9.133   6.863  3.1081 -0.1049  0.4625
  119ILE   HG23  201   3.905   9.258   6.849 -1.0394 -0.3896  0.4665
  119ILE    CG1  202   3.681   9.356   7.008  0.2369 -0.1583 -0.3925
  119ILE   HG11  203   3.609   9.435   7.040 -1.2390 -1.2571 -0.9053
  119ILE   HG12  204   3.782   9.378   7.048 -0.5120 -0.2714  1.6367
  119ILE     CD  205   3.617   9.234   7.072  0.3998  0.1234  0.3103
  119ILE    HD1  206   3.688   9.149   7.088  0.3756 -0.0122 -0.2850
  119ILE    HD2  207   3.539   9.186   7.009  0.1819 -0.8012  1.2420
  119ILE    HD3  208   3.574   9.259   7.172 -1.3892  1.5837 -0.7789
  119ILE      C  209   3.617   9.566   6.797 -0.4403 -0.0438  0.4159
  119ILE      O  210   3.524   9.565   6.717 -0.1271  0.1550  0.0478
  120ALA      N  211   3.620   9.661   6.893  0.5004  0.4876 -0.1267
  120ALA     HN  212   3.693   9.661   6.960  0.0033  0.5893  0.4185
  120ALA     CA  213   3.529   9.771   6.888  0.1086  0.1678 -0.1132
  120ALA     HA  214   3.430   9.727   6.898 -0.5080  1.5756  0.1996
  120ALA     CB  215   3.548   9.859   7.012  0.4826  0.0471 -0.0847
  120ALA    HB1  216   3.486   9.950   7.000 -0.1468 -0.3624  0.0115
  120ALA    HB2  217   3.653   9.891   7.032 -0.5049  1.8502  2.9983
  120ALA    HB3  218   3.525   9.814   7.111  2.0819  1.3167  0.9161
  120ALA      C  219   3.531   9.851   6.762 -0.3297 -0.4601 -0.5296
  120ALA      O  220   3.426   9.897   6.716 -0.4349 -0.1617  0.0010
  121VAL      N  221   3.651   9.865   6.703 -0.2732  0.4484 -0.2273
  121VAL     HN  222   3.741   9.843   6.738 -0.3287  1.2751  0.4713
  121VAL     CA  223   3.658   9.932   6.576 -0.1563  0.0313 -0.4422
  121VAL     HA  224   3.580  10.005   6.588 -0.2536 -0.3528  1.8167
  121VAL     CB  225   3.790  10.003   6.580 -0.2213  0.1428 -0.2514
  121VAL     HB  226   3.872   9.938   6.617 -0.4794  0.1844  0.4014
  121VAL    CG1  227   3.822  10.070   6.445 -0.0798  0.1221 -0.2292
  121VAL   HG11  228   3.748  10.151   6.424  0.6076  0.4035 -1.6770
  121VAL   HG12  229   3.820   9.996   6.362 -0.0936  0.2263 -0.3215
  121VAL   HG13  230   3.924  10.112   6.435  0.4146 -1.1565 -0.7564
  121VAL    CG2  231   3.768  10.118   6.679  0.1026  0.2459 -0.2978
  121VAL   HG21  232   3.864  10.174   6.672  2.1400 -3.0463 -0.6987
  121VAL   HG22  233   3.745  10.079   6.781 -0.9121 -1.5000 -1.1495
  121VAL   HG23  234   3.683  10.183   6.649 -0.2278 -0.4564 -0.9087
  121VAL      C  235   3.626   9.845   6.459 -0.7649 -0.7954  0.3182
  121VAL      O  236   3.569   9.892   6.361  0.4221  0.3199  0.1303
  122LEU      N  237   3.652   9.714   6.465 -0.0560 -0.6622  0.2705
  122LEU     HN  238   3.712   9.682   6.538  2.6131 -1.0939 -1.9366
  122LEU     CA  239   3.604   9.616   6.372  0.0873 -0.5991  0.1301
  122LEU     HA  240   3.642   9.631   6.272 -2.1453  0.2893 -0.6429
  122LEU     CB  241   3.673   9.484   6.411  0.3978 -0.3893  0.2972
  122LEU    HB1  242   3.627   9.462   6.509  0.3051  0.5473  0.4790
  122LEU    HB2  243   3.782   9.498   6.427  0.7380 -0.9745 -1.3062
  122LEU     CG  244   3.651   9.361   6.322  0.0356  0.0634 -0.2505
  122LEU     HG  245   3.544   9.333   6.308 -0.4167  1.5020  0.1459
  122LEU    CD1  246   3.721   9.382   6.187  0.4613  0.8848  0.0916
  122LEU   HD11  247   3.713   9.287   6.129  0.2055  1.3033 -0.5700
  122LEU   HD12  248   3.831   9.397   6.191  1.0780 -2.7077  0.3636
  122LEU   HD13  249   3.671   9.462   6.129  0.1866  2.0907  1.9137
  122LEU    CD2  250   3.722   9.240   6.386 -0.0088  0.1453 -0.0462
  122LEU   HD21  251   3.832   9.240   6.368  0.2588 -0.9495  1.4329
  122LEU   HD22  252   3.677   9.147   6.347  1.6757 -0.6605 -0.1389
  122LEU   HD23  253   3.703   9.243   6.495 -0.6408 -1.0179 -0.1181
  122LEU      C  254   3.456   9.614   6.357  0.1243 -0.5180 -0.2623
  122LEU      O  255   3.399   9.629   6.249 -0.1312  0.1540 -0.0397
  123SER      N  256   3.379   9.612   6.468 -0.1925 -0.9351 -0.4878
  123SER     HN  257   3.436   9.603   6.549  0.2959  0.2100 -0.6917
  123SER     CA  258   3.237   9.625   6.472 -0.0884  0.0908 -0.0913
  123SER     HA  259   3.198   9.542   6.416  0.8111 -2.0509  2.2710
  123SER     CB  260   3.175   9.587   6.608  0.0089 -0.4075 -0.1845
  123SER    HB1  261   3.228   9.653   6.680  0.2076 -0.8504  0.0763
  123SER    HB2  262   3.204   9.481   6.619  0.0250 -0.4168 -0.3172
  123SER     OG  263   3.034   9.601   6.601  0.0282 -0.0513  0.1061
  123SER    HG1  264   3.001   9.515   6.575  0.5903 -0.9700  2.1562
  123SER      C  265   3.180   9.749   6.411 -0.6621  0.0371  0.3271
  123SER      O  266   3.093   9.753   6.324 -0.5990  0.4127  0.2800
  124LEU      N  267   3.245   9.861   6.447 -0.5602  0.0449  0.1178
  124LEU     HN  268   3.311   9.865   6.521 -1.2937 -0.5737  0.8204
  124LEU     CA  269   3.213   9.987   6.387  0.8393  0.3583 -0.0106
  124LEU     HA  270   3.105   9.985   6.385  0.7793 -3.0848  0.5516
  124LEU     CB  271   3.284  10.090   6.477  0.2002  0.2608  0.6208
  124LEU    HB1  272   3.394  10.076   6.482  0.1006 -0.4048  1.1278
  124LEU    HB2  273   3.248  10.071   6.580 -1.1261 -0.9517 -0.0225
  124LEU     CG  274   3.265  10.237   6.438 -0.2479  0.0436  0.0048
  124LEU     HG  275   3.289  10.252   6.330  0.0496 -0.6968 -0.0334
  124LEU    CD1  276   3.118  10.275   6.459 -0.1208  0.2371  0.5709
  124LEU   HD11  277   3.048  10.224   6.388 -5.5762  3.7488  2.7903
  124LEU   HD12  278   3.102  10.385   6.453  4.6201  1.3587  3.3574
  124LEU   HD13  279   3.082  10.238   6.557 -2.1804  0.7277  0.0645
  124LEU    CD2  280   3.362  10.326   6.517 -0.1658  0.2112 -0.2799
  124LEU   HD21  281   3.346  10.428   6.477 -1.8885 -0.1748 -0.6633
  124LEU   HD22  282   3.467  10.295   6.494 -0.4093 -0.0303 -1.1008
  124LEU   HD23  283   3.345  10.323   6.627  0.9746  0.6607 -0.0755
  124LEU      C  284   3.239   9.992   6.241 -0.0767  0.3298 -0.1816
  124LEU      O  285   3.153  10.034   6.163 -0.3940 -0.7568 -0.4308
  125THR      N  286   3.355   9.942   6.194  0.0951  0.3978  0.1676
  125THR     HN  287   3.419   9.899   6.257 -0.7708 -0.8392  0.2395
  125THR     CA  288   3.393   9.955   6.057 -0.4573  0.6136  0.0319
  125THR     HA  289   3.372  10.056   6.024  0.0365  0.9070  0.5952
  125THR     CB  290   3.539   9.921   6.050 -0.5436  0.2113  0.1909
  125THR     HB  291   3.550   9.817   6.089  0.5437  0.0662 -0.4520
  125THR    OG1  292   3.620  10.016   6.117 -0.4843  0.3813 -0.1214
  125THR    HG1  293   3.617   9.992   6.210  0.9427 -0.3805 -0.2415
  125THR    CG2  294   3.588   9.943   5.906 -0.4500 -0.2891  0.1419
  125THR   HG21  295   3.698   9.951   5.902 -0.2424 -1.0675  2.5337
  125THR   HG22  296   3.557  10.041   5.862 -1.3782  0.1197  1.6099
  125THR   HG23  297   3.557   9.862   5.837  0.3300  2.6479 -4.0908
  125THR      C  298   3.305   9.878   5.965 -0.2508  0.1332  0.2312
  125THR      O  299   3.255   9.923   5.862  0.3588  0.1505 -0.0635
  126LEU      N  300   3.266   9.754   5.997  0.4275 -0.2440 -0.3812
  126LEU     HN  301   3.298   9.705   6.078  1.0708  2.4181  1.1002
  126LEU     CA  302   3.183   9.665   5.922 -0.0921  0.2164 -0.3560
  126LEU     HA  303   3.216   9.661   5.819  1.0553  0.4404 -0.0067
  126LEU     CB  304   3.184   9.524   5.984 -0.4309  0.4379  0.1584
  126LEU    HB1  305   3.105   9.458   5.943  1.5394 -1.3005 -1.0424
  126LEU    HB2  306   3.176   9.528   6.095  1.7408 -0.3035  0.3909
  126LEU     CG  307   3.316   9.447   5.966 -0.6617  0.1056 -0.1092
  126LEU     HG  308   3.398   9.521   5.979 -1.3000  0.4926  2.0608
  126LEU    CD1  309   3.329   9.334   6.069 -0.3626  0.3785  0.1501
  126LEU   HD11  310   3.345   9.380   6.170 -0.6718 -0.3850  0.5511
  126LEU   HD12  311   3.414   9.265   6.051  0.1515  0.5464  1.7008
  126LEU   HD13  312   3.240   9.269   6.067  0.4044 -0.8105  1.8239
  126LEU    CD2  313   3.327   9.391   5.823 -0.7666 -0.5818  0.1485
  126LEU   HD21  314   3.338   9.474   5.749  1.6955  0.7680  1.8770
  126LEU   HD22  315   3.233   9.337   5.802 -1.1105 -0.3734  1.1292
  126LEU   HD23  316   3.416   9.325   5.812 -0.8692 -0.7612  0.3921
  126LEU      C  317   3.041   9.711   5.916 -0.0197  0.5002  0.0663
  126LEU      O  318   2.980   9.695   5.810  0.6479  0.2526 -0.2830
  127GLY      N  319   2.990   9.774   6.023  0.3253  0.5044  0.2303
  127GLY     HN  320   3.046   9.784   6.105  0.7429 -2.9085  0.5354
  127GLY     CA  321   2.860   9.834   6.027  0.2414  0.3680 -0.3683
  127GLY    HA1  322   2.829   9.850   6.129 -0.6387 -1.0695 -0.3740
  127GLY    HA2  323   2.785   9.771   5.982 -0.4178 -0.8628  2.2429
  127GLY      C  324   2.856   9.960   5.948  0.0898  0.3544 -0.3837
  127GLY      O  325   2.757   9.982   5.879 -0.5358 -0.2275  0.3142
  128THR      N  326   2.970  10.032   5.944  0.3115  0.0293 -0.0429
  128THR     HN  327   3.050  10.019   6.001  0.2621 -0.9514 -0.1832
  128THR     CA  328   2.978  10.145   5.857 -0.6230  0.0005 -0.1743
  128THR     HA  329   2.895  10.208   5.886  0.4832  2.7416 -2.4810
  128THR     CB  330   3.100  10.232   5.867 -0.4070 -0.3053 -0.1555
  128THR     HB  331   3.187  10.171   5.835  0.6883  0.3913  1.3645
  128THR    OG1  332   3.108  10.264   6.005 -0.6072 -0.1760 -0.1733
  128THR    HG1  333   3.129  10.182   6.051  0.4224 -1.3071 -2.4962
  128THR    CG2  334   3.092  10.370   5.801 -0.4847 -0.1439  0.1867
  128THR   HG21  335   3.086  10.351   5.691 -2.6837 -1.0561  0.4057
  128THR   HG22  336   3.187  10.427   5.806 -0.1148 -0.5991 -1.1197
  128THR   HG23  337   3.010  10.424   5.853 -0.0209 -0.6333  1.4738
  128THR      C  338   2.961  10.111   5.713 -0.5945 -0.3192 -0.1024
  128THR      O  339   2.873  10.168   5.648 -0.1313 -0.0917 -0.5357
  129PHE      N  340   3.033  10.010   5.661  0.0493  0.0894 -0.0074
  129PHE     HN  341   3.105   9.967   5.714  1.9564  3.3322  0.3068
  129PHE     CA  342   3.018   9.973   5.523 -0.3828 -0.0701  0.0807
  129PHE     HA  343   3.016  10.065   5.467  3.0415 -0.3414 -0.6842
  129PHE     CB  344   3.132   9.879   5.478 -0.5096  0.0247 -0.4389
  129PHE    HB1  345   3.117   9.863   5.369 -0.2483 -2.3185 -0.1634
  129PHE    HB2  346   3.129   9.781   5.530 -1.2244  0.9212  1.3170
  129PHE     CG  347   3.267   9.939   5.498 -0.5656 -0.1151  0.4096
  129PHE    CD1  348   3.360   9.849   5.545  0.0379 -0.0741 -0.6589
  129PHE    HD1  349   3.333   9.749   5.576  0.0129  0.4088  0.9856
  129PHE    CE1  350   3.489   9.893   5.563 -0.1646  0.2478  0.0527
  129PHE    HE1  351   3.572   9.835   5.598 -1.0670  0.5747  2.9523
  129PHE     CZ  352   3.536  10.018   5.529  0.0725  0.2242  0.2991
  129PHE     HZ  353   3.642  10.041   5.531 -0.3330  2.8025 -2.0872
  129PHE    CD2  354   3.310  10.064   5.460 -0.1987 -0.2609  0.3365
  129PHE    HD2  355   3.246  10.130   5.403  0.7566  1.8609  1.6348
  129PHE    CE2  356   3.440  10.102   5.479 -0.0131 -0.3967 -0.6042
  129PHE    HE2  357   3.463  10.197   5.432 -0.5749  0.8528  1.5177
  129PHE      C  358   2.890   9.901   5.500 -0.3707 -0.0751  0.0294
  129PHE      O  359   2.826   9.925   5.398  0.1901 -0.0817 -0.3241
  130THR      N  360   2.842   9.818   5.594  0.2717 -0.4766  0.0056
  130THR     HN  361   2.894   9.800   5.678 -1.3975  0.7482  1.3756
  130THR     CA  362   2.720   9.744   5.582  0.1736 -0.3194  0.0368
  130THR     HA  363   2.732   9.685   5.493  3.0326  2.0491 -1.2965
  130THR     CB  364   2.690   9.653   5.698 -0.0153 -0.2331  0.0573
  130THR     HB  365   2.695   9.714   5.791 -1.9116 -0.0777  0.0962
  130THR    OG1  366   2.787   9.549   5.697 -0.0223 -0.2388 -0.2183
  130THR    HG1  367   2.862   9.584   5.746  0.0290 -0.5974 -0.0358
  130THR    CG2  368   2.552   9.587   5.694 -0.0408 -0.1606 -0.2707
  130THR   HG21  369   2.519   9.564   5.590  1.8156 -1.0644 -0.7099
  130THR   HG22  370   2.478   9.665   5.722  0.1847  0.4415 -1.3078
  130THR   HG23  371   2.548   9.503   5.767  0.8333 -0.4418 -0.5370
  130THR      C  372   2.607   9.838   5.558  0.0945 -0.3138  0.4194
  130THR      O  373   2.538   9.830   5.456  0.3530 -0.2016  0.2331
  131VAL      N  374   2.589   9.942   5.642 -0.0334 -0.1838  0.2324
  131VAL     HN  375   2.641   9.952   5.726 -1.8041 -1.6550  1.5842
  131VAL     CA  376   2.490  10.042   5.618  0.4134  0.1480 -0.2742
  131VAL     HA  377   2.395   9.991   5.630  0.9730 -0.5869  1.2822
  131VAL     CB  378   2.509  10.143   5.726 -0.0272 -0.2805  0.2131
  131VAL     HB  379   2.618  10.147   5.749  0.1438  2.5440 -0.6316
  131VAL    CG1  380   2.448  10.281   5.695 -0.0111 -0.2265  0.4171
  131VAL   HG11  381   2.348  10.257   5.653  0.5660  1.1263 -1.9359
  131VAL   HG12  382   2.501  10.341   5.618  1.1710  0.7536  1.9266
  131VAL   HG13  383   2.449  10.347   5.784  1.1538 -2.8561  2.5020
  131VAL    CG2  384   2.438  10.078   5.846 -1.1836  0.1883 -0.2042
  131VAL   HG21  385   2.334  10.043   5.826 -0.7900 -0.2622 -1.5798
  131VAL   HG22  386   2.435  10.151   5.930  1.6412  1.1592 -0.8542
  131VAL   HG23  387   2.495   9.987   5.874 -1.9338 -0.1105  0.3848
  131VAL      C  388   2.489  10.106   5.483 -0.4591  0.4107 -0.1534
  131VAL      O  389   2.392  10.113   5.409 -0.6260  0.0509  0.0259
  132LEU      N  390   2.606  10.155   5.439 -0.2806 -0.5033 -0.7248
  132LEU     HN  391   2.690  10.120   5.478 -0.9727 -0.5071  0.8112
  132LEU     CA  392   2.631  10.234   5.322 -0.4118  0.4388 -0.1294
  132LEU     HA  393   2.550  10.305   5.326  0.4881  1.4462  1.2494
  132LEU     CB  394   2.761  10.316   5.324 -0.3936  0.4011  0.2048
  132LEU    HB1  395   2.782  10.351   5.221 -0.6892  0.2151  0.0808
  132LEU    HB2  396   2.844  10.248   5.356 -0.3318 -0.4090 -1.5724
  132LEU     CG  397   2.752  10.436   5.419 -0.4517  0.4156  0.1805
  132LEU     HG  398   2.714  10.387   5.511 -1.7857 -1.7131 -1.3898
  132LEU    CD1  399   2.882  10.505   5.463  0.0699 -0.1374 -0.4781
  132LEU   HD11  400   2.864  10.602   5.514  0.9895 -0.5535  0.7012
  132LEU   HD12  401   2.955  10.527   5.382  2.2153 -1.2498  1.0686
  132LEU   HD13  402   2.917  10.433   5.540 -2.9553 -0.7894  0.4206
  132LEU    CD2  403   2.653  10.545   5.372 -0.4204  0.4925  0.2934
  132LEU   HD21  404   2.693  10.584   5.276  2.0541 -0.9492  0.6555
  132LEU   HD22  405   2.628  10.631   5.438  0.3592  2.7033 -2.1459
  132LEU   HD23  406   2.558  10.495   5.343 -0.4522  0.8266 -0.1834
  132LEU      C  407   2.614  10.151   5.199 -0.4321  0.0795  0.1147
  132LEU      O  408   2.545  10.196   5.108  0.1717  0.1919 -0.2905
  133GLU      N  409   2.668  10.028   5.189 -0.4001  0.1007  0.0333
  133GLU     HN  410   2.725   9.996   5.264 -0.6802 -1.0114 -0.2150
  133GLU     CA  411   2.653   9.939   5.078  0.1196  0.0665 -0.0117
  133GLU     HA  412   2.681   9.993   4.989  0.4210  1.0676  0.6713
  133GLU     CB  413   2.738   9.811   5.085  0.1777  0.1113  0.1266
  133GLU    HB1  414   2.681   9.722   5.121  0.5559 -0.5148 -0.7659
  133GLU    HB2  415   2.826   9.840   5.145  1.5032  1.9232 -2.4864
  133GLU     CG  416   2.792   9.768   4.948 -0.2999  0.0393 -0.0386
  133GLU    HG1  417   2.708   9.757   4.875 -0.5307  2.3312 -0.2133
  133GLU    HG2  418   2.853   9.676   4.945  3.1571  2.1344  0.5255
  133GLU     CD  419   2.894   9.867   4.893 -0.1531 -0.1554 -0.1185
  133GLU    OE1  420   3.014   9.863   4.928 -0.1215  0.5757 -0.1190
  133GLU    OE2  421   2.846   9.954   4.815 -0.1514  0.0866  0.1487
  133GLU      C  422   2.512   9.899   5.052  0.1297  0.1425 -0.1818
  133GLU      O  423   2.464   9.903   4.939  0.2222  0.1181 -0.2218
  134ASN      N  424   2.438   9.868   5.160  0.2587 -0.6030 -0.3019
  134ASN     HN  425   2.488   9.874   5.246  1.2387  1.6317 -0.9607
  134ASN     CA  426   2.301   9.827   5.154  0.0283  0.0627  0.2946
  134ASN     HA  427   2.297   9.760   5.070 -2.2430  1.6005 -0.9189
  134ASN     CB  428   2.257   9.757   5.284  0.3408 -0.5139  0.0932
  134ASN    HB1  429   2.148   9.735   5.288  0.6453 -2.0126  0.5907
  134ASN    HB2  430   2.281   9.818   5.374 -1.1151 -0.5772  0.5530
  134ASN     CG  431   2.319   9.618   5.291  0.3780 -0.5049 -0.0600
  134ASN    OD1  432   2.258   9.519   5.252  0.6838 -0.7919  0.1896
  134ASN    ND2  433   2.449   9.606   5.328  0.4061  0.2238  0.0911
  134ASN   HD21  434   2.479   9.511   5.330 -4.5505 -1.6565  2.1227
  134ASN   HD22  435   2.491   9.683   5.377 -1.3982  1.3466 -0.0346
  134ASN      C  436   2.212   9.943   5.124 -0.0297 -0.0734 -0.0622
  134ASN      O  437   2.111   9.928   5.056  0.1672  0.5882 -0.5122
  135LEU      N  438   2.244  10.062   5.179  0.6177 -0.1929 -0.1756
  135LEU     HN  439   2.313  10.056   5.251  1.3526  2.8151 -0.4915
  135LEU     CA  440   2.170  10.182   5.161  0.8573 -0.0923 -0.5134
  135LEU     HA  441   2.066  10.169   5.186  0.8271 -0.2447 -0.7219
  135LEU     CB  442   2.201  10.299   5.256  0.0836  0.0950 -0.4844
  135LEU    HB1  443   2.311  10.311   5.252  0.1566 -0.1632  0.5818
  135LEU    HB2  444   2.181  10.280   5.364 -0.1733  3.9960  0.3353
  135LEU     CG  445   2.134  10.437   5.236  0.1516  0.1589 -0.2815
  135LEU     HG  446   2.152  10.466   5.130 -0.2059 -2.5727 -1.1800
  135LEU    CD1  447   1.984  10.418   5.265  0.0823  0.0437 -0.7085
  135LEU   HD11  448   1.978  10.358   5.358 -0.2825 -1.3705 -1.6165
  135LEU   HD12  449   1.920  10.363   5.192 -1.0500 -1.2831  1.1998
  135LEU   HD13  450   1.940  10.519   5.279  1.9946  1.0172 -1.2701
  135LEU    CD2  451   2.200  10.536   5.333  0.8238 -0.5092 -0.0437
  135LEU   HD21  452   2.199  10.515   5.443  0.7517  1.0805  0.2760
  135LEU   HD22  453   2.140  10.629   5.326 -1.8273 -2.2076 -1.9669
  135LEU   HD23  454   2.306  10.556   5.311  0.2143  1.0839 -1.7335
  135LEU      C  455   2.170  10.226   5.019  0.3945 -0.2219 -0.5555
  135LEU      O  456   2.066  10.244   4.956 -0.3008 -0.0156  0.6254
  136LEU      N  457   2.289  10.227   4.957  0.6730  0.1370 -0.0255
  136LEU     HN  458   2.374  10.206   5.005  0.0472 -0.2383  0.9472
  136LEU     CA  459   2.312  10.253   4.818  0.1565 -0.1127 -0.1600
  136LEU     HA  460   2.282  10.355   4.799  0.9036  0.4407  1.4541
  136LEU     CB  461   2.458  10.244   4.772  0.2005  0.4998 -0.1508
  136LEU    HB1  462   2.498  10.154   4.823 -0.8282  0.2178  0.1657
  136LEU    HB2  463   2.503  10.335   4.817  3.2868 -1.6444  1.5023
  136LEU     CG  464   2.508  10.256   4.627 -0.0014  0.0445 -0.2620
  136LEU     HG  465   2.495  10.159   4.576 -1.7906  0.0779  0.0762
  136LEU    CD1  466   2.452  10.373   4.544 -0.2176 -0.2486 -0.5307
  136LEU   HD11  467   2.471  10.472   4.592 -1.3746 -1.3436  2.4228
  136LEU   HD12  468   2.342  10.360   4.537 -0.2120 -0.9622  0.5434
  136LEU   HD13  469   2.499  10.379   4.444 -0.6784  2.0865 -0.6734
  136LEU    CD2  470   2.661  10.274   4.637  0.0018 -0.0259 -0.1906
  136LEU   HD21  471   2.703  10.181   4.680  0.8519  0.1996 -0.5014
  136LEU   HD22  472   2.683  10.362   4.700  0.6765 -0.5176  0.2670
  136LEU   HD23  473   2.716  10.302   4.544  1.1536 -1.2013  0.1143
  136LEU      C  474   2.227  10.170   4.728 -0.1332  0.0410 -0.0313
  136LEU      O  475   2.156  10.220   4.641  0.4000  0.2754 -0.3444
  137VAL      N  476   2.230  10.036   4.744  0.0677  0.0932  0.3872
  137VAL     HN  477   2.286   9.995   4.815  0.3889 -1.4124 -0.6851
  137VAL     CA  478   2.152   9.941   4.670  0.1916  0.3845 -0.1216
  137VAL     HA  479   2.158   9.948   4.562  0.4296  0.1990 -0.1225
  137VAL     CB  480   2.199   9.802   4.700  0.1676  0.4514  0.2232
  137VAL     HB  481   2.223   9.791   4.808 -1.6199  1.5012  0.7634
  137VAL    CG1  482   2.092   9.701   4.657  0.7120  0.0720 -0.2518
  137VAL   HG11  483   1.992   9.730   4.696  0.2322 -1.6843 -0.0952
  137VAL   HG12  484   2.105   9.598   4.694 -0.8001  0.1158  0.4880
  137VAL   HG13  485   2.083   9.689   4.546  0.5113 -1.2048 -0.1128
  137VAL    CG2  486   2.327   9.771   4.621  0.0600  0.6946 -0.0492
  137VAL   HG21  487   2.311   9.794   4.514  2.4201  0.0623 -0.6100
  137VAL   HG22  488   2.355   9.663   4.618 -0.8499  0.3848  1.5096
  137VAL   HG23  489   2.414   9.837   4.643  0.3849  0.8113 -1.5718
  137VAL      C  490   2.008   9.970   4.694  0.1984  0.2248  0.1088
  137VAL      O  491   1.926   9.960   4.603  0.2146  0.2464  0.0920
  138LEU      N  492   1.963  10.004   4.816 -0.0738  0.5460 -0.0817
  138LEU     HN  493   2.029  10.016   4.890  1.7489  1.3860 -1.7708
  138LEU     CA  494   1.825  10.024   4.847 -0.1772 -0.0291 -0.1630
  138LEU     HA  495   1.772   9.938   4.809 -0.6664 -0.4672  1.4281
  138LEU     CB  496   1.800  10.037   4.998  0.4558 -0.3731 -0.0259
  138LEU    HB1  497   1.841  10.137   5.022 -0.3207 -0.5948  2.5178
  138LEU    HB2  498   1.869   9.972   5.056  0.4641  1.0232  1.6063
  138LEU     CG  499   1.653  10.034   5.044  0.3713 -0.1804 -0.2772
  138LEU     HG  500   1.663  10.010   5.153 -0.5418  2.9185  0.5824
  138LEU    CD1  501   1.574  10.165   5.035  0.7184  0.0176 -0.4433
  138LEU   HD11  502   1.477  10.153   5.088  1.2864 -0.2556  0.5489
  138LEU   HD12  503   1.541  10.186   4.931 -3.4559 -1.4259  0.4010
  138LEU   HD13  504   1.624  10.254   5.079 -1.0696  0.6301  0.4510
  138LEU    CD2  505   1.578   9.925   4.966  0.3570  0.1098 -0.6690
  138LEU   HD21  506   1.549   9.954   4.863  0.3497 -2.3041 -1.4045
  138LEU   HD22  507   1.481   9.919   5.018 -0.0752  0.1441 -1.4552
  138LEU   HD23  508   1.635   9.830   4.978  0.5055  0.3054  0.2306
  138LEU      C  509   1.763  10.143   4.781 -0.2566 -0.2918 -0.5657
  138LEU      O  510   1.652  10.131   4.728 -0.4318 -0.1845 -0.2263
  139CYS      N  511   1.841  10.252   4.782 -0.0964 -0.4027  0.3684
  139CYS     HN  512   1.933  10.247   4.820 -0.7623  1.1949  2.3998
  139CYS     CA  513   1.815  10.369   4.703  0.0391 -0.4707  0.2220
  139CYS     HA  514   1.720  10.403   4.743  0.2997  1.1031 -0.4402
  139CYS     CB  515   1.922  10.478   4.717 -0.0819 -0.3308  0.0614
  139CYS    HB1  516   1.886  10.572   4.670 -0.0360  1.0492  2.6600
  139CYS    HB2  517   2.018  10.443   4.672 -0.6760 -0.8726 -0.8095
  139CYS     SG  518   1.936  10.527   4.891  0.3017  0.0111 -0.0613
  139CYS    HG1  519   1.989  10.412   4.933  1.7226  0.2369 -1.1706
  139CYS      C  520   1.794  10.340   4.559 -0.1977 -0.0514  0.1691
  139CYS      O  521   1.701  10.391   4.495 -0.2634 -0.7923 -0.3397
  140VAL      N  522   1.876  10.250   4.502 -0.0641  0.0228  0.2442
  140VAL     HN  523   1.944  10.207   4.561 -1.5338  0.4948  2.3919
  140VAL     CA  524   1.875  10.210   4.365 -0.0621 -0.9188  0.5089
  140VAL     HA  525   1.872  10.297   4.301  0.0395 -1.7889 -0.7295
  140VAL     CB  526   2.011  10.153   4.334  0.3725  0.0553  0.5820
  140VAL     HB  527   2.035  10.096   4.426 -3.4018  0.5290  2.0300
  140VAL    CG1  528   2.010  10.062   4.210  0.2564  0.0713  0.5706
  140VAL   HG11  529   2.112  10.028   4.182 -0.3797 -0.7927 -0.7951
  140VAL   HG12  530   1.955  10.109   4.126  0.3713  0.6210  0.8004
  140VAL   HG13  531   1.948   9.970   4.215 -0.7311  0.6202 -0.9966
  140VAL    CG2  532   2.102  10.275   4.314  0.1467  0.1126 -0.1437
  140VAL   HG21  533   2.094  10.340   4.404  1.3658  1.2391 -0.8227
  140VAL   HG22  534   2.071  10.323   4.219 -2.6097  1.0977  1.1528
  140VAL   HG23  535   2.208  10.243   4.300  0.3735  0.5719  0.4398
  140VAL      C  536   1.754  10.134   4.323 -0.1423 -0.2860 -0.4479
  140VAL      O  537   1.698  10.161   4.217  0.3967  0.2567 -0.6018
  141ILE      N  538   1.712  10.038   4.407  0.0824 -0.0014 -0.0045
  141ILE     HN  539   1.768  10.030   4.490  1.4227 -1.4689 -0.9814
  141ILE     CA  540   1.588   9.968   4.392  0.0390  0.1437 -0.3197
  141ILE     HA  541   1.582   9.927   4.293 -0.4167 -2.0519  0.5664
  141ILE     CB  542   1.580   9.849   4.483 -0.1613  0.4279  0.0417
  141ILE     HB  543   1.570   9.887   4.587 -0.9625 -1.7094  0.7952
  141ILE    CG2  544   1.462   9.763   4.434 -0.2197  0.5492 -0.0308
  141ILE   HG21  545   1.367   9.811   4.465  0.1310 -0.5654  3.1483
  141ILE   HG22  546   1.471   9.662   4.479  0.8904  0.5162 -0.2951
  141ILE   HG23  547   1.454   9.761   4.323 -1.1147  0.6370  0.0310
  141ILE    CG1  548   1.705   9.759   4.479  0.0300  0.6661  0.5482
  141ILE   HG11  549   1.795   9.822   4.464  0.1581  0.0058 -1.9170
  141ILE   HG12  550   1.700   9.712   4.378 -1.2516  0.1539  0.8322
  141ILE     CD  551   1.724   9.655   4.589  0.6080  0.5320  0.3254
  141ILE    HD1  552   1.665   9.567   4.558  0.7347  0.1045  1.2489
  141ILE    HD2  553   1.692   9.687   4.691  0.3533 -2.5097  1.3018
  141ILE    HD3  554   1.827   9.614   4.596  1.9199  3.6714  1.5493
  141ILE      C  555   1.474  10.063   4.409  0.1153  0.1577  0.1423
  141ILE      O  556   1.381  10.070   4.328  0.6345  1.0034 -0.3838
  142LEU      N  557   1.473  10.151   4.510  0.1012  0.0284  0.2543
  142LEU     HN  558   1.545  10.136   4.577 -1.0789 -3.0437  1.0183
  142LEU     CA  559   1.369  10.248   4.527  0.2577  0.2219  0.1095
  142LEU     HA  560   1.284  10.181   4.528  0.5722 -0.2195 -0.8743
  142LEU     CB  561   1.388  10.308   4.667 -0.0756  0.4088  0.0761
  142LEU    HB1  562   1.474  10.379   4.670  0.9715 -0.8129  3.1450
  142LEU    HB2  563   1.418  10.231   4.741 -1.2005  0.2724  0.3972
  142LEU     CG  564   1.273  10.388   4.731 -0.0737  0.0388  0.5463
  142LEU     HG  565   1.223  10.450   4.653 -0.8333  0.7419  1.5686
  142LEU    CD1  566   1.167  10.292   4.787 -0.1911  0.1475  0.5117
  142LEU   HD11  567   1.082  10.352   4.825  0.2720 -0.6134  2.9733
  142LEU   HD12  568   1.195  10.219   4.866 -3.5329 -1.3169  0.4972
  142LEU   HD13  569   1.120  10.237   4.704  0.1926 -0.3970  0.6496
  142LEU    CD2  570   1.328  10.483   4.839 -0.6824  0.3156  0.6156
  142LEU   HD21  571   1.420  10.533   4.802  1.1216 -1.7134  2.1196
  142LEU   HD22  572   1.350  10.437   4.938  0.4592  1.9948  1.1898
  142LEU   HD23  573   1.256  10.560   4.873  0.6917  0.9452  2.2384
  142LEU      C  574   1.347  10.357   4.428  0.5111  0.0519 -0.1357
  142LEU      O  575   1.236  10.403   4.402  0.4942  0.2034  0.2005
  143HSD      N  576   1.454  10.413   4.369  0.5456  0.2383  0.1022
  143HSD     HN  577   1.546  10.382   4.390  0.8662  2.2933  2.1948
  143HSD     CA  578   1.442  10.498   4.255 -0.4898  0.0598  0.0634
  143HSD     HA  579   1.385  10.583   4.288  1.1870  0.3916  2.3995
  143HSD     CB  580   1.584  10.552   4.228 -0.3073 -0.5153 -0.1385
  143HSD    HB1  581   1.653  10.465   4.224 -0.6908 -0.7901 -1.2300
  143HSD    HB2  582   1.600  10.616   4.317 -1.0345 -0.3693 -0.1066
  143HSD    ND1  583   1.563  10.758   4.085  0.5834  0.0336  0.2305
  143HSD    HD1  584   1.511  10.821   4.142 -0.5651 -0.2236 -0.5128
  143HSD     CG  585   1.598  10.625   4.097 -0.3060 -0.2284  0.0217
  143HSD    CE1  586   1.611  10.798   3.964  0.1022 -0.0475  0.0091
  143HSD    HE1  587   1.597  10.899   3.927 -0.4198  0.4624  1.5030
  143HSD    NE2  588   1.679  10.702   3.903  0.3867  0.0267  0.2049
  143HSD    CD2  589   1.670  10.592   3.986 -0.5729 -0.1844 -0.1641
  143HSD    HD2  590   1.704  10.497   3.947 -0.8941 -0.3502 -0.0424
  143HSD      C  591   1.388  10.442   4.128 -0.3634  0.0217  0.0257
  143HSD      O  592   1.315  10.506   4.053 -0.3975 -0.2494 -0.1735
  144SER      N  593   1.414  10.315   4.092 -0.2560 -0.0714  0.4295
  144SER     HN  594   1.469  10.271   4.162 -0.4223  0.3354  0.8218
  144SER     CA  595   1.392  10.249   3.967  0.0978  0.1949  0.2215
  144SER     HA  596   1.407  10.323   3.890  1.3722 -0.4577 -0.1849
  144SER     CB  597   1.496  10.140   3.938 -0.3208 -0.1203 -0.1127
  144SER    HB1  598   1.476  10.057   4.010  0.1402 -2.4891 -2.5522
  144SER    HB2  599   1.603  10.162   3.961 -0.5991 -0.8057  2.1789
  144SER     OG  600   1.477  10.083   3.810 -0.2487 -0.2413 -0.0696
  144SER    HG1  601   1.518  10.150   3.756 -1.3433  0.2367 -0.3174
  144SER      C  602   1.251  10.205   3.946  0.0577  0.4550 -0.0468
  144SER      O  603   1.213  10.110   4.014  0.1284  0.3559 -0.1466
  145ARG      N  604   1.178  10.270   3.853  0.1909  0.2070 -0.3247
  145ARG     HN  605   1.200  10.363   3.824  0.4798  0.2812  0.1268
  145ARG     CA  606   1.057  10.215   3.800  0.2461 -0.2204 -0.0161
  145ARG     HA  607   0.988  10.206   3.882  0.0651 -0.9272 -0.2402
  145ARG     CB  608   0.985  10.327   3.722  0.4555  0.2485  0.4578
  145ARG    HB1  609   0.906  10.285   3.656 -0.0019  0.9837  0.5238
  145ARG    HB2  610   1.060  10.379   3.659  2.0050 -0.3056  1.7548
  145ARG     CG  611   0.916  10.433   3.808 -0.2748  0.1660 -0.0153
  145ARG    HG1  612   0.894  10.517   3.739 -0.1793  2.2439  2.3323
  145ARG    HG2  613   0.979  10.468   3.893 -1.5384 -0.8810  1.3870
  145ARG     CD  614   0.781  10.394   3.867 -0.4357  0.1934 -0.3658
  145ARG    HD1  615   0.797  10.309   3.937  1.2322  1.4512  0.8485
  145ARG    HD2  616   0.702  10.366   3.793  0.9482  0.1172 -1.8599
  145ARG     NE  617   0.740  10.509   3.953  0.1983  0.6968 -0.7272
  145ARG     HE  618   0.786  10.597   3.962  3.1979 -0.8554  0.5349
  145ARG     CZ  619   0.625  10.500   4.027  0.1618 -0.0387 -0.8627
  145ARG    NH1  620   0.541  10.392   4.027 -0.1303  0.1854 -0.1616
  145ARG   HH11  621   0.580  10.314   3.978 -0.3555  1.8704 -3.2375
  145ARG   HH12  622   0.455  10.388   4.078  0.8354  0.9061  1.6268
  145ARG    NH2  623   0.595  10.616   4.092  0.0629 -0.2191 -0.5885
  145ARG   HH21  624   0.643  10.693   4.051  1.9033 -1.1621 -0.2739
  145ARG   HH22  625   0.509  10.631   4.141  1.7641  2.4733  1.9302
  145ARG      C  626   1.066  10.082   3.734 -0.0821 -0.3332  0.1708
  145ARG      O  627   0.977   9.999   3.755  0.0819 -0.5039  0.1886
  146SER      N  628   1.183  10.053   3.676  0.1370  0.4563  0.2066
  146SER     HN  629   1.239  10.134   3.663 -2.6841  2.2827 -1.5681
  146SER     CA  630   1.218   9.922   3.631 -0.7728  0.3877 -0.3209
  146SER     HA  631   1.135   9.888   3.571  0.0415  0.3556 -1.4852
  146SER     CB  632   1.349   9.921   3.549 -0.4910 -0.1347  0.1301
  146SER    HB1  633   1.404   9.827   3.527 -0.1478 -0.1694  1.0719
  146SER    HB2  634   1.421   9.990   3.598  0.9515 -1.5738  0.1038
  146SER     OG  635   1.322   9.972   3.419  0.2047  0.4205  0.2002
  146SER    HG1  636   1.335  10.067   3.418  0.7222  0.3678  0.8129
  146SER      C  637   1.234   9.820   3.739  0.0305  0.2272 -0.5807
  146SER      O  638   1.171   9.716   3.723 -0.1117  0.1452  0.4398
  147LEU      N  639   1.304   9.843   3.851 -0.0868 -0.3889 -0.3802
  147LEU     HN  640   1.345   9.932   3.867  1.7766 -1.4192  1.0212
  147LEU     CA  641   1.318   9.749   3.958 -0.0815 -0.1344 -0.1576
  147LEU     HA  642   1.325   9.650   3.916  0.4046 -0.6660  1.1043
  147LEU     CB  643   1.437   9.775   4.052 -0.0461 -0.4042 -0.1262
  147LEU    HB1  644   1.450   9.688   4.120  0.3080 -2.4418 -2.6684
  147LEU    HB2  645   1.434   9.862   4.122  2.8452  0.5801 -1.0872
  147LEU     CG  646   1.572   9.781   3.978 -0.0276  0.3545 -0.0420
  147LEU     HG  647   1.556   9.845   3.889  0.9779  0.5371 -0.1003
  147LEU    CD1  648   1.683   9.853   4.057 -0.2823  0.5463  0.1417
  147LEU   HD11  649   1.775   9.870   3.997 -0.7341  1.4044 -0.3361
  147LEU   HD12  650   1.700   9.795   4.150 -0.8722 -0.6645 -0.4903
  147LEU   HD13  651   1.646   9.950   4.097  1.4804  1.0422  0.6416
  147LEU    CD2  652   1.611   9.642   3.926  0.3687  0.2648  0.4800
  147LEU   HD21  653   1.544   9.593   3.852  1.9113 -0.5184 -0.4615
  147LEU   HD22  654   1.621   9.579   4.017 -0.8290 -0.3345  0.2219
  147LEU   HD23  655   1.710   9.645   3.876  0.2593 -0.1017  0.2294
  147LEU      C  656   1.194   9.731   4.038  0.1276  0.0824  0.2194
  147LEU      O  657   1.170   9.626   4.098 -0.5060 -0.2553 -0.6163
  148ARG      N  658   1.103   9.830   4.032  0.1068  0.0282 -0.3939
  148ARG     HN  659   1.115   9.919   3.988 -0.1066  0.1477 -0.2122
  148ARG     CA  660   0.981   9.816   4.104  0.2020  0.0145 -0.2336
  148ARG     HA  661   1.012   9.796   4.205 -3.4891  0.7835  1.2073
  148ARG     CB  662   0.910   9.952   4.091  0.5833  0.2411  0.0595
  148ARG    HB1  663   0.864   9.957   3.990 -0.5963  1.5544  0.6294
  148ARG    HB2  664   0.987  10.033   4.096  0.6011  0.3280 -1.2823
  148ARG     CG  665   0.807   9.977   4.201  0.3990 -0.2204 -0.0050
  148ARG    HG1  666   0.841   9.946   4.302  2.4434 -0.0870 -0.5922
  148ARG    HG2  667   0.717   9.918   4.176  0.3902 -0.4124  0.4754
  148ARG     CD  668   0.743  10.113   4.229  0.2161 -0.3466  0.1948
  148ARG    HD1  669   0.654  10.111   4.296 -1.7997 -1.6927 -2.3248
  148ARG    HD2  670   0.714  10.159   4.132  0.4177  0.7530  0.6412
  148ARG     NE  671   0.850  10.204   4.279 -0.1561  0.3654 -0.2727
  148ARG     HE  672   0.946  10.183   4.264 -0.4506 -0.4489 -1.1132
  148ARG     CZ  673   0.827  10.334   4.312  0.4725  0.2686  0.5927
  148ARG    NH1  674   0.936  10.414   4.328  0.7151  0.0846 -0.1163
  148ARG   HH11  675   0.923  10.508   4.360 -0.1698  0.1615 -0.6755
  148ARG   HH12  676   1.030  10.381   4.321  0.2728 -1.1249 -0.6447
  148ARG    NH2  677   0.705  10.389   4.340  0.2857  0.2056 -0.0718
  148ARG   HH21  678   0.620  10.342   4.319  0.0666  0.5007  0.1399
  148ARG   HH22  679   0.699  10.489   4.348 -0.2081  0.2476 -0.8855
  148ARG      C  680   0.882   9.714   4.058  0.2175 -0.2452  0.3040
  148ARG      O  681   0.809   9.646   4.130 -0.5724  0.4884  0.2124
  149CYS      N  682   0.879   9.689   3.926 -0.3022 -0.4825  0.3557
  149CYS     HN  683   0.943   9.733   3.863  0.3194 -0.6480  0.8589
  149CYS     CA  684   0.787   9.595   3.870 -0.1997 -0.3567 -0.0262
  149CYS     HA  685   0.695   9.586   3.926 -0.6291 -2.6994 -1.0051
  149CYS     CB  686   0.759   9.652   3.730 -0.2027 -0.3913 -0.0397
  149CYS    HB1  687   0.702   9.582   3.666 -1.0896  0.2939 -0.0182
  149CYS    HB2  688   0.861   9.673   3.691  0.1333 -1.3568  0.3047
  149CYS     SG  689   0.703   9.825   3.721 -0.1055 -0.3767 -0.3977
  149CYS    HG1  690   0.825   9.876   3.719  0.5198 -1.8415 -0.7685
  149CYS      C  691   0.850   9.460   3.867  0.1389 -0.2158  0.5836
  149CYS      O  692   0.785   9.374   3.808 -0.0888  0.0369  0.4655
  150ARG      N  693   0.970   9.437   3.923  0.0320 -0.1028  0.8624
  150ARG     HN  694   1.018   9.507   3.976  1.7625 -0.1776 -0.5330
  150ARG     CA  695   1.041   9.313   3.916  0.0737 -0.0305 -0.0421
  150ARG     HA  696   0.989   9.256   3.840  0.1903  1.3393 -1.1850
  150ARG     CB  697   1.181   9.319   3.853  0.2101 -0.1406  0.2529
  150ARG    HB1  698   1.239   9.229   3.882  0.8272  0.5856  1.3850
  150ARG    HB2  699   1.243   9.396   3.905  1.6368  0.4576 -2.1549
  150ARG     CG  700   1.170   9.346   3.703 -0.2204 -0.1064  0.2914
  150ARG    HG1  701   1.268   9.363   3.654 -0.3501  1.7629  0.5824
  150ARG    HG2  702   1.122   9.444   3.682 -0.2153 -0.2850 -0.5848
  150ARG     CD  703   1.090   9.245   3.621  0.1888 -0.1614 -0.0380
  150ARG    HD1  704   0.983   9.259   3.645 -0.1191 -1.8565 -0.2961
  150ARG    HD2  705   1.134   9.144   3.640 -0.8957 -0.2185  2.5007
  150ARG     NE  706   1.111   9.273   3.476 -0.2534  0.1144 -0.0502
  150ARG     HE  707   1.165   9.354   3.451  2.1654 -1.4064 -0.1582
  150ARG     CZ  708   1.050   9.210   3.371 -0.1901  0.2623 -0.1770
  150ARG    NH1  709   0.980   9.094   3.386 -0.0759  0.3559  1.2391
  150ARG   HH11  710   0.968   9.057   3.478 -2.1518 -0.9670  0.5029
  150ARG   HH12  711   0.941   9.059   3.301  0.5747  3.1270 -0.3039
  150ARG    NH2  712   1.057   9.270   3.249  0.6433 -0.4656 -0.4955
  150ARG   HH21  713   1.122   9.345   3.234  0.4964  0.5842  3.1412
  150ARG   HH22  714   0.994   9.230   3.182  0.9690 -1.7135 -0.0966
  150ARG      C  715   1.047   9.233   4.041 -0.5468  0.6413  0.4273
  150ARG      O  716   1.126   9.269   4.128  0.1687  0.4545 -0.1304
  151PRO      N  717   0.963   9.136   4.062 -0.0830 -0.0077 -0.6236
  151PRO     CD  718   0.876   9.070   3.966  0.1173 -0.4739 -0.4877
  151PRO    HD1  719   0.922   9.034   3.871  0.0467 -0.1497 -0.6451
  151PRO    HD2  720   0.794   9.139   3.939  0.3071  0.0048  0.1546
  151PRO     CA  721   0.930   9.091   4.194  0.5991  0.4620 -0.2838
  151PRO     HA  722   0.907   9.179   4.252 -0.0311  0.7867 -1.0033
  151PRO     CB  723   0.815   8.990   4.186  0.8526  0.1154  0.3599
  151PRO    HB1  724   0.722   9.049   4.201  0.6581  0.4384 -1.8297
  151PRO    HB2  725   0.825   8.912   4.264  3.2918  2.0730  2.1718
  151PRO     CG  726   0.822   8.946   4.039  0.5136 -0.1245  0.4141
  151PRO    HG1  727   0.890   8.859   4.035 -1.2149 -1.6089  1.6190
  151PRO    HG2  728   0.721   8.917   4.002 -0.6573  0.7943  2.6873
  151PRO      C  729   1.049   9.029   4.259  0.3091  0.0817 -0.1114
  151PRO      O  730   1.058   9.024   4.382 -0.3120 -0.0390 -0.0665
  152SER      N  731   1.145   8.972   4.185  0.5446 -0.0486  0.2923
  152SER     HN  732   1.154   8.986   4.086  4.0326 -2.2095  0.1081
  152SER     CA  733   1.259   8.904   4.238  0.1436 -0.6905  0.3502
  152SER     HA  734   1.222   8.819   4.293  2.5186 -1.8424  0.3318
  152SER     CB  735   1.351   8.845   4.129  0.4734  0.3570  0.0497
  152SER    HB1  736   1.281   8.790   4.062  0.8651 -2.0473  1.4930
  152SER    HB2  737   1.423   8.771   4.171  0.0036  0.7689  1.6703
  152SER     OG  738   1.418   8.941   4.049  0.7873  0.1119  0.0178
  152SER    HG1  739   1.466   8.896   3.979 -1.3952  0.7643 -2.0200
  152SER      C  740   1.344   8.993   4.322 -0.2485  0.0331 -0.0084
  152SER      O  741   1.397   8.941   4.420 -0.1086  0.5460  0.1909
  153TYR      N  742   1.360   9.123   4.292 -0.2786 -0.0580 -0.4250
  153TYR     HN  743   1.331   9.145   4.199 -0.2802  0.2093 -0.3639
  153TYR     CA  744   1.446   9.214   4.361  0.0392 -0.2741 -0.5365
  153TYR     HA  745   1.531   9.157   4.395  1.9603  2.5826 -0.1596
  153TYR     CB  746   1.493   9.325   4.265  0.1419  0.1869  0.0425
  153TYR    HB1  747   1.556   9.407   4.304 -3.7487  2.7860  1.4502
  153TYR    HB2  748   1.405   9.379   4.223  1.8141  2.6350 -0.5415
  153TYR     CG  749   1.556   9.261   4.146 -0.5767 -0.3863 -0.0410
  153TYR    CD1  750   1.657   9.172   4.171 -0.1227  0.1181 -0.0462
  153TYR    HD1  751   1.697   9.145   4.268 -2.9585 -1.1191  0.8802
  153TYR    CE1  752   1.720   9.117   4.061  0.2511  0.0187  0.2133
  153TYR    HE1  753   1.812   9.064   4.080  1.0045  1.9354  2.5468
  153TYR     CZ  754   1.675   9.136   3.933  0.5310  0.0420  0.1196
  153TYR     OH  755   1.756   9.101   3.823  0.0850 -0.1234 -0.1598
  153TYR     HH  756   1.701   9.108   3.744 -1.2776  1.2633  0.8588
  153TYR    CD2  757   1.514   9.288   4.018 -0.3461 -0.0907 -0.0555
  153TYR    HD2  758   1.440   9.366   4.008  0.8790  1.1164 -0.1140
  153TYR    CE2  759   1.564   9.215   3.913  0.8308  0.4641  0.1002
  153TYR    HE2  760   1.534   9.251   3.816  0.0467 -0.7765 -0.1397
  153TYR      C  761   1.370   9.267   4.477  0.4313 -0.4730 -0.1861
  153TYR      O  762   1.429   9.344   4.553  0.0033 -0.2526 -0.0728
  154HSD      N  763   1.243   9.228   4.501  0.1633  0.2077 -0.4821
  154HSD     HN  764   1.209   9.164   4.433 -1.0705  1.7201 -1.3727
  154HSD     CA  765   1.175   9.263   4.622  0.1927 -0.8221 -0.1612
  154HSD     HA  766   1.186   9.370   4.631 -0.5623 -0.8686  1.7268
  154HSD     CB  767   1.025   9.228   4.620 -0.0360  0.1243  0.0593
  154HSD    HB1  768   0.977   9.253   4.717  0.4003 -0.3226  0.3931
  154HSD    HB2  769   1.007   9.120   4.601 -2.0928  1.0248 -4.2236
  154HSD    ND1  770   0.997   9.421   4.454  0.3587 -0.1353 -0.3893
  154HSD    HD1  771   1.093   9.446   4.443  0.4483 -0.7413 -1.0153
  154HSD     CG  772   0.946   9.318   4.530  0.1941  0.1345 -0.1333
  154HSD    CE1  773   0.894   9.473   4.381  0.2031  0.0938 -0.0088
  154HSD    HE1  774   0.901   9.572   4.334 -1.5696  1.4152  2.2997
  154HSD    NE2  775   0.782   9.409   4.406  0.2297  0.1716  0.3174
  154HSD    CD2  776   0.814   9.311   4.497  0.1491 -0.0681  0.0895
  154HSD    HD2  777   0.737   9.243   4.530 -0.5515  1.4094  1.6351
  154HSD      C  778   1.244   9.206   4.741  0.0049  0.0204  0.3576
  154HSD      O  779   1.271   9.271   4.842  0.3086  0.4767 -0.0096
  155PHE      N  780   1.279   9.077   4.723 -0.3453  0.0151 -0.2977
  155PHE     HN  781   1.262   9.037   4.633  1.7272  1.8114 -1.5904
  155PHE     CA  782   1.341   8.994   4.821  0.4841  0.2247 -0.6367
  155PHE     HA  783   1.278   8.990   4.909  1.7512 -0.7421  0.2589
  155PHE     CB  784   1.354   8.853   4.763 -0.0235  0.0184 -0.2520
  155PHE    HB1  785   1.393   8.776   4.833 -0.6612 -0.8497 -0.8256
  155PHE    HB2  786   1.415   8.863   4.670 -0.0295  3.4013 -0.0127
  155PHE     CG  787   1.218   8.804   4.724 -0.1405 -0.0481  0.2291
  155PHE    CD1  788   1.107   8.836   4.797 -0.0776 -0.2716  0.4231
  155PHE    HD1  789   1.109   8.899   4.885 -1.6969  0.8037 -0.2535
  155PHE    CE1  790   0.987   8.785   4.752  0.0008  0.1621 -0.3010
  155PHE    HE1  791   0.903   8.807   4.816  1.2510 -1.5112  2.1130
  155PHE     CZ  792   0.976   8.709   4.638 -0.5391  0.0810 -0.1979
  155PHE     HZ  793   0.878   8.681   4.602 -2.0857  1.7424  2.4092
  155PHE    CD2  794   1.213   8.729   4.608 -0.0019  0.6193 -0.2186
  155PHE    HD2  795   1.300   8.722   4.545  0.0207 -0.0276 -0.1191
  155PHE    CE2  796   1.091   8.677   4.570 -0.0825  0.2899  0.4652
  155PHE    HE2  797   1.092   8.629   4.473  2.1262  1.9367 -0.4240
  155PHE      C  798   1.479   9.030   4.866  0.2725  0.4206 -0.1386
  155PHE      O  799   1.516   9.025   4.983  0.5363 -0.3382 -0.2483
  156ILE      N  800   1.558   9.065   4.763  0.4250 -0.1491 -0.2183
  156ILE     HN  801   1.526   9.059   4.669 -2.0131 -1.1395  0.5878
  156ILE     CA  802   1.689   9.118   4.781  0.3772 -0.1660  0.1801
  156ILE     HA  803   1.744   9.060   4.854  1.2327  1.3934  0.8508
  156ILE     CB  804   1.754   9.116   4.646 -0.2427 -0.3335 -0.1193
  156ILE     HB  805   1.683   9.158   4.572  0.2366 -0.0655 -0.4352
  156ILE    CG2  806   1.875   9.211   4.638 -0.6151  0.1394 -0.1572
  156ILE   HG21  807   1.914   9.232   4.536 -1.1535  1.8267 -0.0473
  156ILE   HG22  808   1.962   9.175   4.697 -0.4764 -0.7797 -0.8988
  156ILE   HG23  809   1.848   9.316   4.663 -2.2544 -0.4694  0.7554
  156ILE    CG1  810   1.788   8.970   4.612  0.0320 -0.3095  0.0492
  156ILE   HG11  811   1.713   8.893   4.641  0.6520 -0.7960  0.3929
  156ILE   HG12  812   1.876   8.922   4.661 -1.1935 -1.8906  0.7988
  156ILE     CD  813   1.820   8.955   4.464  0.1274  0.1222  0.0241
  156ILE    HD1  814   1.728   8.973   4.403  0.3968 -0.5337 -0.5849
  156ILE    HD2  815   1.842   8.848   4.444  0.3515  0.2502 -0.4190
  156ILE    HD3  816   1.893   9.025   4.418 -0.1216  0.3958  0.0454
  156ILE      C  817   1.687   9.254   4.844 -0.0149 -0.0465 -0.0864
  156ILE      O  818   1.774   9.280   4.927 -0.2159  0.0093  0.1047
  157GLY      N  819   1.587   9.337   4.812  0.1612  0.1736 -0.0723
  157GLY     HN  820   1.530   9.300   4.738 -2.5303  0.7759  1.5477
  157GLY     CA  821   1.570   9.467   4.867 -0.3290  0.2408 -0.3730
  157GLY    HA1  822   1.496   9.510   4.801 -0.4037 -0.2791 -0.6290
  157GLY    HA2  823   1.660   9.526   4.858 -0.2314  0.0780 -0.4563
  157GLY      C  824   1.526   9.468   5.009 -0.0159 -0.2551 -0.2723
  157GLY      O  825   1.573   9.546   5.092 -0.1471 -0.2513 -0.2012
  158SER      N  826   1.442   9.368   5.042  0.2689 -0.2464  0.5006
  158SER     HN  827   1.400   9.322   4.965  2.0960 -1.8899  0.4287
  158SER     CA  828   1.411   9.314   5.171  0.2474 -0.3367  0.4578
  158SER     HA  829   1.370   9.401   5.221  1.7273  0.9155 -0.4151
  158SER     CB  830   1.300   9.209   5.181 -0.1045 -0.0091  0.0253
  158SER    HB1  831   1.333   9.108   5.148  1.0274  0.1685  0.5565
  158SER    HB2  832   1.213   9.238   5.118 -0.6816 -0.5721  0.5479
  158SER     OG  833   1.260   9.186   5.315  0.2309 -0.0033  0.1260
  158SER    HG1  834   1.329   9.127   5.348  0.4301  0.2272  0.1270
  158SER      C  835   1.532   9.273   5.247  0.1438 -0.7225  0.4153
  158SER      O  836   1.558   9.310   5.362  0.0752 -0.2775  0.2878
  159LEU      N  837   1.619   9.196   5.179 -0.0613 -0.3762 -0.2420
  159LEU     HN  838   1.612   9.161   5.086 -0.6567  0.0986 -0.3833
  159LEU     CA  839   1.743   9.155   5.238  0.0439  0.0064 -0.1966
  159LEU     HA  840   1.702   9.107   5.325 -1.6028  2.7911  0.7236
  159LEU     CB  841   1.809   9.043   5.158 -0.3406 -0.0855 -0.3901
  159LEU    HB1  842   1.830   9.076   5.054 -0.8903  1.5053 -0.0168
  159LEU    HB2  843   1.734   8.962   5.151 -0.5501  0.0672  0.0825
  159LEU     CG  844   1.936   8.972   5.209 -0.2029  0.1494 -0.4074
  159LEU     HG  845   2.023   9.042   5.200  0.2266 -0.5119 -1.8620
  159LEU    CD1  846   1.919   8.918   5.351 -0.5130  0.3064 -0.3845
  159LEU   HD11  847   2.006   8.854   5.377  0.0820  1.4359  0.5046
  159LEU   HD12  848   1.824   8.861   5.365  0.5045 -1.1659  0.8842
  159LEU   HD13  849   1.920   9.001   5.425 -0.7065 -0.5394  0.5889
  159LEU    CD2  850   1.977   8.864   5.107 -0.2434 -0.0986 -0.1587
  159LEU   HD21  851   1.912   8.775   5.122 -0.7681  0.4884  1.2741
  159LEU   HD22  852   2.084   8.839   5.127 -0.4162 -1.6290 -1.0068
  159LEU   HD23  853   1.983   8.917   5.010  1.6299 -1.3873 -0.7985
  159LEU      C  854   1.834   9.269   5.267 -0.4056  0.2484  0.2792
  159LEU      O  855   1.893   9.275   5.375  0.2174 -0.5735 -0.0128
  160ALA      N  856   1.842   9.373   5.182 -0.3100  0.2936  0.3425
  160ALA     HN  857   1.796   9.357   5.094  1.2748  1.4740 -0.7562
  160ALA     CA  858   1.916   9.494   5.191  0.3000 -0.0575  0.1411
  160ALA     HA  859   2.017   9.456   5.198  0.6296  0.3888 -1.5826
  160ALA     CB  860   1.897   9.574   5.060 -0.1336  0.3944  0.4745
  160ALA    HB1  861   1.939   9.516   4.976 -0.8734  1.5695 -0.7421
  160ALA    HB2  862   1.939   9.677   5.060 -0.9952  0.7523  1.0443
  160ALA    HB3  863   1.791   9.597   5.038  0.1197  0.6753 -0.4874
  160ALA      C  864   1.880   9.586   5.303 -0.3111 -0.5598  0.3588
  160ALA      O  865   1.958   9.628   5.388  0.5073 -0.8572 -0.2303
  161VAL      N  866   1.748   9.608   5.305 -0.3700 -0.9260  0.6619
  161VAL     HN  867   1.685   9.569   5.238 -0.3569 -1.4916  0.9707
  161VAL     CA  868   1.683   9.667   5.418  0.2339  0.3958  0.3384
  161VAL     HA  869   1.729   9.761   5.442  0.3977  0.2433  0.6381
  161VAL     CB  870   1.534   9.681   5.407  0.1408 -0.8039 -0.0431
  161VAL     HB  871   1.478   9.592   5.372 -3.1158  0.9569  0.3350
  161VAL    CG1  872   1.458   9.721   5.535  0.6699 -0.2119  0.0864
  161VAL   HG11  873   1.358   9.751   5.498  0.3606 -1.4464 -0.0979
  161VAL   HG12  874   1.509   9.799   5.596 -0.7755  0.0331  1.0074
  161VAL   HG13  875   1.442   9.634   5.602 -2.4162 -2.0158 -2.7355
  161VAL    CG2  876   1.510   9.789   5.301 -0.0063 -0.4109  0.3882
  161VAL   HG21  877   1.553   9.887   5.332 -1.6057  1.1155 -1.8755
  161VAL   HG22  878   1.401   9.800   5.286  0.1907  1.2968  0.0092
  161VAL   HG23  879   1.549   9.765   5.199  1.1261  1.5344  0.3110
  161VAL      C  880   1.708   9.599   5.548 -0.7659  0.2666  0.4669
  161VAL      O  881   1.747   9.670   5.641  0.1344 -0.0126  0.3067
  162ALA      N  882   1.699   9.465   5.554  0.0122  0.2270  0.8212
  162ALA     HN  883   1.680   9.416   5.469  2.1189  2.8516 -1.3248
  162ALA     CA  884   1.719   9.384   5.670  0.0593 -0.4505  0.3470
  162ALA     HA  885   1.651   9.414   5.749  1.6762  1.3669  1.1110
  162ALA     CB  886   1.697   9.234   5.640  0.4965 -0.5203  0.3652
  162ALA    HB1  887   1.593   9.227   5.600 -1.2968  1.9565  3.9788
  162ALA    HB2  888   1.701   9.190   5.742 -1.7936 -2.1757 -0.1706
  162ALA    HB3  889   1.772   9.193   5.570  0.6036 -3.0465  1.8363
  162ALA      C  890   1.855   9.395   5.728  0.0651  0.6645  0.1304
  162ALA      O  891   1.870   9.411   5.849  0.4441  0.3635  0.1247
  163ASP      N  892   1.960   9.393   5.644  0.2990  0.7824  0.4175
  163ASP     HN  893   1.932   9.385   5.549  0.2306  2.7071  0.2402
  163ASP     CA  894   2.098   9.416   5.675  0.5180 -0.5051  0.4424
  163ASP     HA  895   2.114   9.356   5.764  1.5880  0.7116  1.1110
  163ASP     CB  896   2.169   9.381   5.544 -0.1679 -0.0071 -0.0653
  163ASP    HB1  897   2.271   9.425   5.547  0.4908 -1.5154  2.2280
  163ASP    HB2  898   2.118   9.421   5.454  2.9346  1.5185 -1.3026
  163ASP     CG  899   2.194   9.232   5.524 -0.6522 -0.0119 -0.6751
  163ASP    OD1  900   2.225   9.176   5.420 -0.0441  0.0341 -0.5161
  163ASP    OD2  901   2.175   9.159   5.642 -0.1079 -0.3456 -0.7905
  163ASP    HD2  902   2.198   9.067   5.627 -1.6961 -0.5987 -1.9224
  163ASP      C  903   2.122   9.557   5.718 -0.0966 -0.2820  0.0697
  163ASP      O  904   2.185   9.581   5.821 -0.4397  0.3383  0.1404
  164LEU      N  905   2.069   9.660   5.651  0.5007 -0.2090 -0.3019
  164LEU     HN  906   2.016   9.647   5.568  0.1426  2.5259 -0.5903
  164LEU     CA  907   2.086   9.799   5.682 -0.1065 -0.1810 -0.0808
  164LEU     HA  908   2.193   9.812   5.680  0.0518 -1.3057  0.2578
  164LEU     CB  909   2.025   9.869   5.559  0.2802 -0.3125 -0.3495
  164LEU    HB1  910   1.931   9.814   5.537 -0.7149 -0.9824  4.3093
  164LEU    HB2  911   2.091   9.867   5.470  1.4876 -0.2409  0.5186
  164LEU     CG  912   1.982  10.015   5.577 -0.3250 -0.5021 -0.2299
  164LEU     HG  913   1.912  10.030   5.662  1.5503  1.8408  1.0217
  164LEU    CD1  914   2.107  10.099   5.609 -0.1230 -0.5508 -0.8736
  164LEU   HD11  915   2.170  10.107   5.519 -1.0244  3.1759 -1.3403
  164LEU   HD12  916   2.157  10.057   5.699 -1.9148  1.3944  1.1427
  164LEU   HD13  917   2.074  10.201   5.639  2.6759  0.1768 -0.0430
  164LEU    CD2  918   1.911  10.066   5.451  0.0342  0.0912 -0.1958
  164LEU   HD21  919   1.825   9.999   5.429  0.4781 -0.6358  0.2508
  164LEU   HD22  920   1.974  10.050   5.361 -0.9043 -1.0653 -0.6814
  164LEU   HD23  921   1.873  10.170   5.466 -2.2018 -0.8980  1.6390
  164LEU      C  922   2.028   9.841   5.813  0.3675 -0.0048  0.0742
  164LEU      O  923   2.101   9.897   5.895  0.5974 -0.1106 -0.0558
  165LEU      N  924   1.902   9.808   5.847  0.1126  0.9556  0.0650
  165LEU     HN  925   1.841   9.752   5.792  0.0738 -0.1236  1.1732
  165LEU     CA  926   1.844   9.848   5.972 -0.3407 -0.1328  0.2138
  165LEU     HA  927   1.867   9.953   5.987 -0.0648 -0.2398  0.5408
  165LEU     CB  928   1.691   9.844   5.966 -0.3318 -0.2586  0.0555
  165LEU    HB1  929   1.639   9.887   6.054  0.0266  1.8261 -0.6988
  165LEU    HB2  930   1.648   9.742   5.956  1.8246 -1.2026 -0.0619
  165LEU     CG  931   1.630   9.927   5.851  0.1661  0.0502  0.0131
  165LEU     HG  932   1.674   9.892   5.756 -2.2493  0.0301 -1.1648
  165LEU    CD1  933   1.479   9.900   5.862  0.1518  0.1445  0.0501
  165LEU   HD11  934   1.444   9.794   5.863 -0.8872  0.4791  1.3751
  165LEU   HD12  935   1.422   9.941   5.776  0.8045  3.9999  1.2936
  165LEU   HD13  936   1.431   9.947   5.950  0.2561  1.6014 -0.6374
  165LEU    CD2  937   1.665  10.076   5.853  0.3488  0.0093 -0.0615
  165LEU   HD21  938   1.655  10.139   5.944 -1.0755  0.8036 -0.7295
  165LEU   HD22  939   1.612  10.129   5.771  1.8154 -0.8557 -1.6284
  165LEU   HD23  940   1.763  10.102   5.808 -0.1198  2.0111 -0.0512
  165LEU      C  941   1.891   9.765   6.086 -0.0009 -0.2202  0.0150
  165LEU      O  942   1.920   9.824   6.191 -1.4934  0.1907  0.2327
  166GLY      N  943   1.913   9.633   6.073  0.1864 -0.2063  0.1774
  166GLY     HN  944   1.897   9.590   5.984  1.0096  0.5623 -0.3676
  166GLY     CA  945   1.969   9.547   6.172  0.1567 -0.0198  0.3563
  166GLY    HA1  946   1.951   9.445   6.144  1.0456  0.1283 -0.8105
  166GLY    HA2  947   1.911   9.566   6.261 -2.7353  1.4284 -1.6738
  166GLY      C  948   2.114   9.565   6.200  0.2476  0.0597 -0.1586
  166GLY      O  949   2.156   9.541   6.313 -0.1141 -0.6934 -0.1811
  167SER      N  950   2.198   9.605   6.102  0.3692 -0.4910 -0.2785
  167SER     HN  951   2.158   9.620   6.013  0.2662 -2.1074 -0.5352
  167SER     CA  952   2.338   9.629   6.120  0.1771  0.2953  0.1964
  167SER     HA  953   2.379   9.542   6.170  0.2249 -0.6389 -1.3963
  167SER     CB  954   2.429   9.648   5.998 -0.2542 -0.1395 -0.1959
  167SER    HB1  955   2.403   9.566   5.927  2.7280  0.2668 -1.9470
  167SER    HB2  956   2.533   9.653   6.036 -0.4666  2.1874  0.2523
  167SER     OG  957   2.409   9.771   5.930  0.0358 -0.1186 -0.2424
  167SER    HG1  958   2.322   9.768   5.890 -1.0537  1.8524  1.7840
  167SER      C  959   2.370   9.735   6.220  0.2387  0.2573  0.2170
  167SER      O  960   2.468   9.728   6.294  0.1856 -1.0013  0.1861
  168VAL      N  961   2.290   9.843   6.228  0.0198  0.1008  0.1454
  168VAL     HN  962   2.227   9.865   6.154 -2.0432 -0.8646  1.5121
  168VAL     CA  963   2.293   9.943   6.330  0.1047  0.4133 -0.1643
  168VAL     HA  964   2.397   9.972   6.324  0.3241 -0.5899 -2.2745
  168VAL     CB  965   2.218  10.069   6.299 -0.3421  0.2843  0.3898
  168VAL     HB  966   2.110  10.045   6.289 -0.1530 -0.3208 -0.3086
  168VAL    CG1  967   2.219  10.176   6.409 -0.2741  0.8133 -0.1176
  168VAL   HG11  968   2.321  10.219   6.423  0.5741 -1.2993  0.8311
  168VAL   HG12  969   2.190  10.137   6.509  0.7778 -0.4029 -0.2511
  168VAL   HG13  970   2.160  10.264   6.378 -0.0161 -0.1749 -3.9003
  168VAL    CG2  971   2.275  10.123   6.166 -0.3985 -0.0398  0.2327
  168VAL   HG21  972   2.232  10.220   6.133 -2.2917 -0.4831  1.2077
  168VAL   HG22  973   2.256  10.058   6.078 -0.3850 -0.4678  0.5374
  168VAL   HG23  974   2.385  10.116   6.170 -0.4842 -1.6165  0.7192
  168VAL      C  975   2.267   9.891   6.467 -0.2471  0.6528 -0.1398
  168VAL      O  976   2.337   9.919   6.565  0.5995 -0.3417 -0.4479
  169ILE      N  977   2.162   9.810   6.486  0.1706  0.1009 -0.1776
  169ILE     HN  978   2.094   9.815   6.414 -0.2318  0.2580  0.2058
  169ILE     CA  979   2.137   9.749   6.613  0.3140  0.4657  0.0272
  169ILE     HA  980   2.144   9.830   6.684 -1.1938  2.5247 -2.0351
  169ILE     CB  981   1.997   9.697   6.610  0.4573  0.0187  0.7240
  169ILE     HB  982   1.991   9.632   6.520 -3.3205 -0.7356  1.3278
  169ILE    CG2  983   1.968   9.605   6.730 -0.3131 -0.2473  0.3505
  169ILE   HG21  984   2.036   9.517   6.724 -0.6580 -0.6297  1.6345
  169ILE   HG22  985   1.868   9.566   6.705 -0.8560  1.3048 -0.0179
  169ILE   HG23  986   1.979   9.649   6.832  1.0375 -1.1867  0.6392
  169ILE    CG1  987   1.883   9.801   6.603  0.4181 -0.0644  0.0267
  169ILE   HG11  988   1.784   9.753   6.619  0.7844 -0.5338  1.0317
  169ILE   HG12  989   1.880   9.833   6.497 -0.6632 -2.1490 -0.6368
  169ILE     CD  990   1.897   9.926   6.688 -0.8551  0.2421 -0.2045
  169ILE    HD1  991   1.805   9.988   6.680 -2.3591 -1.9869 -1.0931
  169ILE    HD2  992   1.986   9.990   6.673 -0.0406 -0.3813  1.6817
  169ILE    HD3  993   1.906   9.887   6.792  0.9002 -0.2756 -0.5284
  169ILE      C  994   2.238   9.649   6.659  0.0075  0.1907  0.1071
  169ILE      O  995   2.287   9.659   6.771 -0.5553  0.2284  0.3550
  170PHE      N  996   2.292   9.571   6.564  0.2110  0.2591  0.1662
  170PHE     HN  997   2.249   9.573   6.475  0.6320 -0.6152 -0.0727
  170PHE     CA  998   2.401   9.479   6.576 -0.3438 -0.4285 -0.0120
  170PHE     HA  999   2.367   9.414   6.656  1.4439  0.0668  1.2212
  170PHE     CB 1000   2.422   9.395   6.449  0.6264 -0.1922 -0.0123
  170PHE    HB1 1001   2.513   9.330   6.451 -0.9916 -2.5861  0.1500
  170PHE    HB2 1002   2.414   9.463   6.361 -1.8762 -0.1303  0.2005
  170PHE     CG 1003   2.313   9.298   6.417  0.4241 -0.1554  0.5517
  170PHE    CD1 1004   2.313   9.254   6.287 -0.4437  0.3114  0.3834
  170PHE    HD1 1005   2.380   9.299   6.214  0.0090 -3.0493 -1.5122
  170PHE    CE1 1006   2.239   9.143   6.253  0.0771  0.0900 -0.0584
  170PHE    HE1 1007   2.248   9.092   6.158  0.0148 -2.2500  1.1010
  170PHE     CZ 1008   2.162   9.081   6.350  0.2783  0.0648  0.0877
  170PHE     HZ 1009   2.095   8.999   6.328  2.2201 -1.7491  0.6421
  170PHE    CD2 1010   2.239   9.238   6.515 -0.2199  0.0075  0.1749
  170PHE    HD2 1011   2.243   9.262   6.621 -2.2800  1.2839  0.0129
  170PHE    CE2 1012   2.165   9.128   6.479  0.2932 -0.3701  0.2469
  170PHE    HE2 1013   2.093   9.087   6.549 -0.1905  0.1750  0.0827
  170PHE      C 1014   2.527   9.537   6.631 -0.4140 -0.1914 -0.0998
  170PHE      O 1015   2.589   9.477   6.719 -0.5573 -0.5771 -0.2548
  171VAL      N 1016   2.555   9.655   6.574 -0.7666 -0.0024  0.1118
  171VAL     HN 1017   2.512   9.676   6.487 -0.1249  0.0877 -0.1940
  171VAL     CA 1018   2.655   9.747   6.620 -0.4056 -0.2220 -0.2283
  171VAL     HA 1019   2.743   9.688   6.638 -1.9570 -1.9640  2.1274
  171VAL     CB 1020   2.684   9.849   6.514  0.3485 -0.2273 -0.0353
  171VAL     HB 1021   2.584   9.873   6.469 -0.4236 -1.0200  1.2101
  171VAL    CG1 1022   2.737   9.982   6.570  0.5045 -0.2908 -0.0333
  171VAL   HG11 1023   2.669  10.037   6.639 -1.5179 -1.4486 -1.0062
  171VAL   HG12 1024   2.754  10.050   6.485  0.8219  1.0981  1.1064
  171VAL   HG13 1025   2.827   9.969   6.635  0.1990 -0.4647  0.3589
  171VAL    CG2 1026   2.773   9.799   6.399  0.8734 -0.0882  0.3105
  171VAL   HG21 1027   2.711   9.742   6.327 -2.2484  1.2698  1.7178
  171VAL   HG22 1028   2.856   9.731   6.427  0.6888 -1.1839 -1.6126
  171VAL   HG23 1029   2.809   9.888   6.342  0.5296 -0.9161 -1.2700
  171VAL      C 1030   2.628   9.810   6.752  0.1410  0.5610 -0.4812
  171VAL      O 1031   2.718   9.810   6.836  0.1331 -0.3725 -0.4594
  172TYR      N 1032   2.505   9.856   6.782  0.0376 -0.1178  0.1631
  172TYR     HN 1033   2.435   9.858   6.712 -0.4341  1.8785  0.6100
  172TYR     CA 1034   2.463   9.916   6.905 -0.0011 -0.0346  0.1099
  172TYR     HA 1035   2.531   9.997   6.928  0.0707 -0.3955  1.2610
  172TYR     CB 1036   2.321   9.973   6.890 -0.0150 -0.1293 -0.1105
  172TYR    HB1 1037   2.242   9.902   6.857 -0.3330  0.9177 -1.7388
  172TYR    HB2 1038   2.332  10.045   6.806  1.2589 -0.0771  0.0746
  172TYR     CG 1039   2.266  10.039   7.011 -0.0571  0.0402 -0.2210
  172TYR    CD1 1040   2.332  10.148   7.061 -0.1101  0.3108 -0.7389
  172TYR    HD1 1041   2.417  10.181   7.002 -0.2249 -0.2432 -1.2192
  172TYR    CE1 1042   2.286  10.219   7.169  0.4626 -0.0953 -0.2195
  172TYR    HE1 1043   2.336  10.306   7.209  2.9011 -1.6738  0.3551
  172TYR     CZ 1044   2.180  10.168   7.240  0.2714  0.0568 -0.3938
  172TYR     OH 1045   2.138  10.229   7.360 -0.1157 -0.1090 -0.4432
  172TYR     HH 1046   2.203  10.298   7.376 -0.6715  0.5408 -0.9188
  172TYR    CD2 1047   2.155   9.991   7.078  0.3599 -0.2526  0.2677
  172TYR    HD2 1048   2.123   9.894   7.042  0.5373 -0.5381  0.8774
  172TYR    CE2 1049   2.117  10.054   7.194  0.4306 -0.3323  0.3348
  172TYR    HE2 1050   2.037  10.012   7.252  0.8426 -0.7769  0.5914
  172TYR      C 1051   2.469   9.818   7.017  0.0066 -0.2722 -0.0982
  172TYR      O 1052   2.512   9.858   7.126  0.2792 -0.2487 -0.2130
  173SER      N 1053   2.429   9.691   6.998  0.0844 -0.2126 -0.6584
  173SER     HN 1054   2.406   9.668   6.903  1.7024  0.9181 -1.3740
  173SER     CA 1055   2.434   9.592   7.100  0.3189  0.6701  0.2018
  173SER     HA 1056   2.435   9.637   7.198  0.7471  1.3863 -0.1230
  173SER     CB 1057   2.319   9.491   7.087  0.3313  0.6075  0.5548
  173SER    HB1 1058   2.326   9.440   6.988  0.4167  1.2100  0.2430
  173SER    HB2 1059   2.226   9.551   7.080  1.0277  1.9606  2.2685
  173SER     OG 1060   2.303   9.412   7.204 -0.4058 -0.3123 -0.1470
  173SER    HG1 1061   2.388   9.368   7.208  0.0890  0.5972 -0.2592
  173SER      C 1062   2.566   9.524   7.111  0.2208  0.4509  0.0293
  173SER      O 1063   2.587   9.453   7.208 -0.0380 -0.1554 -0.3543
  174PHE      N 1064   2.662   9.544   7.019  0.0753  0.5373 -0.1042
  174PHE     HN 1065   2.636   9.584   6.931 -0.6472 -0.4356 -0.3391
  174PHE     CA 1066   2.795   9.492   7.027 -0.0339  0.2642 -0.0849
  174PHE     HA 1067   2.783   9.386   7.043  0.0286  0.0035 -1.5862
  174PHE     CB 1068   2.882   9.510   6.901  0.2915  0.1462  0.1215
  174PHE    HB1 1069   2.883   9.615   6.865 -1.5659 -0.5015 -2.0981
  174PHE    HB2 1070   2.833   9.463   6.813  1.0327  0.4644 -0.4721
  174PHE     CG 1071   3.015   9.442   6.904  0.0777 -0.2990 -0.3170
  174PHE    CD1 1072   3.035   9.312   6.864 -0.2130 -0.5016  0.1799
  174PHE    HD1 1073   2.956   9.249   6.828  0.5094 -0.9614 -0.6312
  174PHE    CE1 1074   3.160   9.253   6.865 -0.0417 -0.1401  0.6968
  174PHE    HE1 1075   3.167   9.159   6.813 -1.8211 -0.3916  0.8309
  174PHE     CZ 1076   3.271   9.328   6.893  0.2309 -0.2755  0.0065
  174PHE     HZ 1077   3.367   9.281   6.876 -0.8522 -2.7223  0.3298
  174PHE    CD2 1078   3.125   9.514   6.944  0.0740  0.1545 -1.0955
  174PHE    HD2 1079   3.121   9.619   6.969 -1.0517  0.5761 -2.8723
  174PHE    CE2 1080   3.250   9.457   6.936 -0.0724 -0.4244  0.3130
  174PHE    HE2 1081   3.334   9.524   6.953 -0.9648  0.7024  0.4199
  174PHE      C 1082   2.868   9.546   7.145 -0.4476 -0.2304  0.4054
  174PHE      O 1083   2.949   9.484   7.214 -0.0842 -0.0064  0.1845
  175ILE      N 1084   2.833   9.674   7.166 -0.4482 -0.1277 -0.2068
  175ILE     HN 1085   2.757   9.714   7.114 -2.3003 -0.7393  1.9014
  175ILE     CA 1086   2.891   9.761   7.264 -0.7100  0.0056 -0.1678
  175ILE     HA 1087   2.997   9.763   7.243 -0.6913  1.0056 -0.0314
  175ILE     CB 1088   2.851   9.905   7.255 -0.6875  0.0008 -0.3464
  175ILE     HB 1089   2.741   9.911   7.267 -0.6961 -0.0474 -0.3990
  175ILE    CG2 1090   2.923   9.990   7.361 -0.1194  0.4606 -1.0829
  175ILE   HG21 1091   2.870  10.087   7.355 -2.0647 -0.6351 -3.1613
  175ILE   HG22 1092   3.034   9.992   7.355  0.2505 -1.5157  2.3846
  175ILE   HG23 1093   2.899   9.946   7.460  0.3979  1.0837 -0.6722
  175ILE    CG1 1094   2.887   9.963   7.116 -0.1903 -0.5309 -0.4438
  175ILE   HG11 1095   2.815   9.913   7.048 -0.4163 -0.3073 -0.3722
  175ILE   HG12 1096   2.993   9.940   7.092  0.0379 -0.8253  0.7829
  175ILE     CD 1097   2.862  10.113   7.106 -0.0037 -0.4412  0.3553
  175ILE    HD1 1098   2.859  10.152   7.002  0.1449  2.5522  1.3813
  175ILE    HD2 1099   2.935  10.181   7.156  3.0119 -0.8214 -3.0659
  175ILE    HD3 1100   2.761  10.136   7.146 -1.5339 -1.6471 -2.5106
  175ILE      C 1101   2.868   9.706   7.400  0.4998 -0.0242  0.0336
  175ILE      O 1102   2.959   9.692   7.482  0.3536  1.4672  0.4828
  176ASP      N 1103   2.742   9.669   7.429  0.5802 -0.0409  0.3730
  176ASP     HN 1104   2.666   9.698   7.370  0.1249  0.5353  1.2240
  176ASP     CA 1105   2.699   9.614   7.554 -0.0181 -0.2384  0.0861
  176ASP     HA 1106   2.729   9.684   7.631  0.7628  0.4116 -0.7854
  176ASP     CB 1107   2.546   9.608   7.552 -0.0228 -0.0150 -0.2725
  176ASP    HB1 1108   2.504   9.548   7.635 -0.8042  0.4507 -0.3170
  176ASP    HB2 1109   2.512   9.547   7.465 -0.5221 -0.1379  0.0073
  176ASP     CG 1110   2.479   9.745   7.556  0.2129  0.0969 -0.1448
  176ASP    OD1 1111   2.354   9.730   7.542  0.2213 -0.1247  0.0029
  176ASP    OD2 1112   2.536   9.855   7.576  0.1463  0.1410 -0.1997
  176ASP      C 1113   2.757   9.480   7.585  0.6630 -0.0163 -0.1922
  176ASP      O 1114   2.816   9.464   7.691 -0.7611  0.9025  0.7856
  177PHE      N 1115   2.760   9.388   7.487  0.8513  0.2866 -0.4725
  177PHE     HN 1116   2.711   9.388   7.400  0.4944 -4.5455 -0.5372
  177PHE     CA 1117   2.817   9.259   7.509 -0.4720 -0.1597  0.4871
  177PHE     HA 1118   2.780   9.210   7.598  1.5396 -2.3540  0.2431
  177PHE     CB 1119   2.790   9.166   7.389  0.0746  0.4990 -0.1555
  177PHE    HB1 1120   2.844   9.071   7.409 -2.0451 -0.4102  1.7360
  177PHE    HB2 1121   2.814   9.213   7.291 -0.5821  0.4184 -0.3624
  177PHE     CG 1122   2.650   9.116   7.376  0.2397 -0.0805  0.2589
  177PHE    CD1 1123   2.596   9.056   7.487 -0.2752  0.3877  0.2643
  177PHE    HD1 1124   2.656   9.043   7.576  2.9440 -0.3321 -1.8425
  177PHE    CE1 1125   2.465   9.016   7.483 -0.0936 -0.1876  0.0502
  177PHE    HE1 1126   2.416   8.982   7.573  0.5792 -0.9454  0.1469
  177PHE     CZ 1127   2.391   9.039   7.369 -0.0891  0.2497  0.1338
  177PHE     HZ 1128   2.288   9.008   7.367 -0.0903  0.1091  1.3982
  177PHE    CD2 1129   2.580   9.126   7.258  0.0211 -0.3771  0.3646
  177PHE    HD2 1130   2.634   9.172   7.177  2.2264 -0.5963  1.6243
  177PHE    CE2 1131   2.449   9.085   7.253 -0.0063 -0.2447 -0.0234
  177PHE    HE2 1132   2.390   9.092   7.162  0.3915  0.3573 -0.2369
  177PHE      C 1133   2.965   9.249   7.524 -0.3953 -0.5867 -0.4581
  177PHE      O 1134   3.016   9.172   7.605 -0.1448  0.3133  0.2586
  178HSD      N 1135   3.034   9.315   7.429 -0.3418 -0.3773 -0.2763
  178HSD     HN 1136   2.989   9.377   7.365 -0.2929 -2.3193 -2.3420
  178HSD     CA 1137   3.173   9.281   7.418 -0.3380 -0.4147 -0.1062
  178HSD     HA 1138   3.209   9.192   7.468  1.8126  1.9504  2.9617
  178HSD     CB 1139   3.190   9.259   7.267  0.4581 -0.3204 -0.0360
  178HSD    HB1 1140   3.295   9.231   7.244 -0.1874 -3.5864  0.3655
  178HSD    HB2 1141   3.155   9.338   7.198 -1.7889 -0.6355  0.6443
  178HSD    ND1 1142   3.130   9.004   7.279  0.0204 -0.3767  0.0660
  178HSD    HD1 1143   3.169   8.979   7.367 -1.4980 -0.5718  0.7237
  178HSD     CG 1144   3.122   9.131   7.226  0.3912 -0.3336  0.1137
  178HSD    CE1 1145   3.031   8.935   7.216 -0.4405  0.0232  0.3476
  178HSD    HE1 1146   3.021   8.830   7.245 -0.5541 -0.3809 -1.0855
  178HSD    NE2 1147   2.960   9.005   7.129  0.7329 -0.0072 -0.6515
  178HSD    CD2 1148   3.020   9.129   7.136 -0.0108  0.2989  0.5511
  178HSD    HD2 1149   2.968   9.204   7.077 -0.2371  0.5072  1.0101
  178HSD      C 1150   3.263   9.391   7.461 -0.6690  0.0170 -0.5064
  178HSD      O 1151   3.381   9.371   7.490 -0.6922 -0.0578 -0.4610
  179VAL      N 1152   3.217   9.517   7.470 -0.3835  0.0794  0.1709
  179VAL     HN 1153   3.119   9.530   7.456 -0.6209  2.3776  2.9631
  179VAL     CA 1154   3.310   9.625   7.476  0.0479 -0.2777  0.0341
  179VAL     HA 1155   3.413   9.594   7.478  0.4074  0.8619  0.9427
  179VAL     CB 1156   3.297   9.718   7.359  0.2386 -0.0413  0.1976
  179VAL     HB 1157   3.198   9.768   7.353 -0.2766 -1.0541 -0.0016
  179VAL    CG1 1158   3.407   9.825   7.350  0.0573  0.1096 -0.2360
  179VAL   HG11 1159   3.511   9.786   7.350  0.1846  0.3181  2.0822
  179VAL   HG12 1160   3.401   9.894   7.436 -1.4925 -0.5561  0.2266
  179VAL   HG13 1161   3.387   9.887   7.260 -1.8366  0.8499  0.6420
  179VAL    CG2 1162   3.296   9.632   7.231 -0.2459  0.0589  0.1329
  179VAL   HG21 1163   3.212   9.560   7.228  0.1060 -0.3373 -2.5885
  179VAL   HG22 1164   3.394   9.582   7.222 -1.1179 -1.8476  0.5900
  179VAL   HG23 1165   3.283   9.698   7.143  1.8763  1.4016  0.7425
  179VAL      C 1166   3.300   9.693   7.609 -0.3449 -0.2693  0.0007
  179VAL      O 1167   3.397   9.715   7.682 -0.1397  0.0911 -0.3731
  180PHE      N 1168   3.180   9.735   7.652 -0.4441 -0.3846 -0.1619
  180PHE     HN 1169   3.099   9.725   7.594  0.4828  0.1824 -1.6000
  180PHE     CA 1170   3.156   9.805   7.774 -0.1313  0.2467 -0.4556
  180PHE     HA 1171   3.218   9.765   7.853  2.8482  2.1916 -1.6286
  180PHE     CB 1172   3.180   9.953   7.741 -0.1417  0.3064 -0.2013
  180PHE    HB1 1173   3.111   9.983   7.659 -0.4437  0.5410  0.1367
  180PHE    HB2 1174   3.279   9.971   7.695  1.2177 -3.1574  1.0694
  180PHE     CG 1175   3.171  10.049   7.855  0.3987  0.8947 -0.6483
  180PHE    CD1 1176   3.262  10.048   7.958 -0.4738 -0.1851  0.1292
  180PHE    HD1 1177   3.329   9.963   7.957 -1.0438 -0.6388  0.1099
  180PHE    CE1 1178   3.252  10.135   8.064 -0.1272 -0.3572  0.3051
  180PHE    HE1 1179   3.327  10.134   8.141  0.1729 -2.3315  0.0541
  180PHE     CZ 1180   3.143  10.218   8.071 -0.1525 -0.4017  0.4505
  180PHE     HZ 1181   3.131  10.276   8.161 -1.2125  2.6093 -1.4523
  180PHE    CD2 1182   3.074  10.146   7.858 -0.4264  0.0688 -0.2276
  180PHE    HD2 1183   3.000  10.145   7.779 -1.2054  1.6012  0.4355
  180PHE    CE2 1184   3.053  10.228   7.967 -0.0379 -0.5690  0.3350
  180PHE    HE2 1185   2.965  10.289   7.971  0.8083  0.6560  1.0272
  180PHE      C 1186   3.017   9.780   7.822 -0.0335 -0.3739 -0.4928
  180PHE      O 1187   2.918   9.784   7.749 -0.1503  0.1666 -0.3044
  181HSD      N 1188   2.998   9.752   7.952 -0.0145 -0.0674 -0.4240
  181HSD     HN 1189   3.069   9.778   8.017  1.0137  1.8554 -2.2062
  181HSD     CA 1190   2.886   9.677   8.000  0.5485 -0.1383  0.8110
  181HSD     HA 1191   2.832   9.633   7.917  2.5091 -3.9563  1.3563
  181HSD     CB 1192   2.930   9.551   8.076  0.3929 -0.5681  0.1947
  181HSD    HB1 1193   2.846   9.485   8.109 -0.4429  0.3518 -0.0232
  181HSD    HB2 1194   2.978   9.569   8.175 -1.0278 -3.6026  1.6037
  181HSD    ND1 1195   3.034   9.447   7.872 -0.5212  0.8584 -1.0625
  181HSD    HD1 1196   2.954   9.439   7.813 -0.9063 -1.5138 -0.3528
  181HSD     CG 1197   3.038   9.474   8.007  0.0247 -0.1554 -0.8628
  181HSD    CE1 1198   3.155   9.389   7.848 -0.5736 -0.0591  0.7238
  181HSD    HE1 1199   3.179   9.336   7.756  0.3972 -0.4448  1.1806
  181HSD    NE2 1200   3.236   9.378   7.952  0.0906  0.0835  0.2229
  181HSD    CD2 1201   3.161   9.437   8.051 -0.1393  0.2486 -0.0452
  181HSD    HD2 1202   3.207   9.454   8.148 -1.8673  1.2214  0.6406
  181HSD      C 1203   2.793   9.755   8.087  0.2370  0.5170 -0.0952
  181HSD      O 1204   2.840   9.834   8.169 -0.0970  0.5217  0.0926
  182ARG      N 1205   2.662   9.734   8.066  0.2808  0.0304  0.0961
  182ARG     HN 1206   2.634   9.676   7.990  1.1253 -2.0654  1.3028
  182ARG     CA 1207   2.562   9.788   8.154  0.3410 -0.3359  0.3902
  182ARG     HA 1208   2.596   9.765   8.254 -0.0806  2.0591  1.1487
  182ARG     CB 1209   2.526   9.936   8.132 -0.5074 -0.5663  0.1869
  182ARG    HB1 1210   2.611   9.985   8.185 -0.0643 -0.8093 -0.2902
  182ARG    HB2 1211   2.432   9.971   8.180 -0.0620  2.7419 -1.1432
  182ARG     CG 1212   2.524   9.981   7.986 -0.3499  0.1285  0.3925
  182ARG    HG1 1213   2.621   9.965   7.934  0.4086 -1.0157  2.0827
  182ARG    HG2 1214   2.522  10.092   7.993 -0.5799  0.3097 -1.8328
  182ARG     CD 1215   2.409   9.926   7.901  0.1403 -0.2458 -0.0335
  182ARG    HD1 1216   2.304   9.939   7.935 -0.3662 -0.6804 -1.3527
  182ARG    HD2 1217   2.422   9.817   7.885 -0.3554 -0.2657 -0.3300
  182ARG     NE 1218   2.415  10.002   7.772 -0.8194 -0.1854 -0.0491
  182ARG     HE 1219   2.457   9.949   7.698 -0.0461 -1.3489  1.1749
  182ARG     CZ 1220   2.377  10.132   7.756 -0.0658  0.0554  0.0926
  182ARG    NH1 1221   2.335  10.202   7.866  0.3885  0.5208 -0.0311
  182ARG   HH11 1222   2.304  10.150   7.945  0.3634 -1.2089 -1.1220
  182ARG   HH12 1223   2.298  10.295   7.858 -0.9441  0.0056  0.0804
  182ARG    NH2 1224   2.388  10.197   7.637  0.1610 -0.0739  0.0410
  182ARG   HH21 1225   2.424  10.144   7.561 -0.4012 -1.8411  0.9545
  182ARG   HH22 1226   2.358  10.293   7.632  1.3938  0.4274  1.4115
  182ARG      C 1227   2.443   9.699   8.139  0.1047  0.0255  0.1175
  182ARG      O 1228   2.404   9.639   8.039  0.0985  0.2121  0.0068
  183LYS      N 1229   2.376   9.694   8.255  0.3199 -0.4657  0.2220
  183LYS     HN 1230   2.423   9.739   8.331 -0.3294  0.7450 -0.0628
  183LYS     CA 1231   2.262   9.611   8.279  0.2692 -0.4448  0.0580
  183LYS     HA 1232   2.234   9.546   8.198 -0.5250 -1.5445  1.1735
  183LYS     CB 1233   2.282   9.526   8.406  0.3286 -0.2306  0.1935
  183LYS    HB1 1234   2.302   9.585   8.498  0.1439  0.3390 -0.1265
  183LYS    HB2 1235   2.374   9.470   8.377  1.5545  1.6176  0.3851
  183LYS     CG 1236   2.191   9.408   8.441 -0.0144  0.0702  0.3229
  183LYS    HG1 1237   2.188   9.341   8.352 -1.1304  0.1960  0.2511
  183LYS    HG2 1238   2.088   9.448   8.438  0.1562  0.4565 -1.5755
  183LYS     CD 1239   2.231   9.327   8.565 -0.2590 -0.0708  0.3101
  183LYS    HD1 1240   2.154   9.247   8.565 -1.5605  1.1398  1.1301
  183LYS    HD2 1241   2.216   9.378   8.663 -1.4187  0.0056  0.1128
  183LYS     CE 1242   2.371   9.267   8.563 -0.2653 -0.0747  0.0264
  183LYS    HE1 1243   2.455   9.340   8.571 -0.4896  0.2706 -0.6312
  183LYS    HE2 1244   2.380   9.213   8.466 -0.1457  0.8538 -0.4916
  183LYS     NZ 1245   2.387   9.171   8.674  0.2979 -0.1394 -0.1027
  183LYS    HZ1 1246   2.471   9.121   8.639  0.2191  0.8730 -1.8694
  183LYS    HZ2 1247   2.314   9.096   8.674 -0.2217  0.3446  0.8194
  183LYS    HZ3 1248   2.395   9.212   8.769  0.0506  0.4376 -0.3305
  183LYS      C 1249   2.149   9.706   8.298  0.3244 -0.3781  0.0502
  183LYS      O 1250   2.138   9.773   8.401  0.1058  0.5353 -0.5553
  184ASP      N 1251   2.067   9.730   8.195  0.2119  0.6889  0.3736
  184ASP     HN 1252   2.078   9.676   8.112 -0.5230  1.9701 -0.6020
  184ASP     CA 1253   1.962   9.823   8.166 -0.2458  0.1287  0.2009
  184ASP     HA 1254   2.003   9.923   8.174  0.3029 -0.0759 -0.0097
  184ASP     CB 1255   1.923   9.811   8.018  0.0809 -0.2844  0.1454
  184ASP    HB1 1256   1.826   9.863   7.999 -1.2912 -2.9120 -0.5829
  184ASP    HB2 1257   1.898   9.704   8.001  1.1132 -0.8888  2.0735
  184ASP     CG 1258   2.036   9.870   7.936  0.0012 -0.1790  0.1117
  184ASP    OD1 1259   2.054   9.995   7.947 -0.0155 -0.0494 -1.1942
  184ASP    OD2 1260   2.107   9.785   7.877  0.1944  0.4091 -0.5232
  184ASP      C 1261   1.842   9.806   8.252 -0.6143  0.0659 -0.3242
  184ASP      O 1262   1.819   9.713   8.329  0.5965  0.1271  0.1334
  185SER      N 1263   1.754   9.908   8.251  0.0945  0.6836 -0.3609
  185SER     HN 1264   1.783   9.983   8.193  2.2920 -1.2176 -1.8940
  185SER     CA 1265   1.620   9.900   8.301  0.1681 -0.0797 -0.2750
  185SER     HA 1266   1.631   9.861   8.401  2.0052 -0.2525 -0.5123
  185SER     CB 1267   1.556  10.039   8.310 -0.1040 -0.2489  0.4341
  185SER    HB1 1268   1.617  10.107   8.374  1.5075 -1.5219  0.3136
  185SER    HB2 1269   1.452  10.027   8.345 -0.6985  2.8652  0.0088
  185SER     OG 1270   1.543  10.092   8.179  0.6503  0.0331  0.4644
  185SER    HG1 1271   1.630  10.098   8.140  0.4424 -1.1550 -0.2321
  185SER      C 1272   1.538   9.812   8.213  0.4525 -0.7122  0.0856
  185SER      O 1273   1.575   9.770   8.103  0.6148 -0.1674 -0.0678
  186ARG      N 1274   1.428   9.760   8.269 -0.1409  0.0475 -0.3624
  186ARG     HN 1275   1.403   9.779   8.364  0.3182  0.1390 -0.2616
  186ARG     CA 1276   1.341   9.662   8.213  0.1059 -0.1995 -0.3135
  186ARG     HA 1277   1.410   9.582   8.191 -0.7491 -0.8702 -0.6467
  186ARG     CB 1278   1.242   9.597   8.312 -0.0374  0.2222 -0.1785
  186ARG    HB1 1279   1.195   9.685   8.360  2.0822  1.8369 -0.8775
  186ARG    HB2 1280   1.308   9.545   8.384 -1.9653 -1.0121  0.7539
  186ARG     CG 1281   1.131   9.502   8.267  0.3175 -0.3472  0.1394
  186ARG    HG1 1282   1.103   9.441   8.356 -1.7600 -1.1582 -0.9922
  186ARG    HG2 1283   1.163   9.427   8.192  1.0767  0.3330 -0.2352
  186ARG     CD 1284   1.002   9.563   8.212  0.5148 -0.0637 -0.0090
  186ARG    HD1 1285   1.019   9.583   8.104  0.0254 -2.3838 -0.5647
  186ARG    HD2 1286   0.968   9.655   8.264 -0.6622  0.6850 -1.9844
  186ARG     NE 1287   0.888   9.467   8.217  0.0467  0.5041  0.4154
  186ARG     HE 1288   0.913   9.380   8.261  1.8086  0.9612  0.4066
  186ARG     CZ 1289   0.771   9.488   8.150 -0.0440  0.0443  0.4270
  186ARG    NH1 1290   0.758   9.586   8.056 -0.4102 -0.3914  0.0153
  186ARG   HH11 1291   0.820   9.664   8.062 -0.2506 -0.2898 -2.3399
  186ARG   HH12 1292   0.666   9.614   8.032 -0.4300 -1.0854 -0.7387
  186ARG    NH2 1293   0.675   9.393   8.169  0.0128 -0.0427  0.2749
  186ARG   HH21 1294   0.677   9.347   8.258 -0.3956  0.7241  0.6810
  186ARG   HH22 1295   0.598   9.413   8.109  1.3647  0.8083 -1.2643
  186ARG      C 1296   1.286   9.691   8.077  0.1526  0.0019 -0.2890
  186ARG      O 1297   1.313   9.627   7.976 -0.1800 -0.3398 -0.1656
  187ASN      N 1298   1.203   9.796   8.064 -0.2366 -0.2428  0.1388
  187ASN     HN 1299   1.170   9.852   8.139 -2.4750  1.4623 -1.9297
  187ASN     CA 1300   1.151   9.845   7.940  0.2390  0.0160  0.0363
  187ASN     HA 1301   1.094   9.766   7.893  1.3541 -1.5215  1.1698
  187ASN     CB 1302   1.065   9.972   7.949  0.2875  0.0632 -0.1701
  187ASN    HB1 1303   1.024   9.995   7.848 -0.0574  0.5181  0.0707
  187ASN    HB2 1304   1.127  10.055   7.989  0.2864  0.0919 -0.2270
  187ASN     CG 1305   0.953   9.943   8.048  0.5360  0.0767  0.1140
  187ASN    OD1 1306   0.901   9.831   8.058  0.8716 -0.1144 -0.2554
  187ASN    ND2 1307   0.914  10.039   8.135 -0.4681 -0.3609  0.1659
  187ASN   HD21 1308   0.843  10.019   8.202 -0.1934 -1.7549  0.0605
  187ASN   HD22 1309   0.962  10.127   8.127  1.2881 -1.3849 -1.3340
  187ASN      C 1310   1.251   9.862   7.831  0.1429 -0.5040 -0.1367
  187ASN      O 1311   1.214   9.831   7.718 -0.0767  0.0519 -0.2202
  188VAL      N 1312   1.367   9.921   7.868 -0.0100 -0.2716 -0.0216
  188VAL     HN 1313   1.382   9.936   7.965 -1.2817 -0.8589  0.2872
  188VAL     CA 1314   1.479   9.939   7.782  0.3687 -0.3717  0.4469
  188VAL     HA 1315   1.450   9.993   7.693  0.6139  1.7850  1.6088
  188VAL     CB 1316   1.584  10.023   7.847  0.3408  0.2151 -0.2498
  188VAL     HB 1317   1.609   9.989   7.950  1.6672  0.6083 -0.4160
  188VAL    CG1 1318   1.722  10.019   7.779  0.4829  0.8594 -0.0073
  188VAL   HG11 1319   1.780  10.098   7.833  2.1071  1.1814 -2.0857
  188VAL   HG12 1320   1.729  10.041   7.670 -1.2176  1.4451 -0.0258
  188VAL   HG13 1321   1.782   9.927   7.797 -1.1586 -0.5633 -1.4339
  188VAL    CG2 1322   1.534  10.167   7.870 -0.0257  0.0805 -0.1981
  188VAL   HG21 1323   1.621  10.228   7.903  2.4331 -3.2127 -0.0674
  188VAL   HG22 1324   1.455  10.170   7.948 -1.0033 -2.7710 -0.9674
  188VAL   HG23 1325   1.510  10.204   7.767  0.3148  1.0105  0.0481
  188VAL      C 1326   1.537   9.812   7.729 -0.1829 -0.1957 -0.6207
  188VAL      O 1327   1.569   9.799   7.611  0.3579  0.0025 -0.4987
  189PHE      N 1328   1.554   9.714   7.819  0.1302  0.2521 -0.1858
  189PHE     HN 1329   1.519   9.721   7.912 -0.1733 -1.0322 -0.1849
  189PHE     CA 1330   1.610   9.585   7.791  0.1969  0.2741 -0.1532
  189PHE     HA 1331   1.704   9.603   7.741 -1.1567  1.5550 -2.3936
  189PHE     CB 1332   1.656   9.534   7.929 -0.0143  0.2241 -0.1016
  189PHE    HB1 1333   1.569   9.543   7.997  0.8878 -1.4191  1.3398
  189PHE    HB2 1334   1.729   9.610   7.965 -0.0446 -0.1584  0.7938
  189PHE     CG 1335   1.697   9.391   7.939 -0.5115  0.0874 -0.0126
  189PHE    CD1 1336   1.609   9.289   7.966 -0.4310  0.1483  0.4915
  189PHE    HD1 1337   1.505   9.316   7.973 -1.2648 -2.4167 -0.4980
  189PHE    CE1 1338   1.661   9.161   7.969  0.2923  0.4371  0.3596
  189PHE    HE1 1339   1.587   9.083   7.978 -0.2407  0.6970 -1.3735
  189PHE     CZ 1340   1.795   9.136   7.952  0.1675  0.0114 -0.0086
  189PHE     HZ 1341   1.832   9.035   7.967 -0.4801 -0.2735 -0.2729
  189PHE    CD2 1342   1.832   9.366   7.933 -0.5474 -0.1864  0.2718
  189PHE    HD2 1343   1.905   9.445   7.924 -0.4230 -0.3572 -0.2778
  189PHE    CE2 1344   1.884   9.239   7.939  0.1289  0.0973  0.4111
  189PHE    HE2 1345   1.990   9.224   7.924  0.1168  1.3781 -1.2503
  189PHE      C 1346   1.530   9.492   7.708  0.3526  0.1902 -0.2102
  189PHE      O 1347   1.581   9.445   7.606  0.1595  0.1889 -0.3064
  190LEU      N 1348   1.399   9.476   7.736  0.4804 -0.2420  0.1396
  190LEU     HN 1349   1.366   9.525   7.816  0.1453 -0.9865  0.4683
  190LEU     CA 1350   1.314   9.396   7.654  0.2834  0.2717 -0.1584
  190LEU     HA 1351   1.352   9.295   7.651 -1.8432 -0.7856  2.8422
  190LEU     CB 1352   1.169   9.387   7.704  0.3704 -0.1396  0.0237
  190LEU    HB1 1353   1.100   9.329   7.639 -0.6821  1.4665 -0.3571
  190LEU    HB2 1354   1.120   9.487   7.711 -0.2634 -0.4657  0.3630
  190LEU     CG 1355   1.151   9.326   7.844  0.3819  0.2873  0.2115
  190LEU     HG 1356   1.175   9.411   7.913 -0.7578  1.8072 -1.1966
  190LEU    CD1 1357   1.005   9.303   7.885  0.2767  0.1770 -0.2275
  190LEU   HD11 1358   0.964   9.237   7.805 -1.2561 -0.8948  1.3774
  190LEU   HD12 1359   0.953   9.401   7.883  2.6162  1.4825 -1.4719
  190LEU   HD13 1360   0.988   9.255   7.984  0.0675 -0.3184 -0.5008
  190LEU    CD2 1361   1.227   9.195   7.874 -0.5068 -0.2648  0.0625
  190LEU   HD21 1362   1.159   9.119   7.830 -1.2458  0.8959 -0.8596
  190LEU   HD22 1363   1.227   9.186   7.985 -3.2367 -0.0276  0.1633
  190LEU   HD23 1364   1.325   9.200   7.822 -0.2906 -0.8286  0.4100
  190LEU      C 1365   1.297   9.444   7.514  0.2751  0.2652 -0.1593
  190LEU      O 1366   1.288   9.366   7.419  0.1750 -0.1714  0.2029
  191PHE      N 1367   1.286   9.577   7.497 -0.3069  0.1986 -0.3621
  191PHE     HN 1368   1.297   9.625   7.584  0.0746  1.2029 -0.9535
  191PHE     CA 1369   1.283   9.645   7.372  0.0289  0.5095 -0.2025
  191PHE     HA 1370   1.193   9.613   7.323  0.1605 -0.6985  0.3187
  191PHE     CB 1371   1.255   9.791   7.412  0.2420  0.5265 -0.1084
  191PHE    HB1 1372   1.338   9.818   7.480  1.7466  0.6916 -1.9188
  191PHE    HB2 1373   1.157   9.794   7.465 -1.3450 -0.9159 -2.7255
  191PHE     CG 1374   1.241   9.891   7.302  0.6286  0.3421 -0.3276
  191PHE    CD1 1375   1.306  10.012   7.316  0.2708  0.4561  0.4345
  191PHE    HD1 1376   1.368  10.024   7.403  1.0158  1.2880 -0.1927
  191PHE    CE1 1377   1.297  10.110   7.219 -0.1218  0.1446  0.1538
  191PHE    HE1 1378   1.359  10.197   7.230  1.8748 -1.1510 -0.3723
  191PHE     CZ 1379   1.201  10.094   7.121  0.3863 -0.2997 -0.2739
  191PHE     HZ 1380   1.162  10.169   7.054 -3.5668 -2.0245 -0.1748
  191PHE    CD2 1381   1.157   9.869   7.196 -0.1451 -0.2257  0.3926
  191PHE    HD2 1382   1.100   9.778   7.184 -0.0264 -0.4366  1.3632
  191PHE    CE2 1383   1.132   9.975   7.112  0.4316 -0.3526  0.0572
  191PHE    HE2 1384   1.045   9.969   7.048 -0.1120  0.6726  0.6646
  191PHE      C 1385   1.406   9.629   7.288  0.1960 -0.2381  0.1767
  191PHE      O 1386   1.398   9.586   7.174 -0.0742 -0.4958  0.2901
  192LYS      N 1387   1.523   9.643   7.352  0.1865 -0.1454  0.1754
  192LYS     HN 1388   1.529   9.677   7.446  1.1840 -0.2213  0.1544
  192LYS     CA 1389   1.651   9.620   7.292  0.1117  0.2689 -0.1369
  192LYS     HA 1390   1.656   9.675   7.198  1.5754  2.4542  1.1228
  192LYS     CB 1391   1.756   9.682   7.385 -0.0746 -0.1937  0.3850
  192LYS    HB1 1392   1.740   9.656   7.492  2.6945  0.6759  1.0998
  192LYS    HB2 1393   1.746   9.792   7.375 -0.6916 -0.3830 -1.3354
  192LYS     CG 1394   1.901   9.642   7.359  0.1078  0.2489  0.6954
  192LYS    HG1 1395   1.920   9.637   7.249 -0.0780 -1.8535  0.7036
  192LYS    HG2 1396   1.912   9.534   7.384 -2.2721 -0.2297 -0.0940
  192LYS     CD 1397   2.015   9.729   7.411  0.6226  0.0095 -0.0087
  192LYS    HD1 1398   1.991   9.834   7.385  3.0855  0.9179  1.0719
  192LYS    HD2 1399   2.110   9.697   7.363 -0.3103 -1.9640 -0.6463
  192LYS     CE 1400   2.014   9.735   7.564  0.0540 -0.0267 -0.0095
  192LYS    HE1 1401   2.015   9.627   7.592 -2.5018 -0.2810 -0.6337
  192LYS    HE2 1402   1.918   9.773   7.606  0.2986 -0.8798  1.4143
  192LYS     NZ 1403   2.121   9.819   7.622 -0.1315  0.2535 -0.0731
  192LYS    HZ1 1404   2.214   9.790   7.586 -0.4671 -1.1094  0.1097
  192LYS    HZ2 1405   2.125   9.808   7.725  0.4826 -0.2126 -0.1392
  192LYS    HZ3 1406   2.099   9.921   7.616  0.6014  0.4018 -0.3745
  192LYS      C 1407   1.676   9.482   7.244  0.1821  0.2000  0.1013
  192LYS      O 1408   1.716   9.455   7.131  0.1341 -0.5458  0.2539
  193LEU      N 1409   1.653   9.375   7.322  0.2987 -0.4133 -0.6914
  193LEU     HN 1410   1.629   9.384   7.419  0.7567 -1.2248 -0.4856
  193LEU     CA 1411   1.665   9.240   7.277  0.4167 -0.5684 -0.2044
  193LEU     HA 1412   1.763   9.225   7.233  0.8939  0.2760  0.5359
  193LEU     CB 1413   1.663   9.146   7.399  0.2870  0.0710  0.2910
  193LEU    HB1 1414   1.678   9.041   7.365  1.7646  0.2999  0.1871
  193LEU    HB2 1415   1.568   9.166   7.452 -0.8242  0.5002 -1.7489
  193LEU     CG 1416   1.776   9.171   7.500  0.2797  0.3484  0.2307
  193LEU     HG 1417   1.755   9.272   7.541 -1.9000  0.0172  0.0290
  193LEU    CD1 1418   1.764   9.058   7.604  0.2459  0.1763  0.0395
  193LEU   HD11 1419   1.808   8.964   7.563  0.6044 -1.1823  3.2862
  193LEU   HD12 1420   1.656   9.048   7.627  0.1372 -0.3558 -0.6574
  193LEU   HD13 1421   1.818   9.084   7.698  1.3053 -5.0218  1.1862
  193LEU    CD2 1422   1.919   9.171   7.444  0.5277 -0.3213  0.8421
  193LEU   HD21 1423   1.930   9.252   7.369  4.2146 -0.8558  0.6375
  193LEU   HD22 1424   1.947   9.078   7.389  1.0210  1.3138 -1.8974
  193LEU   HD23 1425   1.994   9.197   7.521 -0.6683  2.8152  1.0814
  193LEU      C 1426   1.558   9.204   7.180 -0.0211 -0.1066  0.1045
  193LEU      O 1427   1.578   9.115   7.097  0.4275 -0.4931  0.6195
  194GLY      N 1428   1.443   9.273   7.176  0.0676  0.0065 -0.6356
  194GLY     HN 1429   1.429   9.332   7.255  1.6736 -0.9529  0.4128
  194GLY     CA 1430   1.340   9.277   7.077 -0.1629  0.3566 -0.3848
  194GLY    HA1 1431   1.283   9.363   7.107  1.3734  1.0566  0.6604
  194GLY    HA2 1432   1.294   9.180   7.075  0.8889 -0.2651  2.1307
  194GLY      C 1433   1.401   9.320   6.948 -0.3202  0.4325 -0.4350
  194GLY      O 1434   1.383   9.251   6.847  0.3413  0.2384 -0.4302
  195GLY      N 1435   1.477   9.430   6.938  0.2744  0.0385 -0.3164
  195GLY     HN 1436   1.496   9.479   7.023 -0.9084 -3.1017  1.9666
  195GLY     CA 1437   1.546   9.465   6.818  0.3017 -0.3138 -0.4038
  195GLY    HA1 1438   1.591   9.561   6.839 -1.2182  0.3105  0.0955
  195GLY    HA2 1439   1.467   9.486   6.748  0.0940  4.6577  0.9682
  195GLY      C 1440   1.646   9.370   6.761  0.3384 -0.6222  0.1691
  195GLY      O 1441   1.661   9.349   6.640  0.0087  0.6005 -0.0923
  196VAL      N 1442   1.729   9.317   6.853  0.3690 -0.2207  0.3728
  196VAL     HN 1443   1.732   9.351   6.947  1.5155  0.5103  0.0829
  196VAL     CA 1444   1.827   9.218   6.819  0.0104 -0.2682 -0.5588
  196VAL     HA 1445   1.898   9.248   6.743  0.9465  0.9300  0.7268
  196VAL     CB 1446   1.904   9.196   6.946 -0.2105  0.3119 -0.3175
  196VAL     HB 1447   1.831   9.174   7.026 -0.0423  0.6348 -0.0728
  196VAL    CG1 1448   1.998   9.077   6.921 -0.3412  0.0944  0.2066
  196VAL   HG11 1449   2.078   9.108   6.849  0.3400  0.9701  1.3158
  196VAL   HG12 1450   1.964   8.979   6.880 -1.5382  1.2016 -1.6125
  196VAL   HG13 1451   2.050   9.049   7.015  3.3407 -1.0953 -1.9614
  196VAL    CG2 1452   1.988   9.323   6.969 -0.3473  0.3143  0.1866
  196VAL   HG21 1453   2.047   9.342   6.877  0.9271 -0.7175  0.7581
  196VAL   HG22 1454   2.063   9.291   7.043 -0.1272 -0.6405 -0.4307
  196VAL   HG23 1455   1.930   9.412   7.002 -2.2426 -0.9714  0.4792
  196VAL      C 1456   1.759   9.096   6.768 -0.1456 -0.4092 -0.0260
  196VAL      O 1457   1.803   9.033   6.672 -0.1100 -0.5443  0.0784
  197THR      N 1458   1.646   9.052   6.826 -0.2828 -0.2211 -0.1466
  197THR     HN 1459   1.600   9.101   6.900 -0.7724  0.2937 -0.7800
  197THR     CA 1460   1.581   8.936   6.776 -0.4053 -0.3644  0.3341
  197THR     HA 1461   1.649   8.852   6.769  0.6733  0.5852 -1.1125
  197THR     CB 1462   1.484   8.884   6.877 -0.2499 -0.0474  0.6463
  197THR     HB 1463   1.418   8.968   6.907  0.3289 -0.0712  2.0810
  197THR    OG1 1464   1.538   8.841   7.002 -0.3446 -0.2918  0.6050
  197THR    HG1 1465   1.569   8.921   7.046  1.8097 -2.3533  3.1293
  197THR    CG2 1466   1.391   8.774   6.824 -0.1589  0.2530 -0.1411
  197THR   HG21 1467   1.342   8.813   6.732  0.3578  0.8457 -0.1665
  197THR   HG22 1468   1.304   8.746   6.888 -2.8674  1.5578 -2.9857
  197THR   HG23 1469   1.443   8.678   6.803 -2.9595 -1.1142 -1.5330
  197THR      C 1470   1.518   8.960   6.642 -0.4329 -0.0200  0.4095
  197THR      O 1471   1.521   8.872   6.557  0.1802  0.1815  0.2139
  198ALA      N 1472   1.462   9.079   6.614  0.0698  0.0715 -0.2351
  198ALA     HN 1473   1.461   9.151   6.683  0.1387 -1.0246  0.9419
  198ALA     CA 1474   1.403   9.111   6.488 -0.1979  0.1177 -0.0980
  198ALA     HA 1475   1.323   9.046   6.456  1.7098 -1.6619 -1.4679
  198ALA     CB 1476   1.339   9.251   6.497  0.1284  0.2435  0.2959
  198ALA    HB1 1477   1.266   9.256   6.414  0.5529  1.5207 -0.0234
  198ALA    HB2 1478   1.418   9.329   6.487  1.3117 -1.0158 -0.6861
  198ALA    HB3 1479   1.285   9.252   6.594  1.0161 -0.5454  0.8120
  198ALA      C 1480   1.503   9.115   6.378 -0.0244 -0.1149  0.0523
  198ALA      O 1481   1.484   9.062   6.269 -0.4693  0.5892 -0.2218
  199SER      N 1482   1.621   9.175   6.399 -0.3535  0.7352 -0.4867
  199SER     HN 1483   1.641   9.210   6.491 -0.9914 -0.7703  0.2453
  199SER     CA 1484   1.733   9.195   6.313  0.0562 -0.7113 -0.3158
  199SER     HA 1485   1.693   9.257   6.234  0.9219  0.1716 -0.0855
  199SER     CB 1486   1.852   9.266   6.380 -0.4650  0.0318 -0.1668
  199SER    HB1 1487   1.936   9.285   6.309 -2.3097  1.9382 -1.9781
  199SER    HB2 1488   1.900   9.222   6.470  0.1814 -0.2281 -0.6280
  199SER     OG 1489   1.827   9.401   6.417  0.0911  0.2310 -0.4918
  199SER    HG1 1490   1.755   9.402   6.481 -1.1598 -4.4636 -1.4199
  199SER      C 1491   1.785   9.065   6.260  0.0481 -0.8525  0.0247
  199SER      O 1492   1.813   9.046   6.142  0.4769  0.3150 -0.0806
  200PHE      N 1493   1.800   8.965   6.349  0.1685 -0.6653  0.2190
  200PHE     HN 1494   1.779   8.982   6.445  0.6726  1.5191 -0.0115
  200PHE     CA 1495   1.819   8.829   6.308  0.1580 -0.5563 -0.1511
  200PHE     HA 1496   1.902   8.822   6.238 -0.9851 -2.1963 -1.4237
  200PHE     CB 1497   1.853   8.738   6.427 -0.0752 -0.3054  0.1096
  200PHE    HB1 1498   1.864   8.630   6.401 -0.5209 -0.5332  0.8356
  200PHE    HB2 1499   1.767   8.749   6.496 -2.8611 -0.6055 -3.0462
  200PHE     CG 1500   1.985   8.765   6.491 -0.2426  0.0642  0.3013
  200PHE    CD1 1501   2.000   8.763   6.627 -0.3062  0.1392  0.3093
  200PHE    HD1 1502   1.914   8.767   6.692  0.0274  0.9463  0.7192
  200PHE    CE1 1503   2.124   8.785   6.683  0.1094  0.0608 -0.5777
  200PHE    HE1 1504   2.132   8.803   6.789 -2.7383 -2.1820  0.1640
  200PHE     CZ 1505   2.236   8.761   6.606  0.4163 -0.0490 -0.0967
  200PHE     HZ 1506   2.339   8.764   6.638  0.8645 -0.4915 -1.4431
  200PHE    CD2 1507   2.099   8.752   6.415 -0.1613  0.6056  0.3266
  200PHE    HD2 1508   2.091   8.741   6.308 -0.2409  1.9889  0.1769
  200PHE    CE2 1509   2.225   8.751   6.470  0.0217  0.2973 -0.0935
  200PHE    HE2 1510   2.314   8.741   6.409  1.5232 -1.1251  2.1688
  200PHE      C 1511   1.705   8.772   6.230 -0.2473 -0.1093  0.1113
  200PHE      O 1512   1.724   8.713   6.124 -0.0354 -0.2708  0.2372
  201THR      N 1513   1.580   8.783   6.277 -0.1226  0.0905  0.3992
  201THR     HN 1514   1.577   8.837   6.361 -0.1738 -0.4539  0.7574
  201THR     CA 1515   1.465   8.717   6.223  0.2580 -0.1992 -0.0609
  201THR     HA 1516   1.481   8.610   6.225 -0.5032 -0.3179  2.0731
  201THR     CB 1517   1.347   8.744   6.311  0.1787 -0.2109 -0.1637
  201THR     HB 1518   1.341   8.855   6.320  1.6522  0.0906 -2.2006
  201THR    OG1 1519   1.349   8.689   6.442  0.1635  0.0579 -0.0492
  201THR    HG1 1520   1.418   8.734   6.491 -0.7759  0.1403  1.2505
  201THR    CG2 1521   1.215   8.694   6.248 -0.1027  0.4928 -0.1441
  201THR   HG21 1522   1.190   8.752   6.157  3.3852  0.1163 -1.4907
  201THR   HG22 1523   1.133   8.713   6.321  0.5366  0.4100  0.6212
  201THR   HG23 1524   1.224   8.585   6.231  1.8231  0.6282 -0.2382
  201THR      C 1525   1.439   8.761   6.083 -0.0394  0.0267  0.0651
  201THR      O 1526   1.423   8.675   5.996  0.0858 -0.1425  0.2081
  202ALA      N 1527   1.443   8.892   6.055 -0.5607  0.0309 -0.0028
  202ALA     HN 1528   1.466   8.955   6.129  1.5056  0.3373 -0.8221
  202ALA     CA 1529   1.436   8.951   5.925 -0.0142  0.2318  0.0548
  202ALA     HA 1530   1.342   8.920   5.881 -0.1333  0.6598 -0.0038
  202ALA     CB 1531   1.436   9.103   5.951  0.4280  0.2318  0.0565
  202ALA    HB1 1532   1.361   9.131   6.028 -0.3118 -1.3502 -0.0577
  202ALA    HB2 1533   1.419   9.166   5.861  0.6180  0.2501  0.0325
  202ALA    HB3 1534   1.530   9.140   5.998  0.3852  0.0365  0.2997
  202ALA      C 1535   1.547   8.907   5.836  0.2532  0.4503  0.2773
  202ALA      O 1536   1.520   8.889   5.717 -0.4687  0.0187  0.5009
  203SER      N 1537   1.672   8.893   5.881  0.1108 -0.1716  0.4849
  203SER     HN 1538   1.705   8.900   5.975  0.6065 -0.3007  0.3257
  203SER     CA 1539   1.773   8.871   5.782 -0.2493  0.7380 -0.1041
  203SER     HA 1540   1.766   8.942   5.702  0.3352 -0.1221 -0.9383
  203SER     CB 1541   1.915   8.899   5.835  0.0230  0.1881 -0.5324
  203SER    HB1 1542   1.995   8.890   5.759  1.4789  0.7970  0.8626
  203SER    HB2 1543   1.939   8.820   5.910 -2.1495 -0.3452 -0.3198
  203SER     OG 1544   1.921   9.030   5.888 -0.9888 -0.0530  0.2051
  203SER    HG1 1545   1.860   9.041   5.962 -0.0426 -1.9587  1.3399
  203SER      C 1546   1.768   8.737   5.716 -0.2994  0.5640  0.2488
  203SER      O 1547   1.776   8.724   5.594 -0.3012 -0.3113  0.3407
  204VAL      N 1548   1.748   8.629   5.793 -0.2479  0.4736  0.1355
  204VAL     HN 1549   1.748   8.634   5.893  0.2466  0.4494  0.1393
  204VAL     CA 1550   1.746   8.498   5.736 -0.6817  0.2190  0.7254
  204VAL     HA 1551   1.815   8.497   5.653 -2.5933  0.3192 -0.9528
  204VAL     CB 1552   1.773   8.385   5.832 -0.3533 -0.0043  0.3707
  204VAL     HB 1553   1.757   8.286   5.784 -0.2274 -0.4054  1.1482
  204VAL    CG1 1554   1.920   8.392   5.876 -0.1302 -0.4848 -0.2776
  204VAL   HG11 1555   1.996   8.367   5.799  3.1488  0.0931  2.5247
  204VAL   HG12 1556   1.924   8.323   5.963 -1.4656 -1.5207 -1.0191
  204VAL   HG13 1557   1.941   8.493   5.919  0.0729 -0.5263 -0.2779
  204VAL    CG2 1558   1.686   8.398   5.958 -0.2866  0.3357  0.3832
  204VAL   HG21 1559   1.728   8.477   6.024 -0.3206 -1.0879  2.1721
  204VAL   HG22 1560   1.702   8.305   6.017  1.0892  0.5937  0.4566
  204VAL   HG23 1561   1.577   8.400   5.935 -0.6418 -0.2486  1.9081
  204VAL      C 1562   1.611   8.475   5.678 -0.2403 -0.2825 -0.1242
  204VAL      O 1563   1.589   8.384   5.598 -0.6623 -0.4034  0.1252
  205GLY      N 1564   1.507   8.553   5.715 -0.2343 -0.4854  0.3236
  205GLY     HN 1565   1.523   8.625   5.783 -0.2028  0.2516 -0.4441
  205GLY     CA 1566   1.376   8.544   5.660 -0.2353 -0.7252  0.3647
  205GLY    HA1 1567   1.297   8.579   5.725 -1.5075 -3.3982  0.3949
  205GLY    HA2 1568   1.362   8.440   5.634  0.2539 -0.6090 -0.3866
  205GLY      C 1569   1.366   8.611   5.527 -0.1911  0.0200  0.7334
  205GLY      O 1570   1.278   8.574   5.449  0.3285 -0.0362  0.1710
  206SER      N 1571   1.449   8.712   5.495 -0.0259 -0.3730 -0.1093
  206SER     HN 1572   1.499   8.744   5.575  0.7075 -1.6870 -0.0204
  206SER     CA 1573   1.461   8.778   5.369 -0.1447 -0.2531 -0.0595
  206SER     HA 1574   1.361   8.778   5.330 -1.5215 -1.1084  3.1511
  206SER     CB 1575   1.522   8.918   5.384 -0.1258 -0.3011  0.3121
  206SER    HB1 1576   1.536   8.949   5.279  1.4740 -1.5792  0.1104
  206SER    HB2 1577   1.614   8.907   5.445 -0.9166  2.5639  2.2468
  206SER     OG 1578   1.428   9.012   5.435 -0.0214 -0.2708  0.4519
  206SER    HG1 1579   1.420   8.991   5.528 -0.5299  2.0548  0.9864
  206SER      C 1580   1.551   8.697   5.282 -0.0780 -0.2017 -0.0376
  206SER      O 1581   1.523   8.684   5.163  0.5672 -0.1809 -0.1957
  207LEU      N 1582   1.649   8.626   5.341  0.1823  0.2622  0.0928
  207LEU     HN 1583   1.683   8.650   5.432 -0.2886  1.2820  0.0163
  207LEU     CA 1584   1.724   8.534   5.262 -0.3569 -0.1172  0.0240
  207LEU     HA 1585   1.768   8.589   5.180 -0.3621  3.8196  2.4255
  207LEU     CB 1586   1.839   8.483   5.350 -0.0970  0.8029  0.2239
  207LEU    HB1 1587   1.876   8.378   5.341 -0.8576  0.5075  0.4340
  207LEU    HB2 1588   1.803   8.480   5.455  0.4192  1.6208  0.4323
  207LEU     CG 1589   1.971   8.560   5.333  0.3178  0.0091 -0.2470
  207LEU     HG 1590   1.944   8.667   5.317  0.5628  0.2868  1.0630
  207LEU    CD1 1591   2.068   8.559   5.453  0.5825  0.2383 -0.4594
  207LEU   HD11 1592   2.077   8.455   5.490 -1.2262  0.2844  0.2161
  207LEU   HD12 1593   2.027   8.623   5.534  0.0821  1.0049 -1.2955
  207LEU   HD13 1594   2.167   8.605   5.434  0.4672  0.0470 -1.6056
  207LEU    CD2 1595   2.053   8.516   5.211  1.0435 -0.3318  0.3552
  207LEU   HD21 1596   1.988   8.509   5.121  1.7811  1.1785 -0.3252
  207LEU   HD22 1597   2.079   8.411   5.237  1.0870  0.0314  1.9121
  207LEU   HD23 1598   2.137   8.582   5.180  1.4145 -2.0531 -2.6314
  207LEU      C 1599   1.639   8.417   5.224 -0.0750 -0.4573  0.4248
  207LEU      O 1600   1.648   8.367   5.112  0.0489  0.7064 -0.0997
  208PHE      N 1601   1.540   8.374   5.304 -0.1241 -0.3450  0.4259
  208PHE     HN 1602   1.548   8.392   5.402  0.8896  2.3911 -0.0932
  208PHE     CA 1603   1.450   8.274   5.255  0.3114 -0.3414 -0.3946
  208PHE     HA 1604   1.508   8.187   5.229  3.2658  1.7108 -1.2302
  208PHE     CB 1605   1.348   8.232   5.362  0.0156  0.5807 -0.3051
  208PHE    HB1 1606   1.287   8.314   5.405 -0.9853 -0.1137 -0.3629
  208PHE    HB2 1607   1.414   8.204   5.448  1.2925  0.2732 -1.3431
  208PHE     CG 1608   1.260   8.117   5.328  0.4381  0.0853  0.2498
  208PHE    CD1 1609   1.262   7.986   5.368  0.0281 -0.1600 -0.5137
  208PHE    HD1 1610   1.345   7.947   5.425 -0.5383 -0.7030 -0.0428
  208PHE    CE1 1611   1.167   7.892   5.334 -0.6939  0.1684  0.5296
  208PHE    HE1 1612   1.177   7.785   5.345  0.5933  0.1644 -0.3230
  208PHE     CZ 1613   1.052   7.940   5.276 -0.4698 -0.0816 -0.1401
  208PHE     HZ 1614   0.977   7.869   5.243 -0.3433 -0.3206  0.0854
  208PHE    CD2 1615   1.143   8.156   5.267  0.4434  0.0838  0.2381
  208PHE    HD2 1616   1.132   8.255   5.224  1.2667  1.2710  2.5666
  208PHE    CE2 1617   1.037   8.072   5.243  0.6276  0.0063 -0.3160
  208PHE    HE2 1618   0.947   8.099   5.189 -0.0343 -1.5948 -0.0860
  208PHE      C 1619   1.376   8.314   5.132  0.3928  0.0481 -0.3185
  208PHE      O 1620   1.369   8.228   5.044 -0.1332  0.4829 -0.7126
  209LEU      N 1621   1.324   8.437   5.117 -0.2371 -0.2510 -0.6352
  209LEU     HN 1622   1.335   8.484   5.205 -2.8081 -2.7993  1.2530
  209LEU     CA 1623   1.260   8.495   5.004 -0.2772  0.2107 -0.3813
  209LEU     HA 1624   1.189   8.417   4.978 -0.9993 -0.4261  3.0669
  209LEU     CB 1625   1.201   8.631   5.046  0.4780  0.3507  0.2286
  209LEU    HB1 1626   1.145   8.652   4.952 -2.1927  0.6366  1.7873
  209LEU    HB2 1627   1.286   8.700   5.066  0.9233 -1.0474  4.0932
  209LEU     CG 1628   1.084   8.634   5.146  0.0664  0.3363 -0.2504
  209LEU     HG 1629   1.135   8.610   5.242  1.7798  0.1000 -1.1742
  209LEU    CD1 1630   1.014   8.771   5.149  0.2054  0.4087 -0.2904
  209LEU   HD11 1631   0.970   8.805   5.054 -0.5878 -0.2942 -0.1885
  209LEU   HD12 1632   1.086   8.851   5.176  0.1587  0.4258 -0.2184
  209LEU   HD13 1633   0.934   8.756   5.225 -0.7789 -3.2643 -1.8231
  209LEU    CD2 1634   0.975   8.533   5.106  0.3223 -0.2702  0.5581
  209LEU   HD21 1635   0.896   8.550   5.181 -0.8154  1.6421 -0.9979
  209LEU   HD22 1636   1.006   8.426   5.099  0.2335 -0.2455 -0.3576
  209LEU   HD23 1637   0.937   8.563   5.006 -1.0082 -0.9441  0.8431
  209LEU      C 1638   1.346   8.500   4.882 -0.2690  0.7382 -0.3563
  209LEU      O 1639   1.294   8.477   4.773  0.3457  0.1591 -0.5375
  210THR      N 1640   1.478   8.523   4.893 -0.1015 -0.1257 -0.5012
  210THR     HN 1641   1.511   8.548   4.984  0.2691 -1.0129 -0.3769
  210THR     CA 1642   1.573   8.517   4.786  0.2768 -0.4107 -0.1549
  210THR     HA 1643   1.516   8.562   4.706  0.3712  2.0243  1.0183
  210THR     CB 1644   1.689   8.613   4.792  0.0825 -0.1548 -0.4649
  210THR     HB 1645   1.653   8.708   4.835 -2.1320 -1.2535  0.2699
  210THR    OG1 1646   1.752   8.628   4.665  0.6363  0.5198 -0.1148
  210THR    HG1 1647   1.685   8.657   4.602 -0.8762  0.1919  1.2695
  210THR    CG2 1648   1.800   8.577   4.892  0.1404  0.2337 -0.3911
  210THR   HG21 1649   1.860   8.486   4.870  3.3295  1.9671  0.5427
  210THR   HG22 1650   1.738   8.569   4.984  0.8992  0.2341  0.1322
  210THR   HG23 1651   1.875   8.656   4.916  0.1481  0.3659 -0.8455
  210THR      C 1652   1.612   8.385   4.730  0.3821 -0.5426  0.2225
  210THR      O 1653   1.616   8.358   4.610 -0.4302  0.2163  0.0126
  211ALA      N 1654   1.643   8.287   4.816 -0.0993  0.0224  1.0577
  211ALA     HN 1655   1.655   8.307   4.913  1.1549  3.2686  0.3646
  211ALA     CA 1656   1.671   8.150   4.785 -0.1133  0.2727 -0.1165
  211ALA     HA 1657   1.747   8.157   4.709  0.5900 -1.0113  0.4250
  211ALA     CB 1658   1.722   8.081   4.913  0.1708 -0.1439 -0.4507
  211ALA    HB1 1659   1.807   8.138   4.955 -1.4430  1.5944  0.6221
  211ALA    HB2 1660   1.751   7.977   4.887 -0.8274 -0.3665 -0.7064
  211ALA    HB3 1661   1.644   8.080   4.993 -1.2018  1.3320 -1.6959
  211ALA      C 1662   1.556   8.076   4.725  0.0477 -0.2146  0.1747
  211ALA      O 1663   1.579   8.007   4.626  0.0137 -0.1264  0.1059
  212ILE      N 1664   1.434   8.099   4.776  0.1061 -0.0596  0.2449
  212ILE     HN 1665   1.426   8.144   4.864  1.0066 -0.2134  0.4189
  212ILE     CA 1666   1.321   8.029   4.723  0.1038 -0.2395  0.4888
  212ILE     HA 1667   1.339   7.923   4.722 -2.7417 -0.7933  0.0279
  212ILE     CB 1668   1.209   8.034   4.822 -0.3655 -0.1951 -0.0382
  212ILE     HB 1669   1.251   8.026   4.925  2.1067  0.7876 -0.9152
  212ILE    CG2 1670   1.132   8.167   4.808  0.4210  0.3292  0.5700
  212ILE   HG21 1671   1.197   8.256   4.824  0.6860  0.4597 -1.1106
  212ILE   HG22 1672   1.050   8.187   4.881 -1.0767 -0.2198 -0.9146
  212ILE   HG23 1673   1.091   8.169   4.705  1.4205  1.5171  0.1692
  212ILE    CG1 1674   1.112   7.915   4.806  0.3897 -0.8828  0.4179
  212ILE   HG11 1675   1.165   7.818   4.794  0.4459 -0.6873 -1.1553
  212ILE   HG12 1676   1.061   7.925   4.708  0.3769  1.2004  0.5884
  212ILE     CD 1677   1.002   7.905   4.912  0.2273  0.1181  0.3526
  212ILE    HD1 1678   0.954   7.806   4.915 -0.1126  0.2916  0.6554
  212ILE    HD2 1679   0.926   7.986   4.918 -0.7360 -0.6389 -1.1568
  212ILE    HD3 1680   1.051   7.902   5.012 -1.0269 -1.6880  0.9553
  212ILE      C 1681   1.293   8.072   4.583  0.5220 -0.4310  0.3453
  212ILE      O 1682   1.255   7.988   4.502  0.6055 -0.2664  0.1330
  213ASP      N 1683   1.315   8.200   4.548 -0.3408 -0.3988 -0.0991
  213ASP     HN 1684   1.344   8.264   4.619  3.1226  0.0721 -1.7234
  213ASP     CA 1685   1.295   8.263   4.421  0.0004  0.1792  0.1291
  213ASP     HA 1686   1.192   8.245   4.394 -0.1089  2.1957 -0.9514
  213ASP     CB 1687   1.312   8.414   4.448  0.1363  0.1282  0.3351
  213ASP    HB1 1688   1.384   8.420   4.531 -1.1196 -2.4449  1.7603
  213ASP    HB2 1689   1.214   8.450   4.485  0.6874 -0.3458  2.3786
  213ASP     CG 1690   1.372   8.501   4.339  0.0784 -0.3708 -0.1045
  213ASP    OD1 1691   1.497   8.514   4.329  0.0594  0.0991  0.2136
  213ASP    OD2 1692   1.290   8.549   4.257 -0.3906 -0.5600  0.2514
  213ASP      C 1693   1.383   8.201   4.318 -0.0783  0.1636  0.0712
  213ASP      O 1694   1.343   8.173   4.205  0.1181 -0.8709  0.2471
  214ARG      N 1695   1.513   8.181   4.346 -0.0841  0.0994  0.0540
  214ARG     HN 1696   1.550   8.204   4.435 -0.9801 -1.2222  0.7947
  214ARG     CA 1697   1.608   8.117   4.260  0.1689  0.4693  0.0536
  214ARG     HA 1698   1.598   8.149   4.157  2.2381 -1.3608 -0.7938
  214ARG     CB 1699   1.754   8.146   4.298  0.3577 -0.0198 -0.2825
  214ARG    HB1 1700   1.820   8.083   4.235  3.2149 -0.2756  2.7438
  214ARG    HB2 1701   1.779   8.129   4.405  1.3053  0.7308 -0.3692
  214ARG     CG 1702   1.807   8.287   4.268  0.6382 -0.0239  0.1829
  214ARG    HG1 1703   1.918   8.289   4.276  0.5963 -1.6273  1.7559
  214ARG    HG2 1704   1.763   8.352   4.346  0.7311  1.0211 -0.6089
  214ARG     CD 1705   1.771   8.340   4.129  0.3195 -0.2773  0.1669
  214ARG    HD1 1706   1.773   8.258   4.054  0.5703  0.6486 -0.8656
  214ARG    HD2 1707   1.834   8.424   4.092 -2.8006  1.4003 -1.8264
  214ARG     NE 1708   1.632   8.396   4.129  0.0930 -0.8377 -0.0785
  214ARG     HE 1709   1.568   8.400   4.205  0.4705  1.7677  0.1845
  214ARG     CZ 1710   1.567   8.427   4.013 -0.4078  0.3471  0.5051
  214ARG    NH1 1711   1.621   8.414   3.888 -0.3011  0.5373  0.5314
  214ARG   HH11 1712   1.720   8.422   3.877 -0.2855 -1.1334 -1.1085
  214ARG   HH12 1713   1.562   8.415   3.807 -1.4922  3.3997  1.2843
  214ARG    NH2 1714   1.434   8.453   4.024 -0.5097 -0.1837  0.5753
  214ARG   HH21 1715   1.403   8.477   4.116 -0.4133 -1.6565  1.0081
  214ARG   HH22 1716   1.372   8.475   3.949 -1.0062 -3.6397 -0.2074
  214ARG      C 1717   1.595   7.969   4.247 -0.3020  0.5345 -0.2494
  214ARG      O 1718   1.611   7.908   4.142 -0.2873  0.2887 -0.1054
  215TYR      N 1719   1.558   7.907   4.361  0.5174  0.1976 -0.1634
  215TYR     HN 1720   1.554   7.946   4.453  1.9766 -0.3843  0.1742
  215TYR     CA 1721   1.528   7.767   4.371 -0.0899  0.3367  0.0107
  215TYR     HA 1722   1.612   7.707   4.340 -0.3982 -1.4087  2.2748
  215TYR     CB 1723   1.499   7.745   4.521 -0.1046 -0.5871 -0.1262
  215TYR    HB1 1724   1.427   7.815   4.566  0.3783 -1.4621  2.1501
  215TYR    HB2 1725   1.598   7.744   4.572  0.2940  0.1754 -0.8506
  215TYR     CG 1726   1.449   7.610   4.561 -0.3246 -0.3563  0.3748
  215TYR    CD1 1727   1.535   7.511   4.600  0.1084 -0.0318  0.2420
  215TYR    HD1 1728   1.641   7.526   4.585 -0.0442  0.5980 -0.2662
  215TYR    CE1 1729   1.492   7.386   4.638 -0.1297 -0.0719 -0.1578
  215TYR    HE1 1730   1.570   7.316   4.663 -0.7454 -1.1485 -1.1462
  215TYR     CZ 1731   1.357   7.366   4.643 -0.1026 -0.1311  0.3192
  215TYR     OH 1732   1.308   7.236   4.670 -0.0551 -0.4349 -1.0029
  215TYR     HH 1733   1.386   7.187   4.697 -0.3293 -0.1882  0.3170
  215TYR    CD2 1734   1.314   7.586   4.573 -0.3159 -0.3196  0.5498
  215TYR    HD2 1735   1.246   7.668   4.553  0.1964 -0.0111  0.0572
  215TYR    CE2 1736   1.266   7.462   4.606 -0.4280 -0.1500  1.0424
  215TYR    HE2 1737   1.162   7.434   4.595 -0.0392 -0.9773 -0.9960
  215TYR      C 1738   1.413   7.727   4.286 -0.3581  0.1039  0.4795
  215TYR      O 1739   1.423   7.627   4.215 -0.0306  0.4279  0.0637
  216ILE      N 1740   1.304   7.804   4.280 -0.0756  0.4155 -1.0422
  216ILE     HN 1741   1.299   7.882   4.342 -2.0427 -1.3893  1.2661
  216ILE     CA 1742   1.194   7.778   4.192 -0.6317 -0.4663 -0.1080
  216ILE     HA 1743   1.168   7.673   4.187  2.0558 -1.1665 -2.1697
  216ILE     CB 1744   1.078   7.866   4.225 -0.0031  0.2841  0.1347
  216ILE     HB 1745   1.110   7.969   4.250 -0.0353  0.1337  0.8026
  216ILE    CG2 1746   0.974   7.874   4.112 -0.0911 -0.3990  0.1673
  216ILE   HG21 1747   0.871   7.892   4.149  0.4064  0.4516  1.1679
  216ILE   HG22 1748   0.961   7.786   4.045 -1.1058  0.9902 -1.5416
  216ILE   HG23 1749   0.999   7.959   4.046 -0.1748  2.4671  3.5387
  216ILE    CG1 1750   1.015   7.804   4.351 -0.1275  0.2388  0.0499
  216ILE   HG11 1751   1.093   7.776   4.425 -0.0378  0.3529 -0.0016
  216ILE   HG12 1752   0.973   7.708   4.312 -0.7226 -0.7113  2.8170
  216ILE     CD 1753   0.904   7.880   4.424  0.1883  0.2336  0.5345
  216ILE    HD1 1754   0.887   7.838   4.525  0.3816  0.8071  0.8092
  216ILE    HD2 1755   0.813   7.890   4.361 -0.1881 -0.1548  1.0061
  216ILE    HD3 1756   0.939   7.985   4.440 -2.7387  1.0322  2.3889
  216ILE      C 1757   1.237   7.816   4.054  0.2136  0.0788  0.2928
  216ILE      O 1758   1.201   7.749   3.957  0.9249 -0.1630  0.1950
  217SER      N 1759   1.308   7.927   4.031 -0.3078  0.3315 -0.1341
  217SER     HN 1760   1.337   7.985   4.107 -1.2152 -0.1837  0.6266
  217SER     CA 1761   1.342   7.987   3.906 -0.4138  0.0215 -0.3109
  217SER     HA 1762   1.252   8.004   3.848 -0.4490  0.0747 -0.2405
  217SER     CB 1763   1.404   8.127   3.914 -0.1489 -0.1040 -0.1272
  217SER    HB1 1764   1.494   8.111   3.976  1.4252  2.7480 -1.4522
  217SER    HB2 1765   1.341   8.194   3.976  0.5635 -0.7330  1.3036
  217SER     OG 1766   1.436   8.181   3.786 -0.0075  0.2896  0.0727
  217SER    HG1 1767   1.352   8.195   3.741  0.6262 -1.9123 -1.9842
  217SER      C 1768   1.428   7.899   3.821 -0.1654 -0.1659  0.1306
  217SER      O 1769   1.421   7.895   3.698 -0.2461  0.5682  0.1062
  218ILE      N 1770   1.527   7.834   3.884  0.0222  0.2138  0.2321
  218ILE     HN 1771   1.534   7.828   3.983  1.1689  1.8055  0.2715
  218ILE     CA 1772   1.608   7.740   3.814  0.0730  0.1647  0.3567
  218ILE     HA 1773   1.627   7.786   3.718 -1.2084  1.0657  0.5176
  218ILE     CB 1774   1.739   7.706   3.879  0.0674 -0.3215  0.1228
  218ILE     HB 1775   1.783   7.806   3.904 -2.1832  0.4476  1.3082
  218ILE    CG2 1776   1.730   7.624   4.009 -0.0790  0.3279  0.5316
  218ILE   HG21 1777   1.836   7.618   4.041  0.7120 -0.0546 -1.9432
  218ILE   HG22 1778   1.689   7.522   3.994 -1.5896  0.2769  4.0416
  218ILE   HG23 1779   1.659   7.667   4.083 -1.3545 -1.2553  0.2845
  218ILE    CG1 1780   1.834   7.651   3.771  0.2225  0.2264 -0.0225
  218ILE   HG11 1781   1.798   7.681   3.671  1.8135  0.5459 -0.5337
  218ILE   HG12 1782   1.836   7.541   3.777  1.1878  0.2492  0.2685
  218ILE     CD 1783   1.974   7.713   3.780  0.0484  0.6610 -0.2580
  218ILE    HD1 1784   2.024   7.682   3.686 -0.6150  0.8341 -0.6774
  218ILE    HD2 1785   2.042   7.687   3.864  0.1831  0.6258 -0.3770
  218ILE    HD3 1786   1.969   7.823   3.771  0.2457  0.5635 -1.7376
  218ILE      C 1787   1.533   7.616   3.780 -0.6108  0.6944 -0.0769
  218ILE      O 1788   1.563   7.547   3.683 -0.1216 -0.2743  0.7528
  219HSD      N 1789   1.443   7.569   3.869  0.1552  0.0805  0.3802
  219HSD     HN 1790   1.422   7.628   3.946  0.0934 -0.0177  0.4388
  219HSD     CA 1791   1.368   7.448   3.858  0.0262  0.2002 -0.0791
  219HSD     HA 1792   1.439   7.367   3.845 -0.6690 -0.6002  0.9208
  219HSD     CB 1793   1.288   7.412   3.984  0.1335 -0.2040 -0.1261
  219HSD    HB1 1794   1.215   7.492   4.004  0.5005  0.9866 -3.0624
  219HSD    HB2 1795   1.363   7.393   4.065 -2.1340  1.4725  2.5591
  219HSD    ND1 1796   1.077   7.278   4.017 -0.0193  0.2273  0.8785
  219HSD    HD1 1797   1.023   7.350   4.061 -3.1634 -1.2391 -0.2496
  219HSD     CG 1798   1.207   7.286   3.972 -0.2812  0.0434  0.0614
  219HSD    CE1 1799   1.028   7.158   3.977 -0.0848  0.5667 -0.0838
  219HSD    HE1 1800   0.927   7.120   3.993  0.8877 -2.0672  0.4244
  219HSD    NE2 1801   1.120   7.081   3.921 -0.1940  0.3747 -0.0021
  219HSD    CD2 1802   1.230   7.165   3.916 -0.3002  0.4688 -0.8778
  219HSD    HD2 1803   1.317   7.130   3.861  2.1754 -0.3706  3.1775
  219HSD      C 1804   1.277   7.434   3.740  0.1738 -0.0913 -0.1595
  219HSD      O 1805   1.313   7.353   3.655 -0.4266 -0.1111 -0.3957
  220ARG      N 1806   1.178   7.524   3.730  0.5244  0.2930 -0.2197
  220ARG     HN 1807   1.127   7.573   3.800  0.0804  1.0052 -1.0294
  220ARG     CA 1808   1.126   7.547   3.598 -0.1860 -0.4611 -0.0813
  220ARG     HA 1809   1.211   7.542   3.531 -0.6602 -1.4638 -0.6265
  220ARG     CB 1810   1.032   7.434   3.553 -0.3895 -0.1825 -0.3538
  220ARG    HB1 1811   1.079   7.335   3.572  0.0678 -0.4441 -2.6222
  220ARG    HB2 1812   1.006   7.447   3.446  0.6582 -0.3369 -0.6423
  220ARG     CG 1813   0.894   7.426   3.620  0.0661  0.1221  0.6464
  220ARG    HG1 1814   0.831   7.517   3.613 -0.3238 -0.0851  1.4588
  220ARG    HG2 1815   0.921   7.402   3.725  1.6758 -0.6826  0.0808
  220ARG     CD 1816   0.814   7.309   3.562  0.5255 -0.2886  0.8310
  220ARG    HD1 1817   0.875   7.217   3.556  2.4213  0.6739  3.4571
  220ARG    HD2 1818   0.783   7.346   3.462 -3.5210  2.3568  2.7878
  220ARG     NE 1819   0.685   7.292   3.635  0.0654  0.2765  0.1690
  220ARG     HE 1820   0.606   7.352   3.628  0.7060  0.9265 -2.7582
  220ARG     CZ 1821   0.670   7.202   3.737  0.1201  0.4424  0.3244
  220ARG    NH1 1822   0.766   7.114   3.777  0.0148  0.1981  0.0397
  220ARG   HH11 1823   0.840   7.090   3.714 -0.9004  0.5168 -1.2004
  220ARG   HH12 1824   0.736   7.044   3.842 -0.6999  1.3442  0.9891
  220ARG    NH2 1825   0.556   7.212   3.811 -0.0415 -0.0801  0.1433
  220ARG   HH21 1826   0.498   7.285   3.775 -0.5523 -0.2510  0.5996
  220ARG   HH22 1827   0.566   7.177   3.904 -1.4383  0.2281  0.4395
  220ARG      C 1828   1.064   7.682   3.586  1.0916  0.2053  0.5816
  220ARG      O 1829   1.019   7.725   3.692 -0.3550  0.2858 -0.0474
  221PRO      N 1830   1.060   7.754   3.478  0.6101 -0.0690  0.4140
  221PRO     CD 1831   1.127   7.719   3.354  0.5541  0.4031  0.2508
  221PRO    HD1 1832   1.051   7.683   3.282 -1.6504  2.8821  1.1735
  221PRO    HD2 1833   1.213   7.649   3.366 -1.5506 -2.1405  1.4105
  221PRO     CA 1834   1.020   7.891   3.473  0.2452 -0.1805  0.1799
  221PRO     HA 1835   1.069   7.950   3.550  0.9579  0.8746 -1.0247
  221PRO     CB 1836   1.066   7.953   3.341 -0.4050  0.2894  0.1713
  221PRO    HB1 1837   1.110   8.055   3.356  0.3488 -0.3100  2.5209
  221PRO    HB2 1838   0.987   7.954   3.263  2.4085  0.9230 -2.9046
  221PRO     CG 1839   1.174   7.854   3.296 -0.4543  0.4885 -0.3946
  221PRO    HG1 1840   1.183   7.838   3.187  0.7921 -1.3222 -0.0697
  221PRO    HG2 1841   1.275   7.879   3.336 -0.1213 -0.7682 -0.4174
  221PRO      C 1842   0.873   7.905   3.491  0.2252  0.5011 -0.4318
  221PRO      O 1843   0.838   8.012   3.541  0.0448  0.0488  0.4496
  222LEU      N 1844   0.791   7.806   3.450  0.2941  0.1267  0.3093
  222LEU     HN 1845   0.810   7.732   3.386 -3.2694  1.1333 -2.2058
  222LEU     CA 1846   0.649   7.812   3.468  0.2326  0.2458 -0.2032
  222LEU     HA 1847   0.626   7.909   3.426  2.6073 -0.1052 -2.6293
  222LEU     CB 1848   0.576   7.695   3.401 -0.0392  0.2761  0.0416
  222LEU    HB1 1849   0.599   7.593   3.441 -0.0202  0.3536  0.2312
  222LEU    HB2 1850   0.603   7.706   3.294 -2.2905  3.5123 -0.3390
  222LEU     CG 1851   0.422   7.701   3.403 -0.0628 -0.2507 -0.0411
  222LEU     HG 1852   0.392   7.731   3.506  0.7107  1.9614 -0.4075
  222LEU    CD1 1853   0.371   7.805   3.302  0.0740  0.0368  0.1843
  222LEU   HD11 1854   0.261   7.792   3.289  0.2975 -1.1175 -0.7475
  222LEU   HD12 1855   0.419   7.792   3.203  1.8660  2.0466  0.7296
  222LEU   HD13 1856   0.404   7.907   3.329 -0.2601  0.1799  0.0575
  222LEU    CD2 1857   0.356   7.568   3.362 -0.4647 -0.1765  0.3666
  222LEU   HD21 1858   0.399   7.476   3.407  1.2619  1.4977  2.3459
  222LEU   HD22 1859   0.362   7.552   3.252 -0.1269  0.1836  0.3305
  222LEU   HD23 1860   0.248   7.561   3.390 -0.7829  0.7333 -0.5541
  222LEU      C 1861   0.609   7.812   3.611 -0.8169 -0.1667 -0.4905
  222LEU      O 1862   0.525   7.889   3.658 -0.1579  0.1562  0.1809
  223ALA      N 1863   0.690   7.736   3.688 -0.5099  0.5973 -0.0411
  223ALA     HN 1864   0.763   7.680   3.650 -1.0254  1.2473 -2.1723
  223ALA     CA 1865   0.675   7.733   3.830 -0.0073  0.1306  0.0082
  223ALA     HA 1866   0.571   7.713   3.850  0.6109 -1.6405  1.6443
  223ALA     CB 1867   0.745   7.615   3.898 -0.4804  0.1839  0.5981
  223ALA    HB1 1868   0.732   7.641   4.005  0.0173  0.5440  0.5708
  223ALA    HB2 1869   0.848   7.599   3.861 -1.1330 -1.4044 -0.7245
  223ALA    HB3 1870   0.703   7.514   3.878  0.5504 -0.0395 -0.5611
  223ALA      C 1871   0.700   7.861   3.902  0.3408 -0.1118  0.3199
  223ALA      O 1872   0.643   7.886   4.008 -0.5756  0.0600 -0.1972
  224TYR      N 1873   0.784   7.949   3.844  0.4302 -0.3000  0.1637
  224TYR     HN 1874   0.822   7.939   3.753  0.2968 -0.7099  0.1486
  224TYR     CA 1875   0.810   8.079   3.898 -0.4683 -0.2564  0.5154
  224TYR     HA 1876   0.837   8.076   4.002 -0.6949  0.9782  0.6258
  224TYR     CB 1877   0.923   8.144   3.817 -1.1709  0.3516  0.0141
  224TYR    HB1 1878   0.900   8.163   3.710 -2.6997 -0.4349  0.1913
  224TYR    HB2 1879   1.014   8.079   3.819 -0.9046  0.7148 -0.0611
  224TYR     CG 1880   0.961   8.275   3.878 -0.1766 -0.1114  0.4111
  224TYR    CD1 1881   1.048   8.281   3.984  0.2845  0.2965  0.0181
  224TYR    HD1 1882   1.095   8.196   4.030  1.2869  0.7356 -0.1589
  224TYR    CE1 1883   1.087   8.395   4.052 -0.0230  0.2151  0.3362
  224TYR    HE1 1884   1.160   8.390   4.131  1.2934  0.6921 -0.8024
  224TYR     CZ 1885   1.041   8.514   4.000 -0.4933 -0.1529 -0.1036
  224TYR     OH 1886   1.097   8.633   4.050  0.3553 -0.9048  0.8035
  224TYR     HH 1887   1.157   8.603   4.118  1.8835  0.8004  0.2804
  224TYR    CD2 1888   0.932   8.397   3.822  0.5019 -0.4650 -0.7554
  224TYR    HD2 1889   0.878   8.403   3.728 -0.5041 -1.6378 -0.2794
  224TYR    CE2 1890   0.965   8.514   3.886  0.0598 -0.4893 -0.4748
  224TYR    HE2 1891   0.955   8.607   3.831  1.1378 -0.6225 -0.9288
  224TYR      C 1892   0.687   8.161   3.889 -0.7475 -0.6657  0.5665
  224TYR      O 1893   0.650   8.237   3.980  0.4262  0.3342  0.2412
  225LYS      N 1894   0.610   8.146   3.780  0.2934  0.0474 -0.2884
  225LYS     HN 1895   0.622   8.080   3.707 -1.5659 -0.2325 -0.4005
  225LYS     CA 1896   0.493   8.225   3.756  0.0936 -0.1076  0.1535
  225LYS     HA 1897   0.515   8.330   3.772 -0.2473 -0.1838  1.1629
  225LYS     CB 1898   0.456   8.210   3.608 -0.5276  0.3343  0.2635
  225LYS    HB1 1899   0.369   8.270   3.571  0.0793  1.4555  0.6004
  225LYS    HB2 1900   0.437   8.103   3.583  2.0500  0.1804 -1.3369
  225LYS     CG 1901   0.566   8.250   3.510 -0.3453 -0.0018  0.3318
  225LYS    HG1 1902   0.563   8.209   3.407  1.0027 -0.7139  0.5547
  225LYS    HG2 1903   0.661   8.207   3.550  0.3939  2.2143  1.1367
  225LYS     CD 1904   0.595   8.400   3.498  0.3451 -0.1341  0.3153
  225LYS    HD1 1905   0.674   8.419   3.422 -1.2874 -1.0873 -1.6859
  225LYS    HD2 1906   0.645   8.436   3.591  0.6841 -0.7886  0.3965
  225LYS     CE 1907   0.476   8.491   3.470  0.1353 -0.4422  0.2010
  225LYS    HE1 1908   0.518   8.593   3.454  2.2244 -1.4134 -0.8564
  225LYS    HE2 1909   0.403   8.506   3.553  1.9394  2.1614  1.4711
  225LYS     NZ 1910   0.398   8.458   3.348 -0.1673  1.1138 -0.0471
  225LYS    HZ1 1911   0.376   8.357   3.342  0.5107  1.0088 -0.9047
  225LYS    HZ2 1912   0.461   8.475   3.267 -1.5380  3.3030 -0.7331
  225LYS    HZ3 1913   0.318   8.519   3.323  0.4803  1.6961 -0.7648
  225LYS      C 1914   0.375   8.188   3.838 -0.2036 -0.2484 -0.3362
  225LYS      O 1915   0.276   8.260   3.855  0.1157  0.0541  0.2400
  226ARG      N 1916   0.382   8.067   3.895 -0.2353 -0.0763  0.0343
  226ARG     HN 1917   0.459   8.007   3.874  1.2201  1.9392 -0.7211
  226ARG     CA 1918   0.273   8.016   3.973 -0.6301  0.2585 -0.2969
  226ARG     HA 1919   0.178   8.059   3.947 -1.1952 -1.0308 -0.3925
  226ARG     CB 1920   0.280   7.864   3.955 -0.0079  0.2566 -0.0784
  226ARG    HB1 1921   0.364   7.821   4.015 -0.5882 -0.8564 -0.0265
  226ARG    HB2 1922   0.311   7.840   3.851  3.1690  1.1432  0.5423
  226ARG     CG 1923   0.155   7.784   3.993  0.1529 -0.1422 -0.3797
  226ARG    HG1 1924   0.132   7.817   4.097  1.3405  1.9803 -0.7315
  226ARG    HG2 1925   0.178   7.675   3.994 -1.3948 -0.4930  0.5879
  226ARG     CD 1926   0.036   7.803   3.899  0.2545  0.4748 -0.3855
  226ARG    HD1 1927   0.021   7.910   3.873 -0.1585  0.5695  0.2096
  226ARG    HD2 1928  -0.050   7.754   3.950  1.7903  0.2670  2.2094
  226ARG     NE 1929   0.065   7.735   3.770  0.3883 -0.0931 -0.0591
  226ARG     HE 1930   0.147   7.681   3.751  1.3671  0.7804  1.4134
  226ARG     CZ 1931  -0.011   7.759   3.660  0.8353  0.4803 -0.2472
  226ARG    NH1 1932  -0.115   7.848   3.654  0.4867  0.0516 -0.6572
  226ARG   HH11 1933  -0.145   7.896   3.736 -0.8265  0.7424 -1.5137
  226ARG   HH12 1934  -0.158   7.856   3.565  0.1497  2.0993 -0.3538
  226ARG    NH2 1935   0.034   7.707   3.542 -0.3302 -0.2254 -0.3899
  226ARG   HH21 1936   0.129   7.677   3.548  0.3426  1.7991 -0.2997
  226ARG   HH22 1937   0.015   7.762   3.460 -0.7626 -0.0021 -0.1462
  226ARG      C 1938   0.287   8.061   4.115  0.0593  0.0204 -0.2845
  226ARG      O 1939   0.190   8.071   4.190  0.0095  0.9354 -0.4636
  227ILE      N 1940   0.408   8.098   4.162 -0.2549  0.1474  0.4327
  227ILE     HN 1941   0.483   8.107   4.097 -1.7980  0.2437 -1.4238
  227ILE     CA 1942   0.430   8.128   4.300 -0.0490 -0.3600  0.5112
  227ILE     HA 1943   0.340   8.119   4.357 -2.9136  2.1187 -3.1352
  227ILE     CB 1944   0.538   8.034   4.347  0.1189 -0.4326 -0.0101
  227ILE     HB 1945   0.625   8.067   4.286 -1.7331  1.1755 -1.9401
  227ILE    CG2 1946   0.578   8.065   4.492  0.1570 -0.2395 -0.0608
  227ILE   HG21 1947   0.643   7.982   4.526 -1.2683 -0.6866  1.7185
  227ILE   HG22 1948   0.482   8.059   4.548 -0.5973  1.0082 -1.1727
  227ILE   HG23 1949   0.631   8.162   4.504  2.3084 -1.6329  2.6466
  227ILE    CG1 1950   0.529   7.883   4.324 -0.0676 -0.4015 -0.1437
  227ILE   HG11 1951   0.612   7.831   4.376  0.8934 -0.0188 -1.2421
  227ILE   HG12 1952   0.540   7.876   4.213  0.1155 -0.8224 -0.1027
  227ILE     CD 1953   0.395   7.824   4.368 -0.0943 -0.2166  0.0212
  227ILE    HD1 1954   0.391   7.818   4.478 -3.1164  0.2188  0.0124
  227ILE    HD2 1955   0.400   7.715   4.346  0.8255 -0.6355  2.1161
  227ILE    HD3 1956   0.303   7.868   4.324 -1.8724 -2.4805  1.2494
  227ILE      C 1957   0.462   8.270   4.330 -0.2889 -0.0560 -0.6042
  227ILE      O 1958   0.408   8.337   4.418  0.1478 -0.0177 -0.3628
  228VAL      N 1959   0.557   8.330   4.255  0.0854 -0.6430 -0.6101
  228VAL     HN 1960   0.585   8.282   4.173  1.4933 -2.0763  0.6497
  228VAL     CA 1961   0.614   8.460   4.276  0.0660 -0.6845 -0.2978
  228VAL     HA 1962   0.581   8.499   4.372  2.0857 -2.7156  1.3486
  228VAL     CB 1963   0.763   8.450   4.263  0.1392 -0.2118  0.1300
  228VAL     HB 1964   0.784   8.400   4.166 -0.0592  0.9184 -0.5103
  228VAL    CG1 1965   0.837   8.584   4.272  0.3680 -0.3383  0.1273
  228VAL   HG11 1966   0.819   8.630   4.372 -1.2143  0.7704 -0.6208
  228VAL   HG12 1967   0.805   8.644   4.185  0.6710 -0.3291  0.0207
  228VAL   HG13 1968   0.947   8.569   4.268  0.3719 -0.5557  0.8424
  228VAL    CG2 1969   0.828   8.361   4.370 -0.0615  0.0920  0.5070
  228VAL   HG21 1970   0.777   8.264   4.356  2.4020 -1.3011  0.6650
  228VAL   HG22 1971   0.797   8.409   4.466 -2.6356  0.3671 -0.3925
  228VAL   HG23 1972   0.939   8.355   4.364 -0.0595 -0.0148  0.6450
  228VAL      C 1973   0.550   8.541   4.169  0.5253  0.2267  0.1064
  228VAL      O 1974   0.570   8.515   4.050 -0.0792 -0.2625  0.1063
  229THR      N 1975   0.478   8.648   4.208 -0.0928 -0.1836  0.1052
  229THR     HN 1976   0.468   8.662   4.306  0.7438 -2.6250  0.6268
  229THR     CA 1977   0.411   8.738   4.119 -0.1644 -0.1247  0.2184
  229THR     HA 1978   0.472   8.738   4.030 -0.6914  1.2298 -0.1593
  229THR     CB 1979   0.265   8.710   4.098 -0.2371  0.4328 -0.0182
  229THR     HB 1980   0.230   8.792   4.031  0.9933  2.5244  1.7289
  229THR    OG1 1981   0.190   8.729   4.216 -0.2955 -0.3895  0.0796
  229THR    HG1 1982   0.096   8.712   4.201 -0.4185 -0.5062  0.8952
  229THR    CG2 1983   0.247   8.565   4.052 -0.6127  0.4468  0.0875
  229THR   HG21 1984   0.143   8.555   4.012  0.2042 -2.1098 -1.6557
  229THR   HG22 1985   0.276   8.492   4.131 -1.2812  0.2791  0.1862
  229THR   HG23 1986   0.313   8.560   3.963 -0.1469 -0.0406  0.4576
  229THR      C 1987   0.430   8.867   4.191 -0.4412  0.0386 -0.0041
  229THR      O 1988   0.461   8.873   4.309 -0.0366  0.0806 -0.1109
  230ARG      N 1989   0.404   8.977   4.117 -0.8158  0.1515  0.2938
  230ARG     HN 1990   0.370   8.963   4.025 -3.2623 -2.3986  1.4274
  230ARG     CA 1991   0.409   9.110   4.169  0.1473  0.1036  0.3461
  230ARG     HA 1992   0.510   9.124   4.204 -0.1887  2.6678  0.5347
  230ARG     CB 1993   0.376   9.209   4.055 -0.1199 -0.3550  0.0230
  230ARG    HB1 1994   0.328   9.297   4.103  0.1423  0.4653 -1.1842
  230ARG    HB2 1995   0.288   9.162   4.006 -0.0712 -0.4539  0.0301
  230ARG     CG 1996   0.489   9.248   3.960  0.0039 -0.2639  0.2074
  230ARG    HG1 1997   0.501   9.158   3.897 -1.6257 -0.0130 -0.5174
  230ARG    HG2 1998   0.590   9.243   4.007  0.3865 -0.8310 -0.6598
  230ARG     CD 1999   0.457   9.368   3.871 -0.6052 -0.2882  0.3915
  230ARG    HD1 2000   0.361   9.351   3.817 -1.0438 -1.5131  1.5074
  230ARG    HD2 2001   0.527   9.384   3.786  0.8206 -3.8937  0.7338
  230ARG     NE 2002   0.464   9.487   3.961 -0.2955 -0.0036 -0.0055
  230ARG     HE 2003   0.492   9.474   4.056  1.5861  1.6654 -0.2796
  230ARG     CZ 2004   0.444   9.618   3.928  0.5407  0.1286  0.0004
  230ARG    NH1 2005   0.390   9.652   3.807 -0.2036  0.2209  0.3541
  230ARG   HH11 2006   0.394   9.584   3.734  0.3000 -1.4333  1.8560
  230ARG   HH12 2007   0.365   9.747   3.790  1.8452  0.9166  0.9534
  230ARG    NH2 2008   0.477   9.714   4.019 -0.0322 -0.2538  0.6233
  230ARG   HH21 2009   0.481   9.806   3.980  1.9872  0.1148  1.5728
  230ARG   HH22 2010   0.534   9.693   4.099  2.8836 -2.0306 -1.6910
  230ARG      C 2011   0.321   9.136   4.286 -0.4452  0.4900 -0.1742
  230ARG      O 2012   0.373   9.192   4.382 -0.6119  0.4125 -0.0369
  231PRO      N 2013   0.198   9.096   4.305 -0.3166  0.1597 -0.0196
  231PRO     CD 2014   0.101   9.073   4.199 -0.1116  0.5071 -0.2853
  231PRO    HD1 2015   0.098   8.963   4.189 -0.0912  0.6474 -2.1234
  231PRO    HD2 2016   0.113   9.120   4.099 -2.2797  0.3965 -0.6461
  231PRO     CA 2017   0.132   9.113   4.431 -0.5646  0.3446 -0.1738
  231PRO     HA 2018   0.162   9.210   4.467 -0.3667  0.6542 -1.1299
  231PRO     CB 2019  -0.019   9.098   4.410 -0.5702 -0.5220  0.4195
  231PRO    HB1 2020  -0.077   9.179   4.459 -0.3312 -0.2530  0.2615
  231PRO    HB2 2021  -0.047   8.997   4.446  1.2504 -0.9727  0.6715
  231PRO     CG 2022  -0.033   9.121   4.258  0.1006  0.1926  0.4583
  231PRO    HG1 2023  -0.126   9.081   4.212 -0.6614  0.8571  1.3882
  231PRO    HG2 2024  -0.037   9.230   4.238 -0.3496  0.0186 -0.4636
  231PRO      C 2025   0.184   9.025   4.540 -0.4362 -0.0029 -0.5109
  231PRO      O 2026   0.207   9.072   4.651 -0.1430  0.0355 -0.5853
  232LYS      N 2027   0.204   8.895   4.516  0.0889 -0.0415  0.1139
  232LYS     HN 2028   0.197   8.850   4.427 -0.8761  0.1913  0.0569
  232LYS     CA 2029   0.255   8.803   4.614  0.1792 -0.2030 -0.0835
  232LYS     HA 2030   0.188   8.807   4.698 -0.8783  0.8611 -0.9313
  232LYS     CB 2031   0.241   8.660   4.561  0.4708 -0.2556 -0.0171
  232LYS    HB1 2032   0.296   8.588   4.626  1.3473  2.5950  2.6154
  232LYS    HB2 2033   0.290   8.656   4.461 -0.2534 -1.6494 -0.3453
  232LYS     CG 2034   0.099   8.612   4.534  0.4650 -0.2048 -0.0762
  232LYS    HG1 2035   0.054   8.666   4.448  0.9036 -1.9643 -1.4902
  232LYS    HG2 2036   0.034   8.618   4.624 -1.6377 -1.2728 -1.4321
  232LYS     CD 2037   0.095   8.460   4.513 -0.6536 -0.2153  0.1601
  232LYS    HD1 2038  -0.003   8.430   4.556 -0.4829  2.7589  3.0433
  232LYS    HD2 2039   0.176   8.420   4.577 -0.0160 -0.3345 -0.7120
  232LYS     CE 2040   0.112   8.406   4.372 -0.2453  0.3118  0.0029
  232LYS    HE1 2041   0.105   8.296   4.386 -0.2103  0.3235  0.1074
  232LYS    HE2 2042   0.200   8.453   4.323 -0.6632  1.1734  0.0691
  232LYS     NZ 2043  -0.006   8.437   4.287 -1.1211 -0.4600  0.9043
  232LYS    HZ1 2044  -0.093   8.393   4.321 -1.4660 -2.3144 -2.0573
  232LYS    HZ2 2045   0.011   8.402   4.191 -2.7998 -0.7355  0.6838
  232LYS    HZ3 2046  -0.033   8.538   4.290 -0.6783 -0.3456  3.1294
  232LYS      C 2047   0.390   8.826   4.672  0.0199  0.5775 -0.0044
  232LYS      O 2048   0.409   8.822   4.794 -0.3950  0.0542  0.0455
  233ALA      N 2049   0.495   8.867   4.598 -0.0239  0.6837 -0.0087
  233ALA     HN 2050   0.476   8.891   4.503  0.5779 -1.3982 -0.7122
  233ALA     CA 2051   0.624   8.915   4.634  0.1217  0.4157 -0.1673
  233ALA     HA 2052   0.669   8.840   4.697 -1.0155  1.5921  2.1807
  233ALA     CB 2053   0.707   8.943   4.508  0.5773 -0.4760 -0.0779
  233ALA    HB1 2054   0.660   9.022   4.444  2.3319 -1.4884 -2.7919
  233ALA    HB2 2055   0.706   8.856   4.438 -1.6526  2.3484 -4.0009
  233ALA    HB3 2056   0.808   8.975   4.540 -0.6194  0.9860  2.5335
  233ALA      C 2057   0.619   9.035   4.722  0.1735  0.3488 -0.0727
  233ALA      O 2058   0.693   9.040   4.821  0.4742 -0.1682 -0.2688
  234VAL      N 2059   0.525   9.130   4.705 -0.0693  0.1055 -0.1137
  234VAL     HN 2060   0.464   9.135   4.627  0.3324 -0.7188 -0.4892
  234VAL     CA 2061   0.505   9.237   4.797 -0.4186 -0.1139  0.0654
  234VAL     HA 2062   0.599   9.288   4.814 -1.0215  0.8398  0.6703
  234VAL     CB 2063   0.420   9.345   4.736  0.5574  0.7750  0.2414
  234VAL     HB 2064   0.329   9.295   4.696  1.4513 -0.5696 -0.1607
  234VAL    CG1 2065   0.375   9.453   4.836  0.8228  0.9236  0.2000
  234VAL   HG11 2066   0.309   9.418   4.918 -0.6997  1.2492 -0.8552
  234VAL   HG12 2067   0.328   9.532   4.774  2.7807  0.3354 -2.1979
  234VAL   HG13 2068   0.466   9.497   4.883 -0.5596  2.1866  1.8211
  234VAL    CG2 2069   0.476   9.416   4.612  0.1622  0.3879 -0.1622
  234VAL   HG21 2070   0.490   9.347   4.526  0.8321  1.6140 -1.0586
  234VAL   HG22 2071   0.579   9.453   4.632  0.5208  0.5532 -2.1166
  234VAL   HG23 2072   0.416   9.503   4.576  1.7796  1.6011 -0.0296
  234VAL      C 2073   0.453   9.197   4.931  0.5053  0.5004  0.6220
  234VAL      O 2074   0.514   9.228   5.033  0.3247  0.1248  0.8460
  235VAL      N 2075   0.345   9.117   4.933  0.7180  0.1911  0.0063
  235VAL     HN 2076   0.308   9.094   4.843  1.0701 -1.7295  0.3250
  235VAL     CA 2077   0.279   9.067   5.050  0.6104  0.1389 -0.0769
  235VAL     HA 2078   0.247   9.156   5.103 -0.8972 -0.6496  0.3963
  235VAL     CB 2079   0.154   8.990   5.019  0.0625  0.7071  0.6918
  235VAL     HB 2080   0.169   8.930   4.927 -5.0194 -1.2356  0.7741
  235VAL    CG1 2081   0.097   8.898   5.130 -0.2300 -0.0399 -0.0650
  235VAL   HG11 2082   0.005   8.855   5.085  0.5088 -0.4412 -1.2553
  235VAL   HG12 2083   0.066   8.957   5.219 -1.6158 -1.1614  0.2211
  235VAL   HG13 2084   0.167   8.818   5.162 -0.7089 -0.8942 -1.0957
  235VAL    CG2 2085   0.048   9.092   4.974 -0.6720 -0.1159  0.5043
  235VAL   HG21 2086   0.036   9.169   5.054 -0.6088 -1.4324  1.8313
  235VAL   HG22 2087  -0.049   9.043   4.956 -0.5731  0.9357 -4.0780
  235VAL   HG23 2088   0.074   9.144   4.880 -3.2477  4.1778  1.8691
  235VAL      C 2089   0.365   8.975   5.129 -0.3118 -0.7095 -0.0332
  235VAL      O 2090   0.375   8.979   5.252 -0.2024 -0.8142 -0.0387
  236ALA      N 2091   0.436   8.882   5.063  0.4356  0.0566 -0.3385
  236ALA     HN 2092   0.422   8.875   4.965  4.0015  2.3899 -1.1887
  236ALA     CA 2093   0.528   8.796   5.131  0.3357  0.0337 -0.2312
  236ALA     HA 2094   0.471   8.740   5.204 -0.8260  3.0440  1.3160
  236ALA     CB 2095   0.569   8.683   5.035  0.5176 -0.1289  0.0361
  236ALA    HB1 2096   0.620   8.609   5.100  0.0205  0.0446  0.6392
  236ALA    HB2 2097   0.626   8.720   4.947 -0.3398  0.5083 -0.2680
  236ALA    HB3 2098   0.482   8.637   4.983 -0.2927 -0.3603  1.5464
  236ALA      C 2099   0.642   8.857   5.205  0.3026 -0.1985  0.0117
  236ALA      O 2100   0.672   8.823   5.320 -0.2667 -0.1564  0.1761
  237PHE      N 2101   0.699   8.957   5.136  0.2501 -0.0112  0.2378
  237PHE     HN 2102   0.663   8.980   5.046 -1.9083 -2.4879  0.3501
  237PHE     CA 2103   0.800   9.037   5.199  0.0422  0.2133  0.2851
  237PHE     HA 2104   0.861   8.967   5.254 -0.2576 -0.1269  0.1916
  237PHE     CB 2105   0.899   9.092   5.095 -0.3264  0.0712 -0.1443
  237PHE    HB1 2106   0.877   9.046   4.996  1.1475 -0.8976 -0.0424
  237PHE    HB2 2107   0.998   9.051   5.122  0.0973  0.3483 -1.2259
  237PHE     CG 2108   0.896   9.241   5.099  0.0324  0.0687  0.2616
  237PHE    CD1 2109   0.837   9.306   4.993 -0.1013 -0.5987 -0.0782
  237PHE    HD1 2110   0.789   9.246   4.917 -1.0009  0.3474 -0.2782
  237PHE    CE1 2111   0.825   9.443   4.994 -0.9182 -0.6630  0.0873
  237PHE    HE1 2112   0.781   9.497   4.911  0.6710  0.5770 -0.0013
  237PHE     CZ 2113   0.872   9.515   5.101 -0.7021 -0.2705 -0.2696
  237PHE     HZ 2114   0.842   9.618   5.117  1.7111  0.3963  0.3320
  237PHE    CD2 2115   0.971   9.316   5.187  0.7621 -0.3140 -0.0218
  237PHE    HD2 2116   1.036   9.265   5.256  0.4899 -2.0107 -0.9857
  237PHE    CE2 2117   0.944   9.451   5.199 -0.8752 -0.5883 -0.3502
  237PHE    HE2 2118   0.990   9.503   5.281 -0.9319  0.2457 -0.8364
  237PHE      C 2119   0.750   9.117   5.314 -0.4342 -0.2107  0.3777
  237PHE      O 2120   0.809   9.110   5.421 -0.0748 -0.4532  0.1643
  238CYS      N 2121   0.637   9.189   5.296 -0.3803 -0.3006 -0.3565
  238CYS     HN 2122   0.602   9.198   5.203  1.4135  1.7430 -0.9087
  238CYS     CA 2123   0.577   9.260   5.405  0.1575 -0.0267 -0.2362
  238CYS     HA 2124   0.657   9.323   5.442  0.7631 -1.3083  0.7018
  238CYS     CB 2125   0.467   9.357   5.358  0.2322  0.1699 -0.0045
  238CYS    HB1 2126   0.428   9.402   5.452  0.9699 -0.8709  0.8187
  238CYS    HB2 2127   0.385   9.291   5.325  1.6773 -1.2117 -0.9753
  238CYS     SG 2128   0.531   9.479   5.238  0.4621 -0.0176 -0.0727
  238CYS    HG1 2129   0.526   9.413   5.123 -3.8380  1.1573 -0.7484
  238CYS      C 2130   0.525   9.172   5.512  0.0006  0.0811 -0.2233
  238CYS      O 2131   0.534   9.206   5.630  0.4723 -0.5195 -0.0817
  239LEU      N 2132   0.470   9.053   5.480 -0.5369  0.2740 -0.0311
  239LEU     HN 2133   0.447   9.037   5.385 -0.9950  1.5743 -0.1693
  239LEU     CA 2134   0.434   8.958   5.581 -0.0948  0.0705 -0.0659
  239LEU     HA 2135   0.353   8.999   5.639 -1.0407 -2.3072  0.3937
  239LEU     CB 2136   0.370   8.833   5.517 -0.1298  0.0879 -0.0647
  239LEU    HB1 2137   0.448   8.790   5.451 -1.0796  0.4391 -1.4723
  239LEU    HB2 2138   0.292   8.873   5.448 -1.2969  0.5141  1.4395
  239LEU     CG 2139   0.322   8.728   5.618  0.2915 -0.0453 -0.0027
  239LEU     HG 2140   0.414   8.678   5.655  0.4359 -0.7136 -1.2105
  239LEU    CD1 2141   0.232   8.780   5.731 -0.5543  0.3435 -0.8463
  239LEU   HD11 2142   0.138   8.819   5.687 -1.2029  0.3275  0.4710
  239LEU   HD12 2143   0.272   8.840   5.815  1.2867  0.6864 -1.9147
  239LEU   HD13 2144   0.207   8.688   5.788  1.0104  1.0185  1.0256
  239LEU    CD2 2145   0.243   8.621   5.541 -0.0116  0.0370  0.1928
  239LEU   HD21 2146   0.291   8.585   5.448 -0.1436  0.7117 -0.1440
  239LEU   HD22 2147   0.149   8.673   5.514  0.6631  0.2855 -1.8656
  239LEU   HD23 2148   0.221   8.528   5.598  2.7196 -2.2480 -2.1736
  239LEU      C 2149   0.544   8.926   5.676 -0.1933 -0.0082  0.0216
  239LEU      O 2150   0.534   8.913   5.798  0.8868  0.0599  0.1331
  240MET      N 2151   0.661   8.908   5.613 -0.0561 -0.4901  0.4097
  240MET     HN 2152   0.657   8.898   5.513 -0.0639 -0.7649  0.4348
  240MET     CA 2153   0.780   8.867   5.681  0.3876 -0.0756 -0.1002
  240MET     HA 2154   0.750   8.777   5.734 -2.1912 -0.2915 -1.7533
  240MET     CB 2155   0.884   8.825   5.576  0.3142 -0.3330 -0.0704
  240MET    HB1 2156   0.926   8.904   5.511  3.1843 -0.7370  1.1544
  240MET    HB2 2157   0.842   8.742   5.514 -1.8959  0.5082  0.2132
  240MET     CG 2158   1.024   8.773   5.610  0.1875 -0.4779  0.2339
  240MET    HG1 2159   1.069   8.761   5.510  0.4478 -0.4651  0.3498
  240MET    HG2 2160   1.003   8.679   5.664  2.2993 -1.1952 -0.1302
  240MET     SD 2161   1.125   8.894   5.701 -0.2872  0.0666  0.0495
  240MET     CE 2162   1.149   9.006   5.560 -0.4887  0.1596  0.0883
  240MET    HE1 2163   1.181   8.945   5.473 -0.9166  1.2580 -0.8533
  240MET    HE2 2164   1.218   9.090   5.580 -2.5895  2.1921 -0.7834
  240MET    HE3 2165   1.060   9.063   5.528 -0.0070  0.7078 -0.2905
  240MET      C 2166   0.829   8.976   5.770  0.1209 -0.0345 -0.0013
  240MET      O 2167   0.859   8.949   5.886 -0.2425 -0.4183  0.0085
  241TRP      N 2168   0.827   9.103   5.728 -0.2465  0.1042  0.4320
  241TRP     HN 2169   0.800   9.124   5.634  2.0865 -0.9743 -0.5603
  241TRP     CA 2170   0.844   9.217   5.812 -0.4964  0.3881  0.1061
  241TRP     HA 2171   0.939   9.208   5.863  1.8069 -0.6328 -3.9250
  241TRP     CB 2172   0.849   9.344   5.725 -0.8421 -0.4594 -1.1703
  241TRP    HB1 2173   0.844   9.439   5.782  2.4843 -0.1829 -1.1307
  241TRP    HB2 2174   0.759   9.357   5.662 -1.0226  0.5298 -0.7325
  241TRP     CG 2175   0.978   9.356   5.651 -0.0601 -0.1303  0.2003
  241TRP    CD1 2176   1.006   9.343   5.518 -0.1740  0.9553  0.0637
  241TRP    HD1 2177   0.933   9.326   5.440 -0.4576  2.7856 -0.1119
  241TRP    NE1 2178   1.142   9.350   5.505 -0.1518  0.3165 -0.0923
  241TRP    HE1 2179   1.183   9.292   5.438  0.4598 -0.9845  1.3599
  241TRP    CE2 2180   1.201   9.389   5.622 -0.1113 -0.1419  0.0391
  241TRP    CD2 2181   1.101   9.384   5.718  0.0206 -0.3951  0.1642
  241TRP    CE3 2182   1.133   9.396   5.850 -0.5290  1.0448  0.1819
  241TRP    HE3 2183   1.060   9.385   5.928 -0.2549 -0.7274  0.2217
  241TRP    CZ3 2184   1.263   9.428   5.883 -0.1580 -0.1632 -0.0723
  241TRP    HZ3 2185   1.298   9.440   5.984  1.8570  1.0013 -0.8600
  241TRP    CZ2 2186   1.332   9.408   5.653 -0.0917 -0.3412  0.0788
  241TRP    HZ2 2187   1.412   9.396   5.582 -0.0076  1.2447 -0.1213
  241TRP    CH2 2188   1.360   9.427   5.786 -0.0921  0.3259 -0.0132
  241TRP    HH2 2189   1.464   9.428   5.816  0.0086  2.9615 -0.2959
  241TRP      C 2190   0.745   9.225   5.923 -0.7166 -0.4781 -0.0209
  241TRP      O 2191   0.786   9.268   6.031 -0.3655 -0.0258 -0.3295
  242THR      N 2192   0.618   9.188   5.903 -0.8383 -0.0911  0.0303
  242THR     HN 2193   0.600   9.156   5.810  1.1663  0.0336 -0.4298
  242THR     CA 2194   0.511   9.179   5.998 -0.4915  0.3649  0.4676
  242THR     HA 2195   0.503   9.276   6.045 -2.3394  0.3647  0.2197
  242THR     CB 2196   0.374   9.154   5.943 -0.3877 -0.2756  0.4925
  242THR     HB 2197   0.369   9.047   5.913 -1.5677 -0.7078  2.0790
  242THR    OG1 2198   0.354   9.240   5.832  0.0837 -0.3735  0.3319
  242THR    HG1 2199   0.420   9.218   5.765  1.5637  0.6134  1.3855
  242THR    CG2 2200   0.272   9.187   6.054 -0.3946  0.0623  0.3866
  242THR   HG21 2201   0.166   9.177   6.024 -0.4123  2.3490 -0.5000
  242THR   HG22 2202   0.286   9.293   6.084 -0.9385  1.0489 -2.5212
  242THR   HG23 2203   0.277   9.111   6.135  2.4059  1.1223  1.3481
  242THR      C 2204   0.544   9.083   6.108  0.1236  0.1703  0.1225
  242THR      O 2205   0.530   9.116   6.226  0.9298 -0.0167  0.2736
  243ILE      N 2206   0.606   8.968   6.078  0.2352  0.2835 -0.0830
  243ILE     HN 2207   0.612   8.942   5.982  0.7837 -1.3142  0.3528
  243ILE     CA 2208   0.660   8.879   6.175 -0.0168  0.3899  0.1559
  243ILE     HA 2209   0.581   8.849   6.242 -0.2040  3.1783  1.2853
  243ILE     CB 2210   0.703   8.751   6.109  0.0875  0.4991  0.0123
  243ILE     HB 2211   0.785   8.773   6.037  0.4095  0.0185  0.2254
  243ILE    CG2 2212   0.771   8.650   6.203  0.2991  0.5298 -0.1073
  243ILE   HG21 2213   0.802   8.565   6.138  0.6088  1.0702 -0.6758
  243ILE   HG22 2214   0.707   8.619   6.289  1.7339  2.6516  1.8380
  243ILE   HG23 2215   0.864   8.686   6.252  1.3355  1.7031 -2.7146
  243ILE    CG1 2216   0.580   8.690   6.040 -0.0035  0.2755  0.3693
  243ILE   HG11 2217   0.514   8.755   5.978  1.9277  0.9163 -1.0978
  243ILE   HG12 2218   0.515   8.648   6.119 -1.6470  1.4484 -0.2980
  243ILE     CD 2219   0.598   8.572   5.944 -0.5931 -0.0945  0.7097
  243ILE    HD1 2220   0.500   8.535   5.906 -0.6690  2.2282 -1.6822
  243ILE    HD2 2221   0.646   8.486   5.996 -0.8189 -0.6380  0.0356
  243ILE    HD3 2222   0.656   8.602   5.855  1.1859 -1.3934  1.3798
  243ILE      C 2223   0.773   8.943   6.249  0.2179  0.3484 -0.1671
  243ILE      O 2224   0.777   8.942   6.372  0.5940  0.0264 -0.1781
  244ALA      N 2225   0.865   9.022   6.190  0.0666  0.2279 -0.5722
  244ALA     HN 2226   0.860   9.045   6.093 -0.5556  0.2420 -0.5379
  244ALA     CA 2227   0.975   9.088   6.254 -0.3801  0.5493 -0.1261
  244ALA     HA 2228   1.024   9.009   6.309 -1.2889  0.3144  0.3637
  244ALA     CB 2229   1.074   9.133   6.144  0.2972 -0.0259  0.2386
  244ALA    HB1 2230   1.088   9.043   6.080  1.3363  0.7446 -0.6430
  244ALA    HB2 2231   1.170   9.162   6.191 -0.2378 -1.1730  2.1965
  244ALA    HB3 2232   1.032   9.213   6.079 -1.7572 -1.1836  0.0251
  244ALA      C 2233   0.936   9.191   6.354 -0.0513  0.2624  0.3019
  244ALA      O 2234   0.990   9.186   6.464 -0.5508 -0.2526  0.5313
  245ILE      N 2235   0.839   9.275   6.313 -0.1855 -0.1458 -0.2323
  245ILE     HN 2236   0.797   9.262   6.223 -1.7734  2.2076  0.0803
  245ILE     CA 2237   0.779   9.377   6.393  0.1053 -0.1553 -0.0016
  245ILE     HA 2238   0.865   9.421   6.442  1.8990 -2.9809 -0.3581
  245ILE     CB 2239   0.702   9.481   6.318 -0.0766 -0.5417 -0.3508
  245ILE     HB 2240   0.604   9.448   6.277 -0.6280  1.5823 -0.8383
  245ILE    CG2 2241   0.655   9.587   6.418 -0.1644 -0.2409 -0.7069
  245ILE   HG21 2242   0.745   9.621   6.475  1.1043 -1.5442 -1.8501
  245ILE   HG22 2243   0.566   9.561   6.479 -1.2210 -0.4805 -2.2940
  245ILE   HG23 2244   0.623   9.680   6.367  0.2691 -0.3433 -1.1776
  245ILE    CG1 2245   0.792   9.548   6.213  0.1770  0.1142  0.2812
  245ILE   HG11 2246   0.850   9.470   6.159  0.2439  1.2424 -1.3573
  245ILE   HG12 2247   0.874   9.612   6.252 -0.2819 -0.0494  1.5353
  245ILE     CD 2248   0.713   9.619   6.103 -0.3100 -0.3319  0.3388
  245ILE    HD1 2249   0.635   9.550   6.064 -1.6171 -0.6092  3.2069
  245ILE    HD2 2250   0.771   9.650   6.013  0.1354 -0.2830  0.6379
  245ILE    HD3 2251   0.659   9.706   6.146 -0.7800  0.0660 -0.9849
  245ILE      C 2252   0.706   9.319   6.510 -0.1842  0.1882 -0.0113
  245ILE      O 2253   0.727   9.362   6.624  0.4063 -0.1963  0.0294
  246VAL      N 2254   0.626   9.213   6.490 -0.1872  0.1552  0.1729
  246VAL     HN 2255   0.607   9.183   6.397  1.8835  2.6156 -1.1819
  246VAL     CA 2256   0.539   9.158   6.590 -0.0605 -0.3598  0.0013
  246VAL     HA 2257   0.516   9.244   6.652  0.3514  0.7009 -1.2473
  246VAL     CB 2258   0.418   9.091   6.533 -0.2444  0.0113 -0.0461
  246VAL     HB 2259   0.437   9.027   6.444 -2.2179  0.4992 -0.8939
  246VAL    CG1 2260   0.340   9.010   6.637  0.3744 -0.9343 -0.3082
  246VAL   HG11 2261   0.404   8.922   6.661  2.1590  0.7473  1.4635
  246VAL   HG12 2262   0.241   8.977   6.599 -0.3136  0.8061 -0.1280
  246VAL   HG13 2263   0.318   9.068   6.729  0.3834  1.3171 -1.6657
  246VAL    CG2 2264   0.323   9.197   6.473 -0.5827  0.0167  0.4901
  246VAL   HG21 2265   0.228   9.148   6.446  0.6388 -1.8189 -0.7206
  246VAL   HG22 2266   0.373   9.243   6.385 -0.9799  2.3282  1.4113
  246VAL   HG23 2267   0.290   9.288   6.527 -1.7639  1.9017 -3.0713
  246VAL      C 2268   0.623   9.082   6.687  0.0779 -0.3888 -0.1404
  246VAL      O 2269   0.613   9.098   6.808 -0.0130 -0.3813 -0.1480
  247ILE      N 2270   0.721   9.005   6.637 -0.0469 -0.5772 -0.0979
  247ILE     HN 2271   0.743   9.003   6.539  2.3507  2.5768  0.1812
  247ILE     CA 2272   0.823   8.946   6.717 -0.1512  0.0649  0.5172
  247ILE     HA 2273   0.766   8.877   6.778 -0.3193 -0.0264  0.2537
  247ILE     CB 2274   0.920   8.859   6.643  0.2948  0.5383  0.5422
  247ILE     HB 2275   0.949   8.903   6.546  0.3736  0.8062  0.6852
  247ILE    CG2 2276   1.051   8.841   6.723  0.2570  0.1140  0.5086
  247ILE   HG21 2277   1.105   8.937   6.715  2.1333 -0.8529  0.9012
  247ILE   HG22 2278   1.114   8.768   6.668  0.0914 -0.9518  1.6628
  247ILE   HG23 2279   1.031   8.803   6.826  1.8402 -1.7939  0.1729
  247ILE    CG1 2280   0.851   8.724   6.617  0.5595  0.4994  0.0402
  247ILE   HG11 2281   0.755   8.746   6.565  0.3678  1.9751  0.9624
  247ILE   HG12 2282   0.827   8.662   6.705 -0.2130  0.7229 -0.0076
  247ILE     CD 2283   0.929   8.625   6.530  0.1144 -0.0749  0.2902
  247ILE    HD1 2284   0.865   8.542   6.493  0.2000  1.2457 -3.1787
  247ILE    HD2 2285   1.016   8.581   6.583  1.6052 -0.6293 -2.4087
  247ILE    HD3 2286   0.962   8.668   6.433 -0.2954  0.1163  0.2291
  247ILE      C 2287   0.894   9.040   6.809 -0.2562  0.4290  0.2272
  247ILE      O 2288   0.915   9.014   6.928 -0.1160  0.3599  0.1873
  248ALA      N 2289   0.938   9.158   6.763 -0.1214  0.2847 -0.0123
  248ALA     HN 2290   0.952   9.164   6.664  0.2160  1.7832  0.0961
  248ALA     CA 2291   0.999   9.258   6.844  0.5397 -0.3054  0.2278
  248ALA     HA 2292   1.079   9.205   6.893  1.5730  1.6484  0.7759
  248ALA     CB 2293   1.037   9.368   6.743 -0.7570  0.3026  0.3786
  248ALA    HB1 2294   1.099   9.328   6.660  0.3512 -1.5022  1.9702
  248ALA    HB2 2295   1.103   9.443   6.792  0.8835 -0.7525 -0.1278
  248ALA    HB3 2296   0.949   9.419   6.697 -0.9617  0.7278  1.2224
  248ALA      C 2297   0.925   9.330   6.952 -0.0597 -0.0863 -0.3183
  248ALA      O 2298   0.990   9.352   7.055 -0.1827 -0.0061 -0.2578
  249VAL      N 2299   0.796   9.361   6.936  0.0136  0.4877  0.1773
  249VAL     HN 2300   0.763   9.336   6.845  0.3223 -1.3134  0.5364
  249VAL     CA 2301   0.711   9.428   7.030 -0.1452  0.1987  0.2390
  249VAL     HA 2302   0.780   9.493   7.082  2.4841 -3.0435  1.1902
  249VAL     CB 2303   0.586   9.494   6.979 -0.2350  0.1567  0.4057
  249VAL     HB 2304   0.539   9.546   7.065 -0.2276  0.2562  0.3496
  249VAL    CG1 2305   0.635   9.608   6.888 -0.5708 -0.3760 -0.4506
  249VAL   HG11 2306   0.695   9.568   6.804 -0.2528 -3.2238  1.0135
  249VAL   HG12 2307   0.707   9.664   6.951 -0.5686 -3.0454  2.1777
  249VAL   HG13 2308   0.545   9.665   6.857 -1.7756  0.0328  3.2764
  249VAL    CG2 2309   0.470   9.419   6.911  0.1578  0.1529 -0.2677
  249VAL   HG21 2310   0.386   9.486   6.883 -2.3720 -1.6957  2.3793
  249VAL   HG22 2311   0.436   9.349   6.990  1.0512 -0.5118 -0.4585
  249VAL   HG23 2312   0.507   9.370   6.819 -1.1261  3.0497 -2.5070
  249VAL      C 2313   0.671   9.337   7.141 -0.0930  0.1153  0.1899
  249VAL      O 2314   0.653   9.385   7.253  0.4940 -0.0847  0.3731
  250LEU      N 2315   0.654   9.207   7.113  0.3389  0.1065 -0.0408
  250LEU     HN 2316   0.686   9.171   7.026 -2.0284 -0.9404 -0.5635
  250LEU     CA 2317   0.600   9.104   7.196  0.2627  0.1663 -0.0157
  250LEU     HA 2318   0.497   9.126   7.221  0.5202  0.7366  0.5519
  250LEU     CB 2319   0.597   8.971   7.118  0.3388  0.0201  0.2316
  250LEU    HB1 2320   0.619   8.882   7.182  0.5132  0.0796  0.2537
  250LEU    HB2 2321   0.665   8.975   7.031 -0.0952  0.0116 -0.1094
  250LEU     CG 2322   0.458   8.935   7.063  0.3060  0.2354  0.1750
  250LEU     HG 2323   0.428   9.027   7.008 -0.8836  0.7370  1.6124
  250LEU    CD1 2324   0.457   8.810   6.974  0.4075  0.0305  0.4609
  250LEU   HD11 2325   0.508   8.830   6.877 -1.3777 -1.0580 -0.7759
  250LEU   HD12 2326   0.351   8.793   6.944 -0.4385 -0.1052  3.2958
  250LEU   HD13 2327   0.493   8.713   7.014 -1.4831 -1.4576 -1.1893
  250LEU    CD2 2328   0.348   8.913   7.168  0.2164  0.0086  0.0329
  250LEU   HD21 2329   0.371   8.846   7.254  0.8165  0.4216  0.1965
  250LEU   HD22 2330   0.257   8.876   7.115  1.2069  1.4224 -2.8812
  250LEU   HD23 2331   0.329   9.008   7.221 -0.1951 -0.7043  1.2008
  250LEU      C 2332   0.663   9.098   7.331  0.3211 -0.0275 -0.0512
  250LEU      O 2333   0.585   9.098   7.426  0.5162 -0.4548  0.1102
  251PRO      N 2334   0.789   9.081   7.358  0.1282 -0.6912  0.4621
  251PRO     CD 2335   0.904   9.067   7.270 -0.0732  0.1962  0.0397
  251PRO    HD1 2336   0.912   9.161   7.212 -2.7187 -0.5701 -1.7672
  251PRO    HD2 2337   0.889   8.992   7.189 -0.1641 -0.4091  0.6127
  251PRO     CA 2338   0.838   9.081   7.492  0.2691  0.7976  0.4221
  251PRO     HA 2339   0.810   8.983   7.528  0.1269  0.0933 -1.5210
  251PRO     CB 2340   0.990   9.082   7.484  0.2184  0.3042 -0.6032
  251PRO    HB1 2341   1.038   9.029   7.569 -0.0121  1.6549  0.3990
  251PRO    HB2 2342   1.019   9.189   7.492 -1.9566  0.7729  2.7807
  251PRO     CG 2343   1.029   9.022   7.347  0.2828  0.1901 -0.5353
  251PRO    HG1 2344   1.122   9.074   7.315 -0.4417  0.9002 -1.5555
  251PRO    HG2 2345   1.041   8.912   7.336 -0.2152  0.2485 -1.8400
  251PRO      C 2346   0.794   9.188   7.587  0.3364  0.7366  0.5229
  251PRO      O 2347   0.746   9.153   7.694 -0.3775  0.0504 -0.0092
  252LEU      N 2348   0.810   9.316   7.548  0.9540  0.5520  0.1406
  252LEU     HN 2349   0.872   9.338   7.473  2.1459  0.2155  0.9996
  252LEU     CA 2350   0.765   9.432   7.621 -0.0468  0.0849  0.2904
  252LEU     HA 2351   0.809   9.433   7.719  1.5418  0.3580 -0.3887
  252LEU     CB 2352   0.812   9.557   7.544 -0.3550 -0.0413 -0.1055
  252LEU    HB1 2353   0.757   9.567   7.448  2.1688 -0.8062 -1.7199
  252LEU    HB2 2354   0.921   9.552   7.524  0.0689  2.0829  1.3806
  252LEU     CG 2355   0.785   9.686   7.623 -0.4193 -0.0901 -0.0476
  252LEU     HG 2356   0.676   9.687   7.646 -0.1786  2.0671  1.3166
  252LEU    CD1 2357   0.866   9.689   7.754 -0.1108 -0.1141 -0.2371
  252LEU   HD11 2358   0.823   9.607   7.814 -0.4636 -1.1536 -1.8548
  252LEU   HD12 2359   0.854   9.782   7.814 -2.5582 -0.2037 -0.4853
  252LEU   HD13 2360   0.974   9.675   7.735 -0.5289 -0.7285 -2.5335
  252LEU    CD2 2361   0.820   9.813   7.544 -0.4691 -0.4536 -0.6596
  252LEU   HD21 2362   0.777   9.807   7.442  1.1697 -0.1612 -1.4008
  252LEU   HD22 2363   0.931   9.813   7.533 -0.3070  2.2293  0.3296
  252LEU   HD23 2364   0.782   9.906   7.591 -2.3774 -1.1231 -0.7747
  252LEU      C 2365   0.618   9.432   7.639 -0.1411 -0.1300 -0.4142
  252LEU      O 2366   0.576   9.473   7.748 -0.0831  0.0088 -0.4434
  253LEU      N 2367   0.538   9.391   7.539 -0.3501 -0.1938 -0.2241
  253LEU     HN 2368   0.593   9.355   7.463  1.8259 -1.2168  1.7131
  253LEU     CA 2369   0.396   9.384   7.535 -0.3536 -0.1048 -0.2559
  253LEU     HA 2370   0.361   9.481   7.568 -3.9112 -0.9552 -1.0830
  253LEU     CB 2371   0.349   9.358   7.391 -0.3919  0.1298 -0.2855
  253LEU    HB1 2372   0.407   9.276   7.345 -0.2816 -1.5891  2.6718
  253LEU    HB2 2373   0.370   9.450   7.331 -0.8168  0.7071  0.4326
  253LEU     CG 2374   0.200   9.333   7.364 -0.3963 -0.2793  0.1111
  253LEU     HG 2375   0.163   9.254   7.432 -1.1052  0.0929  0.1680
  253LEU    CD1 2376   0.110   9.454   7.396  0.4700  0.3949  0.0278
  253LEU   HD11 2377   0.126   9.543   7.331  0.4552 -1.2862 -2.4366
  253LEU   HD12 2378   0.119   9.469   7.505  0.5746 -1.5298  0.3250
  253LEU   HD13 2379   0.005   9.422   7.379  1.0226 -0.0514 -3.2304
  253LEU    CD2 2380   0.175   9.299   7.215 -0.1829  0.1813 -0.0308
  253LEU   HD21 2381   0.224   9.202   7.191 -1.8175 -0.3875 -1.2646
  253LEU   HD22 2382   0.203   9.382   7.147  0.9045 -0.8313 -0.8589
  253LEU   HD23 2383   0.065   9.286   7.215 -0.3190  1.2000 -0.7550
  253LEU      C 2384   0.337   9.283   7.627  0.2131  0.2200  0.4666
  253LEU      O 2385   0.218   9.278   7.656 -0.0672  0.4536 -0.6094
  254GLY      N 2386   0.420   9.186   7.668  0.1279 -0.3727 -0.7268
  254GLY     HN 2387   0.513   9.188   7.630  0.1764  2.1735 -0.6612
  254GLY     CA 2388   0.370   9.072   7.738 -0.0956  0.0323 -0.2194
  254GLY    HA1 2389   0.299   9.031   7.668  1.9759 -1.2997 -1.6538
  254GLY    HA2 2390   0.330   9.097   7.835  0.2754  1.3291 -0.3901
  254GLY      C 2391   0.462   8.956   7.761  0.1127  0.2924  0.2835
  254GLY      O 2392   0.451   8.886   7.861 -0.4904 -0.1621 -0.0910
  255TRP      N 2393   0.534   8.919   7.654 -0.1196 -0.2629  0.3175
  255TRP     HN 2394   0.556   8.989   7.586  1.0541 -1.8787 -1.0660
  255TRP     CA 2395   0.602   8.794   7.637  0.1616  0.0140 -0.6550
  255TRP     HA 2396   0.544   8.718   7.688  2.2015 -1.2034 -0.0261
  255TRP     CB 2397   0.628   8.740   7.495  0.3604 -0.3228 -0.4907
  255TRP    HB1 2398   0.695   8.806   7.436 -0.5393  0.9353 -0.1473
  255TRP    HB2 2399   0.534   8.756   7.439 -0.8678  0.4224  1.6629
  255TRP     CG 2400   0.671   8.599   7.470  0.4044 -0.2763 -0.6758
  255TRP    CD1 2401   0.698   8.515   7.573  1.0591  0.4630 -0.2359
  255TRP    HD1 2402   0.704   8.549   7.676 -0.9632 -3.4229  1.3849
  255TRP    NE1 2403   0.705   8.390   7.517  0.1720  0.2250  0.1633
  255TRP    HE1 2404   0.713   8.302   7.558 -2.1220 -0.0116  0.1929
  255TRP    CE2 2405   0.684   8.396   7.382 -0.8698 -0.1302  0.3012
  255TRP    CD2 2406   0.667   8.529   7.345  0.0992 -0.2619 -0.6756
  255TRP    CE3 2407   0.644   8.561   7.215 -0.5924  0.4558 -0.3876
  255TRP    HE3 2408   0.625   8.663   7.187  1.1088  0.8933 -0.0713
  255TRP    CZ3 2409   0.662   8.460   7.122 -0.1432  0.2679 -0.1020
  255TRP    HZ3 2410   0.654   8.492   7.019  3.2808  2.1482  0.0821
  255TRP    CZ2 2411   0.677   8.295   7.291 -0.1911  0.3379 -0.2836
  255TRP    HZ2 2412   0.684   8.190   7.314 -0.3413  0.6928  1.5825
  255TRP    CH2 2413   0.674   8.328   7.158  0.3197  0.2505 -0.3201
  255TRP    HH2 2414   0.684   8.254   7.079 -0.4764 -1.3921  1.0649
  255TRP      C 2415   0.730   8.801   7.712  0.0409  0.2832 -0.4733
  255TRP      O 2416   0.844   8.792   7.668  0.3012  0.6067  0.1317
  256ASN      N 2417   0.722   8.820   7.845 -0.2677 -0.1926 -0.4198
  256ASN     HN 2418   0.629   8.815   7.882 -1.0129 -1.7017 -2.3055
  256ASN     CA 2419   0.831   8.815   7.937 -0.4655  0.2301 -0.1549
  256ASN     HA 2420   0.916   8.764   7.894 -1.4074 -1.3312 -0.2473
  256ASN     CB 2421   0.865   8.953   7.995  0.2001 -0.0156  0.0462
  256ASN    HB1 2422   0.905   9.016   7.913 -3.5691  2.6055 -0.0266
  256ASN    HB2 2423   0.951   8.945   8.064  0.5253 -0.9180 -0.4421
  256ASN     CG 2424   0.752   9.022   8.070  0.0484  0.0812 -0.2710
  256ASN    OD1 2425   0.754   9.027   8.193  0.1291  0.2471 -0.2787
  256ASN    ND2 2426   0.664   9.092   7.993 -0.8181  0.2246  0.8223
  256ASN   HD21 2427   0.598   9.160   8.023 -1.6904 -0.2097 -0.0625
  256ASN   HD22 2428   0.686   9.107   7.897  1.0093  1.4394  1.3716
  256ASN      C 2429   0.782   8.724   8.045 -0.2034  0.7490  0.4061
  256ASN      O 2430   0.664   8.692   8.055 -0.0251 -0.1432 -0.1498
  257CYS      N 2431   0.875   8.669   8.125 -0.2463  0.0990  0.0189
  257CYS     HN 2432   0.974   8.682   8.119 -0.3993  2.7206  1.4738
  257CYS     CA 2433   0.850   8.588   8.240  0.2120  0.0864  0.1092
  257CYS     HA 2434   0.794   8.504   8.200 -1.8934  1.2860  0.4423
  257CYS     CB 2435   0.986   8.540   8.294  0.3066  0.0968 -0.1194
  257CYS    HB1 2436   0.979   8.447   8.355 -0.6448 -1.9579 -3.1071
  257CYS    HB2 2437   1.033   8.615   8.360 -0.2983 -1.1881  1.8349
  257CYS     SG 2438   1.079   8.469   8.154 -0.0082  0.0391 -0.3016
  257CYS      C 2439   0.772   8.633   8.358  0.0411  0.5873 -0.1927
  257CYS      O 2440   0.694   8.552   8.408  0.3342  0.0503 -0.5983
  258GLU      N 2441   0.784   8.758   8.409 -0.1971  0.4164  0.2908
  258GLU     HN 2442   0.853   8.819   8.371  0.8268  0.1325  1.6057
  258GLU     CA 2443   0.703   8.814   8.512 -0.6104  0.3261  0.0156
  258GLU     HA 2444   0.703   8.763   8.607  1.6725  0.0028 -0.0997
  258GLU     CB 2445   0.751   8.957   8.539 -0.0244  0.0355  0.5219
  258GLU    HB1 2446   0.673   8.992   8.611  0.5008  0.9879  0.6510
  258GLU    HB2 2447   0.748   9.029   8.455  3.1169  1.4610  1.4642
  258GLU     CG 2448   0.898   8.953   8.583  0.3482 -0.0605 -0.7147
  258GLU    HG1 2449   0.951   8.945   8.486 -0.9112  1.6824 -1.6150
  258GLU    HG2 2450   0.924   8.864   8.643  1.1127 -2.6077 -4.4407
  258GLU     CD 2451   0.950   9.080   8.648 -0.3657 -0.0634 -0.1223
  258GLU    OE1 2452   1.013   9.062   8.755 -0.1635 -0.5552 -0.3228
  258GLU    OE2 2453   0.926   9.194   8.601 -0.0724 -0.0525 -0.2508
  258GLU      C 2454   0.559   8.820   8.473 -0.6058 -0.2722 -0.0985
  258GLU      O 2455   0.471   8.783   8.552 -0.6125 -0.1002 -0.0241
  259LYS      N 2456   0.520   8.860   8.351  0.1822 -0.2622 -0.3505
  259LYS     HN 2457   0.585   8.882   8.279 -1.4527  1.5182 -1.3601
  259LYS     CA 2458   0.385   8.856   8.304  0.2026  0.1097 -0.4386
  259LYS     HA 2459   0.319   8.904   8.375 -0.4225 -0.8835 -0.3302
  259LYS     CB 2460   0.382   8.939   8.174  0.0300  0.2395 -0.3527
  259LYS    HB1 2461   0.288   8.916   8.120 -1.7213  2.1930  1.6513
  259LYS    HB2 2462   0.471   8.915   8.113 -0.7356 -0.6794 -1.1313
  259LYS     CG 2463   0.390   9.091   8.196  0.3042  0.1830 -0.0509
  259LYS    HG1 2464   0.386   9.146   8.099  0.8919 -1.1898 -0.8917
  259LYS    HG2 2465   0.486   9.103   8.251  0.1686 -2.6627  0.9916
  259LYS     CD 2466   0.279   9.151   8.282  0.2600  0.2265 -0.1376
  259LYS    HD1 2467   0.297   9.260   8.292 -0.0104  0.1116  1.8769
  259LYS    HD2 2468   0.297   9.117   8.386 -0.8569  2.5776  0.9091
  259LYS     CE 2469   0.139   9.125   8.226  0.3676 -0.0371 -0.2905
  259LYS    HE1 2470   0.108   9.024   8.258 -0.8208  1.2527  3.1485
  259LYS    HE2 2471   0.135   9.140   8.116  0.1276  1.4853 -0.1047
  259LYS     NZ 2472   0.047   9.219   8.295 -0.0360 -0.4491 -0.2656
  259LYS    HZ1 2473  -0.051   9.214   8.260 -0.0708  3.5356 -1.1818
  259LYS    HZ2 2474   0.073   9.319   8.282 -0.6038 -0.3406 -0.5886
  259LYS    HZ3 2475   0.049   9.200   8.398  0.5980 -0.5032 -0.2844
  259LYS      C 2476   0.326   8.723   8.274  0.2750  0.0036 -0.1051
  259LYS      O 2477   0.209   8.696   8.301  0.3448 -0.4358 -0.2404
  260LEU      N 2478   0.399   8.623   8.222  0.1981  0.0418 -0.2850
  260LEU     HN 2479   0.494   8.645   8.199  0.4299 -0.8973 -0.2732
  260LEU     CA 2480   0.351   8.494   8.184 -0.5336  0.2766 -0.1676
  260LEU     HA 2481   0.243   8.494   8.181 -0.6726 -0.2360  2.4374
  260LEU     CB 2482   0.409   8.449   8.049 -0.6844  0.0350 -0.1518
  260LEU    HB1 2483   0.374   8.345   8.029  1.2112 -0.9384  1.2993
  260LEU    HB2 2484   0.520   8.443   8.056 -0.6150  1.2880 -0.0875
  260LEU     CG 2485   0.376   8.540   7.930 -0.2669  0.2343 -0.1142
  260LEU     HG 2486   0.430   8.637   7.938  3.1228 -1.5818  1.2065
  260LEU    CD1 2487   0.421   8.471   7.800 -0.0806 -0.2057  0.1831
  260LEU   HD11 2488   0.532   8.470   7.797 -0.0375  2.0046 -1.0485
  260LEU   HD12 2489   0.397   8.529   7.709  2.6915  1.1560  0.2284
  260LEU   HD13 2490   0.364   8.375   7.798  0.0576 -0.2897  0.2005
  260LEU    CD2 2491   0.227   8.575   7.921 -0.2489  0.2908 -0.1987
  260LEU   HD21 2492   0.171   8.479   7.918  1.1624 -0.5466 -2.2798
  260LEU   HD22 2493   0.202   8.626   7.826  0.3349  0.4626 -0.2629
  260LEU   HD23 2494   0.196   8.631   8.012 -0.3328 -0.9758  0.5685
  260LEU      C 2495   0.362   8.383   8.283 -0.9703  0.5530  0.1927
  260LEU      O 2496   0.300   8.277   8.273 -0.7993  0.5421 -0.8377
  261GLN      N 2497   0.444   8.414   8.385 -0.5259  0.1318 -0.0338
  261GLN     HN 2498   0.501   8.496   8.384  0.5517 -0.5398  1.6843
  261GLN     CA 2499   0.459   8.325   8.495 -0.2405  0.0085 -0.1718
  261GLN     HA 2500   0.527   8.381   8.559  0.2801 -1.7257  0.8699
  261GLN     CB 2501   0.329   8.305   8.576 -0.3683  0.2246 -0.3240
  261GLN    HB1 2502   0.355   8.227   8.651 -0.9702 -2.1113 -2.4163
  261GLN    HB2 2503   0.256   8.260   8.506 -0.2020 -3.0575  1.4348
  261GLN     CG 2504   0.280   8.429   8.651 -0.6245  0.0680 -0.2342
  261GLN    HG1 2505   0.174   8.424   8.684 -0.7677  0.0324 -0.6980
  261GLN    HG2 2506   0.293   8.520   8.588  2.6916  1.9978  2.8632
  261GLN     CD 2507   0.355   8.448   8.782 -0.3235  0.0128 -0.3983
  261GLN    OE1 2508   0.361   8.366   8.873 -0.5357  0.5147  0.0754
  261GLN    NE2 2509   0.424   8.566   8.788 -0.1876 -0.0735 -0.2402
  261GLN   HE21 2510   0.490   8.597   8.856  0.8588  3.6422 -2.6435
  261GLN   HE22 2511   0.435   8.615   8.702  1.6445 -2.1666 -1.3100
  261GLN      C 2512   0.538   8.204   8.458 -0.0955 -0.0656  0.3643
  261GLN      O 2513   0.514   8.089   8.495 -0.6214 -0.0084  0.2141
  262SER      N 2514   0.637   8.227   8.370 -0.9869 -0.4959 -0.7891
  262SER     HN 2515   0.644   8.322   8.338  0.0193 -0.7844 -1.4879
  262SER     CA 2516   0.721   8.130   8.307  0.0872 -0.0271 -0.1273
  262SER     HA 2517   0.659   8.048   8.271 -1.5908  1.2897 -0.3683
  262SER     CB 2518   0.785   8.197   8.185 -0.3314 -0.1728 -0.4321
  262SER    HB1 2519   0.852   8.128   8.128  1.6176  1.0646  0.2432
  262SER    HB2 2520   0.858   8.269   8.228 -0.2363 -0.8701  0.6272
  262SER     OG 2521   0.681   8.259   8.112 -0.1900  0.1482 -0.3605
  262SER    HG1 2522   0.709   8.282   8.023  0.6337 -2.1167 -0.7489
  262SER      C 2523   0.835   8.099   8.398  0.7995  0.3272 -0.8926
  262SER      O 2524   0.876   8.183   8.478 -0.1803  0.2750 -0.3208
  263VAL      N 2525   0.889   7.977   8.383 -0.2371 -0.2371 -0.1884
  263VAL     HN 2526   0.853   7.906   8.324  0.4402 -0.7035 -0.0551
  263VAL     CA 2527   1.009   7.936   8.449 -0.1189  0.4418  0.0313
  263VAL     HA 2528   0.987   7.957   8.553  1.4224  0.0646  0.4620
  263VAL     CB 2529   1.039   7.791   8.420 -0.1718  0.4202  0.0870
  263VAL     HB 2530   1.074   7.774   8.317  0.3510  1.8626 -0.0085
  263VAL    CG1 2531   1.146   7.742   8.518 -0.1118 -0.3930 -0.3845
  263VAL   HG11 2532   1.137   7.780   8.622  3.7287 -1.0200  0.3467
  263VAL   HG12 2533   1.250   7.767   8.487 -0.7523  1.6571 -1.0446
  263VAL   HG13 2534   1.140   7.631   8.517  1.6198 -0.5355  0.7821
  263VAL    CG2 2535   0.918   7.700   8.447 -0.2258  0.4976  0.1099
  263VAL   HG21 2536   0.890   7.685   8.554 -0.2972 -0.5626 -0.0388
  263VAL   HG22 2537   0.950   7.600   8.409  2.1635  1.1000  0.3963
  263VAL   HG23 2538   0.833   7.736   8.385  0.1401 -0.0571 -0.7355
  263VAL      C 2539   1.125   8.021   8.412  0.5883 -0.4660  0.1057
  263VAL      O 2540   1.201   8.063   8.499  0.2657 -0.4415  0.3791
  264CYS      N 2541   1.129   8.066   8.285  0.3281 -0.6342  0.0379
  264CYS     HN 2542   1.064   8.023   8.223 -0.6225  1.3324 -0.4204
  264CYS     CA 2543   1.222   8.158   8.229 -0.0157  0.1186  0.6834
  264CYS     HA 2544   1.164   8.190   8.143 -1.1869 -1.5991  0.7892
  264CYS     CB 2545   1.231   8.282   8.320  0.1223  0.1377  0.6444
  264CYS    HB1 2546   1.319   8.272   8.386  0.1949 -0.3539  0.4778
  264CYS    HB2 2547   1.137   8.300   8.377 -1.1119  4.4365 -2.1591
  264CYS     SG 2548   1.262   8.441   8.237 -0.1344 -0.1975 -0.1035
  264CYS      C 2549   1.359   8.110   8.193 -0.0664  0.1639  0.4295
  264CYS      O 2550   1.395   7.999   8.230  0.1338  0.1829  0.2936
  265SER      N 2551   1.436   8.180   8.108  0.1514 -0.4494  0.1163
  265SER     HN 2552   1.424   8.279   8.095  3.3311 -0.2211 -2.1808
  265SER     CA 2553   1.555   8.132   8.045 -0.2038 -0.9097 -0.2139
  265SER     HA 2554   1.539   8.028   8.023  0.5013 -0.6875 -2.0042
  265SER     CB 2555   1.593   8.190   7.908  0.4083 -0.1588  0.2661
  265SER    HB1 2556   1.504   8.184   7.842  1.6525 -0.4354 -1.4673
  265SER    HB2 2557   1.667   8.130   7.850  0.0476 -1.8195  1.4640
  265SER     OG 2558   1.639   8.325   7.906 -0.3856  0.1217  0.4492
  265SER    HG1 2559   1.560   8.378   7.917  0.5167  1.1987  2.1321
  265SER      C 2560   1.679   8.134   8.128 -0.1454 -0.3043 -0.3116
  265SER      O 2561   1.695   8.222   8.212 -0.7420 -0.2142 -0.2849
  266ASP      N 2562   1.776   8.047   8.096  0.3216  0.0330  0.1722
  266ASP     HN 2563   1.760   7.978   8.025  1.2122 -0.8112  0.7591
  266ASP     CA 2564   1.905   8.052   8.158  0.1458  0.4480  0.5057
  266ASP     HA 2565   1.902   8.070   8.265 -0.2684 -1.3404  0.8164
  266ASP     CB 2566   1.974   7.917   8.135 -0.5108  0.1607  0.1857
  266ASP    HB1 2567   2.081   7.923   8.164 -0.5963 -3.0455  1.6011
  266ASP    HB2 2568   1.973   7.893   8.026  0.8527  0.5406  0.0733
  266ASP     CG 2569   1.923   7.797   8.213 -0.0299 -0.4404 -0.4068
  266ASP    OD1 2570   1.900   7.819   8.335  0.2759  0.1987 -0.4585
  266ASP    OD2 2571   1.914   7.684   8.159 -0.0954 -0.4007 -0.4800
  266ASP      C 2572   1.993   8.160   8.105  0.6856 -0.3601 -0.2630
  266ASP      O 2573   2.092   8.185   8.174  0.3177  0.0446  0.1222
  267ILE      N 2574   1.963   8.228   7.993  0.2675 -0.3023 -0.1190
  267ILE     HN 2575   1.880   8.211   7.941 -0.1703  1.3698 -0.0398
  267ILE     CA 2576   2.049   8.319   7.923  0.0071 -0.0333 -0.0888
  267ILE     HA 2577   2.144   8.313   7.974  0.5252 -2.2911 -1.2058
  267ILE     CB 2578   2.070   8.284   7.779  0.4523  0.0056 -0.0353
  267ILE     HB 2579   2.115   8.183   7.786 -0.2665 -0.3146  0.0598
  267ILE    CG2 2580   1.936   8.262   7.706  0.4011 -0.3768  0.1743
  267ILE   HG21 2581   1.879   8.177   7.749  0.4810  0.0405  1.1156
  267ILE   HG22 2582   1.965   8.250   7.599  0.3857  2.5183 -0.2358
  267ILE   HG23 2583   1.878   8.356   7.714  1.1097  0.4694 -3.0021
  267ILE    CG1 2584   2.172   8.377   7.711  0.5923 -0.2994 -0.2448
  267ILE   HG11 2585   2.252   8.386   7.787 -0.5231  0.0266  0.9378
  267ILE   HG12 2586   2.133   8.480   7.694  1.5971 -0.0200 -0.9185
  267ILE     CD 2587   2.238   8.324   7.584  0.4033 -0.3777 -0.3113
  267ILE    HD1 2588   2.300   8.405   7.539  1.4527 -2.1296 -2.1846
  267ILE    HD2 2589   2.157   8.281   7.522 -2.0228 -0.5584  2.7817
  267ILE    HD3 2590   2.297   8.241   7.628 -1.7032 -0.5339  2.4770
  267ILE      C 2591   2.015   8.463   7.937 -0.2302 -0.1200  0.2274
  267ILE      O 2592   2.099   8.552   7.950 -0.0308 -0.2016 -0.4868
  268PHE      N 2593   1.885   8.499   7.931 -0.0243  0.5480 -0.3701
  268PHE     HN 2594   1.815   8.428   7.932 -0.0359  0.5256 -1.6686
  268PHE     CA 2595   1.847   8.634   7.957  0.1966  0.5698 -0.1563
  268PHE     HA 2596   1.938   8.692   7.969  0.6043  0.5819 -2.7439
  268PHE     CB 2597   1.769   8.689   7.837  0.7058  0.4671 -0.5358
  268PHE    HB1 2598   1.724   8.789   7.856 -0.7269 -0.4506  1.1295
  268PHE    HB2 2599   1.681   8.625   7.817  0.4983 -0.4521  2.7521
  268PHE     CG 2600   1.857   8.688   7.716  0.0938  0.6367 -0.9870
  268PHE    CD1 2601   1.972   8.764   7.711 -0.0458  0.8956 -0.3547
  268PHE    HD1 2602   1.989   8.826   7.798  0.5846 -1.4166  1.2724
  268PHE    CE1 2603   2.053   8.760   7.601 -0.1919  0.7022 -0.4574
  268PHE    HE1 2604   2.138   8.827   7.597 -0.9376  1.6830 -0.4099
  268PHE     CZ 2605   2.025   8.667   7.503 -0.2223 -0.4218  0.6024
  268PHE     HZ 2606   2.101   8.654   7.428  0.0396  2.5697  0.2214
  268PHE    CD2 2607   1.827   8.602   7.613  0.4079 -1.0186  0.2538
  268PHE    HD2 2608   1.733   8.548   7.604  0.4576 -0.8749 -1.5267
  268PHE    CE2 2609   1.918   8.581   7.513 -0.1757 -0.5941 -0.3772
  268PHE    HE2 2610   1.900   8.505   7.438  1.6400 -1.8615  0.4173
  268PHE      C 2611   1.761   8.637   8.079  0.6629  0.1619  0.1888
  268PHE      O 2612   1.679   8.548   8.102  0.8484  0.1046  0.6403
  269PRO      N 2613   1.779   8.723   8.175  0.0791  0.3871  0.1065
  269PRO     CD 2614   1.906   8.786   8.208  0.4491 -0.6622  0.7342
  269PRO    HD1 2615   1.936   8.867   8.138 -1.3373 -1.4776 -1.0733
  269PRO    HD2 2616   1.992   8.716   8.217  2.8605  1.9395 -0.4515
  269PRO     CA 2617   1.674   8.771   8.259 -0.0234 -0.2204  0.3338
  269PRO     HA 2618   1.648   8.688   8.323 -0.3047 -0.7003 -0.3906
  269PRO     CB 2619   1.728   8.893   8.334  0.2723 -0.4073  0.4237
  269PRO    HB1 2620   1.689   8.914   8.436  3.3558  2.4977  1.1870
  269PRO    HB2 2621   1.726   8.982   8.269 -2.1586 -0.7258 -0.0394
  269PRO     CG 2622   1.877   8.855   8.342  0.3458 -0.1168  0.4325
  269PRO    HG1 2623   1.934   8.945   8.373  0.6699 -0.5150  1.0084
  269PRO    HG2 2624   1.882   8.777   8.421  2.2890 -0.3984  0.0879
  269PRO      C 2625   1.550   8.803   8.182  0.1799 -0.0149  0.0910
  269PRO      O 2626   1.560   8.854   8.071  0.1248  0.3504  0.2520
  270HSD      N 2627   1.428   8.776   8.231  0.0339  0.4259 -0.0298
  270HSD     HN 2628   1.431   8.738   8.323  2.2876 -0.2401 -0.3109
  270HSD     CA 2629   1.303   8.835   8.193 -0.5623 -0.6694  0.1910
  270HSD     HA 2630   1.233   8.823   8.274  0.3810  2.3265  1.6213
  270HSD     CB 2631   1.313   8.988   8.183  0.2984 -0.7626 -0.4338
  270HSD    HB1 2632   1.206   9.016   8.182  0.1274 -1.3319 -2.4240
  270HSD    HB2 2633   1.352   9.036   8.090 -0.8569 -1.0156 -1.0613
  270HSD    ND1 2634   1.348   9.004   8.435  0.5195 -0.3811 -0.4559
  270HSD    HD1 2635   1.284   8.932   8.461  0.5926 -0.9039 -1.6642
  270HSD     CG 2636   1.365   9.053   8.307  0.0171 -0.3717 -0.5192
  270HSD    CE1 2637   1.431   9.074   8.517 -0.0599  0.1010 -0.2782
  270HSD    HE1 2638   1.427   9.064   8.625 -0.5767 -2.6503 -0.4809
  270HSD    NE2 2639   1.501   9.165   8.450  0.3410  0.0093  0.0126
  270HSD    CD2 2640   1.458   9.152   8.320 -0.4259 -0.0435  0.2641
  270HSD    HD2 2641   1.514   9.202   8.242 -1.6794 -2.9068 -2.7203
  270HSD      C 2642   1.241   8.781   8.070 -0.2829  0.3877 -0.4259
  270HSD      O 2643   1.118   8.781   8.056 -0.3792 -0.3833  0.3354
  271ILE      N 2644   1.319   8.728   7.974 -0.2540  0.5109 -0.4703
  271ILE     HN 2645   1.416   8.724   7.994 -0.1734  1.8344 -0.5322
  271ILE     CA 2646   1.288   8.664   7.849 -0.4604  0.1075 -0.2163
  271ILE     HA 2647   1.199   8.707   7.806  1.7822  2.4214 -2.9714
  271ILE     CB 2648   1.396   8.705   7.753 -0.2788 -0.5783 -0.3081
  271ILE     HB 2649   1.495   8.683   7.799 -0.9849 -0.6080  1.2476
  271ILE    CG2 2650   1.392   8.615   7.628  0.3331 -0.1565 -0.6354
  271ILE   HG21 2651   1.476   8.647   7.563  0.6098 -1.5824 -1.0216
  271ILE   HG22 2652   1.296   8.626   7.573 -0.7162  0.7005  1.2612
  271ILE   HG23 2653   1.418   8.514   7.667  0.9833  0.8178  1.6403
  271ILE    CG1 2654   1.389   8.856   7.728 -0.1556 -0.5272 -0.0299
  271ILE   HG11 2655   1.477   8.889   7.669 -0.4340  0.9460  0.3236
  271ILE   HG12 2656   1.409   8.918   7.819 -2.8939 -2.1902  1.8413
  271ILE     CD 2657   1.255   8.906   7.673  0.0078 -0.1587 -0.0971
  271ILE    HD1 2658   1.176   8.893   7.750 -1.0661  2.9070 -0.5439
  271ILE    HD2 2659   1.226   8.856   7.579  2.5849 -0.2299 -0.9264
  271ILE    HD3 2660   1.262   9.015   7.651  0.7617  0.3796  2.4499
  271ILE      C 2661   1.267   8.517   7.850 -0.5922  0.1292  0.6182
  271ILE      O 2662   1.345   8.440   7.906 -0.4551 -0.1227  0.0866
  272ASP      N 2663   1.166   8.464   7.779 -0.0218  0.0910 -0.1670
  272ASP     HN 2664   1.116   8.516   7.710 -2.3410 -1.2882  0.3740
  272ASP     CA 2665   1.114   8.333   7.802  0.0630  0.1487  0.3493
  272ASP     HA 2666   1.122   8.291   7.902 -1.4953  0.3851  0.5944
  272ASP     CB 2667   0.966   8.352   7.766  0.2663  0.1906 -0.4725
  272ASP    HB1 2668   0.942   8.389   7.663 -2.1653 -2.6313 -1.0693
  272ASP    HB2 2669   0.938   8.437   7.832 -0.0943 -1.0813  1.0767
  272ASP     CG 2670   0.863   8.248   7.806  0.2900  0.1092 -0.6238
  272ASP    OD1 2671   0.893   8.126   7.792 -0.0380 -0.1218  0.5890
  272ASP    OD2 2672   0.749   8.278   7.849  0.5667  0.2484  0.0320
  272ASP      C 2673   1.180   8.229   7.718 -0.9005  0.1827 -0.4740
  272ASP      O 2674   1.206   8.260   7.602  0.4101 -0.5959 -0.4163
  273GLU      N 2675   1.194   8.106   7.771  0.0218  0.3468 -0.3112
  273GLU     HN 2676   1.173   8.090   7.867  0.0541 -1.9714 -0.6286
  273GLU     CA 2677   1.247   7.997   7.695 -0.1418 -0.0106  0.0784
  273GLU     HA 2678   1.347   8.025   7.664  0.8944  0.4219  3.4434
  273GLU     CB 2679   1.245   7.868   7.777  0.4728  0.3462  0.6710
  273GLU    HB1 2680   1.292   7.794   7.708  2.1776  1.5314  0.5119
  273GLU    HB2 2681   1.139   7.842   7.801 -0.1182  1.9701 -0.0659
  273GLU     CG 2682   1.335   7.868   7.900  1.1057  0.0143  0.2128
  273GLU    HG1 2683   1.288   7.945   7.965  1.1632 -0.1960  0.5080
  273GLU    HG2 2684   1.445   7.884   7.898  1.1751 -0.1427  1.4753
  273GLU     CD 2685   1.323   7.734   7.973  0.4624  0.0522  0.1804
  273GLU    OE1 2686   1.422   7.656   7.982  0.3499 -0.1321 -0.1784
  273GLU    OE2 2687   1.206   7.705   8.008  0.5498 -0.5184  0.0049
  273GLU      C 2688   1.166   7.970   7.573  0.0875 -0.4239  0.0167
  273GLU      O 2689   1.213   7.915   7.474 -0.0191 -0.0836 -0.2230
  274THR      N 2690   1.033   7.994   7.577  0.1306 -0.2519  0.4439
  274THR     HN 2691   0.992   8.022   7.663 -1.8798 -0.5394 -0.3721
  274THR     CA 2692   0.944   7.967   7.469 -0.0125  0.8983  0.2633
  274THR     HA 2693   0.962   7.869   7.428  2.9407  1.5098 -0.1037
  274THR     CB 2694   0.797   7.981   7.499 -0.1342  0.0936  0.0878
  274THR     HB 2695   0.727   7.962   7.415  0.6105  0.2347 -0.5772
  274THR    OG1 2696   0.775   8.111   7.554 -0.0945  0.0349  0.2419
  274THR    HG1 2697   0.810   8.108   7.644  0.1635 -2.9087  0.1450
  274THR    CG2 2698   0.752   7.893   7.617 -0.4951 -0.7697 -0.6834
  274THR   HG21 2699   0.777   7.788   7.593  1.2829 -0.3716 -0.7378
  274THR   HG22 2700   0.644   7.901   7.640 -0.2108 -0.1402  0.5412
  274THR   HG23 2701   0.808   7.915   7.711 -0.0781  1.0081 -1.2963
  274THR      C 2702   0.969   8.056   7.353  0.5140  0.1754 -0.1873
  274THR      O 2703   0.983   8.013   7.239  0.1874 -0.1852 -0.0962
  275TYR      N 2704   0.989   8.186   7.380 -0.0781  0.2719 -0.1971
  275TYR     HN 2705   0.998   8.215   7.475 -1.3306  2.6358 -0.6948
  275TYR     CA 2706   1.035   8.280   7.282 -0.0840  0.3099 -0.1632
  275TYR     HA 2707   0.958   8.280   7.206 -0.2219  0.1724 -0.0245
  275TYR     CB 2708   1.057   8.414   7.355  0.3817 -0.0237  0.3217
  275TYR    HB1 2709   1.125   8.402   7.441 -1.1358 -2.2397  1.3145
  275TYR    HB2 2710   0.958   8.443   7.398  1.0741  0.8071  1.3802
  275TYR     CG 2711   1.085   8.538   7.277 -0.2024 -0.4114 -0.5216
  275TYR    CD1 2712   0.989   8.591   7.194 -0.1013 -0.2289 -0.5205
  275TYR    HD1 2713   0.892   8.545   7.202  0.2815 -1.0201 -0.3312
  275TYR    CE1 2714   1.004   8.700   7.111  0.0947  0.2871  0.1845
  275TYR    HE1 2715   0.922   8.735   7.050 -0.8297 -3.3810 -0.9185
  275TYR     CZ 2716   1.123   8.767   7.125  0.2018  0.1432 -0.0390
  275TYR     OH 2717   1.148   8.884   7.050  0.1639 -0.0375 -0.3352
  275TYR     HH 2718   1.070   8.909   6.999 -0.0105 -1.2017 -0.6498
  275TYR    CD2 2719   1.205   8.604   7.280 -0.4853  0.0756  0.3476
  275TYR    HD2 2720   1.285   8.560   7.337 -2.1330 -2.0265  1.1731
  275TYR    CE2 2721   1.223   8.719   7.206 -0.0761 -0.1141  0.1524
  275TYR    HE2 2722   1.319   8.768   7.211 -0.2018  0.1367  0.0863
  275TYR      C 2723   1.163   8.246   7.216  0.0777 -0.1874  0.3961
  275TYR      O 2724   1.175   8.240   7.093  0.1005  0.6257  0.3532
  276LEU      N 2725   1.266   8.213   7.297  0.0044 -0.2914  0.4468
  276LEU     HN 2726   1.261   8.220   7.396  0.5286 -1.0650  0.5361
  276LEU     CA 2727   1.395   8.183   7.243 -0.1127 -0.3090  0.1719
  276LEU     HA 2728   1.425   8.265   7.180  1.6802 -1.1763 -0.1669
  276LEU     CB 2729   1.507   8.171   7.347 -0.0025 -0.7501  0.0035
  276LEU    HB1 2730   1.604   8.140   7.302  1.0578  1.1160  0.8685
  276LEU    HB2 2731   1.483   8.091   7.421 -1.0119 -1.3354 -0.9311
  276LEU     CG 2732   1.548   8.298   7.423 -0.3475 -0.2383 -0.6578
  276LEU     HG 2733   1.449   8.341   7.450 -0.7398 -0.6722 -1.3896
  276LEU    CD1 2734   1.634   8.257   7.544  0.0756  0.8031 -0.5917
  276LEU   HD11 2735   1.589   8.173   7.602  2.2534 -0.5323 -0.7211
  276LEU   HD12 2736   1.648   8.344   7.612  2.7052  1.5949 -2.0323
  276LEU   HD13 2737   1.737   8.229   7.514  0.7515  0.8194  1.5550
  276LEU    CD2 2738   1.623   8.397   7.333  0.2882  0.2576  0.3860
  276LEU   HD21 2739   1.625   8.498   7.379  1.5787  1.3385 -1.8603
  276LEU   HD22 2740   1.567   8.417   7.239  0.4339 -0.5912  0.1141
  276LEU   HD23 2741   1.728   8.370   7.309 -0.0433 -1.6906  0.9506
  276LEU      C 2742   1.400   8.059   7.161 -0.0201 -0.1695 -0.0322
  276LEU      O 2743   1.464   8.049   7.057 -0.3311  0.2414 -0.2673
  277MET      N 2744   1.316   7.963   7.205 -0.1236 -0.1760 -0.2404
  277MET     HN 2745   1.291   7.961   7.301 -0.4271 -2.5624 -0.3112
  277MET     CA 2746   1.306   7.839   7.135 -0.5406 -0.1086 -0.3025
  277MET     HA 2747   1.406   7.815   7.101 -0.6060 -1.2593  0.2473
  277MET     CB 2748   1.265   7.723   7.229  0.1434 -0.5556 -0.5483
  277MET    HB1 2749   1.255   7.635   7.162  0.7335 -0.7703 -0.3582
  277MET    HB2 2750   1.171   7.741   7.286  0.8817 -0.6922  0.7482
  277MET     CG 2751   1.380   7.686   7.323 -0.1686 -0.5462 -0.1652
  277MET    HG1 2752   1.348   7.605   7.392 -1.9826  0.3985  0.1933
  277MET    HG2 2753   1.408   7.774   7.385  0.8570 -1.7114  1.0972
  277MET     SD 2754   1.531   7.631   7.240  0.2347 -0.2604  0.3700
  277MET     CE 2755   1.635   7.726   7.355  0.2909 -0.2016  0.2710
  277MET    HE1 2756   1.601   7.832   7.361 -3.2588 -1.2655  1.4789
  277MET    HE2 2757   1.745   7.732   7.343  0.6173  0.4007  2.9532
  277MET    HE3 2758   1.616   7.678   7.453  0.2202 -1.9583 -0.5719
  277MET      C 2759   1.216   7.829   7.017 -0.0142 -0.1870 -0.7003
  277MET      O 2760   1.239   7.745   6.930  0.7322 -0.3467 -0.3551
  278PHE      N 2761   1.113   7.915   7.010  0.2750  0.1807 -0.4675
  278PHE     HN 2762   1.093   7.971   7.090  3.3113  0.5482  0.1413
  278PHE     CA 2763   1.047   7.943   6.886 -0.2300  0.2800 -0.1806
  278PHE     HA 2764   1.014   7.847   6.849  0.4744  0.3679 -1.0763
  278PHE     CB 2765   0.916   8.014   6.921 -0.3355  0.0873 -0.1819
  278PHE    HB1 2766   0.926   8.103   6.987 -0.7261  0.0479 -0.0681
  278PHE    HB2 2767   0.860   7.943   6.986 -1.5871 -1.0149 -2.3300
  278PHE     CG 2768   0.826   8.051   6.808 -0.1621  0.2175 -0.2775
  278PHE    CD1 2769   0.802   8.177   6.758 -0.1262  0.3300 -0.0095
  278PHE    HD1 2770   0.837   8.262   6.816 -0.2564  0.2799  0.1454
  278PHE    CE1 2771   0.705   8.188   6.661 -0.1531 -0.0310 -0.0241
  278PHE    HE1 2772   0.674   8.288   6.634  0.6088  1.0105  2.6636
  278PHE     CZ 2773   0.645   8.080   6.601  0.0827 -0.3174  0.2546
  278PHE     HZ 2774   0.567   8.079   6.527 -1.4124 -3.0468  1.7041
  278PHE    CD2 2775   0.779   7.943   6.738  0.7498 -0.3992  0.0478
  278PHE    HD2 2776   0.814   7.848   6.775  1.7075 -0.1060 -0.0785
  278PHE    CE2 2777   0.678   7.954   6.645  0.5297 -0.1840  0.3085
  278PHE    HE2 2778   0.656   7.862   6.592 -1.2935 -0.0937  0.8650
  278PHE      C 2779   1.131   8.011   6.783  0.7564 -0.4460  0.1293
  278PHE      O 2780   1.141   7.958   6.673 -0.2971 -0.0862 -0.1495
  279TRP      N 2781   1.211   8.112   6.822  0.2684  0.0097 -0.0499
  279TRP     HN 2782   1.201   8.142   6.916  1.0422  0.4652 -0.1053
  279TRP     CA 2783   1.304   8.185   6.741 -0.0080 -0.0906 -0.4630
  279TRP     HA 2784   1.240   8.216   6.659  0.0352 -1.2439 -0.9471
  279TRP     CB 2785   1.352   8.319   6.801  0.0079 -0.4630  0.3702
  279TRP    HB1 2786   1.376   8.299   6.907  2.0640 -1.9812 -0.3106
  279TRP    HB2 2787   1.272   8.394   6.782  0.9853  0.0351 -2.1343
  279TRP     CG 2788   1.472   8.383   6.740 -0.3569 -0.2722 -0.1597
  279TRP    CD1 2789   1.472   8.451   6.622 -0.1411  0.6418  0.3625
  279TRP    HD1 2790   1.386   8.470   6.560 -0.5642 -3.5111 -0.5797
  279TRP    NE1 2791   1.601   8.478   6.586 -0.1493  0.2300  0.0131
  279TRP    HE1 2792   1.632   8.485   6.494  0.6600  1.3138  0.3408
  279TRP    CE2 2793   1.681   8.433   6.688 -0.2317  0.2267  0.0762
  279TRP    CD2 2794   1.606   8.376   6.790 -0.3454 -0.0586 -0.1635
  279TRP    CE3 2795   1.666   8.335   6.904 -0.5137 -0.2530 -0.1447
  279TRP    HE3 2796   1.626   8.282   6.989  2.1906 -0.8256  0.8870
  279TRP    CZ3 2797   1.800   8.362   6.921 -0.7196  0.8681 -0.2097
  279TRP    HZ3 2798   1.846   8.327   7.012 -0.8108 -0.9106 -0.8056
  279TRP    CZ2 2799   1.815   8.453   6.701 -0.1788 -0.1258  0.0925
  279TRP    HZ2 2800   1.879   8.493   6.624 -0.9112  0.2911 -0.3170
  279TRP    CH2 2801   1.875   8.412   6.817  0.0905  0.4002  0.1427
  279TRP    HH2 2802   1.982   8.425   6.828  0.2694 -1.0489  0.3644
  279TRP      C 2803   1.421   8.113   6.684  0.2324 -0.0454 -0.0269
  279TRP      O 2804   1.464   8.132   6.570  0.8682  0.0904  0.2282
  280ILE      N 2805   1.473   8.019   6.765  0.0858  0.0211  0.1444
  280ILE     HN 2806   1.458   8.031   6.863 -1.8879  2.2584 -0.3249
  280ILE     CA 2807   1.574   7.925   6.729 -0.1145 -0.1541  0.0411
  280ILE     HA 2808   1.646   7.988   6.677  2.2502 -1.1270  1.9511
  280ILE     CB 2809   1.627   7.854   6.850  0.3713  0.2478  0.0682
  280ILE     HB 2810   1.539   7.818   6.908 -0.5100  1.3294 -0.5477
  280ILE    CG2 2811   1.702   7.723   6.825  0.1356  0.0881  0.2004
  280ILE   HG21 2812   1.627   7.656   6.776 -1.1096  1.0239  0.7549
  280ILE   HG22 2813   1.734   7.678   6.921 -1.1028 -1.4592 -0.0486
  280ILE   HG23 2814   1.787   7.748   6.758 -0.2165  1.5406  0.2631
  280ILE    CG1 2815   1.717   7.952   6.928  0.7790  0.2137 -0.3540
  280ILE   HG11 2816   1.676   8.055   6.917 -0.4993 -0.3913 -1.7325
  280ILE   HG12 2817   1.819   7.952   6.884  1.1887 -2.0837  0.4667
  280ILE     CD 2818   1.734   7.911   7.075 -0.3389  0.4279 -0.1544
  280ILE    HD1 2819   1.779   7.810   7.078 -0.4946  0.3863  0.8615
  280ILE    HD2 2820   1.637   7.915   7.129  0.1047  1.1149  0.6047
  280ILE    HD3 2821   1.788   7.989   7.131 -0.5091 -0.9709  2.0637
  280ILE      C 2822   1.529   7.829   6.624  0.2247  0.0018 -0.2493
  280ILE      O 2823   1.608   7.794   6.536 -0.1964 -0.2747 -0.5225
  281GLY      N 2824   1.401   7.790   6.638  0.1295  0.3646 -0.1036
  281GLY     HN 2825   1.347   7.816   6.717  0.8452  3.0087 -0.3972
  281GLY     CA 2826   1.341   7.700   6.544 -0.0003  0.2710  0.0688
  281GLY    HA1 2827   1.254   7.661   6.596  0.4104  1.7655  2.0312
  281GLY    HA2 2828   1.422   7.636   6.513 -0.1589  0.7276 -1.3303
  281GLY      C 2829   1.285   7.760   6.420 -0.0724  0.2635  0.0971
  281GLY      O 2830   1.298   7.705   6.310 -0.9738 -0.0075  0.1191
  282VAL      N 2831   1.239   7.887   6.428  0.3470  0.4316 -0.1001
  282VAL     HN 2832   1.203   7.924   6.513 -0.6952 -1.1642  0.2004
  282VAL     CA 2833   1.218   7.971   6.315  0.3910  0.2480 -0.2441
  282VAL     HA 2834   1.148   7.918   6.251 -0.0150 -1.7305  1.7010
  282VAL     CB 2835   1.159   8.105   6.344  0.1990  0.2037 -0.4243
  282VAL     HB 2836   1.228   8.131   6.427  1.8542 -0.6699 -1.4922
  282VAL    CG1 2837   1.168   8.215   6.237 -0.6856  0.1474 -0.5654
  282VAL   HG11 2838   1.117   8.310   6.266 -0.2656  0.4774 -0.8960
  282VAL   HG12 2839   1.115   8.196   6.141  0.0511  1.0891 -1.1812
  282VAL   HG13 2840   1.274   8.243   6.221 -0.3303  0.3846  1.7988
  282VAL    CG2 2841   1.020   8.082   6.407  0.3583  0.0214 -0.1371
  282VAL   HG21 2842   0.942   8.061   6.331  0.5403 -0.2670 -0.2432
  282VAL   HG22 2843   0.992   8.172   6.466 -0.8761  0.9497 -2.0296
  282VAL   HG23 2844   1.021   7.999   6.480 -1.2934  1.3854  1.5633
  282VAL      C 2845   1.343   7.982   6.234  0.5116 -0.4738 -0.1660
  282VAL      O 2846   1.354   7.958   6.114 -0.1434  0.1204 -0.3564
  283THR      N 2847   1.453   8.013   6.306  0.0602  0.0009  0.3304
  283THR     HN 2848   1.451   8.050   6.398 -1.2442  2.7675 -0.6916
  283THR     CA 2849   1.578   8.036   6.241 -0.6317 -0.0158 -1.0485
  283THR     HA 2850   1.569   8.110   6.163 -2.2257  1.0980  0.1411
  283THR     CB 2851   1.686   8.097   6.325 -0.4572 -0.3539 -1.0221
  283THR     HB 2852   1.707   8.034   6.414  0.5276 -0.6285 -1.4393
  283THR    OG1 2853   1.643   8.228   6.362 -0.0680 -0.4830 -0.0759
  283THR    HG1 2854   1.570   8.210   6.421  0.2367 -1.5825 -0.0117
  283THR    CG2 2855   1.815   8.123   6.245  0.0473  0.3384 -0.0141
  283THR   HG21 2856   1.889   8.176   6.308 -0.9709  2.0608 -0.2123
  283THR   HG22 2857   1.808   8.185   6.153 -2.6824  2.4014  1.4145
  283THR   HG23 2858   1.867   8.027   6.225 -0.4501 -0.1549  0.9635
  283THR      C 2859   1.629   7.909   6.182  0.6936 -0.1382  0.2935
  283THR      O 2860   1.663   7.900   6.064 -0.0071 -0.0384  0.0817
  284SER      N 2861   1.625   7.799   6.260 -0.9247 -0.3650 -0.0780
  284SER     HN 2862   1.587   7.801   6.352 -1.7186  0.7786 -0.3908
  284SER     CA 2863   1.660   7.671   6.207 -0.4779 -0.2309 -0.1073
  284SER     HA 2864   1.760   7.681   6.168  0.0651 -1.1621  0.9732
  284SER     CB 2865   1.653   7.567   6.320 -0.4255 -0.2289 -0.1025
  284SER    HB1 2866   1.689   7.469   6.281  2.2278 -0.5663  2.7244
  284SER    HB2 2867   1.551   7.553   6.362 -1.0162  3.5640  0.0582
  284SER     OG 2868   1.751   7.589   6.421 -0.6699 -0.3248  0.1549
  284SER    HG1 2869   1.712   7.654   6.480  2.6029  1.0526  1.0221
  284SER      C 2870   1.580   7.614   6.095 -0.0223  0.0248 -0.5680
  284SER      O 2871   1.637   7.572   5.995 -0.0299  0.1402 -0.6209
  285VAL      N 2872   1.446   7.614   6.097 -0.0287  0.9306 -0.5596
  285VAL     HN 2873   1.403   7.624   6.186 -0.1838  1.5035 -0.6935
  285VAL     CA 2874   1.363   7.588   5.984 -0.1314 -0.7538 -0.1351
  285VAL     HA 2875   1.383   7.490   5.944 -1.1761 -0.0727 -2.5797
  285VAL     CB 2876   1.218   7.602   6.023 -0.0891 -0.1122 -0.1863
  285VAL     HB 2877   1.202   7.696   6.079  0.2874 -0.3431  0.3150
  285VAL    CG1 2878   1.112   7.607   5.911  0.1842 -0.1195 -0.4472
  285VAL   HG11 2879   1.117   7.516   5.847 -1.2960 -1.9672  1.9034
  285VAL   HG12 2880   1.127   7.695   5.845  3.6888 -1.2811 -1.4584
  285VAL   HG13 2881   1.013   7.599   5.961  0.4069 -2.3582 -0.2850
  285VAL    CG2 2882   1.185   7.478   6.107  0.1839 -0.2025 -0.2094
  285VAL   HG21 2883   1.232   7.483   6.208 -1.0397 -0.9464  0.4306
  285VAL   HG22 2884   1.216   7.385   6.055  1.1437  0.0715 -0.1433
  285VAL   HG23 2885   1.076   7.486   6.126  0.2955  0.9578  0.0340
  285VAL      C 2886   1.383   7.675   5.864  0.4868 -0.3624  0.2457
  285VAL      O 2887   1.387   7.623   5.752  0.2466 -0.4211  0.2628
  286LEU      N 2888   1.386   7.808   5.879 -0.0184 -0.3614  0.3686
  286LEU     HN 2889   1.372   7.852   5.968  0.9630  1.3083 -0.2436
  286LEU     CA 2890   1.428   7.894   5.772 -0.0097 -0.5017  0.2607
  286LEU     HA 2891   1.358   7.875   5.691  0.9102 -1.9731 -0.2276
  286LEU     CB 2892   1.430   8.040   5.818 -0.1455 -0.3759 -0.1293
  286LEU    HB1 2893   1.485   8.111   5.752  2.2616 -1.4596  0.5960
  286LEU    HB2 2894   1.489   8.040   5.913 -1.1468 -1.2231  0.5148
  286LEU     CG 2895   1.294   8.103   5.852 -0.1011 -0.4694  0.2352
  286LEU     HG 2896   1.239   8.036   5.922 -0.8155 -1.0965 -0.8855
  286LEU    CD1 2897   1.309   8.249   5.898  0.6411 -0.4678 -0.0078
  286LEU   HD11 2898   1.208   8.294   5.909  0.8900  0.1110 -0.0639
  286LEU   HD12 2899   1.360   8.302   5.814 -1.5566 -1.2257 -1.9360
  286LEU   HD13 2900   1.364   8.252   5.995  1.1625  0.3320 -0.3150
  286LEU    CD2 2901   1.211   8.110   5.722 -0.2570  0.4244  0.3796
  286LEU   HD21 2902   1.252   8.188   5.653  0.3435 -0.5183 -0.3527
  286LEU   HD22 2903   1.104   8.135   5.737 -0.1450  1.4365 -0.3396
  286LEU   HD23 2904   1.214   8.011   5.672  0.5825  1.0768 -0.9489
  286LEU      C 2905   1.562   7.871   5.713 -0.1750  0.0037 -0.3194
  286LEU      O 2906   1.574   7.848   5.592  0.3888  0.0992 -0.2857
  287LEU      N 2907   1.671   7.858   5.791  0.1579 -0.1422 -0.7964
  287LEU     HN 2908   1.659   7.881   5.888  1.1158 -0.5405 -0.5736
  287LEU     CA 2909   1.802   7.839   5.738  0.2444 -0.1905 -0.5665
  287LEU     HA 2910   1.818   7.914   5.662  1.7052  0.8702  0.7196
  287LEU     CB 2911   1.901   7.868   5.852 -0.2021 -0.2556 -0.1564
  287LEU    HB1 2912   1.911   7.782   5.923 -1.9905 -1.6241 -1.4818
  287LEU    HB2 2913   1.869   7.957   5.910  0.8352  0.3273 -0.4435
  287LEU     CG 2914   2.048   7.898   5.817 -0.0946 -0.2663  0.2726
  287LEU     HG 2915   2.085   7.803   5.773  1.3531 -0.2937  1.4752
  287LEU    CD1 2916   2.062   8.019   5.722 -0.8287 -0.4946 -0.1333
  287LEU   HD11 2917   2.167   8.053   5.716 -0.4000 -1.3093  1.8459
  287LEU   HD12 2918   1.988   8.097   5.751 -1.9566 -1.0237 -1.4727
  287LEU   HD13 2919   2.031   7.993   5.619  1.9486 -0.2376 -1.1048
  287LEU    CD2 2920   2.122   7.913   5.951  1.0937 -0.5613 -0.3370
  287LEU   HD21 2921   2.131   8.018   5.985 -2.9707 -0.4521  0.8981
  287LEU   HD22 2922   2.227   7.879   5.934  1.8814  0.0458  2.7275
  287LEU   HD23 2923   2.075   7.850   6.029 -1.6607  0.1383 -1.3260
  287LEU      C 2924   1.828   7.706   5.677 -0.0595 -0.1849 -0.7110
  287LEU      O 2925   1.909   7.694   5.585  0.0916  0.2851 -0.6398
  288LEU      N 2926   1.760   7.603   5.731 -0.0405  0.1335 -0.0677
  288LEU     HN 2927   1.702   7.619   5.810 -2.1702  0.4318 -1.6075
  288LEU     CA 2928   1.765   7.465   5.692  0.3231 -0.0252  0.5147
  288LEU     HA 2929   1.870   7.444   5.702  0.7526  1.6605 -0.0172
  288LEU     CB 2930   1.671   7.390   5.787 -0.0075 -0.4012 -0.1051
  288LEU    HB1 2931   1.568   7.433   5.792 -1.5734 -3.5888 -1.5958
  288LEU    HB2 2932   1.711   7.386   5.890  0.0727 -1.7590 -0.1691
  288LEU     CG 2933   1.653   7.239   5.760  0.1456 -0.4206 -0.0977
  288LEU     HG 2934   1.740   7.203   5.701  1.6556  0.2037  1.6440
  288LEU    CD1 2935   1.655   7.169   5.896 -0.0921 -0.3753 -0.0692
  288LEU   HD11 2936   1.751   7.189   5.949 -0.4797 -0.3393  0.6351
  288LEU   HD12 2937   1.642   7.059   5.885 -0.2886 -0.2065 -1.8523
  288LEU   HD13 2938   1.571   7.202   5.960 -0.7376 -0.8516 -0.6550
  288LEU    CD2 2939   1.518   7.200   5.696  0.0765  0.4189 -0.4874
  288LEU   HD21 2940   1.514   7.089   5.691  0.7776  0.2797  1.2207
  288LEU   HD22 2941   1.515   7.244   5.594 -1.4670  1.5844  0.0265
  288LEU   HD23 2942   1.430   7.237   5.753 -0.3218 -0.1600 -0.7175
  288LEU      C 2943   1.725   7.444   5.550 -0.0172  0.2114  0.5709
  288LEU      O 2944   1.797   7.381   5.471 -0.1810  0.0385  0.5597
  289PHE      N 2945   1.618   7.509   5.503  0.3698  0.4312 -0.0260
  289PHE     HN 2946   1.564   7.569   5.562  0.4046  0.4457 -0.0087
  289PHE     CA 2947   1.578   7.521   5.366  0.2202  0.3998  0.0143
  289PHE     HA 2948   1.586   7.421   5.326 -2.2695  1.1976 -2.8467
  289PHE     CB 2949   1.434   7.572   5.347  0.3124  0.5673 -0.2444
  289PHE    HB1 2950   1.426   7.658   5.416 -2.0774  0.3817 -0.2108
  289PHE    HB2 2951   1.352   7.507   5.385 -0.6101  2.5359  1.3191
  289PHE     CG 2952   1.398   7.606   5.206 -0.1420  0.0737 -0.2525
  289PHE    CD1 2953   1.389   7.736   5.164  0.5692  0.1715 -0.1257
  289PHE    HD1 2954   1.406   7.812   5.239  1.4090  2.2861 -2.3472
  289PHE    CE1 2955   1.385   7.763   5.029 -0.3633  0.4623 -0.0490
  289PHE    HE1 2956   1.400   7.866   5.000  0.7874  0.0954 -0.8400
  289PHE     CZ 2957   1.364   7.666   4.934  0.2290  0.2674  0.0140
  289PHE     HZ 2958   1.352   7.693   4.830 -0.6149  0.4370  0.1478
  289PHE    CD2 2959   1.387   7.506   5.112  0.0276 -0.0913 -0.0979
  289PHE    HD2 2960   1.384   7.400   5.133  3.3607 -0.7787 -2.3227
  289PHE    CE2 2961   1.364   7.536   4.980 -0.3785  0.2766  0.0548
  289PHE    HE2 2962   1.353   7.455   4.910 -0.3042 -0.1697  0.5569
  289PHE      C 2963   1.679   7.601   5.290  0.2139  0.2819 -0.1175
  289PHE      O 2964   1.724   7.562   5.183  0.2780  0.0796 -0.0188
  290ILE      N 2965   1.728   7.716   5.338  0.0804  0.4876 -0.4723
  290ILE     HN 2966   1.692   7.748   5.426  0.2188 -0.9394  0.1357
  290ILE     CA 2967   1.810   7.808   5.266  0.6462  0.2705 -0.1225
  290ILE     HA 2968   1.753   7.834   5.177 -0.9116 -1.2118  0.4047
  290ILE     CB 2969   1.839   7.939   5.334 -0.2359  0.3603  0.0907
  290ILE     HB 2970   1.895   7.910   5.425 -0.3631  0.4313  0.1927
  290ILE    CG2 2971   1.929   8.026   5.246  0.3585 -0.1424  0.1927
  290ILE   HG21 2972   1.877   8.044   5.149 -0.7258  0.3969  0.8551
  290ILE   HG22 2973   2.033   7.997   5.222  1.1400  2.6395 -0.2037
  290ILE   HG23 2974   1.943   8.119   5.306 -1.0991 -1.7813  3.2928
  290ILE    CG1 2975   1.708   8.014   5.365 -0.4087  0.1241 -0.0561
  290ILE   HG11 2976   1.625   7.952   5.406 -0.8068  1.2092  0.8484
  290ILE   HG12 2977   1.667   8.061   5.274 -1.4109  1.4128  1.0171
  290ILE     CD 2978   1.746   8.119   5.471 -0.0082  0.2444 -0.3160
  290ILE    HD1 2979   1.655   8.163   5.515  0.5823  1.3896 -0.2157
  290ILE    HD2 2980   1.798   8.195   5.409  0.3064  0.0878 -0.2499
  290ILE    HD3 2981   1.815   8.077   5.547  0.0724 -0.1525 -0.6054
  290ILE      C 2982   1.942   7.754   5.223  0.4315 -0.0514 -0.3821
  290ILE      O 2983   1.988   7.766   5.110  0.1059 -0.0064 -0.5125
  291VAL      N 2984   2.006   7.671   5.308 -0.0537  0.2429  0.2802
  291VAL     HN 2985   1.961   7.648   5.394  0.6878 -2.6870 -0.0209
  291VAL     CA 2986   2.124   7.599   5.273 -0.0260  0.5488 -0.2705
  291VAL     HA 2987   2.199   7.658   5.224 -0.2982  1.8503  0.8265
  291VAL     CB 2988   2.201   7.553   5.393 -1.0686  0.4224  0.3610
  291VAL     HB 2989   2.286   7.495   5.352 -1.9960 -0.8597  0.1977
  291VAL    CG1 2990   2.241   7.681   5.469  0.0011  0.1551  0.2533
  291VAL   HG11 2991   2.266   7.761   5.396  2.3365  1.0510  1.9129
  291VAL   HG12 2992   2.334   7.652   5.523  0.3219 -0.4015 -0.5599
  291VAL   HG13 2993   2.170   7.711   5.548  1.7492 -0.3393  2.1124
  291VAL    CG2 2994   2.131   7.446   5.479 -0.2318 -0.8988 -0.5863
  291VAL   HG21 2995   2.095   7.362   5.415  0.8544 -0.1976 -2.2055
  291VAL   HG22 2996   2.044   7.495   5.526 -1.2450 -2.5722 -0.6154
  291VAL   HG23 2997   2.189   7.401   5.562  0.7349  0.3576 -0.5554
  291VAL      C 2998   2.096   7.491   5.173 -0.0003  0.2933 -0.0037
  291VAL      O 2999   2.167   7.481   5.073 -0.3142 -0.0400 -0.1903
  292TYR      N 3000   1.990   7.410   5.187 -0.0140  0.3282  0.0978
  292TYR     HN 3001   1.937   7.405   5.272  0.1399  0.1986  0.1863
  292TYR     CA 3002   1.947   7.317   5.088  0.2496  0.1476  0.1536
  292TYR     HA 3003   2.031   7.254   5.060 -1.0158 -1.0142 -1.1550
  292TYR     CB 3004   1.846   7.217   5.146  0.2932  0.2445  0.3937
  292TYR    HB1 3005   1.802   7.285   5.222  2.5567  3.2733 -0.7854
  292TYR    HB2 3006   1.894   7.141   5.211 -0.7101  0.9112  1.9820
  292TYR     CG 3007   1.741   7.157   5.059  0.0474  0.1539  0.7482
  292TYR    CD1 3008   1.759   7.041   4.988 -0.1270  0.3931  0.3099
  292TYR    HD1 3009   1.845   6.979   5.007  0.1347 -0.3308 -2.7192
  292TYR    CE1 3010   1.667   7.000   4.894 -0.5411 -0.0824  0.9153
  292TYR    HE1 3011   1.686   6.910   4.837 -0.4914 -0.7310  1.9265
  292TYR     CZ 3012   1.562   7.083   4.865 -0.1941  0.0372 -0.0447
  292TYR     OH 3013   1.474   7.046   4.761 -0.1709 -0.0572 -0.0300
  292TYR     HH 3014   1.512   6.968   4.720  0.2922 -0.5918  1.3294
  292TYR    CD2 3015   1.623   7.226   5.044  0.2480  0.3704  0.1247
  292TYR    HD2 3016   1.594   7.312   5.104 -0.0941 -1.4995  2.8216
  292TYR    CE2 3017   1.540   7.197   4.939  0.5595  0.2110 -0.0804
  292TYR    HE2 3018   1.453   7.255   4.911 -0.3501 -1.0868 -0.0300
  292TYR      C 3019   1.906   7.374   4.956  0.4548 -0.1378 -0.0354
  292TYR      O 3020   1.933   7.322   4.848  0.8169 -0.7881  0.3597
  293ALA      N 3021   1.848   7.495   4.954  0.2213 -0.2462  0.0823
  293ALA     HN 3022   1.817   7.534   5.040 -0.9308  1.1277 -0.8968
  293ALA     CA 3023   1.806   7.563   4.835  0.0704 -0.0459  0.2493
  293ALA     HA 3024   1.750   7.501   4.767 -1.2058  0.1681  1.0864
  293ALA     CB 3025   1.731   7.693   4.867 -0.1813 -0.0318 -0.3960
  293ALA    HB1 3026   1.704   7.746   4.773  3.6191  1.3506 -0.8957
  293ALA    HB2 3027   1.791   7.754   4.937  0.7507 -0.5363 -0.7413
  293ALA    HB3 3028   1.635   7.660   4.913 -0.2992  0.2036 -0.4671
  293ALA      C 3029   1.924   7.594   4.749  0.1178 -0.7973  0.0321
  293ALA      O 3030   1.928   7.556   4.633 -0.9936 -0.3517 -0.1626
  294TYR      N 3031   2.026   7.661   4.806 -0.2669 -0.3770  0.2345
  294TYR     HN 3032   2.023   7.676   4.905 -0.5124 -3.8225  0.8658
  294TYR     CA 3033   2.141   7.698   4.729 -0.2277 -0.3144  0.3221
  294TYR     HA 3034   2.107   7.743   4.636  0.4539 -1.3891 -0.4788
  294TYR     CB 3035   2.239   7.797   4.793 -0.2049 -0.3939  0.4081
  294TYR    HB1 3036   2.326   7.817   4.726 -0.1720  1.1900  0.8966
  294TYR    HB2 3037   2.278   7.772   4.894  0.6917  1.0841  0.4608
  294TYR     CG 3038   2.178   7.932   4.796  0.3939 -0.1206  0.4470
  294TYR    CD1 3039   2.144   7.975   4.922 -0.1298  0.2660  0.1811
  294TYR    HD1 3040   2.158   7.918   5.013  1.4761  0.4212  0.0615
  294TYR    CE1 3041   2.089   8.100   4.935  0.1424  0.3803  0.2369
  294TYR    HE1 3042   2.067   8.146   5.030  0.2804  2.3181 -0.6124
  294TYR     CZ 3043   2.060   8.178   4.825 -0.5044 -0.2406 -0.0390
  294TYR     OH 3044   2.003   8.306   4.835 -0.5064 -0.2285 -0.2016
  294TYR     HH 3045   1.954   8.335   4.758 -0.4364 -0.6723 -0.4105
  294TYR    CD2 3046   2.154   8.009   4.684  0.1679 -0.5495  0.2006
  294TYR    HD2 3047   2.186   7.966   4.590  0.4346 -1.2141  0.5807
  294TYR    CE2 3048   2.084   8.126   4.700  0.4971 -0.3490  0.1863
  294TYR    HE2 3049   2.035   8.170   4.614  1.1197  0.1470  0.0803
  294TYR      C 3050   2.229   7.584   4.690 -0.2324 -0.2093 -0.0070
  294TYR      O 3051   2.300   7.595   4.590  0.1933 -0.0219  0.3110
  295MET      N 3052   2.230   7.474   4.767 -0.3259 -0.0999  0.1515
  295MET     HN 3053   2.179   7.475   4.853 -0.9605 -1.2523 -0.1827
  295MET     CA 3054   2.288   7.350   4.725  0.1630  0.2880 -0.3275
  295MET     HA 3055   2.393   7.361   4.701  0.8061  0.1259  2.1205
  295MET     CB 3056   2.285   7.243   4.835  0.4722  0.7703  0.1578
  295MET    HB1 3057   2.318   7.139   4.812 -1.2190 -0.1302  1.5643
  295MET    HB2 3058   2.182   7.253   4.875 -0.9469  0.3740 -3.1056
  295MET     CG 3059   2.372   7.269   4.959  0.1804 -0.1201  0.5603
  295MET    HG1 3060   2.356   7.203   5.047  0.4197  0.5614  1.1225
  295MET    HG2 3061   2.363   7.375   4.991  0.2711  0.4566 -1.2224
  295MET     SD 3062   2.548   7.268   4.915  0.1146 -0.1881  0.2950
  295MET     CE 3063   2.605   7.271   5.088  0.2725 -0.4034  0.2475
  295MET    HE1 3064   2.714   7.293   5.101 -0.0254  2.0114 -0.7418
  295MET    HE2 3065   2.586   7.176   5.142 -3.0652 -0.1529 -0.2769
  295MET    HE3 3066   2.547   7.347   5.145  0.1036 -1.5648  1.6702
  295MET      C 3067   2.222   7.295   4.604 -0.3958  0.3094 -0.0348
  295MET      O 3068   2.282   7.259   4.502 -0.0661 -0.0049  0.2659
  296TYR      N 3069   2.088   7.298   4.605 -0.3864  0.7869  0.2323
  296TYR     HN 3070   2.036   7.331   4.684  0.6809  1.2586  0.7499
  296TYR     CA 3071   2.011   7.252   4.493 -0.1742  0.3821  0.2490
  296TYR     HA 3072   2.033   7.147   4.479 -2.3799 -0.2399  1.1297
  296TYR     CB 3073   1.861   7.244   4.524 -0.1330 -0.7108  0.2093
  296TYR    HB1 3074   1.829   7.339   4.573  0.8111 -0.0850 -0.3514
  296TYR    HB2 3075   1.844   7.164   4.599 -1.4621  0.0825  0.8089
  296TYR     CG 3076   1.765   7.232   4.411  0.3521 -0.1403 -0.2666
  296TYR    CD1 3077   1.704   7.343   4.357  0.1083 -0.2176 -0.1519
  296TYR    HD1 3078   1.729   7.436   4.406 -1.0519  0.5754 -1.0208
  296TYR    CE1 3079   1.616   7.332   4.252  0.3462  0.3980 -0.4214
  296TYR    HE1 3080   1.561   7.417   4.214 -1.1431 -1.4454 -2.6853
  296TYR     CZ 3081   1.597   7.211   4.190  0.0224  0.0860  0.2861
  296TYR     OH 3082   1.524   7.198   4.070  0.4985 -0.2090  0.0269
  296TYR     HH 3083   1.547   7.110   4.039 -0.9095 -0.1654 -1.2408
  296TYR    CD2 3084   1.746   7.111   4.350  0.4759 -0.0749 -0.4398
  296TYR    HD2 3085   1.794   7.024   4.393 -0.7755  0.2771  1.8083
  296TYR    CE2 3086   1.660   7.101   4.243  0.3556 -0.0316 -0.3477
  296TYR    HE2 3087   1.633   7.000   4.213 -0.0758 -0.1464  0.3932
  296TYR      C 3088   2.040   7.327   4.368  0.5341 -0.2467  0.0260
  296TYR      O 3089   2.056   7.268   4.261 -0.6892 -0.2713 -0.1674
  297ILE      N 3090   2.047   7.461   4.376  0.4880 -0.2473  0.0736
  297ILE     HN 3091   2.028   7.510   4.461 -2.8869  1.0352 -1.2317
  297ILE     CA 3092   2.071   7.552   4.268  0.0271 -0.2020  0.0085
  297ILE     HA 3093   1.993   7.530   4.195 -1.5202 -2.0299  2.0576
  297ILE     CB 3094   2.044   7.694   4.308 -0.0199 -0.2776  0.2450
  297ILE     HB 3095   2.102   7.717   4.401 -1.0797 -1.1588  1.1582
  297ILE    CG2 3096   2.089   7.794   4.200 -0.3388  0.6904  0.9932
  297ILE   HG21 3097   2.195   7.772   4.176 -0.2526  0.3774  1.6216
  297ILE   HG22 3098   2.078   7.902   4.219  3.0560  1.2025  0.6899
  297ILE   HG23 3099   2.043   7.774   4.101  3.1350  0.2047 -0.6777
  297ILE    CG1 3100   1.899   7.719   4.353  0.1138 -0.0557  0.5574
  297ILE   HG11 3101   1.874   7.632   4.418 -0.6460 -0.7787 -0.6632
  297ILE   HG12 3102   1.839   7.708   4.260  0.3362 -0.2131  0.4296
  297ILE     CD 3103   1.880   7.855   4.420 -0.0050  0.4055 -0.3908
  297ILE    HD1 3104   1.956   7.859   4.501 -1.3443 -0.1484  0.9716
  297ILE    HD2 3105   1.781   7.851   4.471  1.0988 -1.9768  1.8488
  297ILE    HD3 3106   1.897   7.946   4.360  1.2040  1.5794  1.6408
  297ILE      C 3107   2.205   7.532   4.207 -0.1530 -0.0531 -0.4479
  297ILE      O 3108   2.225   7.532   4.086  0.0474 -0.2502 -0.4170
  298LEU      N 3109   2.315   7.505   4.281  0.1067  0.0752 -0.7881
  298LEU     HN 3110   2.317   7.518   4.379 -0.8322  1.1756 -0.8946
  298LEU     CA 3111   2.444   7.464   4.234  0.3159 -0.1113 -0.0639
  298LEU     HA 3112   2.469   7.535   4.157 -0.7195  0.7450  0.3704
  298LEU     CB 3113   2.542   7.473   4.351  0.3235  0.0106 -0.0787
  298LEU    HB1 3114   2.516   7.410   4.440 -0.1825 -0.0303 -0.2529
  298LEU    HB2 3115   2.542   7.581   4.376 -0.0742  0.0995 -0.4691
  298LEU     CG 3116   2.688   7.442   4.313  0.2429 -0.4740 -0.0074
  298LEU     HG 3117   2.705   7.338   4.278  0.9785  0.4198 -2.4739
  298LEU    CD1 3118   2.737   7.538   4.203 -0.2631 -0.0756  0.1114
  298LEU   HD11 3119   2.687   7.637   4.209  1.8415  0.9901  1.7961
  298LEU   HD12 3120   2.744   7.489   4.104  1.3187 -1.1558  0.7092
  298LEU   HD13 3121   2.845   7.557   4.219 -0.1100  1.4773 -2.3232
  298LEU    CD2 3122   2.777   7.456   4.438 -0.5074 -0.2936  0.5170
  298LEU   HD21 3123   2.778   7.565   4.462  2.1689 -0.1926  0.3120
  298LEU   HD22 3124   2.884   7.433   4.418 -0.5798  1.3950 -2.4691
  298LEU   HD23 3125   2.735   7.402   4.525  0.6663  2.8080  3.2152
  298LEU      C 3126   2.444   7.336   4.158 -0.2495  0.0720 -0.3798
  298LEU      O 3127   2.514   7.326   4.058 -0.0211 -0.4011 -0.1739
  299TRP      N 3128   2.375   7.231   4.207 -0.6368  0.2868 -0.4611
  299TRP     HN 3129   2.340   7.240   4.300  0.8505 -1.7014  0.3470
  299TRP     CA 3130   2.353   7.106   4.143 -0.1356  0.0900 -0.2551
  299TRP     HA 3131   2.446   7.057   4.119  0.3584  0.6524  0.4788
  299TRP     CB 3132   2.288   7.011   4.246 -0.4959  0.1656 -0.4115
  299TRP    HB1 3133   2.199   7.060   4.291 -0.4563 -1.4467  1.5176
  299TRP    HB2 3134   2.353   6.992   4.333  0.6699  1.5504 -0.9414
  299TRP     CG 3135   2.233   6.881   4.197  0.5819 -0.2138 -0.6428
  299TRP    CD1 3136   2.299   6.762   4.202  0.3014 -0.3782 -0.8039
  299TRP    HD1 3137   2.405   6.751   4.221  0.5785  2.8077  0.0081
  299TRP    NE1 3138   2.213   6.666   4.156 -0.3134 -0.1797 -0.0832
  299TRP    HE1 3139   2.235   6.571   4.162  3.7352  0.6344  0.9674
  299TRP    CE2 3140   2.090   6.719   4.127 -0.5559 -0.3264  0.6677
  299TRP    CD2 3141   2.099   6.855   4.152  0.4009 -0.2385 -0.0993
  299TRP    CE3 3142   1.991   6.933   4.126  0.1343 -0.7411 -0.5210
  299TRP    HE3 3143   1.995   7.039   4.147  1.8967 -0.9285  0.2810
  299TRP    CZ3 3144   1.877   6.876   4.076 -0.2399 -0.1861 -0.3192
  299TRP    HZ3 3145   1.792   6.940   4.063 -0.3420  0.1388  1.7180
  299TRP    CZ2 3146   1.981   6.662   4.070  0.1530 -0.2299 -0.8251
  299TRP    HZ2 3147   1.967   6.555   4.059 -0.1848 -0.4372  1.2769
  299TRP    CH2 3148   1.873   6.742   4.043 -0.0574 -0.2529 -0.0718
  299TRP    HH2 3149   1.782   6.697   4.007  0.1848 -1.7345  1.0799
  299TRP      C 3150   2.284   7.122   4.011  0.4818  0.1751 -0.5674
  299TRP      O 3151   2.333   7.074   3.910  0.4063 -0.4799 -0.2975
  300LYS      N 3152   2.177   7.203   4.002  0.5968  0.4444  0.3104
  300LYS     HN 3153   2.135   7.239   4.084 -0.4539 -0.6550  0.2771
  300LYS     CA 3154   2.120   7.246   3.878  0.3859  0.1443  0.3029
  300LYS     HA 3155   2.082   7.153   3.840  2.6379 -2.0589  3.0434
  300LYS     CB 3156   1.986   7.310   3.920  0.3651  0.3095 -0.0089
  300LYS    HB1 3157   1.970   7.407   3.870  1.2219  0.2719 -0.3801
  300LYS    HB2 3158   1.980   7.328   4.029  0.4626 -2.5610  0.5711
  300LYS     CG 3159   1.868   7.220   3.882  0.2046  0.5258 -0.0216
  300LYS    HG1 3160   1.780   7.273   3.925 -0.8986 -0.5385 -0.8865
  300LYS    HG2 3161   1.869   7.123   3.935 -1.9737  0.1565 -0.5626
  300LYS     CD 3162   1.835   7.208   3.733 -0.2441 -0.2367  0.1327
  300LYS    HD1 3163   1.926   7.172   3.681 -0.3457 -0.4747  0.1185
  300LYS    HD2 3164   1.811   7.312   3.700  1.4216 -0.0628 -0.6362
  300LYS     CE 3165   1.721   7.115   3.691  0.0066 -0.4098 -0.1703
  300LYS    HE1 3166   1.621   7.142   3.733  1.5411  2.3536  2.0747
  300LYS    HE2 3167   1.752   7.014   3.725  2.0205  0.4086  0.5750
  300LYS     NZ 3168   1.704   7.124   3.544  0.0712  0.4565 -0.1286
  300LYS    HZ1 3169   1.794   7.128   3.491  0.7983 -1.1965  0.8857
  300LYS    HZ2 3170   1.644   7.202   3.512 -1.2444  1.2499  3.7737
  300LYS    HZ3 3171   1.662   7.034   3.514 -1.1420  0.7087  0.7578
  300LYS      C 3172   2.206   7.328   3.789 -0.1360  0.4677  0.0873
  300LYS      O 3173   2.226   7.288   3.675  0.0285  0.3933  0.1424
  301ALA      N 3174   2.265   7.440   3.837  0.5916 -0.0738  0.4773
  301ALA     HN 3175   2.245   7.470   3.929 -2.6772 -0.2790 -0.0496
  301ALA     CA 3176   2.340   7.524   3.749  0.1941 -0.3659 -0.1526
  301ALA     HA 3177   2.270   7.541   3.669  1.2464  2.9388 -0.5367
  301ALA     CB 3178   2.369   7.658   3.818 -0.2234 -0.1283 -0.4351
  301ALA    HB1 3179   2.432   7.646   3.909  1.4589  0.9742 -1.3875
  301ALA    HB2 3180   2.288   7.731   3.840 -1.0891 -0.9994 -0.7118
  301ALA    HB3 3181   2.419   7.730   3.750 -0.3750  1.4195  1.0153
  301ALA      C 3182   2.463   7.469   3.684  0.3098  0.0489 -0.2869
  301ALA      O 3183   2.499   7.494   3.569  0.1844  0.5354 -0.2231
  302HSD      N 3184   2.541   7.387   3.757 -0.0984  0.1562  0.2799
  302HSD     HN 3185   2.530   7.375   3.855  0.8701 -1.5067  0.2181
  302HSD     CA 3186   2.646   7.311   3.697 -0.3899 -0.0579  0.0404
  302HSD     HA 3187   2.701   7.378   3.633  0.5504 -1.3728 -0.5603
  302HSD     CB 3188   2.753   7.279   3.802 -0.3032 -0.7920 -0.2653
  302HSD    HB1 3189   2.724   7.201   3.876  1.4931  0.0906  1.4522
  302HSD    HB2 3190   2.766   7.380   3.845 -1.1743 -0.7452 -0.0930
  302HSD    ND1 3191   2.970   7.149   3.774  0.4587  0.1403  0.5407
  302HSD    HD1 3192   2.948   7.075   3.837  1.4406 -2.1219 -1.5739
  302HSD     CG 3193   2.891   7.259   3.746 -0.3554 -0.6666 -0.4410
  302HSD    CE1 3194   3.087   7.173   3.708  0.0564 -0.4157 -0.3991
  302HSD    HE1 3195   3.165   7.098   3.723  0.3323 -0.3095 -1.2612
  302HSD    NE2 3196   3.088   7.289   3.645 -0.1393 -0.3640 -0.3081
  302HSD    CD2 3197   2.964   7.344   3.669 -0.0592 -0.3822  0.1494
  302HSD    HD2 3198   2.935   7.443   3.634  0.2541  0.2580  1.6062
  302HSD      C 3199   2.613   7.191   3.614 -0.4411  0.3228 -0.4934
  302HSD      O 3200   2.680   7.159   3.516  0.5651  0.0422  0.2773
  303SER      N 3201   2.499   7.124   3.636 -0.2699  0.2217  0.1031
  303SER     HN 3202   2.454   7.144   3.723  0.0494  0.5388  0.1977
  303SER     CA 3203   2.450   7.030   3.540  0.2664  0.2033 -0.1549
  303SER     HA 3204   2.530   6.960   3.521  1.5372  1.2646  1.1344
  303SER     CB 3205   2.327   6.958   3.599  0.5975 -0.3822 -0.1699
  303SER    HB1 3206   2.244   7.031   3.607  0.3745 -0.8208  2.4274
  303SER    HB2 3207   2.356   6.922   3.700  0.7736  1.2463  0.3935
  303SER     OG 3208   2.280   6.848   3.523 -0.1953 -0.0209 -0.2127
  303SER    HG1 3209   2.325   6.769   3.554 -2.0011 -0.5674  1.1746
  303SER      C 3210   2.415   7.089   3.408  0.4904 -0.1056 -0.3554
  303SER      O 3211   2.431   7.027   3.303  0.4939 -0.3740 -0.1991
  304HSD      N 3212   2.358   7.211   3.411  0.5209 -0.0999  0.0930
  304HSD     HN 3213   2.336   7.253   3.498 -0.4431 -0.2453 -0.0638
  304HSD     CA 3214   2.330   7.286   3.292 -0.0008  0.0367  0.2990
  304HSD     HA 3215   2.275   7.220   3.226  1.8635 -1.8506  0.5228
  304HSD     CB 3216   2.249   7.414   3.319 -0.0985 -0.0664  0.4949
  304HSD    HB1 3217   2.243   7.468   3.222 -1.5672 -0.4116  0.3774
  304HSD    HB2 3218   2.295   7.477   3.398 -3.2710  0.2573  2.2712
  304HSD    ND1 3219   2.045   7.490   3.438  0.4014 -0.0441  0.3451
  304HSD    HD1 3220   2.075   7.576   3.478  2.0900 -0.9755  1.1663
  304HSD     CG 3221   2.113   7.387   3.377 -0.3138 -0.2678 -0.0989
  304HSD    CE1 3222   1.922   7.433   3.454  0.2416  0.1925 -0.0344
  304HSD    HE1 3223   1.844   7.486   3.509  0.4451 -0.6386  1.0823
  304HSD    NE2 3224   1.913   7.308   3.413  0.0629  0.1101  0.2539
  304HSD    CD2 3225   2.037   7.275   3.363  0.0943 -0.6716  0.8376
  304HSD    HD2 3226   2.068   7.180   3.321 -2.8063 -0.8119 -1.3052
  304HSD      C 3227   2.444   7.326   3.205 -0.3935 -0.0270 -0.2475
  304HSD      O 3228   2.429   7.337   3.083 -0.3335 -0.3042 -0.2822
  305ALA      N 3229   2.555   7.361   3.272 -0.2435 -0.5757 -0.1976
  305ALA     HN 3230   2.545   7.352   3.370 -1.9264 -1.2133 -0.3904
  305ALA     CA 3231   2.687   7.397   3.230 -0.3696  0.1277 -0.0173
  305ALA     HA 3232   2.662   7.468   3.152 -1.2721 -0.3258 -0.1565
  305ALA     CB 3233   2.774   7.439   3.349  0.1962 -0.5046 -0.1981
  305ALA    HB1 3234   2.801   7.366   3.428 -0.9687  0.1172  0.8107
  305ALA    HB2 3235   2.716   7.514   3.406 -0.1451 -0.9610  0.0520
  305ALA    HB3 3236   2.870   7.484   3.316 -0.4467 -0.3125 -1.9053
  305ALA      C 3237   2.753   7.281   3.163 -0.1546  0.4539 -0.3745
  305ALA      O 3238   2.823   7.302   3.064 -0.1776 -0.2091 -0.5350
  306VAL      N 3239   2.729   7.155   3.204  0.4887  0.4431 -0.0116
  306VAL     HN 3240   2.674   7.134   3.285 -0.9166  0.5288 -0.9059
  306VAL     CA 3241   2.772   7.040   3.131 -0.3479  0.1704 -0.0940
  306VAL     HA 3242   2.860   7.066   3.074 -0.0839 -0.7572 -0.1266
  306VAL     CB 3243   2.803   6.934   3.233 -0.0507 -0.0601 -0.4211
  306VAL     HB 3244   2.726   6.942   3.312 -0.9199  1.6511 -1.3827
  306VAL    CG1 3245   2.820   6.790   3.182  0.2761 -0.1058 -0.1913
  306VAL   HG11 3246   2.730   6.760   3.123 -1.4757 -0.8720  2.6844
  306VAL   HG12 3247   2.838   6.725   3.270  1.0882  0.8597  0.3764
  306VAL   HG13 3248   2.911   6.791   3.119  1.7441 -0.0803  1.8426
  306VAL    CG2 3249   2.935   6.981   3.297 -0.6690  0.2134  0.6921
  306VAL   HG21 3250   3.013   7.011   3.223 -0.5644  1.7641  1.3929
  306VAL   HG22 3251   2.965   6.891   3.355  0.3167  0.0634 -0.0287
  306VAL   HG23 3252   2.913   7.066   3.365 -1.7036 -0.3516  1.0885
  306VAL      C 3253   2.681   6.993   3.024  0.0953 -0.1623 -0.3265
  306VAL      O 3254   2.727   6.976   2.911 -0.3094  0.3149 -0.5645
  307ARG      N 3255   2.551   6.980   3.054  0.1477  0.1598  0.0493
  307ARG     HN 3256   2.530   6.979   3.151 -0.2549 -1.1561 -0.0282
  307ARG     CA 3257   2.461   6.907   2.969  0.2847  0.0035  0.0370
  307ARG     HA 3258   2.519   6.832   2.917  0.1972 -1.4325  1.8931
  307ARG     CB 3259   2.348   6.839   3.048  0.2736 -0.0747 -0.0459
  307ARG    HB1 3260   2.282   6.780   2.981  1.9165  0.7348 -2.5092
  307ARG    HB2 3261   2.285   6.919   3.092  0.3771 -0.6131  1.1043
  307ARG     CG 3262   2.407   6.747   3.154 -0.4102 -0.2794  0.1637
  307ARG    HG1 3263   2.326   6.727   3.227 -0.1126  1.7187  1.0900
  307ARG    HG2 3264   2.486   6.797   3.214  2.0700 -1.5358 -1.8466
  307ARG     CD 3265   2.456   6.613   3.098  0.3263  0.0689 -0.0421
  307ARG    HD1 3266   2.530   6.626   3.016 -1.7141 -2.6823 -2.5403
  307ARG    HD2 3267   2.378   6.551   3.048  1.1709  0.1991 -1.5633
  307ARG     NE 3268   2.512   6.532   3.210 -0.3537 -0.1574  0.1437
  307ARG     HE 3269   2.527   6.572   3.301  1.2172 -0.2937 -0.0149
  307ARG     CZ 3270   2.542   6.400   3.193  0.3086  0.0240 -0.1659
  307ARG    NH1 3271   2.543   6.330   3.076 -0.2331 -1.1498  0.5149
  307ARG   HH11 3272   2.560   6.387   2.996  0.9002 -1.7400  0.3116
  307ARG   HH12 3273   2.549   6.231   3.061 -1.8029 -1.1010 -0.6320
  307ARG    NH2 3274   2.579   6.328   3.303 -0.0184  0.3360  0.1519
  307ARG   HH21 3275   2.594   6.370   3.392  0.0363  1.0037 -0.1676
  307ARG   HH22 3276   2.596   6.230   3.295 -0.6264  0.2754 -0.4833
  307ARG      C 3277   2.395   6.987   2.862 -0.1759 -0.1380  0.2153
  307ARG      O 3278   2.380   6.943   2.748 -0.5838 -0.2156  0.2979
  308MET      N 3279   2.354   7.113   2.885  0.4631  0.0858  0.1397
  308MET     HN 3280   2.376   7.162   2.969  0.4983  0.3889 -0.0425
  308MET     CA 3281   2.261   7.187   2.804  0.0340 -0.0035  0.5485
  308MET     HA 3282   2.209   7.117   2.740 -1.6003  0.4492  1.3466
  308MET     CB 3283   2.149   7.243   2.893 -0.3468 -0.2867  0.2531
  308MET    HB1 3284   2.070   7.292   2.833 -0.4271 -0.2975  0.3496
  308MET    HB2 3285   2.195   7.323   2.955 -0.3518  0.0081 -0.1189
  308MET     CG 3286   2.074   7.139   2.976 -0.6415  0.2451  0.6581
  308MET    HG1 3287   2.008   7.202   3.040 -2.6324  1.3796 -2.2974
  308MET    HG2 3288   2.147   7.092   3.045 -0.1542 -0.5676 -0.3973
  308MET     SD 3289   1.992   7.001   2.891  0.0911  0.1999  0.0225
  308MET     CE 3290   1.881   6.945   3.023  0.6132 -0.3373  0.2402
  308MET    HE1 3291   1.931   6.903   3.112 -2.0349 -0.9133  1.5549
  308MET    HE2 3292   1.807   6.870   2.986 -1.3951  1.8496 -0.4209
  308MET    HE3 3293   1.819   7.027   3.064 -0.2065 -0.2493 -1.1212
  308MET      C 3294   2.308   7.304   2.726  0.3263 -0.8120 -0.5063
  308MET      O 3295   2.226   7.375   2.667 -0.1104 -0.5182  0.4392
  309ILE      N 3296   2.441   7.327   2.723  0.1976  0.1827  0.6719
  309ILE     HN 3297   2.497   7.269   2.782 -1.5846 -0.1831  2.1182
  309ILE     CA 3298   2.505   7.437   2.658  0.2039 -0.4810 -0.4686
  309ILE     HA 3299   2.451   7.522   2.697  0.0070 -1.7858  2.3347
  309ILE     CB 3300   2.651   7.443   2.692  0.1012 -0.1215 -0.0781
  309ILE     HB 3301   2.703   7.517   2.627 -2.4660  0.9349 -1.0685
  309ILE    CG2 3302   2.672   7.493   2.835  0.3272  0.1631 -0.2098
  309ILE   HG21 3303   2.781   7.491   2.860  0.1216  1.9746  1.0184
  309ILE   HG22 3304   2.626   7.422   2.908 -1.7406 -0.5528 -2.0979
  309ILE   HG23 3305   2.626   7.593   2.848 -1.9900 -0.3462 -3.5688
  309ILE    CG1 3306   2.719   7.307   2.669  0.2120  0.0040 -0.5102
  309ILE   HG11 3307   2.698   7.262   2.570 -0.2795 -2.1893  0.5274
  309ILE   HG12 3308   2.689   7.230   2.744 -0.2191 -2.4625 -3.0442
  309ILE     CD 3309   2.871   7.320   2.683  0.1180  0.1274  0.4934
  309ILE    HD1 3310   2.911   7.313   2.786  1.8301  2.6410  0.0719
  309ILE    HD2 3311   2.910   7.417   2.646 -1.4940  0.6389  0.0395
  309ILE    HD3 3312   2.912   7.231   2.629  0.5450  1.1173 -0.8737
  309ILE      C 3313   2.481   7.450   2.512 -0.3465  0.2333 -0.3191
  309ILE      O 3314   2.439   7.557   2.467  0.6537  0.5447 -0.5339
  310GLN      N 3315   2.486   7.340   2.434 -0.1234  0.2436 -0.3189
  310GLN     HN 3316   2.507   7.248   2.464 -1.1074 -1.1844 -3.5073
  310GLN     CA 3317   2.454   7.346   2.294  0.0752  0.1846 -0.3676
  310GLN     HA 3318   2.468   7.445   2.253  3.6510  1.0923  2.4523
  310GLN     CB 3319   2.546   7.257   2.210 -0.0286 -0.0331 -0.2513
  310GLN    HB1 3320   2.520   7.267   2.103 -0.1549 -0.8357 -0.3032
  310GLN    HB2 3321   2.531   7.149   2.230  0.8661 -0.1263 -0.0482
  310GLN     CG 3322   2.696   7.285   2.217 -0.0510 -0.0169  0.2294
  310GLN    HG1 3323   2.760   7.226   2.147  2.0197  3.3007 -0.9650
  310GLN    HG2 3324   2.732   7.283   2.322  2.0078  0.8830 -0.3922
  310GLN     CD 3325   2.730   7.431   2.191  0.3386 -0.0824  0.3675
  310GLN    OE1 3326   2.803   7.502   2.260 -0.0030  0.8441 -0.2050
  310GLN    NE2 3327   2.668   7.487   2.083  0.0541  0.2603  0.7034
  310GLN   HE21 3328   2.645   7.584   2.086  1.3782  0.6089  0.3730
  310GLN   HE22 3329   2.612   7.429   2.024  1.7497 -1.9690  1.1158
  310GLN      C 3330   2.311   7.319   2.264  0.0755  0.1090 -0.3035
  310GLN      O 3331   2.273   7.317   2.147 -0.1170 -0.4349 -0.2349
  311ARG      N 3332   2.224   7.295   2.365  0.6406 -0.3498  0.0778
  311ARG     HN 3333   2.245   7.307   2.462 -0.7232  1.6394  0.1893
  311ARG     CA 3334   2.089   7.255   2.339  0.5771 -0.0331 -0.0855
  311ARG     HA 3335   2.075   7.216   2.240 -3.3613 -1.7958  0.9694
  311ARG     CB 3336   2.053   7.153   2.448  0.7186 -0.3826 -0.3667
  311ARG    HB1 3337   1.951   7.118   2.421 -0.0854 -1.6927  3.7532
  311ARG    HB2 3338   2.037   7.198   2.548  1.4976  0.2624 -0.5283
  311ARG     CG 3339   2.144   7.032   2.471  0.6252 -0.4538 -0.3713
  311ARG    HG1 3340   2.214   7.054   2.555 -2.3477 -1.0468  2.4543
  311ARG    HG2 3341   2.210   7.015   2.384  0.1138 -1.1327 -0.6302
  311ARG     CD 3342   2.059   6.909   2.504 -0.5286  0.4217  0.0000
  311ARG    HD1 3343   2.004   6.886   2.411  1.8323  1.9158 -1.8839
  311ARG    HD2 3344   1.999   6.925   2.596  3.0074  0.7717  2.4792
  311ARG     NE 3345   2.154   6.800   2.539 -0.4966  0.5979  0.4744
  311ARG     HE 3346   2.244   6.800   2.495 -0.3832  0.3482  0.6974
  311ARG     CZ 3347   2.149   6.713   2.645 -0.3573 -0.0837 -0.0695
  311ARG    NH1 3348   2.035   6.696   2.716 -0.0657 -0.6793  0.2602
  311ARG   HH11 3349   1.950   6.715   2.666 -0.0169 -0.3640  0.2991
  311ARG   HH12 3350   2.025   6.625   2.786 -1.8237 -0.7522 -0.0110
  311ARG    NH2 3351   2.263   6.644   2.677  0.0710  0.3410 -0.6383
  311ARG   HH21 3352   2.352   6.670   2.640  1.2803  0.1871  1.9362
  311ARG   HH22 3353   2.253   6.566   2.739 -2.8520 -0.5986 -2.0659
  311ARG      C 3354   1.996   7.371   2.350  0.3541 -0.2408  0.2254
  311ARG      O 3355   1.889   7.366   2.289  0.3794  0.0009  0.1595
  312GLY      N 3356   2.035   7.488   2.403  0.0933  0.1612 -0.4472
  312GLY     HN 3357   2.123   7.483   2.451  0.6349 -1.4961 -1.5146
  312GLY     CA 3358   1.950   7.597   2.436  0.3517  0.0442  0.6524
  312GLY    HA1 3359   1.901   7.628   2.345  1.8719 -1.1180 -0.6122
  312GLY    HA2 3360   2.010   7.678   2.474  3.2701 -1.4234 -0.5036
  312GLY      C 3361   1.847   7.564   2.539 -0.2153 -0.3259 -0.0229
  312GLY      O 3362   1.847   7.454   2.594  0.3698 -0.4236 -0.2025
  313THR      N 3363   1.763   7.662   2.576  0.3327  0.0905  0.1315
  313THR     HN 3364   1.767   7.750   2.529 -3.3858 -0.2742 -1.1592
  313THR     CA 3365   1.676   7.651   2.689 -0.1422  0.4291 -0.1953
  313THR     HA 3366   1.739   7.602   2.762  0.8930 -0.9316 -1.9118
  313THR     CB 3367   1.631   7.785   2.737  0.3602  0.4615  0.1978
  313THR     HB 3368   1.531   7.775   2.785  0.4310  1.5334  0.6021
  313THR    OG1 3369   1.629   7.881   2.632 -0.0833  0.3622  0.1106
  313THR    HG1 3370   1.567   7.951   2.654 -1.5671 -1.1679  0.9318
  313THR    CG2 3371   1.733   7.825   2.845  0.2307 -0.0433  0.5109
  313THR   HG21 3372   1.726   7.744   2.921 -1.9858  0.3067  0.7609
  313THR   HG22 3373   1.706   7.919   2.898  1.6640  1.0101 -0.5528
  313THR   HG23 3374   1.832   7.831   2.795  0.1593  1.4279  0.4789
  313THR      C 3375   1.559   7.564   2.660  0.3911 -0.3542 -0.0335
  313THR      O 3376   1.510   7.497   2.751 -0.2974  0.4386  0.1950
  314GLN      N 3377   1.515   7.551   2.534  0.2395  0.1883 -0.0383
  314GLN     HN 3378   1.547   7.608   2.458 -1.8676  1.8148  0.1859
  314GLN     CA 3379   1.406   7.467   2.494  0.0470  0.4457 -0.0543
  314GLN     HA 3380   1.355   7.442   2.586 -0.4337 -0.7520 -0.6262
  314GLN     CB 3381   1.318   7.539   2.390 -0.7212 -0.6328 -0.1660
  314GLN    HB1 3382   1.225   7.488   2.357 -0.4294  1.0303 -4.0313
  314GLN    HB2 3383   1.382   7.561   2.302  2.8792 -0.8406  2.1696
  314GLN     CG 3384   1.255   7.668   2.443  0.0063 -0.5393  0.5035
  314GLN    HG1 3385   1.190   7.717   2.367 -1.1892 -0.3773  1.5806
  314GLN    HG2 3386   1.332   7.745   2.463 -0.6146  0.8570 -2.0029
  314GLN     CD 3387   1.180   7.650   2.574 -0.0594 -0.3007  0.4996
  314GLN    OE1 3388   1.208   7.724   2.668  0.7731  0.1124 -0.0597
  314GLN    NE2 3389   1.079   7.559   2.577 -0.5891  0.2448 -0.4313
  314GLN   HE21 3390   1.017   7.552   2.655  1.0214  1.3300  1.0214
  314GLN   HE22 3391   1.073   7.499   2.497  1.3212 -1.0563  0.3206
  314GLN      C 3392   1.447   7.334   2.441  0.0859  0.1146  0.7903
  314GLN      O 3393   1.367   7.251   2.397  0.3174  0.2446  0.1157
  315LYS      N 3394   1.577   7.301   2.447  0.0178 -0.1482  0.8287
  315LYS     HN 3395   1.637   7.371   2.483  0.5080  0.2330 -0.6555
  315LYS     CA 3396   1.639   7.175   2.418  0.5712  0.3016  0.0270
  315LYS     HA 3397   1.742   7.196   2.443  0.7758 -1.2980  0.6500
  315LYS     CB 3398   1.612   7.064   2.521  0.2084 -0.2601 -0.6629
  315LYS    HB1 3399   1.630   6.970   2.466  1.1538 -0.7225  0.3940
  315LYS    HB2 3400   1.506   7.069   2.552  0.8860  0.9666  1.7199
  315LYS     CG 3401   1.698   7.064   2.648 -0.5940  0.5276 -0.1010
  315LYS    HG1 3402   1.798   7.080   2.600 -0.2613 -3.2596 -0.9881
  315LYS    HG2 3403   1.712   6.959   2.682  1.7955  0.5150 -0.9026
  315LYS     CD 3404   1.683   7.171   2.756 -0.3426 -0.0369  0.5045
  315LYS    HD1 3405   1.672   7.268   2.702  0.2607 -1.1321 -1.7043
  315LYS    HD2 3406   1.779   7.178   2.811 -0.9961  0.1970  1.6588
  315LYS     CE 3407   1.575   7.156   2.863 -0.4600  0.2007  0.4207
  315LYS    HE1 3408   1.595   7.059   2.913 -1.0070  0.0617  0.3740
  315LYS    HE2 3409   1.470   7.151   2.825  0.1835 -0.1959 -1.4278
  315LYS     NZ 3410   1.581   7.266   2.962 -0.1417  0.3105  0.2784
  315LYS    HZ1 3411   1.660   7.260   3.029  0.4667  1.5959 -0.2841
  315LYS    HZ2 3412   1.491   7.293   3.005 -0.2096  2.8188 -1.2087
  315LYS    HZ3 3413   1.609   7.348   2.904  1.6830 -0.8695 -0.6316
  315LYS      C 3414   1.639   7.143   2.273 -0.1637  0.0519  0.0797
  315LYS      O 3415   1.643   7.028   2.230  0.5025  0.2815 -0.4980
  316SER      N 3416   1.631   7.249   2.190  0.5069  0.2740  0.2931
  316SER     HN 3417   1.620   7.337   2.235  2.6609 -0.0171  1.5192
  316SER     CA 3418   1.613   7.239   2.049  0.5107  0.0265  0.3106
  316SER     HA 3419   1.578   7.137   2.036  1.1917 -0.2395  0.4815
  316SER     CB 3420   1.507   7.340   2.004  0.6281 -0.4525 -1.1020
  316SER    HB1 3421   1.475   7.321   1.899 -1.9903  0.7782 -0.6184
  316SER    HB2 3422   1.423   7.312   2.072  1.5555 -0.3497  0.1234
  316SER     OG 3423   1.551   7.474   2.023 -0.0070 -0.4752  0.7389
  316SER    HG1 3424   1.630   7.491   1.972 -0.6989  1.9897  0.3640
  316SER      C 3425   1.732   7.234   1.959 -0.1322  0.3541 -0.5781
  316SER      O 3426   1.722   7.212   1.839  0.3622  0.4119 -0.6347
  317ILE      N 3427   1.852   7.256   2.016 -0.1629  0.3265 -0.5030
  317ILE     HN 3428   1.848   7.288   2.111 -2.8851 -1.5333  0.1185
  317ILE     CA 3429   1.985   7.248   1.964  0.0580  0.0436  0.0972
  317ILE     HA 3430   2.048   7.251   2.052 -0.6853  1.4047  0.6003
  317ILE     CB 3431   2.008   7.121   1.887 -0.2021 -0.1680  0.3646
  317ILE     HB 3432   1.946   7.131   1.796  1.9235  2.3384 -0.9704
  317ILE    CG2 3433   2.157   7.115   1.848 -0.2008  0.4962  0.2509
  317ILE   HG21 3434   2.182   7.026   1.787  1.2963  0.9958  0.1048
  317ILE   HG22 3435   2.222   7.118   1.938  0.4747 -1.0404 -0.1496
  317ILE   HG23 3436   2.178   7.200   1.780 -1.0871 -0.1622 -0.8844
  317ILE    CG1 3437   1.961   6.993   1.958  0.1162 -0.4396  0.0881
  317ILE   HG11 3438   1.989   6.905   1.895  0.1877  0.1638 -0.7470
  317ILE   HG12 3439   1.850   6.996   1.966  0.0620 -0.6472 -0.5405
  317ILE     CD 3440   2.021   6.972   2.096  0.0354 -0.0215  0.1875
  317ILE    HD1 3441   2.013   6.867   2.132  1.0621  0.4341  1.8900
  317ILE    HD2 3442   1.983   7.042   2.174  1.1705  0.8652 -0.0226
  317ILE    HD3 3443   2.132   6.982   2.097  0.2221 -1.5886 -1.0631
  317ILE      C 3444   2.026   7.367   1.884 -0.4910  0.0880 -0.1188
  317ILE      O 3445   1.970   7.411   1.784  0.1853 -0.4773 -0.7628
  327VAL      N 3446   2.134   7.436   1.923 -0.6728  0.4583 -0.2680
  327VAL     HN 3447   2.182   7.405   2.005 -0.2011  3.4336  0.7142
  327VAL     CA 3448   2.190   7.550   1.857 -0.0839  0.2729 -0.0918
  327VAL     HA 3449   2.146   7.584   1.765 -0.3307  0.7642  0.2021
  327VAL     CB 3450   2.185   7.671   1.946 -0.1649  0.2485 -0.0633
  327VAL     HB 3451   2.260   7.661   2.027  0.4084 -0.7565 -0.7014
  327VAL    CG1 3452   2.205   7.801   1.866 -0.4847  0.2918 -0.0757
  327VAL   HG11 3453   2.293   7.800   1.798 -0.1007 -1.1395  0.4074
  327VAL   HG12 3454   2.221   7.890   1.930 -1.5895  0.5753 -0.1743
  327VAL   HG13 3455   2.117   7.823   1.802 -2.1322  0.9097  2.2791
  327VAL    CG2 3456   2.046   7.685   2.011  0.0346  0.4212  0.3319
  327VAL   HG21 3457   1.964   7.665   1.938 -1.8914  1.1522  2.2018
  327VAL   HG22 3458   2.028   7.784   2.056 -4.5502  0.1757 -0.4785
  327VAL   HG23 3459   2.031   7.609   2.091 -2.8652  1.3164  0.7496
  327VAL      C 3460   2.330   7.510   1.826 -0.2641 -0.5980  0.1765
  327VAL      O 3461   2.397   7.440   1.902  0.2645 -0.2244  0.0601
  328GLN      N 3462   2.384   7.551   1.710  0.1963  0.2168  0.6600
  328GLN     HN 3463   2.321   7.590   1.643 -2.4079 -3.2156  0.8364
  328GLN     CA 3464   2.511   7.509   1.658 -0.0376  0.5401 -0.1866
  328GLN     HA 3465   2.547   7.430   1.721 -0.0504  0.4086 -0.3450
  328GLN     CB 3466   2.500   7.457   1.514 -0.3192  0.4754 -0.1415
  328GLN    HB1 3467   2.599   7.441   1.467 -0.2754  2.2748 -0.7479
  328GLN    HB2 3468   2.444   7.526   1.446 -0.3737 -1.4141 -2.1004
  328GLN     CG 3469   2.421   7.326   1.506 -0.1501  0.3491  0.2422
  328GLN    HG1 3470   2.378   7.304   1.406  0.7507 -1.2459  0.1807
  328GLN    HG2 3471   2.339   7.337   1.579 -1.0879 -1.6647 -0.4446
  328GLN     CD 3472   2.496   7.205   1.559 -0.1849  0.2253  0.0137
  328GLN    OE1 3473   2.545   7.199   1.672  0.0983 -0.4626 -0.1447
  328GLN    NE2 3474   2.502   7.102   1.471 -0.1147  0.0727  0.1969
  328GLN   HE21 3475   2.539   7.012   1.491 -1.8906 -1.2787 -2.0679
  328GLN   HE22 3476   2.439   7.105   1.393 -0.0440 -1.7571  0.0288
  328GLN      C 3477   2.608   7.622   1.665  0.1113  0.3708  0.5300
  328GLN      O 3478   2.725   7.607   1.632  0.1542  0.3476  0.6915
  329VAL      N 3479   2.562   7.739   1.715 -0.5131  0.2965  0.1463
  329VAL     HN 3480   2.467   7.745   1.743 -1.1301  1.7001 -2.0593
  329VAL     CA 3481   2.641   7.850   1.759  0.1223  0.0071 -0.2408
  329VAL     HA 3482   2.713   7.866   1.680  0.5816 -2.3925 -0.3880
  329VAL     CB 3483   2.553   7.971   1.774  0.0978  0.0267 -0.5418
  329VAL     HB 3484   2.471   7.952   1.847 -0.9438 -0.9157 -1.9073
  329VAL    CG1 3485   2.625   8.095   1.829 -0.4607 -0.0212  0.3228
  329VAL   HG11 3486   2.677   8.081   1.926  0.4471  1.3848  0.0637
  329VAL   HG12 3487   2.560   8.185   1.837 -0.2444  0.4388 -2.2211
  329VAL   HG13 3488   2.704   8.138   1.763  0.0975 -0.1407  0.9047
  329VAL    CG2 3489   2.494   8.009   1.637 -0.6297  0.2011 -0.1868
  329VAL   HG21 3490   2.430   7.929   1.595  1.4189 -1.5570 -0.1209
  329VAL   HG22 3491   2.582   8.011   1.569 -0.7881 -2.2719 -0.5404
  329VAL   HG23 3492   2.455   8.113   1.636 -2.3937 -0.4433 -0.9434
  329VAL      C 3493   2.709   7.820   1.888  0.3424 -0.5302 -0.4791
  329VAL      O 3494   2.646   7.775   1.984 -0.2082 -0.3307 -0.7402
  330THR      N 3495   2.842   7.834   1.901  0.2554 -0.0944 -0.0439
  330THR     HN 3496   2.906   7.877   1.838  0.6750  0.1423  0.5294
  330THR     CA 3497   2.908   7.800   2.024 -0.1193 -0.1359  0.1470
  330THR     HA 3498   2.836   7.789   2.104 -1.1333 -1.5231 -0.9020
  330THR     CB 3499   2.970   7.664   2.019  0.1139 -0.0242  0.0002
  330THR     HB 3500   2.891   7.598   1.977  1.0874 -0.1642 -1.7097
  330THR    OG1 3501   3.019   7.610   2.140 -0.0133 -0.0677  0.0321
  330THR    HG1 3502   2.944   7.557   2.169 -1.1868  1.1455 -0.6587
  330THR    CG2 3503   3.084   7.661   1.916  0.3079 -0.3136  0.2241
  330THR   HG21 3504   3.124   7.560   1.889  1.2939  0.2019 -0.3061
  330THR   HG22 3505   3.171   7.716   1.957 -1.4169  1.6089  1.4751
  330THR   HG23 3506   3.049   7.710   1.823 -3.7829 -2.0386  0.6592
  330THR      C 3507   2.995   7.913   2.066  0.2563 -0.3763  0.0170
  330THR      O 3508   3.021   8.005   1.989 -0.2753 -0.0134  0.2623
  331ARG      N 3509   3.043   7.913   2.192 -0.0441 -0.5832  0.1330
  331ARG     HN 3510   3.035   7.830   2.247  1.2050 -0.9095 -0.1382
  331ARG     CA 3511   3.097   8.025   2.262 -0.2475 -0.3405 -0.0944
  331ARG     HA 3512   3.122   8.106   2.196 -1.9664  1.2495  1.1187
  331ARG     CB 3513   3.000   8.088   2.363  0.0095  0.3388 -0.2665
  331ARG    HB1 3514   3.047   8.181   2.401  0.3791  1.8555 -3.9959
  331ARG    HB2 3515   2.993   8.011   2.443  0.8781  1.5131  0.9832
  331ARG     CG 3516   2.858   8.131   2.330 -0.1351 -0.1613 -0.3107
  331ARG    HG1 3517   2.815   8.186   2.417  0.1299  2.4399 -1.7001
  331ARG    HG2 3518   2.804   8.037   2.307 -0.1340 -0.5272  1.1074
  331ARG     CD 3519   2.843   8.222   2.207 -0.5196  0.3248  0.0902
  331ARG    HD1 3520   2.864   8.159   2.118 -1.9268 -0.5484  0.3496
  331ARG    HD2 3521   2.913   8.304   2.236  0.3641 -0.4712  0.2552
  331ARG     NE 3522   2.704   8.275   2.201 -0.7998 -0.4396 -0.1628
  331ARG     HE 3523   2.638   8.237   2.266  0.1027 -1.1128  0.3926
  331ARG     CZ 3524   2.640   8.343   2.102 -0.1978 -0.0655 -0.2993
  331ARG    NH1 3525   2.709   8.392   1.995  0.2909  0.3425  0.1950
  331ARG   HH11 3526   2.804   8.414   2.017  0.1327 -0.6858  2.1185
  331ARG   HH12 3527   2.663   8.431   1.915  1.7889 -0.8216 -1.2976
  331ARG    NH2 3528   2.506   8.317   2.094 -0.1869 -0.1636 -0.1638
  331ARG   HH21 3529   2.483   8.257   2.170  0.1849 -1.1350 -0.7973
  331ARG   HH22 3530   2.451   8.335   2.013 -1.5531 -0.3999  0.6801
  331ARG      C 3531   3.216   7.977   2.339 -0.0941  0.3712  0.1149
  331ARG      O 3532   3.215   7.855   2.351 -0.6311  0.4070  0.4517
  332PRO      N 3533   3.305   8.051   2.399 -0.0829  0.3565  0.1170
  332PRO     CD 3534   3.310   8.193   2.371 -0.2467  0.4148  0.3749
  332PRO    HD1 3535   3.259   8.247   2.454 -0.5618 -0.0723  0.5027
  332PRO    HD2 3536   3.285   8.226   2.267 -0.3149  0.1438  0.3061
  332PRO     CA 3537   3.419   8.004   2.472 -0.1960  0.2623  0.2338
  332PRO     HA 3538   3.461   7.933   2.402 -1.7285 -0.0504 -0.3982
  332PRO     CB 3539   3.504   8.130   2.490  0.0085  0.1052  0.3593
  332PRO    HB1 3540   3.612   8.106   2.500  0.5386  0.2236 -3.6495
  332PRO    HB2 3541   3.466   8.191   2.575  1.3127  3.6073 -1.3928
  332PRO     CG 3542   3.462   8.217   2.371 -0.0943 -0.5187 -0.0639
  332PRO    HG1 3543   3.488   8.323   2.391  2.2469 -1.2461  1.1428
  332PRO    HG2 3544   3.509   8.172   2.281  1.7291  0.1772  0.5061
  332PRO      C 3545   3.379   7.944   2.602 -0.0112 -0.0985  0.1270
  332PRO      O 3546   3.276   7.983   2.658  0.2099 -0.0008  0.4726
  333ASP      N 3547   3.452   7.845   2.656  0.1814 -0.1176 -0.1689
  333ASP     HN 3548   3.535   7.816   2.610 -0.6509 -1.4192 -0.9257
  333ASP     CA 3549   3.424   7.774   2.777  0.4767  0.2319  0.1088
  333ASP     HA 3550   3.324   7.733   2.770  0.3576  0.3216  1.1612
  333ASP     CB 3551   3.526   7.660   2.796  0.4523  0.2520  0.3559
  333ASP    HB1 3552   3.530   7.638   2.905 -0.9080  1.5511  0.7093
  333ASP    HB2 3553   3.627   7.699   2.774 -0.3537  1.2770 -1.8321
  333ASP     CG 3554   3.503   7.535   2.712 -0.0830  0.0525  0.7948
  333ASP    OD1 3555   3.394   7.514   2.651 -0.0580  0.1380  0.7214
  333ASP    OD2 3556   3.590   7.444   2.710 -0.2293 -0.0716 -0.5486
  333ASP      C 3557   3.426   7.872   2.889  0.3815 -0.4154  0.6829
  333ASP      O 3558   3.353   7.858   2.987 -0.2627  0.0900  0.2780
  334GLN      N 3559   3.510   7.976   2.880 -0.0085 -0.1059  0.6250
  334GLN     HN 3560   3.568   7.976   2.798 -0.3585 -1.2030  0.3575
  334GLN     CA 3561   3.533   8.073   2.982 -0.1488 -0.0125  0.5691
  334GLN     HA 3562   3.524   8.028   3.080  0.2129 -1.1139  0.1183
  334GLN     CB 3563   3.677   8.127   2.983 -0.2383  0.2373 -0.0731
  334GLN    HB1 3564   3.731   8.031   2.968  1.0139  1.0244 -0.7549
  334GLN    HB2 3565   3.702   8.169   3.082  0.3338 -0.5502  0.1232
  334GLN     CG 3566   3.709   8.225   2.870  0.4028 -0.1171 -0.2023
  334GLN    HG1 3567   3.659   8.322   2.890 -0.1859 -0.4737  0.0562
  334GLN    HG2 3568   3.677   8.180   2.773  0.6947  1.5105 -1.0970
  334GLN     CD 3569   3.860   8.243   2.864  0.3744  0.2212  0.0972
  334GLN    OE1 3570   3.922   8.162   2.796  0.7373  0.0914  0.5754
  334GLN    NE2 3571   3.921   8.337   2.942  0.1204  0.3944  0.0871
  334GLN   HE21 3572   4.012   8.365   2.915  0.4561 -2.1219 -1.7914
  334GLN   HE22 3573   3.867   8.388   3.009 -0.5312  0.1586 -0.2482
  334GLN      C 3574   3.435   8.185   2.976 -0.1711 -0.0654 -0.1233
  334GLN      O 3575   3.433   8.270   3.066  0.2233 -0.7339  0.5332
  335ALA      N 3576   3.347   8.189   2.875 -0.2151 -0.0751 -0.0854
  335ALA     HN 3577   3.353   8.138   2.790 -0.4519  2.0624 -1.4509
  335ALA     CA 3578   3.240   8.284   2.881  0.2716  0.4507  0.3940
  335ALA     HA 3579   3.271   8.363   2.947  0.8642 -0.1457  0.8406
  335ALA     CB 3580   3.212   8.332   2.737 -0.6407 -0.2680  0.3227
  335ALA    HB1 3581   3.292   8.390   2.686 -1.4364 -0.7864 -1.5890
  335ALA    HB2 3582   3.129   8.405   2.727 -0.4432  0.1077  1.2681
  335ALA    HB3 3583   3.185   8.244   2.675 -2.9816  0.0293  0.8092
  335ALA      C 3584   3.113   8.227   2.933  0.1020  0.0923 -0.3897
  335ALA      O 3585   3.010   8.294   2.926  0.2245  0.4259  0.7182
  336ARG      N 3586   3.109   8.100   2.978 -0.0489  0.0187 -0.6101
  336ARG     HN 3587   3.192   8.047   2.995  2.2331  3.3529 -0.0885
  336ARG     CA 3588   2.987   8.031   3.005  0.1812 -0.1359  0.0551
  336ARG     HA 3589   2.924   8.052   2.920 -1.1447  2.3112  1.5073
  336ARG     CB 3590   3.007   7.879   3.001 -0.0522 -0.1640 -0.0806
  336ARG    HB1 3591   2.921   7.827   3.048  0.1354  1.8311  2.7293
  336ARG    HB2 3592   3.098   7.854   3.061  1.0456  1.1632 -1.1328
  336ARG     CG 3593   3.024   7.823   2.859  0.5115 -0.3435  0.0532
  336ARG    HG1 3594   3.024   7.712   2.867 -2.4608 -0.7448 -3.1959
  336ARG    HG2 3595   3.117   7.875   2.826 -1.0694  1.6497 -1.5470
  336ARG     CD 3596   2.923   7.865   2.752  0.1243  0.2692  0.6464
  336ARG    HD1 3597   2.942   7.970   2.721 -0.2036 -0.2865 -1.5601
  336ARG    HD2 3598   2.820   7.840   2.785 -0.1962  2.0681  1.1159
  336ARG     NE 3599   2.951   7.771   2.639 -0.5583  0.2932  0.4561
  336ARG     HE 3600   3.044   7.738   2.624 -0.7807  0.1971 -0.7448
  336ARG     CZ 3601   2.882   7.770   2.522 -0.1857 -0.1853  0.2422
  336ARG    NH1 3602   2.760   7.830   2.510 -0.1053 -0.1476 -0.4488
  336ARG   HH11 3603   2.722   7.868   2.594  2.7922  1.5595  0.2260
  336ARG   HH12 3604   2.713   7.823   2.422  0.1264  2.7549 -0.9017
  336ARG    NH2 3605   2.937   7.695   2.422 -0.0388 -0.1036  0.2623
  336ARG   HH21 3606   2.883   7.664   2.344  1.0926  0.0403 -0.6123
  336ARG   HH22 3607   3.024   7.651   2.447 -0.8283 -1.3104  1.0022
  336ARG      C 3608   2.909   8.090   3.117  0.0274 -0.0860 -0.0789
  336ARG      O 3609   2.951   8.101   3.232  0.4373  0.1002 -0.2452
  337MET      N 3610   2.781   8.127   3.095 -0.0617 -0.0774  0.4190
  337MET     HN 3611   2.733   8.122   3.007 -1.4756  0.5344  1.1292
  337MET     CA 3612   2.703   8.187   3.199  0.3455  0.2848  0.5212
  337MET     HA 3613   2.765   8.270   3.230  0.7298  0.6793 -1.1886
  337MET     CB 3614   2.570   8.236   3.140  0.6234  0.2296 -0.1580
  337MET    HB1 3615   2.498   8.248   3.223  0.7703 -2.4244  0.4524
  337MET    HB2 3616   2.524   8.157   3.077  0.5225  0.0251  0.1709
  337MET     CG 3617   2.578   8.365   3.057  0.0863  0.3688 -0.0001
  337MET    HG1 3618   2.474   8.403   3.055  0.0630  0.4018  1.2372
  337MET    HG2 3619   2.610   8.342   2.953 -0.1938  2.7306 -0.6639
  337MET     SD 3620   2.675   8.506   3.118  0.1691  0.1750  0.3176
  337MET     CE 3621   2.583   8.531   3.273  0.1624 -0.0725  0.3540
  337MET    HE1 3622   2.477   8.551   3.246 -0.2094  0.5285  2.1730
  337MET    HE2 3623   2.622   8.620   3.326  0.5166  0.3280 -0.5675
  337MET    HE3 3624   2.591   8.441   3.338 -1.4945  0.5591  1.5051
  337MET      C 3625   2.674   8.100   3.316 -0.6865 -0.1484 -0.0500
  337MET      O 3626   2.673   8.148   3.429 -0.5329  0.1115 -0.1592
  338ASP      N 3627   2.651   7.969   3.293  0.9962 -0.4920  0.1459
  338ASP     HN 3628   2.641   7.941   3.197  1.5672 -0.4565  0.0672
  338ASP     CA 3629   2.632   7.861   3.383 -0.0622 -0.1684  0.3172
  338ASP     HA 3630   2.560   7.882   3.461  0.8807 -0.4241  1.2776
  338ASP     CB 3631   2.593   7.742   3.293 -0.1814 -0.1176  0.3005
  338ASP    HB1 3632   2.584   7.660   3.367  0.1866  0.7033  1.2791
  338ASP    HB2 3633   2.676   7.722   3.222  1.2161 -1.5598  2.2176
  338ASP     CG 3634   2.456   7.768   3.232 -0.2018 -0.0509  0.3749
  338ASP    OD1 3635   2.360   7.807   3.304 -0.4732 -0.3038  0.1535
  338ASP    OD2 3636   2.444   7.758   3.107  0.6045  0.2141  0.2702
  338ASP      C 3637   2.748   7.838   3.474  0.0784 -0.4551  0.0644
  338ASP      O 3638   2.728   7.803   3.590  0.5970  0.1250  0.3353
  339ILE      N 3639   2.873   7.855   3.428  0.2556 -0.7570  0.4329
  339ILE     HN 3640   2.879   7.858   3.328 -1.5637  1.3708  0.3289
  339ILE     CA 3641   2.996   7.856   3.502  0.4007 -0.0782  0.1867
  339ILE     HA 3642   2.995   7.769   3.566  1.3239  0.8222  1.4628
  339ILE     CB 3643   3.111   7.848   3.406  0.2563  0.4516 -0.0340
  339ILE     HB 3644   3.105   7.922   3.323 -0.3015 -0.4677 -0.8275
  339ILE    CG2 3645   3.239   7.873   3.487 -0.2740  0.3530  0.8481
  339ILE   HG21 3646   3.323   7.849   3.419 -1.0671  1.6890 -0.6811
  339ILE   HG22 3647   3.256   7.804   3.572  0.3536 -1.7542 -0.8887
  339ILE   HG23 3648   3.263   7.976   3.522  0.7654  0.4200  0.0004
  339ILE    CG1 3649   3.113   7.708   3.343 -0.9710  0.2297  0.3988
  339ILE   HG11 3650   3.183   7.692   3.259 -2.9981  0.0124 -1.3246
  339ILE   HG12 3651   3.017   7.695   3.289 -1.0819  0.1915  0.6034
  339ILE     CD 3652   3.138   7.595   3.444  0.5283  0.7557  0.6454
  339ILE    HD1 3653   3.222   7.601   3.515  1.9511  0.0279 -0.9047
  339ILE    HD2 3654   3.169   7.506   3.384 -0.6108  0.9838 -0.3229
  339ILE    HD3 3655   3.049   7.565   3.504  1.5568 -2.6794  0.6440
  339ILE      C 3656   3.008   7.975   3.591  0.7531  0.1166 -0.1197
  339ILE      O 3657   3.050   7.967   3.706  0.5224 -0.3195 -0.0648
  340ARG      N 3658   2.968   8.090   3.534  0.5929  0.2444  0.2530
  340ARG     HN 3659   2.956   8.096   3.436  0.9264  1.0111  0.2461
  340ARG     CA 3660   2.973   8.214   3.605  0.5056  0.0865  0.5365
  340ARG     HA 3661   3.073   8.226   3.644  1.0421 -0.7536 -0.5254
  340ARG     CB 3662   2.933   8.335   3.519  0.4278 -0.3589 -0.0576
  340ARG    HB1 3663   2.911   8.423   3.584  1.7346 -0.1871  0.1814
  340ARG    HB2 3664   2.835   8.329   3.467  0.1232  0.2402  0.4254
  340ARG     CG 3665   3.046   8.387   3.430  0.2389  0.1025 -0.0310
  340ARG    HG1 3666   3.051   8.300   3.361 -0.8632 -0.9481  1.1399
  340ARG    HG2 3667   3.140   8.408   3.484  2.5844  0.0972 -3.7508
  340ARG     CD 3668   3.012   8.512   3.349  0.2272  0.3862  0.4085
  340ARG    HD1 3669   3.010   8.608   3.405  2.2661  1.0985 -0.6165
  340ARG    HD2 3670   2.925   8.492   3.283  0.5417 -0.5002  0.2514
  340ARG     NE 3671   3.128   8.526   3.255 -0.0496 -0.0534 -0.0030
  340ARG     HE 3672   3.220   8.496   3.278  0.3504  1.2704  0.2398
  340ARG     CZ 3673   3.117   8.590   3.135 -0.4392 -0.8611 -0.4038
  340ARG    NH1 3674   2.999   8.644   3.091 -0.2099 -0.1296 -0.1357
  340ARG   HH11 3675   2.919   8.635   3.150  1.4843 -0.3062  2.2657
  340ARG   HH12 3676   3.013   8.705   3.013  0.1547 -1.7345 -1.3785
  340ARG    NH2 3677   3.230   8.617   3.064 -0.1214 -0.0429  0.3858
  340ARG   HH21 3678   3.310   8.560   3.085 -1.1090 -2.7672 -2.4251
  340ARG   HH22 3679   3.231   8.663   2.975  0.0873  0.6360  0.7365
  340ARG      C 3680   2.885   8.211   3.726  0.4665 -0.3547  0.4960
  340ARG      O 3681   2.903   8.277   3.828 -0.1328  0.8052 -0.1318
  341LEU      N 3682   2.771   8.143   3.703  0.2093  0.1571  0.2591
  341LEU     HN 3683   2.751   8.106   3.613 -1.8253  2.3440 -0.2994
  341LEU     CA 3684   2.672   8.120   3.803  0.2448 -0.0404  0.2484
  341LEU     HA 3685   2.648   8.212   3.855 -0.1814  0.1163 -0.2178
  341LEU     CB 3686   2.539   8.096   3.730  0.2682 -0.5022  0.3553
  341LEU    HB1 3687   2.550   8.031   3.640 -1.5141  1.8392 -1.6807
  341LEU    HB2 3688   2.508   8.196   3.693  0.8291  0.0037  1.2138
  341LEU     CG 3689   2.423   8.032   3.809 -0.1095  0.0024  0.2140
  341LEU     HG 3690   2.464   7.935   3.845 -0.1693 -1.0238 -2.2722
  341LEU    CD1 3691   2.366   8.117   3.924 -0.6379  0.3137 -0.2746
  341LEU   HD11 3692   2.325   8.210   3.879 -2.1289  0.8134  1.9865
  341LEU   HD12 3693   2.450   8.146   3.990  1.0507 -2.0851 -1.2118
  341LEU   HD13 3694   2.286   8.062   3.978  1.4782 -3.2782 -0.4838
  341LEU    CD2 3695   2.313   7.991   3.710 -0.2534  0.4709  0.1808
  341LEU   HD21 3696   2.242   7.936   3.776 -1.0552  1.3299  0.0664
  341LEU   HD22 3697   2.332   7.930   3.620  0.3358  0.5685  0.2369
  341LEU   HD23 3698   2.266   8.085   3.672 -0.2038 -0.6878 -3.0413
  341LEU      C 3699   2.713   8.016   3.903  0.5796 -0.2016 -0.0582
  341LEU      O 3700   2.706   8.040   4.023 -0.6632 -0.2762 -0.1088
  342ALA      N 3701   2.780   7.907   3.861 -0.0634 -0.3932 -0.6065
  342ALA     HN 3702   2.802   7.900   3.764  0.3202  1.7730 -0.7352
  342ALA     CA 3703   2.838   7.807   3.945 -0.1723  0.3906  0.4163
  342ALA     HA 3704   2.763   7.751   3.998  0.6952 -1.0817  0.1295
  342ALA     CB 3705   2.905   7.703   3.855 -0.5404  0.4637  0.0551
  342ALA    HB1 3706   2.976   7.750   3.783 -2.3209  2.8843 -0.2284
  342ALA    HB2 3707   2.824   7.650   3.800 -1.3672  2.1399 -0.3881
  342ALA    HB3 3708   2.952   7.620   3.913 -2.8759  0.3527  1.9192
  342ALA      C 3709   2.939   7.861   4.041  0.2967  0.5549 -0.1663
  342ALA      O 3710   2.936   7.818   4.156 -0.6795  0.0827 -0.3536
  343LYS      N 3711   3.026   7.956   4.001 -0.0474  0.6836 -0.6218
  343LYS     HN 3712   3.014   7.985   3.907 -0.8340  0.6617 -0.5405
  343LYS     CA 3713   3.120   8.029   4.081 -0.1726  0.0223  0.1460
  343LYS     HA 3714   3.193   7.965   4.129  2.4701  2.1433 -0.7781
  343LYS     CB 3715   3.193   8.127   3.988 -0.1054  0.2476  0.4354
  343LYS    HB1 3716   3.249   8.200   4.050 -0.9957  0.2068  1.2999
  343LYS    HB2 3717   3.133   8.190   3.918 -0.1518 -0.1050  0.1549
  343LYS     CG 3718   3.296   8.058   3.898 -0.1476  0.6273  0.0924
  343LYS    HG1 3719   3.255   7.959   3.868  0.0491  0.6963 -0.4240
  343LYS    HG2 3720   3.371   8.030   3.975  1.3298  1.7858 -0.8781
  343LYS     CD 3721   3.356   8.133   3.779  0.3305  0.4293  0.2065
  343LYS    HD1 3722   3.385   8.238   3.805  1.4719  0.6332 -1.6975
  343LYS    HD2 3723   3.275   8.141   3.704 -0.0670 -1.6250  0.3583
  343LYS     CE 3724   3.481   8.061   3.729 -0.3103 -0.2765 -0.4044
  343LYS    HE1 3725   3.470   7.958   3.690  0.5685 -0.4162 -0.3045
  343LYS    HE2 3726   3.557   8.047   3.810 -1.0675  0.6660  0.4918
  343LYS     NZ 3727   3.541   8.151   3.628  0.6982 -0.2729  0.1741
  343LYS    HZ1 3728   3.592   8.231   3.671  1.9116 -0.9863  0.0762
  343LYS    HZ2 3729   3.471   8.183   3.557  1.1603 -1.3327 -0.7944
  343LYS    HZ3 3730   3.609   8.098   3.571  1.2547 -1.7644  2.1361
  343LYS      C 3731   3.058   8.116   4.185 -0.4957 -0.1691  0.1160
  343LYS      O 3732   3.097   8.118   4.302 -0.2102  0.1683  0.0157
  344THR      N 3733   2.947   8.182   4.148 -0.1649  0.3893  0.1141
  344THR     HN 3734   2.920   8.176   4.052  1.7793  3.6559 -0.7812
  344THR     CA 3735   2.871   8.260   4.240  0.0568 -0.1218  0.7373
  344THR     HA 3736   2.941   8.329   4.284  2.0675  0.8157 -3.3874
  344THR     CB 3737   2.783   8.359   4.170  0.2000 -0.2879  0.3171
  344THR     HB 3738   2.737   8.325   4.075  1.0024  0.6483 -0.4176
  344THR    OG1 3739   2.856   8.475   4.132 -0.2204  0.0134  0.4191
  344THR    HG1 3740   2.948   8.449   4.122 -0.1440  0.3686  0.1490
  344THR    CG2 3741   2.667   8.417   4.253  0.2314 -0.0707  0.2125
  344THR   HG21 3742   2.593   8.336   4.272  0.8260 -0.5295  0.6358
  344THR   HG22 3743   2.620   8.503   4.201  3.4198 -0.1648 -3.2325
  344THR   HG23 3744   2.711   8.437   4.353  1.1617 -0.8084 -0.0308
  344THR      C 3745   2.801   8.184   4.347 -1.0263  0.1890  0.2632
  344THR      O 3746   2.806   8.212   4.467 -0.1299  0.1443  0.2451
  345LEU      N 3747   2.740   8.070   4.310 -0.1107 -0.0201 -0.6372
  345LEU     HN 3748   2.741   8.043   4.214 -0.8503 -0.2219 -0.5952
  345LEU     CA 3749   2.677   7.988   4.409 -0.0308  0.5700 -0.0932
  345LEU     HA 3750   2.602   8.050   4.457  1.2989  1.7945  0.4834
  345LEU     CB 3751   2.607   7.876   4.331  0.1920  0.4052 -0.0552
  345LEU    HB1 3752   2.579   7.792   4.399 -0.9069 -1.0034 -2.1384
  345LEU    HB2 3753   2.674   7.833   4.253  0.5693 -2.9351  1.8972
  345LEU     CG 3754   2.484   7.928   4.255  0.0536 -0.7230 -0.6294
  345LEU     HG 3755   2.508   8.029   4.215  1.8651  0.1522  2.3652
  345LEU    CD1 3756   2.454   7.838   4.134 -0.4588  0.0552 -1.0917
  345LEU   HD11 3757   2.435   7.740   4.184 -1.3992  0.7582 -0.0158
  345LEU   HD12 3758   2.547   7.847   4.075  0.5576  2.1888  0.6958
  345LEU   HD13 3759   2.369   7.874   4.073  0.1020 -0.4513 -2.2026
  345LEU    CD2 3760   2.361   7.950   4.344  0.2287  0.4535 -0.6640
  345LEU   HD21 3761   2.271   8.002   4.305 -0.2670  1.3938  1.5543
  345LEU   HD22 3762   2.398   8.009   4.431  2.0071 -0.8530 -0.4895
  345LEU   HD23 3763   2.329   7.854   4.389 -2.2797  0.7991 -1.5560
  345LEU      C 3764   2.777   7.933   4.504 -0.2911 -0.2165 -0.2730
  345LEU      O 3765   2.742   7.922   4.621 -0.1942  0.0451 -0.2195
  346VAL      N 3766   2.899   7.893   4.461  0.0130  0.8941 -0.4677
  346VAL     HN 3767   2.913   7.883   4.363  1.5600  0.7636 -0.2444
  346VAL     CA 3768   3.010   7.856   4.543 -0.2191  0.3323 -0.3983
  346VAL     HA 3769   2.983   7.776   4.609 -1.7131  2.0333  1.1729
  346VAL     CB 3770   3.128   7.812   4.460 -0.3368  0.7755 -0.8110
  346VAL     HB 3771   3.132   7.882   4.375  1.8710  3.5822  1.4065
  346VAL    CG1 3772   3.261   7.833   4.533 -0.4416  0.0806 -0.4079
  346VAL   HG11 3773   3.286   7.939   4.513 -0.1620 -0.4410 -3.0750
  346VAL   HG12 3774   3.341   7.771   4.488  0.1687 -0.7157  1.6445
  346VAL   HG13 3775   3.263   7.797   4.639  2.6021 -3.0412 -1.3436
  346VAL    CG2 3776   3.105   7.669   4.409 -0.7428  0.3873  0.4046
  346VAL   HG21 3777   3.069   7.607   4.493  0.6921 -0.4977  0.3989
  346VAL   HG22 3778   3.197   7.614   4.381 -1.9087 -0.8290 -1.2990
  346VAL   HG23 3779   3.020   7.660   4.337  0.1272  2.3963 -0.9721
  346VAL      C 3780   3.038   7.971   4.633 -0.2853 -0.0139  0.0627
  346VAL      O 3781   3.057   7.946   4.752  0.6377 -0.3631 -0.1490
  347LEU      N 3782   3.045   8.096   4.585  0.0965 -0.1497 -0.2340
  347LEU     HN 3783   3.056   8.114   4.487  3.8128 -0.3113 -0.0065
  347LEU     CA 3784   3.069   8.207   4.672  0.5225 -0.4042 -0.0214
  347LEU     HA 3785   3.170   8.193   4.707  0.3548 -1.1952  0.1659
  347LEU     CB 3786   3.069   8.334   4.586  0.5344 -0.3999 -0.0150
  347LEU    HB1 3787   2.962   8.349   4.559 -0.3039  0.9783  3.5230
  347LEU    HB2 3788   3.131   8.315   4.495  1.0647 -1.1072  0.4883
  347LEU     CG 3789   3.127   8.466   4.640 -0.4930 -0.2029  0.6233
  347LEU     HG 3790   3.067   8.521   4.716  0.5236  2.5570 -0.4603
  347LEU    CD1 3791   3.260   8.433   4.710 -0.2928 -0.5101  0.1057
  347LEU   HD11 3792   3.251   8.370   4.801  0.8618 -2.4754 -1.0574
  347LEU   HD12 3793   3.302   8.529   4.746  0.0041 -0.3761 -0.5950
  347LEU   HD13 3794   3.328   8.394   4.632  0.3363  1.7433 -0.5540
  347LEU    CD2 3795   3.130   8.574   4.531 -0.6174 -0.9068 -0.0891
  347LEU   HD21 3796   3.033   8.567   4.478 -0.8700 -0.4840  0.3097
  347LEU   HD22 3797   3.217   8.573   4.461 -0.9967 -1.1680 -0.5611
  347LEU   HD23 3798   3.136   8.677   4.572  0.1263 -1.1157  0.3302
  347LEU      C 3799   2.963   8.232   4.774  0.2974  0.2815 -0.4167
  347LEU      O 3800   2.993   8.245   4.892  0.0100  0.4897 -0.3650
  348ILE      N 3801   2.834   8.217   4.739  0.1611 -0.3718  0.3275
  348ILE     HN 3802   2.819   8.192   4.644  0.9262  1.2887 -0.2828
  348ILE     CA 3803   2.721   8.215   4.827 -0.2156 -0.5260 -0.1512
  348ILE     HA 3804   2.723   8.306   4.886  1.0278  0.4655 -1.6592
  348ILE     CB 3805   2.600   8.209   4.740 -0.0832 -0.0760 -0.3688
  348ILE     HB 3806   2.609   8.138   4.655 -0.9980 -0.5189 -0.1026
  348ILE    CG2 3807   2.474   8.173   4.820  0.0986 -0.5442 -0.2924
  348ILE   HG21 3808   2.378   8.191   4.766  0.7975  0.6617 -1.1703
  348ILE   HG22 3809   2.467   8.246   4.903 -0.1470 -0.9514  0.0513
  348ILE   HG23 3810   2.468   8.068   4.856 -0.8538  0.0276  1.3002
  348ILE    CG1 3811   2.575   8.348   4.679 -0.0895  0.0887  0.0114
  348ILE   HG11 3812   2.667   8.407   4.658 -0.1917 -0.1037 -0.9903
  348ILE   HG12 3813   2.528   8.414   4.756 -0.7563  0.7412 -0.9261
  348ILE     CD 3814   2.480   8.350   4.560 -0.5678  0.2804  0.3888
  348ILE    HD1 3815   2.506   8.277   4.480 -1.6841 -0.8588  1.0350
  348ILE    HD2 3816   2.495   8.449   4.512  0.2156 -0.5260 -1.1133
  348ILE    HD3 3817   2.374   8.341   4.592 -0.8168 -0.8027 -0.6578
  348ILE      C 3818   2.728   8.110   4.933  0.5012 -0.0898  0.2464
  348ILE      O 3819   2.706   8.140   5.051 -0.0097 -0.2775  0.2007
  349LEU      N 3820   2.765   7.985   4.900 -0.6035 -0.4143  0.1791
  349LEU     HN 3821   2.772   7.972   4.802 -3.1536 -2.9113  0.2325
  349LEU     CA 3822   2.788   7.890   5.004  0.0190  0.0807  0.5049
  349LEU     HA 3823   2.698   7.881   5.062 -0.6660 -1.7768 -0.7465
  349LEU     CB 3824   2.813   7.747   4.953 -0.3560  0.1768  0.0361
  349LEU    HB1 3825   2.794   7.683   5.042 -3.8613  0.3132 -0.4760
  349LEU    HB2 3826   2.911   7.733   4.902 -0.4535 -0.8396  0.0918
  349LEU     CG 3827   2.700   7.702   4.860  0.2226  0.1066 -0.6422
  349LEU     HG 3828   2.699   7.772   4.773  0.5443 -0.1039 -0.8175
  349LEU    CD1 3829   2.744   7.577   4.782 -0.2185 -0.6132  0.2489
  349LEU   HD11 3830   2.840   7.602   4.732 -0.0130  0.8416  1.3009
  349LEU   HD12 3831   2.661   7.549   4.714 -1.2463  0.1298  1.1547
  349LEU   HD13 3832   2.768   7.499   4.857  1.1032 -1.4227 -0.9794
  349LEU    CD2 3833   2.554   7.698   4.910  0.4933  0.5488  0.2124
  349LEU   HD21 3834   2.481   7.655   4.837  1.6659 -1.3699  0.0767
  349LEU   HD22 3835   2.514   7.796   4.941  1.5680  1.3348 -0.8117
  349LEU   HD23 3836   2.552   7.631   4.998 -2.2523  0.3727  0.0789
  349LEU      C 3837   2.896   7.919   5.102  0.0825  0.5024  0.3119
  349LEU      O 3838   2.881   7.896   5.222 -0.0233  0.0985  0.2212
  350VAL      N 3839   3.015   7.967   5.062 -0.0948  0.2604 -0.5212
  350VAL     HN 3840   3.033   7.982   4.965  1.1610  2.3452 -0.0317
  350VAL     CA 3841   3.118   8.017   5.148 -0.2249  0.1600 -0.3076
  350VAL     HA 3842   3.128   7.938   5.221 -0.5432  0.4767  0.0839
  350VAL     CB 3843   3.257   8.007   5.094 -0.3992 -0.0233 -0.7209
  350VAL     HB 3844   3.335   8.030   5.169 -1.2082  1.4345 -0.2850
  350VAL    CG1 3845   3.294   7.865   5.049  0.0608 -0.0658 -0.2091
  350VAL   HG11 3846   3.388   7.861   4.990 -0.4119  0.3332 -1.0002
  350VAL   HG12 3847   3.217   7.822   4.981  0.7167  0.5409 -1.3591
  350VAL   HG13 3848   3.300   7.791   5.132 -1.2311 -0.1651 -0.1874
  350VAL    CG2 3849   3.285   8.113   4.986 -0.3830  0.0806 -0.6145
  350VAL   HG21 3850   3.388   8.100   4.946  0.1067 -1.2293  0.9466
  350VAL   HG22 3851   3.281   8.216   5.026 -0.1620  1.4174 -3.7307
  350VAL   HG23 3852   3.212   8.102   4.903 -0.2964  0.8095 -0.7967
  350VAL      C 3853   3.087   8.133   5.237  0.5074  0.1883 -0.0867
  350VAL      O 3854   3.111   8.123   5.357 -0.1170 -0.1779  0.0096
  351VAL      N 3855   3.012   8.231   5.184 -0.3949 -0.2515  0.3707
  351VAL     HN 3856   2.994   8.215   5.087  1.0247 -2.9545  0.4639
  351VAL     CA 3857   2.976   8.352   5.252  0.1636 -0.0988  0.4006
  351VAL     HA 3858   3.055   8.378   5.321 -0.4373  0.3818  0.9247
  351VAL     CB 3859   2.967   8.462   5.151  0.0707 -0.4873 -0.0185
  351VAL     HB 3860   2.897   8.433   5.069  0.5400 -0.9085 -0.2816
  351VAL    CG1 3861   2.929   8.597   5.214  0.2472 -0.0486 -0.8292
  351VAL   HG11 3862   2.845   8.576   5.284  2.3735  0.1829  1.9850
  351VAL   HG12 3863   2.897   8.679   5.146 -1.3256 -2.1450 -2.8179
  351VAL   HG13 3864   3.004   8.636   5.286 -0.0899 -0.9395  0.0217
  351VAL    CG2 3865   3.105   8.482   5.085  0.1819 -0.3440  0.2581
  351VAL   HG21 3866   3.125   8.397   5.017  0.9990  0.3810 -0.4237
  351VAL   HG22 3867   3.186   8.501   5.159  0.5371 -1.5750  0.2051
  351VAL   HG23 3868   3.105   8.570   5.017  1.3853  0.3970  1.1718
  351VAL      C 3869   2.858   8.323   5.338  0.0808  0.0667  0.3429
  351VAL      O 3870   2.838   8.393   5.438  0.4353  0.0924  0.3949
  352LEU      N 3871   2.778   8.220   5.303  0.5402 -0.1510 -0.0774
  352LEU     HN 3872   2.779   8.186   5.210  0.6432  3.9573 -1.7880
  352LEU     CA 3873   2.656   8.196   5.373  0.5096 -0.4161 -0.2231
  352LEU     HA 3874   2.622   8.294   5.403  4.0477  1.0281 -0.4502
  352LEU     CB 3875   2.542   8.124   5.299  0.3202 -0.6080  0.2495
  352LEU    HB1 3876   2.573   8.025   5.259  2.3148  0.1355 -0.1347
  352LEU    HB2 3877   2.513   8.180   5.208  0.1357 -2.7069 -1.0412
  352LEU     CG 3878   2.405   8.115   5.369  0.0530 -0.3134 -0.2347
  352LEU     HG 3879   2.415   8.057   5.462 -0.5854  2.3112  1.5902
  352LEU    CD1 3880   2.346   8.255   5.391  0.0138 -0.3661 -0.0059
  352LEU   HD11 3881   2.244   8.240   5.434 -0.0845  1.6069  0.5705
  352LEU   HD12 3882   2.328   8.318   5.301  0.2602 -0.0889  0.1381
  352LEU   HD13 3883   2.399   8.310   5.471  0.9693 -0.2965 -0.6731
  352LEU    CD2 3884   2.319   8.030   5.273 -0.0875 -0.0787 -0.3215
  352LEU   HD21 3885   2.356   7.925   5.266 -2.3669 -1.4361  4.0711
  352LEU   HD22 3886   2.306   8.078   5.174 -0.9549 -0.3644 -0.3505
  352LEU   HD23 3887   2.227   8.023   5.335  0.8831 -0.2839  1.1469
  352LEU      C 3888   2.689   8.115   5.494 -0.1201  0.0866  0.2976
  352LEU      O 3889   2.675   8.162   5.607  0.2867  0.9429 -0.0007
  353ILE      N 3890   2.735   7.989   5.479 -0.0663  0.1106  0.2591
  353ILE     HN 3891   2.775   7.971   5.390 -1.8102 -0.7345 -0.3824
  353ILE     CA 3892   2.748   7.889   5.580  0.1546 -0.1125  0.0118
  353ILE     HA 3893   2.662   7.889   5.646  0.2520  0.3857  0.1442
  353ILE     CB 3894   2.771   7.758   5.511  0.0824 -0.0132 -0.2033
  353ILE     HB 3895   2.862   7.757   5.447  1.6828  1.0574  1.9292
  353ILE    CG2 3896   2.794   7.650   5.619 -0.1677 -0.2980 -0.4355
  353ILE   HG21 3897   2.881   7.677   5.682 -0.5749 -0.4442  0.1977
  353ILE   HG22 3898   2.818   7.550   5.577  0.2798 -0.9231  1.2419
  353ILE   HG23 3899   2.704   7.645   5.684 -0.3823  2.5057 -0.4041
  353ILE    CG1 3900   2.652   7.715   5.424 -0.0408  0.0529 -0.0682
  353ILE   HG11 3901   2.611   7.803   5.370  3.3340  1.6110 -0.3602
  353ILE   HG12 3902   2.573   7.679   5.494  0.4565 -0.8207  0.0705
  353ILE     CD 3903   2.703   7.607   5.329 -0.4104  0.0492 -0.2628
  353ILE    HD1 3904   2.784   7.658   5.273  0.5892 -2.2714 -1.0827
  353ILE    HD2 3905   2.621   7.574   5.261  0.0279  2.6217 -2.1788
  353ILE    HD3 3906   2.753   7.521   5.379  0.2314  1.4998  1.6861
  353ILE      C 3907   2.856   7.926   5.676  0.4294 -0.0305 -0.3281
  353ILE      O 3908   2.845   7.901   5.796  0.0089 -0.3172 -0.4212
  354ILE      N 3909   2.964   7.997   5.641  0.1844  0.3426 -0.3338
  354ILE     HN 3910   2.986   8.028   5.548  0.8745  0.4114 -0.1536
  354ILE     CA 3911   3.066   8.018   5.739 -0.0751  0.3005 -0.0570
  354ILE     HA 3912   3.100   7.924   5.780 -0.7854  0.0825  0.0446
  354ILE     CB 3913   3.191   8.051   5.664 -0.2834  0.2333 -0.4382
  354ILE     HB 3914   3.182   8.120   5.578 -1.8685  0.9952  0.3103
  354ILE    CG2 3915   3.306   8.098   5.756 -0.3320  0.2446 -0.3837
  354ILE   HG21 3916   3.350   8.005   5.798 -0.8178 -0.4807 -1.4193
  354ILE   HG22 3917   3.277   8.171   5.835  2.9752  2.3246 -0.9101
  354ILE   HG23 3918   3.388   8.142   5.695  0.6657  0.0799  0.7865
  354ILE    CG1 3919   3.242   7.921   5.600 -0.3288  0.1103 -0.2292
  354ILE   HG11 3920   3.168   7.883   5.527 -1.8397 -0.1327  1.3826
  354ILE   HG12 3921   3.250   7.836   5.671 -1.0901  1.0608  1.0238
  354ILE     CD 3922   3.377   7.932   5.529 -0.0764 -0.1595  0.2045
  354ILE    HD1 3923   3.378   7.847   5.457 -2.7127  1.5724 -2.0930
  354ILE    HD2 3924   3.459   7.924   5.603 -1.9716  1.6698  2.6517
  354ILE    HD3 3925   3.379   8.028   5.472  0.9360  0.3896  1.1274
  354ILE      C 3926   3.033   8.126   5.837  0.2275  0.3088  0.0372
  354ILE      O 3927   3.075   8.126   5.952  0.3201 -0.5842  0.0115
  355CYS      N 3928   2.947   8.216   5.786 -0.2408 -0.2035 -0.0903
  355CYS     HN 3929   2.911   8.193   5.696  0.7762  0.6669 -0.7379
  355CYS     CA 3930   2.895   8.330   5.854  0.1844 -0.1705  0.1830
  355CYS     HA 3931   2.966   8.351   5.933  0.6897  3.6498 -1.1068
  355CYS     CB 3932   2.882   8.456   5.768  0.1630  0.2191  0.7481
  355CYS    HB1 3933   2.860   8.548   5.827  2.2252 -0.3842  2.5968
  355CYS    HB2 3934   2.805   8.454   5.688  0.0437  0.9175  0.8311
  355CYS     SG 3935   3.049   8.481   5.699 -0.2011 -0.2329 -0.3200
  355CYS    HG1 3936   3.006   8.487   5.574  1.7402  1.0187 -0.9682
  355CYS      C 3937   2.773   8.307   5.937  0.0310  0.4313  0.1316
  355CYS      O 3938   2.749   8.370   6.040  0.0497 -0.6611  0.8257
  356TRP      N 3939   2.690   8.211   5.892 -0.1526  0.5151  0.2913
  356TRP     HN 3940   2.695   8.176   5.799 -2.0020 -0.8594  0.6600
  356TRP     CA 3941   2.566   8.181   5.957 -0.1278  0.1743  0.1809
  356TRP     HA 3942   2.549   8.256   6.032 -1.2301  1.1463 -0.9968
  356TRP     CB 3943   2.455   8.183   5.851 -0.5241 -0.2988  0.5842
  356TRP    HB1 3944   2.362   8.148   5.902 -0.9712 -0.7174 -0.4907
  356TRP    HB2 3945   2.469   8.109   5.769 -3.8363 -1.1541  0.6177
  356TRP     CG 3946   2.418   8.320   5.807  0.3932 -0.2120  0.0862
  356TRP    CD1 3947   2.463   8.385   5.694  0.3313  0.3939  0.4049
  356TRP    HD1 3948   2.532   8.344   5.622 -0.0506 -0.5883  0.5766
  356TRP    NE1 3949   2.412   8.512   5.687 -0.6298 -0.0154 -0.3129
  356TRP    HE1 3950   2.436   8.582   5.624  1.8869 -1.3303 -0.9535
  356TRP    CE2 3951   2.339   8.530   5.802 -0.3791 -0.2026 -0.1225
  356TRP    CD2 3952   2.336   8.414   5.877  0.0706 -0.2705 -0.2086
  356TRP    CE3 3953   2.273   8.413   5.997 -0.1715 -0.4112 -0.3369
  356TRP    HE3 3954   2.281   8.329   6.065  2.7053 -0.3906 -0.5289
  356TRP    CZ3 3955   2.208   8.526   6.039  1.1611  0.3436 -0.2564
  356TRP    HZ3 3956   2.169   8.543   6.139  1.0199 -1.2799 -0.0134
  356TRP    CZ2 3957   2.269   8.640   5.840 -0.4830 -0.2672 -0.1270
  356TRP    HZ2 3958   2.279   8.732   5.783  3.8530 -0.3120  0.2660
  356TRP    CH2 3959   2.197   8.635   5.956 -0.5386  0.2894 -0.1355
  356TRP    HH2 3960   2.146   8.728   5.979  0.5670  1.7035 -2.9816
  356TRP      C 3961   2.563   8.050   6.029  0.0420  0.0609 -0.0164
  356TRP      O 3962   2.489   8.047   6.127 -0.3861  0.9382 -0.3039
  357GLY      N 3963   2.646   7.952   5.991  0.1240  0.0591  0.1653
  357GLY     HN 3964   2.711   7.972   5.917 -0.1815 -0.3958 -0.2367
  357GLY     CA 3965   2.654   7.822   6.050 -0.3215 -0.1412 -0.2105
  357GLY    HA1 3966   2.697   7.745   5.988 -2.9088 -1.0430 -0.9987
  357GLY    HA2 3967   2.552   7.797   6.075 -0.5396  1.0357  0.1146
  357GLY      C 3968   2.708   7.818   6.189  0.1684 -0.4810 -0.4054
  357GLY      O 3969   2.640   7.766   6.277  0.6666  0.1986  0.3918
  358PRO      N 3970   2.820   7.876   6.217 -0.0472 -0.3521  0.2109
  358PRO     CD 3971   2.918   7.896   6.111  0.0569  0.0278  0.3764
  358PRO    HD1 3972   2.902   8.002   6.080 -1.5503 -0.6053 -1.1545
  358PRO    HD2 3973   2.898   7.838   6.018  2.6531  0.0101 -0.2354
  358PRO     CA 3974   2.880   7.871   6.347 -0.0785 -0.0634  0.2379
  358PRO     HA 3975   2.878   7.768   6.381 -2.3517 -0.2661 -0.3164
  358PRO     CB 3976   3.025   7.915   6.327 -0.1104  0.1475  0.4526
  358PRO    HB1 3977   3.092   7.855   6.392 -0.0656  0.0979  0.3621
  358PRO    HB2 3978   3.033   8.024   6.344  0.1821  0.7727 -2.9987
  358PRO     CG 3979   3.055   7.885   6.179 -0.0143 -0.0385  0.5093
  358PRO    HG1 3980   3.128   7.959   6.141 -1.2184  1.5315  1.1119
  358PRO    HG2 3981   3.092   7.781   6.165 -2.1742 -0.9998  1.4996
  358PRO      C 3982   2.809   7.953   6.450 -0.1141 -0.2514  0.3636
  358PRO      O 3983   2.800   7.907   6.564  0.1841 -0.2530  0.3897
  359LEU      N 3984   2.766   8.074   6.410  0.0278 -0.1284  0.5796
  359LEU     HN 3985   2.792   8.110   6.322 -1.4886  0.9074  0.5193
  359LEU     CA 3986   2.672   8.162   6.473 -0.3645 -0.2581  0.1822
  359LEU     HA 3987   2.729   8.215   6.548 -0.4628  0.6674 -0.3839
  359LEU     CB 3988   2.627   8.266   6.370 -0.0507  0.1952  0.4999
  359LEU    HB1 3989   2.570   8.202   6.300  0.2207 -1.2863  1.5885
  359LEU    HB2 3990   2.713   8.293   6.306  0.3028 -2.2558 -0.1617
  359LEU     CG 3991   2.540   8.385   6.416 -0.2675  0.3451 -0.2895
  359LEU     HG 3992   2.462   8.347   6.485  0.2459  1.2839  0.8480
  359LEU    CD1 3993   2.622   8.478   6.507  0.1375  0.1537 -0.4536
  359LEU   HD11 3994   2.715   8.511   6.456  0.0996  2.2957  0.7067
  359LEU   HD12 3995   2.656   8.447   6.609 -2.2135 -0.5881  0.1729
  359LEU   HD13 3996   2.569   8.573   6.531  0.6557  0.3194  0.0769
  359LEU    CD2 3997   2.471   8.458   6.300 -0.2309  0.1820 -0.4148
  359LEU   HD21 3998   2.543   8.498   6.226  0.8900  0.1432  0.6338
  359LEU   HD22 3999   2.413   8.548   6.332 -1.7372 -0.3461 -1.5634
  359LEU   HD23 4000   2.399   8.392   6.246 -1.2926  0.1610  0.9632
  359LEU      C 4001   2.551   8.092   6.526 -0.3480 -0.1441  0.3738
  359LEU      O 4002   2.525   8.105   6.645 -0.4687 -0.1710  0.3506
  360LEU      N 4003   2.474   8.015   6.447  0.2958  0.1724 -0.5827
  360LEU     HN 4004   2.494   7.995   6.351  0.5799  0.1875 -0.5252
  360LEU     CA 4005   2.365   7.938   6.497  0.3887  0.3657 -0.0779
  360LEU     HA 4006   2.301   8.001   6.557  1.6306 -0.2828  2.0122
  360LEU     CB 4007   2.290   7.871   6.380  0.3084 -0.4233  0.4180
  360LEU    HB1 4008   2.367   7.811   6.328  0.3274 -1.0653  1.1611
  360LEU    HB2 4009   2.261   7.944   6.302 -0.1992 -2.3368 -1.2558
  360LEU     CG 4010   2.168   7.781   6.406  0.0080 -0.0829  0.1891
  360LEU     HG 4011   2.199   7.715   6.490 -0.9504  0.9531  1.3926
  360LEU    CD1 4012   2.054   7.863   6.469  0.1281  0.5276 -0.3778
  360LEU   HD11 4013   1.965   7.797   6.479 -1.1271  1.8532 -2.2523
  360LEU   HD12 4014   2.018   7.944   6.403 -2.5287 -0.3261 -0.0755
  360LEU   HD13 4015   2.081   7.904   6.569  0.9144  0.8466 -0.7049
  360LEU    CD2 4016   2.129   7.711   6.275  0.1494 -0.2882  0.2557
  360LEU   HD21 4017   2.042   7.644   6.293  0.2814 -0.7898 -0.8950
  360LEU   HD22 4018   2.215   7.653   6.236 -0.3432 -0.5857 -0.4141
  360LEU   HD23 4019   2.093   7.793   6.207  0.1536  0.6497  1.3554
  360LEU      C 4020   2.399   7.837   6.601 -0.1433  0.0408 -0.2157
  360LEU      O 4021   2.339   7.833   6.709 -0.1952  0.2261 -0.2381
  361ALA      N 4022   2.505   7.757   6.578  0.1515  0.2656  0.3403
  361ALA     HN 4023   2.567   7.765   6.500  0.1662  0.7276  0.3943
  361ALA     CA 4024   2.562   7.684   6.686 -0.1231 -0.2091  0.1653
  361ALA     HA 4025   2.486   7.619   6.727  0.1459  0.1898  1.3457
  361ALA     CB 4026   2.677   7.591   6.643 -0.2726 -0.3779  0.1247
  361ALA    HB1 4027   2.762   7.645   6.596  0.3372  0.0029  1.5982
  361ALA    HB2 4028   2.646   7.524   6.560 -1.6995 -1.8995  1.7982
  361ALA    HB3 4029   2.710   7.530   6.730  0.5944  0.4978  0.4281
  361ALA      C 4030   2.606   7.750   6.812 -0.5495  0.4092 -0.0063
  361ALA      O 4031   2.564   7.719   6.924  0.2055  0.0397  0.1822
  362ILE      N 4032   2.681   7.861   6.802  0.0507 -0.0009 -0.1049
  362ILE     HN 4033   2.711   7.885   6.710 -4.5079  2.2721 -1.3280
  362ILE     CA 4034   2.724   7.939   6.914 -0.4765  0.2707 -0.0900
  362ILE     HA 4035   2.781   7.879   6.983 -1.2780 -0.8416 -0.3704
  362ILE     CB 4036   2.817   8.041   6.855  0.0263 -0.0828  0.0891
  362ILE     HB 4037   2.774   8.097   6.769 -1.5585  0.4618  1.1958
  362ILE    CG2 4038   2.849   8.152   6.956  0.1847  0.0482 -0.1053
  362ILE   HG21 4039   2.931   8.216   6.916 -0.2572 -0.8411 -2.6494
  362ILE   HG22 4040   2.873   8.112   7.057  1.7366  0.3725 -0.3087
  362ILE   HG23 4041   2.763   8.222   6.957 -0.9896 -1.2794 -1.7760
  362ILE    CG1 4042   2.949   7.972   6.815 -0.0620  0.1318 -0.5898
  362ILE   HG11 4043   3.020   8.032   6.754  0.3140 -0.4039 -0.6822
  362ILE   HG12 4044   2.923   7.891   6.744  2.1013 -1.2565  0.1093
  362ILE     CD 4045   3.026   7.917   6.935 -0.4209  1.2704  0.1877
  362ILE    HD1 4046   3.128   7.892   6.899 -0.6232  1.6055 -0.6444
  362ILE    HD2 4047   2.975   7.836   6.991  1.0258  0.0354 -0.2173
  362ILE    HD3 4048   3.040   7.986   7.020  0.1077 -1.6136  2.6116
  362ILE      C 4049   2.615   7.999   6.996 -0.3947 -0.1547  0.3336
  362ILE      O 4050   2.629   7.996   7.118 -0.1195  0.1539  0.3125
  363MET      N 4051   2.509   8.052   6.932  0.2781  0.5248 -0.2309
  363MET     HN 4052   2.506   8.050   6.832 -2.4186 -2.7323 -0.2601
  363MET     CA 4053   2.395   8.104   7.001  0.0957 -0.0587 -0.0864
  363MET     HA 4054   2.430   8.161   7.086 -1.4748 -1.4487  1.5751
  363MET     CB 4055   2.310   8.190   6.906  0.0859 -0.3169 -0.3146
  363MET    HB1 4056   2.219   8.227   6.960 -0.6790 -1.7697 -0.5635
  363MET    HB2 4057   2.289   8.136   6.811  0.5920 -1.4789  0.2210
  363MET     CG 4058   2.384   8.320   6.872 -0.2459 -0.1243 -0.3071
  363MET    HG1 4059   2.463   8.302   6.796 -0.1221 -0.3507 -0.1263
  363MET    HG2 4060   2.425   8.373   6.960  0.8018 -0.4604 -0.5770
  363MET     SD 4061   2.282   8.453   6.803 -0.1367 -0.0740 -0.3730
  363MET     CE 4062   2.194   8.359   6.674 -0.4072  0.4428 -0.5684
  363MET    HE1 4063   2.163   8.424   6.589 -1.7811  1.1662  0.4375
  363MET    HE2 4064   2.114   8.295   6.717 -0.1787 -0.1500 -1.0191
  363MET    HE3 4065   2.275   8.289   6.647 -1.0374 -1.6200  2.3557
  363MET      C 4066   2.310   7.997   7.059 -0.5644  0.6150  0.2071
  363MET      O 4067   2.265   8.016   7.172 -0.5375  1.4519  0.0786
  364VAL      N 4068   2.287   7.877   7.001  0.0471  0.0541  1.1038
  364VAL     HN 4069   2.327   7.868   6.910  0.0620 -0.2558  1.1416
  364VAL     CA 4070   2.213   7.769   7.058  0.1585 -0.3839  0.4315
  364VAL     HA 4071   2.123   7.803   7.108  0.3346  1.7079 -0.5637
  364VAL     CB 4072   2.164   7.662   6.965  0.2860 -0.0192 -0.0604
  364VAL     HB 4073   2.253   7.610   6.925  1.1208  0.0947  1.5592
  364VAL    CG1 4074   2.080   7.558   7.042  0.2663  0.0432  0.0021
  364VAL   HG11 4075   2.036   7.498   6.959  1.6093 -1.4552  0.3416
  364VAL   HG12 4076   1.996   7.600   7.102  0.3534 -0.4862  0.4995
  364VAL   HG13 4077   2.136   7.489   7.107  0.3807  1.9459  2.0153
  364VAL    CG2 4078   2.079   7.727   6.854  0.2341  0.2027  0.1070
  364VAL   HG21 4079   2.132   7.809   6.799 -1.0711  1.7702  1.1027
  364VAL   HG22 4080   1.985   7.754   6.906  0.1780 -0.3323  0.2868
  364VAL   HG23 4081   2.056   7.647   6.781  0.0785 -1.1526  1.5976
  364VAL      C 4082   2.288   7.717   7.175  0.0471 -0.5773  0.4180
  364VAL      O 4083   2.234   7.695   7.283  0.1617  0.0337  0.6029
  365TYR      N 4084   2.422   7.704   7.167  0.0921  0.1065  0.0367
  365TYR     HN 4085   2.476   7.729   7.087 -1.7989  0.0136 -1.3422
  365TYR     CA 4086   2.497   7.653   7.277  0.1400  0.2259  0.0601
  365TYR     HA 4087   2.455   7.561   7.314  1.1149 -0.0387  0.5446
  365TYR     CB 4088   2.639   7.618   7.228  0.2384  0.1555  0.3951
  365TYR    HB1 4089   2.685   7.712   7.191 -1.2342  0.5841 -0.4161
  365TYR    HB2 4090   2.639   7.538   7.151 -0.3026  0.2711  0.2688
  365TYR     CG 4091   2.726   7.552   7.330  0.3291 -0.2533  0.0543
  365TYR    CD1 4092   2.820   7.624   7.400  0.2448 -0.2079  0.1200
  365TYR    HD1 4093   2.823   7.732   7.392 -0.8362 -0.3169 -2.8675
  365TYR    CE1 4094   2.902   7.565   7.493  0.0316  0.2795  0.6259
  365TYR    HE1 4095   2.977   7.617   7.549 -1.8623  2.3661  1.3772
  365TYR     CZ 4096   2.889   7.430   7.515 -0.1415  0.2110  0.1093
  365TYR     OH 4097   2.971   7.383   7.620 -0.2404 -0.4952 -0.1234
  365TYR     HH 4098   2.947   7.293   7.644 -0.0431 -0.3241  0.7233
  365TYR    CD2 4099   2.712   7.418   7.358 -0.0552 -0.3053 -0.3683
  365TYR    HD2 4100   2.648   7.355   7.299 -0.0413  1.4979 -2.4468
  365TYR    CE2 4101   2.789   7.357   7.454  0.2545  0.0687 -0.3783
  365TYR    HE2 4102   2.793   7.250   7.465  2.6199  0.0886 -0.3407
  365TYR      C 4103   2.497   7.747   7.392  0.5483  0.1183  0.1489
  365TYR      O 4104   2.486   7.698   7.505  0.1936 -0.7104 -0.2390
  366ASP      N 4105   2.506   7.880   7.372 -0.1479  0.2081  0.3947
  366ASP     HN 4106   2.509   7.921   7.281  0.1858 -0.5944  0.0284
  366ASP     CA 4107   2.497   7.988   7.464  0.4276  0.4561  0.1650
  366ASP     HA 4108   2.567   7.981   7.546  1.4260  2.0969 -0.4983
  366ASP     CB 4109   2.529   8.121   7.394  0.2878  0.1303 -0.5276
  366ASP    HB1 4110   2.448   8.156   7.327  0.9190  2.1116 -0.3180
  366ASP    HB2 4111   2.625   8.117   7.338  0.6247 -2.1435  0.1223
  366ASP     CG 4112   2.547   8.234   7.495 -0.3129 -0.2529  0.0190
  366ASP    OD1 4113   2.563   8.350   7.448 -0.2435 -0.4531 -0.4664
  366ASP    OD2 4114   2.563   8.217   7.618 -0.2968 -0.1976  0.0244
  366ASP      C 4115   2.360   7.988   7.524  0.4893 -0.2350  0.3105
  366ASP      O 4116   2.353   7.997   7.647 -0.0490 -0.1360  0.2745
  367VAL      N 4117   2.249   7.975   7.451  0.3261 -0.2541  0.5605
  367VAL     HN 4118   2.252   7.978   7.351  0.8459 -0.8374  0.5557
  367VAL     CA 4119   2.115   7.981   7.501  0.0807 -0.1757 -0.0927
  367VAL     HA 4120   2.103   8.073   7.557  1.4451  0.9194 -1.5107
  367VAL     CB 4121   2.007   7.984   7.397  0.1138  0.1023 -0.1200
  367VAL     HB 4122   2.020   7.895   7.331  1.3338 -0.1086  0.3691
  367VAL    CG1 4123   1.871   7.971   7.468 -0.0067 -0.6974 -0.4854
  367VAL   HG11 4124   1.862   8.044   7.551  0.5449 -2.3593  1.1070
  367VAL   HG12 4125   1.853   7.868   7.506 -0.1710  0.1732  1.9803
  367VAL   HG13 4126   1.787   8.000   7.402 -0.5396  1.1826  0.9363
  367VAL    CG2 4127   2.012   8.121   7.328 -0.5993  0.1262 -0.1377
  367VAL   HG21 4128   1.964   8.194   7.396 -0.5953 -0.7108  0.7961
  367VAL   HG22 4129   1.958   8.111   7.232 -1.8450 -0.0081  0.5561
  367VAL   HG23 4130   2.113   8.162   7.302  0.3628 -1.0441  1.5545
  367VAL      C 4131   2.088   7.875   7.602  0.0352  0.0837  0.1692
  367VAL      O 4132   2.026   7.894   7.707 -0.1939 -0.9571  0.2391
  368PHE      N 4133   2.135   7.750   7.582 -0.0257  0.1404 -0.3355
  368PHE     HN 4134   2.188   7.726   7.501 -2.5408 -1.2663 -1.6978
  368PHE     CA 4135   2.123   7.647   7.680  0.1636  0.3931 -0.0438
  368PHE     HA 4136   2.026   7.654   7.727 -0.1372  0.7269 -0.7016
  368PHE     CB 4137   2.137   7.512   7.607 -0.5299  0.2831  0.0239
  368PHE    HB1 4138   2.142   7.425   7.675 -2.7304 -0.1798 -0.3155
  368PHE    HB2 4139   2.224   7.508   7.538 -0.1867  0.3198  0.4498
  368PHE     CG 4140   2.017   7.481   7.524 -0.1976  0.2567 -0.4432
  368PHE    CD1 4141   2.038   7.447   7.392  0.2405 -0.2413 -0.2509
  368PHE    HD1 4142   2.139   7.460   7.356  0.9340  1.1885  2.0156
  368PHE    CE1 4143   1.928   7.423   7.314 -0.2244  0.6223  0.1182
  368PHE    HE1 4144   1.945   7.407   7.208 -0.2530  1.9854 -0.1029
  368PHE     CZ 4145   1.802   7.409   7.368 -0.1759 -0.1041  0.0575
  368PHE     HZ 4146   1.722   7.397   7.297  0.4364  0.1661 -0.6979
  368PHE    CD2 4147   1.889   7.482   7.572 -0.1742  0.0453 -0.3756
  368PHE    HD2 4148   1.871   7.491   7.679  2.9775 -2.8606  0.5815
  368PHE    CE2 4149   1.780   7.443   7.499 -0.4094  0.0193 -0.0143
  368PHE    HE2 4150   1.684   7.436   7.548 -0.2740  1.8862  0.5885
  368PHE      C 4151   2.224   7.646   7.790  0.0021 -0.4796  0.1023
  368PHE      O 4152   2.343   7.667   7.770 -0.1422  0.3533  0.1129
  369GLY      N 4153   2.170   7.619   7.910 -0.6623  0.4699  0.0236
  369GLY     HN 4154   2.077   7.584   7.913 -0.2397 -0.6470  2.2543
  369GLY     CA 4155   2.242   7.616   8.033 -0.4122 -0.0727 -0.1325
  369GLY    HA1 4156   2.302   7.526   8.030 -1.0756 -0.5775  0.8710
  369GLY    HA2 4157   2.172   7.605   8.115 -0.4906 -0.2659 -0.2242
  369GLY      C 4158   2.319   7.738   8.070 -0.1252 -0.2489 -0.1461
  369GLY      O 4159   2.308   7.846   8.012  0.0098 -0.3163 -0.2983
  370LYS      N 4160   2.383   7.736   8.188 -0.5816  0.5357  0.1212
  370LYS     HN 4161   2.381   7.653   8.244 -1.5710  0.8082  0.5177
  370LYS     CA 4162   2.447   7.847   8.251 -0.2394  0.1606  0.4486
  370LYS     HA 4163   2.384   7.935   8.254 -0.1793  0.1777  1.6098
  370LYS     CB 4164   2.482   7.812   8.396  0.2846  0.0746  0.3000
  370LYS    HB1 4165   2.518   7.906   8.442 -2.2271  0.4184  1.7134
  370LYS    HB2 4166   2.557   7.731   8.382 -0.5153 -0.6096 -0.1080
  370LYS     CG 4167   2.368   7.760   8.483 -0.0160 -0.6805 -0.5250
  370LYS    HG1 4168   2.416   7.755   8.583  0.3376 -1.5375 -0.7271
  370LYS    HG2 4169   2.348   7.654   8.457  0.8317 -0.9434 -0.1290
  370LYS     CD 4170   2.232   7.831   8.475  0.4170  0.3169  0.6402
  370LYS    HD1 4171   2.182   7.817   8.377 -1.1098  2.5111  1.0315
  370LYS    HD2 4172   2.240   7.941   8.489 -1.5688  0.6720 -0.6262
  370LYS     CE 4173   2.137   7.775   8.580 -0.1116  0.4506  0.2356
  370LYS    HE1 4174   2.181   7.784   8.682 -2.2076 -0.9884  1.3415
  370LYS    HE2 4175   2.111   7.669   8.561  0.2203  0.9413 -3.7625
  370LYS     NZ 4176   2.000   7.832   8.579 -0.2551  0.1126 -0.3002
  370LYS    HZ1 4177   1.930   7.787   8.641 -0.4369  0.7505 -0.0326
  370LYS    HZ2 4178   1.952   7.836   8.487 -0.6608  0.4616 -0.0768
  370LYS    HZ3 4179   2.016   7.925   8.624  2.0409  0.7120 -2.1345
  370LYS      C 4180   2.563   7.905   8.178 -0.6083 -0.0823 -0.3404
  370LYS      O 4181   2.635   7.834   8.108  0.0022 -0.0006  0.1977
  371MET      N 4182   2.585   8.037   8.186  0.2247 -0.2339 -0.0432
  371MET     HN 4183   2.516   8.094   8.228  1.3031  0.7683  0.4278
  371MET     CA 4184   2.688   8.122   8.134  0.0218  0.0331 -0.0086
  371MET     HA 4185   2.658   8.137   8.031 -0.1816 -0.0178  0.0426
  371MET     CB 4186   2.676   8.259   8.202  0.1749  0.0433 -0.0055
  371MET    HB1 4187   2.664   8.237   8.310 -0.5088 -0.5241 -0.1924
  371MET    HB2 4188   2.582   8.312   8.177  0.3100  1.2295  1.8178
  371MET     CG 4189   2.786   8.362   8.171  0.0744  0.1672  0.0419
  371MET    HG1 4190   2.887   8.317   8.186 -0.1200 -0.5185 -0.6117
  371MET    HG2 4191   2.766   8.445   8.242 -1.3302  0.5701 -0.7859
  371MET     SD 4192   2.780   8.420   7.999  0.4510 -0.2067 -0.0989
  371MET     CE 4193   2.892   8.555   8.047  0.2913 -0.0245 -0.2432
  371MET    HE1 4194   2.908   8.622   7.959  2.2799  1.2594  1.0286
  371MET    HE2 4195   2.993   8.522   8.078 -1.1902 -4.3652  0.6674
  371MET    HE3 4196   2.835   8.611   8.124 -0.8814  0.1904 -1.2116
  371MET      C 4197   2.830   8.076   8.128  0.0940  0.2968 -0.4192
  371MET      O 4198   2.892   8.047   8.230  0.2593  0.0691 -0.5817
  372ASN      N 4199   2.883   8.071   8.005  0.2805  0.2638 -0.3382
  372ASN     HN 4200   2.823   8.080   7.925 -1.1431  2.0798  0.8412
  372ASN     CA 4201   3.023   8.061   7.981  0.2519  0.3295 -0.5383
  372ASN     HA 4202   3.069   8.057   8.079 -2.4105  0.4982  0.7928
  372ASN     CB 4203   3.045   7.922   7.919  0.3201 -0.1407  0.5242
  372ASN    HB1 4204   2.995   7.919   7.820  1.6794 -0.6183 -0.1807
  372ASN    HB2 4205   2.995   7.844   7.981 -0.6739 -0.6546 -0.8886
  372ASN     CG 4206   3.190   7.878   7.898  0.2268 -0.2606  0.1309
  372ASN    OD1 4207   3.278   7.958   7.926 -0.0236  0.0821 -0.0553
  372ASN    ND2 4208   3.208   7.748   7.860 -0.0620 -0.1769 -0.2939
  372ASN   HD21 4209   3.302   7.723   7.839  0.5018  1.9658 -0.5690
  372ASN   HD22 4210   3.128   7.688   7.867 -0.4518  0.4869  1.3843
  372ASN      C 4211   3.069   8.176   7.898  0.0896  0.6517 -0.1848
  372ASN      O 4212   3.025   8.207   7.788  0.3253  0.0889 -0.4426
  373LYS      N 4213   3.167   8.251   7.951  0.5660 -0.0326 -0.0827
  373LYS     HN 4214   3.198   8.221   8.041  1.7560  1.7188  0.1290
  373LYS     CA 4215   3.231   8.369   7.903 -0.4237  0.3748 -0.4366
  373LYS     HA 4216   3.161   8.434   7.854  2.8543  2.0853 -3.3519
  373LYS     CB 4217   3.313   8.432   8.017  0.3260 -0.4677 -0.4976
  373LYS    HB1 4218   3.239   8.433   8.100  1.2280  1.8441  0.3609
  373LYS    HB2 4219   3.343   8.535   7.989  1.1221 -0.8262 -1.0289
  373LYS     CG 4220   3.438   8.355   8.059  0.1434 -0.4977 -0.0084
  373LYS    HG1 4221   3.512   8.365   7.976  1.7351  2.0040  1.5651
  373LYS    HG2 4222   3.413   8.247   8.066 -0.5182 -0.4485 -1.3264
  373LYS     CD 4223   3.515   8.408   8.181  0.0582  0.0740 -0.2010
  373LYS    HD1 4224   3.529   8.518   8.173 -1.0471  0.2972  0.6510
  373LYS    HD2 4225   3.611   8.355   8.197 -0.2174  0.1549  2.1153
  373LYS     CE 4226   3.440   8.383   8.312  0.2696 -0.8348 -0.2444
  373LYS    HE1 4227   3.437   8.275   8.339 -0.0256 -0.5484  0.9369
  373LYS    HE2 4228   3.339   8.426   8.295  1.9414  2.2565 -3.7155
  373LYS     NZ 4229   3.493   8.472   8.418 -0.7890 -0.1042 -0.3131
  373LYS    HZ1 4230   3.430   8.470   8.501 -0.8052 -1.0993 -0.3380
  373LYS    HZ2 4231   3.502   8.571   8.388 -1.1526 -0.3563 -1.2987
  373LYS    HZ3 4232   3.593   8.449   8.435 -1.1665 -1.0308  0.7804
  373LYS      C 4233   3.321   8.342   7.787  0.0672  0.3203 -0.0462
  373LYS      O 4234   3.338   8.432   7.705  0.1810  0.4418  0.1108
  374LEU      N 4235   3.368   8.217   7.771 -0.9613 -0.0450 -0.2592
  374LEU     HN 4236   3.351   8.152   7.845 -2.4580  0.8978  0.2724
  374LEU     CA 4237   3.452   8.177   7.663 -0.1074  0.0593  0.3589
  374LEU     HA 4238   3.538   8.243   7.662 -0.2081  0.1952  0.5684
  374LEU     CB 4239   3.492   8.028   7.665  0.1050  0.1092 -0.0846
  374LEU    HB1 4240   3.533   7.985   7.571  0.6421 -0.0738  0.2286
  374LEU    HB2 4241   3.399   7.968   7.665 -0.5045  1.0248 -0.2788
  374LEU     CG 4242   3.580   7.986   7.784 -0.1710 -0.1699  0.0201
  374LEU     HG 4243   3.513   7.959   7.869  0.0388  0.5770  0.4390
  374LEU    CD1 4244   3.659   7.860   7.745 -0.4047 -0.1843 -0.4136
  374LEU   HD11 4245   3.716   7.887   7.654  0.4036  2.2542  0.7154
  374LEU   HD12 4246   3.596   7.771   7.723  0.2336 -0.7107 -0.1168
  374LEU   HD13 4247   3.723   7.844   7.834 -2.6058  0.7836  1.4584
  374LEU    CD2 4248   3.677   8.095   7.831  0.1161 -0.7101  0.7001
  374LEU   HD21 4249   3.742   8.138   7.752 -0.0451 -1.4657  0.1567
  374LEU   HD22 4250   3.742   8.051   7.910  0.7238  1.5444  1.5464
  374LEU   HD23 4251   3.622   8.184   7.870  0.4030 -0.3334  0.2644
  374LEU      C 4252   3.370   8.187   7.539 -0.0799 -0.0996  0.3283
  374LEU      O 4253   3.413   8.234   7.434 -0.3278  0.1460  0.3368
  375ILE      N 4254   3.245   8.139   7.543 -0.2897  0.4271  0.0960
  375ILE     HN 4255   3.208   8.107   7.630  1.0558 -0.9340  0.1921
  375ILE     CA 4256   3.156   8.147   7.431  0.3463 -0.1981 -0.4578
  375ILE     HA 4257   3.198   8.096   7.346 -0.1657 -2.0302  0.3377
  375ILE     CB 4258   3.039   8.062   7.471  0.3594 -0.0889 -0.1822
  375ILE     HB 4259   2.990   8.108   7.559  1.1844  0.3532  0.0656
  375ILE    CG2 4260   2.933   8.061   7.360 -0.1108 -0.6045  0.2675
  375ILE   HG21 4261   2.983   8.035   7.264 -0.6266 -1.7866  0.3041
  375ILE   HG22 4262   2.883   8.160   7.356  0.6737 -0.2388 -1.6449
  375ILE   HG23 4263   2.855   7.982   7.360  0.3393 -1.0572 -0.2267
  375ILE    CG1 4264   3.072   7.918   7.514 -0.0576 -0.0962  0.1196
  375ILE   HG11 4265   2.980   7.856   7.512  0.6591 -1.1912  0.3451
  375ILE   HG12 4266   3.110   7.915   7.618 -0.1888 -0.2136  0.1640
  375ILE     CD 4267   3.185   7.851   7.435 -0.3761 -0.4888 -0.0025
  375ILE    HD1 4268   3.165   7.857   7.326  1.0007 -4.3280 -0.6331
  375ILE    HD2 4269   3.193   7.743   7.460 -0.6006 -0.0793  1.9920
  375ILE    HD3 4270   3.280   7.900   7.464  1.5517 -4.0729  0.2523
  375ILE      C 4271   3.125   8.285   7.385 -0.3190 -0.2852 -0.2683
  375ILE      O 4272   3.111   8.315   7.266 -0.6366  0.6213 -0.0170
  376LYS      N 4273   3.113   8.380   7.480 -0.2964 -0.5503  0.0029
  376LYS     HN 4274   3.110   8.356   7.576  0.6683 -0.7342 -0.0087
  376LYS     CA 4275   3.088   8.518   7.450  0.2777 -0.5053 -0.2829
  376LYS     HA 4276   2.998   8.530   7.392 -1.9897 -0.5604  2.9608
  376LYS     CB 4277   3.065   8.596   7.580 -0.2940 -0.6029 -0.3246
  376LYS    HB1 4278   3.055   8.704   7.556 -0.8352 -0.7852 -0.9746
  376LYS    HB2 4279   3.156   8.579   7.640 -1.6243 -0.4682  1.8414
  376LYS     CG 4280   2.943   8.556   7.663 -0.0933 -0.1351  0.2024
  376LYS    HG1 4281   2.920   8.636   7.737 -0.5088 -0.9765  1.0068
  376LYS    HG2 4282   2.958   8.461   7.719  2.6088 -0.1410 -0.4354
  376LYS     CD 4283   2.811   8.552   7.585 -0.1475  0.2611  0.2720
  376LYS    HD1 4284   2.819   8.478   7.502 -0.3196  1.0594 -0.4722
  376LYS    HD2 4285   2.806   8.650   7.532 -1.0483 -0.6090 -1.3389
  376LYS     CE 4286   2.695   8.530   7.682 -0.2067  0.1272  0.1710
  376LYS    HE1 4287   2.697   8.610   7.758 -0.8968 -1.3060  1.7701
  376LYS    HE2 4288   2.704   8.429   7.728 -0.4573 -0.3839 -0.8627
  376LYS     NZ 4289   2.561   8.536   7.620 -0.1095 -0.0439 -0.0611
  376LYS    HZ1 4290   2.552   8.481   7.533  1.0822  0.9570 -0.8380
  376LYS    HZ2 4291   2.519   8.629   7.598 -0.5330 -0.3218 -0.4451
  376LYS    HZ3 4292   2.500   8.489   7.690  0.2330  0.0713  0.3188
  376LYS      C 4293   3.200   8.582   7.375 -0.1065  0.0763 -0.3614
  376LYS      O 4294   3.186   8.666   7.286 -0.0096  0.7305  0.2329
  377THR      N 4295   3.327   8.546   7.395 -0.1568  0.2172  0.2339
  377THR     HN 4296   3.356   8.504   7.481 -1.4432 -1.9607 -0.3074
  377THR     CA 4297   3.439   8.594   7.320 -0.4754  0.7062  0.0699
  377THR     HA 4298   3.436   8.702   7.320  1.6887  0.8270 -0.6004
  377THR     CB 4299   3.576   8.569   7.377 -0.3303  0.0016 -0.5607
  377THR     HB 4300   3.604   8.464   7.357  0.5845  0.1041  0.1375
  377THR    OG1 4301   3.580   8.581   7.519  0.0743  0.0209 -0.5740
  377THR    HG1 4302   3.553   8.670   7.543  0.9553  0.3415 -0.7324
  377THR    CG2 4303   3.677   8.672   7.325  0.2097 -0.3385 -0.1835
  377THR   HG21 4304   3.695   8.650   7.218  0.9761 -2.2449  0.2988
  377THR   HG22 4305   3.772   8.665   7.384  0.2066  0.7924 -0.0131
  377THR   HG23 4306   3.633   8.774   7.333 -1.0082 -0.8249 -0.4904
  377THR      C 4307   3.439   8.552   7.177 -0.4532  0.5947  0.1023
  377THR      O 4308   3.457   8.634   7.087 -0.0309  0.0403 -0.3303
  378VAL      N 4309   3.410   8.424   7.146  0.3943  0.3453  0.2851
  378VAL     HN 4310   3.415   8.363   7.225 -0.2733  0.0195  0.0857
  378VAL     CA 4311   3.387   8.365   7.018  0.0045 -0.0722  0.5450
  378VAL     HA 4312   3.480   8.382   6.967  0.8131  2.6204  2.7204
  378VAL     CB 4313   3.364   8.217   7.029  0.1354 -0.1131  0.2493
  378VAL     HB 4314   3.275   8.197   7.091  0.5907  1.0182  1.3057
  378VAL    CG1 4315   3.333   8.163   6.888  0.4876 -0.3141  0.2466
  378VAL   HG11 4316   3.407   8.209   6.819 -1.0323  0.5121 -0.9075
  378VAL   HG12 4317   3.231   8.191   6.856  0.6159  0.7713  0.7391
  378VAL   HG13 4318   3.350   8.053   6.880  1.4756 -0.1911  0.5308
  378VAL    CG2 4319   3.484   8.147   7.097  0.3949  0.5395  0.4682
  378VAL   HG21 4320   3.476   8.039   7.075 -0.6595  1.2184 -3.2099
  378VAL   HG22 4321   3.470   8.159   7.207 -0.8987  0.8485  0.2866
  378VAL   HG23 4322   3.583   8.170   7.054  1.3614 -2.9155  0.6251
  378VAL      C 4323   3.268   8.420   6.948  0.5526  0.0496 -0.3019
  378VAL      O 4324   3.263   8.451   6.829  0.4316  0.1953 -0.2602
  379PHE      N 4325   3.158   8.435   7.024  0.5671  0.4491 -0.3580
  379PHE     HN 4326   3.150   8.403   7.118  1.3699 -0.9805 -0.7452
  379PHE     CA 4327   3.040   8.505   6.981 -0.0907 -0.3102  0.1726
  379PHE     HA 4328   2.999   8.449   6.898 -0.3179  0.8250 -0.5019
  379PHE     CB 4329   2.934   8.509   7.092  0.0457  0.2407  0.2862
  379PHE    HB1 4330   2.978   8.564   7.179  1.6927 -0.9332  0.2571
  379PHE    HB2 4331   2.894   8.411   7.126 -1.7541  0.9592  0.3256
  379PHE     CG 4332   2.814   8.586   7.052 -0.0940 -0.1099  0.0297
  379PHE    CD1 4333   2.787   8.712   7.101 -0.3862 -0.2581  0.2555
  379PHE    HD1 4334   2.853   8.752   7.176 -1.5664  1.8938  0.2380
  379PHE    CE1 4335   2.671   8.779   7.070  0.2032  0.4100 -0.5672
  379PHE    HE1 4336   2.655   8.880   7.105 -0.1982 -0.0632  0.6837
  379PHE     CZ 4337   2.585   8.724   6.978 -0.1170  0.0259 -0.0486
  379PHE     HZ 4338   2.506   8.787   6.940  1.4696  0.4465 -2.9097
  379PHE    CD2 4339   2.730   8.532   6.957  0.0778 -0.5978  0.1531
  379PHE    HD2 4340   2.744   8.438   6.907 -0.6353 -0.0535 -1.1259
  379PHE    CE2 4341   2.617   8.602   6.923  0.2969 -0.0938  0.4460
  379PHE    HE2 4342   2.549   8.559   6.851  0.4833  2.0618 -1.1317
  379PHE      C 4343   3.056   8.643   6.928 -0.6168 -0.1053  0.5370
  379PHE      O 4344   2.992   8.675   6.828  0.2970 -0.0243 -0.0441
  380ALA      N 4345   3.150   8.724   6.981 -0.1562 -0.4371  0.2337
  380ALA     HN 4346   3.201   8.688   7.058 -1.2360 -0.8393  0.7813
  380ALA     CA 4347   3.194   8.851   6.933 -0.1603 -0.4264  0.2589
  380ALA     HA 4348   3.099   8.903   6.940  0.2793  0.3376  0.7727
  380ALA     CB 4349   3.303   8.921   7.015 -0.5933 -0.0659  0.5346
  380ALA    HB1 4350   3.291   8.883   7.119 -0.2003 -2.3210 -0.1826
  380ALA    HB2 4351   3.302   9.032   7.009 -1.0033 -0.0971  0.0167
  380ALA    HB3 4352   3.404   8.887   6.981 -0.8557 -1.7778  1.3444
  380ALA      C 4353   3.237   8.851   6.790  0.0614  0.1920  0.3223
  380ALA      O 4354   3.196   8.933   6.708  0.2910  0.2875  0.3006
  381PHE      N 4355   3.321   8.754   6.749 -0.0765  0.0881  0.2864
  381PHE     HN 4356   3.348   8.684   6.815 -1.3741 -1.9795 -1.2392
  381PHE     CA 4357   3.363   8.731   6.615 -0.4300 -0.0563  0.1986
  381PHE     HA 4358   3.408   8.817   6.565 -1.0688 -1.2526 -2.6524
  381PHE     CB 4359   3.471   8.623   6.598  0.2175  0.6027  0.0489
  381PHE    HB1 4360   3.507   8.626   6.493  1.2838 -0.8725  0.3353
  381PHE    HB2 4361   3.447   8.519   6.627  0.2013  0.9237  1.2484
  381PHE     CG 4362   3.584   8.666   6.685  0.3235 -0.1901  0.3091
  381PHE    CD1 4363   3.631   8.589   6.789 -0.2582 -0.5649  0.2982
  381PHE    HD1 4364   3.582   8.500   6.827 -1.2386 -0.0343  0.3236
  381PHE    CE1 4365   3.742   8.626   6.861 -0.3907 -0.1127  0.2778
  381PHE    HE1 4366   3.775   8.564   6.943 -0.3181  0.1810  0.4697
  381PHE     CZ 4367   3.812   8.736   6.819 -0.1180 -0.3846  0.0061
  381PHE     HZ 4368   3.897   8.760   6.881  0.6110 -1.5752 -0.5043
  381PHE    CD2 4369   3.654   8.779   6.650  0.1366 -0.1342  0.1142
  381PHE    HD2 4370   3.623   8.821   6.556 -4.2925 -0.0502  1.3931
  381PHE    CE2 4371   3.773   8.812   6.711  0.2305 -0.2305 -0.0145
  381PHE    HE2 4372   3.837   8.890   6.673  0.8052 -1.7146 -2.2368
  381PHE      C 4373   3.254   8.685   6.525  0.0379 -0.4367 -0.1746
  381PHE      O 4374   3.237   8.742   6.417 -0.1146  0.0387  0.0981
  382CYS      N 4375   3.168   8.593   6.571  0.2695 -0.1527  0.8401
  382CYS     HN 4376   3.182   8.545   6.658 -1.2227 -2.2320  0.0323
  382CYS     CA 4377   3.052   8.552   6.498  0.4104  0.7147  0.1136
  382CYS     HA 4378   3.091   8.507   6.407 -1.6152  0.1970 -0.5674
  382CYS     CB 4379   2.979   8.438   6.571  0.6575  0.8953  0.6403
  382CYS    HB1 4380   2.899   8.396   6.506  3.1647  0.6563 -2.5441
  382CYS    HB2 4381   2.937   8.476   6.667 -0.7620  0.9049  0.0366
  382CYS     SG 4382   3.097   8.302   6.601  0.0421  0.2812  0.3054
  382CYS    HG1 4383   3.179   8.387   6.661  1.1045 -0.2228 -0.4051
  382CYS      C 4384   2.952   8.658   6.467 -0.9578 -0.4134  0.5641
  382CYS      O 4385   2.890   8.659   6.361 -0.1573 -0.6749  0.0870
  383SER      N 4386   2.927   8.753   6.559 -0.2921  0.1246  0.1961
  383SER     HN 4387   2.972   8.743   6.648 -0.1745 -2.8809 -0.0998
  383SER     CA 4388   2.853   8.874   6.543  0.3281  0.4507 -0.2736
  383SER     HA 4389   2.751   8.841   6.529  0.7894 -1.1029 -0.1475
  383SER     CB 4390   2.846   8.960   6.670 -0.9640 -0.1564  0.0864
  383SER    HB1 4391   2.950   8.989   6.695 -0.7759 -2.1605  1.8585
  383SER    HB2 4392   2.806   8.900   6.754 -1.6746 -0.5693 -0.5321
  383SER     OG 4393   2.770   9.078   6.648 -0.3115  0.2336 -0.1239
  383SER    HG1 4394   2.679   9.050   6.633 -0.2147  0.9388 -2.4410
  383SER      C 4395   2.904   8.954   6.428  0.5478  0.4662 -0.1667
  383SER      O 4396   2.827   8.996   6.341  0.0848 -0.7600 -0.3693
  384MET      N 4397   3.036   8.979   6.424  0.6919 -0.1769  0.3162
  384MET     HN 4398   3.099   8.957   6.497 -1.2362 -1.4204  1.6872
  384MET     CA 4399   3.104   9.045   6.317 -0.3186  0.4822  0.0535
  384MET     HA 4400   3.059   9.142   6.306  0.1003  0.4426 -3.0852
  384MET     CB 4401   3.241   9.093   6.368 -0.0020  0.3315 -0.6405
  384MET    HB1 4402   3.275   9.153   6.281  0.1652 -0.0843 -0.8709
  384MET    HB2 4403   3.303   9.006   6.400 -0.4888  0.3569  0.3996
  384MET     CG 4404   3.226   9.182   6.491  0.4067 -0.3360 -0.0986
  384MET    HG1 4405   3.190   9.135   6.585  0.2942 -0.0830 -0.0143
  384MET    HG2 4406   3.155   9.266   6.476 -1.4314 -1.7399  0.3033
  384MET     SD 4407   3.389   9.249   6.536  0.3108 -0.1072 -0.0924
  384MET     CE 4408   3.451   9.122   6.649  0.2147  0.2253  0.3353
  384MET    HE1 4409   3.397   9.133   6.746 -1.8164 -0.0180 -0.7323
  384MET    HE2 4410   3.560   9.141   6.658  0.9458 -2.9002 -0.6742
  384MET    HE3 4411   3.436   9.020   6.608 -0.7427  0.3629  0.3149
  384MET      C 4412   3.103   8.971   6.187 -1.1093 -0.1909  0.4396
  384MET      O 4413   3.090   9.036   6.084 -0.0777 -0.3687  0.1855
  385LEU      N 4414   3.112   8.837   6.186  0.0706 -0.1138  0.2917
  385LEU     HN 4415   3.116   8.797   6.277 -1.4668  1.7555  1.2394
  385LEU     CA 4416   3.085   8.757   6.070  0.0788  0.2346  0.0490
  385LEU     HA 4417   3.152   8.791   5.993  2.8607  1.1448  2.6687
  385LEU     CB 4418   3.111   8.607   6.094  0.1074  0.2562  0.1544
  385LEU    HB1 4419   3.086   8.553   6.001  1.3830  2.3757 -1.5153
  385LEU    HB2 4420   3.039   8.575   6.173 -0.2900 -0.7405 -0.5991
  385LEU     CG 4421   3.251   8.548   6.118 -0.0806 -0.2682 -0.0247
  385LEU     HG 4422   3.296   8.605   6.203 -0.8492 -1.0439  0.9296
  385LEU    CD1 4423   3.240   8.400   6.158 -0.0794 -0.3308 -0.2597
  385LEU   HD11 4424   3.169   8.353   6.087 -1.8812  0.0385  1.2235
  385LEU   HD12 4425   3.199   8.381   6.259  1.4744 -0.3142  0.4080
  385LEU   HD13 4426   3.342   8.357   6.145  1.8767  2.8438  2.7665
  385LEU    CD2 4427   3.336   8.561   5.991 -0.2739  0.2792 -0.1016
  385LEU   HD21 4428   3.335   8.460   5.945  1.1727  0.9495 -1.7277
  385LEU   HD22 4429   3.438   8.598   6.018 -1.7897  3.8997  1.3148
  385LEU   HD23 4430   3.295   8.631   5.915 -0.7839  1.1536  0.9442
  385LEU      C 4431   2.950   8.769   6.009 -0.2277 -0.5806  0.5480
  385LEU      O 4432   2.938   8.776   5.887  0.0980  0.1965  0.5561
  386CYS      N 4433   2.843   8.791   6.087  0.0603  0.8013  0.5794
  386CYS     HN 4434   2.870   8.781   6.183  2.9290  1.5525 -0.0525
  386CYS     CA 4435   2.717   8.838   6.037 -0.1052  0.2744  0.4987
  386CYS     HA 4436   2.692   8.772   5.956 -0.4773  2.2100 -1.0395
  386CYS     CB 4437   2.592   8.827   6.126 -0.6378 -0.7049 -0.3505
  386CYS    HB1 4438   2.624   8.897   6.206  0.8753 -0.0291 -1.4840
  386CYS    HB2 4439   2.583   8.726   6.172 -2.4186 -1.2895 -1.8724
  386CYS     SG 4440   2.436   8.896   6.064 -0.5587 -0.4525 -0.2670
  386CYS    HG1 4441   2.389   8.783   6.014 -1.9540  0.4433 -1.0581
  386CYS      C 4442   2.725   8.968   5.965  0.2884 -0.0056  0.0317
  386CYS      O 4443   2.667   8.989   5.858 -0.1535 -0.0793  0.2542
  387LEU      N 4444   2.794   9.066   6.025  0.8416 -0.3842  0.0249
  387LEU     HN 4445   2.814   9.064   6.123 -2.1067 -0.9958  0.7096
  387LEU     CA 4446   2.822   9.185   5.951  0.2750 -0.0526  0.3387
  387LEU     HA 4447   2.727   9.227   5.921 -0.5091 -1.3846  0.8750
  387LEU     CB 4448   2.877   9.303   6.033 -0.3910  0.4625  0.0599
  387LEU    HB1 4449   2.869   9.400   5.978 -1.1988 -0.9477 -2.4764
  387LEU    HB2 4450   2.983   9.286   6.064 -0.2210  2.4957  0.7460
  387LEU     CG 4451   2.807   9.338   6.165 -0.5614 -0.4176  0.2087
  387LEU     HG 4452   2.807   9.252   6.235  0.5439  0.9974  2.0278
  387LEU    CD1 4453   2.885   9.456   6.224 -1.0461  0.0699 -0.1108
  387LEU   HD11 4454   2.900   9.538   6.150 -0.6034  1.8549  1.8497
  387LEU   HD12 4455   2.988   9.421   6.247 -1.0466 -1.7257 -2.5941
  387LEU   HD13 4456   2.841   9.500   6.317 -2.3716 -0.7847 -0.3177
  387LEU    CD2 4457   2.660   9.381   6.147 -0.2638  0.3615 -0.4359
  387LEU   HD21 4458   2.627   9.436   6.238  0.1485  0.2473 -0.2103
  387LEU   HD22 4459   2.600   9.289   6.132  0.2938  0.0698 -0.9143
  387LEU   HD23 4460   2.641   9.446   6.059  0.1784  0.7985 -0.2171
  387LEU      C 4461   2.898   9.169   5.825 -0.1544 -1.0011  0.1915
  387LEU      O 4462   2.867   9.239   5.728  0.0049 -0.6275  0.4067
  388LEU      N 4463   2.997   9.078   5.822  0.5361 -0.2578  0.1549
  388LEU     HN 4464   3.021   9.027   5.905 -0.3205 -0.9273 -0.0036
  388LEU     CA 4465   3.078   9.071   5.704  0.0258 -0.0583 -0.2077
  388LEU     HA 4466   3.101   9.170   5.667 -0.6387  0.0790 -0.2792
  388LEU     CB 4467   3.216   9.015   5.742 -0.2406 -0.1687  0.6272
  388LEU    HB1 4468   3.194   8.922   5.799  2.5777 -0.4179  1.4613
  388LEU    HB2 4469   3.257   9.092   5.810  0.8288  1.1379 -1.3911
  388LEU     CG 4470   3.319   8.983   5.632  0.2778  0.6838  0.8548
  388LEU     HG 4471   3.266   8.922   5.556 -1.3497 -1.6831  3.6702
  388LEU    CD1 4472   3.371   9.113   5.568 -0.1445  0.3025 -0.3001
  388LEU   HD11 4473   3.413   9.180   5.646 -0.1185  1.0643 -0.9566
  388LEU   HD12 4474   3.290   9.162   5.511 -1.6353 -1.5610  0.1268
  388LEU   HD13 4475   3.447   9.098   5.488  0.1478  0.5158 -0.0682
  388LEU    CD2 4476   3.439   8.909   5.693  0.3757  0.3535  0.2675
  388LEU   HD21 4477   3.419   8.807   5.732  3.1095  0.6815  2.9473
  388LEU   HD22 4478   3.476   8.972   5.777 -0.9658  2.4555 -0.6313
  388LEU   HD23 4479   3.515   8.908   5.612 -1.2220  1.7115 -1.3417
  388LEU      C 4480   3.006   9.004   5.592  0.0380 -0.6116  0.1089
  388LEU      O 4481   3.018   9.048   5.477  0.0424  0.1532  0.3961
  389ASN      N 4482   2.906   8.921   5.624 -0.1899 -0.4179 -0.0988
  389ASN     HN 4483   2.909   8.888   5.718  0.1623 -1.0383 -0.3228
  389ASN     CA 4484   2.813   8.872   5.527 -0.0621  0.1115 -0.4898
  389ASN     HA 4485   2.871   8.853   5.437  0.0886 -0.0225 -0.3638
  389ASN     CB 4486   2.738   8.752   5.586  0.4770  0.0302  0.0385
  389ASN    HB1 4487   2.716   8.792   5.687  2.2289 -2.8599  1.7134
  389ASN    HB2 4488   2.804   8.664   5.600  0.0877 -0.3706 -0.5689
  389ASN     CG 4489   2.606   8.712   5.521  0.3594  0.4890 -0.0110
  389ASN    OD1 4490   2.501   8.771   5.546  0.0149 -0.2603  0.3536
  389ASN    ND2 4491   2.605   8.600   5.444  0.3144  0.4664  0.0224
  389ASN   HD21 4492   2.535   8.594   5.373  0.4942  1.9438 -0.3180
  389ASN   HD22 4493   2.685   8.542   5.426  0.7586  0.3099  2.2003
  389ASN      C 4494   2.720   8.983   5.492 -0.4884 -0.1543 -0.2041
  389ASN      O 4495   2.680   8.988   5.376 -0.1548 -0.7132 -0.3449
  390SER      N 4496   2.682   9.075   5.583 -0.4851  0.1003 -0.4600
  390SER     HN 4497   2.726   9.072   5.672 -0.0324  2.5336 -0.5339
  390SER     CA 4498   2.594   9.185   5.555 -0.3561  0.1741 -0.5757
  390SER     HA 4499   2.505   9.152   5.505 -1.0735  2.3793 -0.8512
  390SER     CB 4500   2.535   9.251   5.681  0.0125 -0.1093 -0.2509
  390SER    HB1 4501   2.460   9.328   5.655 -0.8950 -0.6272  0.7626
  390SER    HB2 4502   2.617   9.304   5.735 -1.6042  0.9378  1.2807
  390SER     OG 4503   2.474   9.152   5.763  0.5402 -0.1955  0.0426
  390SER    HG1 4504   2.539   9.086   5.789 -1.0472 -2.1069 -0.5972
  390SER      C 4505   2.653   9.289   5.466  0.3374  0.0128 -0.3182
  390SER      O 4506   2.577   9.358   5.397 -0.4074  0.1601  0.6130
  391THR      N 4507   2.786   9.306   5.465  0.3811 -0.3138 -0.1955
  391THR     HN 4508   2.825   9.260   5.544 -1.6481 -0.1343  0.9772
  391THR     CA 4509   2.864   9.379   5.369  0.0166 -0.0290 -0.2784
  391THR     HA 4510   2.817   9.476   5.358 -1.1322 -0.7122 -1.7262
  391THR     CB 4511   3.006   9.397   5.413 -0.0717 -0.3179  0.1331
  391THR     HB 4512   3.063   9.303   5.424  2.1327  1.1760  3.0372
  391THR    OG1 4513   3.013   9.445   5.547 -0.4417 -0.5335  0.2323
  391THR    HG1 4514   2.923   9.461   5.575 -0.6717  0.3020 -0.9276
  391THR    CG2 4515   3.080   9.502   5.328 -0.6965 -0.0372 -0.0697
  391THR   HG21 4516   3.149   9.466   5.249  3.1873  2.3723  1.9339
  391THR   HG22 4517   3.159   9.540   5.396 -1.4653  2.3015 -0.3901
  391THR   HG23 4518   3.003   9.573   5.291 -1.4827 -1.3838 -1.1445
  391THR      C 4519   2.869   9.321   5.232 -0.0464 -0.3770 -0.1342
  391THR      O 4520   2.860   9.389   5.130  0.2801 -0.1619 -0.0241
  392VAL      N 4521   2.878   9.187   5.223 -0.0071 -0.4064  0.3096
  392VAL     HN 4522   2.890   9.137   5.308  0.0941 -0.3003  0.3586
  392VAL     CA 4523   2.909   9.113   5.105  0.1356  0.6214 -0.3089
  392VAL     HA 4524   2.975   9.161   5.035  0.3394 -2.5482 -2.5298
  392VAL     CB 4525   3.009   9.005   5.134 -0.3544  0.2349 -0.0482
  392VAL     HB 4526   2.982   8.942   5.222  1.0202  0.5785  0.6561
  392VAL    CG1 4527   3.025   8.907   5.017 -0.1053 -0.2110  0.3515
  392VAL   HG11 4528   3.062   8.957   4.924 -0.5832 -0.9088 -0.2291
  392VAL   HG12 4529   2.925   8.862   5.000 -0.7595  1.1736  0.3196
  392VAL   HG13 4530   3.093   8.824   5.042 -0.2623 -0.1619  0.9447
  392VAL    CG2 4531   3.149   9.059   5.167 -0.2559  0.1541 -0.3351
  392VAL   HG21 4532   3.214   8.975   5.201 -0.7195 -0.0384  0.0849
  392VAL   HG22 4533   3.150   9.146   5.235 -3.3577  0.5902 -0.7323
  392VAL   HG23 4534   3.179   9.091   5.065  0.4627 -1.3105 -0.6091
  392VAL      C 4535   2.791   9.076   5.021  0.2143 -0.1950 -0.0712
  392VAL      O 4536   2.800   9.061   4.899 -0.0918  0.2792 -0.1552
  393ASN      N 4537   2.678   9.071   5.092  0.1643 -0.5549 -0.1766
  393ASN     HN 4538   2.681   9.067   5.192  0.7096 -2.1636 -0.2270
  393ASN     CA 4539   2.548   9.053   5.036  0.4460 -0.7067 -0.7804
  393ASN     HA 4540   2.547   8.952   4.995 -1.6615 -0.8337 -0.5586
  393ASN     CB 4541   2.435   9.053   5.140  0.8486 -0.1186 -0.3400
  393ASN    HB1 4542   2.337   9.074   5.093  0.7457 -1.8461 -0.9976
  393ASN    HB2 4543   2.461   9.133   5.212  0.0517  1.0892 -1.3579
  393ASN     CG 4544   2.424   8.923   5.219  0.0146  0.0398 -0.1807
  393ASN    OD1 4545   2.461   8.816   5.170  0.0416  0.1837 -0.4753
  393ASN    ND2 4546   2.378   8.932   5.347  0.0577 -0.3162 -0.1376
  393ASN   HD21 4547   2.359   8.849   5.399 -0.4799  0.5959  1.1630
  393ASN   HD22 4548   2.343   9.020   5.381  0.9552  0.3579 -0.8746
  393ASN      C 4549   2.509   9.132   4.915  0.0731  0.1804 -0.0861
  393ASN      O 4550   2.467   9.071   4.817  0.2544  0.1810 -0.1644
  394PRO      N 4551   2.525   9.260   4.908  0.2958  0.1471 -0.1843
  394PRO     CD 4552   2.546   9.343   5.026  0.2425  0.3219 -0.2979
  394PRO    HD1 4553   2.654   9.336   5.051  0.9822  0.3140 -3.1112
  394PRO    HD2 4554   2.479   9.315   5.110  0.7862  0.1115  0.0728
  394PRO     CA 4555   2.498   9.331   4.786  0.2414  0.1247 -0.1855
  394PRO     HA 4556   2.393   9.320   4.760 -0.6348  2.9935  1.6465
  394PRO     CB 4557   2.535   9.475   4.823 -0.4830  0.2725 -0.0141
  394PRO    HB1 4558   2.489   9.550   4.754  2.0068  0.4654 -1.5905
  394PRO    HB2 4559   2.642   9.501   4.809 -1.1842  3.0251 -0.8667
  394PRO     CG 4560   2.508   9.483   4.974 -0.1226  0.3530  0.0458
  394PRO    HG1 4561   2.565   9.567   5.020  0.0071  1.0163 -1.2561
  394PRO    HG2 4562   2.401   9.500   4.998  0.3939  1.2441  1.9010
  394PRO      C 4563   2.570   9.287   4.664  0.2669  0.1277 -0.1719
  394PRO      O 4564   2.517   9.300   4.553 -0.3167  0.2854  0.1205
  395ILE      N 4565   2.694   9.241   4.687  0.1412 -0.2863 -0.3106
  395ILE     HN 4566   2.732   9.238   4.779  0.2979  2.5164 -0.2127
  395ILE     CA 4567   2.792   9.206   4.588  0.1584 -0.4447 -0.2385
  395ILE     HA 4568   2.785   9.280   4.509  0.9351  0.9642  0.9765
  395ILE     CB 4569   2.936   9.212   4.627 -0.0225 -0.1840  0.4058
  395ILE     HB 4570   2.942   9.140   4.712 -3.8442 -1.1759  0.0107
  395ILE    CG2 4571   3.028   9.152   4.519  0.4036  0.1665  0.5695
  395ILE   HG21 4572   3.135   9.155   4.549  0.0538 -1.2614  2.1150
  395ILE   HG22 4573   3.006   9.198   4.420 -0.4675 -1.1401  0.1231
  395ILE   HG23 4574   3.008   9.045   4.496  0.1925  0.3543 -0.1586
  395ILE    CG1 4575   2.994   9.349   4.667  0.2294 -0.0741 -0.3226
  395ILE   HG11 4576   2.962   9.435   4.605  2.5877  0.1449 -1.3319
  395ILE   HG12 4577   3.105   9.342   4.665  0.1596 -1.4709 -0.2795
  395ILE     CD 4578   2.951   9.387   4.808 -0.3719 -0.1446 -0.4819
  395ILE    HD1 4579   3.015   9.470   4.844  0.1237 -0.1604 -1.3008
  395ILE    HD2 4580   2.974   9.305   4.880  1.0002  0.2884 -0.3965
  395ILE    HD3 4581   2.846   9.422   4.804 -0.0018  0.9081 -1.4650
  395ILE      C 4582   2.750   9.074   4.534 -0.0125 -0.5000  0.0266
  395ILE      O 4583   2.764   9.055   4.413 -0.4492  0.2507 -0.1446
  396ILE      N 4584   2.697   8.977   4.611  0.2868 -0.4347  0.3135
  396ILE     HN 4585   2.694   8.989   4.710  1.0554  1.1988  0.1764
  396ILE     CA 4586   2.655   8.850   4.561 -0.6941 -0.0215  0.0730
  396ILE     HA 4587   2.703   8.838   4.465 -2.6660  1.8894 -1.2389
  396ILE     CB 4588   2.706   8.746   4.656  0.1505  0.3679  0.0554
  396ILE     HB 4589   2.672   8.653   4.607  1.1599  1.0957 -2.1461
  396ILE    CG2 4590   2.859   8.750   4.668  0.1455  0.3701  0.1250
  396ILE   HG21 4591   2.894   8.665   4.731  0.4284 -0.4521 -1.0936
  396ILE   HG22 4592   2.881   8.850   4.711 -3.5626  1.8563 -1.0171
  396ILE   HG23 4593   2.907   8.742   4.568  0.6778  0.4325  0.3732
  396ILE    CG1 4594   2.628   8.761   4.788  0.2078  0.0555  0.1251
  396ILE   HG11 4595   2.533   8.715   4.753  1.2698 -0.1007 -2.8052
  396ILE   HG12 4596   2.618   8.866   4.822 -1.3096 -0.0037 -0.0495
  396ILE     CD 4597   2.683   8.671   4.899 -0.0097 -0.1957  0.0292
  396ILE    HD1 4598   2.717   8.572   4.860 -2.1277 -1.4671  1.1721
  396ILE    HD2 4599   2.597   8.656   4.967 -0.1406 -2.0196 -0.4746
  396ILE    HD3 4600   2.762   8.724   4.956 -1.1647 -0.0365  1.5178
  396ILE      C 4601   2.512   8.839   4.521 -0.5184 -0.2713 -0.4921
  396ILE      O 4602   2.478   8.735   4.466 -0.0248 -0.6498 -0.0892
  397TYR      N 4603   2.432   8.942   4.555  0.0676  0.0752 -0.1348
  397TYR     HN 4604   2.449   9.013   4.622 -1.9939  1.1295 -0.6271
  397TYR     CA 4605   2.293   8.939   4.519 -0.0737  0.3581  0.3912
  397TYR     HA 4606   2.260   8.846   4.477  0.2648  0.4484 -0.0857
  397TYR     CB 4607   2.202   8.940   4.643 -0.1706 -1.2648  0.3491
  397TYR    HB1 4608   2.098   8.963   4.609  1.2145  0.2834 -3.3697
  397TYR    HB2 4609   2.236   9.020   4.712 -1.5643  0.0815 -0.4559
  397TYR     CG 4610   2.208   8.814   4.722  0.4365 -1.1107  0.5555
  397TYR    CD1 4611   2.166   8.697   4.661 -0.5577 -0.0374 -0.8992
  397TYR    HD1 4612   2.138   8.686   4.558 -1.5394 -0.9791 -0.5495
  397TYR    CE1 4613   2.165   8.583   4.739  0.0489  0.5019 -0.0762
  397TYR    HE1 4614   2.134   8.495   4.685 -1.2920  0.7549  0.2395
  397TYR     CZ 4615   2.203   8.583   4.871  0.1210 -0.0012 -0.0963
  397TYR     OH 4616   2.223   8.459   4.935 -0.4610 -0.2890 -0.4598
  397TYR     HH 4617   2.165   8.397   4.892 -2.8734 -0.6877  2.9606
  397TYR    CD2 4618   2.225   8.824   4.858  1.0787  0.4908  0.3714
  397TYR    HD2 4619   2.251   8.921   4.898  0.6168  1.8292 -2.2833
  397TYR    CE2 4620   2.228   8.706   4.927  0.1459  0.0753 -0.2719
  397TYR    HE2 4621   2.249   8.720   5.032  1.4471  2.6765 -0.8066
  397TYR      C 4622   2.276   9.046   4.417  0.3319 -0.1675 -0.2309
  397TYR      O 4623   2.242   9.025   4.300  0.2521 -0.6245 -0.1286
  398ALA      N 4624   2.281   9.173   4.460  0.7865 -0.1563 -0.3123
  398ALA     HN 4625   2.325   9.202   4.544  0.0591  0.8897 -0.2678
  398ALA     CA 4626   2.230   9.285   4.385 -0.7015 -0.7919 -0.2865
  398ALA     HA 4627   2.132   9.260   4.348 -0.6404  0.0401 -1.0472
  398ALA     CB 4628   2.200   9.399   4.483  0.2661 -0.4572 -0.3610
  398ALA    HB1 4629   2.152   9.486   4.432  0.0861  0.8043  1.8274
  398ALA    HB2 4630   2.298   9.434   4.520 -0.8951  0.0372  2.4953
  398ALA    HB3 4631   2.134   9.371   4.568 -0.0344  2.7342  0.5700
  398ALA      C 4632   2.321   9.327   4.275 -0.0570  0.3951  0.6762
  398ALA      O 4633   2.274   9.378   4.173  0.5176 -0.5005 -0.0497
  399LEU      N 4634   2.453   9.306   4.283 -0.0366  0.0753 -0.3759
  399LEU     HN 4635   2.487   9.281   4.373 -2.8207 -1.8238  0.2911
  399LEU     CA 4636   2.538   9.362   4.182 -0.0980 -0.1324 -0.5440
  399LEU     HA 4637   2.502   9.457   4.145 -0.0473 -0.3173 -1.0894
  399LEU     CB 4638   2.680   9.388   4.232 -0.4600 -0.0794  0.4696
  399LEU    HB1 4639   2.751   9.415   4.151 -1.5095  3.9837  0.7326
  399LEU    HB2 4640   2.722   9.296   4.280  0.7275 -0.6511 -1.5188
  399LEU     CG 4641   2.697   9.505   4.330  0.3944  0.2971 -0.1211
  399LEU     HG 4642   2.655   9.476   4.429  2.0213  0.1703  0.5630
  399LEU    CD1 4643   2.846   9.535   4.354  0.2289  0.5434  0.6309
  399LEU   HD11 4644   2.884   9.567   4.254  1.5668 -0.5143  0.7590
  399LEU   HD12 4645   2.892   9.439   4.387 -0.8828  0.8242  3.2072
  399LEU   HD13 4646   2.858   9.616   4.429  2.9813 -0.5622  1.5196
  399LEU    CD2 4647   2.636   9.638   4.280 -0.0387  0.0396 -0.2791
  399LEU   HD21 4648   2.689   9.666   4.187  0.7603 -0.0219  0.1460
  399LEU   HD22 4649   2.658   9.725   4.345 -0.9378  0.0606  0.0015
  399LEU   HD23 4650   2.527   9.642   4.263 -0.0101 -1.1643 -0.9132
  399LEU      C 4651   2.550   9.267   4.067 -0.4458 -0.4723 -0.3040
  399LEU      O 4652   2.608   9.298   3.963 -0.2836  0.6208  0.0937
  400ARG      N 4653   2.489   9.148   4.073 -0.4253 -0.4614  0.1164
  400ARG     HN 4654   2.463   9.106   4.160  2.2289 -0.0770  1.2110
  400ARG     CA 4655   2.485   9.059   3.961  0.2432 -0.1584 -0.1548
  400ARG     HA 4656   2.577   9.068   3.906 -1.1353  1.0593 -2.3791
  400ARG     CB 4657   2.469   8.915   4.014  0.0358  0.1536  0.6461
  400ARG    HB1 4658   2.454   8.840   3.934  2.4981 -0.2541  0.4806
  400ARG    HB2 4659   2.385   8.904   4.085  0.2439  1.6203  1.1504
  400ARG     CG 4660   2.587   8.861   4.095  0.1939 -0.3125  0.1093
  400ARG    HG1 4661   2.562   8.770   4.155 -2.0276  0.1022 -0.1117
  400ARG    HG2 4662   2.624   8.937   4.166  3.5635  0.3527 -2.1496
  400ARG     CD 4663   2.708   8.833   4.006 -0.2149 -0.7161 -0.3222
  400ARG    HD1 4664   2.753   8.923   3.959 -2.6907 -0.0317 -1.5686
  400ARG    HD2 4665   2.674   8.764   3.925  2.3216 -0.2923 -1.8409
  400ARG     NE 4666   2.803   8.755   4.090  0.1765  0.2075  0.1038
  400ARG     HE 4667   2.793   8.655   4.095 -0.5244  0.2653 -0.0322
  400ARG     CZ 4668   2.895   8.811   4.173  0.0145  0.4834  0.0980
  400ARG    NH1 4669   2.922   8.945   4.183  0.1008  0.4577  0.2194
  400ARG   HH11 4670   2.868   9.010   4.130  0.6352 -0.4610 -1.5388
  400ARG   HH12 4671   3.000   8.977   4.236 -1.6258  1.8055  2.0511
  400ARG    NH2 4672   2.973   8.729   4.250  0.1237  0.3765 -0.1278
  400ARG   HH21 4673   2.948   8.634   4.230  1.3939  0.0424 -0.2564
  400ARG   HH22 4674   3.058   8.750   4.299 -0.3184  0.7698  0.4657
  400ARG      C 4675   2.368   9.087   3.873 -0.1650 -0.0334  0.4175
  400ARG      O 4676   2.362   9.034   3.762 -0.3698  0.3482  0.2484
  401SER      N 4677   2.269   9.168   3.915  0.0506  0.0520  0.7655
  401SER     HN 4678   2.247   9.182   4.011  2.3537  1.8118  1.1285
  401SER     CA 4679   2.165   9.230   3.840  0.0899 -0.4383  0.3028
  401SER     HA 4680   2.128   9.162   3.764  0.9050  2.0245 -2.4599
  401SER     CB 4681   2.042   9.273   3.922  0.2018  0.7820 -0.1533
  401SER    HB1 4682   2.065   9.335   4.011 -0.5163  0.3682  0.3238
  401SER    HB2 4683   2.010   9.186   3.983  3.9287  0.4584  1.6495
  401SER     OG 4684   1.941   9.316   3.832 -0.9545 -0.6706  0.4118
  401SER    HG1 4685   1.855   9.278   3.853 -1.9630  0.3473 -1.6092
  401SER      C 4686   2.216   9.334   3.746  0.0873 -0.7648 -0.0660
  401SER      O 4687   2.257   9.444   3.782 -0.8539 -0.2365 -0.5815
  402LYS      N 4688   2.212   9.315   3.613 -0.5366  0.7200 -0.2707
  402LYS     HN 4689   2.170   9.231   3.580 -1.0858  1.3947 -1.3590
  402LYS     CA 4690   2.263   9.403   3.512  0.1394  0.3554 -0.2543
  402LYS     HA 4691   2.361   9.434   3.543  0.2955  0.9518 -1.2996
  402LYS     CB 4692   2.266   9.330   3.377  0.1022 -0.1137 -0.0064
  402LYS    HB1 4693   2.325   9.237   3.390 -1.1998 -1.1801 -1.3733
  402LYS    HB2 4694   2.327   9.388   3.303  0.4588 -3.2280 -2.3376
  402LYS     CG 4695   2.133   9.305   3.306  0.0722 -0.2233  0.0897
  402LYS    HG1 4696   2.079   9.399   3.283 -1.8075 -1.4008 -0.5549
  402LYS    HG2 4697   2.062   9.261   3.379 -2.1621  2.3524 -0.4035
  402LYS     CD 4698   2.125   9.220   3.179 -0.2573  0.0408 -0.0671
  402LYS    HD1 4699   2.194   9.133   3.192 -2.9982 -1.8350  4.0236
  402LYS    HD2 4700   2.164   9.284   3.097 -0.9262  0.6618  0.0949
  402LYS     CE 4701   1.989   9.153   3.156 -0.1603 -0.6773  1.3384
  402LYS    HE1 4702   1.959   9.087   3.240 -2.8264 -0.6642  0.4919
  402LYS    HE2 4703   2.001   9.089   3.066 -1.1782 -0.0874  0.7697
  402LYS     NZ 4704   1.879   9.250   3.137  0.7302  0.1433  0.1911
  402LYS    HZ1 4705   1.838   9.289   3.224 -2.5703  1.8334 -1.8737
  402LYS    HZ2 4706   1.797   9.209   3.087  0.5815  0.7062 -0.0345
  402LYS    HZ3 4707   1.911   9.334   3.085  0.3109 -1.4104 -2.8424
  402LYS      C 4708   2.168   9.518   3.504 -0.0391  0.2760  0.5948
  402LYS      O 4709   2.204   9.628   3.463 -0.3150  0.1388 -0.0429
  403ASP      N 4710   2.039   9.497   3.539 -0.0871  0.0110  0.2724
  403ASP     HN 4711   2.019   9.414   3.591 -0.5903 -0.5938 -0.8580
  403ASP     CA 4712   1.927   9.585   3.536  0.0936  0.2279 -0.2667
  403ASP     HA 4713   1.932   9.647   3.448  0.4478 -0.2064 -0.5577
  403ASP     CB 4714   1.794   9.507   3.536  0.3387 -0.1994  0.3753
  403ASP    HB1 4715   1.702   9.567   3.521  0.2820 -0.8397 -2.6040
  403ASP    HB2 4716   1.787   9.455   3.633 -0.5352 -0.8851 -0.0359
  403ASP     CG 4717   1.795   9.402   3.425 -0.6640  0.0691  0.1057
  403ASP    OD1 4718   1.792   9.281   3.461 -0.3791  0.1076  0.2622
  403ASP    OD2 4719   1.793   9.446   3.307  0.0004  0.4077  0.2181
  403ASP      C 4720   1.935   9.667   3.660  0.6825  0.5060 -0.4895
  403ASP      O 4721   1.891   9.782   3.663  0.1622  0.3086 -0.4914
  404LEU      N 4722   2.012   9.620   3.760 -0.0540  0.0662 -0.1230
  404LEU     HN 4723   2.051   9.529   3.755  1.3502  0.5688  0.9298
  404LEU     CA 4724   2.032   9.705   3.874 -0.4855  0.3604 -0.2635
  404LEU     HA 4725   1.954   9.778   3.885  0.2289  1.1820 -0.5924
  404LEU     CB 4726   2.039   9.624   4.004 -0.4727  0.2926 -0.3059
  404LEU    HB1 4727   2.130   9.561   4.004 -0.4016  0.3285  1.5816
  404LEU    HB2 4728   1.948   9.562   3.988  0.5242 -2.3371  2.9496
  404LEU     CG 4729   2.024   9.696   4.139 -0.2181 -0.6106  0.2126
  404LEU     HG 4730   1.976   9.794   4.118  0.7966 -0.1260  0.1324
  404LEU    CD1 4731   1.939   9.618   4.241  0.0626 -0.5043  0.5318
  404LEU   HD11 4732   1.840   9.587   4.201  0.5023 -2.2278  0.7000
  404LEU   HD12 4733   1.920   9.686   4.327  0.6321  1.5890 -0.9390
  404LEU   HD13 4734   1.991   9.522   4.265 -1.9800 -1.2278  2.4313
  404LEU    CD2 4735   2.154   9.733   4.211 -0.3319  0.3930 -0.0878
  404LEU   HD21 4736   2.139   9.788   4.307 -3.8499 -0.4147 -0.0418
  404LEU   HD22 4737   2.222   9.802   4.156  0.5171  0.1307  0.6033
  404LEU   HD23 4738   2.210   9.641   4.236  1.0479  1.0891 -0.4820
  404LEU      C 4739   2.161   9.778   3.866 -0.3873  0.1885 -0.2433
  404LEU      O 4740   2.165   9.896   3.898 -0.0578  0.2179 -0.3865
  405ARG      N 4741   2.267   9.727   3.800  0.0426  0.2851  0.3632
  405ARG     HN 4742   2.266   9.628   3.786  0.1380  0.5483 -1.8960
  405ARG     CA 4743   2.388   9.787   3.754  0.3299 -0.4760  0.1146
  405ARG     HA 4744   2.434   9.832   3.840 -2.6367  1.4001  0.8417
  405ARG     CB 4745   2.479   9.688   3.679  0.4868 -0.1843 -0.0838
  405ARG    HB1 4746   2.559   9.748   3.630 -0.5394 -0.4876 -2.2236
  405ARG    HB2 4747   2.409   9.633   3.613 -0.8391 -0.5439  1.5468
  405ARG     CG 4748   2.551   9.587   3.770 -0.1800 -0.3172  0.2993
  405ARG    HG1 4749   2.486   9.503   3.805 -2.5989  0.7939 -1.2306
  405ARG    HG2 4750   2.584   9.633   3.865  0.4288  0.3039 -0.2119
  405ARG     CD 4751   2.673   9.525   3.702  0.2094  0.7154  0.0484
  405ARG    HD1 4752   2.727   9.457   3.771 -2.1223  0.5304  1.7953
  405ARG    HD2 4753   2.738   9.610   3.670  1.6859 -0.0455  0.8938
  405ARG     NE 4754   2.637   9.465   3.571  0.1032 -0.3390  0.5527
  405ARG     HE 4755   2.639   9.516   3.485  2.1076 -2.1981 -0.6190
  405ARG     CZ 4756   2.607   9.332   3.556 -0.3438 -0.1701 -0.0931
  405ARG    NH1 4757   2.625   9.241   3.656  0.3939  0.4293  0.3355
  405ARG   HH11 4758   2.623   9.264   3.753  0.4611 -3.4146  1.3949
  405ARG   HH12 4759   2.618   9.145   3.630  1.7705  0.6374 -0.9640
  405ARG    NH2 4760   2.595   9.288   3.427 -0.5233  0.0432 -0.1510
  405ARG   HH21 4761   2.594   9.191   3.404  0.8298  0.2594 -1.2334
  405ARG   HH22 4762   2.598   9.349   3.348  1.7201  1.1277  0.6702
  405ARG      C 4763   2.349   9.902   3.668  0.7196 -0.4348 -0.0105
  405ARG      O 4764   2.403  10.011   3.686  0.2904 -0.1504 -0.4193
  406HSD      N 4765   2.249   9.898   3.578 -0.1944  0.5665  0.9443
  406HSD     HN 4766   2.204   9.810   3.562  1.6605 -0.3905  0.7876
  406HSD     CA 4767   2.193  10.001   3.496  0.1090  0.0998  0.1429
  406HSD     HA 4768   2.279  10.034   3.440  0.5630 -1.1936  0.0482
  406HSD     CB 4769   2.082   9.941   3.408  0.0511 -0.2815  0.4683
  406HSD    HB1 4770   2.004   9.895   3.472  0.5566 -0.9529  0.6074
  406HSD    HB2 4771   2.132   9.854   3.362  1.3156  1.3996 -1.5076
  406HSD    ND1 4772   1.927   9.982   3.217  0.0730 -0.1088  0.2248
  406HSD    HD1 4773   1.911   9.884   3.211  1.6632 -0.4790  1.5826
  406HSD     CG 4774   2.024  10.031   3.302 -0.0849 -0.3071  0.5211
  406HSD    CE1 4775   1.886  10.083   3.135  0.4569 -0.1338  0.0028
  406HSD    HE1 4776   1.792  10.081   3.079 -0.1919 -1.7222  1.0823
  406HSD    NE2 4777   1.943  10.196   3.171 -0.7956  0.1197  1.2561
  406HSD    CD2 4778   2.034  10.162   3.269  0.1098 -0.3863  0.2591
  406HSD    HD2 4779   2.097  10.241   3.307 -1.6766  0.9011  0.6992
  406HSD      C 4780   2.136  10.117   3.569 -0.0086 -0.1634  0.4737
  406HSD      O 4781   2.173  10.232   3.546  0.6709 -0.5022 -0.1497
  407ALA      N 4782   2.057  10.081   3.672 -0.7435 -0.0895 -0.0518
  407ALA     HN 4783   2.047   9.982   3.680 -1.0591 -0.3684 -2.9930
  407ALA     CA 4784   1.999  10.181   3.756  0.0726  0.1177  0.2737
  407ALA     HA 4785   1.959  10.262   3.697 -0.0747  0.7622  1.2339
  407ALA     CB 4786   1.887  10.120   3.841 -0.1456 -0.3705 -0.3584
  407ALA    HB1 4787   1.820  10.084   3.760  0.1022 -3.1495  0.5877
  407ALA    HB2 4788   1.830  10.199   3.895  1.1792  0.7591 -0.5571
  407ALA    HB3 4789   1.923  10.030   3.895  1.7174  1.6526  1.9953
  407ALA      C 4790   2.086  10.250   3.856 -0.1384  0.1457  0.4381
  407ALA      O 4791   2.045  10.356   3.902 -0.3902  0.2659 -0.0571
  408PHE      N 4792   2.200  10.182   3.881 -0.0043  0.3236  0.3154
  408PHE     HN 4793   2.209  10.099   3.827  2.4252 -0.6349  2.0228
  408PHE     CA 4794   2.295  10.215   3.983  0.1973  0.4996  0.0707
  408PHE     HA 4795   2.233  10.240   4.067  0.5503 -0.3529  0.6017
  408PHE     CB 4796   2.384  10.094   4.016  0.4480  0.4650 -0.7137
  408PHE    HB1 4797   2.411  10.043   3.921  2.9509  0.5070 -0.0970
  408PHE    HB2 4798   2.324  10.031   4.084  2.9773  0.3135  1.5597
  408PHE     CG 4799   2.512  10.127   4.086  0.0792  0.0775  0.1480
  408PHE    CD1 4800   2.620  10.164   4.009  0.0224 -0.0642 -0.0027
  408PHE    HD1 4801   2.608  10.196   3.907  0.4434  0.0672 -0.0123
  408PHE    CE1 4802   2.740  10.188   4.071 -0.1589  0.1931  0.2553
  408PHE    HE1 4803   2.829  10.204   4.012 -0.9796  2.4311 -0.4727
  408PHE     CZ 4804   2.756  10.175   4.207  0.2658  1.3743  0.3288
  408PHE     HZ 4805   2.848  10.177   4.263  0.0648  1.0414  0.6772
  408PHE    CD2 4806   2.526  10.102   4.221  0.2607 -0.4071  0.0415
  408PHE    HD2 4807   2.445  10.054   4.273 -1.2807  2.7852  0.7911
  408PHE    CE2 4808   2.647  10.130   4.279  0.3767 -0.0524 -0.3642
  408PHE    HE2 4809   2.675  10.108   4.381 -2.1186 -2.9659 -0.1700
  408PHE      C 4810   2.359  10.348   3.965  0.9604  0.1697  0.2867
  408PHE      O 4811   2.364  10.440   4.047  0.2039  0.5932 -0.1271
  409ARG      N 4812   2.395  10.366   3.837 -0.5717  0.3617 -0.1425
  409ARG     HN 4813   2.377  10.292   3.773  0.5031  0.3900 -0.4984
  409ARG     CA 4814   2.471  10.477   3.788  0.2781 -0.0305  0.2669
  409ARG     HA 4815   2.543  10.503   3.864  0.5074 -0.8652  0.3405
  409ARG     CB 4816   2.549  10.456   3.657 -0.0233 -0.1202  0.1015
  409ARG    HB1 4817   2.627  10.381   3.682  1.0302  0.1254 -2.2402
  409ARG    HB2 4818   2.605  10.551   3.643  0.2064 -0.0332  1.4598
  409ARG     CG 4819   2.477  10.397   3.536  0.2936 -0.1107 -0.0931
  409ARG    HG1 4820   2.436  10.297   3.565  0.7637 -0.2035  0.2540
  409ARG    HG2 4821   2.552  10.373   3.458 -0.2599  1.4211 -1.1513
  409ARG     CD 4822   2.361  10.475   3.473  0.1718 -0.1209  0.1162
  409ARG    HD1 4823   2.278  10.506   3.540 -0.0886  0.3358 -0.4091
  409ARG    HD2 4824   2.319  10.414   3.390  0.7779 -2.5059  1.4415
  409ARG     NE 4825   2.417  10.596   3.406 -0.2003  0.2277  0.4302
  409ARG     HE 4826   2.517  10.607   3.399 -0.1736 -0.3609 -0.3222
  409ARG     CZ 4827   2.345  10.711   3.396  0.0275  0.2940 -0.5032
  409ARG    NH1 4828   2.209  10.717   3.382 -0.1256 -0.0078  0.7583
  409ARG   HH11 4829   2.163  10.630   3.368  2.0029 -1.1825  0.5889
  409ARG   HH12 4830   2.167  10.806   3.362  2.2247  1.1601  0.6083
  409ARG    NH2 4831   2.405  10.832   3.415 -0.3257  0.3910  0.0272
  409ARG   HH21 4832   2.505  10.837   3.421 -0.3577  0.9623  0.1167
  409ARG   HH22 4833   2.354  10.917   3.411 -1.5839 -0.3336  0.0708
  409ARG      C 4834   2.378  10.593   3.780  0.0588 -0.2553 -0.5001
  409ARG      O 4835   2.422  10.708   3.781  0.0652 -0.2632  0.0385
  410SER      N 4836   2.245  10.577   3.791  0.0351  0.0184 -0.3848
  410SER     HN 4837   2.218  10.485   3.819 -0.0193  0.1383 -0.0452
  410SER     CA 4838   2.144  10.678   3.781  0.2277  0.2470 -0.0354
  410SER     HA 4839   2.171  10.732   3.691  1.2956  0.5198  0.4286
  410SER     CB 4840   2.003  10.623   3.753 -0.0422  0.6081  0.6053
  410SER    HB1 4841   1.975  10.570   3.846  3.1092 -0.7897  0.8935
  410SER    HB2 4842   1.992  10.531   3.692 -0.4365  1.2728 -0.3389
  410SER     OG 4843   1.908  10.719   3.711 -0.6471 -0.1789  0.1584
  410SER    HG1 4844   1.878  10.766   3.789  0.2631 -0.1099  0.4667
  410SER      C 4845   2.142  10.765   3.902  0.0054 -0.1162  0.2267
  410SER      O 4846   2.081  10.872   3.899 -0.3485 -0.3163  0.2398
  411MET      N 4847   2.204  10.726   4.014  0.7675 -0.0071 -0.1470
  411MET     HN 4848   2.247  10.637   4.027  1.2932  0.2542 -0.0441
  411MET     CA 4849   2.206  10.810   4.130 -0.1887 -0.5385  0.2644
  411MET     HA 4850   2.112  10.863   4.123 -0.0232 -0.4203 -1.7041
  411MET     CB 4851   2.202  10.720   4.255 -0.1969 -0.3668  0.3887
  411MET    HB1 4852   2.187  10.792   4.338  1.8220  0.4902  0.0786
  411MET    HB2 4853   2.298  10.670   4.280 -0.3265 -0.1728  1.2941
  411MET     CG 4854   2.101  10.605   4.256 -0.2301 -0.3394  0.2807
  411MET    HG1 4855   2.122  10.555   4.353  2.3159 -2.1043 -1.0514
  411MET    HG2 4856   2.130  10.535   4.175  0.1721 -1.6824  1.5308
  411MET     SD 4857   1.923  10.642   4.253 -0.0403  0.5551 -0.2581
  411MET     CE 4858   1.906  10.744   4.403 -0.5304 -0.3899  0.3390
  411MET    HE1 4859   1.809  10.797   4.400 -0.0080  0.6655  1.4840
  411MET    HE2 4860   1.979  10.828   4.402  0.2501 -0.9810  2.4430
  411MET    HE3 4861   1.906  10.695   4.502 -2.9520 -0.9553  0.1315
  411MET      C 4862   2.318  10.907   4.138 -0.7937  0.2117 -0.2854
  411MET      O 4863   2.317  11.011   4.204 -0.2304 -0.1260  0.2731
  412PHE      N 4864   2.424  10.886   4.057 -0.0071  0.3253  0.6867
  412PHE     HN 4865   2.425  10.812   3.990  2.3317 -0.2515  1.2809
  412PHE     CA 4866   2.549  10.954   4.065  0.1440  0.1608 -0.1797
  412PHE     HA 4867   2.563  10.954   4.172 -0.2704 -0.5763 -0.1212
  412PHE     CB 4868   2.662  10.866   4.008  0.1139  0.0703 -0.0984
  412PHE    HB1 4869   2.756  10.925   4.003  1.0268 -1.4516 -2.3875
  412PHE    HB2 4870   2.641  10.825   3.907  0.7468 -1.8561  0.5092
  412PHE     CG 4871   2.699  10.749   4.092  0.3013 -0.2846 -0.6747
  412PHE    CD1 4872   2.621  10.636   4.108 -0.0650  0.1257  0.5410
  412PHE    HD1 4873   2.524  10.624   4.062 -0.0698  0.6077  0.4218
  412PHE    CE1 4874   2.667  10.523   4.172  0.0672 -0.1320 -0.0066
  412PHE    HE1 4875   2.599  10.441   4.190  1.7821 -1.4194  0.8093
  412PHE     CZ 4876   2.796  10.520   4.220  0.0243  0.2859  0.1415
  412PHE     HZ 4877   2.830  10.429   4.267 -0.8050 -0.2045 -0.1859
  412PHE    CD2 4878   2.830  10.743   4.133  0.2502 -0.0924 -0.4811
  412PHE    HD2 4879   2.889  10.833   4.133 -0.0478  0.1100 -1.0753
  412PHE    CE2 4880   2.877  10.625   4.186  0.2265  0.0164 -0.2177
  412PHE    HE2 4881   2.982  10.612   4.208  0.1055  0.0501  0.3967
  412PHE      C 4882   2.560  11.095   4.018 -0.3658  0.2097 -0.1600
  412PHE      O 4883   2.629  11.169   4.088  0.1784 -0.1602 -0.3043
  413PRO      N 4884   2.501  11.152   3.916  0.2288  0.3883 -0.4105
  413PRO     CD 4885   2.452  11.074   3.803 -0.0266  0.0120 -0.0449
  413PRO    HD1 4886   2.342  11.060   3.806 -0.0502  0.1827 -0.0804
  413PRO    HD2 4887   2.505  10.978   3.786 -1.6941 -0.9586  0.0546
  413PRO     CA 4888   2.508  11.292   3.887  0.7928  0.3889 -0.2894
  413PRO     HA 4889   2.613  11.316   3.889  1.4804 -2.2633 -1.0097
  413PRO     CB 4890   2.440  11.303   3.751  0.1325  0.1496  0.0156
  413PRO    HB1 4891   2.485  11.388   3.695  0.7040  1.0690  1.7898
  413PRO    HB2 4892   2.330  11.320   3.753  0.3909  2.1385  2.6722
  413PRO     CG 4893   2.478  11.169   3.686 -1.2381 -0.0628 -0.3888
  413PRO    HG1 4894   2.422  11.153   3.592 -1.0536 -2.7414 -0.1219
  413PRO    HG2 4895   2.587  11.173   3.663 -1.1181  1.1743  0.2907
  413PRO      C 4896   2.444  11.386   3.983  0.8589 -0.2139  0.3490
  413PRO      O 4897   2.338  11.351   4.036  0.3989 -0.0409 -0.4389
  414SER      N 4898   2.499  11.504   4.016  0.7801 -0.0278 -0.1824
  414SER     HN 4899   2.584  11.523   3.969  1.5144 -0.0588  1.0949
  414SER     CA 4900   2.427  11.600   4.093 -0.1233 -0.1997 -0.7875
  414SER     HA 4901   2.428  11.565   4.195 -1.8505 -2.0169 -1.3316
  414SER     CB 4902   2.499  11.736   4.086  0.1103 -0.2695  0.1192
  414SER    HB1 4903   2.448  11.821   4.135 -0.0039 -1.9554  3.2160
  414SER    HB2 4904   2.521  11.753   3.978  1.3531 -0.9705  0.2293
  414SER     OG 4905   2.624  11.731   4.154  0.0661  0.3957  0.2570
  414SER    HG1 4906   2.603  11.728   4.247 -3.3291  1.2065 -0.3435
  414SER      C 4907   2.289  11.642   4.056 -0.4033 -0.6616 -0.2855
  414SER      O 4908   2.250  11.646   3.939 -0.1605 -0.1198 -0.3522
  415CYSP     N 4909   2.208  11.679   4.156 -0.3044 -0.4692 -0.2757
  415CYSP    HN 4910   2.245  11.682   4.249  0.1141  0.7290 -0.4732
  415CYSP    CA 4911   2.069  11.708   4.143 -0.2347  0.0290  0.0865
  415CYSP    HA 4912   2.024  11.627   4.088  0.2317 -1.0348  1.2225
  415CYSP     C 4913   2.041  11.839   4.077 -0.5249  0.0761  0.3009
  415CYSP     O 4914   2.103  11.942   4.105 -0.4296  0.0344  0.2421
  415CYSP    CB 4915   1.998  11.709   4.280 -0.2313 -0.4828  0.0911
  415CYSP   HB1 4916   2.013  11.807   4.330 -3.1261  0.8055 -1.3654
  415CYSP   HB2 4917   1.893  11.709   4.244 -0.5400  0.4827  0.9583
  415CYSP    SG 4918   2.030  11.564   4.385 -0.2985 -0.2082  0.4927
  415CYSP    C1 4919   2.191  11.593   4.462 -0.1886 -0.2845  0.2913
  415CYSP    O1 4920   2.259  11.691   4.438 -0.7533  0.3122  1.0852
  415CYSP    C2 4921   2.228  11.482   4.561 -0.3157 -0.2326  0.3965
  415CYSP   H2A 4922   2.265  11.404   4.491  0.2901  0.6847 -0.3392
  415CYSP   H2B 4923   2.136  11.438   4.606 -1.2358 -1.3630 -2.3618
  415CYSP    C3 4924   2.341  11.511   4.659  0.3432  0.4012 -0.5280
  415CYSP   H3A 4925   2.308  11.594   4.725 -0.4882 -0.4236  0.1219
  415CYSP   H3B 4926   2.429  11.550   4.604  1.4144  0.2381  1.0031
  415CYSP    C4 4927   2.379  11.383   4.735 -0.2793  0.1820 -0.5769
  415CYSP   H4A 4928   2.400  11.291   4.677  0.5872  0.3572 -0.5694
  415CYSP   H4B 4929   2.283  11.354   4.781 -1.9611  1.3483 -3.1097
  415CYSP    C5 4930   2.495  11.393   4.834 -0.0781 -0.0379 -0.7890
  415CYSP   H5A 4931   2.478  11.474   4.908 -0.8325 -0.1515 -0.8307
  415CYSP   H5B 4932   2.583  11.425   4.774 -0.5475 -0.9959 -2.0263
  415CYSP    C6 4933   2.535  11.269   4.914  0.1759  0.4178 -0.1970
  415CYSP   H6A 4934   2.636  11.276   4.960 -0.8160 -1.3458  2.4302
  415CYSP   H6B 4935   2.535  11.189   4.837  0.5865 -0.4956  0.7289
  415CYSP    C7 4936   2.435  11.217   5.017  0.3291  0.0566 -0.2294
  415CYSP   H7A 4937   2.338  11.204   4.963  0.3698  0.1307 -0.3212
  415CYSP   H7B 4938   2.417  11.286   5.102 -0.0812 -2.2368  1.6465
  415CYSP    C8 4939   2.460  11.076   5.070  0.0373 -0.0064 -0.2545
  415CYSP   H8A 4940   2.534  11.080   5.153 -0.1564  2.8272 -0.1121
  415CYSP   H8B 4941   2.503  11.006   4.995 -1.4544 -0.4473 -0.7360
  415CYSP    C9 4942   2.334  11.004   5.119  0.4339 -0.3162  0.3225
  415CYSP   H9A 4943   2.273  10.987   5.028  1.6655 -0.0017 -0.5875
  415CYSP   H9B 4944   2.273  11.064   5.190  0.4262 -1.5695  1.4213
  415CYSP   C10 4945   2.350  10.877   5.203 -0.1199 -0.3758  0.3433
  415CYSP  H10A 4946   2.242  10.860   5.223  0.2554 -0.2985  2.7612
  415CYSP  H10B 4947   2.414  10.912   5.287  2.7464  2.1455 -2.5747
  415CYSP   C11 4948   2.433  10.768   5.135 -0.1822 -0.4548  0.3950
  415CYSP  H11A 4949   2.459  10.679   5.197  2.3448 -0.7335 -0.9520
  415CYSP  H11B 4950   2.528  10.815   5.102  0.7650  0.3094  3.8287
  415CYSP   C12 4951   2.360  10.701   5.018 -0.1157 -0.1650  0.1855
  415CYSP  H12A 4952   2.326  10.781   4.949  2.0899  0.2695 -0.4545
  415CYSP  H12B 4953   2.264  10.663   5.060 -0.3885  0.0645 -0.2293
  415CYSP   C13 4954   2.436  10.592   4.942 -0.2675  0.3340 -0.6887
  415CYSP  H13A 4955   2.381  10.590   4.845  0.8067  0.4299 -1.3128
  415CYSP  H13B 4956   2.419  10.496   4.996  2.4115 -0.2479 -0.7290
  415CYSP   C14 4957   2.583  10.621   4.913  0.0239 -0.1063  0.2910
  415CYSP  H14A 4958   2.630  10.530   4.869 -1.7830 -0.2992 -1.3729
  415CYSP  H14B 4959   2.634  10.654   5.006 -3.9664  1.3696  2.1587
  415CYSP   C15 4960   2.593  10.738   4.814 -0.0754  0.1481  0.5823
  415CYSP  H15A 4961   2.546  10.825   4.866  1.5850  0.2124  2.0956
  415CYSP  H15B 4962   2.552  10.722   4.713 -0.2848 -3.1908  1.0693
  415CYSP   C16 4963   2.741  10.775   4.802 -0.1737  0.4264  0.2080
  415CYSP  H16A 4964   2.805  10.690   4.773 -1.7678 -0.2107 -1.6217
  415CYSP  H16B 4965   2.765  10.848   4.723  0.8357 -1.7118 -1.5460
  415CYSP  H16C 4966   2.770  10.809   4.904 -2.6473  0.1385  1.0853
  416GLU      N 4967   1.936  11.843   3.993 -0.0694 -0.0111 -0.2746
  416GLU     HN 4968   1.878  11.762   3.991  1.2630 -0.9838 -1.1439
  416GLU     CA 4969   1.892  11.960   3.923 -0.4878  0.0393  0.0644
  416GLU     HA 4970   1.979  12.017   3.893  0.3627 -1.1964  0.0655
  416GLU     CB 4971   1.817  11.911   3.798  0.0510 -0.1952 -0.1721
  416GLU    HB1 4972   1.792  11.999   3.733 -3.4640 -1.6360 -1.0082
  416GLU    HB2 4973   1.731  11.854   3.838 -1.4783  2.4832  0.6236
  416GLU     CG 4974   1.905  11.818   3.714  0.2103 -0.4067  0.2284
  416GLU    HG1 4975   1.919  11.717   3.758  0.2616  0.2235  1.7036
  416GLU    HG2 4976   2.001  11.863   3.682  0.8619 -1.5668  0.4735
  416GLU     CD 4977   1.837  11.798   3.579  0.2013  0.1250  0.1542
  416GLU    OE1 4978   1.743  11.716   3.569  0.5273 -0.3233  0.6918
  416GLU    OE2 4979   1.895  11.855   3.482  0.8355 -0.6650  0.0526
  416GLU      C 4980   1.804  12.039   4.013 -0.1775  0.2261  0.2067
  416GLU      O 4981   1.746  11.987   4.108  0.3781  0.0862  0.4764
  417GLY      N 4982   1.787  12.169   3.986 -0.6786  0.0032 -0.5786
  417GLY     HN 4983   1.814  12.198   3.895 -2.7439 -1.4507 -1.7542
  417GLY     CA 4984   1.712  12.261   4.066  0.0704  0.2248 -0.1254
  417GLY    HA1 4985   1.771  12.350   4.084  2.6809 -1.5951  0.8523
  417GLY    HA2 4986   1.674  12.226   4.161 -1.7032  3.0856  0.3518
  417GLY      C 4987   1.588  12.304   3.996 -0.2863 -0.4560  0.0873
  417GLY      O 4988   1.583  12.300   3.873 -0.7032 -0.5516  0.1051
  418THR      N 4989   1.484  12.358   4.063 -0.1293  0.0425 -0.0679
  418THR     HN 4990   1.485  12.363   4.162 -1.3312  2.5131 -0.1131
  418THR     CA 4991   1.355  12.397   4.015 -0.0268  0.0337 -0.3517
  418THR     HA 4992   1.314  12.311   3.964 -1.6545  0.4883  0.1202
  418THR     CB 4993   1.269  12.439   4.130 -0.0111 -0.2602 -0.2325
  418THR     HB 4994   1.312  12.528   4.182 -0.2078  1.6529 -3.0845
  418THR    OG1 4995   1.261  12.342   4.233 -0.3270  0.1968  0.1845
  418THR    HG1 4996   1.320  12.370   4.303  1.0552  2.4617 -1.7417
  418THR    CG2 4997   1.126  12.477   4.086 -0.1417  0.0441  0.4392
  418THR   HG21 4998   1.134  12.565   4.019 -2.3789  0.9931  1.3161
  418THR   HG22 4999   1.059  12.493   4.173  0.7418  0.2868  1.0875
  418THR   HG23 5000   1.077  12.396   4.027  0.3760  1.3466 -1.9115
  418THR      C 5001   1.369  12.514   3.917  0.2882 -0.1721 -0.5527
  418THR    OT1 5002   1.451  12.603   3.932 -0.0763  0.0291  0.3217
  418THR    OT2 5003   1.287  12.505   3.813 -0.3195  0.5284 -0.1384
  418THR     CT 5004   1.300  12.601   3.708  0.3809 -0.1931 -0.7255
  418THR    HT1 5005   1.392  12.591   3.647  0.4951 -1.2244 -0.3972
  418THR    HT2 5006   1.307  12.702   3.754  0.5874 -1.0299  1.1556
  418THR    HT3 5007   1.211  12.602   3.642  0.8813 -3.2228 -1.5754
  419CHL1    C3 5008   3.803   4.971   7.104 -0.3617  0.2932 -0.4302
  419CHL1    H3 5009   3.837   4.869   7.128 -2.7464 -0.6635 -0.7831
  419CHL1    O3 5010   3.765   5.047   7.218  0.0881 -0.3582  0.1561
  419CHL1   H3' 5011   3.722   5.126   7.186  1.8582 -0.4787 -2.8078
  419CHL1    C4 5012   3.907   5.055   7.028 -0.0621  0.1129 -0.2193
  419CHL1   H4A 5013   3.871   5.160   7.019  1.1325  0.8249  2.4426
  419CHL1   H4B 5014   4.000   5.068   7.088  1.1400  0.9370 -2.1772
  419CHL1    C5 5015   3.941   5.000   6.892  0.1754 -0.1532 -0.0555
  419CHL1    C6 5016   4.070   4.977   6.864  0.1852 -0.6636  0.3897
  419CHL1    H6 5017   4.140   5.001   6.945 -0.1347 -0.4333  0.6029
  419CHL1    C7 5018   4.103   4.929   6.726  0.1147 -0.1368  0.1849
  419CHL1   H7A 5019   4.205   4.966   6.699  0.6846 -0.4181  1.8533
  419CHL1   H7B 5020   4.129   4.821   6.732 -1.7653 -0.7470 -1.6030
  419CHL1    C8 5021   3.993   4.947   6.620  0.4287 -0.0613 -0.1341
  419CHL1    H8 5022   3.993   5.054   6.592 -0.9203  0.1521  0.5517
  419CHL1   C14 5023   4.031   4.873   6.495 -0.1416  0.1327 -0.4251
  419CHL1   H14 5024   4.049   4.769   6.531  2.0555  0.5541 -0.2075
  419CHL1   C15 5025   4.168   4.905   6.435  0.1442 -0.6302 -0.1932
  419CHL1  H15A 5026   4.196   5.012   6.447 -0.7160 -0.4657  0.3914
  419CHL1  H15B 5027   4.248   4.842   6.480 -0.3012 -1.4290 -0.5008
  419CHL1   C16 5028   4.148   4.859   6.290  0.5073 -0.7073 -0.2194
  419CHL1  H16A 5029   4.159   4.946   6.222 -2.8465 -0.1243 -0.1826
  419CHL1  H16B 5030   4.215   4.774   6.262  0.6444 -0.1654 -1.6116
  419CHL1   C17 5031   4.004   4.809   6.274 -0.0302  0.7367 -0.0215
  419CHL1   H17 5032   4.004   4.702   6.302 -0.1616  0.4757 -0.9726
  419CHL1   C13 5033   3.929   4.877   6.385 -0.4784  0.3952 -0.1087
  419CHL1   C18 5034   3.910   5.023   6.340  0.2068  0.3725 -0.4966
  419CHL1  H18A 5035   3.841   5.014   6.254  0.0801 -0.3150 -0.3287
  419CHL1  H18B 5036   3.861   5.084   6.420 -1.4384 -1.7622  0.2132
  419CHL1  H18C 5037   4.004   5.078   6.319  1.7806 -0.3000  3.8051
  419CHL1   C12 5038   3.798   4.819   6.438 -0.2241  0.2282  0.3382
  419CHL1  H12A 5039   3.709   4.826   6.372  1.8141  1.6360 -2.4049
  419CHL1  H12B 5040   3.817   4.711   6.456  0.1214  0.3148  0.5008
  419CHL1   C11 5041   3.751   4.879   6.571 -0.2792  0.3311  0.2720
  419CHL1  H11A 5042   3.708   4.976   6.539 -0.3392  0.5770  1.0768
  419CHL1  H11B 5043   3.669   4.811   6.603 -0.6290 -0.7696 -2.6515
  419CHL1    C9 5044   3.861   4.902   6.677  0.2933  0.1497 -0.2796
  419CHL1    H9 5045   3.882   4.798   6.712 -0.7587 -0.7837 -2.2393
  419CHL1   C10 5046   3.823   4.975   6.802  0.2549 -0.0017 -0.2018
  419CHL1   C19 5047   3.762   5.111   6.765 -0.5785 -0.2360  0.3030
  419CHL1  H19A 5048   3.819   5.174   6.694 -1.8473  2.7665  1.7814
  419CHL1  H19B 5049   3.661   5.098   6.720 -0.2545 -2.0167 -0.0096
  419CHL1  H19C 5050   3.748   5.169   6.858 -0.6763  0.3720 -0.0850
  419CHL1    C1 5051   3.720   4.891   6.879  0.5108 -0.3171 -0.2003
  419CHL1   H1A 5052   3.628   4.861   6.825  0.0797  0.4650  0.0807
  419CHL1   H1B 5053   3.765   4.794   6.908  1.0171  0.5703  2.2503
  419CHL1    C2 5054   3.679   4.946   7.016 -0.2881 -0.8189 -0.2322
  419CHL1   H2A 5055   3.620   4.880   7.083  2.1219 -1.5015  1.3693
  419CHL1   H2B 5056   3.622   5.040   7.001 -1.5866 -1.4292  0.7023
  419CHL1   C20 5057   3.963   4.817   6.130  0.4691  0.1938 -0.1952
  419CHL1   H20 5058   3.960   4.923   6.098  1.0452 -0.2334 -1.7768
  419CHL1   C21 5059   3.820   4.763   6.110  0.5637 -0.0098 -0.3247
  419CHL1  H21A 5060   3.746   4.818   6.171  0.2011 -0.4772 -0.3341
  419CHL1  H21B 5061   3.816   4.653   6.126  2.7663  0.0872  1.3056
  419CHL1  H21C 5062   3.802   4.785   6.003 -0.9200 -1.5518 -0.4431
  419CHL1   C22 5063   4.052   4.731   6.038 -0.8308 -0.5931 -0.7628
  419CHL1  H22A 5064   4.136   4.682   6.092  0.5364  2.0744 -0.2886
  419CHL1  H22B 5065   3.996   4.642   6.004 -0.2149 -1.7927  1.1857
  419CHL1   C23 5066   4.105   4.817   5.924 -0.2999  0.1548  0.0312
  419CHL1  H23A 5067   4.016   4.872   5.885 -1.0591 -0.2038  1.2055
  419CHL1  H23B 5068   4.187   4.887   5.952  0.7286 -0.1374 -2.0197
  419CHL1   C24 5069   4.174   4.735   5.815 -0.2554  0.1799  0.0414
  419CHL1  H24A 5070   4.226   4.652   5.868 -0.7009 -0.2767 -0.2192
  419CHL1  H24B 5071   4.094   4.683   5.758 -1.2754  1.6503  0.0939
  419CHL1   C25 5072   4.271   4.815   5.727  0.0086 -0.0440  0.1262
  419CHL1   H25 5073   4.334   4.884   5.787  0.5772  0.3161 -0.8541
  419CHL1   C26 5074   4.362   4.724   5.643  0.4759  0.5145  0.0164
  419CHL1  H26A 5075   4.407   4.773   5.554  0.6573 -1.2682 -0.9090
  419CHL1  H26B 5076   4.452   4.684   5.694  2.0613  0.9927 -2.2715
  419CHL1  H26C 5077   4.297   4.645   5.599  1.8038  0.1475 -1.3655
  419CHL1   C27 5078   4.188   4.909   5.638  0.1488  0.1270  0.1762
  419CHL1  H27A 5079   4.157   4.865   5.541 -0.3789 -1.1922  0.9160
  419CHL1  H27B 5080   4.093   4.943   5.685 -0.6363 -1.4135 -0.2222
  419CHL1  H27C 5081   4.251   4.997   5.611  0.8672 -0.7748 -1.1838
  420CHL1    C3 5082   2.760   3.005   7.099 -0.4065  0.5119 -0.1037
  420CHL1    H3 5083   2.677   2.940   7.135 -0.3283  1.0399  1.0505
  420CHL1    O3 5084   2.804   3.081   7.210 -0.2200 -0.0998  0.2453
  420CHL1   H3' 5085   2.724   3.116   7.250 -0.9818 -1.0334 -0.4408
  420CHL1    C4 5086   2.880   2.926   7.044 -0.3596  0.4183  0.1346
  420CHL1   H4A 5087   2.954   3.002   7.011 -1.3087  0.5878 -1.7579
  420CHL1   H4B 5088   2.912   2.874   7.137  0.1294  1.2640  0.4597
  420CHL1    C5 5089   2.837   2.837   6.931 -0.3160  0.2250  0.2703
  420CHL1    C6 5090   2.844   2.704   6.946  0.2918  0.2015 -0.1717
  420CHL1    H6 5091   2.881   2.664   7.042  0.0247 -1.2330 -0.6413
  420CHL1    C7 5092   2.808   2.604   6.841  0.1064 -0.0408  0.1189
  420CHL1   H7A 5093   2.895   2.537   6.826  2.2056  2.5446  0.1280
  420CHL1   H7B 5094   2.715   2.551   6.871  1.0918 -1.1899  1.2641
  420CHL1    C8 5095   2.793   2.678   6.707 -0.0674  0.3210  0.3365
  420CHL1    H8 5096   2.893   2.700   6.664 -1.3428 -0.0412 -3.1573
  420CHL1   C14 5097   2.723   2.583   6.613 -0.0593  0.4289  0.2212
  420CHL1   H14 5098   2.629   2.563   6.670 -0.7262  1.3546 -0.5156
  420CHL1   C15 5099   2.784   2.446   6.580  0.1888  0.6080 -0.0667
  420CHL1  H15A 5100   2.891   2.469   6.562  0.4893  0.9026  1.9446
  420CHL1  H15B 5101   2.767   2.372   6.660 -3.0498  1.4429  0.1561
  420CHL1   C16 5102   2.713   2.389   6.457 -0.4007 -0.0378  0.5663
  420CHL1  H16A 5103   2.790   2.368   6.380 -1.7131  1.1762 -1.1603
  420CHL1  H16B 5104   2.663   2.292   6.479 -0.5548 -0.1949 -0.4020
  420CHL1   C17 5105   2.618   2.503   6.415  0.0379  0.0542 -0.1998
  420CHL1   H17 5106   2.527   2.499   6.479  0.3938 -0.1227  0.3111
  420CHL1   C13 5107   2.677   2.626   6.477  0.2790 -0.1244 -0.0700
  420CHL1   C18 5108   2.799   2.669   6.394  0.1522  0.1263 -0.1290
  420CHL1  H18A 5109   2.762   2.705   6.296 -2.5746 -0.1566  0.7326
  420CHL1  H18B 5110   2.856   2.747   6.450 -1.3306  0.9941  0.2256
  420CHL1  H18C 5111   2.876   2.592   6.370 -0.6189 -1.2106  1.4548
  420CHL1   C12 5112   2.582   2.745   6.499  0.5690  0.0332  0.3365
  420CHL1  H12A 5113   2.554   2.783   6.399 -1.0006 -1.2411  0.2585
  420CHL1  H12B 5114   2.493   2.709   6.555  1.4604 -1.2349  0.9882
  420CHL1   C11 5115   2.645   2.848   6.594  0.4207  0.6018 -0.1798
  420CHL1  H11A 5116   2.726   2.895   6.534 -0.9818  2.2275 -0.9186
  420CHL1  H11B 5117   2.568   2.929   6.602 -0.6703 -0.4494  0.3082
  420CHL1    C9 5118   2.703   2.796   6.726 -0.4567  0.0813  0.0074
  420CHL1    H9 5119   2.611   2.762   6.779 -0.2135 -2.1085 -0.8704
  420CHL1   C10 5120   2.769   2.899   6.812 -0.1922 -0.1053  0.0262
  420CHL1   C19 5121   2.883   2.959   6.728  0.0460 -0.2536  0.2399
  420CHL1  H19A 5122   2.841   3.010   6.639  1.1816  0.4086  0.0586
  420CHL1  H19B 5123   2.944   3.037   6.779  0.8106 -1.8450  1.8754
  420CHL1  H19C 5124   2.953   2.880   6.693 -0.2751  0.8859 -3.3890
  420CHL1    C1 5125   2.662   2.994   6.867  0.2751  0.1039  0.5952
  420CHL1   H1A 5126   2.618   3.060   6.789  1.0104 -0.4730 -0.3229
  420CHL1   H1B 5127   2.573   2.933   6.895  0.9940 -1.0434  0.4135
  420CHL1    C2 5128   2.705   3.087   6.981 -0.6344  0.9259  0.2850
  420CHL1   H2A 5129   2.620   3.150   7.013 -2.2496 -1.2733  0.5486
  420CHL1   H2B 5130   2.785   3.151   6.938 -0.6398  1.2122  0.6974
  420CHL1   C20 5131   2.569   2.507   6.274 -0.3116 -0.6967 -0.1042
  420CHL1   H20 5132   2.554   2.613   6.245  1.9639 -0.7444 -1.7325
  420CHL1   C21 5133   2.431   2.439   6.273 -0.3455 -0.6537  0.7326
  420CHL1  H21A 5134   2.399   2.418   6.168 -0.1441 -0.8293  0.7054
  420CHL1  H21B 5135   2.352   2.496   6.325 -0.8389 -1.9156  1.3974
  420CHL1  H21C 5136   2.440   2.337   6.316 -0.5439 -0.9442  0.1046
  420CHL1   C22 5137   2.664   2.446   6.169  0.0888 -0.4215  0.0969
  420CHL1  H22A 5138   2.770   2.469   6.195 -0.3461  0.3400  1.3268
  420CHL1  H22B 5139   2.644   2.338   6.181 -2.7475  0.0156 -0.0273
  420CHL1   C23 5140   2.632   2.495   6.028  0.5433 -0.6131 -0.0726
  420CHL1  H23A 5141   2.693   2.431   5.960  0.1820  0.8822 -1.8975
  420CHL1  H23B 5142   2.526   2.475   6.003  0.2017  1.1273 -0.1380
  420CHL1   C24 5143   2.673   2.638   5.993  0.5453 -0.6162 -0.0836
  420CHL1  H24A 5144   2.617   2.711   6.056 -0.1483 -0.6606 -0.6310
  420CHL1  H24B 5145   2.783   2.651   6.003  0.4808  0.5176 -0.6469
  420CHL1   C25 5146   2.637   2.671   5.848 -0.3304  0.7520  0.4264
  420CHL1   H25 5147   2.688   2.593   5.788 -0.0453  2.1705 -1.2501
  420CHL1   C26 5148   2.488   2.658   5.809 -0.1199  0.2346 -0.2311
  420CHL1  H26A 5149   2.427   2.720   5.878 -0.8248 -1.1470  0.4161
  420CHL1  H26B 5150   2.473   2.687   5.703  0.7829  1.2800 -0.0925
  420CHL1  H26C 5151   2.447   2.559   5.837  1.0723 -1.5121 -4.0233
  420CHL1   C27 5152   2.700   2.806   5.811  0.8185  0.1562  0.1647
  420CHL1  H27A 5153   2.810   2.803   5.825  0.8014 -0.7564  0.1286
  420CHL1  H27B 5154   2.664   2.822   5.707 -1.5797 -0.2494  0.8703
  420CHL1  H27C 5155   2.647   2.885   5.869 -2.3805 -1.9827  0.4194
  421CHL1    C3 5156   5.602   3.132   7.329  0.2739 -0.1780  0.1389
  421CHL1    H3 5157   5.568   3.234   7.303  0.7753  0.1892  0.9056
  421CHL1    O3 5158   5.550   3.099   7.456 -0.6256 -0.6699 -0.3473
  421CHL1   H3' 5159   5.558   3.185   7.497 -2.1289 -1.4799  1.9105
  421CHL1    C4 5160   5.535   3.038   7.227 -0.3401  0.7351 -0.3128
  421CHL1   H4A 5161   5.546   2.934   7.265  2.3617  0.8863 -0.4912
  421CHL1   H4B 5162   5.430   3.068   7.209  0.4236  2.4280 -2.3128
  421CHL1    C5 5163   5.606   3.049   7.095 -0.2590  0.2242 -0.3145
  421CHL1    C6 5164   5.527   3.073   6.989 -0.7445 -0.1880 -0.0527
  421CHL1    H6 5165   5.420   3.085   7.006 -0.1739  3.6669  1.9131
  421CHL1    C7 5166   5.579   3.081   6.848 -0.0130  0.3479  0.2389
  421CHL1   H7A 5167   5.520   3.010   6.785 -0.4977  0.2965  0.7421
  421CHL1   H7B 5168   5.579   3.186   6.811 -0.0847  0.4952  0.6593
  421CHL1    C8 5169   5.723   3.028   6.845 -0.1433 -0.0152  0.2965
  421CHL1    H8 5170   5.726   2.917   6.845 -2.2982 -0.1169  0.6232
  421CHL1   C14 5171   5.789   3.065   6.715  0.0572 -0.2837  0.3198
  421CHL1   H14 5172   5.800   3.176   6.719 -0.6680 -0.2111  0.5702
  421CHL1   C15 5173   5.701   3.048   6.590  0.5370 -0.0645 -0.0525
  421CHL1  H15A 5174   5.639   2.956   6.589  0.4002  0.0225  0.2784
  421CHL1  H15B 5175   5.627   3.131   6.588 -1.0703 -1.2708  2.9844
  421CHL1   C16 5176   5.803   3.049   6.477  0.0621  0.1231 -0.4844
  421CHL1  H16A 5177   5.793   2.952   6.425 -2.3659 -0.8494  1.6216
  421CHL1  H16B 5178   5.789   3.133   6.405 -2.4442 -0.3993 -0.6848
  421CHL1   C17 5179   5.944   3.052   6.540 -0.1653  0.3032  0.0211
  421CHL1   H17 5180   5.967   3.160   6.547  1.9462  0.0840 -2.1821
  421CHL1   C13 5181   5.925   3.012   6.683 -0.0742 -0.3456 -0.1452
  421CHL1   C18 5182   5.933   2.859   6.688 -0.0883 -0.3652 -0.6346
  421CHL1  H18A 5183   6.036   2.829   6.658  0.8230  0.2745  1.5791
  421CHL1  H18B 5184   5.920   2.815   6.790  2.3856  1.0486  0.3998
  421CHL1  H18C 5185   5.857   2.813   6.621 -1.3224 -0.4595  0.7714
  421CHL1   C12 5186   6.015   3.075   6.790 -0.4735 -0.2241  0.1215
  421CHL1  H12A 5187   6.120   3.037   6.785 -0.0163  1.0698 -3.6852
  421CHL1  H12B 5188   6.021   3.184   6.769  0.5834 -0.2795  0.0709
  421CHL1   C11 5189   5.958   3.043   6.929  0.0485 -0.2542  0.3343
  421CHL1  H11A 5190   5.976   2.935   6.948 -3.1133 -0.5108  2.5276
  421CHL1  H11B 5191   6.013   3.097   7.009  0.7542 -0.8059  0.2274
  421CHL1    C9 5192   5.811   3.081   6.954  0.0987  0.1555  0.0209
  421CHL1    H9 5193   5.812   3.191   6.939 -0.3811  0.2102  0.3549
  421CHL1   C10 5194   5.756   3.043   7.088 -0.2779 -0.3427 -0.2744
  421CHL1   C19 5195   5.796   2.898   7.119 -0.0950 -0.2464 -0.0566
  421CHL1  H19A 5196   5.742   2.863   7.210 -1.4019 -0.9224 -1.0579
  421CHL1  H19B 5197   5.780   2.826   7.036 -0.6147  0.1485 -0.3014
  421CHL1  H19C 5198   5.905   2.897   7.142  0.0519  1.9997 -0.4997
  421CHL1    C1 5199   5.812   3.139   7.195  0.2609 -1.0008  0.0399
  421CHL1   H1A 5200   5.921   3.147   7.211  0.0671  0.3929  0.7837
  421CHL1   H1B 5201   5.776   3.241   7.170 -1.6253 -1.2552  1.4967
  421CHL1    C2 5202   5.755   3.121   7.336  0.3687  1.1419  0.3887
  421CHL1   H2A 5203   5.798   3.183   7.417  1.0209  1.3305 -0.0940
  421CHL1   H2B 5204   5.775   3.019   7.376  0.9211  0.8685 -0.5326
  421CHL1   C20 5205   6.056   2.996   6.458 -0.5492 -0.3919 -0.0340
  421CHL1   H20 5206   6.047   2.887   6.436 -0.9353 -0.3344 -0.1608
  421CHL1   C21 5207   6.192   3.014   6.528 -0.3157 -0.5058 -0.4504
  421CHL1  H21A 5208   6.214   3.121   6.552  0.1683 -0.0238 -2.8271
  421CHL1  H21B 5209   6.277   2.979   6.466  1.9192  0.9761  1.5867
  421CHL1  H21C 5210   6.227   2.956   6.616 -0.3035 -0.9486 -0.7456
  421CHL1   C22 5211   6.063   3.057   6.317  0.0322  0.0778  0.1966
  421CHL1  H22A 5212   6.035   3.164   6.326 -1.1354 -0.2072  0.0909
  421CHL1  H22B 5213   6.164   3.047   6.272 -1.4160 -0.8687 -3.1484
  421CHL1   C23 5214   5.985   2.982   6.209  0.1114 -0.0814  0.2484
  421CHL1  H23A 5215   6.025   2.884   6.177 -0.1384  0.3511 -1.4921
  421CHL1  H23B 5216   5.888   2.953   6.256  0.5205 -1.0831  0.4861
  421CHL1   C24 5217   5.941   3.060   6.085  0.2965 -0.4466 -0.0467
  421CHL1  H24A 5218   5.871   3.140   6.116  1.3435 -0.2569  1.9771
  421CHL1  H24B 5219   6.031   3.107   6.038 -0.9857 -1.9227 -4.5109
  421CHL1   C25 5220   5.874   2.981   5.971  0.3185 -0.1706 -0.2517
  421CHL1   H25 5221   5.934   2.895   5.935 -3.1075 -2.4966 -0.9177
  421CHL1   C26 5222   5.744   2.919   6.023  0.2897  0.4661  0.4628
  421CHL1  H26A 5223   5.675   3.002   6.049  0.1498  0.7267 -0.6792
  421CHL1  H26B 5224   5.702   2.856   5.941 -0.9537 -0.1615  1.5433
  421CHL1  H26C 5225   5.768   2.870   6.120 -0.9409  1.8239  1.5032
  421CHL1   C27 5226   5.849   3.073   5.850  0.1903 -0.0556 -0.1388
  421CHL1  H27A 5227   5.944   3.105   5.803 -0.7007  1.3557 -1.0437
  421CHL1  H27B 5228   5.783   3.020   5.779  0.6539  0.8674 -1.2956
  421CHL1  H27C 5229   5.806   3.168   5.889  0.3828 -0.1978  0.4386
  422CHL1    C3 5230   2.439   6.109   7.299  0.1333 -0.2670  0.2223
  422CHL1    H3 5231   2.366   6.056   7.234 -1.7772  1.6277  0.7283
  422CHL1    O3 5232   2.501   6.015   7.386 -0.0863 -0.0111  0.6560
  422CHL1   H3' 5233   2.540   5.946   7.332  1.1888 -0.1484  1.6989
  422CHL1    C4 5234   2.555   6.180   7.226 -0.1042 -0.7364 -0.6305
  422CHL1   H4A 5235   2.613   6.236   7.302  2.6830 -2.1042 -1.6241
  422CHL1   H4B 5236   2.622   6.107   7.177 -0.5718 -1.4462 -0.2302
  422CHL1    C5 5237   2.495   6.275   7.127  0.0113  0.0632  0.0532
  422CHL1    C6 5238   2.510   6.250   6.996  0.2346  0.1538  0.0610
  422CHL1    H6 5239   2.563   6.163   6.956 -0.4637 -2.2591  3.9021
  422CHL1    C7 5240   2.449   6.334   6.887 -0.0745  0.0393  0.1451
  422CHL1   H7A 5241   2.526   6.347   6.809  0.7982 -0.9285  0.8295
  422CHL1   H7B 5242   2.356   6.281   6.857 -0.6966  0.3198  1.4828
  422CHL1    C8 5243   2.404   6.471   6.943  0.6727  0.3448  0.0042
  422CHL1    H8 5244   2.495   6.534   6.950 -0.2702  1.7830 -0.4440
  422CHL1   C14 5245   2.320   6.545   6.844  0.7290  0.6587  0.1919
  422CHL1   H14 5246   2.224   6.489   6.838  0.6059  0.8658  0.2108
  422CHL1   C15 5247   2.356   6.554   6.695 -0.1017 -0.2659 -0.0715
  422CHL1  H15A 5248   2.460   6.592   6.688 -0.8635  1.8076 -0.9501
  422CHL1  H15B 5249   2.343   6.453   6.650 -0.3607 -0.9593  1.4730
  422CHL1   C16 5250   2.281   6.677   6.642 -0.0265 -0.0899  0.2311
  422CHL1  H16A 5251   2.348   6.755   6.600  0.2431 -0.6418 -0.3952
  422CHL1  H16B 5252   2.206   6.654   6.564 -1.0423  3.2508  0.1056
  422CHL1   C17 5253   2.207   6.731   6.765 -0.0997  0.1188  0.0943
  422CHL1   H17 5254   2.115   6.669   6.765  0.4844 -0.7751  0.9230
  422CHL1   C13 5255   2.282   6.684   6.886 -0.0912  0.4383  0.2142
  422CHL1   C18 5256   2.400   6.779   6.913 -0.1584  0.3971  0.6524
  422CHL1  H18A 5257   2.469   6.731   6.986  0.1542 -0.8472 -0.4257
  422CHL1  H18B 5258   2.455   6.784   6.817 -0.2346 -0.5209  0.5553
  422CHL1  H18C 5259   2.374   6.880   6.952  1.2623  1.8087 -1.7887
  422CHL1   C12 5260   2.194   6.665   7.010 -0.0833  0.1254  0.1713
  422CHL1  H12A 5261   2.170   6.763   7.058  0.3791 -0.8257  2.5073
  422CHL1  H12B 5262   2.109   6.603   6.976 -0.0010  0.2292 -0.2294
  422CHL1   C11 5263   2.265   6.585   7.120 -0.2222  0.3236  0.4056
  422CHL1  H11A 5264   2.347   6.654   7.150 -0.0610 -0.0372  0.8160
  422CHL1  H11B 5265   2.188   6.571   7.199 -2.0748 -0.9751 -1.5241
  422CHL1    C9 5266   2.328   6.454   7.071  0.8101  0.9041  0.1607
  422CHL1    H9 5267   2.239   6.392   7.046  0.8753  1.5988 -2.0094
  422CHL1   C10 5268   2.408   6.386   7.178 -0.1564 -0.1509  0.2315
  422CHL1   C19 5269   2.500   6.481   7.256 -0.2149  0.2887 -0.2296
  422CHL1  H19A 5270   2.579   6.531   7.196  1.0916 -0.3171  0.9173
  422CHL1  H19B 5271   2.447   6.560   7.314 -0.0698  1.8493 -2.1332
  422CHL1  H19C 5272   2.549   6.432   7.343 -0.8505  0.2407  0.1061
  422CHL1    C1 5273   2.307   6.324   7.276 -0.2344 -0.3527  0.0241
  422CHL1   H1A 5274   2.254   6.408   7.327 -1.3864 -0.3199 -1.1845
  422CHL1   H1B 5275   2.232   6.258   7.227 -1.8417 -0.6527  2.6676
  422CHL1    C2 5276   2.369   6.223   7.373  0.1149 -0.1453  0.0193
  422CHL1   H2A 5277   2.279   6.179   7.423 -0.0893 -0.5724 -0.7049
  422CHL1   H2B 5278   2.434   6.275   7.446 -1.9544  1.3469  0.9321
  422CHL1   C20 5279   2.163   6.875   6.766 -0.1529  0.1025  0.1188
  422CHL1   H20 5280   2.166   6.913   6.870  0.1216 -0.8462  0.4731
  422CHL1   C21 5281   2.020   6.859   6.712 -0.0047  0.3333 -0.3463
  422CHL1  H21A 5282   2.034   6.824   6.607  1.8214 -0.0778 -0.0004
  422CHL1  H21B 5283   1.965   6.955   6.697  1.2024  0.9961 -0.6842
  422CHL1  H21C 5284   1.953   6.798   6.776 -1.1168  0.0803 -1.7102
  422CHL1   C22 5285   2.242   6.972   6.676  0.0628  0.0064  0.2038
  422CHL1  H22A 5286   2.349   6.942   6.680  0.5331  0.7848 -3.3275
  422CHL1  H22B 5287   2.206   6.955   6.572  1.0858 -0.7116 -0.0512
  422CHL1   C23 5288   2.223   7.119   6.714 -0.1427 -0.0331  0.2525
  422CHL1  H23A 5289   2.115   7.143   6.713 -0.6970 -2.1155 -2.1996
  422CHL1  H23B 5290   2.273   7.134   6.812  1.3074 -0.3075 -0.4231
  422CHL1   C24 5291   2.286   7.219   6.616  0.2434 -0.0991  0.4287
  422CHL1  H24A 5292   2.350   7.296   6.663  0.0232  0.9600 -0.9701
  422CHL1  H24B 5293   2.346   7.168   6.538  0.1943 -0.6203  0.7253
  422CHL1   C25 5294   2.187   7.307   6.538  0.2057 -0.5028  0.0154
  422CHL1   H25 5295   2.118   7.243   6.479 -0.5563  1.4969 -1.3609
  422CHL1   C26 5296   2.104   7.395   6.634  0.6953  0.4660 -0.4358
  422CHL1  H26A 5297   2.152   7.462   6.709 -0.0512 -0.2639  0.7121
  422CHL1  H26B 5298   2.046   7.465   6.571 -1.4154 -0.2140  0.6775
  422CHL1  H26C 5299   2.034   7.328   6.688 -0.6807  1.6592 -0.7004
  422CHL1   C27 5300   2.260   7.397   6.437 -0.3569  0.0932  0.1322
  422CHL1  H27A 5301   2.179   7.449   6.381  0.1885 -1.3465 -2.1248
  422CHL1  H27B 5302   2.328   7.471   6.483 -0.0777 -0.3051  0.3618
  422CHL1  H27C 5303   2.308   7.336   6.357 -2.3588 -0.6133 -0.6035
  423CHL1    C3 5304   4.147   5.333   7.166  0.1563  0.1563  0.4566
  423CHL1    H3 5305   4.116   5.233   7.131  0.5997 -0.6393  2.2539
  423CHL1    O3 5306   4.157   5.331   7.308 -0.2362 -0.6485  0.4742
  423CHL1   H3' 5307   4.169   5.424   7.328  1.2709 -0.7694  0.2944
  423CHL1    C4 5308   4.278   5.377   7.098  0.2069 -0.3583  0.2168
  423CHL1   H4A 5309   4.310   5.476   7.137 -1.1846 -0.0374  0.5917
  423CHL1   H4B 5310   4.357   5.309   7.134 -2.0012 -2.4365  1.4283
  423CHL1    C5 5311   4.260   5.363   6.949 -0.6644 -0.5942  0.3393
  423CHL1    C6 5312   4.339   5.277   6.883  0.2624  0.2648  0.3180
  423CHL1    H6 5313   4.429   5.231   6.926 -1.6153 -1.4420  2.6666
  423CHL1    C7 5314   4.325   5.263   6.734  0.0599 -0.2925  0.3887
  423CHL1   H7A 5315   4.425   5.261   6.687  0.4714 -3.0508  1.1731
  423CHL1   H7B 5316   4.274   5.165   6.720 -3.6398  1.6229 -0.7602
  423CHL1    C8 5317   4.239   5.372   6.668  0.2014 -0.3787  0.0592
  423CHL1    H8 5318   4.300   5.465   6.670 -0.7954  0.3914 -2.3237
  423CHL1   C14 5319   4.192   5.344   6.529 -0.4659 -0.4182  0.2911
  423CHL1   H14 5320   4.121   5.258   6.530  0.7250 -1.4306  0.2716
  423CHL1   C15 5321   4.292   5.278   6.432 -0.6059 -0.2728  0.0444
  423CHL1  H15A 5322   4.394   5.320   6.438 -0.8175  0.0941  1.4107
  423CHL1  H15B 5323   4.315   5.170   6.443  0.0701 -0.2099 -0.6935
  423CHL1   C16 5324   4.235   5.305   6.293 -0.1115 -0.6767 -0.2416
  423CHL1  H16A 5325   4.306   5.364   6.231 -3.0249 -0.4933 -3.7667
  423CHL1  H16B 5326   4.226   5.215   6.230  3.3218 -0.1376 -1.7250
  423CHL1   C17 5327   4.108   5.389   6.320  0.2179 -0.2791  0.0913
  423CHL1   H17 5328   4.026   5.314   6.328 -0.4420  0.3569 -0.6420
  423CHL1   C13 5329   4.125   5.455   6.454 -0.2780 -0.3666  0.1986
  423CHL1   C18 5330   4.217   5.577   6.434 -0.2863 -0.3197  0.4498
  423CHL1  H18A 5331   4.285   5.566   6.347 -0.1324  1.3036  0.3282
  423CHL1  H18B 5332   4.167   5.673   6.411  1.2626  1.3845  3.4807
  423CHL1  H18C 5333   4.281   5.595   6.524  0.7504  2.7155 -0.7796
  423CHL1   C12 5334   4.001   5.492   6.536 -0.1656 -0.0574  0.2287
  423CHL1  H12A 5335   3.950   5.588   6.511  1.2144  0.9600  1.1572
  423CHL1  H12B 5336   3.923   5.414   6.526 -1.4373  1.2567 -0.5494
  423CHL1   C11 5337   4.033   5.516   6.684  0.1616  0.3877  0.0888
  423CHL1  H11A 5338   4.103   5.600   6.667  2.4432 -1.2861  0.6698
  423CHL1  H11B 5339   3.936   5.536   6.735  0.2355  2.3200 -0.4713
  423CHL1    C9 5340   4.116   5.404   6.748 -0.0739 -0.1097 -0.4642
  423CHL1    H9 5341   4.066   5.305   6.745 -0.4482  0.0991 -3.1193
  423CHL1   C10 5342   4.145   5.440   6.891 -0.0197 -0.2190 -0.4468
  423CHL1   C19 5343   4.188   5.588   6.898 -1.0316  0.0523  0.3122
  423CHL1  H19A 5344   4.096   5.650   6.895 -0.3583  1.0867  0.4887
  423CHL1  H19B 5345   4.234   5.623   6.993 -0.5399  0.2409  0.0120
  423CHL1  H19C 5346   4.257   5.613   6.814  0.0896 -1.7818  0.6288
  423CHL1    C1 5347   4.016   5.429   6.973 -0.0228 -0.5379 -0.4909
  423CHL1   H1A 5348   3.945   5.512   6.949 -0.4293 -0.6580  0.2399
  423CHL1   H1B 5349   3.958   5.337   6.952 -4.1865  1.4616  0.9403
  423CHL1    C2 5350   4.036   5.432   7.125 -0.6921 -1.1197 -0.3867
  423CHL1   H2A 5351   3.949   5.402   7.187 -0.0567  0.8877  1.5929
  423CHL1   H2B 5352   4.059   5.535   7.160 -1.8163 -1.3561  1.1637
  423CHL1   C20 5353   4.065   5.471   6.203  0.5741  0.1972  0.2931
  423CHL1   H20 5354   4.149   5.542   6.183 -0.2994  1.0896 -0.2923
  423CHL1   C21 5355   3.949   5.569   6.228 -0.1227 -0.4889 -0.2171
  423CHL1  H21A 5356   3.908   5.601   6.130 -0.9045 -2.4575 -0.5821
  423CHL1  H21B 5357   3.985   5.653   6.291  1.4669 -0.2112 -1.4428
  423CHL1  H21C 5358   3.860   5.525   6.277 -0.7426  0.3700 -0.5600
  423CHL1   C22 5359   4.027   5.391   6.077  0.5687 -0.5776  0.7845
  423CHL1  H22A 5360   4.032   5.468   5.998  3.1026  1.0033  2.3195
  423CHL1  H22B 5361   4.101   5.310   6.060  0.0240 -1.4741  2.4661
  423CHL1   C23 5362   3.891   5.322   6.086  0.3571 -0.3359 -0.3925
  423CHL1  H23A 5363   3.907   5.245   6.165  1.5376  1.0327  0.7547
  423CHL1  H23B 5364   3.813   5.397   6.111  0.5364 -0.3662  0.2745
  423CHL1   C24 5365   3.857   5.253   5.954 -0.7536  0.3421 -0.4732
  423CHL1  H24A 5366   3.864   5.336   5.880  2.0573  2.8600  2.3116
  423CHL1  H24B 5367   3.933   5.174   5.937 -1.9367 -0.9308  0.0649
  423CHL1   C25 5368   3.722   5.182   5.936 -0.4133 -0.4374  0.0321
  423CHL1   H25 5369   3.715   5.095   6.005 -1.6440  0.4052  1.0048
  423CHL1   C26 5370   3.611   5.281   5.974  0.0154  0.1998 -0.3546
  423CHL1  H26A 5371   3.604   5.362   5.898  0.8001 -0.4150 -1.0960
  423CHL1  H26B 5372   3.511   5.233   5.967 -0.4282  0.6972  1.8181
  423CHL1  H26C 5373   3.620   5.309   6.081 -0.8265  0.1084 -0.2485
  423CHL1   C27 5374   3.703   5.123   5.796 -0.5442 -0.5571  0.0997
  423CHL1  H27A 5375   3.780   5.043   5.802 -1.0080 -0.9922  0.2136
  423CHL1  H27B 5376   3.606   5.081   5.762 -0.0867 -0.5591 -1.3077
  423CHL1  H27C 5377   3.728   5.200   5.719 -1.3642  0.6600  1.0147
  424CHL1    C3 5378   6.268   7.001   6.921 -0.5852 -0.0706  0.0017
  424CHL1    H3 5379   6.293   6.893   6.913  2.5181  0.4628  1.1324
  424CHL1    O3 5380   6.174   7.012   7.027 -0.4659  0.9953  0.0028
  424CHL1   H3' 5381   6.165   7.106   7.041 -0.4448  1.1918 -1.1879
  424CHL1    C4 5382   6.397   7.075   6.958 -0.5724  0.1219 -0.4267
  424CHL1   H4A 5383   6.368   7.180   6.980  2.8376  0.5209  3.0673
  424CHL1   H4B 5384   6.432   7.026   7.050  0.0748 -1.5729 -1.5407
  424CHL1    C5 5385   6.498   7.080   6.846 -0.4624 -0.8317 -0.3700
  424CHL1    C6 5386   6.624   7.039   6.865  0.0159  0.5730 -0.4339
  424CHL1    H6 5387   6.655   6.997   6.961 -0.4036  3.3604  1.0213
  424CHL1    C7 5388   6.727   7.040   6.755 -0.0407 -0.2949 -0.5022
  424CHL1   H7A 5389   6.819   7.090   6.791 -1.7612  2.0038  0.9887
  424CHL1   H7B 5390   6.741   6.935   6.720  2.3881  0.4015 -1.8077
  424CHL1    C8 5391   6.683   7.121   6.632 -0.4508 -0.2904 -0.3547
  424CHL1    H8 5392   6.693   7.227   6.662  0.1503 -0.1494 -1.0171
  424CHL1   C14 5393   6.771   7.077   6.519  0.4526  0.7332 -0.0616
  424CHL1   H14 5394   6.748   6.969   6.506  0.5739  0.4745  1.6566
  424CHL1   C15 5395   6.922   7.088   6.544  0.4604 -0.0246  0.2273
  424CHL1  H15A 5396   6.946   7.176   6.608 -4.0871  1.9555 -0.4541
  424CHL1  H15B 5397   6.963   6.996   6.593  2.3224  1.6198  1.9525
  424CHL1   C16 5398   6.976   7.093   6.401 -0.4342  0.3827 -0.1016
  424CHL1  H16A 5399   7.030   7.190   6.387  0.7865 -0.2708 -0.0885
  424CHL1  H16B 5400   7.040   7.005   6.379 -1.4432 -0.1379 -1.0341
  424CHL1   C17 5401   6.858   7.091   6.303 -0.0221 -0.1487 -0.5914
  424CHL1   H17 5402   6.845   6.982   6.283  0.8020 -0.0657 -1.6749
  424CHL1   C13 5403   6.748   7.147   6.388 -0.1500 -0.4141 -0.5802
  424CHL1   C18 5404   6.763   7.300   6.396 -0.1312 -0.4629  0.3686
  424CHL1  H18A 5405   6.730   7.333   6.296 -0.7377  1.3324  1.1212
  424CHL1  H18B 5406   6.698   7.352   6.470 -1.5904 -2.0534  0.2881
  424CHL1  H18C 5407   6.866   7.333   6.420  0.1861 -1.6119  0.6715
  424CHL1   C12 5408   6.604   7.106   6.351 -0.4909  0.2404  0.0124
  424CHL1  H12A 5409   6.571   7.157   6.258 -1.3991  0.4891  0.4580
  424CHL1  H12B 5410   6.610   6.996   6.344  0.8627  0.3889 -2.2356
  424CHL1   C11 5411   6.507   7.154   6.460 -0.5717 -0.0857  0.0834
  424CHL1  H11A 5412   6.491   7.264   6.459  1.7061  0.2835 -0.5726
  424CHL1  H11B 5413   6.410   7.110   6.427 -0.9600  1.0798 -0.3906
  424CHL1    C9 5414   6.538   7.097   6.599 -0.5371 -0.2639  0.0038
  424CHL1    H9 5415   6.533   6.986   6.591 -0.3695 -0.4214  1.6367
  424CHL1   C10 5416   6.447   7.128   6.714 -0.1662  0.6881  0.0515
  424CHL1   C19 5417   6.419   7.279   6.721 -0.2028  0.6913 -0.1534
  424CHL1  H19A 5418   6.510   7.341   6.713  1.4729 -1.7874 -1.6232
  424CHL1  H19B 5419   6.358   7.310   6.633  0.0679  1.8979  0.0618
  424CHL1  H19C 5420   6.350   7.315   6.800 -1.7851 -1.1439 -0.6230
  424CHL1    C1 5421   6.315   7.054   6.685  0.0780  0.3862 -0.3024
  424CHL1   H1A 5422   6.271   7.087   6.589 -1.4231 -0.4322  0.0755
  424CHL1   H1B 5423   6.344   6.948   6.665  1.0278  0.5176  0.3041
  424CHL1    C2 5424   6.202   7.044   6.788  0.1242  0.1769 -0.2720
  424CHL1   H2A 5425   6.134   6.963   6.756  0.4248 -0.6225  1.0289
  424CHL1   H2B 5426   6.143   7.138   6.798  1.7319  1.2240 -0.2026
  424CHL1   C20 5427   6.893   7.145   6.168  0.5592  0.2390 -0.2873
  424CHL1   H20 5428   6.934   7.249   6.169 -0.6237  0.7255  0.3872
  424CHL1   C21 5429   6.764   7.150   6.085  0.1063  0.6317  0.4276
  424CHL1  H21A 5430   6.777   7.172   5.976  2.3375 -0.3304  0.4452
  424CHL1  H21B 5431   6.682   7.216   6.120  1.3233  2.3538  0.1669
  424CHL1  H21C 5432   6.721   7.047   6.089 -0.2450  0.7938  0.8734
  424CHL1   C22 5433   7.000   7.059   6.098  0.0703 -0.9637  0.4386
  424CHL1  H22A 5434   7.081   7.039   6.171 -1.9105 -0.1343  3.0397
  424CHL1  H22B 5435   6.953   6.960   6.077 -0.9471 -0.5552  0.6911
  424CHL1   C23 5436   7.060   7.114   5.969 -0.4402  0.2135  0.6977
  424CHL1  H23A 5437   7.120   7.035   5.921  0.1287  1.9010 -1.5716
  424CHL1  H23B 5438   6.977   7.133   5.899  0.3909 -0.0253 -0.3734
  424CHL1   C24 5439   7.134   7.248   5.983  0.0677  0.0009  0.0727
  424CHL1  H24A 5440   7.067   7.317   6.038  1.0057  1.0794 -0.1079
  424CHL1  H24B 5441   7.217   7.227   6.054  0.1809 -1.0738 -0.3544
  424CHL1   C25 5442   7.183   7.315   5.854 -0.5508 -0.0289 -0.1806
  424CHL1   H25 5443   7.098   7.316   5.782 -0.8765  1.9828  0.1742
  424CHL1   C26 5444   7.214   7.461   5.890  0.0710 -0.3046  0.4199
  424CHL1  H26A 5445   7.123   7.499   5.941 -0.2481  0.1494 -0.4634
  424CHL1  H26B 5446   7.291   7.485   5.967 -0.8211  1.4113  0.8131
  424CHL1  H26C 5447   7.233   7.512   5.793  1.4697  0.0916  0.8737
  424CHL1   C27 5448   7.306   7.239   5.800 -0.1935  0.2926  0.1745
  424CHL1  H27A 5449   7.259   7.153   5.747 -2.5694 -0.1027  2.6981
  424CHL1  H27B 5450   7.361   7.301   5.726  0.3984 -0.6027 -0.1470
  424CHL1  H27C 5451   7.375   7.204   5.879 -1.3340 -2.8609 -0.0521
  425CHL1    C3 5452   4.363   4.338   7.136 -0.0387  0.0483 -0.6524
  425CHL1    H3 5453   4.362   4.431   7.075 -2.6310  0.0905 -0.6581
  425CHL1    O3 5454   4.315   4.382   7.262 -0.2665  0.6882 -0.9564
  425CHL1   H3' 5455   4.330   4.301   7.313 -0.1087  1.7675  0.7851
  425CHL1    C4 5456   4.263   4.236   7.077 -0.1881  0.0228 -0.3560
  425CHL1   H4A 5457   4.248   4.153   7.149  0.8775 -1.3016 -1.6184
  425CHL1   H4B 5458   4.169   4.295   7.071  0.7917  1.6914  0.0464
  425CHL1    C5 5459   4.307   4.186   6.942  0.3276 -0.6615  0.0635
  425CHL1    C6 5460   4.218   4.187   6.843  0.2068 -0.3764  0.1735
  425CHL1    H6 5461   4.112   4.207   6.861  0.1007 -1.2772  0.6131
  425CHL1    C7 5462   4.248   4.153   6.699 -0.1807 -0.5665  0.1353
  425CHL1   H7A 5463   4.169   4.086   6.660 -2.0587  1.3512  0.4431
  425CHL1   H7B 5464   4.244   4.253   6.651 -1.4319  0.2989  1.8993
  425CHL1    C8 5465   4.386   4.087   6.683 -0.0864 -0.1679 -0.7224
  425CHL1    H8 5466   4.372   3.978   6.699 -1.1643 -0.3426 -2.5238
  425CHL1   C14 5467   4.429   4.101   6.540  0.1456  0.6839 -0.5787
  425CHL1   H14 5468   4.461   4.203   6.511  2.5136  0.3647  0.6385
  425CHL1   C15 5469   4.329   4.075   6.426  0.1335  0.0735 -0.4350
  425CHL1  H15A 5470   4.263   3.988   6.446 -0.2546  0.7009  1.1752
  425CHL1  H15B 5471   4.262   4.163   6.414  0.1361  0.0257 -0.8201
  425CHL1   C16 5472   4.415   4.038   6.305  0.1307  0.0628 -0.4336
  425CHL1  H16A 5473   4.387   3.937   6.269  0.0848 -0.3376  0.6656
  425CHL1  H16B 5474   4.410   4.116   6.227  2.2207  1.4268  0.6995
  425CHL1   C17 5475   4.560   4.027   6.357 -0.0510 -0.3279 -0.0046
  425CHL1   H17 5476   4.589   4.130   6.330  1.1932 -0.8347 -0.6895
  425CHL1   C13 5477   4.547   4.014   6.506 -0.2489 -0.0857 -0.0002
  425CHL1   C18 5478   4.522   3.866   6.539  0.3800 -0.1336  0.2683
  425CHL1  H18A 5479   4.517   3.843   6.648 -0.7418 -2.6347 -0.2373
  425CHL1  H18B 5480   4.424   3.833   6.500 -0.0700 -0.0136  1.2533
  425CHL1  H18C 5481   4.601   3.796   6.504 -0.0136  0.1106 -1.1333
  425CHL1   C12 5482   4.662   4.066   6.594 -0.1700 -0.2703  0.0072
  425CHL1  H12A 5483   4.757   4.012   6.574  0.0281 -0.3511  1.1455
  425CHL1  H12B 5484   4.676   4.174   6.571 -2.0379  0.0122  0.0267
  425CHL1   C11 5485   4.624   4.080   6.741  0.2834  0.2381  0.0813
  425CHL1  H11A 5486   4.631   3.974   6.775  0.8849  0.0822 -0.5149
  425CHL1  H11B 5487   4.712   4.133   6.782  2.0234  0.0028 -3.0876
  425CHL1    C9 5488   4.489   4.148   6.773 -0.1465 -0.2913 -0.5688
  425CHL1    H9 5489   4.492   4.256   6.747 -0.1429  0.4465  2.2398
  425CHL1   C10 5490   4.451   4.148   6.918  0.4493  0.0884 -0.4070
  425CHL1   C19 5491   4.458   4.003   6.967  0.2267  0.2203  0.0203
  425CHL1  H19A 5492   4.409   3.927   6.902  2.7745  0.7883 -2.7995
  425CHL1  H19B 5493   4.553   3.947   6.976 -1.5445 -3.1225 -0.4206
  425CHL1  H19C 5494   4.419   3.997   7.071  3.0406  3.3526  1.4322
  425CHL1    C1 5495   4.543   4.242   6.997 -0.6798  0.4469  0.5175
  425CHL1   H1A 5496   4.645   4.198   6.999 -0.8060 -0.1119 -1.9073
  425CHL1   H1B 5497   4.560   4.335   6.938  1.4019  1.5365  2.6354
  425CHL1    C2 5498   4.502   4.273   7.141  0.0890  0.4071  0.7504
  425CHL1   H2A 5499   4.566   4.335   7.208 -2.1090  0.9198  2.4926
  425CHL1   H2B 5500   4.487   4.177   7.196 -0.1970  1.7454  3.1302
  425CHL1   C20 5501   4.655   3.941   6.279  0.1421  0.0636 -0.2003
  425CHL1   H20 5502   4.627   3.835   6.295  0.8627  0.1564  1.9952
  425CHL1   C21 5503   4.799   3.958   6.329  0.1271 -0.0046 -0.1333
  425CHL1  H21A 5504   4.828   4.065   6.326 -0.1173  0.0864 -4.2613
  425CHL1  H21B 5505   4.878   3.917   6.264  0.5709 -1.6594  1.3696
  425CHL1  H21C 5506   4.806   3.899   6.423 -0.2317  0.8809  0.4683
  425CHL1   C22 5507   4.652   3.971   6.128  0.2682  0.3658 -0.1436
  425CHL1  H22A 5508   4.548   4.003   6.108 -0.5017  0.1945  3.0927
  425CHL1  H22B 5509   4.718   4.056   6.100  0.8996  0.2667  0.9841
  425CHL1   C23 5510   4.683   3.848   6.041 -0.6379 -0.1473  0.2457
  425CHL1  H23A 5511   4.783   3.806   6.061 -0.6456 -0.8931 -1.1564
  425CHL1  H23B 5512   4.612   3.766   6.063 -0.6236 -0.8405 -2.0198
  425CHL1   C24 5513   4.659   3.872   5.891 -0.6653 -0.2419  0.2353
  425CHL1  H24A 5514   4.557   3.914   5.885 -0.7836 -0.2561  1.7778
  425CHL1  H24B 5515   4.727   3.950   5.851 -1.4800  1.0411  1.2790
  425CHL1   C25 5516   4.673   3.745   5.806 -0.6262 -0.2628  0.2727
  425CHL1   H25 5517   4.609   3.669   5.856 -0.1815 -0.1227  1.0765
  425CHL1   C26 5518   4.620   3.765   5.663  0.0123  0.6133  0.1471
  425CHL1  H26A 5519   4.671   3.839   5.598 -0.6846  1.9064  1.0322
  425CHL1  H26B 5520   4.615   3.665   5.615 -1.0877  1.3208 -1.3156
  425CHL1  H26C 5521   4.518   3.808   5.671 -0.6559 -1.0740  1.3997
  425CHL1   C27 5522   4.819   3.703   5.783 -0.6825 -0.2032 -0.2062
  425CHL1  H27A 5523   4.873   3.785   5.731 -0.0751  1.8010  3.2880
  425CHL1  H27B 5524   4.870   3.695   5.882  1.2017 -0.2352 -1.1206
  425CHL1  H27C 5525   4.818   3.610   5.722 -0.3392  0.0263 -0.5726
  426CHL1    C3 5526   1.490   3.565   7.213 -0.3279 -0.0069  0.0798
  426CHL1    H3 5527   1.592   3.540   7.251 -0.8236 -0.7812  0.9627
  426CHL1    O3 5528   1.385   3.543   7.307 -0.2152 -1.0852 -0.0322
  426CHL1   H3' 5529   1.311   3.528   7.248 -0.8690 -1.3545  0.8486
  426CHL1    C4 5530   1.490   3.715   7.183 -0.1629 -0.0290 -0.0294
  426CHL1   H4A 5531   1.391   3.759   7.160 -0.0073 -1.0062 -2.9860
  426CHL1   H4B 5532   1.516   3.764   7.280  2.5443  1.3745 -1.3332
  426CHL1    C5 5533   1.594   3.748   7.079  0.3774 -0.0124  0.5097
  426CHL1    C6 5534   1.687   3.840   7.108  0.1350  0.2943  0.3138
  426CHL1    H6 5535   1.668   3.895   7.202 -1.2730 -0.0043  0.2277
  426CHL1    C7 5536   1.798   3.885   7.017 -0.4313  0.7314 -0.1724
  426CHL1   H7A 5537   1.801   3.996   7.012  0.8598  0.6609 -1.5193
  426CHL1   H7B 5538   1.886   3.835   7.063 -1.8017 -1.9224 -0.2767
  426CHL1    C8 5539   1.770   3.838   6.874 -0.2171 -0.2825  0.1091
  426CHL1    H8 5540   1.694   3.905   6.826 -1.2846 -1.3640  0.2313
  426CHL1   C14 5541   1.898   3.841   6.796 -0.1281 -0.2739  0.2553
  426CHL1   H14 5542   1.966   3.766   6.842 -0.2868 -1.2007 -0.9709
  426CHL1   C15 5543   1.977   3.973   6.795 -0.3214 -0.1566  0.2339
  426CHL1  H15A 5544   1.926   4.068   6.770  1.5008  0.6673 -0.5838
  426CHL1  H15B 5545   2.034   3.976   6.891  0.8375  1.3718 -0.4605
  426CHL1   C16 5546   2.075   3.960   6.678 -0.5118  0.1027  0.0449
  426CHL1  H16A 5547   2.068   4.049   6.612  0.7603 -0.5814 -1.0516
  426CHL1  H16B 5548   2.184   3.949   6.700  0.2448  0.6072 -3.0099
  426CHL1   C17 5549   2.030   3.834   6.603 -0.4190 -0.2516  0.5764
  426CHL1   H17 5550   2.086   3.748   6.645 -0.2375 -0.6268 -0.4214
  426CHL1   C13 5551   1.890   3.808   6.650 -0.5690 -0.0710  0.2323
  426CHL1   C18 5552   1.788   3.897   6.577 -0.2470  0.3512  0.2989
  426CHL1  H18A 5553   1.773   3.857   6.475  0.1825 -0.7432  0.6542
  426CHL1  H18B 5554   1.688   3.879   6.622 -1.1557  1.9773 -0.9654
  426CHL1  H18C 5555   1.810   4.006   6.582 -0.2288  0.3872 -0.5328
  426CHL1   C12 5556   1.842   3.661   6.654 -0.0457 -0.2325  0.6379
  426CHL1  H12A 5557   1.822   3.624   6.551  1.6525 -1.2606  0.6416
  426CHL1  H12B 5558   1.917   3.589   6.692  0.8996 -0.2325 -1.0931
  426CHL1   C11 5559   1.710   3.645   6.729 -0.2592 -0.7033  0.1698
  426CHL1  H11A 5560   1.627   3.699   6.679 -1.9301 -0.3918  3.0855
  426CHL1  H11B 5561   1.680   3.538   6.733  3.0695 -1.7002  2.0134
  426CHL1    C9 5562   1.714   3.699   6.873  0.2041 -0.4516  0.0655
  426CHL1    H9 5563   1.788   3.639   6.930 -0.2429 -0.6671  0.4310
  426CHL1   C10 5564   1.589   3.671   6.951  0.2630  0.1813  0.3976
  426CHL1   C19 5565   1.468   3.719   6.868 -0.2260  0.1830  1.0968
  426CHL1  H19A 5566   1.372   3.701   6.921  0.0593 -1.5621  1.0989
  426CHL1  H19B 5567   1.475   3.825   6.835  2.0913 -0.7633 -1.9732
  426CHL1  H19C 5568   1.465   3.658   6.775  2.0289  0.1886  0.9442
  426CHL1    C1 5569   1.567   3.520   6.972  0.5114  0.1211  0.2290
  426CHL1   H1A 5570   1.539   3.468   6.878  1.0800 -1.3040  0.8210
  426CHL1   H1B 5571   1.669   3.484   6.998 -0.2717 -1.5018  1.2299
  426CHL1    C2 5572   1.470   3.483   7.084  0.1303  0.1437 -0.0893
  426CHL1   H2A 5573   1.474   3.376   7.113  0.5219  0.6283  1.7956
  426CHL1   H2B 5574   1.369   3.512   7.048 -0.1648  0.9788  1.3208
  426CHL1   C20 5575   2.057   3.840   6.456  0.0400 -0.2426  0.6593
  426CHL1   H20 5576   2.007   3.926   6.405  2.5136  1.2421  0.6007
  426CHL1   C21 5577   2.017   3.709   6.385 -0.2284  0.3582 -0.3213
  426CHL1  H21A 5578   2.062   3.619   6.432 -0.4521 -1.1357 -2.7898
  426CHL1  H21B 5579   2.061   3.697   6.284 -0.9206 -0.1762 -0.5649
  426CHL1  H21C 5580   1.909   3.696   6.360  0.3713 -1.3782 -2.2198
  426CHL1   C22 5581   2.204   3.855   6.413 -0.2127 -0.8503 -0.4567
  426CHL1  H22A 5582   2.245   3.934   6.479  0.9085 -0.3123 -1.7484
  426CHL1  H22B 5583   2.260   3.762   6.438 -0.9068 -0.1890  4.5886
  426CHL1   C23 5584   2.228   3.898   6.268  0.3143  0.1168 -0.0877
  426CHL1  H23A 5585   2.215   3.812   6.200 -0.3939  1.4072 -1.6399
  426CHL1  H23B 5586   2.158   3.974   6.228  1.6198  0.2409 -2.3103
  426CHL1   C24 5587   2.371   3.953   6.254  0.1954  0.3985 -0.2029
  426CHL1  H24A 5588   2.380   4.039   6.323  1.9770 -0.7680  1.1054
  426CHL1  H24B 5589   2.440   3.872   6.286 -0.6427 -1.1020 -2.0385
  426CHL1   C25 5590   2.414   3.966   6.108 -0.3027  0.0631 -0.3857
  426CHL1   H25 5591   2.388   3.868   6.063 -2.1899  0.1669  0.4096
  426CHL1   C26 5592   2.338   4.078   6.035  0.1766  0.1726 -0.7242
  426CHL1  H26A 5593   2.359   4.065   5.927 -1.5889 -1.7135 -0.8907
  426CHL1  H26B 5594   2.230   4.071   6.057  0.3600  1.0173  0.5958
  426CHL1  H26C 5595   2.388   4.173   6.064  0.6775 -0.9531  2.5124
  426CHL1   C27 5596   2.565   3.985   6.085 -0.1361 -0.2818  0.4020
  426CHL1  H27A 5597   2.580   4.001   5.976  0.7311 -0.4104  0.4946
  426CHL1  H27B 5598   2.603   4.060   6.158  1.9682 -0.3882 -0.5108
  426CHL1  H27C 5599   2.612   3.887   6.108  0.0705 -0.4271 -0.5971
  427CHL1    C3 5600   5.738   3.649   7.311  0.3687  0.0870 -0.0151
  427CHL1    H3 5601   5.661   3.715   7.267  0.1244 -0.8500 -1.0306
  427CHL1    O3 5602   5.728   3.638   7.452 -0.0732  0.5232 -0.0099
  427CHL1   H3' 5603   5.756   3.549   7.475 -3.2888 -0.8090 -0.7211
  427CHL1    C4 5604   5.734   3.511   7.244  0.0564  0.0479  0.0829
  427CHL1   H4A 5605   5.797   3.438   7.300  0.4068  0.2871  0.0032
  427CHL1   H4B 5606   5.632   3.476   7.271 -0.6747  1.5359 -0.6505
  427CHL1    C5 5607   5.752   3.519   7.095  0.1389  0.5106  0.1161
  427CHL1    C6 5608   5.660   3.469   7.011  0.4320 -0.0787  0.1423
  427CHL1    H6 5609   5.567   3.421   7.044 -0.8015  1.8722 -0.3382
  427CHL1    C7 5610   5.682   3.459   6.863  0.1728 -0.4457  0.1279
  427CHL1   H7A 5611   5.674   3.352   6.832  0.5438 -0.5664  0.4449
  427CHL1   H7B 5612   5.604   3.514   6.805  0.1823  0.3239  0.8360
  427CHL1    C8 5613   5.823   3.501   6.819 -0.0889  0.0399 -0.2596
  427CHL1    H8 5614   5.889   3.416   6.849 -0.9145  0.2718  2.4817
  427CHL1   C14 5615   5.838   3.538   6.674 -0.4505 -0.1308 -0.3413
  427CHL1   H14 5616   5.777   3.630   6.663 -0.7378 -0.0501  1.6043
  427CHL1   C15 5617   5.771   3.445   6.571 -0.5407 -0.2936 -0.1369
  427CHL1  H15A 5618   5.782   3.337   6.595  1.3266  0.1909  1.4842
  427CHL1  H15B 5619   5.660   3.456   6.570 -0.3959  1.9894  0.8498
  427CHL1   C16 5620   5.837   3.498   6.444 -0.0761  0.5800  0.4541
  427CHL1  H16A 5621   5.899   3.422   6.391 -0.6267  0.7081 -0.3828
  427CHL1  H16B 5622   5.764   3.544   6.374 -0.7346  1.0130  1.4166
  427CHL1   C17 5623   5.946   3.601   6.479  0.1083  0.6445 -0.2929
  427CHL1   H17 5624   5.897   3.701   6.485  0.2981  0.9561 -2.8126
  427CHL1   C13 5625   5.973   3.578   6.624 -0.5042  0.1714 -0.2478
  427CHL1   C18 5626   6.077   3.465   6.640 -0.6920 -0.1080 -0.9890
  427CHL1  H18A 5627   6.044   3.378   6.579  0.4066 -0.5864 -0.9252
  427CHL1  H18B 5628   6.173   3.507   6.603 -1.4059  1.0981 -1.5316
  427CHL1  H18C 5629   6.077   3.413   6.738 -2.2595 -3.9210 -2.7859
  427CHL1   C12 5630   6.010   3.700   6.710 -0.0016 -0.4744  0.4708
  427CHL1  H12A 5631   6.110   3.743   6.688 -1.7886  2.7594 -2.3226
  427CHL1  H12B 5632   5.946   3.782   6.671  1.5315  0.6218  0.1525
  427CHL1   C11 5633   6.007   3.669   6.860  0.2704  0.0778  0.5928
  427CHL1  H11A 5634   6.093   3.605   6.886 -0.5175 -0.8514  0.9891
  427CHL1  H11B 5635   6.024   3.768   6.908 -0.9734  0.5873  0.0440
  427CHL1    C9 5636   5.871   3.614   6.905  0.2565 -0.3375  0.0474
  427CHL1    H9 5637   5.799   3.697   6.890  0.8661  0.2046  0.1084
  427CHL1   C10 5638   5.877   3.590   7.053  0.2228  0.3933  0.1677
  427CHL1   C19 5639   5.987   3.491   7.096 -0.6200 -0.6702 -0.0906
  427CHL1  H19A 5640   5.980   3.450   7.199 -1.9658 -2.7346 -0.9531
  427CHL1  H19B 5641   5.999   3.408   7.024  0.2257 -1.5354  1.0053
  427CHL1  H19C 5642   6.073   3.562   7.094 -0.4196 -0.9076  0.0854
  427CHL1    C1 5643   5.889   3.723   7.131 -0.5895  0.5540  0.0292
  427CHL1   H1A 5644   5.990   3.766   7.110 -0.7020  1.1278  0.6383
  427CHL1   H1B 5645   5.818   3.802   7.098 -0.0817  1.1153  0.2640
  427CHL1    C2 5646   5.874   3.714   7.283  0.2676  0.3512  0.1053
  427CHL1   H2A 5647   5.863   3.816   7.326 -2.1249 -0.0120  0.4841
  427CHL1   H2B 5648   5.956   3.664   7.338  0.3108 -0.2628 -0.5096
  427CHL1   C20 5649   6.055   3.601   6.376 -0.0010 -0.0384 -0.4101
  427CHL1   H20 5650   6.106   3.503   6.358 -0.7115 -0.4502 -0.2171
  427CHL1   C21 5651   6.173   3.687   6.422 -0.2921  0.1037  0.0797
  427CHL1  H21A 5652   6.259   3.684   6.351 -0.0589  0.9849  0.3121
  427CHL1  H21B 5653   6.222   3.657   6.517  0.0886 -0.6069 -0.3356
  427CHL1  H21C 5654   6.142   3.793   6.433 -0.1587  0.2864 -1.1500
  427CHL1   C22 5655   6.004   3.655   6.242 -0.1961 -0.0283 -0.3323
  427CHL1  H22A 5656   5.905   3.610   6.221 -0.5299  0.1327  0.8036
  427CHL1  H22B 5657   5.976   3.759   6.270  1.1531 -0.0665  1.3069
  427CHL1   C23 5658   6.087   3.626   6.117 -0.1522 -0.3801 -0.2207
  427CHL1  H23A 5659   6.191   3.663   6.130 -0.3836  0.1973  0.0227
  427CHL1  H23B 5660   6.084   3.516   6.098 -1.9988  0.0555 -3.0701
  427CHL1   C24 5661   6.023   3.687   5.992  0.1497  0.2300 -0.0819
  427CHL1  H24A 5662   5.913   3.670   5.983  0.2453 -0.0623 -0.7803
  427CHL1  H24B 5663   6.026   3.797   5.983 -0.5760  0.1943 -0.9901
  427CHL1   C25 5664   6.077   3.649   5.853  0.0206  0.1393 -0.1077
  427CHL1   H25 5665   6.179   3.684   5.828 -0.0374  0.6287  0.3369
  427CHL1   C26 5666   6.059   3.498   5.829  0.4738  0.0100  0.3632
  427CHL1  H26A 5667   5.956   3.468   5.859  0.2532 -1.0531 -1.3606
  427CHL1  H26B 5668   6.062   3.483   5.719 -1.6263  0.6533  0.1821
  427CHL1  H26C 5669   6.126   3.435   5.892 -1.1799 -0.5933  1.5896
  427CHL1   C27 5670   5.991   3.724   5.749  0.0034  0.0057 -0.1903
  427CHL1  H27A 5671   6.001   3.833   5.765  1.0126 -0.1803  0.6021
  427CHL1  H27B 5672   6.024   3.704   5.645  0.1574 -1.4598  0.1135
  427CHL1  H27C 5673   5.882   3.705   5.759  0.0312 -0.2110 -0.3005
  428CHL1    C3 5674   4.687   6.349   7.114  0.0810  0.4490  0.1706
  428CHL1    H3 5675   4.595   6.411   7.127 -0.1625  0.5959 -1.8798
  428CHL1    O3 5676   4.708   6.285   7.239  0.1783  0.4823  0.1707
  428CHL1   H3' 5677   4.794   6.242   7.226  0.1291 -0.0318  1.3983
  428CHL1    C4 5678   4.659   6.258   6.993  0.1529  0.1121  0.4069
  428CHL1   H4A 5679   4.733   6.174   6.996  3.6235  2.9204  0.3221
  428CHL1   H4B 5680   4.560   6.215   7.018 -0.1513  0.3531 -0.3726
  428CHL1    C5 5681   4.647   6.338   6.867  0.0475 -0.3993  0.0913
  428CHL1    C6 5682   4.542   6.338   6.784  0.4906 -1.2464 -0.4783
  428CHL1    H6 5683   4.456   6.272   6.804  0.1900 -0.8106 -0.3313
  428CHL1    C7 5684   4.527   6.416   6.656  0.7301 -0.1090  0.1746
  428CHL1   H7A 5685   4.491   6.354   6.571  0.2927 -0.6285  0.7341
  428CHL1   H7B 5686   4.458   6.502   6.666  0.2481 -0.1111 -2.3626
  428CHL1    C8 5687   4.665   6.471   6.616  0.2941  0.6049 -0.3638
  428CHL1    H8 5688   4.726   6.386   6.579 -0.1698 -0.1068  0.4811
  428CHL1   C14 5689   4.642   6.575   6.510 -0.4380  0.6156 -0.2003
  428CHL1   H14 5690   4.579   6.655   6.555  1.0496  1.7990 -0.1467
  428CHL1   C15 5691   4.558   6.533   6.388 -0.5268  0.0012  0.0691
  428CHL1  H15A 5692   4.595   6.432   6.359 -0.8856  0.0631 -0.6060
  428CHL1  H15B 5693   4.453   6.540   6.422 -0.4859  1.2559 -0.0460
  428CHL1   C16 5694   4.585   6.650   6.294  0.1089 -0.4649 -0.3417
  428CHL1  H16A 5695   4.634   6.614   6.201  1.2633 -0.8334  0.4014
  428CHL1  H16B 5696   4.496   6.710   6.265 -0.1762 -1.0530 -0.7032
  428CHL1   C17 5697   4.690   6.736   6.367  0.0422 -0.3335 -0.3990
  428CHL1   H17 5698   4.624   6.796   6.433  1.0939  1.7889 -1.1907
  428CHL1   C13 5699   4.765   6.647   6.462  0.0205 -0.1709 -0.2298
  428CHL1   C18 5700   4.854   6.556   6.376  0.0703 -0.2406 -0.1044
  428CHL1  H18A 5701   4.793   6.504   6.299 -0.6422 -0.6139  0.6926
  428CHL1  H18B 5702   4.925   6.620   6.321 -0.2320 -2.5166 -3.4238
  428CHL1  H18C 5703   4.911   6.482   6.436 -0.4764 -0.4425  0.1729
  428CHL1   C12 5704   4.834   6.718   6.580 -0.1529 -0.4778  0.0600
  428CHL1  H12A 5705   4.924   6.775   6.548 -0.0990 -0.1327  0.8092
  428CHL1  H12B 5706   4.764   6.796   6.618  0.0942  0.3286 -1.0873
  428CHL1   C11 5707   4.862   6.608   6.682 -0.2395 -0.6642 -0.1162
  428CHL1  H11A 5708   4.939   6.543   6.636  1.5213  0.6841  0.8329
  428CHL1  H11B 5709   4.926   6.652   6.761  0.0511  0.4709 -0.9485
  428CHL1    C9 5710   4.740   6.528   6.733 -0.4392 -0.0185  0.4283
  428CHL1    H9 5711   4.669   6.603   6.774 -0.0428  0.7519 -0.2352
  428CHL1   C10 5712   4.764   6.428   6.841 -0.0163 -0.3249  0.0530
  428CHL1   C19 5713   4.888   6.345   6.804  0.0325 -0.2580  0.0657
  428CHL1  H19A 5714   4.986   6.396   6.820 -0.1442 -0.3078  1.4140
  428CHL1  H19B 5715   4.897   6.260   6.875 -1.2338 -2.0918 -1.8372
  428CHL1  H19C 5716   4.900   6.303   6.701  0.3182 -0.0173 -0.0029
  428CHL1    C1 5717   4.804   6.508   6.966 -0.0964 -0.0148 -0.1206
  428CHL1   H1A 5718   4.901   6.558   6.945  0.8357 -0.9037  1.8637
  428CHL1   H1B 5719   4.725   6.584   6.982 -1.1800 -1.1423 -0.0171
  428CHL1    C2 5720   4.821   6.421   7.090  0.3327 -0.1590 -0.2760
  428CHL1   H2A 5721   4.834   6.489   7.177  0.4465 -0.5740  0.0339
  428CHL1   H2B 5722   4.909   6.354   7.098 -1.1586 -2.0624  2.0496
  428CHL1   C20 5723   4.769   6.841   6.295  0.4930 -0.1850  0.3008
  428CHL1   H20 5724   4.854   6.876   6.357 -0.0225  2.0940 -0.2131
  428CHL1   C21 5725   4.667   6.954   6.277  0.3673 -0.2187  0.7940
  428CHL1  H21A 5726   4.629   6.999   6.372 -1.1998  1.2266 -0.4523
  428CHL1  H21B 5727   4.584   6.927   6.208 -1.7810  0.7269  2.8740
  428CHL1  H21C 5728   4.703   7.037   6.213  0.4826  0.3327  1.5587
  428CHL1   C22 5729   4.829   6.801   6.159  0.2700 -0.3122  0.2387
  428CHL1  H22A 5730   4.856   6.693   6.155  1.1085 -0.1435  1.0449
  428CHL1  H22B 5731   4.741   6.820   6.094 -0.2400  0.5006  1.1298
  428CHL1   C23 5732   4.943   6.881   6.094  0.1888 -0.6037 -0.2702
  428CHL1  H23A 5733   4.908   6.984   6.074  0.6217  0.0684  2.0723
  428CHL1  H23B 5734   5.006   6.883   6.185 -1.4663 -1.2820  0.9577
  428CHL1   C24 5735   5.020   6.816   5.980  0.3781  0.0408 -0.5120
  428CHL1  H24A 5736   5.062   6.724   6.027 -0.4939  0.6160  1.4944
  428CHL1  H24B 5737   4.949   6.799   5.896  0.4384 -1.1003 -0.3499
  428CHL1   C25 5738   5.143   6.894   5.929  0.4731  0.2619  0.0525
  428CHL1   H25 5739   5.175   6.849   5.833  0.4102  1.2294 -0.4332
  428CHL1   C26 5740   5.113   7.042   5.902 -0.3520  0.0506 -0.2355
  428CHL1  H26A 5741   5.193   7.085   5.839 -0.9939  0.8448 -0.5313
  428CHL1  H26B 5742   5.017   7.047   5.846  0.4310 -2.1400 -1.8521
  428CHL1  H26C 5743   5.111   7.105   5.994 -3.7790 -3.1367  2.1862
  428CHL1   C27 5744   5.259   6.879   6.029  0.6183 -0.5757 -0.2307
  428CHL1  H27A 5745   5.248   6.922   6.131  0.7257 -0.2804 -0.3427
  428CHL1  H27B 5746   5.286   6.772   6.038 -0.7329 -0.9605 -0.5391
  428CHL1  H27C 5747   5.348   6.925   5.982 -0.1014 -0.8562 -1.9521
  429CHL1    C3 5748   8.144   6.644   4.305 -0.1159  0.1785 -0.0651
  429CHL1    H3 5749   8.206   6.552   4.319 -0.4038 -1.1681 -5.3615
  429CHL1    O3 5750   8.139   6.655   4.164  0.2486 -0.2786 -0.1176
  429CHL1   H3' 5751   8.060   6.701   4.133 -0.2806  0.4111  2.1368
  429CHL1    C4 5752   8.000   6.618   4.352 -0.2790  0.2763 -0.5060
  429CHL1   H4A 5753   7.942   6.698   4.300  0.8238  0.7170 -1.0923
  429CHL1   H4B 5754   7.959   6.526   4.305  1.2878  0.2823 -1.9924
  429CHL1    C5 5755   7.988   6.623   4.502  0.2023 -0.6154 -0.4327
  429CHL1    C6 5756   7.929   6.522   4.567 -0.0221 -0.2081  0.0001
  429CHL1    H6 5757   7.896   6.432   4.512 -2.4295 -0.9930  2.4903
  429CHL1    C7 5758   7.908   6.513   4.715 -0.0209  0.0371  0.0144
  429CHL1   H7A 5759   7.811   6.465   4.738 -0.0772  1.0400  2.0921
  429CHL1   H7B 5760   7.986   6.444   4.753 -1.0857 -1.6615 -0.7804
  429CHL1    C8 5761   7.934   6.648   4.784  0.3657  0.1299 -0.3110
  429CHL1    H8 5762   7.840   6.704   4.767 -0.2030  0.0638  2.2234
  429CHL1   C14 5763   7.951   6.626   4.932 -0.1848  0.2497 -0.2292
  429CHL1   H14 5764   8.033   6.556   4.958 -0.3639  0.1125 -0.0364
  429CHL1   C15 5765   7.838   6.555   5.007  0.3758 -0.4315 -0.0247
  429CHL1  H15A 5766   7.739   6.598   4.982  0.0017 -1.0036  0.4411
  429CHL1  H15B 5767   7.845   6.447   4.981 -2.6240 -0.5296 -0.8269
  429CHL1   C16 5768   7.872   6.583   5.153  0.2449 -0.1876 -0.0410
  429CHL1  H16A 5769   7.788   6.636   5.203  0.3220 -0.3832  0.3023
  429CHL1  H16B 5770   7.897   6.490   5.210  1.5095 -1.3158 -2.3145
  429CHL1   C17 5771   7.983   6.689   5.157 -0.1891  0.2717 -0.1280
  429CHL1   H17 5772   8.080   6.634   5.155  0.3464  1.0963 -3.3861
  429CHL1   C13 5773   7.977   6.746   5.018 -0.0076  0.1731 -0.1763
  429CHL1   C18 5774   7.854   6.837   5.009 -0.2011 -0.0486  0.2037
  429CHL1  H18A 5775   7.845   6.880   4.907  0.5722  1.1009  0.5910
  429CHL1  H18B 5776   7.760   6.786   5.039 -0.0395 -0.2205  0.4190
  429CHL1  H18C 5777   7.864   6.932   5.066 -2.7855 -1.0569  2.5942
  429CHL1   C12 5778   8.102   6.814   4.960  0.3797 -0.3561  0.0233
  429CHL1  H12A 5779   8.130   6.909   5.011  1.0179  1.1528 -2.8953
  429CHL1  H12B 5780   8.182   6.740   4.978 -0.9970 -1.4844  1.8149
  429CHL1   C11 5781   8.106   6.830   4.808  0.9300 -0.4253  0.0289
  429CHL1  H11A 5782   8.039   6.917   4.787  1.0003  0.0782  1.7858
  429CHL1  H11B 5783   8.208   6.857   4.773 -0.1522  1.0204 -2.3388
  429CHL1    C9 5784   8.051   6.717   4.720  0.2821  0.2011 -0.3871
  429CHL1    H9 5785   8.124   6.634   4.733 -2.2860 -2.1629 -0.0210
  429CHL1   C10 5786   8.044   6.743   4.572 -0.3646 -0.3336 -0.4561
  429CHL1   C19 5787   7.956   6.864   4.538 -0.9601 -0.3609  0.9406
  429CHL1  H19A 5788   7.944   6.874   4.428  1.5244  1.1752  0.7542
  429CHL1  H19B 5789   7.854   6.864   4.584 -2.0908 -0.5057 -1.4059
  429CHL1  H19C 5790   8.000   6.962   4.564 -1.1198  0.6183 -2.0845
  429CHL1    C1 5791   8.189   6.758   4.523 -0.2718 -0.1611 -0.1292
  429CHL1   H1A 5792   8.231   6.853   4.564  0.6594 -0.5627 -0.1262
  429CHL1   H1B 5793   8.254   6.677   4.563 -1.8714 -1.4528 -0.0467
  429CHL1    C2 5794   8.204   6.769   4.371  0.0401  0.1124 -0.0810
  429CHL1   H2A 5795   8.309   6.786   4.339  1.4475 -1.7634  2.9975
  429CHL1   H2B 5796   8.145   6.857   4.339  0.6284  0.7906  0.6536
[truncated: 5,862,134 more chars]
