# Supplementary material for: pKa Calculations of GPCRs: Understanding Protonation States in Receptor Activation
Source: J Chem Inf Model. 2024 Aug 16;64(17):6850–6. doi: 10.1021/acs.jcim.4c01125 (PMC11388449; doi:10.1021/acs.jcim.4c01125)
Supplement: Supplementary file 2 — ci4c01125_si_002.zip [file ci4c01125_si_002.zip › cb1r_inactive_deprot_first.gro]

CB1R ActDeprot in POPC:CHL Membrane
90855
  100GLU    CAY    1   5.132   4.230   8.959  0.5513 -0.4502 -0.2354
  100GLU    HY1    2   5.119   4.161   9.045  1.3323  1.5726  1.6071
  100GLU    HY2    3   5.145   4.334   8.997  1.5172 -0.1982 -1.2062
  100GLU    HY3    4   5.223   4.202   8.902  1.4320  0.5187  0.6303
  100GLU     CY    5   5.015   4.235   8.868  0.4446 -0.2910 -0.0892
  100GLU     OY    6   4.924   4.153   8.874  0.2750 -0.1294 -0.4420
  100GLU      N    7   5.006   4.348   8.795 -0.3232 -0.2492  0.0566
  100GLU     HN    8   5.068   4.426   8.808 -1.5890  1.1916 -2.0782
  100GLU     CA    9   4.913   4.376   8.691 -0.0899 -0.0318 -0.0976
  100GLU     HA   10   4.864   4.287   8.653 -0.9712  0.1198  0.6255
  100GLU     CB   11   4.813   4.480   8.744  0.5182  0.1105  0.7954
  100GLU    HB1   12   4.750   4.518   8.661 -0.1078  3.0590  2.4917
  100GLU    HB2   13   4.862   4.568   8.789 -1.5935  1.6345  0.2787
  100GLU     CG   14   4.714   4.407   8.836  0.8218 -0.0630  0.9865
  100GLU    HG1   15   4.755   4.379   8.935  2.7656  1.1246  0.5710
  100GLU    HG2   16   4.652   4.326   8.792 -0.1030  1.7424 -1.2249
  100GLU     CD   17   4.609   4.508   8.881  0.1081 -0.3034 -0.0986
  100GLU    OE1   18   4.643   4.616   8.938 -0.7555 -0.2549  0.3309
  100GLU    OE2   19   4.491   4.467   8.872  0.0906 -0.2856  0.0420
  100GLU      C   20   4.988   4.415   8.569  0.0366  0.1998  0.0530
  100GLU      O   21   5.006   4.533   8.539  0.5883  0.1054 -0.0150
  101ASN      N   22   5.051   4.317   8.500  0.1439  0.1884  0.1656
  101ASN     HN   23   5.053   4.223   8.532  3.1884 -0.5739 -1.8779
  101ASN     CA   24   5.118   4.340   8.376 -0.5649 -0.0341 -0.2659
  101ASN     HA   25   5.165   4.437   8.381  1.4964 -1.0423  3.5400
  101ASN     CB   26   5.232   4.237   8.363 -0.3274  0.1972 -0.0062
  101ASN    HB1   27   5.262   4.233   8.257  0.7833  0.2899  0.2909
  101ASN    HB2   28   5.189   4.141   8.400 -0.8931  0.0250 -1.0895
  101ASN     CG   29   5.343   4.290   8.454  0.0841 -0.4759 -0.1130
  101ASN    OD1   30   5.363   4.248   8.568  0.6249  0.0690 -0.0064
  101ASN    ND2   31   5.423   4.385   8.400  0.0605 -0.3383  0.0965
  101ASN   HD21   32   5.505   4.408   8.453 -0.6401 -1.6782  1.8509
  101ASN   HD22   33   5.407   4.419   8.307 -1.6257 -0.9000  0.1566
  101ASN      C   34   5.036   4.323   8.253 -0.3112  0.1255 -0.4598
  101ASN      O   35   4.933   4.255   8.245 -0.4759  0.2512  0.5079
  102PHE      N   36   5.073   4.395   8.146 -0.3190  0.1252 -0.4636
  102PHE     HN   37   5.152   4.456   8.156 -1.7579  1.8036  1.8925
  102PHE     CA   38   5.021   4.370   8.015 -0.0312 -0.5452 -0.4565
  102PHE     HA   39   4.918   4.337   8.025 -1.0396  1.6312 -2.5453
  102PHE     CB   40   5.009   4.499   7.932  0.6044 -0.1822  0.0024
  102PHE    HB1   41   5.103   4.552   7.907  0.7591  0.3171  1.5572
  102PHE    HB2   42   4.944   4.572   7.984  0.2326  2.0901 -3.3088
  102PHE     CG   43   4.941   4.472   7.802  0.2817  0.2987  0.0643
  102PHE    CD1   44   4.808   4.437   7.800  0.1105  0.9609 -0.1220
  102PHE    HD1   45   4.760   4.428   7.896 -0.9767  1.0127 -0.6372
  102PHE    CE1   46   4.735   4.408   7.687 -0.3471  0.1999  0.3578
  102PHE    HE1   47   4.632   4.377   7.687 -0.8245  1.6368  1.9663
  102PHE     CZ   48   4.804   4.412   7.568 -0.2997  0.2179  0.3851
  102PHE     HZ   49   4.747   4.387   7.480  0.3604 -0.7734  0.2287
  102PHE    CD2   50   5.007   4.475   7.681 -0.0469  0.5822 -0.1081
  102PHE    HD2   51   5.110   4.503   7.672 -0.2183  1.2083 -0.1750
  102PHE    CE2   52   4.937   4.445   7.566 -0.2668  0.0733  0.1550
  102PHE    HE2   53   4.998   4.443   7.477 -1.2499 -1.1493 -0.5177
  102PHE      C   54   5.099   4.257   7.958  0.4145 -0.3540 -0.2270
  102PHE      O   55   5.221   4.256   7.974  0.4473 -0.2537 -0.4657
  103MET      N   56   5.026   4.158   7.905 -0.2036 -0.0911  0.1232
  103MET     HN   57   4.926   4.160   7.897 -0.4398 -2.1061  1.6194
  103MET     CA   58   5.075   4.037   7.847 -0.0443  0.1152 -0.1748
  103MET     HA   59   4.982   3.994   7.812 -0.0560 -0.8252  0.9400
  103MET     CB   60   5.159   4.056   7.719 -0.0473 -0.4892 -0.2713
  103MET    HB1   61   5.212   3.967   7.678  0.3162 -0.8894  1.0150
  103MET    HB2   62   5.243   4.122   7.750 -0.8156  0.8524 -0.9435
  103MET     CG   63   5.066   4.094   7.604  0.0145  0.0497 -0.1444
  103MET    HG1   64   5.015   4.184   7.646  1.7354  0.0631  2.1016
  103MET    HG2   65   4.998   4.011   7.579  0.5637  0.0884 -1.9385
  103MET     SD   66   5.158   4.128   7.451 -0.0646  0.5984 -0.0740
  103MET     CE   67   5.020   4.168   7.340 -0.0465  0.6315 -0.0856
  103MET    HE1   68   4.990   4.076   7.285  2.5215  0.8277 -1.9811
  103MET    HE2   69   5.058   4.240   7.265 -0.3955 -0.8334 -1.7539
  103MET    HE3   70   4.928   4.207   7.388 -0.6104 -0.6830 -0.0427
  103MET      C   71   5.130   3.933   7.939  0.3136  0.2186 -0.2693
  103MET      O   72   5.202   3.841   7.900  0.2932  0.0930 -0.0154
  104ASP      N   73   5.081   3.930   8.064 -0.4893  0.3632 -0.5684
  104ASP     HN   74   5.024   4.003   8.099 -0.8101 -0.0358 -0.2409
  104ASP     CA   75   5.141   3.837   8.155  0.1404  0.6310 -0.7020
  104ASP     HA   76   5.247   3.837   8.136  0.4851  1.2141  1.0071
  104ASP     CB   77   5.118   3.886   8.299  0.1567 -0.2667 -0.3824
  104ASP    HB1   78   5.011   3.902   8.324 -0.0119 -3.3393  1.3786
  104ASP    HB2   79   5.170   3.984   8.304 -1.3303  0.5050  1.3839
  104ASP     CG   80   5.176   3.791   8.402  0.1689  0.1526  0.0006
  104ASP    OD1   81   5.222   3.678   8.373 -0.0199  0.0571  0.0669
  104ASP    OD2   82   5.172   3.839   8.519  0.1624 -0.1589  0.1308
  104ASP      C   83   5.072   3.708   8.124 -0.0900  0.5651  0.0651
  104ASP      O   84   4.952   3.706   8.152 -0.0413 -0.1866  0.2152
  105ILE      N   85   5.141   3.603   8.078 -0.5222  0.1474  0.3659
  105ILE     HN   86   5.239   3.605   8.065 -0.6743 -0.6082 -1.1006
  105ILE     CA   87   5.083   3.483   8.026 -0.2683  0.2926 -0.2651
  105ILE     HA   88   4.995   3.514   7.971 -0.8809  2.1056  1.5934
  105ILE     CB   89   5.170   3.404   7.933 -0.3479 -0.7906  0.5553
  105ILE     HB   90   5.212   3.484   7.869 -1.5619  0.1707  0.9150
  105ILE    CG2   91   5.292   3.347   8.008  0.3301  0.2955  0.3069
  105ILE   HG21   92   5.264   3.248   8.051  0.8293  1.2733  3.0812
  105ILE   HG22   93   5.335   3.420   8.079  1.8343 -2.2184  2.1136
  105ILE   HG23   94   5.374   3.327   7.936 -0.3665  0.9622 -0.7069
  105ILE    CG1   95   5.104   3.300   7.840 -0.5473 -0.4556  0.3178
  105ILE   HG11   96   5.045   3.361   7.769  0.8051  0.9256  0.3125
  105ILE   HG12   97   5.042   3.230   7.900 -0.0295  0.1100  1.5570
  105ILE     CD   98   5.209   3.219   7.763 -0.2589 -0.0453  0.2739
  105ILE    HD1   99   5.154   3.171   7.680 -3.5313  1.0009  1.6485
  105ILE    HD2  100   5.249   3.137   7.826 -2.8617 -1.1337  0.6607
  105ILE    HD3  101   5.284   3.291   7.726 -2.2581  1.6482 -0.7042
  105ILE      C  102   5.035   3.401   8.141  0.0462  0.0950 -0.2726
  105ILE      O  103   4.939   3.327   8.121 -0.2836  0.4988 -0.2076
  106GLU      N  104   5.088   3.414   8.264 -1.3110  0.6094  0.2898
  106GLU     HN  105   5.161   3.481   8.276 -0.8149  0.2390 -0.5240
  106GLU     CA  106   5.066   3.339   8.384  0.5461 -0.6994 -0.1270
  106GLU     HA  107   5.059   3.234   8.360 -3.2364 -0.3230 -1.4308
  106GLU     CB  108   5.175   3.355   8.492 -0.0844 -0.1395  0.4438
  106GLU    HB1  109   5.140   3.323   8.592  0.9544  1.1946  1.2493
  106GLU    HB2  110   5.192   3.464   8.500  0.6063 -0.2630  0.6784
  106GLU     CG  111   5.297   3.270   8.457 -0.1277 -0.1037  0.1998
  106GLU    HG1  112   5.324   3.282   8.350  0.0609  1.6477  0.4033
  106GLU    HG2  113   5.276   3.163   8.479  1.0845 -0.3936  0.0238
  106GLU     CD  114   5.420   3.311   8.538  0.0078 -0.2157  0.0519
  106GLU    OE1  115   5.407   3.309   8.663 -0.4441 -0.0681  0.0121
  106GLU    OE2  116   5.520   3.357   8.478  0.1415 -0.4252  0.1109
  106GLU      C  117   4.931   3.370   8.440  0.4464 -0.6736 -0.3751
  106GLU      O  118   4.878   3.286   8.513  0.0315 -0.7406 -0.7529
  107CYS      N  119   4.862   3.479   8.403  0.1825 -0.5151  0.5562
  107CYS     HN  120   4.911   3.549   8.352 -0.0935 -0.5635  0.2175
  107CYS     CA  121   4.731   3.521   8.441  0.2821  0.3752 -0.0576
  107CYS     HA  122   4.714   3.497   8.545  0.6873 -2.2134 -0.5340
  107CYS     CB  123   4.708   3.671   8.415 -0.5484  0.2598 -0.0218
  107CYS    HB1  124   4.607   3.712   8.439 -0.5350  0.7898 -0.8043
  107CYS    HB2  125   4.728   3.690   8.307  1.0070 -0.4477  0.1126
  107CYS     SG  126   4.815   3.776   8.517  0.1289 -0.1196 -0.3356
  107CYS    HG1  127   4.917   3.733   8.445  1.3828 -0.7372  1.7250
  107CYS      C  128   4.635   3.444   8.357  0.8271 -0.9032  0.4702
  107CYS      O  129   4.520   3.428   8.398  0.5424 -0.0841  0.0057
  108PHE      N  130   4.678   3.394   8.240 -0.2210 -0.4429 -0.1288
  108PHE     HN  131   4.777   3.387   8.225 -0.3875 -4.2659 -0.3553
  108PHE     CA  132   4.598   3.323   8.145 -0.2583 -0.2629 -0.2330
  108PHE     HA  133   4.495   3.352   8.158 -0.1266  0.1772 -0.1164
  108PHE     CB  134   4.613   3.354   7.996  0.2217  0.2462 -0.0845
  108PHE    HB1  135   4.538   3.302   7.932  0.2891  1.6936 -1.4169
  108PHE    HB2  136   4.713   3.328   7.954  0.1475  1.2429 -0.9225
  108PHE     CG  137   4.588   3.500   7.976 -0.3822  0.0440 -0.8851
  108PHE    CD1  138   4.685   3.586   7.930 -0.4070  0.3985 -0.2779
  108PHE    HD1  139   4.776   3.538   7.899 -0.9973 -2.1091  1.5785
  108PHE    CE1  140   4.661   3.722   7.926  0.2919  0.5360 -0.0791
  108PHE    HE1  141   4.749   3.778   7.901  0.9004 -1.1029 -1.9169
  108PHE     CZ  142   4.543   3.779   7.970 -0.3887 -0.1160 -1.0153
  108PHE     HZ  143   4.534   3.886   7.970  1.0234  0.1214  2.0689
  108PHE    CD2  144   4.467   3.559   8.003 -0.2424 -0.2052  0.3426
  108PHE    HD2  145   4.388   3.498   8.044  0.9952 -0.2833  2.8304
  108PHE    CE2  146   4.442   3.694   8.009  0.0966 -0.1361  0.2254
  108PHE    HE2  147   4.344   3.730   8.037  0.3202 -0.1486  1.0529
  108PHE      C  148   4.609   3.176   8.167  0.5495 -0.1252  0.3512
  108PHE      O  149   4.513   3.107   8.201  0.1269  0.2646 -0.0424
  109MET      N  150   4.733   3.126   8.181  0.6436 -0.0383 -0.1383
  109MET     HN  151   4.816   3.179   8.167  2.1189 -1.7343  1.5484
  109MET     CA  152   4.756   2.995   8.234 -0.0539 -0.0591  0.1334
  109MET     HA  153   4.696   2.998   8.323  1.1111  0.6074  0.9293
  109MET     CB  154   4.715   2.881   8.139  0.3182  0.1008 -0.2242
  109MET    HB1  155   4.609   2.895   8.110 -0.1503  0.2815  1.4590
  109MET    HB2  156   4.709   2.783   8.191 -1.1129  0.6435  0.6878
  109MET     CG  157   4.805   2.849   8.019 -0.1951 -0.6597 -0.4109
  109MET    HG1  158   4.768   2.751   7.980 -1.6718 -1.4356  2.5860
  109MET    HG2  159   4.911   2.845   8.050 -0.3057  0.6746  0.2195
  109MET     SD  160   4.788   2.975   7.889  0.2150 -0.2001 -0.0201
  109MET     CE  161   4.957   2.973   7.822  0.0283  0.5554 -0.5291
  109MET    HE1  162   4.960   3.029   7.727  0.7881 -0.7183 -1.2859
  109MET    HE2  163   4.979   2.868   7.793 -1.3408  0.9133 -3.1499
  109MET    HE3  164   5.033   3.014   7.893 -0.7069 -1.7225  1.7372
  109MET      C  165   4.893   2.989   8.293  0.0488  0.0451 -0.0911
  109MET      O  166   4.991   3.049   8.251  0.6556 -0.5675  0.4352
  110VAL      N  167   4.912   2.905   8.397  0.4200 -0.3121 -0.4437
  110VAL     HN  168   4.835   2.863   8.444  0.9834 -0.4342  0.3849
  110VAL     CA  169   5.040   2.880   8.454  0.1242 -0.2565  0.2532
  110VAL     HA  170   5.105   2.963   8.432 -0.2741 -0.2506 -0.9682
  110VAL     CB  171   5.050   2.877   8.604  0.5726  0.0122  0.2315
  110VAL     HB  172   5.149   2.844   8.641  0.4942  0.0656  0.4846
  110VAL    CG1  173   5.043   3.025   8.648  0.2057  0.0181  0.1569
  110VAL   HG11  174   5.032   3.041   8.757 -0.9355  1.0269 -0.0866
  110VAL   HG12  175   4.952   3.069   8.602  0.6327 -0.0354 -0.7661
  110VAL   HG13  176   5.137   3.076   8.619  1.9904 -3.3760 -0.6318
  110VAL    CG2  177   4.943   2.796   8.678  0.1868 -0.0300 -0.3634
  110VAL   HG21  178   4.935   2.822   8.786 -3.9725  1.1688 -0.7813
  110VAL   HG22  179   4.946   2.687   8.657  0.8065  0.3665 -2.5798
  110VAL   HG23  180   4.841   2.829   8.647 -1.4364 -4.0362  0.1606
  110VAL      C  181   5.103   2.759   8.394  0.1101 -0.2412  0.2071
  110VAL      O  182   5.056   2.648   8.418  0.1437 -0.2098  0.4237
  111LEU      N  183   5.217   2.774   8.324 -0.2306  0.1030 -0.2753
  111LEU     HN  184   5.251   2.868   8.320 -0.5013  0.2651  0.9035
  111LEU     CA  185   5.297   2.676   8.258 -0.6360 -0.3484 -0.1025
  111LEU     HA  186   5.247   2.582   8.274 -1.7021  0.5508  2.2172
  111LEU     CB  187   5.318   2.712   8.110  0.1743 -0.1672  0.0529
  111LEU    HB1  188   5.371   2.627   8.061  0.5313  0.7047 -1.1381
  111LEU    HB2  189   5.386   2.800   8.106  0.0058  0.0135  1.0712
  111LEU     CG  190   5.201   2.755   8.020  0.0284  0.4774  0.5477
  111LEU     HG  191   5.154   2.848   8.058 -1.5384  0.4130 -1.0747
  111LEU    CD1  192   5.268   2.791   7.886 -0.5030  0.3292  0.2411
  111LEU   HD11  193   5.332   2.877   7.913 -0.2441 -0.6564  3.0782
  111LEU   HD12  194   5.189   2.816   7.811 -1.4430 -2.4425  0.1696
  111LEU   HD13  195   5.329   2.704   7.853 -0.8034  0.3055 -0.2718
  111LEU    CD2  196   5.102   2.640   8.001  0.2637  0.3359  0.1632
  111LEU   HD21  197   5.153   2.550   7.960 -0.2285  0.5786 -1.0414
  111LEU   HD22  198   5.011   2.665   7.942  0.8379  1.2826 -0.3438
  111LEU   HD23  199   5.078   2.602   8.103  1.2568  1.5107  0.8551
  111LEU      C  200   5.428   2.644   8.322 -0.4018 -0.2496 -0.5249
  111LEU      O  201   5.485   2.729   8.391 -0.2415 -0.2395 -0.6698
  112ASN      N  202   5.483   2.526   8.292  0.1147 -0.1981  0.1913
  112ASN     HN  203   5.432   2.463   8.234  1.4851  1.0714 -2.5886
  112ASN     CA  204   5.607   2.477   8.344  0.1605 -0.1024  0.1719
  112ASN     HA  205   5.579   2.489   8.447 -0.2769 -1.9299  0.2944
  112ASN     CB  206   5.622   2.324   8.339  0.2146 -0.0930  0.0274
  112ASN    HB1  207   5.708   2.302   8.407  1.3571  1.8333 -0.6945
  112ASN    HB2  208   5.653   2.306   8.234 -0.8398 -0.3870 -0.2393
  112ASN     CG  209   5.496   2.244   8.364  0.0517  0.1230 -0.0963
  112ASN    OD1  210   5.415   2.267   8.454  0.1813  0.1460  0.0154
  112ASN    ND2  211   5.494   2.124   8.300 -0.2363  0.1287 -0.1022
  112ASN   HD21  212   5.444   2.051   8.346  0.5032  1.5782  3.3056
  112ASN   HD22  213   5.564   2.108   8.229  1.0956  1.1523  0.9300
  112ASN      C  214   5.725   2.555   8.297  0.4972 -0.9142 -0.3520
  112ASN      O  215   5.726   2.607   8.185  0.1906 -0.3826 -0.1126
  113PRO      N  216   5.832   2.575   8.369 -0.2930 -0.0743  0.6158
  113PRO     CD  217   5.843   2.532   8.508  0.1693 -0.4408  0.4705
  113PRO    HD1  218   5.853   2.422   8.517 -1.2662 -0.5921  0.4383
  113PRO    HD2  219   5.761   2.569   8.574 -1.6176  0.4745 -2.0985
  113PRO     CA  220   5.950   2.640   8.322 -0.0457 -1.0197 -0.0978
  113PRO     HA  221   5.931   2.746   8.316 -0.3433 -1.0550  0.2346
  113PRO     CB  222   6.058   2.609   8.425  0.4570 -0.6345 -0.4999
  113PRO    HB1  223   6.137   2.687   8.417 -0.8598  0.9847  1.3336
  113PRO    HB2  224   6.102   2.508   8.411  2.4912  0.0043  0.7368
  113PRO     CG  225   5.975   2.595   8.554  0.7098 -0.9438 -0.3677
  113PRO    HG1  226   6.014   2.532   8.637 -0.2653 -0.9042  0.1357
  113PRO    HG2  227   5.961   2.696   8.599  1.8304 -0.5206 -0.9061
  113PRO      C  228   6.002   2.613   8.185  0.0873 -0.3179 -0.1890
  113PRO      O  229   6.032   2.708   8.113 -0.0110  0.0248  0.2156
  114SER      N  230   6.004   2.486   8.142  0.0234 -0.2006 -0.5392
  114SER     HN  231   5.991   2.416   8.212 -0.7429 -0.8815 -1.3292
  114SER     CA  232   6.036   2.432   8.013  0.7420 -0.1012 -0.4070
  114SER     HA  233   6.136   2.465   7.986  1.0076 -0.7149 -0.1796
  114SER     CB  234   6.044   2.279   8.011  0.2071 -0.1360  0.0059
  114SER    HB1  235   6.136   2.242   8.060 -0.3878 -0.5129  0.8776
  114SER    HB2  236   6.047   2.252   7.903  1.1712 -0.7202  0.1716
  114SER     OG  237   5.945   2.203   8.080  0.0484  0.2992  0.2590
  114SER    HG1  238   5.971   2.206   8.172  1.5574  1.5393 -0.1611
  114SER      C  239   5.942   2.483   7.909 -0.0380  0.1946  0.4287
  114SER      O  240   5.976   2.536   7.803  0.3108 -0.0684  0.4049
  115GLN      N  241   5.811   2.470   7.936 -0.0833 -0.1718  0.0516
  115GLN     HN  242   5.784   2.438   8.027 -0.8655 -0.6921 -0.3581
  115GLN     CA  243   5.700   2.511   7.856 -0.0708  0.1567  0.1980
  115GLN     HA  244   5.706   2.459   7.761 -2.7554 -0.0051  0.0427
  115GLN     CB  245   5.561   2.474   7.911 -0.1910  0.0658 -0.1618
  115GLN    HB1  246   5.480   2.526   7.855 -0.3724 -1.3498 -1.2598
  115GLN    HB2  247   5.567   2.504   8.018  1.6109 -1.1410  0.1272
  115GLN     CG  248   5.532   2.324   7.903  0.8780 -0.1752  0.2996
  115GLN    HG1  249   5.621   2.266   7.937  0.3191 -0.1529  1.8634
  115GLN    HG2  250   5.506   2.304   7.797  0.2114  0.2927  0.3704
  115GLN     CD  251   5.419   2.287   7.996  0.6748  0.1075  0.1663
  115GLN    OE1  252   5.363   2.372   8.067 -0.0757 -0.2040 -0.0406
  115GLN    NE2  253   5.365   2.162   7.992  0.1349  0.3469 -0.1672
  115GLN   HE21  254   5.285   2.150   8.051 -0.8303  1.4006 -1.2109
  115GLN   HE22  255   5.414   2.096   7.935  4.0681  2.7522  0.0337
  115GLN      C  256   5.696   2.658   7.834  0.5052  0.0163 -0.8898
  115GLN      O  257   5.667   2.710   7.726 -0.3644 -0.4827 -0.9087
  116GLN      N  258   5.724   2.735   7.940 -0.1747 -0.1693 -0.5678
  116GLN     HN  259   5.754   2.691   8.024 -0.4631 -2.1861 -1.4846
  116GLN     CA  260   5.742   2.877   7.936  0.2243 -0.2057 -0.2069
  116GLN     HA  261   5.651   2.925   7.902 -0.4976 -0.5501  1.1964
  116GLN     CB  262   5.766   2.926   8.079  0.1420  0.3932 -0.3930
  116GLN    HB1  263   5.815   3.026   8.073  1.6197 -0.3798 -2.3431
  116GLN    HB2  264   5.838   2.856   8.127 -0.2868 -0.3521 -0.8267
  116GLN     CG  265   5.639   2.924   8.164  0.6215  0.1187  0.3333
  116GLN    HG1  266   5.619   2.820   8.196 -3.2584  0.7115  0.3358
  116GLN    HG2  267   5.553   2.959   8.102  0.6440 -0.1393  0.1572
  116GLN     CD  268   5.651   2.993   8.299  0.1928  0.4818  0.1905
  116GLN    OE1  269   5.745   2.966   8.373 -0.2245 -0.0927  0.5157
  116GLN    NE2  270   5.564   3.094   8.328  0.1948  0.5596 -0.0675
  116GLN   HE21  271   5.486   3.125   8.274 -0.9599 -0.6566  0.7884
  116GLN   HE22  272   5.588   3.165   8.394 -2.2596  1.4181  0.0077
  116GLN      C  273   5.854   2.918   7.847  0.3958  0.0203  0.1115
  116GLN      O  274   5.845   3.007   7.762  0.2657  0.2617  0.3779
  117LEU      N  275   5.970   2.850   7.856  0.3568 -0.0503  0.0730
  117LEU     HN  276   5.987   2.777   7.922  1.6296  1.0674  1.0379
  117LEU     CA  277   6.072   2.873   7.759 -0.0746  0.1133 -0.3465
  117LEU     HA  278   6.111   2.973   7.768  2.5873 -0.8279 -0.4498
  117LEU     CB  279   6.184   2.774   7.794 -0.4309 -0.0264  0.4218
  117LEU    HB1  280   6.162   2.667   7.773  2.8073 -1.2351  2.4914
  117LEU    HB2  281   6.203   2.775   7.903  1.6958 -0.5769  0.1115
  117LEU     CG  282   6.316   2.780   7.715 -0.4968 -0.3668  0.2796
  117LEU     HG  283   6.294   2.752   7.610  0.6627  0.3216 -0.1729
  117LEU    CD1  284   6.387   2.916   7.707 -0.4561 -0.3814  0.3808
  117LEU   HD11  285   6.315   2.990   7.665  0.0741 -0.2980 -0.4231
  117LEU   HD12  286   6.476   2.910   7.641 -1.4309 -2.8866 -0.8221
  117LEU   HD13  287   6.425   2.943   7.808  0.3167  1.1874 -0.2853
  117LEU    CD2  288   6.399   2.665   7.774  0.8010  0.5196  0.2227
  117LEU   HD21  289   6.474   2.629   7.699 -0.1768 -1.6031  0.2048
  117LEU   HD22  290   6.342   2.573   7.797  2.2841 -0.3239  0.6698
  117LEU   HD23  291   6.460   2.689   7.864  1.7899 -1.1141  0.0419
  117LEU      C  292   6.033   2.850   7.617 -0.0498 -0.2313 -0.2984
  117LEU      O  293   6.051   2.933   7.529 -0.1436  0.0321 -0.0689
  118ALA      N  294   5.966   2.736   7.593 -0.0272 -0.2833 -0.1165
  118ALA     HN  295   5.954   2.668   7.666  1.1235  0.8187  1.1564
  118ALA     CA  296   5.917   2.701   7.463  0.4786  0.1435 -0.4218
  118ALA     HA  297   6.004   2.687   7.400 -0.2793 -0.1249 -1.4405
  118ALA     CB  298   5.845   2.566   7.473  0.1849  0.3040 -0.3850
  118ALA    HB1  299   5.761   2.576   7.546  2.5612  0.4652  2.4917
  118ALA    HB2  300   5.913   2.483   7.502 -1.7742  0.1220  4.7958
  118ALA    HB3  301   5.812   2.543   7.370  0.7123  1.0000 -0.7192
  118ALA      C  302   5.836   2.804   7.392  0.2921  0.4286  0.2006
  118ALA      O  303   5.857   2.854   7.282  0.2907 -0.2494 -0.1080
  119ILE      N  304   5.730   2.838   7.468  0.0713 -0.0177  0.0952
  119ILE     HN  305   5.720   2.796   7.558  0.0541  0.6258  0.4046
  119ILE     CA  306   5.637   2.937   7.424  0.1242  0.0682  0.1743
  119ILE     HA  307   5.606   2.904   7.326  0.0580  0.4521  0.0635
  119ILE     CB  308   5.523   2.930   7.521  0.2366  0.0136  0.3047
  119ILE     HB  309   5.568   2.909   7.620  1.7985  0.5180 -0.2691
  119ILE    CG2  310   5.446   3.063   7.536 -0.1141 -0.0511 -0.8274
  119ILE   HG21  311   5.392   3.090   7.442  1.1570  1.1406 -1.2476
  119ILE   HG22  312   5.497   3.155   7.571  1.1824 -1.3525  0.8928
  119ILE   HG23  313   5.357   3.049   7.601  0.4003 -2.6666 -0.5692
  119ILE    CG1  314   5.427   2.811   7.504 -0.2417  0.3912  0.2960
  119ILE   HG11  315   5.354   2.822   7.587  1.2779  1.0950  1.5882
  119ILE   HG12  316   5.476   2.713   7.527  0.8277  1.2573  1.8998
  119ILE     CD  317   5.363   2.811   7.366 -0.1911 -0.4787  0.2659
  119ILE    HD1  318   5.311   2.713   7.361  1.4263 -1.4190  0.9367
  119ILE    HD2  319   5.435   2.814   7.281 -0.2697  0.5476  0.2318
  119ILE    HD3  320   5.291   2.894   7.349 -0.7647 -1.4916 -3.0137
  119ILE      C  321   5.699   3.072   7.411  0.2880 -0.0200  0.0260
  119ILE      O  322   5.675   3.133   7.308 -0.5681  0.2864  0.3966
  120ALA      N  323   5.791   3.122   7.496  0.3207  0.0186 -0.0313
  120ALA     HN  324   5.804   3.075   7.583 -1.7960  0.5922  0.6484
  120ALA     CA  325   5.871   3.236   7.468 -0.3763  0.4552 -0.2735
  120ALA     HA  326   5.803   3.310   7.428  0.0903  1.3119  0.4542
  120ALA     CB  327   5.931   3.273   7.605  0.3184 -0.3107 -0.3579
  120ALA    HB1  328   5.995   3.189   7.637  0.3436 -0.7219 -1.4829
  120ALA    HB2  329   5.855   3.307   7.679 -0.6744 -0.5242 -1.2568
  120ALA    HB3  330   5.995   3.362   7.586 -0.6005  0.6420  0.7857
  120ALA      C  331   5.969   3.230   7.356 -0.0923 -0.0315 -0.0018
  120ALA      O  332   5.974   3.335   7.292 -0.2832  0.3871  0.6559
  121VAL      N  333   6.043   3.121   7.328 -0.0187  0.0651 -0.1899
  121VAL     HN  334   6.054   3.052   7.399 -1.7508 -0.9942 -0.8823
  121VAL     CA  335   6.114   3.108   7.205  0.0379  0.4564 -0.1988
  121VAL     HA  336   6.178   3.195   7.202  1.0741 -0.3105 -1.0255
  121VAL     CB  337   6.215   2.999   7.189 -0.1188  0.3351 -0.3601
  121VAL     HB  338   6.160   2.905   7.211  1.8010 -0.8553 -0.4075
  121VAL    CG1  339   6.283   3.003   7.051  0.2384  0.7734 -0.1728
  121VAL   HG11  340   6.209   2.985   6.970 -0.7129  1.3553  0.5500
  121VAL   HG12  341   6.357   2.920   7.053  0.1222  0.6344  2.7798
  121VAL   HG13  342   6.325   3.106   7.042  0.4157  1.0623  2.8006
  121VAL    CG2  343   6.317   2.998   7.305 -0.0252 -0.0727 -0.4413
  121VAL   HG21  344   6.358   3.101   7.310 -2.2271  0.9259 -1.4183
  121VAL   HG22  345   6.404   2.931   7.291 -0.8305 -1.1091 -0.6754
  121VAL   HG23  346   6.260   2.980   7.399 -0.3436  0.1188 -0.5914
  121VAL      C  347   6.032   3.121   7.082 -0.2414 -0.0048 -0.0645
  121VAL      O  348   6.062   3.198   6.991 -0.0269 -0.4125 -0.3454
  122LEU      N  349   5.912   3.061   7.082 -0.0331 -0.4217 -0.1131
  122LEU     HN  350   5.887   3.010   7.165  1.2129  0.7128  1.0044
  122LEU     CA  351   5.820   3.069   6.973 -0.0534 -0.0500 -0.0701
  122LEU     HA  352   5.881   3.048   6.887  4.5296  0.2342  2.7910
  122LEU     CB  353   5.702   2.972   6.992  0.5402 -0.8291 -0.3036
  122LEU    HB1  354   5.647   2.997   7.085 -2.6754 -1.6284 -1.8499
  122LEU    HB2  355   5.743   2.869   7.003  0.2081 -1.1271 -1.6528
  122LEU     CG  356   5.596   2.964   6.880  0.2703  0.3056 -0.1436
  122LEU     HG  357   5.567   3.070   6.865 -1.8663  0.3499  3.3264
  122LEU    CD1  358   5.659   2.893   6.759 -0.6838  0.0326 -0.4845
  122LEU   HD11  359   5.699   2.792   6.780 -0.4190  0.2386  0.0082
  122LEU   HD12  360   5.734   2.964   6.718  0.0564  0.3312  1.3363
  122LEU   HD13  361   5.581   2.888   6.679 -1.8893  0.7287  0.6111
  122LEU    CD2  362   5.463   2.903   6.927  0.3119  0.1095 -0.2763
  122LEU   HD21  363   5.416   2.951   7.016 -1.9216 -0.6903 -0.9538
  122LEU   HD22  364   5.485   2.795   6.942 -0.2992 -0.2831 -1.9862
  122LEU   HD23  365   5.389   2.914   6.845  0.4638 -0.3285 -0.4743
  122LEU      C  366   5.777   3.207   6.939  0.4027  0.1016 -0.0295
  122LEU      O  367   5.786   3.253   6.825  0.2093 -0.2689 -0.1956
  123SER      N  368   5.747   3.281   7.048  0.0926 -0.7399  0.4653
  123SER     HN  369   5.750   3.226   7.130  2.1312  0.2282  1.1006
  123SER     CA  370   5.683   3.409   7.054  0.7240 -0.3863 -0.1738
  123SER     HA  371   5.608   3.407   6.977  2.3790 -1.2799 -1.8477
  123SER     CB  372   5.620   3.442   7.190  0.1202 -0.1886 -0.4974
  123SER    HB1  373   5.582   3.546   7.198 -5.3340 -1.6101 -2.8224
  123SER    HB2  374   5.696   3.425   7.269 -1.2894  2.3545  1.5596
  123SER     OG  375   5.519   3.352   7.233  0.1770 -0.1851 -0.3545
  123SER    HG1  376   5.562   3.267   7.244 -0.2741 -0.1750  1.9013
  123SER      C  377   5.776   3.520   7.019  0.0076  0.4291  0.4579
  123SER      O  378   5.750   3.599   6.928 -0.3751 -0.1649  0.0424
  124LEU      N  379   5.898   3.526   7.075  0.1279 -0.2466  0.2776
  124LEU     HN  380   5.930   3.454   7.136 -1.0762 -1.5173 -0.5355
  124LEU     CA  381   5.986   3.627   7.026 -0.3975  0.0484 -0.0669
  124LEU     HA  382   5.927   3.717   7.033 -0.3973  0.1445 -1.0741
  124LEU     CB  383   6.104   3.645   7.123 -0.5914  0.9704  0.0035
  124LEU    HB1  384   6.166   3.556   7.144 -0.1106  0.8769 -1.7045
  124LEU    HB2  385   6.048   3.671   7.216  0.6670  1.0905  0.7594
  124LEU     CG  386   6.198   3.764   7.094  0.0160  0.6094  0.4761
  124LEU     HG  387   6.266   3.724   7.016 -0.5796 -1.2551  0.8509
  124LEU    CD1  388   6.130   3.898   7.063  0.3908  0.5278 -0.7639
  124LEU   HD11  389   6.206   3.977   7.050 -1.9857  3.0797 -0.1859
  124LEU   HD12  390   6.065   3.922   7.150  0.9044  0.1381 -0.2630
  124LEU   HD13  391   6.075   3.893   6.967  0.3449 -0.0694 -0.7108
  124LEU    CD2  392   6.295   3.777   7.213  0.3479  0.2609  0.2469
  124LEU   HD21  393   6.333   3.677   7.241 -1.6794 -1.6255 -3.0180
  124LEU   HD22  394   6.239   3.808   7.304 -0.1618  1.1487 -0.3540
  124LEU   HD23  395   6.374   3.853   7.195 -0.1449  0.5412 -0.8429
  124LEU      C  396   6.040   3.601   6.889  0.3862  0.4540  0.1591
  124LEU      O  397   6.079   3.693   6.818 -0.0088  0.3566 -0.1821
  125THR      N  398   6.047   3.476   6.841  0.8964  0.4979  0.1065
  125THR     HN  399   6.011   3.395   6.887 -0.0219 -0.1585 -1.6188
  125THR     CA  400   6.080   3.453   6.703 -0.1243  0.0301 -0.0771
  125THR     HA  401   6.166   3.512   6.675 -0.4877  0.0559 -1.1498
  125THR     CB  402   6.124   3.312   6.676 -0.1472  0.0203 -0.0622
  125THR     HB  403   6.037   3.243   6.671  1.4257 -2.2336  1.7183
  125THR    OG1  404   6.212   3.257   6.773  0.5289  0.5211 -0.3840
  125THR    HG1  405   6.158   3.257   6.852 -1.6476 -1.6667 -1.7065
  125THR    CG2  406   6.195   3.316   6.539 -0.3453 -0.0900 -0.1697
  125THR   HG21  407   6.284   3.383   6.542  0.1083 -0.6886 -0.0885
  125THR   HG22  408   6.123   3.351   6.461  0.2680 -0.9163 -1.1251
  125THR   HG23  409   6.227   3.215   6.508 -3.4588 -1.8914  1.9357
  125THR      C  410   5.972   3.495   6.610 -0.0212  0.1489 -0.1451
  125THR      O  411   6.002   3.558   6.509  0.2244  0.0147 -0.1578
  126LEU      N  412   5.844   3.465   6.639 -0.0032  0.1819 -0.0281
  126LEU     HN  413   5.833   3.405   6.718  2.8355  1.2807  1.2981
  126LEU     CA  414   5.728   3.506   6.566 -0.0036 -0.2934 -0.3037
  126LEU     HA  415   5.742   3.483   6.462  2.5595  2.6105 -0.7477
  126LEU     CB  416   5.603   3.436   6.623 -0.3082  0.3452 -0.1719
  126LEU    HB1  417   5.583   3.469   6.726 -0.7234  1.7509 -0.6848
  126LEU    HB2  418   5.619   3.326   6.628  2.6556  0.6500 -1.0902
  126LEU     CG  419   5.472   3.467   6.549 -0.1224  0.3394 -0.5087
  126LEU     HG  420   5.460   3.577   6.555  2.4406  0.6001  3.2080
  126LEU    CD1  421   5.477   3.423   6.402 -0.6760  0.2321 -0.4972
  126LEU   HD11  422   5.564   3.472   6.353 -0.3147 -0.1157 -0.2083
  126LEU   HD12  423   5.381   3.439   6.348 -1.7558 -3.8274 -0.1526
  126LEU   HD13  424   5.498   3.314   6.389 -1.5091  0.1321 -1.0842
  126LEU    CD2  425   5.346   3.398   6.605  0.2923 -0.0461 -0.0441
  126LEU   HD21  426   5.290   3.328   6.539 -0.7090  0.8695 -0.1777
  126LEU   HD22  427   5.270   3.476   6.624 -0.2696 -0.2298 -1.3900
  126LEU   HD23  428   5.362   3.333   6.693  0.1134 -2.7012 -1.8301
  126LEU      C  429   5.713   3.654   6.560 -0.1403 -0.3172 -0.5745
  126LEU      O  430   5.690   3.728   6.465  0.1736  0.4310 -0.0775
  127GLY      N  431   5.740   3.716   6.677  0.0968 -0.3964 -0.5868
  127GLY     HN  432   5.757   3.665   6.761  0.2323  1.5360  0.5929
  127GLY     CA  433   5.739   3.857   6.698 -0.0980 -0.5011  0.1387
  127GLY    HA1  434   5.771   3.892   6.795 -1.5224  2.1305 -0.2364
  127GLY    HA2  435   5.641   3.895   6.675  0.1684 -0.7340 -1.5693
  127GLY      C  436   5.832   3.931   6.608 -0.3778 -0.1303  0.1526
  127GLY      O  437   5.791   4.023   6.537 -0.3071 -0.4132 -0.2588
  128THR      N  438   5.960   3.890   6.612 -0.2766  0.1550 -0.1428
  128THR     HN  439   5.989   3.834   6.689  2.5120 -1.2251 -2.0400
  128THR     CA  440   6.070   3.933   6.531 -0.1714 -0.2323 -0.2069
  128THR     HA  441   6.084   4.039   6.542  1.1919 -0.4586  0.4621
  128THR     CB  442   6.192   3.857   6.575  0.0055  0.3163  0.2656
  128THR     HB  443   6.165   3.749   6.573 -1.3328  0.6046 -2.5524
  128THR    OG1  444   6.233   3.895   6.705 -0.2006 -0.2180  0.4942
  128THR    HG1  445   6.189   3.837   6.767 -0.5780 -2.1739 -1.4868
  128THR    CG2  446   6.310   3.884   6.480 -0.1281  0.5100  0.1531
  128THR   HG21  447   6.301   3.816   6.392  0.6141 -1.0015  1.1938
  128THR   HG22  448   6.406   3.849   6.523 -1.7805 -1.2605  2.7467
  128THR   HG23  449   6.306   3.992   6.455  2.0502  0.1815 -1.9390
  128THR      C  450   6.046   3.909   6.386 -0.1125 -0.1223 -0.2362
  128THR      O  451   6.065   3.998   6.304  0.3883 -0.2449 -0.2576
  129PHE      N  452   5.997   3.790   6.346 -0.2125 -0.1214 -0.1189
  129PHE     HN  453   5.982   3.717   6.412  3.4870 -0.5335  0.4984
  129PHE     CA  454   5.974   3.759   6.208 -0.3948 -0.2837 -0.0527
  129PHE     HA  455   6.068   3.773   6.156  0.2223 -1.6642  0.6408
  129PHE     CB  456   5.963   3.606   6.202  0.3637 -0.3325 -0.2805
  129PHE    HB1  457   5.891   3.583   6.283  1.2247  1.6330  1.1284
  129PHE    HB2  458   6.061   3.566   6.235  0.4689  0.8851  0.9612
  129PHE     CG  459   5.919   3.554   6.069 -0.3439  0.0214 -0.1882
  129PHE    CD1  460   6.000   3.560   5.958  0.0725  0.5309  0.1361
  129PHE    HD1  461   6.103   3.592   5.958  0.9844 -2.0202 -2.1187
  129PHE    CE1  462   5.951   3.518   5.836 -0.3907  0.3892  0.3680
  129PHE    HE1  463   6.013   3.526   5.748  2.3459 -2.7082  1.8202
  129PHE     CZ  464   5.823   3.469   5.825  0.0212 -0.5890 -0.1646
  129PHE     HZ  465   5.789   3.439   5.727  2.0248  0.6285 -1.3163
  129PHE    CD2  466   5.796   3.495   6.054 -0.3412  0.1166 -0.6011
  129PHE    HD2  467   5.722   3.492   6.133 -0.3288  1.8957 -0.4740
  129PHE    CE2  468   5.744   3.449   5.936 -0.4438 -0.2266 -0.4247
  129PHE    HE2  469   5.640   3.420   5.938 -1.1932  2.1544  3.1112
  129PHE      C  470   5.869   3.843   6.143  0.3902  0.3412 -0.5348
  129PHE      O  471   5.886   3.898   6.035  0.3904 -0.4440 -0.9443
  130THR      N  472   5.759   3.869   6.216  0.5652  0.0442 -0.1545
  130THR     HN  473   5.749   3.825   6.305  0.1709  1.3586  0.4799
  130THR     CA  474   5.647   3.949   6.177  0.5167  0.0207 -0.0635
  130THR     HA  475   5.613   3.905   6.084 -1.9441 -1.9772  1.6563
  130THR     CB  476   5.535   3.939   6.276  0.6152 -0.2166  0.0240
  130THR     HB  477   5.579   3.969   6.373  2.1866  0.5032 -0.8741
  130THR    OG1  478   5.495   3.805   6.298 -0.0298  0.0382  0.4248
  130THR    HG1  479   5.574   3.764   6.334  1.5590  1.9686 -0.7439
  130THR    CG2  480   5.406   4.017   6.245  0.5938 -0.0914  0.4255
  130THR   HG21  481   5.366   3.988   6.146  1.8137  1.5437 -0.5939
  130THR   HG22  482   5.425   4.126   6.247  0.7737 -0.1276  1.6140
  130THR   HG23  483   5.331   3.997   6.325  2.4167  0.1190  2.2861
  130THR      C  484   5.676   4.093   6.150  0.6786 -0.0637 -0.3468
  130THR      O  485   5.637   4.149   6.048 -0.2119 -0.3322 -0.1634
  131VAL      N  486   5.755   4.152   6.241  0.6238 -0.2968 -0.1449
  131VAL     HN  487   5.776   4.100   6.323  1.3347  2.0434  1.2586
  131VAL     CA  488   5.808   4.285   6.234 -0.4619  0.1447 -0.2077
  131VAL     HA  489   5.720   4.342   6.209 -0.0465  0.7142 -0.4127
  131VAL     CB  490   5.873   4.323   6.364  0.2012 -0.0608 -0.4743
  131VAL     HB  491   5.943   4.243   6.397 -0.8467 -0.3496  1.1230
  131VAL    CG1  492   5.972   4.440   6.352  0.0167  0.1157 -0.2819
  131VAL   HG11  493   5.930   4.521   6.288 -1.1219 -0.0347  0.2610
  131VAL   HG12  494   6.067   4.409   6.303  0.8538  0.7310  0.8849
  131VAL   HG13  495   5.998   4.467   6.456 -2.3489  0.9100  0.1684
  131VAL    CG2  496   5.764   4.343   6.471  0.1972  0.6644 -0.6048
  131VAL   HG21  497   5.812   4.344   6.571  0.7651 -0.1187 -0.8568
  131VAL   HG22  498   5.690   4.260   6.465  0.1558  0.7695 -2.1844
  131VAL   HG23  499   5.709   4.437   6.450 -1.8226  0.0434  1.4891
  131VAL      C  500   5.893   4.298   6.113 -0.1779  0.2682  0.0023
  131VAL      O  501   5.886   4.395   6.036 -0.5259  0.1852 -0.0691
  132LEU      N  502   5.983   4.201   6.088 -0.2268  0.0502  0.6604
  132LEU     HN  503   5.984   4.121   6.147  1.2527 -0.4253  0.0460
  132LEU     CA  504   6.070   4.196   5.974 -0.8109 -0.2085  0.2194
  132LEU     HA  505   6.118   4.292   5.963 -2.1642  0.2818 -1.8785
  132LEU     CB  506   6.179   4.088   5.988 -0.0642  0.4294 -0.5705
  132LEU    HB1  507   6.217   4.065   5.886  0.4541 -1.2842 -0.0282
  132LEU    HB2  508   6.120   4.003   6.028 -0.6490 -0.4359 -3.0463
  132LEU     CG  509   6.298   4.118   6.079 -0.0640  0.3999 -0.5609
  132LEU     HG  510   6.267   4.142   6.184 -0.0813  3.4729 -1.1629
  132LEU    CD1  511   6.396   4.001   6.060  0.2544  0.5231  0.2649
  132LEU   HD11  512   6.481   3.999   6.131  1.5009  0.8643 -1.1870
  132LEU   HD12  513   6.430   4.006   5.955 -1.4044  1.0093 -0.2856
  132LEU   HD13  514   6.335   3.909   6.070  0.1655  0.7495  2.2593
  132LEU    CD2  515   6.374   4.250   6.053  0.1245  0.4137  0.0384
  132LEU   HD21  516   6.400   4.264   5.946 -1.1515  1.6741 -0.1343
  132LEU   HD22  517   6.471   4.254   6.108 -0.1840  0.9047  0.5490
  132LEU   HD23  518   6.314   4.333   6.096 -2.3648 -0.8127 -0.8375
  132LEU      C  519   6.005   4.177   5.842 -0.0595  0.2315 -0.2199
  132LEU      O  520   6.050   4.234   5.742 -0.6627  0.3287 -0.4416
  133GLU      N  521   5.897   4.097   5.833 -0.0357  0.1659  0.0858
  133GLU     HN  522   5.859   4.055   5.915  2.1227  0.5767  1.3685
  133GLU     CA  523   5.820   4.087   5.713 -0.4369  0.5909  0.3008
  133GLU     HA  524   5.881   4.063   5.627  0.3200  3.7950 -0.1754
  133GLU     CB  525   5.720   3.970   5.723  0.1652 -0.0058 -0.4828
  133GLU    HB1  526   5.668   3.985   5.820 -2.2199  0.9562 -1.7981
  133GLU    HB2  527   5.775   3.875   5.738  1.3556  0.8027  0.4761
  133GLU     CG  528   5.612   3.946   5.617 -0.4819 -0.2619  0.2217
  133GLU    HG1  529   5.565   4.045   5.596  0.3763  0.8156  2.9649
  133GLU    HG2  530   5.547   3.869   5.664 -1.4657  0.4427  0.0497
  133GLU     CD  531   5.669   3.887   5.488 -0.3487 -0.0219  0.1692
  133GLU    OE1  532   5.625   3.932   5.379 -0.0341 -0.5983 -0.2023
  133GLU    OE2  533   5.739   3.783   5.495 -1.2401 -0.6419 -0.0174
  133GLU      C  534   5.750   4.212   5.673  0.5319  0.9583 -0.2876
  133GLU      O  535   5.749   4.253   5.558 -0.3461 -0.1690 -0.7086
  134ASN      N  536   5.688   4.276   5.774 -0.3144  0.2042 -0.3207
  134ASN     HN  537   5.689   4.234   5.865  0.4690 -1.2944 -0.9869
  134ASN     CA  538   5.606   4.393   5.763 -0.1950  0.3347  0.1436
  134ASN     HA  539   5.539   4.377   5.680 -0.8341 -1.5063  0.9651
  134ASN     CB  540   5.509   4.421   5.879 -0.3438 -0.2533  0.1627
  134ASN    HB1  541   5.467   4.523   5.881 -0.6628 -0.3555  3.0660
  134ASN    HB2  542   5.561   4.403   5.976  0.3294  1.1662  0.0893
  134ASN     CG  543   5.386   4.333   5.861 -0.8423  0.3568  0.5455
  134ASN    OD1  544   5.286   4.375   5.804 -0.3488  0.3366 -0.3532
  134ASN    ND2  545   5.397   4.208   5.916  0.0135  0.1498 -0.0722
  134ASN   HD21  546   5.329   4.135   5.911  3.8253 -3.7495 -1.0505
  134ASN   HD22  547   5.472   4.193   5.980 -0.5105 -2.2600  0.0462
  134ASN      C  548   5.681   4.518   5.732 -0.1360  0.2378 -0.1221
  134ASN      O  549   5.634   4.600   5.654 -0.4476  0.3523  0.1785
  135LEU      N  550   5.802   4.534   5.789  0.0493 -0.0042 -0.4498
  135LEU     HN  551   5.832   4.484   5.870  0.5198 -0.0614 -0.6535
  135LEU     CA  552   5.902   4.627   5.748 -0.1418  0.2721 -0.2947
  135LEU     HA  553   5.867   4.729   5.745  1.3532  0.8895  1.3550
  135LEU     CB  554   6.027   4.634   5.837 -0.2378  0.5700 -0.1806
  135LEU    HB1  555   6.102   4.698   5.787  1.3726 -4.2226 -4.9451
  135LEU    HB2  556   6.076   4.534   5.838 -0.3054  0.5369  0.0154
  135LEU     CG  557   5.995   4.694   5.975  0.3433  0.4524  0.0089
  135LEU     HG  558   5.903   4.646   6.014  0.7321  0.0395  0.4396
  135LEU    CD1  559   6.118   4.660   6.062  0.3672 -0.1480 -0.2538
  135LEU   HD11  560   6.214   4.691   6.016 -0.2259  0.8757 -0.8456
  135LEU   HD12  561   6.123   4.553   6.088  0.1401 -0.2818 -0.7382
  135LEU   HD13  562   6.104   4.715   6.158  1.8060  1.3221 -0.8488
  135LEU    CD2  563   5.957   4.843   5.973 -0.1029  0.3510  0.5982
  135LEU   HD21  564   5.870   4.857   5.906 -0.9924 -0.0747  1.6360
  135LEU   HD22  565   6.050   4.896   5.941  0.5892 -0.7860  0.6581
  135LEU   HD23  566   5.926   4.866   6.077  0.4466 -0.3942  0.9338
  135LEU      C  567   5.946   4.603   5.607 -0.3677 -0.4777 -0.2409
  135LEU      O  568   5.960   4.695   5.528 -0.5508 -0.2037  0.0420
  136LEU      N  569   5.960   4.477   5.562 -0.2221 -0.7510  0.5550
  136LEU     HN  570   5.959   4.395   5.619 -0.4048 -0.8749  0.3749
  136LEU     CA  571   5.976   4.454   5.422 -0.2513 -0.2479  0.4681
  136LEU     HA  572   6.056   4.515   5.382  0.1800 -1.3750 -0.4441
  136LEU     CB  573   6.021   4.310   5.395  0.5037  0.1229 -0.3280
  136LEU    HB1  574   5.949   4.242   5.446 -1.7152  1.5710 -1.3866
  136LEU    HB2  575   6.113   4.298   5.457  0.0927  2.3442  0.7968
  136LEU     CG  576   6.039   4.261   5.250 -0.0210 -0.3076 -0.2531
  136LEU     HG  577   5.936   4.276   5.210 -0.5978  2.5732  1.9328
  136LEU    CD1  578   6.142   4.345   5.174 -0.4613  0.6647  0.2055
  136LEU   HD11  579   6.118   4.454   5.177 -1.7102  0.4087  0.0105
  136LEU   HD12  580   6.154   4.311   5.069 -1.9963  0.5646  0.0458
  136LEU   HD13  581   6.241   4.325   5.221  0.2448 -0.8683 -1.7768
  136LEU    CD2  582   6.077   4.112   5.244  0.2939 -0.2560  0.3661
  136LEU   HD21  583   6.091   4.071   5.142  3.0155  1.1739  0.0706
  136LEU   HD22  584   5.998   4.057   5.299  1.7549 -1.5096  1.3087
  136LEU   HD23  585   6.170   4.116   5.305 -0.0968  1.5400  0.9136
  136LEU      C  586   5.869   4.495   5.328  0.0145 -0.6074  0.0017
  136LEU      O  587   5.901   4.540   5.218  0.2618 -0.1076  0.2731
  137VAL      N  588   5.739   4.480   5.360 -0.1656  0.6557 -0.0590
  137VAL     HN  589   5.716   4.421   5.437 -0.7979  1.1835  0.1673
  137VAL     CA  590   5.635   4.525   5.273 -0.4415  0.1772  0.0144
  137VAL     HA  591   5.648   4.476   5.178  1.9809 -0.8295  0.7753
  137VAL     CB  592   5.497   4.492   5.320 -0.3658 -0.1044  0.0401
  137VAL     HB  593   5.478   4.539   5.419  0.7811 -2.4224  1.4637
  137VAL    CG1  594   5.382   4.527   5.225 -0.5290 -0.5550  0.0690
  137VAL   HG11  595   5.386   4.630   5.184  2.8152 -0.8400 -0.5826
  137VAL   HG12  596   5.283   4.511   5.274 -1.8786  2.7211 -1.2846
  137VAL   HG13  597   5.384   4.463   5.134 -0.1643 -1.4483  0.6906
  137VAL    CG2  598   5.499   4.343   5.358 -0.2586 -0.1190 -0.0202
  137VAL   HG21  599   5.418   4.315   5.430 -0.7470 -0.9008 -0.8595
  137VAL   HG22  600   5.595   4.302   5.397 -1.1522  0.1797  2.7213
  137VAL   HG23  601   5.486   4.270   5.276  0.6691  0.1382 -0.4086
  137VAL      C  602   5.630   4.674   5.258  1.0135  0.2433  0.0475
  137VAL      O  603   5.621   4.726   5.147  0.2414 -0.6866 -0.3443
  138LEU      N  604   5.652   4.746   5.369  0.0946 -0.1072  0.4728
  138LEU     HN  605   5.674   4.695   5.451 -1.5204 -1.8079 -0.0939
  138LEU     CA  606   5.664   4.889   5.373 -0.5124 -0.0350 -0.1549
  138LEU     HA  607   5.578   4.918   5.314 -1.7377 -0.9961  1.0908
  138LEU     CB  608   5.661   4.948   5.515  0.3176 -0.0147 -0.1412
  138LEU    HB1  609   5.673   5.058   5.504  0.2416 -0.0120 -0.1984
  138LEU    HB2  610   5.751   4.920   5.574  1.1443  1.6339 -0.5754
  138LEU     CG  611   5.528   4.924   5.587  0.2912  0.2407 -0.1051
  138LEU     HG  612   5.517   4.813   5.588  1.8921  0.0408 -1.5332
  138LEU    CD1  613   5.531   4.987   5.728 -1.2199 -0.3055  0.1943
  138LEU   HD11  614   5.522   5.096   5.707  1.9789 -0.2549 -1.5416
  138LEU   HD12  615   5.629   4.969   5.778  0.0775  2.5603 -1.0983
  138LEU   HD13  616   5.448   4.959   5.796 -1.2834  0.4560  0.4447
  138LEU    CD2  617   5.408   4.981   5.509 -0.1401 -0.5371 -0.0279
  138LEU   HD21  618   5.394   4.922   5.416 -0.2974  0.1593 -0.4602
  138LEU   HD22  619   5.415   5.090   5.489  0.4071 -0.8085 -1.4035
  138LEU   HD23  620   5.318   4.962   5.571 -0.9225  0.8295 -0.6887
  138LEU      C  621   5.775   4.945   5.291 -0.2035 -0.4913 -0.0520
  138LEU      O  622   5.753   5.038   5.214 -0.0948 -0.2405  0.2194
  139CYS      N  623   5.893   4.881   5.284  0.3343  0.4948 -0.2203
  139CYS     HN  624   5.901   4.788   5.322 -0.4471  0.5867  0.1811
  139CYS     CA  625   5.996   4.916   5.192  0.2357 -0.2244 -0.6129
  139CYS     HA  626   6.009   5.022   5.211 -0.9235  0.0806 -1.4398
  139CYS     CB  627   6.129   4.852   5.235  0.3451 -0.1491 -0.8337
  139CYS    HB1  628   6.197   4.862   5.148  2.4110 -0.8246  0.6206
  139CYS    HB2  629   6.126   4.742   5.252  2.1670 -0.2504 -0.9366
  139CYS     SG  630   6.192   4.931   5.386 -0.4369 -0.2486 -0.4505
  139CYS    HG1  631   6.084   4.906   5.459  0.5803 -2.2017  0.4733
  139CYS      C  632   5.969   4.903   5.046  0.5599  0.1643 -0.7112
  139CYS      O  633   6.014   4.986   4.967  0.9614  0.1594 -0.4878
  140VAL      N  634   5.898   4.798   5.002 -0.2857  0.5163 -0.2160
  140VAL     HN  635   5.873   4.726   5.067  1.4400  2.5354  2.9539
  140VAL     CA  636   5.858   4.782   4.866  0.0150  0.0794 -0.2558
  140VAL     HA  637   5.943   4.785   4.799 -1.6850 -2.1785 -2.7262
  140VAL     CB  638   5.810   4.641   4.849 -0.2159  0.1322 -0.0431
  140VAL     HB  639   5.740   4.616   4.931  0.7238  0.4433  0.8697
  140VAL    CG1  640   5.744   4.626   4.711  0.3074 -0.1605 -0.2644
  140VAL   HG11  641   5.713   4.523   4.683 -3.1536  1.2867 -2.3965
  140VAL   HG12  642   5.827   4.660   4.644  1.2149 -0.9591  0.4226
  140VAL   HG13  643   5.651   4.686   4.711 -1.6401 -2.9784  1.0986
  140VAL    CG2  644   5.925   4.538   4.845  0.1256  0.5223 -0.3683
  140VAL   HG21  645   5.878   4.439   4.825 -0.7410  1.3480 -2.8091
  140VAL   HG22  646   5.978   4.522   4.941  1.3046  1.7131 -0.7892
  140VAL   HG23  647   6.002   4.563   4.769  1.1098 -0.1942  0.3750
  140VAL      C  648   5.759   4.879   4.812 -0.3741 -0.2914 -0.2111
  140VAL      O  649   5.794   4.932   4.706  0.2013  0.3105  0.2759
  141ILE      N  650   5.650   4.907   4.886  0.4066  0.7806  0.5633
  141ILE     HN  651   5.637   4.863   4.974  1.7986 -2.0048 -0.5103
  141ILE     CA  652   5.544   4.998   4.856 -0.1864 -0.0502  0.0742
  141ILE     HA  653   5.513   4.985   4.753 -1.8255 -0.1477  0.5496
  141ILE     CB  654   5.424   4.978   4.944  0.1360 -0.1040  0.5071
  141ILE     HB  655   5.350   5.050   4.903  1.0405  0.4419 -0.2043
  141ILE    CG2  656   5.373   4.833   4.933  0.3655 -0.1463 -0.0209
  141ILE   HG21  657   5.357   4.793   4.830  0.0625 -0.7044  0.2425
  141ILE   HG22  658   5.270   4.835   4.972  0.5267 -1.7763  0.5472
  141ILE   HG23  659   5.446   4.762   4.977  1.2888 -1.0799 -2.8119
  141ILE    CG1  660   5.443   5.015   5.092  0.1027  0.0144  0.4842
  141ILE   HG11  661   5.547   4.992   5.125  0.2079 -0.2604 -0.0201
  141ILE   HG12  662   5.375   4.941   5.140 -0.4461  0.1875 -0.0084
  141ILE     CD  663   5.401   5.157   5.129 -0.3117  0.0243 -0.0097
  141ILE    HD1  664   5.446   5.236   5.066 -0.2825 -0.8038 -1.0661
  141ILE    HD2  665   5.438   5.173   5.233  2.1236 -0.1241 -0.7907
  141ILE    HD3  666   5.292   5.176   5.128 -0.1456  1.3281  2.0544
  141ILE      C  667   5.584   5.141   4.843 -0.1195 -0.0761 -0.0006
  141ILE      O  668   5.550   5.216   4.751  0.5628  0.1598 -0.0690
  142LEU      N  669   5.674   5.184   4.934  0.0888 -0.7135  0.0964
  142LEU     HN  670   5.708   5.124   5.006  1.1271 -2.2394 -1.5793
  142LEU     CA  671   5.742   5.309   4.924 -0.0262 -0.6563  0.0351
  142LEU     HA  672   5.661   5.381   4.916  0.5482 -0.1005 -0.9955
  142LEU     CB  673   5.829   5.327   5.049 -0.1100 -0.6102  0.0876
  142LEU    HB1  674   5.908   5.404   5.043 -1.8530  1.1401 -1.8220
  142LEU    HB2  675   5.895   5.238   5.060  2.0295  0.9408  0.3245
  142LEU     CG  676   5.747   5.342   5.179 -0.0782  0.0360  0.0377
  142LEU     HG  677   5.676   5.256   5.179 -0.8174  0.5264 -3.2519
  142LEU    CD1  678   5.822   5.345   5.313  0.3748  0.3436 -0.2186
  142LEU   HD11  679   5.748   5.384   5.386  1.5154  1.9701  0.1110
  142LEU   HD12  680   5.919   5.399   5.324 -0.3050  1.4552  0.4891
  142LEU   HD13  681   5.827   5.237   5.341 -1.9332  0.8508  2.6077
  142LEU    CD2  682   5.660   5.468   5.170  0.0417  0.0998 -0.2201
  142LEU   HD21  683   5.575   5.470   5.098 -0.7298  3.2129  0.6317
  142LEU   HD22  684   5.728   5.553   5.147 -0.7007 -0.0401 -3.4272
  142LEU   HD23  685   5.606   5.490   5.264  0.1715 -2.3420  0.4890
  142LEU      C  686   5.826   5.332   4.804 -0.4027 -0.1525 -0.1375
  142LEU      O  687   5.838   5.443   4.750 -0.6182 -0.1836 -0.2510
  143HSD      N  688   5.889   5.224   4.754 -0.0990 -0.0577  0.0375
  143HSD     HN  689   5.871   5.132   4.786  0.8800  0.4643  2.2443
  143HSD     CA  690   5.971   5.239   4.638 -0.0444  0.0903  0.0935
  143HSD     HA  691   6.017   5.337   4.632  2.3123 -1.0488 -2.8872
  143HSD     CB  692   6.101   5.158   4.654  0.0444  0.2672  0.2751
  143HSD    HB1  693   6.161   5.167   4.561 -1.3716 -0.6883 -0.7843
  143HSD    HB2  694   6.071   5.051   4.655  3.2750 -0.7363 -0.0744
  143HSD    ND1  695   6.249   5.324   4.781 -0.3082  0.1640  0.0492
  143HSD    HD1  696   6.223   5.405   4.728 -1.7025 -1.3320 -1.7272
  143HSD     CG  697   6.191   5.199   4.766  0.1027 -0.0656  0.3520
  143HSD    CE1  698   6.339   5.316   4.882  0.5286 -0.5793 -0.7288
  143HSD    HE1  699   6.408   5.399   4.901 -1.4344  1.0587 -0.3116
  143HSD    NE2  700   6.342   5.198   4.941 -0.0655  0.0110  0.5092
  143HSD    CD2  701   6.247   5.130   4.869  0.4453 -0.2272  0.0579
  143HSD    HD2  702   6.236   5.025   4.894 -0.8550  0.3407  2.1516
  143HSD      C  703   5.911   5.208   4.505  0.3352 -0.3412  0.0212
  143HSD      O  704   5.981   5.203   4.404  0.3444  0.1115  0.0004
  144SER      N  705   5.777   5.196   4.507  0.3274 -0.2903 -0.1557
  144SER     HN  706   5.724   5.207   4.590 -0.2914  3.8462 -0.8755
  144SER     CA  707   5.687   5.177   4.398  0.2559  0.4144 -0.2201
  144SER     HA  708   5.735   5.179   4.301 -2.7360  3.6655 -1.8952
  144SER     CB  709   5.625   5.038   4.419 -0.3681  0.6975 -0.1454
  144SER    HB1  710   5.559   5.027   4.508 -0.4265  0.8682 -0.1679
  144SER    HB2  711   5.708   4.967   4.441  0.6653  2.1606  0.9441
  144SER     OG  712   5.558   4.989   4.305 -0.5917  0.4831  0.0765
  144SER    HG1  713   5.623   4.958   4.242  0.5409 -0.6769  1.7635
  144SER      C  714   5.576   5.277   4.388  0.2403  0.4542  0.3334
  144SER      O  715   5.494   5.275   4.479 -0.0587  0.2566  0.0621
  145ARG      N  716   5.560   5.352   4.277  0.4436  0.0303  0.0109
  145ARG     HN  717   5.636   5.369   4.214  0.5637 -1.0086 -0.1355
  145ARG     CA  718   5.440   5.429   4.266  0.4000 -0.0559 -0.1214
  145ARG     HA  719   5.416   5.475   4.361  0.4549  0.6284 -0.4303
  145ARG     CB  720   5.458   5.533   4.155 -0.0632  0.4642  0.2847
  145ARG    HB1  721   5.360   5.584   4.138 -0.2420 -0.0080 -0.1508
  145ARG    HB2  722   5.490   5.481   4.062  1.3925  3.5351 -1.0884
  145ARG     CG  723   5.572   5.629   4.189 -0.1737  0.7535 -0.1440
  145ARG    HG1  724   5.670   5.581   4.210 -0.7162 -1.1246 -1.6379
  145ARG    HG2  725   5.537   5.672   4.285  0.9127 -0.2955  0.7625
  145ARG     CD  726   5.597   5.738   4.084 -0.6013  0.7498 -0.2535
  145ARG    HD1  727   5.502   5.789   4.057 -0.4601  0.6015 -1.0359
  145ARG    HD2  728   5.645   5.699   3.992 -1.6130 -3.3452  0.7308
  145ARG     NE  729   5.696   5.833   4.143  0.3297 -0.6956  0.5759
  145ARG     HE  730   5.794   5.813   4.143  0.3114 -0.9443 -1.2738
  145ARG     CZ  731   5.664   5.931   4.232  0.0665  0.1287 -0.4113
  145ARG    NH1  732   5.539   5.985   4.245  0.3697  0.8549 -0.4338
  145ARG   HH11  733   5.494   5.979   4.156  2.5545 -0.8334 -1.5191
  145ARG   HH12  734   5.549   6.077   4.282  0.5411  0.9278 -0.6562
  145ARG    NH2  735   5.773   5.996   4.283  0.2061 -0.3452 -0.1072
  145ARG   HH21  736   5.865   5.956   4.278  1.0750  1.6777 -2.6086
  145ARG   HH22  737   5.751   6.076   4.337 -1.5495 -0.4790 -0.5663
  145ARG      C  738   5.313   5.354   4.250  0.1880  0.1986  0.3365
  145ARG      O  739   5.208   5.408   4.285 -0.2868 -0.4236 -0.0855
  146SER      N  740   5.317   5.233   4.190  0.1386  0.6048 -0.5034
  146SER     HN  741   5.406   5.192   4.176  1.1024  1.1862  3.0058
  146SER     CA  742   5.200   5.157   4.160  0.3880 -0.2933  0.7335
  146SER     HA  743   5.126   5.221   4.114  1.5311  1.2440  0.9801
  146SER     CB  744   5.233   5.032   4.078 -0.0799 -0.2462  0.4678
  146SER    HB1  745   5.299   4.972   4.145 -0.0046 -0.0651  0.5552
  146SER    HB2  746   5.290   5.073   3.992  0.9148  2.1284  2.1709
  146SER     OG  747   5.113   4.964   4.043 -0.0605  0.0802 -0.2517
  146SER    HG1  748   5.133   4.897   3.976 -1.5861  0.7719 -1.4593
  146SER      C  749   5.135   5.112   4.286 -0.5899  0.6467  0.5835
  146SER      O  750   5.014   5.090   4.296 -0.5658 -0.0612 -0.5433
  147LEU      N  751   5.212   5.093   4.395  0.7104 -0.5664 -0.5158
  147LEU     HN  752   5.307   5.125   4.397  0.6864 -0.5375  1.0811
  147LEU     CA  753   5.157   5.036   4.514  0.2223 -0.3055 -0.6146
  147LEU     HA  754   5.067   4.977   4.500 -0.7804 -0.0866  3.6811
  147LEU     CB  755   5.260   4.937   4.571 -0.6073 -0.6770  0.2595
  147LEU    HB1  756   5.240   4.911   4.677 -0.6405 -0.1159  0.3961
  147LEU    HB2  757   5.355   4.993   4.569 -1.9631  1.8298  1.3597
  147LEU     CG  758   5.257   4.809   4.487  0.0580 -0.2901 -0.3582
  147LEU     HG  759   5.290   4.842   4.386 -2.4310  1.2298 -0.7403
  147LEU    CD1  760   5.355   4.704   4.544 -0.2305 -0.5149 -0.2749
  147LEU   HD11  761   5.347   4.606   4.493  1.0494 -1.1228  0.6455
  147LEU   HD12  762   5.339   4.689   4.653  1.2802 -0.8987 -0.0875
  147LEU   HD13  763   5.460   4.739   4.534 -0.2216 -0.7931 -1.2167
  147LEU    CD2  764   5.120   4.739   4.482 -0.1531  0.1141 -0.2736
  147LEU   HD21  765   5.054   4.793   4.412 -0.4251  0.5863  0.3312
  147LEU   HD22  766   5.084   4.747   4.587  0.1072 -2.2057  0.0452
  147LEU   HD23  767   5.121   4.632   4.450 -2.5938 -0.4463  1.2125
  147LEU      C  768   5.125   5.142   4.614 -0.4120 -0.6247 -0.4734
  147LEU      O  769   5.066   5.114   4.718  0.4354  0.0775  0.2095
  148ARG      N  770   5.152   5.272   4.589  0.6382 -0.5371  1.0354
  148ARG     HN  771   5.201   5.301   4.508  0.4601  1.1700  1.5007
  148ARG     CA  772   5.130   5.378   4.683  0.2155 -0.1243  0.4744
  148ARG     HA  773   5.044   5.359   4.744 -1.0283 -1.6114 -1.6256
  148ARG     CB  774   5.261   5.400   4.760  0.2066 -0.5601  0.6198
  148ARG    HB1  775   5.306   5.302   4.786 -1.1309 -1.0498  1.1572
  148ARG    HB2  776   5.237   5.444   4.859  0.4434 -0.0932  0.4754
  148ARG     CG  777   5.374   5.478   4.692 -0.3183 -0.0689  0.3034
  148ARG    HG1  778   5.368   5.462   4.582 -0.9298 -0.6147  0.4112
  148ARG    HG2  779   5.469   5.428   4.719  2.3126  2.5969 -2.9848
  148ARG     CD  780   5.380   5.629   4.717 -0.5321  0.0612 -0.4031
  148ARG    HD1  781   5.368   5.657   4.824 -0.8593  1.5944 -0.8111
  148ARG    HD2  782   5.301   5.681   4.658  0.8917  0.3905 -2.0733
  148ARG     NE  783   5.508   5.687   4.668 -0.5241  0.0024 -0.4542
  148ARG     HE  784   5.588   5.638   4.635  0.6044  0.5812  1.2712
  148ARG     CZ  785   5.526   5.822   4.652  0.3968 -0.0231  0.2781
  148ARG    NH1  786   5.634   5.867   4.582  0.4244 -0.1728  0.2233
  148ARG   HH11  787   5.704   5.800   4.557 -0.2897 -1.4127  1.4304
  148ARG   HH12  788   5.653   5.965   4.576 -1.3113  0.1547 -4.9244
  148ARG    NH2  789   5.437   5.915   4.697  0.2795 -0.0109  0.0206
  148ARG   HH21  790   5.342   5.891   4.715  0.6720 -1.4884  0.2519
  148ARG   HH22  791   5.469   6.010   4.688  0.1866 -0.0520 -0.8930
  148ARG      C  792   5.084   5.509   4.629 -0.0744 -0.3440  0.1841
  148ARG      O  793   5.030   5.591   4.703  0.2159  0.3143 -0.3288
  149CYS      N  794   5.091   5.541   4.499 -0.5046 -0.1557  0.2045
  149CYS     HN  795   5.153   5.495   4.436  1.9581  1.8783  0.9451
  149CYS     CA  796   5.022   5.653   4.442 -0.1105  0.2761  0.5614
  149CYS     HA  797   5.021   5.730   4.517 -0.2798 -0.1055  0.9550
  149CYS     CB  798   5.097   5.710   4.320 -0.5712  0.2305  0.2523
  149CYS    HB1  799   5.044   5.799   4.279 -0.2197 -0.4324 -1.7424
  149CYS    HB2  800   5.091   5.626   4.248  0.9109  1.8654 -1.8872
  149CYS     SG  801   5.262   5.762   4.375 -0.3906  0.0414 -0.1116
  149CYS    HG1  802   5.233   5.891   4.386  2.8763  0.8603 -0.0886
  149CYS      C  803   4.884   5.613   4.399  0.0764  0.0622  0.1466
  149CYS      O  804   4.801   5.704   4.402  0.0258  0.0372 -0.5637
  150ARG      N  805   4.862   5.487   4.359 -0.0553  0.2034 -0.2249
  150ARG     HN  806   4.932   5.417   4.347  0.5721  0.3394  2.1170
  150ARG     CA  807   4.730   5.438   4.335 -0.0849  0.0374  0.2620
  150ARG     HA  808   4.686   5.512   4.269 -0.2809  0.9287  1.3587
  150ARG     CB  809   4.726   5.301   4.265 -0.2142  0.1309  0.0873
  150ARG    HB1  810   4.619   5.274   4.255  0.2440 -1.1608 -1.9256
  150ARG    HB2  811   4.773   5.230   4.336  0.0077 -0.0446 -0.2318
  150ARG     CG  812   4.799   5.295   4.131 -0.2632  0.4499  0.0437
  150ARG    HG1  813   4.908   5.297   4.151 -0.4386 -0.0359  1.0832
  150ARG    HG2  814   4.765   5.384   4.074  0.6921  1.8365  1.5785
  150ARG     CD  815   4.761   5.173   4.046 -0.0493  0.2660  0.2113
  150ARG    HD1  816   4.821   5.181   3.953 -1.0383  1.4770 -0.3528
  150ARG    HD2  817   4.651   5.167   4.031 -0.0143 -0.1118  0.0919
  150ARG     NE  818   4.824   5.055   4.112  0.0667 -0.1645 -0.6544
  150ARG     HE  819   4.912   5.056   4.159  0.3063 -0.2343 -1.1024
  150ARG     CZ  820   4.797   4.923   4.089  0.2917 -0.4325  0.5219
  150ARG    NH1  821   4.707   4.880   3.995  0.2839 -0.0411  0.3490
  150ARG   HH11  822   4.649   4.941   3.942 -0.7179 -4.3715 -4.2995
  150ARG   HH12  823   4.725   4.788   3.962 -2.7162 -1.9996  3.5172
  150ARG    NH2  824   4.877   4.829   4.146  0.0261 -0.5176  0.7564
  150ARG   HH21  825   4.940   4.860   4.218 -2.0900  0.8888  2.1117
  150ARG   HH22  826   4.889   4.741   4.101 -0.4445  0.1744 -0.7578
  150ARG      C  827   4.645   5.434   4.457  0.3202  0.6972  0.5765
  150ARG      O  828   4.689   5.369   4.551  0.4117 -0.1311 -0.0191
  151PRO      N  829   4.532   5.499   4.470  0.3096  0.8348 -0.1482
  151PRO     CD  830   4.465   5.570   4.363 -0.3903  0.4590  0.0365
  151PRO    HD1  831   4.472   5.499   4.278  1.2330 -0.1709  0.6680
  151PRO    HD2  832   4.519   5.667   4.356 -0.6849  0.6974  0.9328
  151PRO     CA  833   4.457   5.495   4.592 -0.1417  0.4652 -0.4327
  151PRO     HA  834   4.533   5.505   4.668  0.5213 -2.0551 -0.6694
  151PRO     CB  835   4.350   5.600   4.563 -0.1919  0.6680  0.4711
  151PRO    HB1  836   4.400   5.698   4.583  0.7571  0.4035 -0.5215
  151PRO    HB2  837   4.260   5.584   4.625  0.8174 -0.5668  1.6769
  151PRO     CG  838   4.321   5.591   4.413 -0.3349 -0.3609  0.5553
  151PRO    HG1  839   4.259   5.499   4.400  0.3536 -0.6745 -0.6742
  151PRO    HG2  840   4.263   5.681   4.383 -2.0603 -1.6969 -0.3456
  151PRO      C  841   4.398   5.361   4.620 -0.0357  0.4300 -0.3786
  151PRO      O  842   4.367   5.329   4.734  0.1856 -0.1195 -0.4640
  152SER      N  843   4.384   5.274   4.518 -0.6005 -0.0235  0.0806
  152SER     HN  844   4.406   5.314   4.429  0.4873 -0.5570  0.0905
  152SER     CA  845   4.318   5.147   4.524  0.2726 -0.4763  0.3222
  152SER     HA  846   4.220   5.157   4.569 -0.0630 -0.7266 -0.3405
  152SER     CB  847   4.277   5.092   4.387 -0.0312  0.3059  0.0872
  152SER    HB1  848   4.197   5.148   4.335 -1.4606 -1.6365  0.0745
  152SER    HB2  849   4.251   4.984   4.398  1.5119 -0.2124 -0.8879
  152SER     OG  850   4.394   5.080   4.306  0.0120 -0.6075  0.2704
  152SER    HG1  851   4.368   5.049   4.219 -1.4601 -1.1504  0.8516
  152SER      C  852   4.398   5.046   4.599  0.3138 -0.8266 -0.1902
  152SER      O  853   4.337   4.952   4.651  0.4722 -0.2260  1.1294
  153TYR      N  854   4.531   5.061   4.596  0.2492 -0.3413 -0.7497
  153TYR     HN  855   4.569   5.150   4.573 -3.1923  1.8660  1.1847
  153TYR     CA  856   4.624   4.964   4.645  0.4782  0.2215 -0.0498
  153TYR     HA  857   4.575   4.878   4.686 -1.0776  1.5820  1.0496
  153TYR     CB  858   4.728   4.932   4.536  0.2018 -0.0257 -0.2416
  153TYR    HB1  859   4.827   4.940   4.584  0.7433  1.3145 -1.4998
  153TYR    HB2  860   4.727   5.014   4.461 -1.2683 -0.4349 -0.7212
  153TYR     CG  861   4.708   4.804   4.462 -0.3781 -0.3302  0.4267
  153TYR    CD1  862   4.620   4.794   4.357 -0.1307 -0.2018  0.2052
  153TYR    HD1  863   4.553   4.875   4.330 -1.3635 -1.4682 -0.6986
  153TYR    CE1  864   4.604   4.672   4.296 -0.3100 -0.2506  0.3528
  153TYR    HE1  865   4.532   4.675   4.215  0.2166  0.5832 -0.0951
  153TYR     CZ  866   4.692   4.570   4.325 -0.2264 -0.2327  0.1619
  153TYR     OH  867   4.673   4.442   4.270  0.1899 -0.0912 -0.3140
  153TYR     HH  868   4.598   4.443   4.210 -0.1469  1.6261  0.0993
  153TYR    CD2  869   4.790   4.699   4.494 -0.0133 -0.2839 -0.3274
  153TYR    HD2  870   4.863   4.707   4.574 -2.4887 -1.6181  2.2418
  153TYR    CE2  871   4.781   4.578   4.429  0.2988 -0.3360 -0.2757
  153TYR    HE2  872   4.839   4.491   4.456  2.2801  0.6365 -1.1550
  153TYR      C  873   4.682   5.009   4.774  0.1193  0.1379  0.1420
  153TYR      O  874   4.772   4.946   4.830 -0.2090 -0.7379 -0.3102
  154HSD      N  875   4.627   5.110   4.844 -0.7843 -0.3924  0.2120
  154HSD     HN  876   4.536   5.143   4.819 -0.7208 -1.1502 -1.1444
  154HSD     CA  877   4.668   5.158   4.972 -0.3127  0.4655 -0.2440
  154HSD     HA  878   4.774   5.178   4.978 -0.3637  0.7171 -0.1806
  154HSD     CB  879   4.599   5.288   5.018 -1.1750  0.2921 -1.0169
  154HSD    HB1  880   4.614   5.309   5.126 -3.5210  0.0620 -0.5929
  154HSD    HB2  881   4.493   5.261   5.004 -1.0149 -0.1045 -1.5186
  154HSD    ND1  882   4.723   5.402   4.831  0.0621 -0.5875 -0.0483
  154HSD    HD1  883   4.758   5.313   4.801  2.5024 -0.0834  1.0632
  154HSD     CG  884   4.642   5.410   4.942  0.0312  0.4377 -0.1354
  154HSD    CE1  885   4.743   5.527   4.782 -1.1278 -0.4921 -0.3110
  154HSD    HE1  886   4.798   5.549   4.690 -1.3020 -0.7141 -0.4699
  154HSD    NE2  887   4.681   5.618   4.855 -0.4337 -0.2318 -0.0362
  154HSD    CD2  888   4.615   5.543   4.951 -0.7894  0.2585  0.1050
  154HSD    HD2  889   4.565   5.597   5.031 -0.6195  1.3165 -0.4836
  154HSD      C  890   4.647   5.060   5.083  0.5312 -0.2313 -0.6886
  154HSD      O  891   4.710   5.061   5.188  0.0778 -0.2058 -0.4144
  155PHE      N  892   4.559   4.961   5.061 -0.2575  0.3754 -0.2957
  155PHE     HN  893   4.506   4.956   4.976 -0.7417 -0.4687  0.0441
  155PHE     CA  894   4.537   4.854   5.153  0.1827 -0.3607 -1.0298
  155PHE     HA  895   4.509   4.896   5.248 -2.1707 -1.7013 -1.0644
  155PHE     CB  896   4.420   4.763   5.112 -0.6599 -0.0291  0.5479
  155PHE    HB1  897   4.332   4.827   5.092 -0.3105  0.1563 -0.4424
  155PHE    HB2  898   4.385   4.695   5.192 -1.5129 -0.7645 -0.4275
  155PHE     CG  899   4.456   4.670   5.001 -0.3471  0.2686  0.3965
  155PHE    CD1  900   4.494   4.539   5.024 -0.1287  0.1939 -0.3588
  155PHE    HD1  901   4.529   4.521   5.125 -2.8424 -1.6691  0.3697
  155PHE    CE1  902   4.491   4.441   4.928  0.0528 -0.1218 -0.0460
  155PHE    HE1  903   4.522   4.340   4.950 -3.1496 -1.3750 -0.6531
  155PHE     CZ  904   4.469   4.474   4.796 -0.5003 -0.3006 -0.0037
  155PHE     HZ  905   4.455   4.404   4.716  0.1428 -0.4516  0.0126
  155PHE    CD2  906   4.435   4.701   4.869 -0.2291 -0.0077  0.3098
  155PHE    HD2  907   4.395   4.801   4.856 -2.5815 -0.9409 -0.1155
  155PHE    CE2  908   4.435   4.605   4.771  0.3282 -0.0174  0.3157
  155PHE    HE2  909   4.405   4.637   4.672 -1.4439 -1.8100  0.2209
  155PHE      C  910   4.658   4.777   5.192  0.2085  0.1110 -0.1422
  155PHE      O  911   4.676   4.749   5.310 -0.2473  0.3013 -0.0239
  156ILE      N  912   4.753   4.746   5.101 -0.0438 -0.3907 -0.2407
  156ILE     HN  913   4.739   4.765   5.005  0.2881  2.0232  0.1267
  156ILE     CA  914   4.879   4.683   5.129  0.4109  0.4005 -0.4725
  156ILE     HA  915   4.848   4.594   5.181 -0.1399  0.0853 -1.3238
  156ILE     CB  916   4.942   4.647   4.998  0.3052 -0.1971 -0.3628
  156ILE     HB  917   4.952   4.744   4.944 -0.7627  0.7943  1.1316
  156ILE    CG2  918   5.088   4.603   5.014  0.3080  0.0094  0.1851
  156ILE   HG21  919   5.149   4.679   5.068 -0.2773  0.0038  0.8676
  156ILE   HG22  920   5.139   4.585   4.917 -1.5266 -0.9213 -0.6390
  156ILE   HG23  921   5.098   4.507   5.068 -0.1382  0.0360  0.3218
  156ILE    CG1  922   4.849   4.564   4.909 -0.0424  0.0093 -0.1981
  156ILE   HG11  923   4.900   4.547   4.811 -1.1299 -2.4046 -0.4200
  156ILE   HG12  924   4.750   4.609   4.885 -0.5124 -0.7858  0.2208
  156ILE     CD  925   4.819   4.428   4.972 -0.0010 -0.0713 -0.3481
  156ILE    HD1  926   4.772   4.435   5.073  1.1792  2.6641  0.0948
  156ILE    HD2  927   4.911   4.366   4.969  0.7859  1.1094 -1.2143
  156ILE    HD3  928   4.742   4.371   4.915  0.1433 -1.6453  0.9503
  156ILE      C  929   4.970   4.748   5.227 -0.2218  0.4688  0.0856
  156ILE      O  930   5.018   4.680   5.318  0.3060  0.0940 -0.4651
  157GLY      N  931   4.994   4.880   5.214  0.2873  0.3773  0.0734
  157GLY     HN  932   4.973   4.911   5.121  0.0759  0.7604  0.2458
  157GLY     CA  933   5.064   4.962   5.307  0.7540 -0.2834  0.3126
  157GLY    HA1  934   5.100   5.059   5.275  2.2099 -0.2035  1.9897
  157GLY    HA2  935   5.150   4.904   5.339  2.1735  0.3139 -2.1514
  157GLY      C  936   4.987   4.997   5.430  0.3631  0.1839 -0.0624
  157GLY      O  937   5.042   4.996   5.540  0.4323 -0.8258 -0.0914
  158SER      N  938   4.857   5.030   5.416  0.1785 -0.3733  0.2985
  158SER     HN  939   4.815   5.031   5.326 -0.5305 -0.7567  0.6180
  158SER     CA  940   4.776   5.056   5.531  0.3326  0.4152  0.2356
  158SER     HA  941   4.844   5.126   5.577  1.3306  0.5663 -1.4038
  158SER     CB  942   4.651   5.140   5.497  0.2200  0.2745  0.2979
  158SER    HB1  943   4.581   5.086   5.430  2.3966 -0.0966 -1.8565
  158SER    HB2  944   4.681   5.235   5.448 -0.3647 -0.5091 -1.6894
  158SER     OG  945   4.583   5.196   5.608 -0.3286  0.3518 -0.0717
  158SER    HG1  946   4.533   5.125   5.650  2.4263 -1.4048  0.5122
  158SER      C  947   4.766   4.942   5.627  0.1841  0.2068 -0.0260
  158SER      O  948   4.793   4.971   5.743 -0.3297 -0.4092  0.2489
  159LEU      N  949   4.737   4.818   5.585  0.1841  0.3517 -0.4648
  159LEU     HN  950   4.735   4.803   5.487  3.3919 -0.6278 -0.5077
  159LEU     CA  951   4.739   4.700   5.667  0.4248  0.5658 -0.1577
  159LEU     HA  952   4.671   4.723   5.747 -0.4823  2.3825 -1.3779
  159LEU     CB  953   4.703   4.579   5.579  0.0713  0.3249  0.3157
  159LEU    HB1  954   4.710   4.478   5.625 -2.9964 -0.7732 -1.3473
  159LEU    HB2  955   4.761   4.574   5.484 -0.5904  1.1874 -0.1587
  159LEU     CG  956   4.556   4.584   5.534  0.0914  0.3118  0.2490
  159LEU     HG  957   4.532   4.679   5.481 -0.4635 -0.2526 -0.5467
  159LEU    CD1  958   4.525   4.462   5.445  0.5384  0.3425  0.0503
  159LEU   HD11  959   4.585   4.456   5.352 -0.3978 -1.6277 -0.4827
  159LEU   HD12  960   4.418   4.467   5.417  0.5354 -0.5069 -0.1049
  159LEU   HD13  961   4.549   4.368   5.498  2.5389 -0.5057 -2.2020
  159LEU    CD2  962   4.454   4.587   5.649 -0.0211  0.7067  0.1430
  159LEU   HD21  963   4.443   4.688   5.692  2.0864  0.6681  0.8453
  159LEU   HD22  964   4.488   4.528   5.737  1.8894  0.8427 -0.4661
  159LEU   HD23  965   4.358   4.548   5.608  0.6365  0.7045 -1.4606
  159LEU      C  966   4.869   4.670   5.733  0.0894  0.3735  0.4247
  159LEU      O  967   4.873   4.630   5.849 -1.0843 -0.4211  0.2092
  160ALA      N  968   4.975   4.692   5.652 -0.2706 -0.0772 -0.1744
  160ALA     HN  969   4.962   4.703   5.553 -0.5926 -1.8659 -0.3585
  160ALA     CA  970   5.109   4.684   5.699 -0.2707  0.1968 -0.1275
  160ALA     HA  971   5.125   4.591   5.751 -2.7439 -0.3225 -0.1944
  160ALA     CB  972   5.208   4.683   5.581  0.0012 -0.0648  0.0999
  160ALA    HB1  973   5.167   4.623   5.498 -0.6581  1.2306 -0.5481
  160ALA    HB2  974   5.312   4.649   5.601  0.3156  1.1801  0.6791
  160ALA    HB3  975   5.219   4.783   5.533  3.7823  0.5399  1.8330
  160ALA      C  976   5.144   4.780   5.807  0.4515  0.1225 -0.2899
  160ALA      O  977   5.208   4.751   5.908  0.1189  0.2890 -0.0280
  161VAL      N  978   5.103   4.908   5.809  0.3510  0.0855  0.2185
  161VAL     HN  979   5.057   4.955   5.735  0.1312  1.0482  0.9454
  161VAL     CA  980   5.121   4.996   5.920  0.1416  0.1557  0.1976
  161VAL     HA  981   5.228   5.002   5.936 -0.0192  1.3575  0.9581
  161VAL     CB  982   5.094   5.139   5.882  0.0039  0.0690 -0.0267
  161VAL     HB  983   4.989   5.146   5.845 -0.3976 -0.6084  0.9230
  161VAL    CG1  984   5.115   5.231   6.004  0.2696  0.2142 -0.1809
  161VAL   HG11  985   5.099   5.340   6.000  2.4535  0.6949  1.9729
  161VAL   HG12  986   5.224   5.229   6.025  0.1754 -0.3542  0.2779
  161VAL   HG13  987   5.051   5.196   6.088  1.3764  0.1340  0.6462
  161VAL    CG2  988   5.188   5.192   5.773 -0.2101  0.1375 -0.1804
  161VAL   HG21  989   5.294   5.168   5.797 -0.7637 -1.2800  0.9960
  161VAL   HG22  990   5.177   5.300   5.751 -0.1875 -0.1227 -1.5355
  161VAL   HG23  991   5.170   5.127   5.684  2.0224 -0.0510 -0.5493
  161VAL      C  992   5.044   4.949   6.039 -0.0956  0.0349 -0.0023
  161VAL      O  993   5.094   4.958   6.151 -0.0243 -0.3572 -0.0010
  162ALA      N  994   4.916   4.909   6.026 -0.0475 -0.1288  0.0348
  162ALA     HN  995   4.877   4.922   5.935 -1.3467  0.0128  0.5869
  162ALA     CA  996   4.848   4.845   6.134  0.0350 -0.0074  0.1602
  162ALA     HA  997   4.840   4.920   6.211 -0.0791  0.1531 -0.0055
  162ALA     CB  998   4.708   4.825   6.072  0.4059 -0.1558 -0.6509
  162ALA    HB1  999   4.668   4.910   6.013 -0.2366  0.0658  0.0848
  162ALA    HB2 1000   4.631   4.791   6.145 -1.0219  0.9737 -1.5848
  162ALA    HB3 1001   4.720   4.749   5.992  1.6976  1.0087 -1.6016
  162ALA      C 1002   4.903   4.722   6.198  0.3247 -0.1788 -0.4049
  162ALA      O 1003   4.924   4.707   6.318  0.3312 -0.4577 -0.4402
  163ASP      N 1004   4.946   4.626   6.115  0.3294 -0.1345 -0.4535
  163ASP     HN 1005   4.920   4.635   6.019 -1.0112 -0.1552 -0.1202
  163ASP     CA 1006   5.016   4.507   6.153  0.3152 -0.1394 -0.4425
  163ASP     HA 1007   4.957   4.466   6.234 -0.9818  1.8935 -0.2747
  163ASP     CB 1008   5.029   4.409   6.036  0.6020 -0.3594 -0.2275
  163ASP    HB1 1009   5.093   4.321   6.059  0.0536 -0.5450  0.6190
  163ASP    HB2 1010   5.083   4.458   5.953 -0.8719  0.6893 -0.6157
  163ASP     CG 1011   4.892   4.358   5.992  0.5721 -0.4518 -0.0291
  163ASP    OD1 1012   4.795   4.369   6.071  0.2489 -0.1056 -0.4688
  163ASP    OD2 1013   4.884   4.295   5.883  0.3280  0.2589 -0.4291
  163ASP      C 1014   5.144   4.536   6.222  0.6345 -0.6749 -0.8109
  163ASP      O 1015   5.187   4.461   6.310  0.2462 -0.4518 -0.4300
  164LEU      N 1016   5.217   4.640   6.177 -0.1516 -0.0908 -0.7454
  164LEU     HN 1017   5.190   4.690   6.095 -0.1108  0.1248 -0.6280
  164LEU     CA 1018   5.340   4.684   6.234 -0.3371 -0.0796 -0.3519
  164LEU     HA 1019   5.405   4.598   6.237 -1.3729 -1.0057 -2.3113
  164LEU     CB 1020   5.410   4.794   6.151  0.3252  0.0813  0.4108
  164LEU    HB1 1021   5.342   4.881   6.147 -0.4503 -0.5546 -1.0825
  164LEU    HB2 1022   5.403   4.756   6.047  1.8586 -2.5365  1.1650
  164LEU     CG 1023   5.555   4.828   6.190  0.4554  0.2245 -0.1888
  164LEU     HG 1024   5.566   4.870   6.292  0.7109 -3.2646  1.3458
  164LEU    CD1 1025   5.647   4.705   6.185  0.1629 -0.0303  0.4806
  164LEU   HD11 1026   5.750   4.743   6.201 -0.2399  0.3407  2.3916
  164LEU   HD12 1027   5.654   4.654   6.087 -1.1597  1.6318 -0.5442
  164LEU   HD13 1028   5.617   4.629   6.259 -2.4513 -0.2126 -0.6333
  164LEU    CD2 1029   5.612   4.931   6.091  0.5590 -0.2742 -0.6484
  164LEU   HD21 1030   5.589   4.915   5.984 -0.8643  0.3335 -0.4457
  164LEU   HD22 1031   5.723   4.943   6.099  0.8018 -2.6140  0.6224
  164LEU   HD23 1032   5.561   5.028   6.107 -0.3215 -0.7856 -0.3184
  164LEU      C 1033   5.320   4.727   6.375  0.1692  0.1054 -0.3336
  164LEU      O 1034   5.386   4.680   6.468 -0.0507  0.1056 -0.1753
  165LEU      N 1035   5.213   4.806   6.394  0.3463  0.1157  0.6827
  165LEU     HN 1036   5.171   4.840   6.310 -0.0005 -0.9414  0.4175
  165LEU     CA 1037   5.172   4.871   6.515  0.6115  0.0338  0.8175
  165LEU     HA 1038   5.259   4.917   6.558  0.8960  0.4405 -0.1675
  165LEU     CB 1039   5.060   4.974   6.495  0.0896 -0.6444  0.2033
  165LEU    HB1 1040   4.967   4.926   6.459 -0.4657 -0.7314  1.7103
  165LEU    HB2 1041   5.100   5.045   6.419  1.2524 -0.4946  0.9280
  165LEU     CG 1042   5.016   5.046   6.623  0.4611  0.0299 -0.0441
  165LEU     HG 1043   4.979   4.967   6.690  1.1762 -1.8679 -1.7829
  165LEU    CD1 1044   5.120   5.136   6.692  0.5041  0.2851 -0.4375
  165LEU   HD11 1045   5.175   5.200   6.619 -0.2773  0.8859 -0.5204
  165LEU   HD12 1046   5.193   5.072   6.746  1.7944  0.6161 -1.7113
  165LEU   HD13 1047   5.080   5.199   6.774 -2.0076 -2.3205  0.4950
  165LEU    CD2 1048   4.906   5.150   6.594  0.2465 -0.1960 -0.0335
  165LEU   HD21 1049   4.945   5.237   6.538 -1.7480  0.0717 -1.1366
  165LEU   HD22 1050   4.853   5.180   6.687  1.4888  0.2564  0.5472
  165LEU   HD23 1051   4.836   5.099   6.523 -1.6164  0.6790  1.0867
  165LEU      C 1052   5.140   4.772   6.622  0.3150 -0.0031  0.6968
  165LEU      O 1053   5.194   4.773   6.733  0.7642 -0.6406  0.4922
  166GLY      N 1054   5.060   4.669   6.591  0.0822  0.3945 -0.0618
  166GLY     HN 1055   5.023   4.671   6.499 -0.0528 -1.0516 -0.0600
  166GLY     CA 1056   5.042   4.555   6.676 -0.2175  0.2689 -0.2902
  166GLY    HA1 1057   4.970   4.490   6.630 -1.0914  1.1989 -0.2750
  166GLY    HA2 1058   5.020   4.588   6.777  1.1645 -2.5550  1.0698
  166GLY      C 1059   5.162   4.472   6.704 -0.2539  0.4248  0.3549
  166GLY      O 1060   5.188   4.430   6.817  0.0931  0.0881  0.1539
  167SER      N 1061   5.241   4.433   6.602 -0.6306  0.1608  0.1610
  167SER     HN 1062   5.212   4.465   6.512 -0.7411  1.1687  0.5340
  167SER     CA 1063   5.353   4.346   6.620 -0.5099  0.3966  0.5581
  167SER     HA 1064   5.313   4.267   6.682  2.5256 -1.2205  0.6318
  167SER     CB 1065   5.397   4.271   6.494  0.1116  0.4766  0.7211
  167SER    HB1 1066   5.301   4.230   6.454 -0.5110  1.7394  0.8766
  167SER    HB2 1067   5.461   4.182   6.512 -1.8452 -0.7944  1.7882
  167SER     OG 1068   5.442   4.353   6.387  0.3578 -0.2357  0.2743
  167SER    HG1 1069   5.378   4.419   6.361  2.3296  2.0676  0.9335
  167SER      C 1070   5.468   4.405   6.694 -0.3168  0.1170  0.4840
  167SER      O 1071   5.542   4.334   6.761 -0.6958  0.0992  0.8898
  168VAL      N 1072   5.497   4.536   6.679 -0.0569 -0.0041 -0.0822
  168VAL     HN 1073   5.445   4.593   6.616 -0.1129  0.2945  0.2361
  168VAL     CA 1074   5.595   4.602   6.759 -0.1726 -0.0169  0.0711
  168VAL     HA 1075   5.686   4.544   6.762  1.5338  2.4614 -0.2018
  168VAL     CB 1076   5.629   4.735   6.697 -0.5539  0.1346  0.1856
  168VAL     HB 1077   5.540   4.796   6.671 -0.2500  1.0287  1.1728
  168VAL    CG1 1078   5.724   4.815   6.788 -0.6875 -0.1399  0.5716
  168VAL   HG11 1079   5.674   4.843   6.883 -0.8730 -0.4599  0.5713
  168VAL   HG12 1080   5.769   4.902   6.735  0.1508 -0.4175  0.8105
  168VAL   HG13 1081   5.812   4.752   6.812  1.3030  2.2514 -0.0974
  168VAL    CG2 1082   5.705   4.714   6.566  0.1076  0.1703  0.5604
  168VAL   HG21 1083   5.733   4.807   6.512 -0.2356 -1.4157 -2.6234
  168VAL   HG22 1084   5.654   4.650   6.491  1.8069 -0.0740 -0.4559
  168VAL   HG23 1085   5.802   4.665   6.589  0.7890 -1.3687 -4.2952
  168VAL      C 1086   5.549   4.612   6.900  0.3211 -0.2037  0.2463
  168VAL      O 1087   5.627   4.605   6.996 -0.0366  0.2264  0.5726
  169ILE      N 1088   5.420   4.640   6.925  0.2173 -0.6552  0.2259
  169ILE     HN 1089   5.349   4.650   6.855 -0.2799 -0.5206  0.7458
  169ILE     CA 1090   5.367   4.648   7.057 -0.5320 -0.2496 -0.0960
  169ILE     HA 1091   5.422   4.718   7.119 -0.3773 -0.9837  0.6090
  169ILE     CB 1092   5.228   4.705   7.056 -0.5775 -0.3615 -0.0776
  169ILE     HB 1093   5.166   4.664   6.973  0.2176 -0.4781 -0.6225
  169ILE    CG2 1094   5.134   4.669   7.173 -0.1760 -0.3446  0.2521
  169ILE   HG21 1095   5.103   4.563   7.173  2.0685 -1.0569  0.0683
  169ILE   HG22 1096   5.038   4.724   7.162 -0.9177 -1.3683  1.3411
  169ILE   HG23 1097   5.177   4.692   7.273  1.2257  2.4293 -0.8937
  169ILE    CG1 1098   5.241   4.855   7.027 -1.0059 -0.2380  0.3568
  169ILE   HG11 1099   5.146   4.904   6.996  0.1980  1.4936 -0.7651
  169ILE   HG12 1100   5.312   4.882   6.946 -2.3787  2.3640 -0.1088
  169ILE     CD 1101   5.284   4.929   7.154 -0.1891 -0.2792  0.1083
  169ILE    HD1 1102   5.214   4.919   7.240 -0.4312  0.5553  0.0148
  169ILE    HD2 1103   5.273   5.037   7.129  1.1460 -0.3898 -1.0535
  169ILE    HD3 1104   5.390   4.921   7.187  0.3061 -2.4488 -1.7696
  169ILE      C 1105   5.373   4.519   7.132 -0.6538 -0.1469  0.0922
  169ILE      O 1106   5.421   4.522   7.245  0.2301 -0.1523 -0.2731
  170PHE      N 1107   5.343   4.406   7.066  0.1153 -0.3303  0.0518
  170PHE     HN 1108   5.317   4.415   6.970  1.3136 -1.9944 -0.4713
  170PHE     CA 1109   5.363   4.275   7.118 -0.1564 -0.3096  0.2098
  170PHE     HA 1110   5.298   4.277   7.204  0.0684  3.1909  0.4253
  170PHE     CB 1111   5.323   4.170   7.012  0.0799  0.0588 -0.2459
  170PHE    HB1 1112   5.374   4.192   6.916  0.2860 -1.1562 -0.4269
  170PHE    HB2 1113   5.214   4.188   6.999 -0.0794  2.7364  3.1484
  170PHE     CG 1114   5.338   4.027   7.051 -0.1390 -0.0139 -0.4265
  170PHE    CD1 1115   5.232   3.963   7.110  0.2943 -0.3899 -0.0510
  170PHE    HD1 1116   5.140   4.016   7.128  1.3545  0.7248  2.7271
  170PHE    CE1 1117   5.250   3.834   7.155 -0.5591 -0.6531 -0.4531
  170PHE    HE1 1118   5.175   3.776   7.206 -1.1813 -1.0515 -1.7652
  170PHE     CZ 1119   5.377   3.781   7.153 -0.3896 -0.2775  0.1048
  170PHE     HZ 1120   5.394   3.682   7.192  1.6665 -0.2148 -0.5329
  170PHE    CD2 1121   5.455   3.962   7.019 -0.2692 -0.0702 -0.7926
  170PHE    HD2 1122   5.540   4.005   6.968  0.0268 -1.8060 -1.8536
  170PHE    CE2 1123   5.476   3.839   7.078 -0.3367  0.7210  0.9311
  170PHE    HE2 1124   5.573   3.802   7.048  1.2147  3.4344  2.1614
  170PHE      C 1125   5.504   4.248   7.159 -0.1371 -0.1797  0.2291
  170PHE      O 1126   5.530   4.207   7.271 -0.4271  0.0709  0.3910
  171VAL      N 1127   5.602   4.283   7.073 -0.1108  0.2579  0.4299
  171VAL     HN 1128   5.578   4.310   6.980  0.1346 -0.4539  0.1509
  171VAL     CA 1129   5.743   4.277   7.097 -0.0670 -0.7938  0.0003
  171VAL     HA 1130   5.767   4.176   7.125  0.1481 -0.8777 -0.4669
  171VAL     CB 1131   5.831   4.307   6.979 -0.0749 -0.3371  0.1069
  171VAL     HB 1132   5.815   4.410   6.940  0.5421 -0.0683  0.5382
  171VAL    CG1 1133   5.976   4.284   7.025 -0.0077 -0.0789  0.0309
  171VAL   HG11 1134   5.985   4.186   7.078  0.7280  0.3193  0.6596
  171VAL   HG12 1135   6.020   4.365   7.087 -1.5437  0.7058  0.1419
  171VAL   HG13 1136   6.049   4.275   6.942  0.2597 -0.1444  0.2690
  171VAL    CG2 1137   5.810   4.197   6.874  0.0261 -0.2529 -0.0020
  171VAL   HG21 1138   5.880   4.204   6.787  0.5984  0.8811  0.5168
  171VAL   HG22 1139   5.713   4.221   6.827 -0.1636  2.0618  1.4480
  171VAL   HG23 1140   5.804   4.096   6.919  1.3411 -0.0699  0.6404
  171VAL      C 1141   5.787   4.366   7.208 -0.5766 -0.4592 -0.0583
  171VAL      O 1142   5.869   4.328   7.291  0.1221  0.2262 -0.4164
  172TYR      N 1143   5.736   4.490   7.213  0.0610 -0.1896 -0.1248
  172TYR     HN 1144   5.691   4.516   7.128 -2.2013 -1.2523  0.6836
  172TYR     CA 1145   5.768   4.579   7.321 -0.4608 -0.3135  0.1352
  172TYR     HA 1146   5.876   4.572   7.317 -0.5127 -1.2190 -0.0443
  172TYR     CB 1147   5.718   4.721   7.290  0.1948 -0.0763  0.1481
  172TYR    HB1 1148   5.613   4.722   7.254 -0.1515 -0.7959  1.0963
  172TYR    HB2 1149   5.787   4.761   7.212  0.7051  0.9810  1.1175
  172TYR     CG 1150   5.730   4.814   7.406 -0.0560 -0.2221  0.2937
  172TYR    CD1 1151   5.857   4.847   7.446  0.2400  0.0095 -0.8029
  172TYR    HD1 1152   5.952   4.819   7.403  2.1108  1.5483  1.9969
  172TYR    CE1 1153   5.874   4.919   7.562 -0.3081 -0.7513 -0.2413
  172TYR    HE1 1154   5.970   4.940   7.606 -1.1430 -1.1849  1.8726
  172TYR     CZ 1155   5.764   4.966   7.629  0.2420  0.1686  0.0391
  172TYR     OH 1156   5.780   5.050   7.741  0.2296 -0.1368  0.2743
  172TYR     HH 1157   5.870   5.036   7.770  1.8007  1.9408 -3.0008
  172TYR    CD2 1158   5.619   4.866   7.468 -0.1088  0.6039 -0.4770
  172TYR    HD2 1159   5.516   4.855   7.437 -1.1661  3.5888  1.4619
  172TYR    CE2 1160   5.638   4.947   7.577  0.3297  0.0383 -0.1284
  172TYR    HE2 1161   5.564   4.990   7.644  0.3165 -1.1661  0.6564
  172TYR      C 1162   5.726   4.533   7.457 -0.2686 -0.2999  0.2013
  172TYR      O 1163   5.801   4.516   7.553  0.3288 -0.2086 -0.2466
  173SER      N 1164   5.597   4.493   7.466 -0.3291 -0.1943 -0.1561
  173SER     HN 1165   5.546   4.504   7.381  2.0060 -0.0593 -1.6352
  173SER     CA 1166   5.535   4.444   7.585 -0.1017  0.0609  0.0704
  173SER     HA 1167   5.544   4.518   7.663  1.4216 -0.4917  0.4671
  173SER     CB 1168   5.384   4.423   7.565 -0.0293  0.1478 -0.5992
  173SER    HB1 1169   5.330   4.417   7.662  0.0127  2.3658 -0.4001
  173SER    HB2 1170   5.361   4.336   7.500  0.8385 -0.3709 -0.2355
  173SER     OG 1171   5.335   4.543   7.509 -0.2393  0.3400 -0.0197
  173SER    HG1 1172   5.369   4.550   7.419 -2.0169  1.9706 -0.6376
  173SER      C 1173   5.599   4.320   7.638  0.1728  0.3186  0.3526
  173SER      O 1174   5.628   4.301   7.756 -0.1607  0.3581  0.4452
  174PHE      N 1175   5.638   4.233   7.544 -0.0492  0.3159  0.2599
  174PHE     HN 1176   5.611   4.238   7.448 -2.7099  1.5168  0.9750
  174PHE     CA 1177   5.709   4.111   7.570  0.2612  0.2726 -0.7200
  174PHE     HA 1178   5.649   4.051   7.638  0.3085 -0.3834 -1.2531
  174PHE     CB 1179   5.723   4.034   7.438  0.1892 -0.3807 -0.3499
  174PHE    HB1 1180   5.798   4.082   7.372  1.3581 -0.6260  0.7565
  174PHE    HB2 1181   5.630   4.041   7.379  0.3756 -2.3340 -0.9521
  174PHE     CG 1182   5.766   3.891   7.445  0.2841 -0.3180  0.4434
  174PHE    CD1 1183   5.898   3.859   7.461  0.4319  0.0481 -0.0545
  174PHE    HD1 1184   5.971   3.939   7.463  1.2740 -0.6910 -0.1681
  174PHE    CE1 1185   5.942   3.729   7.471  0.0877 -0.0683 -0.0560
  174PHE    HE1 1186   6.047   3.706   7.479  0.2925  1.1188  0.9708
  174PHE     CZ 1187   5.850   3.627   7.466  0.4102 -0.3311 -0.8365
  174PHE     HZ 1188   5.882   3.524   7.462  2.1602 -0.0135  2.1205
  174PHE    CD2 1189   5.673   3.790   7.437  0.5960 -0.5434 -0.3673
  174PHE    HD2 1190   5.570   3.824   7.441  0.7001 -0.3986  2.0912
  174PHE    CE2 1191   5.717   3.662   7.460  0.2931 -0.5665  0.1039
  174PHE    HE2 1192   5.637   3.590   7.471 -1.4853  1.5263  1.7466
  174PHE      C 1193   5.846   4.123   7.627 -0.2754  0.5864  0.5629
  174PHE      O 1194   5.885   4.052   7.719  0.0486 -0.5446 -0.4274
  175ILE      N 1195   5.931   4.211   7.571 -0.2594  0.2982  0.1259
  175ILE     HN 1196   5.905   4.259   7.487 -0.0421  0.7743  0.3235
  175ILE     CA 1197   6.069   4.226   7.605 -0.3200  0.4472  0.3078
  175ILE     HA 1198   6.121   4.133   7.621  1.9682  1.5374 -0.2521
  175ILE     CB 1199   6.137   4.292   7.488 -0.1476 -0.2249  0.0253
  175ILE     HB 1200   6.070   4.376   7.461 -1.2591 -0.6710  1.2651
  175ILE    CG2 1201   6.274   4.350   7.530 -0.0646 -0.0761 -0.4500
  175ILE   HG21 1202   6.272   4.428   7.608  0.9900  0.6202 -1.1017
  175ILE   HG22 1203   6.338   4.396   7.452 -1.6004 -0.0736 -1.7843
  175ILE   HG23 1204   6.333   4.263   7.567 -1.2091 -1.2130 -1.1881
  175ILE    CG1 1205   6.157   4.202   7.365  0.3262 -0.2936  0.1466
  175ILE   HG11 1206   6.177   4.273   7.283  3.8362 -1.0705  0.1948
  175ILE   HG12 1207   6.058   4.156   7.342 -1.1745  2.4322  0.6845
  175ILE     CD 1208   6.269   4.100   7.383  0.2222 -0.4057  0.1643
  175ILE    HD1 1209   6.372   4.140   7.398 -0.3013  0.4292  1.7506
  175ILE    HD2 1210   6.267   4.040   7.290  1.7674  1.3153 -1.0633
  175ILE    HD3 1211   6.257   4.022   7.462 -0.2072 -1.3593 -0.8210
  175ILE      C 1212   6.073   4.300   7.734  0.2737  0.5350  0.2438
  175ILE      O 1213   6.140   4.265   7.831 -0.3257 -0.1651  0.4145
  176ASP      N 1214   5.998   4.411   7.740 -0.4577  0.0598  0.0487
  176ASP     HN 1215   5.934   4.435   7.668 -1.3375  1.1435  1.1375
  176ASP     CA 1216   5.975   4.488   7.859 -0.1898  0.0481  0.1104
  176ASP     HA 1217   6.067   4.538   7.885  0.0116  0.1261 -0.7268
  176ASP     CB 1218   5.872   4.598   7.829 -0.2818 -0.0608  0.0217
  176ASP    HB1 1219   5.768   4.574   7.800 -0.5975 -2.6283  2.7945
  176ASP    HB2 1220   5.925   4.655   7.750  0.4890 -1.7504 -0.7325
  176ASP     CG 1221   5.871   4.704   7.939  0.0299 -0.1728  0.1373
  176ASP    OD1 1222   5.976   4.739   7.998  0.0782 -0.1897  0.0615
  176ASP    OD2 1223   5.758   4.757   7.962  0.1615  0.0458  0.2875
  176ASP      C 1224   5.936   4.408   7.979 -0.5613  0.3886  0.2193
  176ASP      O 1225   6.001   4.402   8.083  0.2828  0.2536 -0.2989
  177PHE      N 1226   5.828   4.329   7.963 -0.1366 -0.2271  0.3646
  177PHE     HN 1227   5.777   4.338   7.878  1.4567  0.2344 -0.6031
  177PHE     CA 1228   5.787   4.232   8.059 -0.1136 -0.4293  0.1716
  177PHE     HA 1229   5.782   4.289   8.151  0.4579  2.3208 -1.4137
  177PHE     CB 1230   5.644   4.182   8.030 -0.2610  0.0413  0.0709
  177PHE    HB1 1231   5.638   4.127   7.933 -1.5920  1.3674 -0.6305
  177PHE    HB2 1232   5.572   4.266   8.021  1.0938  1.2324 -0.0534
  177PHE     CG 1233   5.596   4.093   8.139  0.2903 -0.0406  0.2516
  177PHE    CD1 1234   5.595   4.136   8.269  0.7509  0.0677  0.2207
  177PHE    HD1 1235   5.606   4.242   8.287 -0.1298 -0.1649  2.5635
  177PHE    CE1 1236   5.545   4.052   8.367 -0.1887 -0.1111 -0.3978
  177PHE    HE1 1237   5.553   4.088   8.468 -1.2762  0.1466 -0.3926
  177PHE     CZ 1238   5.510   3.922   8.343 -0.5082  0.0245 -0.6747
  177PHE     HZ 1239   5.465   3.864   8.423 -3.0262  1.7941 -0.7018
  177PHE    CD2 1240   5.563   3.961   8.117 -0.5584  0.1951  0.0414
  177PHE    HD2 1241   5.568   3.920   8.017 -1.0962  1.2980 -0.4498
  177PHE    CE2 1242   5.511   3.877   8.213  0.0458 -0.7280 -0.4177
  177PHE    HE2 1243   5.485   3.779   8.176 -4.0242 -0.3574  1.0027
  177PHE      C 1244   5.888   4.126   8.086 -0.1944 -0.5397  0.0451
  177PHE      O 1245   5.926   4.104   8.201  0.2894  0.0229 -0.0032
  178HSD      N 1246   5.922   4.041   7.988  0.7788 -0.1928  0.0747
  178HSD     HN 1247   5.888   4.053   7.895  1.1368  2.7978  0.2146
  178HSD     CA 1248   5.988   3.917   8.012  0.1721 -0.4962  0.1892
  178HSD     HA 1249   5.955   3.879   8.108 -1.9247 -2.8507 -1.3334
  178HSD     CB 1250   5.969   3.809   7.904  0.3724 -0.3989  0.0550
  178HSD    HB1 1251   6.030   3.721   7.936 -0.6807 -1.1059  0.1815
  178HSD    HB2 1252   6.009   3.834   7.804 -0.2886 -0.1842 -0.1632
  178HSD    ND1 1253   5.761   3.688   7.987  0.0673  0.1271 -0.4009
  178HSD    HD1 1254   5.803   3.624   8.052 -0.3727 -1.5716 -1.7089
  178HSD     CG 1255   5.822   3.776   7.900  0.2349  0.2304 -0.1790
  178HSD    CE1 1256   5.638   3.661   7.935 -0.1381 -0.3311  0.3067
  178HSD    HE1 1257   5.570   3.594   7.988 -0.6112  2.0830  3.0639
  178HSD    NE2 1258   5.621   3.717   7.817 -0.2819 -0.1326  0.4192
  178HSD    CD2 1259   5.737   3.788   7.795 -0.0199 -0.7130 -0.0955
  178HSD    HD2 1260   5.730   3.862   7.716  0.5961 -0.0868  0.4247
  178HSD      C 1261   6.135   3.927   8.031  0.1624 -0.2296  0.1237
  178HSD      O 1262   6.190   3.845   8.105  0.1980 -0.1542  0.1813
  179VAL      N 1263   6.208   4.007   7.950  0.1528 -0.0468  0.2950
  179VAL     HN 1264   6.156   4.074   7.898 -0.4389 -1.1001 -0.5015
  179VAL     CA 1265   6.349   4.029   7.954  0.1240  0.2377 -0.2075
  179VAL     HA 1266   6.400   3.938   7.981  1.6160  0.1282 -3.0080
  179VAL     CB 1267   6.396   4.078   7.820  0.0784  0.3305 -0.1909
  179VAL     HB 1268   6.356   4.180   7.799 -1.2366  0.0365  0.7668
  179VAL    CG1 1269   6.549   4.074   7.811  0.0682 -0.1546 -0.1813
  179VAL   HG11 1270   6.588   4.068   7.708  4.8709 -1.1542  1.4215
  179VAL   HG12 1271   6.580   3.982   7.865 -0.9062 -0.7739 -0.6662
  179VAL   HG13 1272   6.581   4.172   7.854  0.3401  0.7819 -2.3725
  179VAL    CG2 1273   6.355   3.982   7.707  0.5334 -0.3768  0.2371
  179VAL   HG21 1274   6.386   3.877   7.728  1.9856  0.2213  1.2610
  179VAL   HG22 1275   6.400   4.017   7.612 -0.1220  1.1634  0.4570
  179VAL   HG23 1276   6.244   3.970   7.701  0.2813  2.2269 -2.3171
  179VAL      C 1277   6.390   4.139   8.046  0.3853  0.2302 -0.3136
  179VAL      O 1278   6.496   4.139   8.108  0.1448  0.8222  0.1077
  180PHE      N 1279   6.296   4.229   8.080 -0.0074 -0.1050 -0.5021
  180PHE     HN 1280   6.210   4.240   8.031  0.3485 -0.6969 -1.2756
  180PHE     CA 1281   6.322   4.338   8.169 -0.3969 -0.2291 -0.2361
  180PHE     HA 1282   6.425   4.331   8.200 -0.1776  0.3040 -0.8335
  180PHE     CB 1283   6.324   4.477   8.104 -0.2063 -0.0356  0.1840
  180PHE    HB1 1284   6.333   4.555   8.183  1.0348 -0.1486  0.1836
  180PHE    HB2 1285   6.225   4.499   8.060 -0.2584  1.2243  0.8795
  180PHE     CG 1286   6.436   4.489   8.006  0.0384 -1.2218  0.2974
  180PHE    CD1 1287   6.568   4.509   8.036 -0.0250 -0.4015  0.0832
  180PHE    HD1 1288   6.604   4.521   8.138 -0.6335 -1.6985  0.4793
  180PHE    CE1 1289   6.665   4.507   7.938 -0.1710 -0.8833 -0.0558
  180PHE    HE1 1290   6.767   4.518   7.971 -0.7132 -2.4824  2.4781
  180PHE     CZ 1291   6.627   4.507   7.806 -0.6338 -0.9486  0.0710
  180PHE     HZ 1292   6.707   4.511   7.733 -0.2534  1.4951  0.5349
  180PHE    CD2 1293   6.402   4.482   7.872 -0.1684 -0.0717  0.2763
  180PHE    HD2 1294   6.303   4.451   7.845  0.7390 -1.0631 -2.2500
  180PHE    CE2 1295   6.495   4.491   7.771 -0.6506 -0.2775 -0.1911
  180PHE    HE2 1296   6.481   4.484   7.665 -1.7814  0.6358 -0.1233
  180PHE      C 1297   6.243   4.342   8.296 -0.6065  0.6862 -0.3866
  180PHE      O 1298   6.268   4.413   8.392  0.1960 -0.0559 -0.0330
  181HSD      N 1299   6.144   4.253   8.319  0.2164 -0.2156 -0.2677
  181HSD     HN 1300   6.116   4.188   8.249  2.3746 -0.9045 -0.5795
  181HSD     CA 1301   6.071   4.242   8.441  0.5935  0.3591  0.0183
  181HSD     HA 1302   5.990   4.179   8.405  0.8079  0.7962 -1.2799
  181HSD     CB 1303   6.147   4.167   8.552  0.4805 -0.0129 -0.1507
  181HSD    HB1 1304   6.082   4.153   8.641 -1.9230  1.6217 -1.5256
  181HSD    HB2 1305   6.236   4.221   8.591  0.5790 -0.3734  0.1232
  181HSD    ND1 1306   6.108   3.935   8.451  0.3408  0.0658 -0.5099
  181HSD    HD1 1307   6.008   3.935   8.457  0.3716 -1.1880  0.4435
  181HSD     CG 1308   6.191   4.034   8.500  0.3086 -0.0220 -0.2734
  181HSD    CE1 1309   6.184   3.827   8.421  0.6999  0.0450  0.4517
  181HSD    HE1 1310   6.145   3.729   8.393 -0.5828  1.2842 -2.4703
  181HSD    NE2 1311   6.312   3.854   8.434  0.8681 -0.4975 -0.0464
  181HSD    CD2 1312   6.316   3.985   8.478  0.1443 -0.1957 -0.8452
  181HSD    HD2 1313   6.408   4.042   8.485 -0.0575  0.0064  0.4257
  181HSD      C 1314   5.989   4.355   8.492 -0.0953 -0.1827  0.1289
  181HSD      O 1315   5.972   4.369   8.613 -0.2638 -0.0867  0.0959
  182ARG      N 1316   5.937   4.439   8.401 -0.4074 -0.1679  0.3175
  182ARG     HN 1317   5.963   4.425   8.306 -0.0064 -1.4279  0.6004
  182ARG     CA 1318   5.871   4.563   8.429 -0.1295  0.0839 -0.1213
  182ARG     HA 1319   5.942   4.613   8.492 -1.4173 -1.0066  2.3510
  182ARG     CB 1320   5.864   4.652   8.304  0.6304 -0.6318 -0.6807
  182ARG    HB1 1321   5.788   4.605   8.238 -0.6434  1.6093 -0.9144
  182ARG    HB2 1322   5.956   4.635   8.244 -0.0322 -0.4504 -1.7863
  182ARG     CG 1323   5.824   4.799   8.316 -0.3349 -0.9446 -0.0288
  182ARG    HG1 1324   5.885   4.855   8.242  1.2428 -1.2392  0.9967
  182ARG    HG2 1325   5.861   4.829   8.416 -2.2869 -2.2480  1.1696
  182ARG     CD 1326   5.682   4.845   8.281  0.1316  0.6130  0.0485
  182ARG    HD1 1327   5.608   4.817   8.359  0.5762  0.5530  0.4508
  182ARG    HD2 1328   5.663   4.782   8.191 -0.3608  0.5955  0.1639
  182ARG     NE 1329   5.683   4.993   8.273  0.5862  0.6146  0.0831
  182ARG     HE 1330   5.646   5.044   8.351 -1.2985  1.3596 -1.2168
  182ARG     CZ 1331   5.743   5.067   8.175  0.7162  0.2752 -0.0948
  182ARG    NH1 1332   5.808   5.012   8.068  0.2225 -0.3058 -0.1024
  182ARG   HH11 1333   5.785   4.918   8.043 -1.3824  0.5744 -2.3446
  182ARG   HH12 1334   5.840   5.070   7.993 -2.8946  2.2380  0.3072
  182ARG    NH2 1335   5.737   5.203   8.177 -0.2749  0.2442 -0.1003
  182ARG   HH21 1336   5.693   5.258   8.248  1.3116  1.0553  0.3106
  182ARG   HH22 1337   5.797   5.248   8.110 -1.0121  0.4279 -0.6448
  182ARG      C 1338   5.746   4.555   8.510  0.1457 -0.0572  0.2964
  182ARG      O 1339   5.661   4.467   8.500  0.2462 -0.0796 -0.4358
  183LYS      N 1340   5.726   4.659   8.593 -0.4245  0.1467 -0.0870
  183LYS     HN 1341   5.803   4.720   8.611  0.3500 -0.9689  0.4838
  183LYS     CA 1342   5.608   4.670   8.673 -0.3035  0.0166  0.1086
  183LYS     HA 1343   5.550   4.579   8.674 -0.6834  0.2428 -0.7572
  183LYS     CB 1344   5.634   4.717   8.817  0.2932 -0.1736  0.0655
  183LYS    HB1 1345   5.537   4.709   8.870 -0.6477 -1.1682 -1.7022
  183LYS    HB2 1346   5.682   4.817   8.807  0.6891 -0.4399 -0.8573
  183LYS     CG 1347   5.730   4.618   8.885 -0.1576 -0.5082  0.2220
  183LYS    HG1 1348   5.758   4.655   8.986 -3.4647  3.6910 -0.1026
  183LYS    HG2 1349   5.826   4.622   8.829 -0.2388 -0.2573  0.0955
  183LYS     CD 1350   5.689   4.471   8.875 -0.5453 -0.4102  0.3643
  183LYS    HD1 1351   5.685   4.439   8.769 -1.3264  2.5950 -0.6135
  183LYS    HD2 1352   5.584   4.468   8.911 -0.1095  1.0887  1.9092
  183LYS     CE 1353   5.773   4.375   8.959 -0.0692 -0.1509  0.1884
  183LYS    HE1 1354   5.763   4.398   9.067  2.4254 -0.2563  0.5113
  183LYS    HE2 1355   5.882   4.370   8.939 -0.2654 -1.1388 -0.7070
  183LYS     NZ 1356   5.726   4.235   8.951  0.0653 -0.1816 -0.0741
  183LYS    HZ1 1357   5.625   4.241   8.972  0.4366  0.6305  1.7088
  183LYS    HZ2 1358   5.773   4.168   9.016  0.1182 -0.3468 -0.2821
  183LYS    HZ3 1359   5.736   4.198   8.855 -1.7496 -1.1119  0.0496
  183LYS      C 1360   5.525   4.778   8.614 -0.1343  0.3041  0.3914
  183LYS      O 1361   5.547   4.899   8.621  0.3874  0.2103  0.3966
  184ASP      N 1362   5.418   4.727   8.551 -0.0289  0.0146  0.4469
  184ASP     HN 1363   5.384   4.633   8.555 -0.0799 -0.0582 -1.0528
  184ASP     CA 1364   5.327   4.807   8.474 -0.2679 -0.5024  0.1822
  184ASP     HA 1365   5.395   4.871   8.420 -1.6247  1.1648  0.3746
  184ASP     CB 1366   5.234   4.728   8.381 -0.7062  0.0686  0.1310
  184ASP    HB1 1367   5.146   4.787   8.348 -2.1461 -0.6191  2.5345
  184ASP    HB2 1368   5.195   4.634   8.427  1.3745 -0.6711  0.4982
  184ASP     CG 1369   5.309   4.683   8.256 -0.0817 -0.0509  0.5481
  184ASP    OD1 1370   5.389   4.762   8.198 -0.1220 -0.1849  0.3081
  184ASP    OD2 1371   5.282   4.571   8.207  0.2950  0.0657  0.0668
  184ASP      C 1372   5.258   4.905   8.562 -0.1497  0.0501 -0.3351
  184ASP      O 1373   5.253   4.898   8.685 -0.1114 -0.2156 -0.3475
  185SER      N 1374   5.213   5.015   8.499 -0.2203  0.1299 -0.1476
  185SER     HN 1375   5.227   5.028   8.401 -0.0052  0.1259 -0.1159
  185SER     CA 1376   5.136   5.112   8.571  0.0184 -0.1349  0.4737
  185SER     HA 1377   5.064   5.063   8.635 -0.4934 -0.7480 -0.5497
  185SER     CB 1378   5.220   5.216   8.646  0.2166  0.0562 -0.0095
  185SER    HB1 1379   5.278   5.165   8.726  1.6567  0.2045 -0.9160
  185SER    HB2 1380   5.150   5.289   8.693  0.2011 -0.0810  0.1828
  185SER     OG 1381   5.314   5.273   8.555 -0.1846 -0.1939 -0.5824
  185SER    HG1 1382   5.308   5.367   8.537  0.2215 -0.1120 -0.3056
  185SER      C 1383   5.053   5.177   8.466  0.2503 -0.0631  0.3342
  185SER      O 1384   5.089   5.174   8.348 -0.5928  0.0355  0.0626
  186ARG      N 1385   4.932   5.226   8.497  0.2920  0.1151  0.2178
  186ARG     HN 1386   4.921   5.221   8.596  2.2575 -0.9885  0.4275
  186ARG     CA 1387   4.821   5.277   8.422  0.2875  0.5433  0.5080
  186ARG     HA 1388   4.755   5.193   8.409  0.0862  0.9049 -0.9736
  186ARG     CB 1389   4.737   5.377   8.502 -0.0727  0.2556  0.4883
  186ARG    HB1 1390   4.803   5.457   8.541  1.5290 -0.9439  0.3015
  186ARG    HB2 1391   4.695   5.314   8.584  1.6944 -0.1436  1.1168
  186ARG     CG 1392   4.617   5.432   8.425  0.0622  0.1812  0.2254
  186ARG    HG1 1393   4.538   5.357   8.404 -0.1307 -0.2312  2.2900
  186ARG    HG2 1394   4.660   5.456   8.325  0.7231  0.1943  0.5049
  186ARG     CD 1395   4.558   5.559   8.487  0.3757  0.3463  0.1845
  186ARG    HD1 1396   4.465   5.586   8.434  0.6357 -1.0625 -1.0438
  186ARG    HD2 1397   4.625   5.645   8.464 -0.1903  1.3022  1.9126
  186ARG     NE 1398   4.538   5.549   8.634  0.1269  0.5476  0.1666
  186ARG     HE 1399   4.506   5.462   8.673 -1.4427  0.5464 -1.0057
  186ARG     CZ 1400   4.536   5.660   8.714 -0.1031  0.4114  0.3549
  186ARG    NH1 1401   4.571   5.785   8.671 -0.0930  0.1799 -0.3223
  186ARG   HH11 1402   4.578   5.814   8.575  3.1192  3.2303  0.6259
  186ARG   HH12 1403   4.528   5.859   8.721  0.8760  1.0052 -0.6729
  186ARG    NH2 1404   4.500   5.642   8.844 -0.0225  0.5637  0.3996
  186ARG   HH21 1405   4.489   5.549   8.879 -1.0008 -0.3889 -2.1724
  186ARG   HH22 1406   4.510   5.714   8.913 -1.3659  1.1869 -0.0323
  186ARG      C 1407   4.859   5.325   8.286  0.8052 -0.5542  0.2535
  186ARG      O 1408   4.817   5.259   8.191  0.1569 -0.2795  0.3445
  187ASN      N 1409   4.929   5.438   8.264  0.3189 -0.4108 -0.5870
  187ASN     HN 1410   4.967   5.484   8.344 -0.1509  1.1775 -1.2324
  187ASN     CA 1411   4.936   5.496   8.133  0.9004  0.4305 -0.1925
  187ASN     HA 1412   4.840   5.482   8.085  1.0270  0.1876 -0.3783
  187ASN     CB 1413   4.967   5.646   8.123  0.5221  0.5225 -0.0042
  187ASN    HB1 1414   4.978   5.666   8.015  0.7783  0.6713  0.0471
  187ASN    HB2 1415   5.061   5.679   8.174  0.9287 -0.2755 -0.2260
  187ASN     CG 1416   4.857   5.734   8.181  0.1054 -0.1764  0.2736
  187ASN    OD1 1417   4.740   5.695   8.173  0.0692 -0.0564  0.2113
  187ASN    ND2 1418   4.896   5.852   8.235 -0.6677  0.3934 -0.3849
  187ASN   HD21 1419   4.829   5.914   8.276  0.8387  1.4775  0.5605
  187ASN   HD22 1420   4.994   5.861   8.254 -0.6732  1.2286 -0.6912
  187ASN      C 1421   5.020   5.415   8.040  0.7243 -0.3064  0.2785
  187ASN      O 1422   4.984   5.408   7.922 -0.1496  0.1938  0.5059
  188VAL      N 1423   5.127   5.347   8.082  0.6929 -0.4253  0.1668
  188VAL     HN 1424   5.148   5.378   8.175 -1.5864  0.7350  0.3496
  188VAL     CA 1425   5.203   5.247   8.013  0.6329 -0.2117 -0.2057
  188VAL     HA 1426   5.225   5.288   7.915  0.2662 -2.7259 -1.4300
  188VAL     CB 1427   5.322   5.208   8.095  0.1339 -0.2001  0.5298
  188VAL     HB 1428   5.294   5.195   8.202 -2.9078  0.6217 -0.0873
  188VAL    CG1 1429   5.403   5.091   8.036  0.5888  0.1766  0.4004
  188VAL   HG11 1430   5.501   5.085   8.089  1.1557 -0.7253 -0.7135
  188VAL   HG12 1431   5.426   5.093   7.928  2.5877  0.8077  0.7881
  188VAL   HG13 1432   5.347   4.997   8.058  1.4677 -0.0090  2.0271
  188VAL    CG2 1433   5.419   5.327   8.091  0.0654 -0.1652 -0.5463
  188VAL   HG21 1434   5.432   5.376   7.993 -1.4701  2.4766  0.4772
  188VAL   HG22 1435   5.519   5.313   8.140 -0.1164  2.2959  0.6775
  188VAL   HG23 1436   5.375   5.405   8.157 -0.0116 -1.5104  1.0843
  188VAL      C 1437   5.119   5.128   7.983  0.5170 -0.2103  0.1195
  188VAL      O 1438   5.134   5.079   7.871  0.3127 -0.5071  0.2191
  189PHE      N 1439   5.034   5.075   8.073 -0.4510  0.3995 -0.4241
  189PHE     HN 1440   5.032   5.121   8.161  2.0588 -0.3898  0.1149
  189PHE     CA 1441   4.952   4.960   8.049 -0.1873  0.1795 -0.2713
  189PHE     HA 1442   5.027   4.888   8.019  1.3732  0.7681  1.9502
  189PHE     CB 1443   4.877   4.926   8.179 -0.1639  0.5433 -0.1607
  189PHE    HB1 1444   4.812   5.010   8.210 -1.2805 -0.5666  0.6245
  189PHE    HB2 1445   4.961   4.914   8.251 -0.6222  0.5665  0.3909
  189PHE     CG 1446   4.802   4.798   8.175  0.3523  0.2329 -0.0730
  189PHE    CD1 1447   4.684   4.801   8.104 -0.0946  0.3050  0.6570
  189PHE    HD1 1448   4.647   4.897   8.070  2.5950  1.1109 -0.2432
  189PHE    CE1 1449   4.612   4.686   8.082  0.3415  0.1984 -0.2599
  189PHE    HE1 1450   4.520   4.682   8.026  1.3268 -0.6441 -1.9071
  189PHE     CZ 1451   4.652   4.569   8.142  0.1806  0.2035 -0.1395
  189PHE     HZ 1452   4.580   4.489   8.131  0.9861 -0.2159 -3.4016
  189PHE    CD2 1453   4.840   4.678   8.231  0.7743  0.2743 -0.2715
  189PHE    HD2 1454   4.939   4.664   8.272  1.4645  1.9497 -1.2689
  189PHE    CE2 1455   4.769   4.562   8.214 -0.0333  0.6875  0.2535
  189PHE    HE2 1456   4.796   4.476   8.273 -0.5432 -0.4072 -1.0640
  189PHE      C 1457   4.854   4.982   7.939 -0.3284 -0.0540 -0.1948
  189PHE      O 1458   4.834   4.903   7.847 -0.1760 -0.7390  0.3524
  190LEU      N 1459   4.793   5.102   7.942  0.2517  0.2456 -0.0354
  190LEU     HN 1460   4.800   5.158   8.024 -1.2942  1.8993 -0.9760
  190LEU     CA 1461   4.698   5.149   7.846 -0.2374 -0.1707  0.2392
  190LEU     HA 1462   4.633   5.063   7.833 -0.9136  0.1714  1.2227
  190LEU     CB 1463   4.614   5.258   7.915  0.2405  0.1795  0.2721
  190LEU    HB1 1464   4.542   5.294   7.838 -1.8701 -0.6547  1.7519
  190LEU    HB2 1465   4.681   5.337   7.955 -1.4354  1.8134 -0.0119
  190LEU     CG 1466   4.531   5.217   8.038 -0.3856 -0.0320 -0.2170
  190LEU     HG 1467   4.593   5.161   8.111 -0.0592 -0.6261 -0.9329
  190LEU    CD1 1468   4.466   5.337   8.108  0.7217  0.4248  0.0331
  190LEU   HD11 1469   4.536   5.408   8.158  0.8341 -0.9220  1.8897
  190LEU   HD12 1470   4.395   5.297   8.183  0.6470 -0.0898 -0.3109
  190LEU   HD13 1471   4.396   5.392   8.043 -0.7102  0.5552  1.6204
  190LEU    CD2 1472   4.419   5.118   8.002 -0.4121 -0.1666  0.2303
  190LEU   HD21 1473   4.473   5.021   7.991 -0.6838 -0.6443  2.6529
  190LEU   HD22 1474   4.373   5.147   7.904  0.6252  0.9048  0.0407
  190LEU   HD23 1475   4.345   5.114   8.085 -2.0487  1.7522 -1.0274
  190LEU      C 1476   4.742   5.193   7.711  0.0928  0.0036  0.4034
  190LEU      O 1477   4.675   5.181   7.609 -0.0296 -0.3667  0.5260
  191PHE      N 1478   4.868   5.239   7.712  0.0309  0.1959 -0.3467
  191PHE     HN 1479   4.914   5.240   7.800 -0.8711 -0.2302  0.1358
  191PHE     CA 1480   4.950   5.262   7.596  0.4778  0.5507  0.0351
  191PHE     HA 1481   4.888   5.312   7.525 -0.6964 -1.0751 -0.1438
  191PHE     CB 1482   5.073   5.348   7.628  0.7785  0.0409  0.2726
  191PHE    HB1 1483   5.133   5.301   7.709  0.1837 -0.3561  0.4875
  191PHE    HB2 1484   5.040   5.449   7.659  0.2077  0.4371 -1.4891
  191PHE     CG 1485   5.166   5.358   7.511  0.1263  0.3205 -0.2273
  191PHE    CD1 1486   5.160   5.441   7.401 -0.1316  0.4107 -0.1474
  191PHE    HD1 1487   5.070   5.499   7.387 -0.5346 -0.2285 -0.2646
  191PHE    CE1 1488   5.256   5.439   7.303 -0.0915  0.1269 -0.1058
  191PHE    HE1 1489   5.262   5.508   7.220  0.9650  0.2457  0.0543
  191PHE     CZ 1490   5.366   5.358   7.316 -0.1716  0.1053  0.4575
  191PHE     HZ 1491   5.440   5.367   7.238  0.6709  2.1892  1.4313
  191PHE    CD2 1492   5.273   5.273   7.516 -0.3205 -0.2081  0.6839
  191PHE    HD2 1493   5.283   5.205   7.599 -2.6293  0.6404  1.7249
  191PHE    CE2 1494   5.375   5.272   7.423 -0.0245  0.7768  0.9882
  191PHE    HE2 1495   5.464   5.216   7.450 -0.4307 -0.0622  0.6234
  191PHE      C 1496   4.979   5.135   7.524 -0.0189  0.4065  0.0855
  191PHE      O 1497   4.966   5.125   7.403  0.0027  0.0503  0.1082
  192LYS      N 1498   5.026   5.031   7.597  0.0185  0.2879 -0.1059
  192LYS     HN 1499   5.033   5.031   7.696  0.2065 -4.1492  0.0698
  192LYS     CA 1500   5.057   4.905   7.538  0.1727  0.3705 -0.2007
  192LYS     HA 1501   5.118   4.942   7.457 -2.2065  0.7472 -1.9306
  192LYS     CB 1502   5.127   4.803   7.629 -0.3407  0.0366 -0.1755
  192LYS    HB1 1503   5.133   4.703   7.581  1.1724 -0.8313  1.6500
  192LYS    HB2 1504   5.070   4.782   7.722  0.2180 -1.5236 -0.1398
  192LYS     CG 1505   5.266   4.841   7.681 -0.3409 -0.5361  0.2593
  192LYS    HG1 1506   5.258   4.946   7.718  1.7406  0.8128 -2.7010
  192LYS    HG2 1507   5.336   4.835   7.595 -0.5408  2.1428 -0.1675
  192LYS     CD 1508   5.320   4.755   7.795  0.8673 -0.2620 -0.0920
  192LYS    HD1 1509   5.318   4.648   7.766 -1.5603 -0.8030  1.7249
  192LYS    HD2 1510   5.259   4.766   7.887 -0.2556  0.4032 -0.8990
  192LYS     CE 1511   5.467   4.786   7.827  0.7520  0.1805  0.0160
  192LYS    HE1 1512   5.475   4.896   7.821  1.0790  0.1856  0.5101
  192LYS    HE2 1513   5.546   4.748   7.759  0.4457  1.1377 -0.9004
  192LYS     NZ 1514   5.493   4.733   7.963 -0.6750 -0.9016 -0.1026
  192LYS    HZ1 1515   5.438   4.781   8.037  0.8157 -0.8916  1.0447
  192LYS    HZ2 1516   5.597   4.736   7.968 -0.6571 -2.3363  1.1586
  192LYS    HZ3 1517   5.469   4.634   7.982 -0.1231 -0.8224  1.0894
  192LYS      C 1518   4.934   4.843   7.483  0.0352  0.2316  0.2600
  192LYS      O 1519   4.922   4.800   7.368 -0.1224  0.6654  0.1105
  193LEU      N 1520   4.820   4.849   7.555 -0.6005  0.7725 -0.7647
  193LEU     HN 1521   4.808   4.901   7.639  0.9434 -0.6214  0.3810
  193LEU     CA 1522   4.695   4.793   7.516 -0.2704 -0.4513 -0.1104
  193LEU     HA 1523   4.704   4.689   7.489  0.3322 -0.1362 -1.2070
  193LEU     CB 1524   4.599   4.791   7.636 -0.0350  0.1181  0.0905
  193LEU    HB1 1525   4.606   4.888   7.691  0.1242 -0.6203  1.4285
  193LEU    HB2 1526   4.629   4.703   7.697 -1.5044 -0.1446  0.4586
  193LEU     CG 1527   4.450   4.760   7.613  0.0283 -0.5423  0.5421
  193LEU     HG 1528   4.392   4.834   7.554  1.1259 -1.7506 -2.2363
  193LEU    CD1 1529   4.436   4.623   7.544 -0.2918 -0.1393 -0.1983
  193LEU   HD11 1530   4.460   4.628   7.436 -0.8176  0.9705 -0.2809
  193LEU   HD12 1531   4.334   4.581   7.557  0.1087 -1.4810 -1.1815
  193LEU   HD13 1532   4.501   4.547   7.591  2.7545  3.3971  1.8411
  193LEU    CD2 1533   4.376   4.757   7.748  0.0293  0.9138  0.5849
  193LEU   HD21 1534   4.416   4.686   7.823  0.8757 -1.6666 -2.1239
  193LEU   HD22 1535   4.270   4.731   7.733  0.3070  1.0045 -2.0405
  193LEU   HD23 1536   4.377   4.858   7.794  1.5571  0.1918  2.2577
  193LEU      C 1537   4.646   4.860   7.392  0.5253 -0.0253 -0.2017
  193LEU      O 1538   4.595   4.799   7.299  0.2519 -0.1459  0.0247
  194GLY      N 1539   4.682   4.989   7.383  0.3689  0.0264 -0.0959
  194GLY     HN 1540   4.732   5.030   7.459  0.1943 -0.6755  0.4062
  194GLY     CA 1541   4.631   5.077   7.281 -0.2898 -0.1459  0.0761
  194GLY    HA1 1542   4.655   5.179   7.306 -1.8091  0.5803 -1.3150
  194GLY    HA2 1543   4.525   5.068   7.266 -0.0554 -0.6658 -1.4417
  194GLY      C 1544   4.693   5.046   7.149 -0.2912 -0.3433  0.1199
  194GLY      O 1545   4.637   5.090   7.049 -0.4664 -1.1345 -0.1355
  195GLY      N 1546   4.804   4.970   7.152  0.1668  0.2859 -0.4499
  195GLY     HN 1547   4.830   4.937   7.243  1.1668  0.5156 -0.6423
  195GLY     CA 1548   4.857   4.929   7.026 -0.2923 -0.0638 -0.5359
  195GLY    HA1 1549   4.954   4.883   7.038 -0.8328 -1.4383 -1.2616
  195GLY    HA2 1550   4.864   5.017   6.963  0.5708  1.7359  1.8973
  195GLY      C 1551   4.764   4.831   6.965  0.2151 -0.6125 -0.4340
  195GLY      O 1552   4.731   4.830   6.847 -0.0324 -0.3059 -0.3698
  196VAL      N 1553   4.713   4.737   7.047  0.0432 -0.3941 -0.2888
  196VAL     HN 1554   4.740   4.729   7.143  0.3129 -1.6960 -0.4544
  196VAL     CA 1555   4.626   4.627   7.017 -0.0028 -0.5105  0.2489
  196VAL     HA 1556   4.677   4.578   6.935 -0.2921 -0.5835  0.1108
  196VAL     CB 1557   4.616   4.529   7.129  0.3306 -0.3452  0.4263
  196VAL     HB 1558   4.555   4.572   7.212 -2.6502 -0.4766 -1.5503
  196VAL    CG1 1559   4.532   4.407   7.088 -0.1968 -0.0285  0.5479
  196VAL   HG11 1560   4.546   4.327   7.164 -2.0284  0.0172  0.9857
  196VAL   HG12 1561   4.555   4.368   6.986 -0.5901  3.0333 -0.8251
  196VAL   HG13 1562   4.424   4.432   7.099 -0.1665 -0.1827  1.2391
  196VAL    CG2 1563   4.758   4.488   7.170  0.2905 -0.2248  0.6941
  196VAL   HG21 1564   4.824   4.456   7.087 -0.2609  0.4872 -0.0287
  196VAL   HG22 1565   4.751   4.397   7.234 -2.8578 -1.1887 -0.8017
  196VAL   HG23 1566   4.811   4.572   7.219  1.0807 -0.3749  0.1270
  196VAL      C 1567   4.493   4.673   6.969  0.3255 -0.2060 -0.3883
  196VAL      O 1568   4.439   4.637   6.865 -0.4625 -0.4500  0.0982
  197THR      N 1569   4.431   4.773   7.034 -0.2859 -0.5542 -0.4253
  197THR     HN 1570   4.469   4.824   7.111  0.3006 -1.4016 -0.1474
  197THR     CA 1571   4.309   4.831   6.987 -0.1685  0.0437 -0.0061
  197THR     HA 1572   4.243   4.749   6.964  0.1847 -0.0904 -0.5387
  197THR     CB 1573   4.234   4.899   7.098 -0.0351  0.1863 -0.0026
  197THR     HB 1574   4.133   4.934   7.065  0.0458 -0.0604 -0.5194
  197THR    OG1 1575   4.304   5.012   7.149  0.7222 -0.3470  0.1547
  197THR    HG1 1576   4.235   5.051   7.204 -0.8244 -0.6703 -1.4377
  197THR    CG2 1577   4.211   4.801   7.214  0.5712 -0.1997 -0.2049
  197THR   HG21 1578   4.143   4.848   7.288  0.3346  1.0412 -1.1619
  197THR   HG22 1579   4.304   4.782   7.271 -0.2760 -1.5871  0.7621
  197THR   HG23 1580   4.159   4.717   7.165 -1.7131  2.2021 -2.2169
  197THR      C 1581   4.317   4.915   6.865  0.1692 -0.5961 -0.4289
  197THR      O 1582   4.226   4.908   6.783 -0.2612 -0.4606  0.0334
  198ALA      N 1583   4.419   5.002   6.850  0.0263 -0.3892 -0.2167
  198ALA     HN 1584   4.473   5.029   6.929 -2.0708  1.8203  0.5707
  198ALA     CA 1585   4.442   5.079   6.732  0.2792  0.1984  0.2145
  198ALA     HA 1586   4.354   5.141   6.731  0.6708  0.7894  0.9747
  198ALA     CB 1587   4.567   5.168   6.746  0.6165 -0.2065 -0.1949
  198ALA    HB1 1588   4.581   5.235   6.658 -0.1768 -2.3769 -2.0721
  198ALA    HB2 1589   4.661   5.116   6.774  1.5733  1.2382 -0.5899
  198ALA    HB3 1590   4.556   5.234   6.834  0.2576  0.9762 -1.0945
  198ALA      C 1591   4.463   5.003   6.605 -0.4803 -0.4049  0.4417
  198ALA      O 1592   4.390   5.028   6.510  0.3706 -0.1331 -0.1584
  199SER      N 1593   4.557   4.907   6.603 -0.2531 -0.1705 -0.1651
  199SER     HN 1594   4.618   4.894   6.681  0.8991  0.5053 -0.9128
  199SER     CA 1595   4.580   4.817   6.494 -0.5542 -0.0553 -0.3246
  199SER     HA 1596   4.626   4.880   6.419  1.6526 -0.0143  0.9903
  199SER     CB 1597   4.686   4.713   6.533 -0.1247  0.5127  0.0317
  199SER    HB1 1598   4.776   4.779   6.538 -0.0826  0.4339  0.3225
  199SER    HB2 1599   4.710   4.641   6.452 -0.6026  0.7122 -0.2916
  199SER     OG 1600   4.655   4.649   6.656 -0.4491  0.0956 -0.2672
  199SER    HG1 1601   4.670   4.717   6.722  2.5036 -0.9772  0.3290
  199SER      C 1602   4.465   4.746   6.431 -0.3097 -0.3280 -0.4700
  199SER      O 1603   4.445   4.754   6.310 -0.3348 -0.5136 -0.4792
  200PHE      N 1604   4.380   4.680   6.512 -0.1079  0.0567  0.0667
  200PHE     HN 1605   4.405   4.680   6.609 -0.8128  0.3421  0.2513
  200PHE     CA 1606   4.271   4.601   6.464 -0.0994 -0.1393  0.3668
  200PHE     HA 1607   4.310   4.531   6.391  1.2494 -0.3377  1.2302
  200PHE     CB 1608   4.213   4.503   6.568 -0.2269 -0.3511  0.0976
  200PHE    HB1 1609   4.198   4.563   6.660  2.2309 -1.1109  1.0724
  200PHE    HB2 1610   4.291   4.434   6.606  0.6981  0.6400  0.0474
  200PHE     CG 1611   4.099   4.423   6.514 -0.3681 -0.1478  0.0933
  200PHE    CD1 1612   4.126   4.331   6.416 -0.1276 -0.4245  0.4162
  200PHE    HD1 1613   4.222   4.324   6.367  0.1314  0.4335  0.7875
  200PHE    CE1 1614   4.023   4.250   6.373 -0.3997  0.0466  0.1797
  200PHE    HE1 1615   4.037   4.172   6.300  0.3569 -0.3947  0.7884
  200PHE     CZ 1616   3.896   4.275   6.420 -0.3960  0.8736 -0.2362
  200PHE     HZ 1617   3.819   4.206   6.391 -1.4449  1.2746  1.4716
  200PHE    CD2 1618   3.974   4.444   6.567 -0.2602 -0.2626  0.3980
  200PHE    HD2 1619   3.967   4.517   6.646 -0.5327 -1.2621  1.3253
  200PHE    CE2 1620   3.871   4.366   6.520 -0.6848  0.5169  0.0153
  200PHE    HE2 1621   3.774   4.376   6.567 -0.4883  0.6092  0.4045
  200PHE      C 1622   4.166   4.690   6.407 -0.2745 -0.3248  0.3989
  200PHE      O 1623   4.110   4.661   6.301  0.0058 -0.5114  0.2986
  201THR      N 1624   4.148   4.811   6.462 -0.2662  0.0857 -0.4771
  201THR     HN 1625   4.183   4.819   6.555 -0.8934  0.9334 -0.3020
  201THR     CA 1626   4.061   4.909   6.405 -0.3307  0.1052 -0.3473
  201THR     HA 1627   3.969   4.857   6.384  0.4088 -1.4887  0.1529
  201THR     CB 1628   4.032   5.022   6.500  0.3083 -0.1476  0.1566
  201THR     HB 1629   4.115   5.096   6.494  1.2167 -1.1159  0.2808
  201THR    OG1 1630   4.013   4.981   6.634  0.0200  0.0302  0.1719
  201THR    HG1 1631   4.095   4.996   6.682  0.0426 -0.0935  0.1727
  201THR    CG2 1632   3.905   5.091   6.450  0.1707 -0.4510  0.0805
  201THR   HG21 1633   3.816   5.027   6.467 -0.6751  0.1987 -1.6335
  201THR   HG22 1634   3.897   5.114   6.341 -1.6900 -2.0945 -0.1931
  201THR   HG23 1635   3.892   5.185   6.509 -0.7267 -0.0820 -0.6668
  201THR      C 1636   4.114   4.971   6.280  0.0404  0.6731  0.0862
  201THR      O 1637   4.042   4.992   6.183  0.1246  0.6695  0.0220
  202ALA      N 1638   4.245   4.999   6.266  0.2365 -0.1558  0.1604
  202ALA     HN 1639   4.295   4.995   6.353 -0.0895 -1.6974  0.3001
  202ALA     CA 1640   4.315   5.023   6.144  0.0411  0.3348  0.1400
  202ALA     HA 1641   4.261   5.106   6.102 -0.5551 -0.4763 -0.7220
  202ALA     CB 1642   4.465   5.047   6.172  0.1659  0.1032 -0.3233
  202ALA    HB1 1643   4.476   5.150   6.212 -1.6002  1.4249 -2.9737
  202ALA    HB2 1644   4.523   5.042   6.077  0.0990 -1.0458 -0.3169
  202ALA    HB3 1645   4.502   4.971   6.244 -0.1057 -0.0425 -0.3345
  202ALA      C 1646   4.309   4.919   6.038  0.3841  0.1141  0.3340
  202ALA      O 1647   4.277   4.953   5.924  0.0804  0.1458  0.4269
  203SER      N 1648   4.321   4.790   6.075  0.1453 -0.2288 -0.7479
  203SER     HN 1649   4.346   4.771   6.169 -1.7689 -1.4409 -0.4411
  203SER     CA 1650   4.311   4.681   5.982  0.3951  0.0231 -1.0751
  203SER     HA 1651   4.395   4.678   5.915  0.9027  1.6245 -0.5702
  203SER     CB 1652   4.329   4.544   6.050 -0.0883  0.5205  0.0856
  203SER    HB1 1653   4.314   4.469   5.970  0.2371 -2.4119  2.5905
  203SER    HB2 1654   4.249   4.531   6.126 -1.3351  0.3098 -1.2096
  203SER     OG 1655   4.449   4.529   6.125  0.1343  0.2794 -0.3185
  203SER    HG1 1656   4.517   4.532   6.057 -0.7132  1.3381 -1.1517
  203SER      C 1657   4.179   4.669   5.915 -0.2551  0.7196  0.0341
  203SER      O 1658   4.175   4.651   5.793  0.3909 -0.1249  0.1300
  204VAL      N 1659   4.076   4.684   6.000 -0.0594  0.0850  0.3931
  204VAL     HN 1660   4.099   4.698   6.096  0.7804 -2.0166  0.5507
  204VAL     CA 1661   3.938   4.692   5.963  0.1716  0.0947 -0.4941
  204VAL     HA 1662   3.906   4.614   5.895 -1.3181  1.0450 -0.9126
  204VAL     CB 1663   3.861   4.690   6.092 -0.0379  0.0911 -0.6191
  204VAL     HB 1664   3.911   4.744   6.176 -2.4127 -0.8008  1.4931
  204VAL    CG1 1665   3.717   4.743   6.080  0.0251  0.5402  0.5256
  204VAL   HG11 1666   3.678   4.700   5.986 -0.0254  0.3942  0.6101
  204VAL   HG12 1667   3.719   4.853   6.064  2.5149  0.2099 -2.2406
  204VAL   HG13 1668   3.648   4.714   6.163 -0.5915  1.7853  0.4685
  204VAL    CG2 1669   3.850   4.544   6.138  0.3054  0.2030 -0.1776
  204VAL   HG21 1670   3.812   4.485   6.052  0.5556  1.3163 -1.0811
  204VAL   HG22 1671   3.785   4.543   6.229  1.8495  2.3483  1.0499
  204VAL   HG23 1672   3.949   4.502   6.166  0.8592  0.2936 -1.9387
  204VAL      C 1673   3.897   4.803   5.873 -0.3647  0.3625  0.0745
  204VAL      O 1674   3.812   4.795   5.785 -0.0716 -0.1201 -0.1688
  205GLY      N 1675   3.958   4.921   5.899  0.5671 -0.1269  0.1698
  205GLY     HN 1676   4.025   4.914   5.973  1.1981 -0.7825 -0.4511
  205GLY     CA 1677   3.919   5.045   5.840  0.1808 -0.2745  0.1114
  205GLY    HA1 1678   3.968   5.121   5.898 -1.7041  0.5738  0.6977
  205GLY    HA2 1679   3.811   5.047   5.835  0.1730  0.0687  0.3632
  205GLY      C 1680   3.985   5.051   5.707 -0.1146  0.1316 -0.0202
  205GLY      O 1681   3.930   5.103   5.610 -0.2157  0.4479  0.2053
  206SER      N 1682   4.103   4.988   5.693  0.2502  0.7616  0.2274
  206SER     HN 1683   4.154   4.958   5.773  0.3319  2.2329  0.7744
  206SER     CA 1684   4.167   4.982   5.566  0.1473  0.2554  0.1991
  206SER     HA 1685   4.179   5.085   5.537  2.4018 -0.3476 -1.2933
  206SER     CB 1686   4.307   4.921   5.576 -0.0654 -0.1930  0.4573
  206SER    HB1 1687   4.363   4.902   5.482 -1.9426 -2.6554 -0.2812
  206SER    HB2 1688   4.299   4.817   5.615 -0.9866 -0.4270 -0.3310
  206SER     OG 1689   4.388   4.993   5.668  0.2542 -0.0087  0.0328
  206SER    HG1 1690   4.353   4.981   5.756  0.1462  0.5314  0.0671
  206SER      C 1691   4.086   4.917   5.459  0.3975  0.2379  0.0191
  206SER      O 1692   4.094   4.955   5.342  0.5459  0.0492 -0.0341
  207LEU      N 1693   4.013   4.811   5.497 -0.1158  0.5445 -0.0868
  207LEU     HN 1694   4.013   4.789   5.595 -1.2103  2.5084  0.4064
  207LEU     CA 1695   3.923   4.736   5.416 -0.0964 -0.1596  0.5291
  207LEU     HA 1696   3.978   4.717   5.325 -0.2402 -1.4419  0.6856
  207LEU     CB 1697   3.871   4.602   5.472 -0.3780 -0.4586 -0.4146
  207LEU    HB1 1698   3.821   4.547   5.390  0.0293 -0.0004 -0.9856
  207LEU    HB2 1699   3.797   4.615   5.554  2.5174  1.1844  2.1809
  207LEU     CG 1700   3.984   4.511   5.523 -0.0816 -0.1444 -0.5055
  207LEU     HG 1701   4.044   4.567   5.598 -1.3107  1.0972 -0.4099
  207LEU    CD1 1702   3.919   4.390   5.592 -0.1658  0.2410  0.1067
  207LEU   HD11 1703   4.001   4.335   5.642  0.1266  1.6154  1.1681
  207LEU   HD12 1704   3.887   4.321   5.510  2.1958  0.9969 -1.5636
  207LEU   HD13 1705   3.849   4.424   5.671  0.5361  2.9169 -0.3229
  207LEU    CD2 1706   4.076   4.466   5.409 -0.1297 -0.7605 -0.3076
  207LEU   HD21 1707   4.018   4.439   5.318  0.7228  0.5679 -1.2837
  207LEU   HD22 1708   4.138   4.383   5.448 -0.6074 -0.5076  1.0302
  207LEU   HD23 1709   4.141   4.547   5.368 -1.1591  0.3691  0.2495
  207LEU      C 1710   3.804   4.812   5.369  0.1479 -0.2631 -0.2707
  207LEU      O 1711   3.754   4.795   5.257  0.1434 -0.3259 -0.2598
  208PHE      N 1712   3.741   4.897   5.452  0.0702 -0.4032 -0.1856
  208PHE     HN 1713   3.771   4.906   5.547  0.4801 -0.5752 -0.2948
  208PHE     CA 1714   3.627   4.979   5.429  0.2233 -0.1674 -0.1030
  208PHE     HA 1715   3.552   4.905   5.402 -0.5417  0.6906 -0.3973
  208PHE     CB 1716   3.589   5.058   5.555  0.0459  0.1099 -0.3256
  208PHE    HB1 1717   3.681   5.116   5.579 -0.2684  0.3724  0.2819
  208PHE    HB2 1718   3.589   4.981   5.636  2.6800  0.5304  0.1457
  208PHE     CG 1719   3.471   5.149   5.545 -0.2099 -0.1658  0.1118
  208PHE    CD1 1720   3.340   5.110   5.559 -0.1920 -0.1839  0.2273
  208PHE    HD1 1721   3.316   5.007   5.579 -1.8740  0.1202 -0.1257
  208PHE    CE1 1722   3.235   5.193   5.529  0.3231  0.2921 -0.3074
  208PHE    HE1 1723   3.138   5.144   5.536  0.2609  0.4461 -0.0431
  208PHE     CZ 1724   3.258   5.321   5.485  0.0965  0.4416  0.0048
  208PHE     HZ 1725   3.183   5.384   5.440  0.4405  0.8691  0.0272
  208PHE    CD2 1726   3.490   5.281   5.512  0.2209 -0.0721  0.7089
  208PHE    HD2 1727   3.591   5.314   5.491 -0.0601 -0.7680 -2.1549
  208PHE    CE2 1728   3.388   5.366   5.477  0.3383 -0.2672 -0.1325
  208PHE    HE2 1729   3.411   5.467   5.449  0.9010 -0.4101 -0.1892
  208PHE      C 1730   3.641   5.068   5.310  0.2237  0.1214  0.1112
  208PHE      O 1731   3.559   5.064   5.219  0.5147 -0.5436 -0.1305
  209LEU      N 1732   3.752   5.145   5.307  0.1787  0.1837  0.0616
  209LEU     HN 1733   3.807   5.133   5.389 -0.5683 -0.2412  0.5109
  209LEU     CA 1734   3.786   5.244   5.209  0.6834 -0.3254 -0.2813
  209LEU     HA 1735   3.699   5.307   5.207  0.7070 -0.2698  0.2428
  209LEU     CB 1736   3.903   5.329   5.262  0.3225 -0.1037  0.1657
  209LEU    HB1 1737   3.943   5.383   5.173 -0.4034 -1.4369 -1.0190
  209LEU    HB2 1738   3.983   5.257   5.290  3.0353  0.3747 -5.1272
  209LEU     CG 1739   3.860   5.433   5.367 -0.2320 -0.3012  0.1416
  209LEU     HG 1740   3.822   5.378   5.455 -0.4978  0.0062  0.2230
  209LEU    CD1 1741   3.987   5.517   5.393 -0.2485 -0.2980  0.2110
  209LEU   HD11 1742   3.959   5.605   5.454 -2.1696 -1.4067  1.0382
  209LEU   HD12 1743   4.043   5.534   5.299 -0.4046 -2.3580 -0.3039
  209LEU   HD13 1744   4.060   5.469   5.462 -1.6435 -0.4543  1.6552
  209LEU    CD2 1745   3.742   5.522   5.325  0.2227  0.2122 -0.0709
  209LEU   HD21 1746   3.743   5.618   5.382 -1.0620  1.1981 -1.6265
  209LEU   HD22 1747   3.639   5.481   5.336  0.3159 -0.5372 -1.7019
  209LEU   HD23 1748   3.749   5.565   5.223 -1.4840  1.4885  0.3046
  209LEU      C 1749   3.807   5.185   5.074  0.2672 -0.1333 -0.4312
  209LEU      O 1750   3.772   5.237   4.968  0.1631  0.1562 -0.2573
  210THR      N 1751   3.866   5.064   5.069 -0.2444 -0.4169  0.1884
  210THR     HN 1752   3.883   5.006   5.148  2.4343  0.1770  0.1328
  210THR     CA 1753   3.884   4.992   4.947 -0.4158  0.3555 -0.3062
  210THR     HA 1754   3.896   5.060   4.865  2.0223 -0.9474 -1.1336
  210THR     CB 1755   4.000   4.898   4.934 -0.7191 -0.0267 -0.3127
  210THR     HB 1756   4.002   4.827   4.849  1.4249 -1.4308  0.8125
  210THR    OG1 1757   4.014   4.808   5.043 -0.1073 -0.0317 -0.3865
  210THR    HG1 1758   4.060   4.729   5.015 -0.7215 -0.9078  0.9756
  210THR    CG2 1759   4.126   4.985   4.915 -0.1762 -0.8109 -0.3371
  210THR   HG21 1760   4.122   5.061   4.834 -0.2144 -0.4590 -0.0076
  210THR   HG22 1761   4.210   4.914   4.895  2.0317  1.7891 -0.8985
  210THR   HG23 1762   4.161   5.040   5.004 -3.3685  1.1977 -0.1702
  210THR      C 1763   3.763   4.914   4.905 -0.7448  0.8695 -0.3181
  210THR      O 1764   3.751   4.883   4.787 -0.2514 -0.3649 -0.0515
  211ALA      N 1765   3.666   4.890   4.995 -0.0446  0.0946  0.2397
  211ALA     HN 1766   3.667   4.910   5.092  1.2249  0.5648  0.1536
  211ALA     CA 1767   3.536   4.848   4.953  0.0540  0.0680 -0.0426
  211ALA     HA 1768   3.545   4.773   4.877 -1.9377  0.6036 -0.8690
  211ALA     CB 1769   3.441   4.798   5.063 -0.0213  0.1179 -0.0843
  211ALA    HB1 1770   3.347   4.755   5.022  0.4352 -1.1233  0.1574
  211ALA    HB2 1771   3.413   4.869   5.144 -0.1471 -0.8624  0.7421
  211ALA    HB3 1772   3.493   4.713   5.111 -0.5258 -0.8313 -1.1673
  211ALA      C 1773   3.463   4.955   4.879  0.3391  0.5658  0.3866
  211ALA      O 1774   3.395   4.933   4.779  0.1925  0.0691  0.5946
  212ILE      N 1775   3.487   5.084   4.909  0.0445  0.8080 -0.4037
  212ILE     HN 1776   3.552   5.104   4.981  0.5885 -2.3022  0.0997
  212ILE     CA 1777   3.432   5.192   4.832 -0.1798  0.4184 -0.8000
  212ILE     HA 1778   3.328   5.168   4.818  0.1580 -3.5006  1.6512
  212ILE     CB 1779   3.444   5.324   4.904  0.4824  0.2102 -0.5148
  212ILE     HB 1780   3.551   5.347   4.920  0.8472 -1.5671 -0.1273
  212ILE    CG2 1781   3.385   5.434   4.815 -0.5693 -0.0427 -0.1440
  212ILE   HG21 1782   3.280   5.411   4.786 -0.6547  1.1670 -0.8910
  212ILE   HG22 1783   3.437   5.440   4.717 -2.8891  1.0202 -1.4162
  212ILE   HG23 1784   3.388   5.536   4.858  1.8979  0.3199 -1.0025
  212ILE    CG1 1785   3.377   5.329   5.042 -0.1041 -0.6380 -0.7557
  212ILE   HG11 1786   3.419   5.248   5.106 -0.4468  1.4070  2.2337
  212ILE   HG12 1787   3.267   5.326   5.028 -0.7749  2.6188  2.2716
  212ILE     CD 1788   3.401   5.459   5.119  0.0900 -0.9403 -0.2965
  212ILE    HD1 1789   3.505   5.496   5.130 -0.6070  1.1270 -0.2492
  212ILE    HD2 1790   3.361   5.451   5.222 -1.5682 -2.1695 -0.9749
  212ILE    HD3 1791   3.357   5.549   5.070  0.7539  0.1725  1.0970
  212ILE      C 1792   3.495   5.202   4.697  0.1971  0.0889 -0.6520
  212ILE      O 1793   3.421   5.210   4.599 -0.3355 -0.2753 -0.2893
  213ASP      N 1794   3.628   5.184   4.689  0.2406  0.1393 -0.0864
  213ASP     HN 1795   3.675   5.162   4.774  0.3603 -1.2501 -0.4951
  213ASP     CA 1796   3.706   5.182   4.569  0.3085  0.1129 -0.0424
  213ASP     HA 1797   3.691   5.273   4.514 -1.1528 -0.2046 -0.2141
  213ASP     CB 1798   3.851   5.169   4.619  0.1850 -0.3275  0.2119
  213ASP    HB1 1799   3.852   5.077   4.682  2.1259  0.5547  1.5580
  213ASP    HB2 1800   3.876   5.265   4.669  1.9129  1.1145 -3.1107
  213ASP     CG 1801   3.953   5.149   4.508 -0.2237 -0.2794 -0.1753
  213ASP    OD1 1802   3.968   5.239   4.420 -0.2468 -0.9707 -0.8934
  213ASP    OD2 1803   4.011   5.039   4.493 -0.5275 -0.4779  0.1069
  213ASP      C 1804   3.667   5.068   4.482  0.3913 -0.0320  0.1071
  213ASP      O 1805   3.643   5.092   4.363 -0.5192 -0.4399  0.1964
  214ARG      N 1806   3.654   4.941   4.526  0.6435 -0.3491 -0.7130
  214ARG     HN 1807   3.673   4.919   4.621 -0.1194  0.0497 -0.4578
  214ARG     CA 1808   3.596   4.831   4.457 -0.1062 -0.2742 -0.2109
  214ARG     HA 1809   3.642   4.819   4.360  0.4145 -1.3000  0.1410
  214ARG     CB 1810   3.615   4.698   4.532  0.1115  0.1652  0.5148
  214ARG    HB1 1811   3.571   4.614   4.475  2.4113 -1.1307  0.5405
  214ARG    HB2 1812   3.561   4.698   4.629 -2.3648 -4.2624 -0.6037
  214ARG     CG 1813   3.761   4.653   4.548 -0.0955 -0.7207 -0.0004
  214ARG    HG1 1814   3.766   4.551   4.592  1.5394 -1.6398 -2.1643
  214ARG    HG2 1815   3.823   4.716   4.615 -0.6034 -0.5353  0.3024
  214ARG     CD 1816   3.850   4.648   4.425  0.1055 -0.1232  0.1132
  214ARG    HD1 1817   3.787   4.613   4.340  0.4541  2.5021 -1.3149
  214ARG    HD2 1818   3.931   4.572   4.438 -1.9264 -2.4571 -0.1430
  214ARG     NE 1819   3.900   4.783   4.387  0.0365 -0.3126 -0.6847
  214ARG     HE 1820   3.942   4.846   4.453  1.0594 -2.3334  0.7260
  214ARG     CZ 1821   3.917   4.827   4.259  0.1496  0.1346 -0.5198
  214ARG    NH1 1822   3.878   4.751   4.153 -0.0337 -0.2491 -0.1831
  214ARG   HH11 1823   3.821   4.670   4.169  1.0654 -0.8546  0.7335
  214ARG   HH12 1824   3.872   4.794   4.062 -1.4560  2.3971  1.0383
  214ARG    NH2 1825   3.974   4.949   4.238 -0.3291  0.4343 -0.1267
  214ARG   HH21 1826   3.996   5.009   4.315  0.6074  0.0031 -0.0448
  214ARG   HH22 1827   3.979   4.984   4.144  1.2137  0.0643 -0.2202
  214ARG      C 1828   3.455   4.856   4.414 -0.2530 -0.0519  0.3912
  214ARG      O 1829   3.421   4.816   4.302  0.6419  0.3178 -0.0208
  215TYR      N 1830   3.362   4.917   4.488 -0.0184  1.1508 -0.2804
  215TYR     HN 1831   3.387   4.923   4.585 -1.9983 -0.1030  0.3746
  215TYR     CA 1832   3.231   4.952   4.443 -0.6100 -0.4064  0.1430
  215TYR     HA 1833   3.185   4.862   4.406 -0.2569  0.6126 -3.1300
  215TYR     CB 1834   3.141   5.013   4.551 -0.0757  0.1533  0.2800
  215TYR    HB1 1835   3.185   5.111   4.579  0.5383 -0.1935  0.5356
  215TYR    HB2 1836   3.139   4.937   4.632 -0.4322 -1.3718 -1.1068
  215TYR     CG 1837   3.001   5.045   4.509 -0.0442 -0.3893 -0.2516
  215TYR    CD1 1838   2.921   4.949   4.452 -0.4654 -0.3422  0.2592
  215TYR    HD1 1839   2.960   4.850   4.435  0.4406  0.2861 -1.5822
  215TYR    CE1 1840   2.797   4.981   4.401 -0.0221  0.4061 -0.3715
  215TYR    HE1 1841   2.746   4.908   4.340  1.0145  0.9898 -1.9886
  215TYR     CZ 1842   2.746   5.107   4.421  0.4205  0.5415 -0.0714
  215TYR     OH 1843   2.619   5.141   4.369 -0.0943 -0.3498  0.5684
  215TYR     HH 1844   2.612   5.236   4.380 -1.4706 -0.3013 -0.4324
  215TYR    CD2 1845   2.950   5.171   4.531  0.5435 -0.1705 -0.1289
  215TYR    HD2 1846   3.004   5.248   4.586  2.4333 -2.2359  1.0996
  215TYR    CE2 1847   2.824   5.200   4.485  0.6263  0.3460 -0.0377
  215TYR    HE2 1848   2.793   5.303   4.495  0.3091  0.0935  1.9897
  215TYR      C 1849   3.226   5.041   4.323  0.4336 -0.6697 -0.1085
  215TYR      O 1850   3.162   5.011   4.222  0.2917 -1.0792  0.0993
  216ILE      N 1851   3.297   5.155   4.323 -0.0883 -0.3381 -0.5039
  216ILE     HN 1852   3.349   5.183   4.404 -0.5115  1.0750 -0.6838
  216ILE     CA 1853   3.295   5.244   4.212 -0.4630  0.1257 -0.1334
  216ILE     HA 1854   3.195   5.258   4.175 -0.9057 -0.1884  0.9331
  216ILE     CB 1855   3.360   5.377   4.240 -0.5778  0.2607 -0.4912
  216ILE     HB 1856   3.468   5.353   4.256 -0.5307  0.5536 -0.3675
  216ILE    CG2 1857   3.342   5.468   4.118 -0.0643  0.5875 -0.3302
  216ILE   HG21 1858   3.235   5.462   4.087  0.7374 -1.6059 -3.1005
  216ILE   HG22 1859   3.396   5.431   4.028  1.1491  1.3434  0.0662
  216ILE   HG23 1860   3.376   5.571   4.142 -2.2301  0.8808  1.8897
  216ILE    CG1 1861   3.307   5.448   4.366  0.1887  0.5156 -0.3079
  216ILE   HG11 1862   3.322   5.557   4.353  1.3500  0.3345 -0.6928
  216ILE   HG12 1863   3.372   5.417   4.451 -1.9800  0.0678  1.2576
  216ILE     CD 1864   3.163   5.421   4.409  0.1059 -0.1672 -0.9897
  216ILE    HD1 1865   3.099   5.412   4.319 -0.7329 -0.2770 -0.3914
  216ILE    HD2 1866   3.109   5.502   4.462 -0.7127 -0.3102 -1.5827
  216ILE    HD3 1867   3.169   5.321   4.458 -0.3251  0.3606  0.1663
  216ILE      C 1868   3.354   5.184   4.089  0.0456  0.5582 -0.1085
  216ILE      O 1869   3.302   5.193   3.978 -0.2191 -0.4800 -0.0818
  217SER      N 1870   3.466   5.110   4.100 -0.2800  0.0885  0.0667
  217SER     HN 1871   3.495   5.105   4.195  1.1452  1.5025 -0.2532
  217SER     CA 1872   3.537   5.040   3.998 -0.2269 -0.0722  0.2115
  217SER     HA 1873   3.574   5.113   3.926 -1.9668  1.7585  1.0575
  217SER     CB 1874   3.663   4.976   4.058  0.0409  0.2525  0.0008
  217SER    HB1 1875   3.620   4.907   4.134 -0.2307  2.4313  1.9503
  217SER    HB2 1876   3.716   5.060   4.109  0.7707 -0.4648  0.4509
  217SER     OG 1877   3.744   4.905   3.966 -0.2817  0.0661 -0.1413
  217SER    HG1 1878   3.778   4.965   3.899  1.1420 -1.0491 -0.4779
  217SER      C 1879   3.464   4.934   3.922  0.0304 -0.1047  0.0050
  217SER      O 1880   3.465   4.932   3.799 -0.7329 -0.6573  0.0018
  218ILE      N 1881   3.392   4.846   3.993  0.0157 -0.3598 -0.3242
  218ILE     HN 1882   3.406   4.836   4.092  0.2254 -0.6299 -0.3791
  218ILE     CA 1883   3.312   4.746   3.929  0.4213 -0.5878 -0.4767
  218ILE     HA 1884   3.363   4.709   3.841 -0.3220 -3.2573  0.1257
  218ILE     CB 1885   3.288   4.629   4.019 -0.1303  0.1454  0.3403
  218ILE     HB 1886   3.233   4.552   3.961 -0.7873  2.0691 -1.7411
  218ILE    CG2 1887   3.430   4.575   4.044  0.0561  0.4160 -0.1245
  218ILE   HG21 1888   3.475   4.543   3.948 -2.0816 -1.6092 -0.5524
  218ILE   HG22 1889   3.428   4.479   4.100  0.9381 -1.7433 -3.4871
  218ILE   HG23 1890   3.491   4.654   4.093 -1.4900  1.4019  0.3023
  218ILE    CG1 1891   3.222   4.668   4.153 -0.2364 -0.0415  0.3456
  218ILE   HG11 1892   3.221   4.779   4.163 -0.0077  0.0396 -0.4229
  218ILE   HG12 1893   3.281   4.619   4.233 -0.5131  1.1831  1.3420
  218ILE     CD 1894   3.073   4.635   4.160 -0.3105  0.2198  0.0473
  218ILE    HD1 1895   3.017   4.681   4.076  1.0289  0.3688 -0.8073
  218ILE    HD2 1896   3.031   4.682   4.252 -0.0168 -1.0111  0.8388
  218ILE    HD3 1897   3.042   4.531   4.138  1.2864 -0.0493 -1.1448
  218ILE      C 1898   3.184   4.793   3.871  0.1300 -0.5774  0.1614
  218ILE      O 1899   3.130   4.731   3.779 -0.0028 -0.2143 -0.0088
  219HSD      N 1900   3.121   4.905   3.913  0.3269 -0.2411 -0.4209
  219HSD     HN 1901   3.160   4.951   3.992  1.0755  0.3244 -1.1090
  219HSD     CA 1902   2.997   4.962   3.869  0.3493  0.2773  0.1870
  219HSD     HA 1903   2.944   4.880   3.824  1.4342  0.2716 -1.1719
  219HSD     CB 1904   2.913   5.001   3.991  0.5688  0.4251  0.2937
  219HSD    HB1 1905   2.959   5.093   4.032  1.7542  0.2060 -0.5081
  219HSD    HB2 1906   2.914   4.913   4.059 -2.4054 -0.8155 -1.0871
  219HSD    ND1 1907   2.693   4.974   3.859  0.1343  0.0979  0.3713
  219HSD    HD1 1908   2.712   4.914   3.781 -1.8915  0.3403 -0.3770
  219HSD     CG 1909   2.768   5.026   3.963  0.4147 -0.3423  0.3942
  219HSD    CE1 1910   2.570   5.031   3.865  0.1583  0.1169  0.7030
  219HSD    HE1 1911   2.482   5.014   3.803 -0.2297  0.6912  1.0756
  219HSD    NE2 1912   2.558   5.111   3.970  0.2258  0.5956  0.3486
  219HSD    CD2 1913   2.683   5.108   4.029  0.3300 -0.1996  0.1106
  219HSD    HD2 1914   2.695   5.157   4.126 -1.3189  0.6935 -0.0921
  219HSD      C 1915   3.011   5.076   3.773  0.2686 -0.2842 -0.5012
  219HSD      O 1916   2.924   5.098   3.689 -0.6885  0.4952  0.6534
  220ARG      N 1917   3.118   5.157   3.780  0.1605 -0.2297  0.7537
  220ARG     HN 1918   3.187   5.146   3.851  0.7344 -1.6894  0.0053
  220ARG     CA 1919   3.133   5.278   3.707  0.0452 -0.5123  0.2600
  220ARG     HA 1920   3.067   5.266   3.622  1.0960  1.1812 -0.8739
  220ARG     CB 1921   3.095   5.405   3.785 -0.2514 -0.3878 -0.0828
  220ARG    HB1 1922   3.106   5.487   3.711  1.7340 -0.9257 -0.4527
  220ARG    HB2 1923   3.166   5.419   3.869 -1.4159  0.4295  0.8033
  220ARG     CG 1924   2.951   5.414   3.835 -0.0728  0.0678  0.3542
  220ARG    HG1 1925   2.944   5.470   3.931 -0.9003  0.0203  0.3342
  220ARG    HG2 1926   2.939   5.307   3.863  2.8150 -1.0538 -2.2032
  220ARG     CD 1927   2.835   5.446   3.740  0.1308  0.1088  0.1202
  220ARG    HD1 1928   2.742   5.411   3.789 -0.4293  0.2749 -0.8066
  220ARG    HD2 1929   2.847   5.384   3.648 -0.6188 -0.9973  0.7561
  220ARG     NE 1930   2.829   5.592   3.709  0.2235  0.0642 -0.1158
  220ARG     HE 1931   2.814   5.626   3.616  1.4575  0.4061 -0.2019
  220ARG     CZ 1932   2.819   5.692   3.801  0.3888 -0.1201  0.1055
  220ARG    NH1 1933   2.783   5.664   3.930 -0.2038 -0.8536 -0.2090
  220ARG   HH11 1934   2.747   5.576   3.960 -0.6907 -0.1843  1.2892
  220ARG   HH12 1935   2.790   5.733   4.002  0.7810  0.5350 -1.5729
  220ARG    NH2 1936   2.829   5.822   3.761  0.6904 -0.3679 -0.6407
  220ARG   HH21 1937   2.863   5.844   3.670  0.3713 -1.5870 -1.0700
  220ARG   HH22 1938   2.817   5.893   3.830 -0.4967 -1.3016  0.1503
  220ARG      C 1939   3.270   5.284   3.648 -0.0208 -0.2216  0.1340
  220ARG      O 1940   3.344   5.372   3.692 -0.2794 -0.0398  0.2120
  221PRO      N 1941   3.316   5.208   3.553 -0.0338  0.0358 -0.0821
  221PRO     CD 1942   3.232   5.108   3.489 -0.0121 -0.1535  0.1829
  221PRO    HD1 1943   3.146   5.160   3.442 -0.5972 -1.5286 -0.3242
  221PRO    HD2 1944   3.199   5.023   3.552 -0.9637 -0.1873 -0.3490
  221PRO     CA 1945   3.455   5.205   3.517  0.0217  0.0998  0.1266
  221PRO     HA 1946   3.519   5.194   3.604 -0.6890 -1.7843  0.4753
  221PRO     CB 1947   3.459   5.082   3.426 -0.2750  0.4986 -0.4262
  221PRO    HB1 1948   3.497   4.994   3.482  0.3339  2.3182  2.2659
  221PRO    HB2 1949   3.526   5.089   3.338  1.3131  1.3818  0.7928
  221PRO     CG 1950   3.318   5.060   3.370 -0.3291 -0.1627 -0.0424
  221PRO    HG1 1951   3.311   5.131   3.285  1.9217 -0.0016 -0.1368
  221PRO    HG2 1952   3.292   4.959   3.333  2.1156 -0.9818  0.3513
  221PRO      C 1953   3.510   5.321   3.443  0.2442 -0.0068  0.1219
  221PRO      O 1954   3.628   5.321   3.408  0.2344 -0.0421  0.0885
  222LEU      N 1955   3.425   5.420   3.409  0.2625  0.0233  0.1641
  222LEU     HN 1956   3.328   5.404   3.428 -0.2644  1.8923 -0.7314
  222LEU     CA 1957   3.466   5.543   3.349  0.0610  0.0557  0.0896
  222LEU     HA 1958   3.571   5.550   3.326  0.3737  1.8024  1.7976
  222LEU     CB 1959   3.389   5.560   3.217 -0.1476 -0.7455  0.1018
  222LEU    HB1 1960   3.421   5.658   3.177  0.8977 -0.7835  0.7959
  222LEU    HB2 1961   3.282   5.555   3.248  0.6289  1.8729  4.1405
  222LEU     CG 1962   3.423   5.449   3.117  0.0919 -0.7408  0.1768
  222LEU     HG 1963   3.371   5.355   3.148 -0.1830 -0.0428  1.9670
  222LEU    CD1 1964   3.351   5.502   2.993  0.2874 -0.0896  0.3367
  222LEU   HD11 1965   3.244   5.489   3.022  0.0475  2.6256  0.9364
  222LEU   HD12 1966   3.377   5.434   2.909  1.6814 -0.8455  1.3380
  222LEU   HD13 1967   3.364   5.610   2.969 -0.5896 -0.3656 -1.6288
  222LEU    CD2 1968   3.571   5.421   3.086  0.1021 -0.5812  0.0832
  222LEU   HD21 1969   3.645   5.405   3.168 -0.0634 -3.5265 -0.2317
  222LEU   HD22 1970   3.602   5.501   3.015  0.1360 -2.0721 -1.6780
  222LEU   HD23 1971   3.573   5.323   3.034 -0.0981  0.7039 -2.5364
  222LEU      C 1972   3.454   5.654   3.448  0.0194 -0.2184  0.3955
  222LEU      O 1973   3.539   5.742   3.440  0.0885 -0.3404 -0.2941
  223ALA      N 1974   3.356   5.662   3.540 -0.4164 -0.2049 -0.0613
  223ALA     HN 1975   3.295   5.583   3.547  0.2482 -1.0708 -2.7317
  223ALA     CA 1976   3.347   5.759   3.645 -0.2528 -0.4211  0.1549
  223ALA     HA 1977   3.373   5.857   3.607 -1.6314  0.3290  1.0636
  223ALA     CB 1978   3.199   5.767   3.686 -0.0681 -0.2552  0.7914
  223ALA    HB1 1979   3.126   5.771   3.603  0.3439  0.4026  0.4480
  223ALA    HB2 1980   3.181   5.857   3.750 -0.4672 -0.2250  0.6400
  223ALA    HB3 1981   3.178   5.679   3.750  3.1590 -0.4956  1.7179
  223ALA      C 1982   3.439   5.737   3.760 -0.0081 -0.4889 -0.0507
  223ALA      O 1983   3.458   5.833   3.834 -0.1483 -0.1835 -0.4080
  224TYR      N 1984   3.495   5.617   3.781  0.6623 -0.2838 -0.6463
  224TYR     HN 1985   3.450   5.543   3.732 -0.6765 -0.1967  0.4220
  224TYR     CA 1986   3.598   5.573   3.870  0.4178 -0.2275 -0.3347
  224TYR     HA 1987   3.543   5.569   3.963 -0.0822 -0.5092 -0.6390
  224TYR     CB 1988   3.640   5.426   3.849 -0.3476 -0.5432  0.2963
  224TYR    HB1 1989   3.667   5.414   3.742 -3.6295  1.7706 -0.9745
  224TYR    HB2 1990   3.548   5.367   3.872 -1.7944  1.1604 -0.8173
  224TYR     CG 1991   3.752   5.378   3.934  0.2005  0.5156  0.1910
  224TYR    CD1 1992   3.877   5.346   3.888  0.0151  0.2164 -0.1143
  224TYR    HD1 1993   3.892   5.362   3.782  0.2431  1.7759  0.1267
  224TYR    CE1 1994   3.981   5.311   3.971 -0.1853  0.2793  0.1654
  224TYR    HE1 1995   4.079   5.288   3.932 -0.8203 -0.7236 -0.9078
  224TYR     CZ 1996   3.960   5.305   4.107 -0.2409 -0.1127  0.1422
  224TYR     OH 1997   4.071   5.282   4.191 -0.2155 -0.2490  0.0721
  224TYR     HH 1998   4.035   5.271   4.280  0.0526 -2.1511 -0.0171
  224TYR    CD2 1999   3.734   5.375   4.071 -0.8832 -0.8317  0.0454
  224TYR    HD2 2000   3.635   5.392   4.112 -0.8045 -2.8890  1.1828
  224TYR    CE2 2001   3.837   5.342   4.155 -0.5556 -0.6248 -0.2687
  224TYR    HE2 2002   3.821   5.340   4.262  0.2699  1.1886 -0.0877
  224TYR      C 2003   3.704   5.672   3.902 -0.2102  0.2288  0.3496
  224TYR      O 2004   3.740   5.698   4.017  0.0350  0.0246  0.3185
  225LYS      N 2005   3.756   5.747   3.803 -0.1405  0.0289  0.2345
  225LYS     HN 2006   3.733   5.735   3.707  0.4123  2.0309 -0.1942
  225LYS     CA 2007   3.864   5.839   3.820  0.0924 -0.1812 -0.1057
  225LYS     HA 2008   3.914   5.816   3.913 -1.9704  0.3995  1.2121
  225LYS     CB 2009   3.964   5.819   3.704  0.6963  0.2036  0.3424
  225LYS    HB1 2010   4.058   5.868   3.738  0.2840  0.4633  1.1399
  225LYS    HB2 2011   3.924   5.864   3.610 -1.5998 -2.8301 -0.3064
  225LYS     CG 2012   4.013   5.675   3.695 -0.3971 -0.1409 -0.2848
  225LYS    HG1 2013   3.940   5.616   3.634 -1.0086  0.6874 -0.3615
  225LYS    HG2 2014   4.003   5.620   3.791  0.5389 -0.6578 -0.4689
  225LYS     CD 2015   4.150   5.647   3.632 -0.2757  0.1119 -0.1308
  225LYS    HD1 2016   4.237   5.690   3.687  0.6720 -1.1667 -0.5883
  225LYS    HD2 2017   4.150   5.707   3.539  2.1985  0.5410  0.0687
  225LYS     CE 2018   4.189   5.508   3.581 -0.0066  0.0395  0.2617
  225LYS    HE1 2019   4.123   5.480   3.496  1.5699  0.9173 -1.3299
  225LYS    HE2 2020   4.186   5.439   3.667  2.7457 -1.5760 -0.8154
  225LYS     NZ 2021   4.328   5.500   3.532 -0.2827  0.2400 -0.5794
  225LYS    HZ1 2022   4.345   5.557   3.446 -2.0111  1.1947 -0.3233
  225LYS    HZ2 2023   4.367   5.405   3.517  1.1616  0.7354 -0.1539
  225LYS    HZ3 2024   4.393   5.534   3.606 -1.4879  1.6033 -0.1108
  225LYS      C 2025   3.816   5.979   3.834  0.1107 -0.1989  0.1413
  225LYS      O 2026   3.903   6.066   3.843  0.0628 -0.0958 -0.3578
  226ARG      N 2027   3.684   6.002   3.842  0.0999 -0.0537 -0.4051
  226ARG     HN 2028   3.620   5.928   3.820 -0.2378  0.4279 -1.0679
  226ARG     CA 2029   3.625   6.128   3.875 -0.0514 -0.1782 -0.1981
  226ARG     HA 2030   3.701   6.203   3.889 -0.5869  0.4924 -0.7945
  226ARG     CB 2031   3.528   6.170   3.764 -0.2324  0.1035  0.0660
  226ARG    HB1 2032   3.454   6.242   3.806  0.3612  0.0803  1.1925
  226ARG    HB2 2033   3.463   6.089   3.725  0.0588  1.3825 -3.4075
  226ARG     CG 2034   3.600   6.241   3.649  0.3387 -0.0361  0.3372
  226ARG    HG1 2035   3.689   6.299   3.683  0.6695 -0.1273 -0.3646
  226ARG    HG2 2036   3.533   6.320   3.609  0.8491  0.7345  0.9748
  226ARG     CD 2037   3.639   6.148   3.534 -0.7313 -0.5156  0.3468
  226ARG    HD1 2038   3.675   6.050   3.572  0.6313 -0.2727 -0.2512
  226ARG    HD2 2039   3.724   6.192   3.476 -0.7874 -0.0738  0.5934
  226ARG     NE 2040   3.525   6.128   3.441 -0.2814  0.3735 -0.4154
  226ARG     HE 2041   3.438   6.166   3.473 -0.2760 -0.8529  1.1949
  226ARG     CZ 2042   3.534   6.061   3.322  0.3108  0.1570 -0.2547
  226ARG    NH1 2043   3.641   6.007   3.257 -0.1276  0.1192 -0.9638
  226ARG   HH11 2044   3.737   6.015   3.286  0.2035  0.9401 -2.1981
  226ARG   HH12 2045   3.623   5.955   3.174  1.2086  0.5558 -1.5600
  226ARG    NH2 2046   3.416   6.041   3.257  0.3938 -0.6227 -0.1713
  226ARG   HH21 2047   3.327   6.067   3.295  1.5154 -0.8851  2.8572
  226ARG   HH22 2048   3.413   5.985   3.174  1.2915 -1.3121  0.2492
  226ARG      C 2049   3.554   6.124   4.006  0.3104 -0.2418 -0.0030
  226ARG      O 2050   3.523   6.230   4.062 -0.0162 -0.4031  0.1236
  227ILE      N 2051   3.532   6.006   4.066  0.3983 -0.0908  0.3317
  227ILE     HN 2052   3.540   5.922   4.013 -1.1168 -0.8979  1.2869
  227ILE     CA 2053   3.466   5.994   4.193 -0.2318  0.4543  0.0604
  227ILE     HA 2054   3.434   6.089   4.234  1.4508  0.6498  0.9765
  227ILE     CB 2055   3.351   5.900   4.171 -0.0720  0.2581  0.0655
  227ILE     HB 2056   3.386   5.801   4.134  0.3346  0.5182 -0.2626
  227ILE    CG2 2057   3.281   5.893   4.307  0.6254  0.2295  0.4257
  227ILE   HG21 2058   3.239   5.993   4.332 -0.9464  0.2227 -1.9222
  227ILE   HG22 2059   3.341   5.855   4.393  0.5131 -2.8747 -0.7586
  227ILE   HG23 2060   3.195   5.825   4.292  0.5140  0.6036 -0.6641
  227ILE    CG1 2061   3.250   5.956   4.070 -0.3066  0.1614  0.2458
  227ILE   HG11 2062   3.305   5.990   3.980  1.4942  0.2800  1.3545
  227ILE   HG12 2063   3.210   6.051   4.112  0.2478  0.2943  0.4758
  227ILE     CD 2064   3.137   5.861   4.031 -0.1767  0.2617 -0.3863
  227ILE    HD1 2065   3.182   5.781   3.968  1.2098  1.5520 -1.0968
  227ILE    HD2 2066   3.072   5.906   3.952  0.4123 -1.3030 -1.8325
  227ILE    HD3 2067   3.080   5.813   4.114  2.5178 -1.5618  0.5696
  227ILE      C 2068   3.563   5.952   4.297 -0.4849 -0.3140 -0.0060
  227ILE      O 2069   3.567   6.007   4.408 -0.1950 -0.1863 -0.0779
  228VAL      N 2070   3.655   5.858   4.273  0.3633  0.4333  0.2509
  228VAL     HN 2071   3.660   5.817   4.182  0.6469 -1.8247  1.2073
  228VAL     CA 2072   3.767   5.823   4.355  0.1224 -0.4771  0.2024
  228VAL     HA 2073   3.749   5.856   4.456  0.2397 -1.3373  0.5139
  228VAL     CB 2074   3.805   5.678   4.371  0.1261 -0.4680  0.2762
  228VAL     HB 2075   3.837   5.625   4.279  2.0773 -0.4100  0.8869
  228VAL    CG1 2076   3.918   5.675   4.475  0.9038 -0.0436 -0.5412
  228VAL   HG11 2077   4.012   5.714   4.432  0.7385 -0.0695 -0.9316
  228VAL   HG12 2078   3.930   5.569   4.505  1.0708  0.4994  1.4686
  228VAL   HG13 2079   3.888   5.724   4.570  0.0615  1.2500 -1.4315
  228VAL    CG2 2080   3.684   5.602   4.428 -0.2081 -0.6344 -0.6427
  228VAL   HG21 2081   3.608   5.589   4.348 -2.5065  1.1072  1.1061
  228VAL   HG22 2082   3.629   5.657   4.507  1.7199  1.7905 -0.8524
  228VAL   HG23 2083   3.697   5.500   4.469  1.0060 -0.1838  0.1127
  228VAL      C 2084   3.881   5.899   4.296 -0.0572 -0.2394  0.1612
  228VAL      O 2085   3.920   5.889   4.180  0.0669  0.0218  0.1793
  229THR      N 2086   3.937   5.992   4.375 -0.5038  0.1428  0.0345
  229THR     HN 2087   3.903   6.023   4.463 -0.2197  0.3274  0.0834
  229THR     CA 2088   4.058   6.056   4.332  0.0410 -0.7611  0.2054
  229THR     HA 2089   4.100   6.010   4.244 -2.8070  0.5473 -1.9959
  229THR     CB 2090   4.030   6.199   4.300 -0.9167 -0.8372  0.6469
  229THR     HB 2091   4.127   6.246   4.271 -0.9806 -1.7396 -1.2101
  229THR    OG1 2092   3.978   6.271   4.411 -0.6794  0.7055 -0.2064
  229THR    HG1 2093   3.983   6.366   4.396 -0.2788  0.8467  0.7334
  229THR    CG2 2094   3.927   6.222   4.188 -0.0515  0.1991  0.0332
  229THR   HG21 2095   3.956   6.183   4.088  0.2174  0.3910  0.0346
  229THR   HG22 2096   3.892   6.327   4.179  1.6423  1.0147  2.2177
  229THR   HG23 2097   3.835   6.168   4.219  0.1327  0.5677  1.2690
  229THR      C 2098   4.162   6.052   4.439  0.0213 -0.0491  0.2568
  229THR      O 2099   4.129   6.043   4.557 -1.1261  0.3071 -0.0202
  230ARG      N 2100   4.291   6.060   4.402 -0.0713 -0.4055 -0.1603
  230ARG     HN 2101   4.303   6.064   4.303 -2.2567 -3.1328 -0.6689
  230ARG     CA 2102   4.411   6.070   4.478 -0.1278  0.6548 -0.1908
  230ARG     HA 2103   4.435   5.976   4.527 -0.3782  1.4568  1.5436
  230ARG     CB 2104   4.533   6.080   4.385 -0.3279 -0.1601 -0.5500
  230ARG    HB1 2105   4.620   6.100   4.451 -0.8431 -0.2380  0.1542
  230ARG    HB2 2106   4.507   6.167   4.321 -0.5957 -0.3018 -0.6351
  230ARG     CG 2107   4.555   5.954   4.300 -0.1973 -0.7275  0.3137
  230ARG    HG1 2108   4.464   5.955   4.236 -1.6115  1.3698  2.1592
  230ARG    HG2 2109   4.549   5.865   4.367 -1.6839 -0.4629  0.5781
  230ARG     CD 2110   4.681   5.944   4.215 -0.0580 -0.6075  0.5023
  230ARG    HD1 2111   4.764   5.916   4.283  0.9071 -1.4785 -0.9828
  230ARG    HD2 2112   4.702   6.042   4.166 -0.0414  0.5514  2.6850
  230ARG     NE 2113   4.664   5.831   4.119  0.2313 -0.3329  0.1205
  230ARG     HE 2114   4.578   5.780   4.124  0.3836 -0.5035  1.8511
  230ARG     CZ 2115   4.764   5.776   4.044 -0.0064  0.1090 -0.5233
  230ARG    NH1 2116   4.895   5.812   4.051  0.1715 -0.5683 -0.2932
  230ARG   HH11 2117   4.923   5.882   4.118 -1.3411 -0.3602  0.1514
  230ARG   HH12 2118   4.964   5.746   4.021  1.6348  2.1329 -3.5610
  230ARG    NH2 2119   4.732   5.678   3.954  0.2911 -0.7008  0.2404
  230ARG   HH21 2120   4.636   5.657   3.936  0.2686  1.0787 -2.0770
  230ARG   HH22 2121   4.805   5.643   3.895  1.3256  1.1091  0.3809
  230ARG      C 2122   4.414   6.154   4.601 -0.3317 -0.2450  0.4364
  230ARG      O 2123   4.423   6.095   4.709 -0.1513 -0.3023  0.3909
  231PRO      N 2124   4.396   6.282   4.591 -0.0632 -0.2627 -0.3027
  231PRO     CD 2125   4.371   6.365   4.474 -0.3379 -0.2847 -0.2613
  231PRO    HD1 2126   4.296   6.319   4.406  0.8504 -1.3281 -0.9091
  231PRO    HD2 2127   4.471   6.373   4.428  0.7516  0.6858  2.1014
  231PRO     CA 2128   4.404   6.362   4.709  0.2525 -0.4014 -0.2291
  231PRO     HA 2129   4.492   6.333   4.764 -0.3304  0.6966  1.3564
  231PRO     CB 2130   4.403   6.507   4.662  0.9745 -0.4101 -0.2779
  231PRO    HB1 2131   4.509   6.530   4.639  0.9293  0.4080  0.2884
  231PRO    HB2 2132   4.364   6.578   4.738 -0.4636 -2.1939  0.7103
  231PRO     CG 2133   4.342   6.508   4.521  0.4183 -0.1998 -0.0378
  231PRO    HG1 2134   4.231   6.516   4.529  0.5363  0.6335  1.0193
  231PRO    HG2 2135   4.386   6.580   4.448 -2.6350  0.0199 -1.8468
  231PRO      C 2136   4.289   6.340   4.802 -0.0151 -0.6906 -0.6220
  231PRO      O 2137   4.313   6.349   4.923 -0.8524  0.2238 -0.5115
  232LYS      N 2138   4.166   6.315   4.756 -0.5679  0.6124  0.0847
  232LYS     HN 2139   4.140   6.311   4.659 -2.5832 -1.5345  0.6130
  232LYS     CA 2140   4.063   6.266   4.843 -0.2085  0.2671  0.3206
  232LYS     HA 2141   4.049   6.337   4.923 -1.7719  0.3740 -0.0234
  232LYS     CB 2142   3.934   6.274   4.760  0.0440  0.1336 -0.0888
  232LYS    HB1 2143   3.945   6.204   4.674  1.1573 -0.6610  0.6808
  232LYS    HB2 2144   3.905   6.377   4.729  0.9414  0.2171 -0.6972
  232LYS     CG 2145   3.812   6.216   4.832  0.1731  0.4500  0.3865
  232LYS    HG1 2146   3.810   6.273   4.927 -0.0142  0.4182  0.4033
  232LYS    HG2 2147   3.813   6.109   4.862  1.1690  0.4937  0.5382
  232LYS     CD 2148   3.674   6.253   4.777  0.3648  0.3193 -0.1922
  232LYS    HD1 2149   3.665   6.364   4.772  1.1102  0.3343 -1.7535
  232LYS    HD2 2150   3.589   6.221   4.841  1.5776  2.7810  2.9586
  232LYS     CE 2151   3.651   6.205   4.634 -0.7928  0.2183  0.0156
  232LYS    HE1 2152   3.660   6.094   4.639 -2.2232 -0.0473 -1.9597
  232LYS    HE2 2153   3.737   6.245   4.576 -0.3497  0.1433  0.6115
  232LYS     NZ 2154   3.523   6.241   4.570 -0.4830 -0.3791 -0.9658
  232LYS    HZ1 2155   3.524   6.227   4.467 -1.1882  2.7139 -1.5045
  232LYS    HZ2 2156   3.513   6.344   4.585  1.5892 -0.0622 -1.4447
  232LYS    HZ3 2157   3.442   6.192   4.613 -1.4213  0.8375 -1.2799
  232LYS      C 2158   4.087   6.134   4.907 -0.2794 -0.0585 -0.3127
  232LYS      O 2159   4.052   6.108   5.022 -0.2102 -0.1803 -0.3183
  233ALA      N 2160   4.146   6.036   4.837  0.0070  0.2815 -0.5503
  233ALA     HN 2161   4.171   6.042   4.741  0.6697 -0.1939 -0.4125
  233ALA     CA 2162   4.177   5.910   4.896  0.1379  0.5665 -0.0019
  233ALA     HA 2163   4.090   5.875   4.951 -0.2312  2.0590  0.4033
  233ALA     CB 2164   4.216   5.821   4.777 -0.2946 -0.1925  0.4078
  233ALA    HB1 2165   4.211   5.714   4.805 -2.2178 -0.2006  0.1836
  233ALA    HB2 2166   4.315   5.841   4.730 -0.1198 -0.7020  0.5632
  233ALA    HB3 2167   4.140   5.820   4.696 -1.5898  1.4230  1.5462
  233ALA      C 2168   4.284   5.903   4.999  0.0778 -0.4479  0.0084
  233ALA      O 2169   4.268   5.833   5.098 -0.6942 -0.7415 -0.3170
  234VAL      N 2170   4.391   5.985   4.991 -0.0098 -0.3499 -0.1899
  234VAL     HN 2171   4.395   6.043   4.911  4.9008  0.2984  0.2197
  234VAL     CA 2172   4.488   6.014   5.092  0.2450 -0.0610 -0.5188
  234VAL     HA 2173   4.520   5.921   5.137 -0.8747  0.1936  0.8732
  234VAL     CB 2174   4.612   6.083   5.041  0.2434  0.1856 -0.1963
  234VAL     HB 2175   4.575   6.150   4.960  0.7797  0.2435 -0.3950
  234VAL    CG1 2176   4.692   6.173   5.136  0.0102  0.5548 -0.3440
  234VAL   HG11 2177   4.629   6.251   5.182 -1.8272 -1.0324 -0.0764
  234VAL   HG12 2178   4.769   6.216   5.068 -0.9998 -1.9209 -3.3216
  234VAL   HG13 2179   4.729   6.106   5.217  0.6635  1.0038 -0.2605
  234VAL    CG2 2180   4.705   5.978   4.978  0.6369  0.4473 -0.0497
  234VAL   HG21 2181   4.773   5.930   5.051  0.1899  1.1853  0.8670
  234VAL   HG22 2182   4.762   6.028   4.896  1.0270  1.3886  0.7589
  234VAL   HG23 2183   4.644   5.895   4.938  0.9453 -1.4245  3.0562
  234VAL      C 2184   4.426   6.080   5.210 -0.5378 -0.6702 -0.5860
  234VAL      O 2185   4.452   6.030   5.319 -0.4568 -0.0581 -0.3161
  235VAL      N 2186   4.339   6.182   5.193 -0.6959 -0.7995 -0.5559
  235VAL     HN 2187   4.331   6.220   5.101  0.4609  0.7746 -0.0503
  235VAL     CA 2188   4.271   6.245   5.302  0.5893 -0.1242 -0.1225
  235VAL     HA 2189   4.343   6.291   5.368 -0.1519 -0.0650  0.6663
  235VAL     CB 2190   4.199   6.368   5.255  0.1733 -0.2055  0.2958
  235VAL     HB 2191   4.158   6.340   5.156  0.7914 -0.0058 -0.0248
  235VAL    CG1 2192   4.092   6.421   5.352  0.0008 -0.0789  0.0358
  235VAL   HG11 2193   4.069   6.528   5.329  1.0164  0.1950  0.2263
  235VAL   HG12 2194   4.121   6.404   5.458 -0.4310  0.4436  0.2454
  235VAL   HG13 2195   3.998   6.364   5.337  0.9920 -1.2983 -2.0435
  235VAL    CG2 2196   4.305   6.474   5.220 -0.0333 -0.2155 -0.3609
  235VAL   HG21 2197   4.358   6.454   5.124 -0.6826  0.8967 -0.9802
  235VAL   HG22 2198   4.377   6.484   5.304 -0.8336 -3.9446  0.9806
  235VAL   HG23 2199   4.255   6.573   5.215 -0.5583  0.0541  4.9219
  235VAL      C 2200   4.185   6.146   5.373 -0.3496  0.6978 -0.0884
  235VAL      O 2201   4.176   6.143   5.495  0.6137 -0.2637 -0.0160
  236ALA      N 2202   4.117   6.051   5.305 -0.4709  0.4355  0.3958
  236ALA     HN 2203   4.137   6.042   5.208 -0.4581 -1.8880  0.5545
  236ALA     CA 2204   4.030   5.949   5.355 -0.1821  0.1676  0.3578
  236ALA     HA 2205   3.952   5.987   5.419 -1.3331  1.2166 -1.5735
  236ALA     CB 2206   3.964   5.882   5.234  0.4712 -0.2177  0.2041
  236ALA    HB1 2207   3.893   5.804   5.268  0.7952  0.5671  2.9098
  236ALA    HB2 2208   4.035   5.844   5.158 -0.0149 -0.0318 -0.3534
  236ALA    HB3 2209   3.905   5.965   5.188 -1.2116 -2.2677 -1.5440
  236ALA      C 2210   4.096   5.848   5.443  0.4194  0.5563  0.3612
  236ALA      O 2211   4.047   5.812   5.550 -0.0874  0.0060 -0.0452
  237PHE      N 2212   4.215   5.798   5.405  0.4735  0.9643 -0.0142
  237PHE     HN 2213   4.245   5.814   5.311  1.0760  1.1750  0.2072
  237PHE     CA 2214   4.298   5.719   5.490 -0.0283  0.2853 -0.1421
  237PHE     HA 2215   4.232   5.645   5.532  0.4772 -0.2459 -0.2633
  237PHE     CB 2216   4.413   5.644   5.419  0.5080  0.6285  0.3493
  237PHE    HB1 2217   4.485   5.596   5.487 -0.6180 -1.8434 -0.0995
  237PHE    HB2 2218   4.463   5.716   5.350  2.9277 -1.2805  0.0237
  237PHE     CG 2219   4.363   5.527   5.342 -0.3171  0.5833  0.9323
  237PHE    CD1 2220   4.348   5.534   5.205  0.4275 -0.5926  0.7699
  237PHE    HD1 2221   4.360   5.636   5.172 -1.5180 -0.6739 -0.3347
  237PHE    CE1 2222   4.304   5.427   5.130 -0.7133  0.3021  0.1346
  237PHE    HE1 2223   4.286   5.441   5.024 -0.8769  0.3873  0.1720
  237PHE     CZ 2224   4.267   5.313   5.197  1.0212 -0.2457  0.2085
  237PHE     HZ 2225   4.233   5.224   5.147  1.7363 -0.9080  0.8688
  237PHE    CD2 2226   4.345   5.404   5.400 -0.3999  0.1221 -0.0438
  237PHE    HD2 2227   4.364   5.394   5.506  2.0267 -0.0660 -0.4306
  237PHE    CE2 2228   4.292   5.297   5.331 -0.1654 -0.3067  0.4327
  237PHE    HE2 2229   4.285   5.203   5.384  0.0650 -0.1789  0.6923
  237PHE      C 2230   4.358   5.793   5.604 -0.6282  0.1690  0.2523
  237PHE      O 2231   4.390   5.732   5.706 -0.5358 -0.1530  0.0326
  238CYS      N 2232   4.381   5.926   5.599 -0.1470  0.0770 -0.1031
  238CYS     HN 2233   4.366   5.979   5.516  2.5589  0.5521 -0.3648
  238CYS     CA 2234   4.403   6.006   5.716  0.0940 -0.4706  0.2293
  238CYS     HA 2235   4.483   5.962   5.775  1.9973  2.0389 -0.3174
  238CYS     CB 2236   4.463   6.144   5.685 -0.3222 -0.3404 -0.0039
  238CYS    HB1 2237   4.478   6.208   5.774 -0.2144 -0.3563 -0.0101
  238CYS    HB2 2238   4.382   6.187   5.622 -1.6735  1.1030  2.5857
  238CYS     SG 2239   4.623   6.143   5.598 -0.4473 -0.5587 -0.2354
  238CYS    HG1 2240   4.560   6.095   5.491 -0.8257  1.0380 -0.7576
  238CYS      C 2241   4.288   6.000   5.810 -0.2167 -0.1660 -0.1265
  238CYS      O 2242   4.316   5.985   5.929 -0.3906 -0.0283 -0.0678
  239LEU      N 2243   4.164   6.024   5.764 -0.1010  0.0105 -0.3471
  239LEU     HN 2244   4.147   6.050   5.669 -0.2253  0.2265 -0.2664
  239LEU     CA 2245   4.049   6.020   5.849  0.4413 -0.1239  0.3949
  239LEU     HA 2246   4.052   6.087   5.933  0.3074  0.8810 -0.3827
  239LEU     CB 2247   3.921   6.066   5.776  0.7095  0.0767  0.0454
  239LEU    HB1 2248   3.828   6.059   5.836  0.8553 -1.6016  0.1314
  239LEU    HB2 2249   3.920   5.994   5.692 -0.7799 -0.6668  0.6615
  239LEU     CG 2250   3.938   6.213   5.736  0.1170  0.0855 -0.1762
  239LEU     HG 2251   4.031   6.236   5.680  0.9650 -0.4826  0.9630
  239LEU    CD1 2252   3.820   6.243   5.642 -0.2414 -0.2210  0.1700
  239LEU   HD11 2253   3.784   6.157   5.582  0.9655  0.0045 -0.9317
  239LEU   HD12 2254   3.849   6.328   5.576  2.0757 -0.1151  1.2150
  239LEU   HD13 2255   3.724   6.270   5.691 -0.2963 -0.0681 -0.0191
  239LEU    CD2 2256   3.929   6.313   5.853 -0.5733  0.2723 -0.3790
  239LEU   HD21 2257   3.838   6.291   5.913  1.3241 -2.0286  1.9281
  239LEU   HD22 2258   3.941   6.416   5.813 -0.7296  0.1975 -0.6149
  239LEU   HD23 2259   4.015   6.295   5.921 -0.2481  0.4206 -0.7470
  239LEU      C 2260   4.021   5.889   5.914  0.2066 -0.4038 -0.2629
  239LEU      O 2261   3.990   5.888   6.033 -0.3454 -0.2343 -0.4006
  240MET      N 2262   4.047   5.777   5.844  0.9702 -0.1086 -0.4675
  240MET     HN 2263   4.058   5.775   5.745 -1.3260 -2.0986 -0.7923
  240MET     CA 2264   4.043   5.645   5.900  0.0213  0.1891  0.1929
  240MET     HA 2265   3.944   5.630   5.942 -0.5425  2.3909 -0.2191
  240MET     CB 2266   4.060   5.540   5.789  0.1771 -0.2111  0.5929
  240MET    HB1 2267   4.159   5.555   5.741 -1.0537 -0.4601 -2.1958
  240MET    HB2 2268   3.985   5.560   5.709  1.3075 -2.3000 -1.0844
  240MET     CG 2269   4.057   5.389   5.816  0.3044 -0.3003  0.1042
  240MET    HG1 2270   4.060   5.345   5.714  1.7760  2.0794 -0.9840
  240MET    HG2 2271   3.960   5.379   5.869  1.1463  2.2984  2.3261
  240MET     SD 2272   4.195   5.325   5.915  0.2737 -0.1521  0.2443
  240MET     CE 2273   4.320   5.324   5.783  0.5330 -0.6081  0.4927
  240MET    HE1 2274   4.357   5.423   5.749 -0.1208 -1.3746 -2.7351
  240MET    HE2 2275   4.279   5.279   5.690  0.4058  0.9214 -0.2199
  240MET    HE3 2276   4.412   5.269   5.813  1.1971 -0.6017 -1.4349
  240MET      C 2277   4.147   5.628   6.006  0.0823  0.3207  0.1550
  240MET      O 2278   4.104   5.584   6.112  0.0213 -0.6317 -0.2524
  241TRP      N 2279   4.274   5.665   5.981 -0.0068  0.3304 -0.3036
  241TRP     HN 2280   4.312   5.693   5.893  0.0762 -2.6478 -1.3230
  241TRP     CA 2281   4.383   5.663   6.073 -0.1991  0.1986 -0.0760
  241TRP     HA 2282   4.379   5.568   6.125  0.0352  0.4977  0.4958
  241TRP     CB 2283   4.520   5.690   6.008 -0.2615 -0.1017 -0.3418
  241TRP    HB1 2284   4.587   5.735   6.086 -0.9616  0.6936 -0.1866
  241TRP    HB2 2285   4.497   5.761   5.926  2.8534 -1.0207 -2.1741
  241TRP     CG 2286   4.594   5.570   5.958 -0.0613 -0.0289 -0.2248
  241TRP    CD1 2287   4.616   5.532   5.829  0.3188  0.0091 -0.1730
  241TRP    HD1 2288   4.600   5.588   5.738 -1.6510 -1.4544 -0.7978
  241TRP    NE1 2289   4.657   5.402   5.828  0.0915 -0.0630 -0.2799
  241TRP    HE1 2290   4.660   5.330   5.763  0.5175 -0.5774  0.2863
  241TRP    CE2 2291   4.682   5.364   5.958  0.0927  0.4539 -0.1263
  241TRP    CD2 2292   4.640   5.465   6.043 -0.1368  0.1840  0.0847
  241TRP    CE3 2293   4.650   5.449   6.178  0.0564  0.3962  0.0974
  241TRP    HE3 2294   4.625   5.524   6.250 -1.2381  0.0512  0.0279
  241TRP    CZ3 2295   4.721   5.341   6.225  0.0038  0.4727  0.3528
  241TRP    HZ3 2296   4.753   5.337   6.328  0.0655 -2.1496  0.3064
  241TRP    CZ2 2297   4.740   5.250   6.004  0.0171  0.7269  0.6479
  241TRP    HZ2 2298   4.779   5.171   5.941  0.6714  1.2787  0.3370
  241TRP    CH2 2299   4.764   5.242   6.139 -0.1235  0.1657  0.6407
  241TRP    HH2 2300   4.823   5.162   6.182 -0.2982 -0.0749  0.4340
  241TRP      C 2301   4.363   5.753   6.189  0.0503 -0.0771  0.1844
  241TRP      O 2302   4.419   5.723   6.294 -0.0014 -0.6698  0.0433
  242THR      N 2303   4.291   5.866   6.176  0.5441  0.2238 -0.0167
  242THR     HN 2304   4.259   5.888   6.084  1.7661 -2.7305 -1.2687
  242THR     CA 2305   4.252   5.952   6.284  0.0811 -0.0380  0.0288
  242THR     HA 2306   4.340   5.970   6.343  0.0430 -0.2958  0.1648
  242THR     CB 2307   4.203   6.090   6.250  0.4990  0.1150  0.0518
  242THR     HB 2308   4.101   6.086   6.208 -0.4527 -0.9579  2.2752
  242THR    OG1 2309   4.288   6.148   6.153  0.5670  0.1982  0.1603
  242THR    HG1 2310   4.313   6.085   6.085 -1.7171 -1.2765  0.6001
  242THR    CG2 2311   4.201   6.191   6.366  0.5950  0.5738 -0.3418
  242THR   HG21 2312   4.169   6.292   6.334  0.6270  1.1071  1.2272
  242THR   HG22 2313   4.300   6.203   6.416  0.9055 -0.5643 -0.6478
  242THR   HG23 2314   4.137   6.154   6.449  1.2132  1.5810  0.6201
  242THR      C 2315   4.155   5.888   6.378  0.1110  0.0024  0.0882
  242THR      O 2316   4.165   5.897   6.500 -0.3289  0.1799  0.1129
  243ILE      N 2317   4.048   5.823   6.329  0.2779 -0.0876 -0.1663
  243ILE     HN 2318   4.024   5.841   6.234  1.6884  1.8967 -0.2085
  243ILE     CA 2319   3.943   5.761   6.404  0.1512  0.3945  0.0659
  243ILE     HA 2320   3.917   5.832   6.481  0.4236  0.3471  0.2079
  243ILE     CB 2321   3.826   5.724   6.318  0.2840  0.1247 -0.0023
  243ILE     HB 2322   3.865   5.667   6.232 -0.4559 -1.4500  0.6669
  243ILE    CG2 2323   3.736   5.623   6.391  0.7580 -0.1162  0.2572
  243ILE   HG21 2324   3.792   5.528   6.397  0.9985  0.0263  0.2730
  243ILE   HG22 2325   3.648   5.620   6.323  1.2935  2.1065 -0.6247
  243ILE   HG23 2326   3.701   5.661   6.490 -2.0558 -0.7103 -0.4059
  243ILE    CG1 2327   3.744   5.844   6.269  0.0919  0.0567  0.1523
  243ILE   HG11 2328   3.810   5.932   6.253  1.6342 -1.2477 -0.9257
  243ILE   HG12 2329   3.670   5.876   6.346  0.7456  1.3266  0.2876
  243ILE     CD 2330   3.661   5.819   6.143 -0.4291 -0.0670  0.5144
  243ILE    HD1 2331   3.572   5.753   6.154  0.3707 -1.0882  1.0912
  243ILE    HD2 2332   3.732   5.784   6.065  0.8199  4.0870 -0.4539
  243ILE    HD3 2333   3.628   5.922   6.119 -0.0915  0.2564  1.3940
  243ILE      C 2334   3.999   5.647   6.483  0.1189  0.2575 -0.1090
  243ILE      O 2335   3.976   5.641   6.603  0.1061  0.2045 -0.1132
  244ALA      N 2336   4.081   5.562   6.419  0.0551  0.2531 -0.1866
  244ALA     HN 2337   4.076   5.555   6.320 -0.6118  1.1451 -0.2204
  244ALA     CA 2338   4.148   5.454   6.486  0.4243  0.2022 -0.6379
  244ALA     HA 2339   4.075   5.381   6.515  0.8791  0.1657  0.4570
  244ALA     CB 2340   4.244   5.384   6.387 -0.0060 -0.6896 -0.4306
  244ALA    HB1 2341   4.187   5.329   6.309  0.2695  1.4748 -2.2617
  244ALA    HB2 2342   4.314   5.316   6.441 -0.5575 -0.0102  1.2185
  244ALA    HB3 2343   4.307   5.459   6.335  0.7310 -1.3702 -0.5426
  244ALA      C 2344   4.229   5.490   6.605 -0.2340 -0.0638 -0.1063
  244ALA      O 2345   4.209   5.441   6.716  0.7569 -0.0022  0.1150
  245ILE      N 2346   4.320   5.589   6.589 -0.5089  0.2541  0.2528
  245ILE     HN 2347   4.333   5.632   6.500 -0.0851  1.0018  0.6757
  245ILE     CA 2348   4.392   5.653   6.694  0.3914  0.2097 -0.3250
  245ILE     HA 2349   4.447   5.574   6.743  2.0374  0.8825 -1.0359
  245ILE     CB 2350   4.499   5.746   6.648  0.5434  0.2363  0.0765
  245ILE     HB 2351   4.450   5.825   6.587 -0.6201 -1.7946 -1.7338
  245ILE    CG2 2352   4.568   5.828   6.759  0.7727  0.2046 -0.0391
  245ILE   HG21 2353   4.642   5.893   6.709  1.4712 -1.8344 -1.7903
  245ILE   HG22 2354   4.612   5.763   6.838 -0.2191  0.2304  0.5533
  245ILE   HG23 2355   4.502   5.893   6.821  0.4393 -1.5562  1.5407
  245ILE    CG1 2356   4.601   5.679   6.554  0.1856  0.2846 -0.3487
  245ILE   HG11 2357   4.653   5.760   6.500 -0.5746 -0.0713 -1.6519
  245ILE   HG12 2358   4.553   5.615   6.476  1.2410  2.8596 -3.3185
  245ILE     CD 2359   4.708   5.597   6.626 -0.2232 -0.0377 -0.1009
  245ILE    HD1 2360   4.768   5.651   6.703 -0.1302  0.2692 -0.3896
  245ILE    HD2 2361   4.778   5.564   6.547 -1.1265 -4.2524  0.6457
  245ILE    HD3 2362   4.672   5.509   6.684 -0.8173  0.5627  0.4655
  245ILE      C 2363   4.308   5.719   6.798  0.0138 -0.4846 -0.1808
  245ILE      O 2364   4.337   5.699   6.916 -0.5893  0.0658  0.0691
  246VAL      N 2365   4.200   5.790   6.760  0.1127 -0.1702  0.1215
  246VAL     HN 2366   4.179   5.808   6.665 -1.5153  1.5861  0.7543
  246VAL     CA 2367   4.111   5.844   6.858  0.3643 -0.0779  0.3021
  246VAL     HA 2368   4.162   5.897   6.937 -0.1393  0.2033  0.4436
  246VAL     CB 2369   4.016   5.941   6.796  0.4043  0.0197  0.3919
  246VAL     HB 2370   3.968   5.904   6.702  0.4304 -1.0067  0.7722
  246VAL    CG1 2371   3.898   5.983   6.885 -0.0338 -0.5957  0.1052
  246VAL   HG11 2372   3.843   6.065   6.835  2.0155 -0.8582 -2.8030
  246VAL   HG12 2373   3.942   6.018   6.981  0.8380 -0.5717 -0.2989
  246VAL   HG13 2374   3.832   5.896   6.907 -0.2793  0.0862  2.3569
  246VAL    CG2 2375   4.096   6.069   6.764  0.5536 -0.1245  0.1866
  246VAL   HG21 2376   4.181   6.047   6.697  0.9250  0.1451  0.5626
  246VAL   HG22 2377   4.137   6.119   6.855 -2.8321  0.0822  1.7453
  246VAL   HG23 2378   4.035   6.135   6.699 -1.7732 -1.6168  0.7107
  246VAL      C 2379   4.041   5.745   6.946 -0.1402 -0.1401 -0.1613
  246VAL      O 2380   4.021   5.770   7.065  0.5002  0.0729 -0.0923
  247ILE      N 2381   3.991   5.633   6.893 -0.3025 -0.0966 -0.0997
  247ILE     HN 2382   3.997   5.620   6.794 -1.9201 -1.4095 -0.0711
  247ILE     CA 2383   3.941   5.522   6.968 -0.4410  0.1226  0.1323
  247ILE     HA 2384   3.859   5.560   7.028 -2.1270 -2.1874 -0.5477
  247ILE     CB 2385   3.876   5.420   6.880 -0.3372  0.0821  0.1024
  247ILE     HB 2386   3.948   5.411   6.795  0.3616 -0.1428  0.7055
  247ILE    CG2 2387   3.868   5.276   6.935  0.4259 -0.0023  0.0079
  247ILE   HG21 2388   3.972   5.236   6.934 -0.2509 -1.8904  0.4837
  247ILE   HG22 2389   3.797   5.210   6.882 -1.8207  0.1298  2.6158
  247ILE   HG23 2390   3.829   5.266   7.039  1.3591 -0.8073  0.2999
  247ILE    CG1 2391   3.744   5.467   6.818  0.0173  0.2579 -0.5265
  247ILE   HG11 2392   3.713   5.393   6.742  1.7111 -3.0739  1.8057
  247ILE   HG12 2393   3.761   5.567   6.772  0.0477  0.4287 -0.1480
  247ILE     CD 2394   3.624   5.485   6.911 -0.0869  0.6637 -0.7313
  247ILE    HD1 2395   3.620   5.397   6.980  0.6492  1.4485  0.3480
  247ILE    HD2 2396   3.524   5.492   6.863 -1.0550 -0.4316  0.9901
  247ILE    HD3 2397   3.620   5.578   6.971 -0.6839 -0.3639  0.9051
  247ILE      C 2398   4.041   5.467   7.064  0.0077  0.4888 -0.1252
  247ILE      O 2399   4.007   5.440   7.179 -0.4440 -0.5310 -0.4854
  248ALA      N 2400   4.169   5.453   7.023  0.0373  0.2819  0.0352
  248ALA     HN 2401   4.187   5.481   6.929  0.7897  0.7853  0.3178
  248ALA     CA 2402   4.271   5.392   7.102 -0.2686 -0.3905 -0.0866
  248ALA     HA 2403   4.233   5.301   7.145 -0.1671  0.4118  1.7812
  248ALA     CB 2404   4.390   5.361   7.008  0.1687  0.3574  0.2168
  248ALA    HB1 2405   4.441   5.457   6.987  0.1609  0.4365  0.5401
  248ALA    HB2 2406   4.351   5.315   6.915  0.8575 -1.1320  0.6365
  248ALA    HB3 2407   4.469   5.296   7.052  0.7506  0.2456 -0.9742
  248ALA      C 2408   4.311   5.470   7.222  0.0078 -0.4063 -0.1653
  248ALA      O 2409   4.349   5.416   7.326 -0.7880 -0.3380  0.1710
  249VAL      N 2410   4.304   5.604   7.211 -0.2552 -0.3868  0.1797
  249VAL     HN 2411   4.290   5.636   7.117 -0.9436 -0.2121  0.3387
  249VAL     CA 2412   4.346   5.694   7.314  0.0606 -0.0736 -0.2169
  249VAL     HA 2413   4.422   5.639   7.367  2.9271  1.4033 -2.4437
  249VAL     CB 2414   4.412   5.819   7.263  0.0657  0.2871  0.6531
  249VAL     HB 2415   4.449   5.882   7.346  1.0733  2.8834 -1.5881
  249VAL    CG1 2416   4.536   5.778   7.181 -0.4481  0.4283 -0.2105
  249VAL   HG11 2417   4.509   5.734   7.083  0.3399  0.8320 -0.6253
  249VAL   HG12 2418   4.596   5.702   7.235 -2.6533 -0.9746  0.3708
  249VAL   HG13 2419   4.599   5.867   7.158  1.2383 -0.2796  1.4205
  249VAL    CG2 2420   4.320   5.907   7.177  0.4769 -0.0947 -0.1991
  249VAL   HG21 2421   4.357   6.010   7.160 -0.4115  0.4743  1.0838
  249VAL   HG22 2422   4.212   5.915   7.205  0.6205 -1.3575  0.7851
  249VAL   HG23 2423   4.317   5.858   7.077  0.2944  3.8838 -2.3493
  249VAL      C 2424   4.238   5.728   7.411 -0.2239  0.5242 -0.7349
  249VAL      O 2425   4.250   5.798   7.511  0.0607 -0.7636  0.1603
  250LEU      N 2426   4.118   5.672   7.387  0.2120 -0.7279 -0.0772
  250LEU     HN 2427   4.110   5.607   7.312  0.3241  0.7238 -1.3935
  250LEU     CA 2428   4.015   5.685   7.484  0.2105 -0.0246 -0.1695
  250LEU     HA 2429   4.005   5.792   7.494  1.4227 -0.0912  2.5843
  250LEU     CB 2430   3.881   5.630   7.433  0.3238 -0.3401 -0.1268
  250LEU    HB1 2431   3.799   5.639   7.507 -0.1578  0.3090 -0.7150
  250LEU    HB2 2432   3.905   5.528   7.395  1.8811  0.0811 -0.3204
  250LEU     CG 2433   3.814   5.711   7.320  0.4396  0.3102  0.2639
  250LEU     HG 2434   3.886   5.699   7.235  2.7555 -0.8412  2.2558
  250LEU    CD1 2435   3.683   5.644   7.277  0.4965  0.5108 -0.2304
  250LEU   HD11 2436   3.645   5.690   7.183  0.6993  0.8705 -0.1376
  250LEU   HD12 2437   3.609   5.660   7.358 -0.5481 -3.0782 -0.2859
  250LEU   HD13 2438   3.691   5.533   7.270 -0.3920  0.1801  2.7743
  250LEU    CD2 2439   3.788   5.858   7.355 -0.2054  0.1945  0.2782
  250LEU   HD21 2440   3.877   5.914   7.391 -0.7607  0.9598  0.4881
  250LEU   HD22 2441   3.715   5.868   7.438  1.8322 -0.6635  2.2702
  250LEU   HD23 2442   3.746   5.916   7.270  2.5318 -0.2623 -1.5278
  250LEU      C 2443   4.037   5.651   7.627  0.6093  0.6466 -0.0630
  250LEU      O 2444   4.006   5.732   7.715  0.3878  0.4679  0.0277
  251PRO      N 2445   4.099   5.543   7.664 -0.0126  0.1775 -0.3636
  251PRO     CD 2446   4.112   5.420   7.587  0.2284  0.3362 -0.5809
  251PRO    HD1 2447   4.214   5.423   7.545 -0.0912 -2.7942 -1.8907
  251PRO    HD2 2448   4.031   5.400   7.513  1.1642  0.3248 -1.6185
  251PRO     CA 2449   4.141   5.520   7.799 -0.0012  0.6706 -0.2817
  251PRO     HA 2450   4.052   5.534   7.859  0.8906 -0.9517  1.5243
  251PRO     CB 2451   4.174   5.371   7.801 -0.3199  0.5912 -0.7756
  251PRO    HB1 2452   4.129   5.336   7.897  0.3730 -2.6829 -1.5086
  251PRO    HB2 2453   4.283   5.351   7.804 -0.2645  0.9550  0.3236
  251PRO     CG 2454   4.107   5.300   7.682 -0.1689  0.2757 -0.6721
  251PRO    HG1 2455   4.175   5.220   7.644  1.6511  2.4330 -2.2225
  251PRO    HG2 2456   4.010   5.277   7.731  0.8436  0.7489  1.7230
  251PRO      C 2457   4.251   5.607   7.850  0.1306  0.2741  0.1241
  251PRO      O 2458   4.250   5.631   7.970 -0.0960 -0.2704  0.2329
  252LEU      N 2459   4.348   5.654   7.769 -0.7527  0.5980 -0.7752
  252LEU     HN 2460   4.342   5.635   7.672  0.2235  1.8520 -1.1116
  252LEU     CA 2461   4.455   5.741   7.806 -0.2532 -0.1649 -0.3879
  252LEU     HA 2462   4.495   5.703   7.898  0.0572 -1.0497 -0.8796
  252LEU     CB 2463   4.560   5.755   7.694 -0.1213 -0.1546 -0.2634
  252LEU    HB1 2464   4.634   5.835   7.719 -0.1565  0.1893 -1.2377
  252LEU    HB2 2465   4.517   5.783   7.596 -1.5647  0.8050  0.6029
  252LEU     CG 2466   4.638   5.624   7.673 -0.3041 -0.3937  0.5122
  252LEU     HG 2467   4.563   5.542   7.666  0.2455 -0.9120  0.7041
  252LEU    CD1 2468   4.723   5.645   7.547 -1.2038 -0.1922 -0.0754
  252LEU   HD11 2469   4.791   5.559   7.527 -1.2173 -0.0611 -0.6983
  252LEU   HD12 2470   4.792   5.729   7.570 -1.2731 -0.2470  0.3378
  252LEU   HD13 2471   4.667   5.653   7.452  0.6843  0.1128 -1.2158
  252LEU    CD2 2472   4.719   5.590   7.799  0.0617  0.3016  0.4720
  252LEU   HD21 2473   4.760   5.487   7.788  1.6761  0.6032  2.8174
  252LEU   HD22 2474   4.667   5.582   7.897  2.3263  1.4226  1.8447
  252LEU   HD23 2475   4.805   5.659   7.809  0.6932 -0.0466 -2.0511
  252LEU      C 2476   4.392   5.875   7.826 -0.2644 -0.2156 -0.0863
  252LEU      O 2477   4.421   5.934   7.930  0.5706 -0.2995 -0.2662
  253LEU      N 2478   4.293   5.920   7.746  0.2150  0.4357 -0.3162
  253LEU     HN 2479   4.272   5.874   7.660  1.3308  1.3642 -1.1205
  253LEU     CA 2480   4.215   6.037   7.768 -0.0423  0.2440 -0.2060
  253LEU     HA 2481   4.283   6.121   7.767 -0.5964  0.7003 -0.3286
  253LEU     CB 2482   4.136   6.066   7.640 -0.2780  0.5868  0.0138
  253LEU    HB1 2483   4.046   6.131   7.638 -0.2608  0.6162  0.2697
  253LEU    HB2 2484   4.096   5.967   7.612  0.3030 -0.2255  1.9197
  253LEU     CG 2485   4.229   6.108   7.524  0.2865 -0.0944  0.2090
  253LEU     HG 2486   4.317   6.040   7.519  0.6053  0.2992  0.4153
  253LEU    CD1 2487   4.141   6.098   7.398  0.5926 -0.1066 -0.0039
  253LEU   HD11 2488   4.202   6.133   7.312 -3.4892 -0.6124 -3.4194
  253LEU   HD12 2489   4.058   6.172   7.405  1.7185  1.3296 -1.1920
  253LEU   HD13 2490   4.111   5.994   7.370  1.5321  0.3082 -2.9308
  253LEU    CD2 2491   4.276   6.254   7.533  0.3570 -0.1015 -0.0348
  253LEU   HD21 2492   4.342   6.285   7.449 -1.5477  1.1831 -1.1272
  253LEU   HD22 2493   4.334   6.267   7.627 -0.7475  0.4099  0.5921
  253LEU   HD23 2494   4.186   6.319   7.535  0.9697  0.7755 -0.3269
  253LEU      C 2495   4.124   6.037   7.886 -0.4355 -0.0732 -0.5080
  253LEU      O 2496   4.115   6.133   7.962  0.0721 -0.0730 -0.4485
  254GLY      N 2497   4.058   5.923   7.916 -0.0661 -0.1565 -0.0052
  254GLY     HN 2498   4.070   5.853   7.847  1.5110  0.5383 -0.4941
  254GLY     CA 2499   3.987   5.913   8.040 -0.0340 -0.2040  0.0107
  254GLY    HA1 2500   3.912   5.990   8.046  0.3074  0.1486 -0.1730
  254GLY    HA2 2501   4.056   5.928   8.122 -1.3472  0.0256  1.1004
  254GLY      C 2502   3.908   5.790   8.067  0.1855 -0.3532 -0.0169
  254GLY      O 2503   3.866   5.780   8.182  0.3021 -0.0274  0.0583
  255TRP      N 2504   3.878   5.705   7.967 -0.8938  0.1873 -0.1671
  255TRP     HN 2505   3.935   5.713   7.886  0.1802  2.7841  0.7365
  255TRP     CA 2506   3.795   5.589   7.977 -0.2376 -0.2633  0.0878
  255TRP     HA 2507   3.719   5.610   8.051 -0.8545  0.2167 -0.6609
  255TRP     CB 2508   3.715   5.574   7.847  0.2553  0.4318 -0.3024
  255TRP    HB1 2509   3.786   5.540   7.768  0.1863 -1.2756  0.3219
  255TRP    HB2 2510   3.676   5.675   7.825 -2.2986 -0.5787 -0.7565
  255TRP     CG 2511   3.598   5.481   7.842  0.4210  0.2370 -0.5861
  255TRP    CD1 2512   3.562   5.387   7.934  0.4185  0.8259  0.0236
  255TRP    HD1 2513   3.618   5.370   8.025 -0.3523  0.3667  0.4250
  255TRP    NE1 2514   3.445   5.330   7.891  0.6717  0.2191  0.1297
  255TRP    HE1 2515   3.382   5.289   7.953 -1.8977  0.3463 -2.1686
  255TRP    CE2 2516   3.405   5.383   7.771 -0.2705 -0.8500 -0.0539
  255TRP    CD2 2517   3.504   5.473   7.734 -0.4746 -0.5039  0.2345
  255TRP    CE3 2518   3.501   5.534   7.613  0.1912 -0.2266  0.3530
  255TRP    HE3 2519   3.571   5.611   7.583  0.0104  0.3683  1.3981
  255TRP    CZ3 2520   3.392   5.507   7.535  0.1766  0.1514  0.2409
  255TRP    HZ3 2521   3.369   5.560   7.443 -0.5801  1.7280  1.2926
  255TRP    CZ2 2522   3.301   5.354   7.688 -0.3427 -0.0470 -0.2526
  255TRP    HZ2 2523   3.227   5.280   7.712 -1.0089  0.1948 -1.4674
  255TRP    CH2 2524   3.288   5.425   7.571  0.3500 -0.4381 -0.5755
  255TRP    HH2 2525   3.193   5.419   7.520  0.1154  0.3421 -0.2399
  255TRP      C 2526   3.863   5.463   8.019 -0.1204 -0.1856  0.1334
  255TRP      O 2527   3.851   5.351   7.971 -0.5842 -0.2502  0.3868
  256ASN      N 2528   3.926   5.482   8.136 -0.3294 -0.6922  0.3315
  256ASN     HN 2529   3.925   5.575   8.172 -0.9694 -0.4890 -0.1876
  256ASN     CA 2530   3.987   5.383   8.220  0.0467 -0.5935  0.1727
  256ASN     HA 2531   3.974   5.285   8.178  0.7258 -0.8286  0.4980
  256ASN     CB 2532   4.135   5.423   8.230 -0.1232  0.2244 -0.3885
  256ASN    HB1 2533   4.165   5.447   8.126 -1.0876  1.2129 -0.4544
  256ASN    HB2 2534   4.184   5.329   8.264 -0.3646  1.1204  2.7281
  256ASN     CG 2535   4.174   5.536   8.324  0.1254 -0.0167 -0.1988
  256ASN    OD1 2536   4.167   5.532   8.447  0.8624  0.5452 -0.1293
  256ASN    ND2 2537   4.200   5.654   8.263  0.0681  0.2432  0.2759
  256ASN   HD21 2538   4.253   5.649   8.179  0.8126 -0.2857  0.7626
  256ASN   HD22 2539   4.220   5.729   8.327  2.2698 -1.4572  1.7123
  256ASN      C 2540   3.917   5.377   8.351 -0.4432 -0.2198 -0.0652
  256ASN      O 2541   3.853   5.477   8.381  0.0440  0.2415 -0.5559
  257CYS      N 2542   3.917   5.259   8.417  0.9695 -0.0240  0.3129
  257CYS     HN 2543   3.984   5.187   8.400 -0.3138 -1.0200 -0.8241
  257CYS     CA 2544   3.831   5.229   8.527  0.0890  0.0602 -0.3359
  257CYS     HA 2545   3.727   5.235   8.500 -0.7433 -0.9610  2.3675
  257CYS     CB 2546   3.839   5.084   8.577  0.2591  0.0972 -0.2538
  257CYS    HB1 2547   3.793   5.011   8.508  1.5229 -1.2731  0.2956
  257CYS    HB2 2548   3.790   5.067   8.675  0.6773 -0.2916 -0.1098
  257CYS     SG 2549   4.011   5.025   8.582  0.2498  0.0932  0.0301
  257CYS      C 2550   3.845   5.320   8.644  0.2111  0.0896 -0.3729
  257CYS      O 2551   3.740   5.357   8.696  0.7031  0.3535  0.4552
  258GLU      N 2552   3.967   5.356   8.689  0.0916  0.8521 -0.6443
  258GLU     HN 2553   4.042   5.329   8.629  0.4397  1.2722 -0.4072
  258GLU     CA 2554   3.996   5.432   8.807  0.6209  0.0991 -0.2786
  258GLU     HA 2555   3.946   5.386   8.890 -1.0616  0.4443 -1.0633
  258GLU     CB 2556   4.147   5.456   8.827  0.6514 -0.2329 -0.1098
  258GLU    HB1 2557   4.162   5.538   8.900  0.9326 -0.0885 -0.3257
  258GLU    HB2 2558   4.197   5.487   8.733  0.9868  0.9165  0.4238
  258GLU     CG 2559   4.202   5.325   8.882 -0.1738 -0.5739 -0.0787
  258GLU    HG1 2560   4.173   5.240   8.817  0.9662 -0.1129 -1.2210
  258GLU    HG2 2561   4.173   5.313   8.989  3.6864 -0.6484  1.1189
  258GLU     CD 2562   4.352   5.347   8.872 -0.3033  0.3560 -0.0490
  258GLU    OE1 2563   4.412   5.387   8.976  0.1839  0.4833 -0.3750
  258GLU    OE2 2564   4.402   5.331   8.758 -0.8746 -0.2980 -0.2139
  258GLU      C 2565   3.943   5.569   8.781 -0.2449 -0.2068 -0.1397
  258GLU      O 2566   3.882   5.629   8.869  0.2112  0.2139 -0.1055
  259LYS      N 2567   3.962   5.622   8.659 -0.0206  0.8463  0.3451
  259LYS     HN 2568   3.998   5.570   8.582 -1.7750 -0.4578  0.3478
  259LYS     CA 2569   3.913   5.752   8.622  0.5029  1.0177  0.2356
  259LYS     HA 2570   3.934   5.811   8.710 -1.1065  0.0319  1.3502
  259LYS     CB 2571   3.969   5.792   8.485  0.0892  0.0536 -0.2310
  259LYS    HB1 2572   3.935   5.718   8.409  0.6715  1.9402 -2.4418
  259LYS    HB2 2573   4.079   5.779   8.474  0.0163 -0.2665 -0.6140
  259LYS     CG 2574   3.920   5.929   8.439 -0.1676 -0.1180 -0.4739
  259LYS    HG1 2575   3.810   5.930   8.429 -0.1125  1.4587 -1.4184
  259LYS    HG2 2576   3.952   5.938   8.332 -0.6875 -0.8947 -0.6955
  259LYS     CD 2577   3.959   6.048   8.527 -0.0641 -0.4051 -0.1289
  259LYS    HD1 2578   3.893   6.053   8.615 -1.0590 -0.0443 -0.8762
  259LYS    HD2 2579   3.926   6.138   8.470 -0.2911  0.7983  1.7971
  259LYS     CE 2580   4.110   6.049   8.552 -0.0534 -0.1104 -0.1884
  259LYS    HE1 2581   4.159   6.028   8.455 -0.4954 -0.9321 -0.2511
  259LYS    HE2 2582   4.128   5.969   8.628 -1.7358  0.6501  1.0728
  259LYS     NZ 2583   4.160   6.179   8.601 -0.4127 -0.2145  0.4653
  259LYS    HZ1 2584   4.180   6.174   8.703  0.2821  0.2771  0.3646
  259LYS    HZ2 2585   4.087   6.252   8.587 -2.0432 -1.7654  0.5752
  259LYS    HZ3 2586   4.250   6.205   8.557 -0.6548 -1.2093 -0.6417
  259LYS      C 2587   3.764   5.760   8.623  0.4308 -0.0921 -0.1864
  259LYS      O 2588   3.706   5.846   8.689  0.0148 -0.1910 -0.4182
  260LEU      N 2589   3.700   5.663   8.555 -0.0180 -0.1356  0.2931
  260LEU     HN 2590   3.760   5.597   8.510  0.9636 -0.4405  1.9590
  260LEU     CA 2591   3.557   5.657   8.545  0.0110  0.3238 -0.4307
  260LEU     HA 2592   3.522   5.759   8.534 -1.4009 -0.0510  0.4270
  260LEU     CB 2593   3.504   5.572   8.428 -1.0184  0.0966  0.1879
  260LEU    HB1 2594   3.395   5.555   8.434 -1.1290  0.8500  0.4459
  260LEU    HB2 2595   3.552   5.472   8.422  0.1275  0.6565 -0.3194
  260LEU     CG 2596   3.525   5.635   8.289  0.0700 -0.3680  0.1242
  260LEU     HG 2597   3.633   5.632   8.267  0.2940  1.7114  0.7212
  260LEU    CD1 2598   3.444   5.554   8.187 -0.3933 -0.2169  0.3647
  260LEU   HD11 2599   3.488   5.452   8.195  0.0499 -0.0017  0.7017
  260LEU   HD12 2600   3.448   5.592   8.083  0.0082 -3.9024 -1.1374
  260LEU   HD13 2601   3.335   5.555   8.209 -0.6525  1.2441 -0.8520
  260LEU    CD2 2602   3.493   5.786   8.280  0.2138 -0.3509 -0.0916
  260LEU   HD21 2603   3.548   5.854   8.347  2.0424 -1.2856 -0.5584
  260LEU   HD22 2604   3.390   5.800   8.319  0.0354 -0.3590 -0.5499
  260LEU   HD23 2605   3.494   5.832   8.179 -2.5845 -1.0345 -0.5029
  260LEU      C 2606   3.476   5.621   8.664  0.4288  0.4029 -0.1195
  260LEU      O 2607   3.356   5.646   8.671  0.2463 -0.5566  0.4434
  261GLN      N 2608   3.533   5.553   8.766  0.0019  0.2904  0.0466
  261GLN     HN 2609   3.628   5.525   8.755 -0.3580 -0.6074 -0.8938
  261GLN     CA 2610   3.471   5.513   8.889  0.6415 -0.0905  0.2526
  261GLN     HA 2611   3.547   5.481   8.959 -0.7762 -1.4953  1.2073
  261GLN     CB 2612   3.403   5.627   8.967 -0.1816 -0.2762 -0.1831
  261GLN    HB1 2613   3.339   5.589   9.049 -1.1237  1.1619 -0.2213
  261GLN    HB2 2614   3.341   5.694   8.904  0.5241  0.6164  0.0566
  261GLN     CG 2615   3.509   5.722   9.023 -0.2483 -0.2998 -0.0161
  261GLN    HG1 2616   3.448   5.800   9.074 -0.6497  0.3602 -1.4486
  261GLN    HG2 2617   3.571   5.757   8.937 -0.3637 -1.1249 -0.4457
  261GLN     CD 2618   3.588   5.647   9.129 -0.2224  0.3096  0.3999
  261GLN    OE1 2619   3.558   5.621   9.246 -0.4024  0.1865  0.3267
  261GLN    NE2 2620   3.711   5.614   9.083 -0.6255  0.0567 -0.5203
  261GLN   HE21 2621   3.778   5.580   9.149 -0.4326  0.9469 -0.2525
  261GLN   HE22 2622   3.744   5.641   8.993  2.3479 -0.2900  0.3521
  261GLN      C 2623   3.384   5.395   8.863  0.4734 -0.0452  0.6103
  261GLN      O 2624   3.275   5.383   8.920  0.0564 -0.0978 -0.1744
  262SER      N 2625   3.434   5.304   8.778 -0.1234 -0.2706  0.4945
  262SER     HN 2626   3.513   5.328   8.722  0.0929 -0.8181  0.5569
  262SER     CA 2627   3.368   5.185   8.735  0.2214 -0.2297 -0.1627
  262SER     HA 2628   3.271   5.190   8.782  0.9559  0.8347  1.3309
  262SER     CB 2629   3.341   5.202   8.584  0.1104 -0.3782 -0.1627
  262SER    HB1 2630   3.296   5.302   8.566  0.1654  0.2136  2.4748
  262SER    HB2 2631   3.277   5.120   8.546  0.1343 -1.3664  1.7889
  262SER     OG 2632   3.463   5.200   8.512 -0.1368 -0.3907 -0.5782
  262SER    HG1 2633   3.441   5.219   8.420 -1.9668  2.8097  0.3792
  262SER      C 2634   3.439   5.062   8.780  0.1975 -0.1460  0.1006
  262SER      O 2635   3.478   5.059   8.897  0.5308 -0.0309 -0.0059
  263VAL      N 2636   3.451   4.960   8.694  1.2405  0.1891 -0.1756
  263VAL     HN 2637   3.421   4.960   8.599  1.9753  2.7216 -0.4684
  263VAL     CA 2638   3.499   4.830   8.731  0.6298  0.1680  0.5691
  263VAL     HA 2639   3.542   4.841   8.830  0.8148  1.3730  0.3714
  263VAL     CB 2640   3.389   4.728   8.731  0.2354  0.5885 -0.1040
  263VAL     HB 2641   3.344   4.701   8.633 -0.9871 -2.1497  1.0997
  263VAL    CG1 2642   3.438   4.599   8.797 -0.1772  0.3498 -0.2585
  263VAL   HG11 2643   3.503   4.550   8.721 -0.8662  0.9917 -1.2785
  263VAL   HG12 2644   3.354   4.526   8.798  0.2038 -0.1020 -0.7118
  263VAL   HG13 2645   3.483   4.610   8.898 -0.5915  1.2098 -0.1638
  263VAL    CG2 2646   3.275   4.792   8.812 -0.5379 -0.5055 -0.3113
  263VAL   HG21 2647   3.205   4.730   8.872 -0.9068 -0.5488 -0.7794
  263VAL   HG22 2648   3.213   4.863   8.753 -2.1741  0.6078  2.5286
  263VAL   HG23 2649   3.319   4.860   8.888  0.9801  0.2463 -1.8052
  263VAL      C 2650   3.604   4.796   8.631  0.0917  0.4067 -0.0917
  263VAL      O 2651   3.578   4.802   8.511  0.4173  0.4738 -0.1598
  264CYS      N 2652   3.723   4.755   8.680 -0.2667 -0.2024  0.2850
  264CYS     HN 2653   3.752   4.753   8.775 -0.7549 -0.0027  0.4463
  264CYS     CA 2654   3.819   4.720   8.580 -0.5064  0.1110 -0.0577
  264CYS     HA 2655   3.806   4.784   8.494 -0.8629  0.5339  0.2978
  264CYS     CB 2656   3.961   4.725   8.637 -0.5270 -0.4456  0.0479
  264CYS    HB1 2657   4.034   4.697   8.559 -1.0243 -0.8996 -0.2563
  264CYS    HB2 2658   3.968   4.642   8.711  3.2252  1.2772  1.9044
  264CYS     SG 2659   4.005   4.879   8.723  0.1468 -0.3589 -0.4377
  264CYS      C 2660   3.790   4.582   8.532 -0.1955  0.0583 -0.0934
  264CYS      O 2661   3.736   4.505   8.610  0.2648  0.1700  0.3395
  265SER      N 2662   3.828   4.556   8.406  0.1327  0.1498 -0.0146
  265SER     HN 2663   3.861   4.624   8.342 -1.6956  0.6114 -0.5144
  265SER     CA 2664   3.800   4.428   8.347 -0.3205  0.0901  0.3306
  265SER     HA 2665   3.693   4.414   8.351 -0.4170  0.3077 -1.0903
  265SER     CB 2666   3.817   4.437   8.195 -0.4379 -0.2521  0.2950
  265SER    HB1 2667   3.918   4.480   8.176 -1.3908  2.0836  0.1278
  265SER    HB2 2668   3.740   4.508   8.157 -0.3569 -0.7658 -0.8880
  265SER     OG 2669   3.819   4.308   8.134  0.5997 -0.2098  0.2256
  265SER    HG1 2670   3.726   4.283   8.136 -0.0847  2.0644 -0.2275
  265SER      C 2671   3.883   4.317   8.401  0.1900  0.2969 -0.0177
  265SER      O 2672   3.987   4.339   8.464  0.0746  0.0224  0.2736
  266ASP      N 2673   3.830   4.193   8.397  0.3885  0.2228 -0.3542
  266ASP     HN 2674   3.746   4.177   8.346 -1.3372 -0.6763  2.5560
  266ASP     CA 2675   3.903   4.082   8.450  0.0571  0.0032 -0.3540
  266ASP     HA 2676   3.964   4.120   8.530 -0.1880  1.8850 -0.9901
  266ASP     CB 2677   3.811   3.970   8.502  0.2225  0.2017  0.3703
  266ASP    HB1 2678   3.867   3.879   8.530  1.0076 -0.1505 -2.0771
  266ASP    HB2 2679   3.743   3.935   8.422  1.5089 -1.1983 -0.1636
  266ASP     CG 2680   3.729   4.001   8.627  0.3525  0.2453  0.4465
  266ASP    OD1 2681   3.767   4.077   8.720  0.3556  0.3486  0.3617
  266ASP    OD2 2682   3.618   3.941   8.629  0.4300  0.0810  0.0009
  266ASP      C 2683   4.005   4.030   8.355 -0.0147 -0.2150 -0.3108
  266ASP      O 2684   4.109   3.975   8.392  0.2806  0.1872 -0.5337
  267ILE      N 2685   3.987   4.049   8.223  0.0760  0.4619 -0.2304
  267ILE     HN 2686   3.912   4.103   8.185  0.1297  1.0179  0.4358
  267ILE     CA 2687   4.089   4.019   8.128 -0.1076  0.2826 -0.3733
  267ILE     HA 2688   4.130   3.922   8.155  1.7436  0.8929 -0.8121
  267ILE     CB 2689   4.037   4.010   7.987 -0.0070 -0.4180 -0.3690
  267ILE     HB 2690   3.991   4.106   7.959 -1.4580 -0.7018  0.9037
  267ILE    CG2 2691   4.150   3.977   7.888  0.0336 -0.2597 -0.3757
  267ILE   HG21 2692   4.102   3.938   7.795  1.5487  0.0185 -1.3098
  267ILE   HG22 2693   4.217   3.903   7.937 -1.4834 -0.5886  1.2801
  267ILE   HG23 2694   4.215   4.065   7.872  1.2908 -0.8541  1.1984
  267ILE    CG1 2695   3.932   3.898   7.977 -0.3371 -0.1342 -0.0753
  267ILE   HG11 2696   3.947   3.814   8.048  0.7255 -0.7265 -0.9790
  267ILE   HG12 2697   3.952   3.842   7.884  1.8007 -2.1352  1.4858
  267ILE     CD 2698   3.787   3.948   7.982 -0.1701  0.3675 -0.1670
  267ILE    HD1 2699   3.759   3.994   8.079  0.5741 -0.1616  0.3163
  267ILE    HD2 2700   3.730   3.855   7.960 -0.3069  0.2513  0.6606
  267ILE    HD3 2701   3.764   4.021   7.902 -0.9187 -1.9091 -2.1550
  267ILE      C 2702   4.205   4.112   8.134 -0.1756  0.3304  0.1943
  267ILE      O 2703   4.318   4.065   8.142 -0.3215 -0.0256  0.1827
  268PHE      N 2704   4.178   4.244   8.143 -0.1008  0.4262 -0.8779
  268PHE     HN 2705   4.083   4.272   8.150 -0.2544 -0.1427 -0.6301
  268PHE     CA 2706   4.280   4.344   8.157 -0.1051  0.2520  0.5511
  268PHE     HA 2707   4.377   4.295   8.158  0.1743  0.7523 -0.7501
  268PHE     CB 2708   4.280   4.430   8.030 -0.3378 -0.3415  0.1461
  268PHE    HB1 2709   4.339   4.524   8.029  0.6038 -0.9045 -1.3733
  268PHE    HB2 2710   4.176   4.471   8.026  0.7141  2.7008  1.2926
  268PHE     CG 2711   4.310   4.363   7.900  0.2997  0.5376 -0.1692
  268PHE    CD1 2712   4.420   4.282   7.882  0.0557  0.1731 -0.0406
  268PHE    HD1 2713   4.496   4.264   7.956  0.8874 -2.0548 -1.3307
  268PHE    CE1 2714   4.455   4.238   7.756  0.6665  0.0518  0.1693
  268PHE    HE1 2715   4.541   4.174   7.744  0.7642  0.2335 -0.1144
  268PHE     CZ 2716   4.366   4.257   7.653  0.8137  0.7563  0.1632
  268PHE     HZ 2717   4.387   4.223   7.553 -0.9084 -1.4574  0.4697
  268PHE    CD2 2718   4.224   4.380   7.794 -0.5074 -0.3234  0.3287
  268PHE    HD2 2719   4.136   4.442   7.803  0.5877  1.5433 -1.0185
  268PHE    CE2 2720   4.253   4.333   7.668  0.8053  0.7333  0.2121
  268PHE    HE2 2721   4.189   4.352   7.584  1.1637 -2.4233 -0.8998
  268PHE      C 2722   4.268   4.439   8.271 -0.0710  0.2170  0.5862
  268PHE      O 2723   4.159   4.487   8.301 -0.2004 -0.0382  0.5318
  269PRO      N 2724   4.363   4.475   8.352  0.0532 -0.0856  0.5738
  269PRO     CD 2725   4.454   4.372   8.401  0.1479 -0.3723 -0.1825
  269PRO    HD1 2726   4.545   4.360   8.339  1.3695 -3.0247  1.8970
  269PRO    HD2 2727   4.409   4.271   8.414 -0.9145 -0.0297 -1.0669
  269PRO     CA 2728   4.360   4.593   8.433 -0.1560  0.0942  0.3049
  269PRO     HA 2729   4.283   4.575   8.507 -0.8182 -1.0578 -0.6386
  269PRO     CB 2730   4.496   4.577   8.499  0.1503 -0.0964 -0.3679
  269PRO    HB1 2731   4.508   4.649   8.583  1.2232  0.8401 -1.2751
  269PRO    HB2 2732   4.567   4.607   8.419 -0.7908 -0.0610 -1.1979
  269PRO     CG 2733   4.508   4.428   8.534 -0.3352 -0.0755 -0.1090
  269PRO    HG1 2734   4.609   4.395   8.565 -0.0309 -0.6552 -1.6122
  269PRO    HG2 2735   4.437   4.398   8.614  0.8530 -2.3606  0.1812
  269PRO      C 2736   4.337   4.725   8.368  0.2798  0.1083  0.1762
  269PRO      O 2737   4.361   4.739   8.248  0.2933  0.7675  0.2509
  270HSD      N 2738   4.295   4.832   8.438 -0.1852  0.0716 -0.0439
  270HSD     HN 2739   4.282   4.816   8.535 -0.1318 -0.8268 -0.1743
  270HSD     CA 2740   4.286   4.968   8.391  0.1565  0.0852 -0.0718
  270HSD     HA 2741   4.254   5.035   8.470  0.0822  1.0002 -0.8651
  270HSD     CB 2742   4.425   5.013   8.345  0.1095  0.0522 -0.2437
  270HSD    HB1 2743   4.420   5.123   8.328 -2.3699 -0.0311 -0.3439
  270HSD    HB2 2744   4.453   4.966   8.248  0.7009  2.9009 -1.5604
  270HSD    ND1 2745   4.544   5.078   8.561  0.2482 -0.0452 -0.0246
  270HSD    HD1 2746   4.484   5.156   8.579 -1.2961 -0.7997 -1.5397
  270HSD     CG 2747   4.528   4.994   8.452 -0.3900 -0.2130  0.1926
  270HSD    CE1 2748   4.644   5.027   8.638 -0.0344 -0.1602  0.2651
  270HSD    HE1 2749   4.687   5.071   8.728 -1.7557 -0.9367  1.5375
  270HSD    NE2 2750   4.694   4.918   8.584 -0.3340  0.0123 -0.3634
  270HSD    CD2 2751   4.625   4.900   8.465  0.2036  0.2577 -0.7153
  270HSD    HD2 2752   4.665   4.823   8.399  0.1894 -1.4861  1.1974
  270HSD      C 2753   4.180   4.991   8.290  0.0605  0.0960  0.0313
  270HSD      O 2754   4.122   5.100   8.289 -0.1468 -0.0146 -0.3891
  271ILE      N 2755   4.138   4.897   8.203  0.6818  0.1503 -0.3337
  271ILE     HN 2756   4.185   4.810   8.193  1.6184  0.8077 -2.3197
  271ILE     CA 2757   4.028   4.917   8.113  0.2823  0.2289  0.1690
  271ILE     HA 2758   4.024   5.023   8.091 -1.7398  0.7760  2.6732
  271ILE     CB 2759   4.052   4.837   7.989 -0.2216  0.1165  0.1455
  271ILE     HB 2760   4.162   4.831   7.980 -0.1434 -1.5086  1.6554
  271ILE    CG2 2761   4.017   4.688   8.004 -0.6565  0.2027 -0.0023
  271ILE   HG21 2762   4.075   4.649   8.090  1.0747 -0.1647 -1.2950
  271ILE   HG22 2763   4.053   4.635   7.914  0.5991 -0.1125  0.6701
  271ILE   HG23 2764   3.910   4.656   8.006 -0.7870  0.5972  1.8743
  271ILE    CG1 2765   3.980   4.893   7.865 -0.2848 -0.6412 -0.1647
  271ILE   HG11 2766   3.944   4.997   7.878  2.3323  0.5196 -1.4453
  271ILE   HG12 2767   3.892   4.828   7.846 -1.2091  0.4511  0.2762
  271ILE     CD 2768   4.072   4.892   7.743  0.3349  0.3610  0.2835
  271ILE    HD1 2769   4.165   4.944   7.774 -0.0880  2.1239 -1.2366
  271ILE    HD2 2770   4.027   4.954   7.662 -0.9854 -2.5855 -1.3975
  271ILE    HD3 2771   4.072   4.790   7.701  1.5799  1.4260 -2.5504
  271ILE      C 2772   3.899   4.881   8.178  0.1061  0.3047 -0.1366
  271ILE      O 2773   3.889   4.796   8.266 -0.6594  0.6076  0.0820
  272ASP      N 2774   3.791   4.950   8.137 -0.2207  0.0433  0.2701
  272ASP     HN 2775   3.808   5.017   8.064  3.0580 -0.2902  0.5391
  272ASP     CA 2776   3.656   4.938   8.180 -0.0764 -0.5059  0.5729
  272ASP     HA 2777   3.648   4.907   8.283  1.2630 -1.7007  0.3530
  272ASP     CB 2778   3.602   5.080   8.161 -0.0055 -0.5409  0.1000
  272ASP    HB1 2779   3.606   5.102   8.052 -0.8480 -2.9217 -0.4650
  272ASP    HB2 2780   3.668   5.149   8.219  0.8481  1.0423 -2.5659
  272ASP     CG 2781   3.456   5.104   8.198  0.1273 -0.2773  0.4576
  272ASP    OD1 2782   3.425   5.214   8.251  0.4090 -0.3079  0.6911
  272ASP    OD2 2783   3.371   5.014   8.177 -0.4456  0.4250 -0.3139
  272ASP      C 2784   3.591   4.846   8.082  0.5795 -0.1939 -0.1717
  272ASP      O 2785   3.633   4.843   7.967  0.6483 -0.0653 -0.1493
  273GLU      N 2786   3.492   4.769   8.134  0.0534  0.2701 -0.4749
  273GLU     HN 2787   3.465   4.790   8.228  0.2592 -1.7362  0.0800
  273GLU     CA 2788   3.404   4.675   8.074 -0.2579  0.1234  0.2040
  273GLU     HA 2789   3.474   4.612   8.021 -0.7743 -0.5494  0.3065
  273GLU     CB 2790   3.324   4.592   8.176 -0.3167  0.1094  0.1469
  273GLU    HB1 2791   3.256   4.533   8.112 -0.6871  1.2668 -0.5674
  273GLU    HB2 2792   3.260   4.659   8.238 -1.5047  0.0490 -0.9738
  273GLU     CG 2793   3.407   4.513   8.277  0.1502  0.4504  0.0339
  273GLU    HG1 2794   3.444   4.581   8.357 -2.3466  0.9001  0.8794
  273GLU    HG2 2795   3.495   4.470   8.224 -0.0483  0.0080  0.0552
  273GLU     CD 2796   3.326   4.408   8.352  0.0159  0.3989 -0.1812
  273GLU    OE1 2797   3.229   4.446   8.422 -0.2260  0.3314 -0.4782
  273GLU    OE2 2798   3.360   4.287   8.345 -0.1188  0.3670 -0.2768
  273GLU      C 2799   3.318   4.725   7.963 -0.3866 -0.3814  0.0700
  273GLU      O 2800   3.307   4.662   7.858  0.3070  0.3682 -0.4715
  274THR      N 2801   3.265   4.848   7.977 -0.3367 -0.3574  0.0475
  274THR     HN 2802   3.289   4.891   8.064  0.4981 -1.7939  0.5676
  274THR     CA 2803   3.196   4.924   7.878 -0.1274 -0.4043 -0.1364
  274THR     HA 2804   3.120   4.860   7.835 -0.7380  0.4570 -0.3560
  274THR     CB 2805   3.139   5.049   7.937  0.5011 -0.1533 -0.0590
  274THR     HB 2806   3.094   5.114   7.858  1.0982 -1.1656 -1.2738
  274THR    OG1 2807   3.232   5.138   7.997 -0.2080  0.1215  0.6475
  274THR    HG1 2808   3.274   5.096   8.072  1.0532  1.6225  0.8329
  274THR    CG2 2809   3.029   5.023   8.041  0.0728  0.1798 -0.4229
  274THR   HG21 2810   3.060   4.966   8.131  1.2491  1.0376 -0.2557
  274THR   HG22 2811   2.953   4.976   7.975  0.4514  1.0282 -1.5063
  274THR   HG23 2812   2.980   5.119   8.070  0.1514  0.2392 -0.4843
  274THR      C 2813   3.276   4.967   7.760  0.3587 -0.6401  0.1078
  274THR      O 2814   3.228   4.958   7.648  0.1285  0.5119  0.1083
  275TYR      N 2815   3.401   5.013   7.778 -0.4733  1.7383  0.1639
  275TYR     HN 2816   3.433   5.025   7.872  0.2685  3.2393 -0.2397
  275TYR     CA 2817   3.497   5.026   7.672 -0.1373 -0.1267  0.2040
  275TYR     HA 2818   3.454   5.087   7.594 -0.1160 -1.6905 -1.0802
  275TYR     CB 2819   3.635   5.081   7.713 -0.1683 -0.1320  0.3185
  275TYR    HB1 2820   3.683   5.006   7.778  1.3866  1.2194  0.7982
  275TYR    HB2 2821   3.625   5.175   7.772  3.3454  1.4112 -1.2470
  275TYR     CG 2822   3.725   5.112   7.598 -0.0457  0.1955  0.5018
  275TYR    CD1 2823   3.704   5.223   7.519  0.1471 -0.0730  0.0695
  275TYR    HD1 2824   3.623   5.292   7.539  0.0904 -0.0746 -0.1508
  275TYR    CE1 2825   3.780   5.241   7.407  0.2208  0.1475  0.1537
  275TYR    HE1 2826   3.767   5.329   7.345 -0.1340  1.3143  1.8376
  275TYR     CZ 2827   3.872   5.148   7.363 -0.4270 -0.1434 -0.6175
  275TYR     OH 2828   3.962   5.189   7.263 -0.6530  0.8398 -0.4337
  275TYR     HH 2829   3.955   5.284   7.251  0.5781  0.8608 -1.1941
  275TYR    CD2 2830   3.813   5.018   7.552  0.1359  0.7602 -0.3208
  275TYR    HD2 2831   3.832   4.929   7.609 -1.0481  0.9115  0.3254
  275TYR    CE2 2832   3.889   5.034   7.438  0.0828  0.0327 -0.4657
  275TYR    HE2 2833   3.968   4.971   7.400 -0.3913 -0.6368 -0.3527
  275TYR      C 2834   3.507   4.902   7.590 -0.5072  0.0073 -0.0457
  275TYR      O 2835   3.509   4.910   7.467  0.2770 -0.0665 -0.0460
  276LEU      N 2836   3.516   4.784   7.654 -0.0394  0.1597  0.1801
  276LEU     HN 2837   3.519   4.785   7.753  1.7278 -1.1851  0.1912
  276LEU     CA 2838   3.533   4.662   7.581 -0.0391  0.1905  0.1278
  276LEU     HA 2839   3.617   4.678   7.515 -0.3825  0.8581 -0.1559
  276LEU     CB 2840   3.573   4.547   7.675  0.2431  0.6551  0.5807
  276LEU    HB1 2841   3.590   4.461   7.607  0.7872  1.2468 -0.0538
  276LEU    HB2 2842   3.492   4.507   7.740 -1.2555 -3.7206 -3.4189
  276LEU     CG 2843   3.702   4.553   7.758  0.0418 -0.0852  0.9509
  276LEU     HG 2844   3.696   4.641   7.826  3.1112 -0.4294  1.8193
  276LEU    CD1 2845   3.699   4.429   7.850 -0.5763 -0.4732  0.4117
  276LEU   HD11 2846   3.635   4.443   7.940 -1.3283  0.0991 -0.1929
  276LEU   HD12 2847   3.798   4.398   7.889 -2.0531 -4.0979  1.7435
  276LEU   HD13 2848   3.671   4.340   7.790  2.1594  0.2170 -2.1530
  276LEU    CD2 2849   3.829   4.554   7.672 -0.1646  0.2214  0.6514
  276LEU   HD21 2850   3.833   4.464   7.606  0.6989  0.6579  0.0880
  276LEU   HD22 2851   3.928   4.550   7.722  0.1017  2.2070  0.3715
  276LEU   HD23 2852   3.837   4.638   7.600  1.4300 -1.9700 -1.9406
  276LEU      C 2853   3.414   4.628   7.497  0.1125 -0.0217 -0.0032
  276LEU      O 2854   3.415   4.595   7.379 -0.1950  0.4594 -0.1461
  277MET      N 2855   3.293   4.634   7.555  0.0668  0.0828 -0.1088
  277MET     HN 2856   3.276   4.664   7.649  1.0904 -1.0087  0.4468
  277MET     CA 2857   3.173   4.629   7.477 -0.0136 -0.2143  0.0301
  277MET     HA 2858   3.166   4.534   7.426 -0.6758  0.2239 -0.7202
  277MET     CB 2859   3.057   4.645   7.576 -0.3430  0.1632 -0.4127
  277MET    HB1 2860   2.964   4.670   7.519 -1.8259  1.1568  2.2664
  277MET    HB2 2861   3.083   4.729   7.643  0.9002 -2.0930  2.1176
  277MET     CG 2862   3.025   4.532   7.674 -0.2600 -0.3336 -0.9482
  277MET    HG1 2863   2.930   4.561   7.723  0.0181 -0.9732  0.0077
  277MET    HG2 2864   3.114   4.530   7.741 -0.5159  0.5970 -0.5709
  277MET     SD 2865   2.994   4.368   7.601 -0.3952 -0.6088 -0.2848
  277MET     CE 2866   2.851   4.398   7.494 -0.4971  0.2501  0.0792
  277MET    HE1 2867   2.774   4.464   7.539 -0.4908  0.5224 -0.2975
  277MET    HE2 2868   2.790   4.306   7.481 -0.4948  0.3121 -0.3931
  277MET    HE3 2869   2.882   4.440   7.395  3.5823  0.5787  1.3360
  277MET      C 2870   3.157   4.720   7.360  0.7003  0.3180  0.3351
  277MET      O 2871   3.110   4.683   7.253  0.7444  0.1682  0.3673
  278PHE      N 2872   3.195   4.849   7.372  0.3557  0.4418  0.1205
  278PHE     HN 2873   3.242   4.883   7.453  0.1848  1.9602 -0.3941
  278PHE     CA 2874   3.195   4.956   7.278 -0.2490 -0.0146 -0.4095
  278PHE     HA 2875   3.093   4.966   7.244 -0.4515  0.8785  0.4149
  278PHE     CB 2876   3.238   5.082   7.356  0.1257 -0.2246 -0.2744
  278PHE    HB1 2877   3.338   5.069   7.402 -0.5744 -1.8322  0.9201
  278PHE    HB2 2878   3.166   5.098   7.439  0.6101  1.1123 -0.0992
  278PHE     CG 2879   3.243   5.207   7.276 -0.0693  0.5213  0.8663
  278PHE    CD1 2880   3.124   5.258   7.228  0.0331 -0.3682 -0.3567
  278PHE    HD1 2881   3.035   5.196   7.230  0.9426 -1.7947 -1.5744
  278PHE    CE1 2882   3.122   5.376   7.159  0.3497 -0.5924 -0.7574
  278PHE    HE1 2883   3.028   5.412   7.119 -0.6062 -0.8891  1.1276
  278PHE     CZ 2884   3.241   5.444   7.148 -0.2500  0.6099 -0.0789
  278PHE     HZ 2885   3.222   5.539   7.101 -0.8615  0.5857  0.1044
  278PHE    CD2 2886   3.357   5.284   7.270  0.2166  0.0437  0.0914
  278PHE    HD2 2887   3.450   5.250   7.313  1.3696  0.1993 -2.1764
  278PHE    CE2 2888   3.362   5.398   7.194 -0.5046  0.0473  0.0374
  278PHE    HE2 2889   3.453   5.456   7.198 -1.3277  1.5507 -1.8079
  278PHE      C 2890   3.289   4.941   7.163  0.3158  1.1316 -0.1133
  278PHE      O 2891   3.251   4.945   7.046  0.3498 -0.3597 -0.1872
  279TRP      N 2892   3.417   4.909   7.189 -0.0356 -0.3329 -0.1032
  279TRP     HN 2893   3.450   4.897   7.282 -1.5744  0.1884  0.5344
  279TRP     CA 2894   3.513   4.882   7.087 -0.2278  0.2201 -0.4346
  279TRP     HA 2895   3.529   4.972   7.029  2.0137  0.5518  0.5872
  279TRP     CB 2896   3.648   4.847   7.153 -0.4441 -0.5761 -0.4110
  279TRP    HB1 2897   3.628   4.762   7.222 -0.9808  2.4870  3.6332
  279TRP    HB2 2898   3.681   4.926   7.224  1.2608 -0.8408 -0.8746
  279TRP     CG 2899   3.753   4.817   7.052 -0.2609 -0.0231 -0.3869
  279TRP    CD1 2900   3.797   4.901   6.954 -0.0530  0.3890  0.0547
  279TRP    HD1 2901   3.750   4.997   6.939 -0.5150  0.2363  0.4937
  279TRP    NE1 2902   3.903   4.843   6.889 -0.2943  0.0317 -0.0176
  279TRP    HE1 2903   3.936   4.861   6.798 -1.2312 -0.6940 -0.5231
  279TRP    CE2 2904   3.925   4.720   6.945 -0.0659  0.1320  0.1114
  279TRP    CD2 2905   3.842   4.705   7.055 -0.6292 -0.3144 -0.3667
  279TRP    CE3 2906   3.861   4.597   7.136 -0.2067 -0.0945 -0.1701
  279TRP    HE3 2907   3.798   4.574   7.221 -0.3030 -1.2116 -0.5291
  279TRP    CZ3 2908   3.952   4.502   7.095 -0.1124 -0.0745 -0.0057
  279TRP    HZ3 2909   3.972   4.412   7.151  4.4710  0.4722 -0.4370
  279TRP    CZ2 2910   4.015   4.628   6.900 -0.0301  0.4865 -0.5502
  279TRP    HZ2 2911   4.078   4.645   6.814 -0.4054  0.0284 -0.9219
  279TRP    CH2 2912   4.025   4.517   6.980 -0.7433  0.5688 -0.3353
  279TRP    HH2 2913   4.102   4.441   6.972 -0.5739  0.6908  0.0979
  279TRP      C 2914   3.464   4.770   7.002  0.1107 -0.2372 -0.0295
  279TRP      O 2915   3.467   4.775   6.879  0.1280 -0.2160 -0.0287
  280ILE      N 2916   3.422   4.656   7.060 -0.2325 -0.0431  0.1067
  280ILE     HN 2917   3.419   4.653   7.160 -0.6465  2.1129  0.2161
  280ILE     CA 2918   3.382   4.534   6.998  0.2666 -0.0369 -0.2283
  280ILE     HA 2919   3.454   4.500   6.924 -1.8024 -0.3793 -2.1820
  280ILE     CB 2920   3.370   4.419   7.094 -0.2209 -0.2038 -0.4857
  280ILE     HB 2921   3.309   4.448   7.182  1.7158 -1.6550  1.4341
  280ILE    CG2 2922   3.302   4.287   7.056 -0.0716 -0.3576 -0.2206
  280ILE   HG21 2923   3.358   4.245   6.969 -0.4093  0.4523 -0.8340
  280ILE   HG22 2924   3.194   4.291   7.030  0.3207  0.0849 -1.8888
  280ILE   HG23 2925   3.325   4.225   7.145  0.5889  1.1585  0.7064
  280ILE    CG1 2926   3.512   4.396   7.149 -0.4122  0.1844  0.1859
  280ILE   HG11 2927   3.558   4.495   7.172  1.7555 -0.8118  0.4191
  280ILE   HG12 2928   3.575   4.353   7.068 -0.0374 -1.8129  1.4847
  280ILE     CD 2929   3.528   4.319   7.279 -0.2419 -0.1757 -0.0466
  280ILE    HD1 2930   3.536   4.210   7.259  2.7125  0.2817 -1.9818
  280ILE    HD2 2931   3.440   4.318   7.347  1.2003 -0.2270  1.9339
  280ILE    HD3 2932   3.615   4.355   7.338 -0.1153  2.3627 -1.6547
  280ILE      C 2933   3.259   4.547   6.915  0.1238  0.8392  0.1117
  280ILE      O 2934   3.249   4.489   6.807  0.3928  0.6247  0.1973
  281GLY      N 2935   3.157   4.615   6.970 -0.5431  0.2788 -0.4051
  281GLY     HN 2936   3.156   4.638   7.067 -1.7415 -2.1114  0.2130
  281GLY     CA 2937   3.029   4.642   6.913 -0.7713  0.5314  0.2160
  281GLY    HA1 2938   2.973   4.705   6.980  1.0156  0.1324  2.2008
  281GLY    HA2 2939   2.990   4.545   6.883 -0.6066  0.9737 -1.5075
  281GLY      C 2940   3.048   4.716   6.786 -0.2267 -0.1324 -0.0993
  281GLY      O 2941   3.001   4.678   6.679 -0.4338  0.4270 -0.2141
  282VAL      N 2942   3.124   4.827   6.791 -0.1754 -0.1730  0.0010
  282VAL     HN 2943   3.166   4.852   6.878 -1.0929  1.3196  0.0465
  282VAL     CA 2944   3.150   4.916   6.682 -0.4203  0.1485  0.2009
  282VAL     HA 2945   3.057   4.950   6.639 -1.5607 -0.3870  2.1209
  282VAL     CB 2946   3.234   5.032   6.725  0.0972 -0.0867 -0.1546
  282VAL     HB 2947   3.322   4.989   6.778 -1.0707 -2.3411  0.0566
  282VAL    CG1 2948   3.299   5.113   6.612  0.3328  0.0939  0.1067
  282VAL   HG11 2949   3.227   5.154   6.538  1.1081  1.0174 -0.1614
  282VAL   HG12 2950   3.374   5.055   6.554 -0.8529 -0.1682 -1.2211
  282VAL   HG13 2951   3.356   5.203   6.645  1.5218 -0.2265 -0.9627
  282VAL    CG2 2952   3.142   5.126   6.806 -0.4367 -0.0510 -0.7934
  282VAL   HG21 2953   3.112   5.063   6.893  1.9780 -0.0898  0.0896
  282VAL   HG22 2954   3.056   5.162   6.746  0.1036  1.0488 -0.9351
  282VAL   HG23 2955   3.198   5.208   6.856 -0.4612  0.9069 -2.2654
  282VAL      C 2956   3.215   4.844   6.568 -0.4972 -0.1488  0.3419
  282VAL      O 2957   3.177   4.863   6.453 -0.5381 -0.2484  0.3386
  283THR      N 2958   3.315   4.758   6.593 -0.3388 -0.1521 -0.2901
  283THR     HN 2959   3.348   4.754   6.687  0.6555  2.4146 -0.4551
  283THR     CA 2960   3.388   4.682   6.496 -0.2828 -0.2151 -0.1999
  283THR     HA 2961   3.422   4.747   6.418  1.1530 -0.3129  0.3246
  283THR     CB 2962   3.514   4.625   6.554 -0.0679  0.4906  0.0329
  283THR     HB 2963   3.499   4.531   6.611 -0.6556  1.2349  1.1504
  283THR    OG1 2964   3.580   4.712   6.645 -0.3003  0.4244  0.2677
  283THR    HG1 2965   3.562   4.673   6.731 -0.4513 -1.0021 -0.3907
  283THR    CG2 2966   3.612   4.599   6.439 -0.2933 -0.7898  0.1143
  283THR   HG21 2967   3.708   4.564   6.482  1.8485  1.3512 -2.5594
  283THR   HG22 2968   3.643   4.696   6.394 -0.3711 -0.3138  1.0523
  283THR   HG23 2969   3.577   4.534   6.356  0.7108  0.1400 -1.0717
  283THR      C 2970   3.307   4.577   6.428 -0.1765 -0.1893 -0.3651
  283THR      O 2971   3.310   4.566   6.305  0.0199 -0.3852 -0.3432
  284SER      N 2972   3.223   4.509   6.508  0.3177  0.3658  0.6371
  284SER     HN 2973   3.216   4.530   6.605 -1.4668 -0.0457  0.6391
  284SER     CA 2974   3.131   4.411   6.460  0.4065  0.7200 -0.2747
  284SER     HA 2975   3.186   4.335   6.406 -1.8698 -1.8317  0.7368
  284SER     CB 2976   3.053   4.346   6.575  1.1902  0.2094 -0.0270
  284SER    HB1 2977   2.961   4.291   6.546  0.3867  0.9529  1.0308
  284SER    HB2 2978   3.011   4.429   6.635  1.3847  0.5584 -0.3738
  284SER     OG 2979   3.139   4.265   6.654  0.1793 -0.5530  0.3186
  284SER    HG1 2980   3.176   4.320   6.724 -1.0351  0.7344 -0.0171
  284SER      C 2981   3.031   4.456   6.359 -0.5533 -0.5365  0.0821
  284SER      O 2982   3.024   4.395   6.253  0.1385 -0.4915  0.0027
  285VAL      N 2983   2.966   4.572   6.379 -0.2172 -0.2777 -0.3010
  285VAL     HN 2984   2.985   4.616   6.467 -0.8541  0.5856 -0.5795
  285VAL     CA 2985   2.897   4.646   6.278 -0.1848 -0.1752 -0.2489
  285VAL     HA 2986   2.815   4.584   6.244 -0.1951 -0.7503  0.7744
  285VAL     CB 2987   2.826   4.761   6.345 -0.5596 -0.4757 -0.1222
  285VAL     HB 2988   2.905   4.825   6.390  1.5829 -2.4714 -0.8474
  285VAL    CG1 2989   2.739   4.833   6.241  0.4851  0.8532 -0.1115
  285VAL   HG11 2990   2.660   4.894   6.290  1.0992  1.2035  0.4573
  285VAL   HG12 2991   2.681   4.767   6.173 -0.9912 -0.7980  2.5653
  285VAL   HG13 2992   2.801   4.900   6.177  1.2022 -0.1587 -0.4864
  285VAL    CG2 2993   2.746   4.701   6.461 -0.0260 -0.6176  0.1780
  285VAL   HG21 2994   2.817   4.678   6.543  1.7640 -0.8374 -1.3547
  285VAL   HG22 2995   2.688   4.616   6.419 -0.5418 -0.2277  0.0812
  285VAL   HG23 2996   2.681   4.783   6.500 -0.7632 -1.8824  1.7322
  285VAL      C 2997   2.973   4.694   6.160 -0.2187 -0.2674 -0.3085
  285VAL      O 2998   2.928   4.688   6.045 -0.3023  0.8280 -0.3425
  286LEU      N 2999   3.093   4.752   6.177 -0.4494  0.1819 -0.2012
  286LEU     HN 3000   3.131   4.768   6.268  2.6674 -1.2261 -1.1281
  286LEU     CA 3001   3.180   4.794   6.072  0.1426 -0.3142  0.0804
  286LEU     HA 3002   3.128   4.870   6.014  3.6772  2.8111  0.5959
  286LEU     CB 3003   3.296   4.877   6.129 -0.1308  0.2803 -0.2143
  286LEU    HB1 3004   3.373   4.825   6.190 -0.5041 -1.4791 -1.1859
  286LEU    HB2 3005   3.244   4.946   6.199 -0.9290 -1.4618  0.9675
  286LEU     CG 3006   3.387   4.949   6.027  0.1151 -0.2920 -0.4072
  286LEU     HG 3007   3.428   4.869   5.963  0.7584  0.0629 -0.4465
  286LEU    CD1 3008   3.314   5.054   5.941 -0.4836 -0.1247  0.2891
  286LEU   HD11 3009   3.260   5.126   6.005 -2.9310 -1.3459 -0.2701
  286LEU   HD12 3010   3.229   5.014   5.882  0.6150 -3.7031  0.8680
  286LEU   HD13 3011   3.382   5.098   5.865 -0.7920 -1.0323 -0.5274
  286LEU    CD2 3012   3.506   5.017   6.097 -0.1502 -0.5885  0.3459
  286LEU   HD21 3013   3.561   4.957   6.172 -0.0884 -0.9760 -0.0092
  286LEU   HD22 3014   3.474   5.110   6.150  0.5278  0.4119 -0.9540
  286LEU   HD23 3015   3.581   5.044   6.020 -0.7561  0.2052  0.0141
  286LEU      C 3016   3.218   4.682   5.982 -0.3424 -0.4377  0.0248
  286LEU      O 3017   3.226   4.691   5.860  0.0022 -0.1055  0.0675
  287LEU      N 3018   3.254   4.567   6.043  0.1448 -0.1323  0.3170
  287LEU     HN 3019   3.268   4.558   6.142 -1.0193 -0.3336  0.4813
  287LEU     CA 3020   3.276   4.442   5.979 -0.3335 -0.1886  0.2579
  287LEU     HA 3021   3.350   4.460   5.902 -2.2315 -1.1284 -1.9342
  287LEU     CB 3022   3.335   4.330   6.067 -0.3017 -0.2087  0.2122
  287LEU    HB1 3023   3.320   4.230   6.021 -1.5250 -0.4927  1.1925
  287LEU    HB2 3024   3.267   4.325   6.154  0.6093  1.4354  1.0708
  287LEU     CG 3025   3.483   4.348   6.106 -0.2682 -0.6150  0.2693
  287LEU     HG 3026   3.501   4.454   6.134 -0.2212 -0.5131 -0.1383
  287LEU    CD1 3027   3.529   4.256   6.221  0.1116 -0.1665  0.4793
  287LEU   HD11 3028   3.638   4.267   6.239  0.1005 -1.3975  1.3809
  287LEU   HD12 3029   3.493   4.155   6.195 -0.3347  0.1257 -0.0552
  287LEU   HD13 3030   3.480   4.287   6.315  0.5788 -0.6265  0.8811
  287LEU    CD2 3031   3.578   4.318   5.989 -0.5950 -0.2460 -0.0935
  287LEU   HD21 3032   3.554   4.375   5.897  0.6783  1.0216  0.3333
  287LEU   HD22 3033   3.582   4.209   5.969 -0.6200  0.1077 -2.2765
  287LEU   HD23 3034   3.684   4.337   6.014 -0.3259 -1.6747 -0.0530
  287LEU      C 3035   3.154   4.398   5.906 -0.2775  0.4454 -0.2253
  287LEU      O 3036   3.169   4.351   5.793 -0.3158 -0.4482  0.1344
  288LEU      N 3037   3.028   4.403   5.954 -0.1473  0.2513  0.1417
  288LEU     HN 3038   3.021   4.445   6.044  1.1707 -0.1468  0.4470
  288LEU     CA 3039   2.904   4.368   5.893  0.0996 -0.2654 -0.0663
  288LEU     HA 3040   2.917   4.264   5.865 -2.7048 -1.2894  1.9586
  288LEU     CB 3041   2.779   4.375   5.983  0.1489 -0.0992 -0.0102
  288LEU    HB1 3042   2.689   4.366   5.919 -0.4785 -1.4086  0.9965
  288LEU    HB2 3043   2.779   4.472   6.037 -0.8009  0.3581 -0.7883
  288LEU     CG 3044   2.777   4.258   6.083 -0.4567 -0.0711  0.0114
  288LEU     HG 3045   2.879   4.246   6.123 -0.4360 -0.0140 -0.0233
  288LEU    CD1 3046   2.682   4.302   6.197  0.1626  0.8568  0.1789
  288LEU   HD11 3047   2.579   4.310   6.158 -0.7492 -2.3441  1.6041
  288LEU   HD12 3048   2.712   4.395   6.250 -0.2962  0.3894  1.2704
  288LEU   HD13 3049   2.666   4.212   6.260 -1.9150  0.2117 -1.1891
  288LEU    CD2 3050   2.717   4.133   6.017 -0.1787 -0.1570 -0.0779
  288LEU   HD21 3051   2.612   4.161   5.994 -0.0655  0.8912  0.6102
  288LEU   HD22 3052   2.720   4.040   6.077 -0.9603 -0.9576 -1.2487
  288LEU   HD23 3053   2.762   4.123   5.916 -1.6087  1.2381 -0.9077
  288LEU      C 3054   2.889   4.445   5.766  0.3258 -0.0977  0.0082
  288LEU      O 3055   2.848   4.391   5.664 -0.0639 -0.0060  0.1159
  289PHE      N 3056   2.917   4.576   5.773 -0.2889  0.0546 -0.3301
  289PHE     HN 3057   2.944   4.618   5.859  0.5405  0.0284 -0.5690
  289PHE     CA 3058   2.909   4.667   5.663 -0.7442 -0.0761 -0.4078
  289PHE     HA 3059   2.813   4.652   5.616 -1.2553  0.4997  0.4279
  289PHE     CB 3060   2.940   4.815   5.687 -0.0241 -0.2857 -0.0086
  289PHE    HB1 3061   2.952   4.873   5.593 -2.5636  0.0955 -0.1558
  289PHE    HB2 3062   3.034   4.822   5.745 -0.5475  0.7514  0.7477
  289PHE     CG 3063   2.834   4.889   5.761  0.6163  0.2352  0.3972
  289PHE    CD1 3064   2.705   4.843   5.760  0.5821  0.3080  0.8968
  289PHE    HD1 3065   2.666   4.751   5.720 -1.9605  1.7959 -0.3548
  289PHE    CE1 3066   2.609   4.924   5.816 -0.1447  0.0171  0.1053
  289PHE    HE1 3067   2.505   4.903   5.796 -0.4891  0.6250  1.1542
  289PHE     CZ 3068   2.636   5.047   5.871 -0.0614  0.2367 -0.4296
  289PHE     HZ 3069   2.562   5.118   5.904  1.9398  1.0637  2.7068
  289PHE    CD2 3070   2.867   5.010   5.819  0.3695  0.8067 -0.6322
  289PHE    HD2 3071   2.973   5.026   5.813  0.5590 -0.7905 -3.1206
  289PHE    CE2 3072   2.768   5.087   5.874 -0.0155  0.0732 -0.2717
  289PHE    HE2 3073   2.792   5.176   5.932 -0.0297  0.9080 -1.5157
  289PHE      C 3074   3.000   4.622   5.554  0.1754  0.4034  0.1504
  289PHE      O 3075   2.959   4.620   5.438  0.1537 -0.4311  0.1605
  290ILE      N 3076   3.127   4.591   5.588  0.0174 -0.1453  0.2561
  290ILE     HN 3077   3.147   4.586   5.686 -1.6095 -1.5525  0.5664
  290ILE     CA 3078   3.232   4.548   5.501  0.0123 -0.7483  0.5437
  290ILE     HA 3079   3.252   4.630   5.434 -3.1394 -0.2141  0.0670
  290ILE     CB 3080   3.362   4.546   5.575  0.2395 -0.3454  0.1600
  290ILE     HB 3081   3.358   4.481   5.665  1.7087 -0.8081 -0.0773
  290ILE    CG2 3082   3.473   4.494   5.482  0.1496  0.3816 -0.3603
  290ILE   HG21 3083   3.472   4.384   5.473 -0.0621  0.2385  1.1650
  290ILE   HG22 3084   3.567   4.515   5.538 -0.5273 -1.8804  1.7605
  290ILE   HG23 3085   3.464   4.542   5.382 -0.3693  2.7178  0.7318
  290ILE    CG1 3086   3.394   4.692   5.610 -0.4254 -0.2461  0.3666
  290ILE   HG11 3087   3.311   4.745   5.661  1.9144  1.2872  2.9012
  290ILE   HG12 3088   3.420   4.751   5.519 -0.4383 -1.0830 -0.1860
  290ILE     CD 3089   3.509   4.711   5.709 -0.3792  0.4294  0.1890
  290ILE    HD1 3090   3.499   4.814   5.750 -0.9040  0.5104 -0.1359
  290ILE    HD2 3091   3.606   4.685   5.661 -0.8641 -0.6289 -0.2357
  290ILE    HD3 3092   3.501   4.649   5.801 -0.8431 -0.1032 -0.2031
  290ILE      C 3093   3.201   4.416   5.439 -0.1799 -0.3036 -0.3227
  290ILE      O 3094   3.228   4.390   5.322  0.1676 -0.9325 -0.1104
  291VAL      N 3095   3.140   4.322   5.513  0.4962 -0.4905  0.0092
  291VAL     HN 3096   3.112   4.337   5.607 -1.1924 -1.9651 -0.1932
  291VAL     CA 3097   3.093   4.197   5.461  0.1844 -0.2876 -0.2019
  291VAL     HA 3098   3.187   4.164   5.418  1.4188  0.1896  1.9705
  291VAL     CB 3099   3.056   4.105   5.573  0.3282  0.2904  0.3253
  291VAL     HB 3100   3.001   4.169   5.646 -0.4886  0.2861 -0.2743
  291VAL    CG1 3101   2.981   3.979   5.527 -0.4027  0.6222  0.5849
  291VAL   HG11 3102   2.883   4.015   5.489 -0.6728  0.1498  0.8256
  291VAL   HG12 3103   2.959   3.914   5.614  0.2774  1.7808  1.6644
  291VAL   HG13 3104   3.024   3.907   5.454 -0.1498  1.8661 -0.5384
  291VAL    CG2 3105   3.184   4.059   5.646  0.1143  0.2000  0.6467
  291VAL   HG21 3106   3.248   4.147   5.663  0.8457 -0.2033  0.0505
  291VAL   HG22 3107   3.243   3.990   5.582  0.4323 -1.0614  2.2503
  291VAL   HG23 3108   3.161   4.008   5.742  2.1100  1.7701  2.0379
  291VAL      C 3109   2.988   4.212   5.357 -0.3360 -0.1416  0.3407
  291VAL      O 3110   3.003   4.149   5.252  0.2132  0.1765  0.2281
  292TYR      N 3111   2.888   4.298   5.383  0.1951  0.5651  0.0448
  292TYR     HN 3112   2.871   4.325   5.477  0.6927 -0.7708  0.5388
  292TYR     CA 3113   2.785   4.325   5.287  0.0417 -0.4899 -0.0948
  292TYR     HA 3114   2.741   4.229   5.264 -1.3254  0.3411 -1.0871
  292TYR     CB 3115   2.680   4.423   5.341  0.1315 -0.4610  0.0276
  292TYR    HB1 3116   2.716   4.529   5.341 -1.1482  0.0770 -2.8983
  292TYR    HB2 3117   2.656   4.394   5.445  1.1372  1.7538  0.9488
  292TYR     CG 3118   2.558   4.412   5.256  0.2473  0.0203 -0.2096
  292TYR    CD1 3119   2.444   4.352   5.306  0.1219  0.3824 -0.0575
  292TYR    HD1 3120   2.439   4.321   5.409 -3.2991  0.4854 -0.0790
  292TYR    CE1 3121   2.331   4.338   5.228  0.3156 -0.4571 -0.2010
  292TYR    HE1 3122   2.257   4.270   5.267 -0.8439  0.1963 -1.1919
  292TYR     CZ 3123   2.322   4.397   5.104 -0.4803  0.1419  0.1271
  292TYR     OH 3124   2.208   4.374   5.025 -0.2858  0.0032 -0.1183
  292TYR     HH 3125   2.185   4.455   4.978 -1.8133  0.0919  0.7081
  292TYR    CD2 3126   2.548   4.469   5.132  0.1512 -0.4017 -0.4000
  292TYR    HD2 3127   2.636   4.524   5.102  1.1999 -1.3145  0.9358
  292TYR    CE2 3128   2.433   4.463   5.056 -0.2619 -0.1728  0.1959
  292TYR    HE2 3129   2.433   4.504   4.956 -1.2787  0.4224  0.4265
  292TYR      C 3130   2.845   4.386   5.165 -0.0874  0.3817  0.2745
  292TYR      O 3131   2.807   4.348   5.055 -0.1481  0.4215  0.2808
  293ALA      N 3132   2.930   4.488   5.185 -0.2893  0.5925  0.0677
  293ALA     HN 3133   2.958   4.511   5.278  3.9151 -0.0914 -0.8145
  293ALA     CA 3134   2.972   4.571   5.076 -0.6460  0.2136 -0.3608
  293ALA     HA 3135   2.896   4.618   5.016 -0.7217 -1.0934 -1.3300
  293ALA     CB 3136   3.070   4.677   5.129  0.0746 -0.4014 -0.4392
  293ALA    HB1 3137   3.009   4.748   5.188  1.8094  0.3126  0.5769
  293ALA    HB2 3138   3.127   4.732   5.050 -0.0608 -1.7260 -1.5039
  293ALA    HB3 3139   3.137   4.630   5.204  1.4557 -0.7301 -1.8348
  293ALA      C 3140   3.043   4.489   4.973 -0.1575 -0.5103  0.5334
  293ALA      O 3141   3.011   4.487   4.855 -0.5791 -0.4084  0.6435
  294TYR      N 3142   3.138   4.410   5.025  0.2664 -0.0319  0.4917
  294TYR     HN 3143   3.154   4.412   5.123 -1.1247 -0.6633  0.7518
  294TYR     CA 3144   3.211   4.315   4.945  0.0503 -0.3150  0.6267
  294TYR     HA 3145   3.250   4.371   4.862  2.3909 -0.9900  1.2101
  294TYR     CB 3146   3.330   4.261   5.026  0.3675 -0.3006  0.1728
  294TYR    HB1 3147   3.366   4.165   4.984 -0.8876 -0.7161 -0.0025
  294TYR    HB2 3148   3.292   4.236   5.127 -0.7860  0.1767 -0.1267
  294TYR     CG 3149   3.449   4.351   5.031  0.0368  0.1375  0.1964
  294TYR    CD1 3150   3.499   4.411   4.918 -0.5720  0.2152 -0.0355
  294TYR    HD1 3151   3.464   4.385   4.819 -0.1503 -3.3332  0.6195
  294TYR    CE1 3152   3.608   4.492   4.934  0.2511 -0.8566 -0.0861
  294TYR    HE1 3153   3.648   4.552   4.853 -2.5673  1.5515  0.1057
  294TYR     CZ 3154   3.671   4.516   5.054 -0.4078 -0.0312  0.1059
  294TYR     OH 3155   3.786   4.595   5.073 -0.2250 -0.2309 -0.1550
  294TYR     HH 3156   3.754   4.672   5.122 -0.7599 -0.9403  0.6284
  294TYR    CD2 3157   3.498   4.387   5.155 -0.0582  0.0298  0.2660
  294TYR    HD2 3158   3.460   4.334   5.241 -0.6391 -0.4156 -0.2531
  294TYR    CE2 3159   3.608   4.468   5.166 -0.4667  0.5802  0.3368
  294TYR    HE2 3160   3.643   4.496   5.265  0.6288  2.0435 -0.4250
  294TYR      C 3161   3.135   4.200   4.890 -0.2580  0.3322 -0.3284
  294TYR      O 3162   3.155   4.170   4.772 -0.2633  0.5253 -0.3790
  295MET      N 3163   3.039   4.136   4.960 -0.1672 -0.2813 -0.7512
  295MET     HN 3164   3.030   4.132   5.059 -2.7200 -0.6102 -0.9426
  295MET     CA 3165   2.958   4.035   4.900 -0.6478 -0.4789  0.2146
  295MET     HA 3166   3.033   3.971   4.858 -1.3499 -0.7111 -0.7227
  295MET     CB 3167   2.883   3.947   5.002  0.0785 -0.3744  0.8492
  295MET    HB1 3168   2.827   3.875   4.939 -0.3091  0.7610 -0.1495
  295MET    HB2 3169   2.821   4.013   5.067 -1.2498 -1.1611  0.4246
  295MET     CG 3170   2.978   3.864   5.088  0.8083 -0.0247  0.3909
  295MET    HG1 3171   2.906   3.798   5.142 -0.5031  1.0882  0.0571
  295MET    HG2 3172   3.024   3.930   5.165 -1.4297 -0.7053  2.4050
  295MET     SD 3173   3.111   3.772   5.004 -0.0444 -0.3472 -0.6233
  295MET     CE 3174   2.994   3.672   4.908 -0.1821 -0.8445  0.0592
  295MET    HE1 3175   3.021   3.565   4.896 -0.4419 -0.8430 -0.5857
  295MET    HE2 3176   3.000   3.714   4.806  0.2499  0.7211  0.7065
  295MET    HE3 3177   2.885   3.672   4.932 -1.2587 -1.3744 -3.9719
  295MET      C 3178   2.878   4.087   4.786  0.2492  0.1520 -0.1388
  295MET      O 3179   2.865   4.019   4.684 -0.0498 -0.0359  0.0239
  296TYR      N 3180   2.811   4.203   4.803  0.7063  0.3756  0.1388
  296TYR     HN 3181   2.829   4.261   4.882  0.9280  1.1500 -0.4715
  296TYR     CA 3182   2.739   4.271   4.701  0.4486 -0.0625  0.0253
  296TYR     HA 3183   2.657   4.210   4.665 -0.1719  1.9544 -2.3193
  296TYR     CB 3184   2.675   4.395   4.766  0.0150 -0.2084 -0.1168
  296TYR    HB1 3185   2.747   4.454   4.827 -0.5229  0.8302 -0.4649
  296TYR    HB2 3186   2.601   4.361   4.842  0.8682 -1.2242  0.2727
  296TYR     CG 3187   2.605   4.482   4.667 -0.1721  0.0365  0.2256
  296TYR    CD1 3188   2.674   4.586   4.611 -0.2405 -0.2354 -0.3815
  296TYR    HD1 3189   2.775   4.595   4.648  1.1087 -1.1430 -3.5145
  296TYR    CE1 3190   2.621   4.660   4.508  0.2085 -0.1494 -0.5564
  296TYR    HE1 3191   2.686   4.733   4.462 -0.5129  2.7335  2.5436
  296TYR     CZ 3192   2.492   4.634   4.469 -0.1129  0.1649  0.2709
  296TYR     OH 3193   2.445   4.717   4.364  0.1908 -0.3644 -0.2882
  296TYR     HH 3194   2.349   4.722   4.374  0.2513 -0.5043  0.4538
  296TYR    CD2 3195   2.474   4.461   4.630 -0.0207 -0.0004 -0.2918
  296TYR    HD2 3196   2.411   4.383   4.669  0.1727  0.0283  0.0730
  296TYR    CE2 3197   2.418   4.534   4.527 -0.0949 -0.2677 -0.4433
  296TYR    HE2 3198   2.322   4.505   4.486  0.0569  0.6224 -1.4587
  296TYR      C 3199   2.820   4.301   4.579  0.0333  0.5677 -0.1076
  296TYR      O 3200   2.775   4.287   4.466  0.3215  0.0681 -0.1670
  297ILE      N 3201   2.946   4.343   4.597 -0.0172  0.3834  0.7265
  297ILE     HN 3202   2.993   4.359   4.684  0.5614 -2.6624  1.0853
  297ILE     CA 3203   3.036   4.359   4.487  0.1040 -0.2207  0.7337
  297ILE     HA 3204   2.981   4.417   4.415  0.4596 -0.1012  0.5537
  297ILE     CB 3205   3.162   4.426   4.536  0.0307  0.1957  0.3626
  297ILE     HB 3206   3.177   4.387   4.639  0.6965 -1.2394 -0.2496
  297ILE    CG2 3207   3.287   4.390   4.454 -0.3059 -0.3073  0.0652
  297ILE   HG21 3208   3.307   4.281   4.445  0.7083 -0.0485 -1.1302
  297ILE   HG22 3209   3.372   4.448   4.496 -0.9253  1.1298 -0.5880
  297ILE   HG23 3210   3.284   4.424   4.348  2.7257 -0.2387 -0.0754
  297ILE    CG1 3211   3.142   4.577   4.555  0.0721  0.2312  0.1251
  297ILE   HG11 3212   3.037   4.611   4.567 -0.3613 -1.3388  1.1340
  297ILE   HG12 3213   3.174   4.629   4.463 -0.6172  0.3197 -0.0689
  297ILE     CD 3214   3.229   4.637   4.666 -0.1008  0.0769  0.3463
  297ILE    HD1 3215   3.218   4.601   4.770  0.8368 -2.6502 -0.4105
  297ILE    HD2 3216   3.210   4.746   4.677  2.3592  0.6301 -0.2663
  297ILE    HD3 3217   3.335   4.623   4.637  0.1150 -0.1854  1.2404
  297ILE      C 3218   3.071   4.241   4.404 -0.6120 -0.2754  0.5055
  297ILE      O 3219   3.060   4.240   4.282  0.5640 -0.3305  0.3831
  298LEU      N 3220   3.107   4.128   4.468  0.0980 -0.2830  0.0990
  298LEU     HN 3221   3.109   4.127   4.568 -0.3339 -1.3716  0.1113
  298LEU     CA 3222   3.112   4.000   4.405  0.0961 -0.1674 -0.1366
  298LEU     HA 3223   3.173   4.011   4.316 -2.4897 -0.6624 -2.0818
  298LEU     CB 3224   3.166   3.889   4.497 -0.3089 -0.0257  0.2741
  298LEU    HB1 3225   3.191   3.796   4.441  1.2858  0.6253 -0.1323
  298LEU    HB2 3226   3.083   3.861   4.566 -0.1201 -1.1368  0.0756
  298LEU     CG 3227   3.304   3.919   4.558 -0.2966  0.1206  0.1739
  298LEU     HG 3228   3.290   4.015   4.611  2.0621  0.3097  0.5594
  298LEU    CD1 3229   3.335   3.804   4.656 -0.5865  0.0169  0.1438
  298LEU   HD11 3230   3.436   3.830   4.693 -0.7325  0.1157  0.4778
  298LEU   HD12 3231   3.343   3.707   4.603 -0.6409  0.6412 -1.0688
  298LEU   HD13 3232   3.257   3.791   4.734 -0.2943  2.3724  0.9048
  298LEU    CD2 3233   3.417   3.933   4.454 -0.2906  0.4845  0.2265
  298LEU   HD21 3234   3.439   3.834   4.409 -0.7977 -0.3889  1.8232
  298LEU   HD22 3235   3.501   3.966   4.518 -0.4838  0.8411  0.2999
  298LEU   HD23 3236   3.389   4.017   4.386 -0.5866 -0.3744 -0.7440
  298LEU      C 3237   2.989   3.946   4.340  0.0104  0.0540 -0.1608
  298LEU      O 3238   2.991   3.897   4.227  0.1615 -0.2910 -0.0134
  299TRP      N 3239   2.869   3.952   4.401  0.0754  0.6532 -0.0816
  299TRP     HN 3240   2.861   3.990   4.492 -0.7235  1.6296 -0.5512
  299TRP     CA 3241   2.746   3.909   4.342  0.0911  0.1994  0.2096
  299TRP     HA 3242   2.750   3.814   4.290 -2.9909  0.2311 -0.2553
  299TRP     CB 3243   2.641   3.897   4.453  0.0930  0.5012  0.2450
  299TRP    HB1 3244   2.538   3.888   4.411  0.2193  0.3692 -0.0402
  299TRP    HB2 3245   2.623   3.988   4.514  2.0554 -0.4789  2.4141
  299TRP     CG 3246   2.654   3.786   4.552 -0.1503 -0.0832 -0.3707
  299TRP    CD1 3247   2.767   3.721   4.593 -0.2354  0.2046  0.3266
  299TRP    HD1 3248   2.865   3.748   4.556 -0.4599  0.4467 -0.1003
  299TRP    NE1 3249   2.735   3.640   4.698  0.0275  0.4438  0.5953
  299TRP    HE1 3250   2.795   3.578   4.745  1.3513  0.6783 -0.7290
  299TRP    CE2 3251   2.599   3.645   4.718 -0.0826 -0.1511  0.0387
  299TRP    CD2 3252   2.543   3.732   4.625  0.1180  0.2413  0.2814
  299TRP    CE3 3253   2.409   3.755   4.627  0.1814  0.6262  0.1461
  299TRP    HE3 3254   2.367   3.831   4.563 -0.5754  2.5362  2.7068
  299TRP    CZ3 3255   2.335   3.689   4.722 -0.1179  0.0431 -0.4871
  299TRP    HZ3 3256   2.228   3.705   4.714  0.2072  2.2523 -1.1518
  299TRP    CZ2 3257   2.524   3.574   4.805  0.1455 -0.2967  0.1187
  299TRP    HZ2 3258   2.568   3.503   4.873 -0.0772 -1.2690 -0.7372
  299TRP    CH2 3259   2.388   3.597   4.808  0.2328  0.3220 -0.4034
  299TRP    HH2 3260   2.326   3.541   4.876  2.1704  1.1370  2.2065
  299TRP      C 3261   2.697   4.003   4.238 -0.2895 -0.1938  0.0272
  299TRP      O 3262   2.662   3.960   4.128  0.0054  0.0006 -0.1465
  300LYS      N 3263   2.703   4.136   4.257  0.0718 -0.2072  0.0197
  300LYS     HN 3264   2.728   4.172   4.346  0.2777 -1.4694  0.4833
  300LYS     CA 3265   2.665   4.235   4.161  0.6521 -0.2804 -0.2918
  300LYS     HA 3266   2.563   4.210   4.135  0.4641  0.5485 -0.4000
  300LYS     CB 3267   2.648   4.380   4.210  0.3139 -0.2156 -0.5927
  300LYS    HB1 3268   2.741   4.427   4.248 -0.1593  0.8701 -0.7543
  300LYS    HB2 3269   2.579   4.374   4.296  1.8154 -0.5065  0.6320
  300LYS     CG 3270   2.601   4.479   4.104 -0.2005  0.6550  0.4316
  300LYS    HG1 3271   2.661   4.495   4.012  0.0389  1.6935  0.7516
  300LYS    HG2 3272   2.602   4.573   4.164  0.3667 -0.0647  1.5819
  300LYS     CD 3273   2.462   4.457   4.042  0.1875 -1.2807  0.1862
  300LYS    HD1 3274   2.457   4.370   3.973 -1.3024 -1.5333  0.5845
  300LYS    HD2 3275   2.442   4.551   3.986 -0.8731 -0.7247  1.4626
  300LYS     CE 3276   2.351   4.425   4.141  0.0978  1.4479  1.0717
  300LYS    HE1 3277   2.348   4.484   4.235  0.9225  0.3900  1.7804
  300LYS    HE2 3278   2.370   4.319   4.170 -1.0105  0.5995 -1.0374
  300LYS     NZ 3279   2.218   4.432   4.075  0.5647  0.0444 -0.0732
  300LYS    HZ1 3280   2.196   4.533   4.062 -0.0072 -0.3763 -3.1468
  300LYS    HZ2 3281   2.137   4.405   4.134  1.6450  1.5199  2.2382
  300LYS    HZ3 3282   2.212   4.403   3.975  1.2835  2.5995 -0.9377
  300LYS      C 3283   2.751   4.231   4.039  0.1209 -0.5495 -0.6632
  300LYS      O 3284   2.685   4.231   3.935 -0.4753 -0.0746 -0.2961
  301ALA      N 3285   2.885   4.226   4.046  0.1045 -0.1301  0.0545
  301ALA     HN 3286   2.929   4.228   4.135  2.5916  0.5466 -1.1196
  301ALA     CA 3287   2.971   4.234   3.932 -0.2512  0.0052 -0.2076
  301ALA     HA 3288   2.945   4.319   3.871 -0.3349  0.6996  0.7672
  301ALA     CB 3289   3.117   4.247   3.980 -0.2743 -0.0560 -0.1188
  301ALA    HB1 3290   3.156   4.151   4.019 -0.3421 -0.8431 -1.8880
  301ALA    HB2 3291   3.126   4.317   4.066  2.4037  0.3878 -0.6797
  301ALA    HB3 3292   3.188   4.279   3.901  0.7837 -2.8620 -0.4132
  301ALA      C 3293   2.969   4.105   3.859 -0.5864  0.0750 -0.3244
  301ALA      O 3294   2.952   4.112   3.738  0.8513 -0.1791 -0.5558
  302HSD      N 3295   2.954   3.989   3.926  0.0432 -0.1294 -0.5271
  302HSD     HN 3296   2.959   3.997   4.026  1.4436  1.9327 -0.7018
  302HSD     CA 3297   2.929   3.859   3.871  0.3685 -0.4801  0.1431
  302HSD     HA 3298   3.019   3.844   3.814  1.7486  2.5486  1.3019
  302HSD     CB 3299   2.917   3.750   3.979 -0.0664 -0.2262  0.3563
  302HSD    HB1 3300   2.828   3.763   4.044  0.9826 -0.9453  2.0066
  302HSD    HB2 3301   3.014   3.760   4.031  0.6026  1.7692 -1.1523
  302HSD    ND1 3302   3.008   3.526   3.909  0.2033 -0.2294 -0.5880
  302HSD    HD1 3303   3.106   3.545   3.922  0.5349 -1.8904 -0.4485
  302HSD     CG 3304   2.903   3.614   3.915  0.3144 -0.1433  0.0913
  302HSD    CE1 3305   2.968   3.407   3.857  0.1731 -0.3593 -0.2650
  302HSD    HE1 3306   3.022   3.313   3.860 -0.5627 -0.8024 -0.4822
  302HSD    NE2 3307   2.838   3.416   3.834  0.0717  0.6479  0.6347
  302HSD    CD2 3308   2.796   3.542   3.872 -0.2453  0.7463 -0.0336
  302HSD    HD2 3309   2.697   3.571   3.839  0.0262  1.3298 -0.3599
  302HSD      C 3310   2.801   3.859   3.795  0.0994  0.0884  0.5857
  302HSD      O 3311   2.795   3.820   3.679 -0.1868  0.2638  0.5390
  303SER      N 3312   2.691   3.909   3.856 -0.2192  0.2330 -0.1002
  303SER     HN 3313   2.695   3.940   3.950  0.4118  1.0496 -0.3834
  303SER     CA 3314   2.560   3.921   3.801 -0.0978  0.2143 -0.4021
  303SER     HA 3315   2.532   3.830   3.752  0.1657 -0.6000  0.9121
  303SER     CB 3316   2.457   3.951   3.912  0.2011  0.2833 -0.1414
  303SER    HB1 3317   2.485   4.044   3.966 -3.0959  1.0461  0.4908
  303SER    HB2 3318   2.452   3.876   3.994 -0.5736  0.4872  0.0078
  303SER     OG 3319   2.323   3.969   3.870  0.0331  0.3638  0.4162
  303SER    HG1 3320   2.273   3.985   3.950 -1.7137 -1.8082 -0.1145
  303SER      C 3321   2.548   4.014   3.685  0.6837  0.5250 -0.2383
  303SER      O 3322   2.489   3.984   3.581  0.1294 -0.2629  0.2888
  304HSD      N 3323   2.604   4.136   3.696  0.4179  0.5891  0.4656
  304HSD     HN 3324   2.637   4.163   3.786  4.2938  0.0396 -0.5911
  304HSD     CA 3325   2.618   4.215   3.578  0.1692 -0.1988 -0.1058
  304HSD     HA 3326   2.518   4.233   3.541  0.0754  1.1787  0.7388
  304HSD     CB 3327   2.678   4.349   3.626  0.2876 -0.1603 -0.3594
  304HSD    HB1 3328   2.770   4.334   3.687  0.9538  1.1618 -1.0083
  304HSD    HB2 3329   2.609   4.373   3.709  1.9304 -0.8591  1.2853
  304HSD    ND1 3330   2.587   4.514   3.458 -0.1704 -0.2453 -0.1982
  304HSD    HD1 3331   2.491   4.485   3.466 -0.6163  0.5750 -2.0207
  304HSD     CG 3332   2.694   4.457   3.523 -0.0416  0.4577  0.2296
  304HSD    CE1 3333   2.631   4.613   3.375  0.3775 -0.2308  0.1076
  304HSD    HE1 3334   2.564   4.680   3.322 -0.4602  0.1858  1.6168
  304HSD    NE2 3335   2.763   4.618   3.382  0.4043 -0.1952 -0.4479
  304HSD    CD2 3336   2.802   4.519   3.469  0.0794 -0.1840 -0.2865
  304HSD    HD2 3337   2.910   4.505   3.478  0.3544  0.2318 -2.4501
  304HSD      C 3338   2.706   4.164   3.469 -0.1395 -1.2061  0.1094
  304HSD      O 3339   2.674   4.173   3.350 -0.1015  0.0747  0.1767
  305ALA      N 3340   2.824   4.108   3.499  0.6889  0.5294  0.2285
  305ALA     HN 3341   2.861   4.099   3.591  4.7131 -1.6168 -1.3436
  305ALA     CA 3342   2.907   4.044   3.401  0.2172  0.2509  0.0040
  305ALA     HA 3343   2.923   4.112   3.319  0.4032 -2.3236 -2.2339
  305ALA     CB 3344   3.045   4.008   3.458  0.1361  0.1117  0.1119
  305ALA    HB1 3345   3.098   4.088   3.514 -0.0381  0.1424  0.2305
  305ALA    HB2 3346   3.111   3.976   3.374  0.9088 -0.3533  0.8753
  305ALA    HB3 3347   3.033   3.919   3.525 -2.3882  0.4361  0.1840
  305ALA      C 3348   2.851   3.934   3.318  0.1741  0.3485 -0.0975
  305ALA      O 3349   2.876   3.926   3.198 -0.2458 -0.4733 -0.1361
  306VAL      N 3350   2.778   3.836   3.375 -0.0344  0.0467 -0.8745
  306VAL     HN 3351   2.751   3.835   3.471  0.1049  0.7736 -0.8232
  306VAL     CA 3352   2.707   3.736   3.302  0.1575 -0.4752 -0.3548
  306VAL     HA 3353   2.791   3.689   3.253  1.8689 -0.3980  2.2954
  306VAL     CB 3354   2.651   3.621   3.381  0.1280  0.2110  0.6406
  306VAL     HB 3355   2.609   3.546   3.310 -0.4551  1.1380 -0.0228
  306VAL    CG1 3356   2.756   3.542   3.461  0.2038  0.0391  0.3764
  306VAL   HG11 3357   2.850   3.538   3.402 -1.8019  0.3944 -3.1006
  306VAL   HG12 3358   2.718   3.438   3.466 -2.1294  0.8091  0.1329
  306VAL   HG13 3359   2.789   3.579   3.561 -0.6961  0.3380  0.5784
  306VAL    CG2 3360   2.537   3.665   3.474 -0.6212 -0.2432 -0.0442
  306VAL   HG21 3361   2.500   3.585   3.541 -1.8291  1.4492  1.4030
  306VAL   HG22 3362   2.451   3.693   3.409 -2.0377 -1.0207  1.4338
  306VAL   HG23 3363   2.564   3.751   3.540 -0.7876 -1.1220  1.2022
  306VAL      C 3364   2.608   3.789   3.204 -0.2498 -0.2769  0.1597
  306VAL      O 3365   2.584   3.721   3.104 -0.4131  0.2400 -0.1581
  307ARG      N 3366   2.552   3.909   3.229 -0.0869 -0.0952 -0.3354
  307ARG     HN 3367   2.572   3.954   3.315 -1.5689  0.4637 -0.2527
  307ARG     CA 3368   2.458   3.967   3.138 -0.1882 -0.1551 -0.2698
  307ARG     HA 3369   2.403   3.890   3.086  0.7128 -2.4751  1.9767
  307ARG     CB 3370   2.344   4.040   3.211 -0.1533 -0.3918  0.0240
  307ARG    HB1 3371   2.279   4.113   3.159 -2.4377 -0.1762  2.8954
  307ARG    HB2 3372   2.389   4.105   3.290  0.0556  1.2263 -1.3687
  307ARG     CG 3373   2.252   3.934   3.271 -0.1424 -0.2740  0.2541
  307ARG    HG1 3374   2.306   3.853   3.325 -2.5657 -1.2055  1.4520
  307ARG    HG2 3375   2.181   3.894   3.195 -0.6709 -1.9488  1.5591
  307ARG     CD 3376   2.160   3.999   3.374 -0.1164  0.4267 -0.1601
  307ARG    HD1 3377   2.097   4.076   3.324 -1.2416 -1.1365 -1.2104
  307ARG    HD2 3378   2.217   4.042   3.459  1.3373  0.5692 -1.1688
  307ARG     NE 3379   2.073   3.893   3.432  0.9464 -0.2705  0.1791
  307ARG     HE 3380   2.089   3.865   3.526  1.2506  2.9604  1.1998
  307ARG     CZ 3381   1.971   3.831   3.367  0.5101  0.1207  0.4861
  307ARG    NH1 3382   1.928   3.848   3.238 -0.3582 -0.3783  0.6989
  307ARG   HH11 3383   1.968   3.906   3.167 -1.4907 -1.5716 -1.0034
  307ARG   HH12 3384   1.858   3.781   3.215 -0.0102 -0.5960  0.2593
  307ARG    NH2 3385   1.911   3.733   3.441 -0.3284  0.1642 -0.1180
  307ARG   HH21 3386   1.951   3.719   3.531 -1.5623  0.2827  0.4727
  307ARG   HH22 3387   1.847   3.666   3.404  2.1551 -1.9200 -0.9498
  307ARG      C 3388   2.513   4.047   3.025  0.2993 -0.1046 -0.0026
  307ARG      O 3389   2.445   4.061   2.923  0.0434 -0.5033  0.1060
  308MET      N 3390   2.634   4.100   3.049  0.2631 -0.1205  0.2141
  308MET     HN 3391   2.673   4.076   3.138  0.1488 -1.5448 -0.0919
  308MET     CA 3392   2.706   4.188   2.963 -0.1904  0.0243 -0.0171
  308MET     HA 3393   2.643   4.232   2.887  1.1371  1.7827 -0.1602
  308MET     CB 3394   2.764   4.314   3.029  0.0175 -0.0623 -0.0340
  308MET    HB1 3395   2.804   4.373   2.944 -1.6841  1.7831  0.3729
  308MET    HB2 3396   2.846   4.290   3.100  1.8003  1.4587 -1.4604
  308MET     CG 3397   2.663   4.395   3.111 -0.7078 -0.9631 -0.0251
  308MET    HG1 3398   2.721   4.478   3.157 -1.4330  0.3954 -1.4972
  308MET    HG2 3399   2.630   4.328   3.194  1.9167  0.6019  2.5033
  308MET     SD 3400   2.530   4.467   3.011 -0.4973 -0.2418  0.2100
  308MET     CE 3401   2.418   4.487   3.152 -0.2365  0.3099  0.3450
  308MET    HE1 3402   2.438   4.582   3.206 -0.1016 -1.4842  3.7202
  308MET    HE2 3403   2.431   4.405   3.226 -2.9182 -0.5780 -0.0358
  308MET    HE3 3404   2.311   4.480   3.121 -0.3745 -2.1242  1.1998
  308MET      C 3405   2.811   4.115   2.888 -0.5805 -0.3288 -0.2278
  308MET      O 3406   2.852   4.155   2.779 -0.2671  0.0726  0.0326
  309ILE      N 3407   2.847   3.992   2.930  0.1439  0.1594  0.6134
  309ILE     HN 3408   2.827   3.952   3.019  2.9758  0.5989  1.5387
  309ILE     CA 3409   2.946   3.927   2.850 -0.4968 -0.4092  0.2685
  309ILE     HA 3410   3.023   3.999   2.823 -2.1988  2.4171  2.3194
  309ILE     CB 3411   3.006   3.815   2.929 -0.1265 -0.1292  0.3865
  309ILE     HB 3412   3.052   3.846   3.026 -0.6350 -1.8600  1.2255
  309ILE    CG2 3413   2.898   3.716   2.974 -0.5539  0.2371  0.1703
  309ILE   HG21 3414   2.799   3.759   3.004  0.2297  0.4841  2.6206
  309ILE   HG22 3415   2.940   3.680   3.070 -1.3414  0.4190  0.5973
  309ILE   HG23 3416   2.884   3.635   2.899 -0.0683 -0.2155  0.5644
  309ILE    CG1 3417   3.128   3.757   2.856  0.3128  0.2885  0.7730
  309ILE   HG11 3418   3.099   3.714   2.758 -0.4644  3.4202 -0.5024
  309ILE   HG12 3419   3.165   3.667   2.909  1.5829 -0.5108 -1.3449
  309ILE     CD 3420   3.241   3.857   2.836 -0.2659  0.9250  0.6452
  309ILE    HD1 3421   3.341   3.810   2.825 -0.7705  0.1316 -0.8806
  309ILE    HD2 3422   3.241   3.915   2.931 -0.1128  0.2062  1.0893
  309ILE    HD3 3423   3.223   3.931   2.754  1.4977 -0.5811 -1.2161
  309ILE      C 3424   2.889   3.868   2.726 -0.1394 -0.3570  0.0769
  309ILE      O 3425   2.962   3.849   2.629 -0.2427  0.1410 -0.1022
  310GLN      N 3426   2.755   3.852   2.726 -0.1681 -0.1433  0.6852
  310GLN     HN 3427   2.707   3.844   2.813 -2.4265 -0.4079 -0.5100
  310GLN     CA 3428   2.684   3.812   2.609  0.6784 -0.4104  0.2535
  310GLN     HA 3429   2.734   3.725   2.569  0.7546  0.5880 -2.0153
  310GLN     CB 3430   2.535   3.791   2.641  0.4540 -0.1179 -0.5593
  310GLN    HB1 3431   2.477   3.780   2.547 -0.4598 -0.6551  0.0572
  310GLN    HB2 3432   2.486   3.884   2.678  3.6073  1.2872  0.4546
  310GLN     CG 3433   2.490   3.673   2.728  0.2712  0.0770 -0.3905
  310GLN    HG1 3434   2.386   3.634   2.731  1.3213 -3.0309 -0.6574
  310GLN    HG2 3435   2.512   3.689   2.836 -0.4636  1.1983 -0.3827
  310GLN     CD 3436   2.574   3.549   2.700  0.2249 -0.0646  0.0912
  310GLN    OE1 3437   2.662   3.532   2.784 -0.2202 -0.1963  0.5380
  310GLN    NE2 3438   2.538   3.470   2.596 -0.2891  0.0765  0.1568
  310GLN   HE21 3439   2.593   3.390   2.573 -1.5884 -0.0731 -2.8603
  310GLN   HE22 3440   2.477   3.507   2.525  1.0018  3.4097  0.5789
  310GLN      C 3441   2.700   3.899   2.489  0.3203 -0.2213  0.3406
  310GLN      O 3442   2.699   3.847   2.378  0.1684  0.2969  0.0957
  311ARG      N 3443   2.705   4.031   2.516  0.2020 -0.2195  0.3536
  311ARG     HN 3444   2.699   4.058   2.612  0.8290 -0.6717  0.5257
  311ARG     CA 3445   2.751   4.139   2.435  0.1967 -0.1500  0.4430
  311ARG     HA 3446   2.728   4.101   2.337 -2.1219  0.7025  0.5765
  311ARG     CB 3447   2.656   4.259   2.456 -0.0085 -0.2703  0.2122
  311ARG    HB1 3448   2.707   4.350   2.418 -0.2424  0.3700  1.3683
  311ARG    HB2 3449   2.628   4.268   2.563 -0.6496 -1.0062  0.1150
  311ARG     CG 3450   2.527   4.269   2.375 -0.1267 -0.1456  0.4124
  311ARG    HG1 3451   2.549   4.281   2.266 -2.8918  0.1761 -0.1803
  311ARG    HG2 3452   2.481   4.366   2.401 -0.8534 -0.0785 -0.9803
  311ARG     CD 3453   2.422   4.158   2.378  0.3154 -0.5879 -0.1179
  311ARG    HD1 3454   2.460   4.058   2.348 -0.6939 -0.3015 -2.6422
  311ARG    HD2 3455   2.336   4.176   2.309 -1.9100 -1.8309  2.1410
  311ARG     NE 3456   2.379   4.153   2.521 -0.1593  0.0636 -0.2338
  311ARG     HE 3457   2.435   4.194   2.593  1.6857  0.7671 -1.9745
  311ARG     CZ 3458   2.250   4.120   2.553 -0.1018  0.0438 -0.0220
  311ARG    NH1 3459   2.177   4.045   2.466  0.7862 -0.3981 -0.3986
  311ARG   HH11 3460   2.212   3.997   2.385 -0.2347 -4.4600  1.3217
  311ARG   HH12 3461   2.077   4.047   2.475  0.7932  3.1311  0.0924
  311ARG    NH2 3462   2.185   4.155   2.668  0.0514  0.4614 -0.0578
  311ARG   HH21 3463   2.228   4.209   2.740 -1.2780  0.3304  0.8664
  311ARG   HH22 3464   2.099   4.107   2.687  0.0687  1.1138  1.8490
  311ARG      C 3465   2.896   4.173   2.427  0.0287  0.5227  0.1303
  311ARG      O 3466   2.938   4.208   2.317 -0.3250 -0.4747 -0.3393
  312GLY      N 3467   2.976   4.166   2.534  0.0069  0.1634  0.1250
  312GLY     HN 3468   2.936   4.130   2.619 -1.2289 -2.3317 -1.3762
  312GLY     CA 3469   3.116   4.193   2.525  0.0910 -0.4299 -0.4147
  312GLY    HA1 3470   3.155   4.113   2.464  2.2394 -0.1323  0.4958
  312GLY    HA2 3471   3.161   4.192   2.623 -1.8591  1.8057  0.6275
  312GLY      C 3472   3.146   4.327   2.465  0.1332 -0.2622 -0.0178
  312GLY      O 3473   3.080   4.419   2.514  0.1055 -0.0531 -0.4500
  313THR      N 3474   3.240   4.348   2.372  0.3458  0.2472  0.3043
  313THR     HN 3475   3.285   4.273   2.324  0.2632 -0.8770  1.9143
  313THR     CA 3476   3.280   4.471   2.311 -0.0265  0.0616 -0.3202
  313THR     HA 3477   3.222   4.552   2.352 -1.2946 -0.6073 -0.7166
  313THR     CB 3478   3.426   4.503   2.310 -0.0140  0.0121 -0.0124
  313THR     HB 3479   3.453   4.596   2.255  1.3798 -0.0430  0.5423
  313THR    OG1 3480   3.507   4.400   2.256 -0.1716 -0.2621  0.2703
  313THR    HG1 3481   3.564   4.439   2.189 -0.8645 -0.7770 -0.6504
  313THR    CG2 3482   3.451   4.533   2.459  0.0869  0.1583 -0.0565
  313THR   HG21 3483   3.554   4.567   2.483  1.6530 -3.9031 -0.1040
  313THR   HG22 3484   3.448   4.441   2.521  0.8484  0.0172 -0.2215
  313THR   HG23 3485   3.386   4.616   2.494  0.7414  0.7111 -0.1453
  313THR      C 3486   3.235   4.484   2.169 -0.3231 -0.1687 -0.2520
  313THR      O 3487   3.250   4.590   2.108  0.4107 -0.1074  0.0145
  314GLN      N 3488   3.183   4.378   2.107 -1.0730 -0.0766  0.2089
  314GLN     HN 3489   3.186   4.288   2.150  1.2805 -1.9606 -3.3372
  314GLN     CA 3490   3.135   4.385   1.972  0.2665 -0.2351 -0.2919
  314GLN     HA 3491   3.149   4.481   1.924 -1.8834 -0.6548 -1.8983
  314GLN     CB 3492   3.232   4.307   1.883 -0.0781 -0.6488 -0.3077
  314GLN    HB1 3493   3.178   4.294   1.787 -1.4982  1.8631  0.0761
  314GLN    HB2 3494   3.239   4.202   1.918 -0.5622 -0.3787  0.6137
  314GLN     CG 3495   3.378   4.350   1.864 -0.2515  0.1312  0.1021
  314GLN    HG1 3496   3.428   4.276   1.798 -0.8801  0.1332 -0.3886
  314GLN    HG2 3497   3.435   4.352   1.960  0.1342  1.8478 -0.1246
  314GLN     CD 3498   3.384   4.480   1.786 -0.4715  0.1939  0.1882
  314GLN    OE1 3499   3.383   4.470   1.663 -0.1220 -0.2226  0.2167
  314GLN    NE2 3500   3.387   4.600   1.850 -0.3142  0.2667  0.0450
  314GLN   HE21 3501   3.392   4.688   1.803  0.8958  1.3635  2.0862
  314GLN   HE22 3502   3.377   4.595   1.949  2.1811 -3.5158  0.3411
  314GLN      C 3503   2.992   4.352   1.949 -0.0234  0.5521  0.3121
  314GLN      O 3504   2.938   4.337   1.839  0.1674  0.4472  0.2319
  315LYS      N 3505   2.920   4.329   2.060 -0.0236  0.4610  0.2940
  315LYS     HN 3506   2.961   4.329   2.151  0.1460  1.4211  0.2204
  315LYS     CA 3507   2.778   4.329   2.072 -0.0537 -0.1276 -0.0410
  315LYS     HA 3508   2.760   4.332   2.178 -0.7692 -1.3400 -0.0978
  315LYS     CB 3509   2.708   4.448   2.004 -0.5784 -0.2211  0.3289
  315LYS    HB1 3510   2.598   4.439   2.001 -0.4895 -2.2173  1.2889
  315LYS    HB2 3511   2.736   4.450   1.897 -0.4299  2.3684  0.3543
  315LYS     CG 3512   2.726   4.583   2.074 -0.3045 -0.3167  0.4461
  315LYS    HG1 3513   2.835   4.607   2.065 -0.0340 -0.2628  3.0231
  315LYS    HG2 3514   2.692   4.569   2.179  2.1609  1.5609  1.6247
  315LYS     CD 3515   2.642   4.687   2.001  0.4678 -0.2742 -0.4060
  315LYS    HD1 3516   2.538   4.649   1.997  0.9643 -2.0124  1.4830
  315LYS    HD2 3517   2.685   4.703   1.900  1.6898 -0.9509 -0.0124
  315LYS     CE 3518   2.650   4.830   2.057 -0.1762 -0.4579  0.1666
  315LYS    HE1 3519   2.745   4.876   2.023 -0.5314  0.1525 -0.0007
  315LYS    HE2 3520   2.634   4.832   2.167  2.1042  0.1282  0.5418
  315LYS     NZ 3521   2.550   4.919   1.995  0.6101  0.1058 -0.3083
  315LYS    HZ1 3522   2.455   4.876   1.994  1.3647 -1.6623 -1.3117
  315LYS    HZ2 3523   2.574   4.944   1.897  1.2052  1.5782  0.1771
  315LYS    HZ3 3524   2.546   5.006   2.051  0.3156 -0.3885  0.4565
  315LYS      C 3525   2.713   4.197   2.048 -0.0523 -0.0564 -0.4455
  315LYS      O 3526   2.595   4.186   2.015 -0.2466  0.3856  0.0959
  316SER      N 3527   2.792   4.092   2.076  0.1249  0.1920 -0.0113
  316SER     HN 3528   2.885   4.115   2.105 -0.1925  2.0372 -0.3673
  316SER     CA 3529   2.761   3.953   2.060 -0.3278  0.2107  0.6661
  316SER     HA 3530   2.708   3.916   2.146  0.1733 -0.5918  0.6377
  316SER     CB 3531   2.691   3.907   1.931  0.0725 -0.0627  0.5424
  316SER    HB1 3532   2.758   3.933   1.847 -0.9146  3.0515  0.5489
  316SER    HB2 3533   2.602   3.967   1.901  0.5214 -0.0735 -0.8782
  316SER     OG 3534   2.653   3.771   1.942 -0.5484  0.0144 -0.5415
  316SER    HG1 3535   2.723   3.712   1.914 -0.0492  0.2928  0.1000
  316SER      C 3536   2.895   3.890   2.064 -0.3197  0.1798 -0.0174
  316SER      O 3537   2.991   3.925   1.995 -0.3969 -0.2566 -0.3545
  317ILE      N 3538   2.900   3.792   2.157 -0.2493 -0.3602 -0.5780
  317ILE     HN 3539   2.821   3.772   2.213  0.2883 -0.6726  0.0770
  317ILE     CA 3540   3.018   3.717   2.186 -0.1716  0.1014  0.3287
  317ILE     HA 3541   3.079   3.706   2.098 -2.6628  0.0297 -1.4836
  317ILE     CB 3542   2.962   3.582   2.221 -0.3608  0.1003  0.0278
  317ILE     HB 3543   3.039   3.502   2.226 -2.5465 -2.0552  2.0264
  317ILE    CG2 3544   2.895   3.579   2.360  0.1607 -0.0588  0.2816
  317ILE   HG21 3545   2.864   3.476   2.385  0.6099 -0.6744 -1.5502
  317ILE   HG22 3546   2.803   3.641   2.366  0.4269  0.3286  0.4558
  317ILE   HG23 3547   2.955   3.615   2.446 -1.7120 -3.3063  3.2153
  317ILE    CG1 3548   2.872   3.522   2.112  0.2893  0.0849 -0.5069
  317ILE   HG11 3549   2.773   3.572   2.104 -0.6289 -1.3851  0.9892
  317ILE   HG12 3550   2.847   3.418   2.142  1.7652  0.1230  0.9889
  317ILE     CD 3551   2.945   3.517   1.978  0.4676 -0.5062 -0.3900
  317ILE    HD1 3552   2.893   3.445   1.911  2.0609 -2.2915  0.1733
  317ILE    HD2 3553   3.052   3.487   1.989  0.9083  1.4234  1.0559
  317ILE    HD3 3554   2.946   3.616   1.929  0.7865 -0.5191 -0.4128
  317ILE      C 3555   3.108   3.777   2.289 -0.0450  0.4867 -0.0050
  317ILE      O 3556   3.096   3.895   2.318 -0.0881  0.5382 -0.2258
  327VAL      N 3557   3.201   3.700   2.348 -0.2612  0.1313 -0.1192
  327VAL     HN 3558   3.214   3.607   2.315 -2.5946 -1.2117  2.4017
  327VAL     CA 3559   3.269   3.750   2.464  0.0280 -0.4476 -0.0347
  327VAL     HA 3560   3.213   3.827   2.515 -0.0326 -0.5022 -0.0173
  327VAL     CB 3561   3.397   3.817   2.425 -0.1870  0.0131  0.0432
  327VAL     HB 3562   3.361   3.878   2.339  0.6869 -0.7437 -0.8898
  327VAL    CG1 3563   3.504   3.722   2.368 -0.5025 -0.2919 -0.0431
  327VAL   HG11 3564   3.458   3.633   2.320  0.3433  0.2863 -2.0337
  327VAL   HG12 3565   3.569   3.696   2.455 -0.1292  1.4103  0.2201
  327VAL   HG13 3566   3.567   3.770   2.290  0.8871 -0.5374  0.8842
  327VAL    CG2 3567   3.440   3.926   2.524  0.5057 -0.3796  0.1799
  327VAL   HG21 3568   3.372   4.013   2.526  2.4801  1.2636 -0.1989
  327VAL   HG22 3569   3.547   3.955   2.517  1.1924 -2.3441  1.4880
  327VAL   HG23 3570   3.423   3.892   2.629 -1.8306  0.6058  0.1710
  327VAL      C 3571   3.288   3.633   2.555 -0.2364 -0.1059  0.4676
  327VAL      O 3572   3.213   3.537   2.553 -0.2415 -0.0985 -0.4117
  328GLN      N 3573   3.398   3.635   2.632 -0.0800 -0.9443  0.2737
  328GLN     HN 3574   3.452   3.719   2.629 -0.2776 -0.7593  1.4681
  328GLN     CA 3575   3.452   3.529   2.711  0.3855 -0.6263  0.3911
  328GLN     HA 3576   3.379   3.449   2.708 -1.7240  1.2087 -0.6940
  328GLN     CB 3577   3.585   3.483   2.649  0.1790 -0.1686 -0.3970
  328GLN    HB1 3578   3.548   3.443   2.552  1.0541 -1.9234 -0.0329
  328GLN    HB2 3579   3.651   3.571   2.630 -0.8940  0.4074 -1.6393
  328GLN     CG 3580   3.659   3.379   2.733  0.0278 -0.1205 -0.2039
  328GLN    HG1 3581   3.710   3.430   2.817 -1.8801  1.3397  0.1541
  328GLN    HG2 3582   3.737   3.330   2.672 -0.4091  0.8501 -1.5911
  328GLN     CD 3583   3.567   3.268   2.783 -0.1575  0.1515  0.0647
  328GLN    OE1 3584   3.447   3.250   2.760 -0.0097  0.1627 -0.7509
  328GLN    NE2 3585   3.626   3.175   2.863  0.1716  0.1864 -0.1372
  328GLN   HE21 3586   3.725   3.177   2.880  0.2673 -0.9045 -0.4442
  328GLN   HE22 3587   3.580   3.087   2.873  0.0118  0.0767 -1.6322
  328GLN      C 3588   3.472   3.582   2.849 -0.3396  0.2525  0.1711
  328GLN      O 3589   3.543   3.680   2.871 -0.2631  0.2702 -0.1553
  329VAL      N 3590   3.413   3.514   2.949  0.6713 -0.3770  0.3639
  329VAL     HN 3591   3.373   3.426   2.923 -1.2345  1.0609 -2.1150
  329VAL     CA 3592   3.385   3.562   3.081  0.9245 -0.3748  0.4182
  329VAL     HA 3593   3.315   3.644   3.069  0.3119 -0.6523  1.9012
  329VAL     CB 3594   3.301   3.465   3.159 -0.0198 -0.1300 -0.2707
  329VAL     HB 3595   3.274   3.513   3.256  1.5296  0.0191  0.1101
  329VAL    CG1 3596   3.170   3.436   3.084 -0.0560 -0.5177 -0.0593
  329VAL   HG11 3597   3.185   3.396   2.982 -1.0360  0.6439 -0.6979
  329VAL   HG12 3598   3.119   3.533   3.063 -2.5391 -1.8976 -0.8606
  329VAL   HG13 3599   3.100   3.375   3.146 -0.4673  1.7142  1.8275
  329VAL    CG2 3600   3.378   3.336   3.188 -0.6177 -0.4681 -0.1728
  329VAL   HG21 3601   3.310   3.279   3.255 -2.4894  0.0212 -1.5875
  329VAL   HG22 3602   3.384   3.274   3.096 -0.7585 -0.5402 -0.1347
  329VAL   HG23 3603   3.478   3.347   3.235 -0.3077  0.9006 -1.1176
  329VAL      C 3604   3.508   3.605   3.151  0.6155  0.5868  0.3867
  329VAL      O 3605   3.615   3.552   3.122  0.1853 -0.3147  0.4207
  330THR      N 3606   3.515   3.693   3.254 -0.8686  0.2851  0.7624
  330THR     HN 3607   3.599   3.716   3.301 -1.2289  1.4338  0.8603
  330THR     CA 3608   3.407   3.763   3.316 -0.8168  0.2420  0.9025
  330THR     HA 3609   3.317   3.703   3.324 -0.7753  0.1763  0.8771
  330THR     CB 3610   3.431   3.807   3.457 -0.0396  0.6098  0.6633
  330THR     HB 3611   3.357   3.885   3.485 -1.1762 -0.7092  1.4911
  330THR    OG1 3612   3.567   3.841   3.478  0.2563 -0.0557 -0.1198
  330THR    HG1 3613   3.616   3.759   3.472 -0.2393 -0.3853  0.3247
  330THR    CG2 3614   3.385   3.690   3.546  0.2775 -0.2794 -0.3113
  330THR   HG21 3615   3.277   3.665   3.555  0.1326  0.8548  1.8751
  330THR   HG22 3616   3.407   3.707   3.654 -0.5686  1.2816 -0.3445
  330THR   HG23 3617   3.446   3.599   3.529 -1.0164 -1.3757  0.6252
  330THR      C 3618   3.374   3.881   3.230  0.0789 -0.4162 -0.3827
  330THR      O 3619   3.260   3.908   3.192  0.0104  0.0096  0.1077
  331ARG      N 3620   3.479   3.962   3.206  0.0454 -0.5565 -1.0247
  331ARG     HN 3621   3.565   3.936   3.248 -0.0671 -1.7464 -1.4740
  331ARG     CA 3622   3.485   4.088   3.141  0.1021  0.1338  0.2836
  331ARG     HA 3623   3.391   4.095   3.087  0.4215 -2.0207 -0.6629
  331ARG     CB 3624   3.489   4.198   3.248  0.1607 -0.4383  0.8715
  331ARG    HB1 3625   3.498   4.300   3.205  0.3775 -1.0149 -0.4758
  331ARG    HB2 3626   3.578   4.181   3.312  0.3106  0.1233  0.8207
  331ARG     CG 3627   3.365   4.211   3.338 -0.4477 -0.2989  0.0285
  331ARG    HG1 3628   3.384   4.135   3.418  1.1948 -0.1427 -0.1780
  331ARG    HG2 3629   3.273   4.181   3.283  1.1557 -0.0520 -2.9808
  331ARG     CD 3630   3.353   4.333   3.430 -0.1475 -0.0531 -0.2571
  331ARG    HD1 3631   3.450   4.378   3.459 -0.5163  0.9920 -0.5963
  331ARG    HD2 3632   3.297   4.304   3.521  0.5770 -1.5399 -0.2470
  331ARG     NE 3633   3.274   4.430   3.349  0.5178  0.4559 -0.3051
  331ARG     HE 3634   3.255   4.417   3.252 -1.2940 -0.6303  0.1671
  331ARG     CZ 3635   3.231   4.552   3.393 -0.0215  0.0979  0.1738
  331ARG    NH1 3636   3.227   4.581   3.526 -0.2617  0.2635  0.1303
  331ARG   HH11 3637   3.294   4.533   3.582  0.3429 -0.3629 -1.1001
  331ARG   HH12 3638   3.188   4.667   3.558 -0.2546 -0.4559  2.2183
  331ARG    NH2 3639   3.165   4.637   3.309  0.2253  0.5809  0.4635
  331ARG   HH21 3640   3.147   4.609   3.214 -2.0952  2.1443  0.3763
  331ARG   HH22 3641   3.126   4.717   3.352  0.3626  1.4594 -0.9600
  331ARG      C 3642   3.603   4.111   3.054  0.2653 -0.1503  0.4296
  331ARG      O 3643   3.694   4.029   3.057 -0.1662 -0.6804 -0.5654
  332PRO      N 3644   3.606   4.216   2.976  0.3639 -0.3270  0.1936
  332PRO     CD 3645   3.485   4.264   2.912  0.5451  0.5252  0.4801
  332PRO    HD1 3646   3.421   4.308   2.992  2.6588 -0.4430  2.8573
  332PRO    HD2 3647   3.426   4.187   2.858  2.5268 -0.3694 -0.4817
  332PRO     CA 3648   3.722   4.277   2.918  0.0618 -0.1185 -0.1991
  332PRO     HA 3649   3.755   4.212   2.839  2.9144  0.0935  0.6935
  332PRO     CB 3650   3.671   4.413   2.872 -0.2528 -0.0383  0.3817
  332PRO    HB1 3651   3.727   4.467   2.794  0.5811  0.5535  1.3688
  332PRO    HB2 3652   3.673   4.489   2.953  1.9244  0.6086 -0.2253
  332PRO     CG 3653   3.532   4.376   2.818  0.1192 -0.1263 -0.5171
  332PRO    HG1 3654   3.470   4.468   2.813  1.1937  0.7351  1.1816
  332PRO    HG2 3655   3.546   4.333   2.716 -1.3787  1.5358 -1.4768
  332PRO      C 3656   3.834   4.299   3.014 -0.0148  0.0032 -0.1378
  332PRO      O 3657   3.813   4.288   3.135 -0.1426 -0.1471 -0.1734
  333ASP      N 3658   3.958   4.318   2.965 -0.2012  0.1242 -0.5618
  333ASP     HN 3659   3.967   4.309   2.866  1.3150 -1.4254 -0.3301
  333ASP     CA 3660   4.084   4.307   3.031 -0.5138 -0.0555  0.0135
  333ASP     HA 3661   4.102   4.203   3.055 -1.4186 -0.5267 -1.2303
  333ASP     CB 3662   4.203   4.348   2.942 -0.5223  0.1987  0.1191
  333ASP    HB1 3663   4.299   4.332   2.996  0.0053 -1.8509 -1.3172
  333ASP    HB2 3664   4.188   4.452   2.904 -0.1050 -0.2969 -1.4756
  333ASP     CG 3665   4.210   4.271   2.811 -0.0452  0.5856 -0.0883
  333ASP    OD1 3666   4.320   4.217   2.783 -0.1874  0.4033 -0.2995
  333ASP    OD2 3667   4.111   4.252   2.735 -0.1967  0.2644  0.1855
  333ASP      C 3668   4.095   4.377   3.162 -0.2749 -0.4438  0.2052
  333ASP      O 3669   4.112   4.316   3.267 -0.5427 -0.3093  0.3294
  334GLN      N 3670   4.088   4.511   3.161  0.3137 -0.4090  0.2786
  334GLN     HN 3671   4.082   4.554   3.072 -2.6324  0.5371  0.8103
  334GLN     CA 3672   4.096   4.590   3.281 -0.2318  0.0597  0.0129
  334GLN     HA 3673   4.188   4.572   3.333  0.2596  1.0560 -0.4926
  334GLN     CB 3674   4.099   4.738   3.241  0.0789  0.1695  0.4410
  334GLN    HB1 3675   4.078   4.800   3.331  0.8713  1.0991 -0.0019
  334GLN    HB2 3676   4.014   4.764   3.174  0.7610  3.1122  0.5852
  334GLN     CG 3677   4.229   4.778   3.170  0.0710 -0.5731 -0.0043
  334GLN    HG1 3678   4.232   4.886   3.142 -0.9857 -0.8082 -1.1118
  334GLN    HG2 3679   4.234   4.716   3.078 -0.9199 -0.7783  0.0606
  334GLN     CD 3680   4.347   4.744   3.259  0.0509  0.0163  0.2525
  334GLN    OE1 3681   4.441   4.669   3.233 -0.4122 -0.3672 -0.3143
  334GLN    NE2 3682   4.340   4.802   3.382 -0.5749 -0.1491  0.2945
  334GLN   HE21 3683   4.268   4.870   3.396 -0.6111 -0.2448  0.5752
  334GLN   HE22 3684   4.423   4.795   3.437 -0.6748 -0.8563  0.3730
  334GLN      C 3685   3.997   4.558   3.388  0.0308 -0.1059  0.2104
  334GLN      O 3686   4.028   4.538   3.505  0.7220 -0.4886 -0.0363
  335ALA      N 3687   3.872   4.539   3.342  0.0786  0.2087 -0.0587
  335ALA     HN 3688   3.845   4.539   3.246  1.6923 -0.9446 -0.5534
  335ALA     CA 3689   3.758   4.528   3.428  0.0059 -0.3695 -0.2265
  335ALA     HA 3690   3.768   4.589   3.517 -2.5250 -0.4773  0.2259
  335ALA     CB 3691   3.640   4.561   3.335 -0.3804  0.1486  0.4409
  335ALA    HB1 3692   3.648   4.668   3.304  0.0929  0.1525  0.5738
  335ALA    HB2 3693   3.544   4.542   3.388 -0.6602  1.0857  0.2926
  335ALA    HB3 3694   3.643   4.496   3.245 -1.5637 -1.2998  1.4096
  335ALA      C 3695   3.748   4.389   3.480  0.2576 -0.1875  0.3134
  335ALA      O 3696   3.671   4.364   3.573 -0.4812  0.2285 -0.1781
  336ARG      N 3697   3.829   4.293   3.433  0.7438  0.2754  0.2074
  336ARG     HN 3698   3.877   4.314   3.347  2.3887 -0.8692  0.7971
  336ARG     CA 3699   3.840   4.163   3.492  0.5796  0.2548  0.1940
  336ARG     HA 3700   3.745   4.119   3.515 -0.4177  1.7742 -0.7778
  336ARG     CB 3701   3.902   4.072   3.384 -0.4879 -0.1952 -0.0468
  336ARG    HB1 3702   4.008   4.106   3.386 -1.3363  2.6929  0.4438
  336ARG    HB2 3703   3.858   4.089   3.283 -1.6114 -0.7402  0.3282
  336ARG     CG 3704   3.892   3.922   3.411  0.6207 -0.1820  0.5021
  336ARG    HG1 3705   3.793   3.900   3.457 -0.8329 -0.6519 -2.5962
  336ARG    HG2 3706   3.962   3.887   3.490  1.0299 -0.9616 -0.1928
  336ARG     CD 3707   3.908   3.836   3.286 -0.0504  0.3650  0.0275
  336ARG    HD1 3708   3.831   3.855   3.209  0.2538  0.5257 -0.2431
  336ARG    HD2 3709   3.913   3.731   3.322  0.2988  0.0574 -0.8663
  336ARG     NE 3710   4.038   3.849   3.213 -0.0026 -0.5055 -0.0565
  336ARG     HE 3711   4.120   3.858   3.269 -0.2560  2.2469  0.0311
  336ARG     CZ 3712   4.060   3.886   3.084  0.0844 -0.4069 -0.0142
  336ARG    NH1 3713   3.961   3.929   3.001  0.2436 -0.0377 -0.0158
  336ARG   HH11 3714   3.868   3.955   3.028  0.1941  1.0269 -1.1060
  336ARG   HH12 3715   3.988   3.945   2.906  2.7941  0.4075  0.7096
  336ARG    NH2 3716   4.186   3.897   3.033 -0.0411  0.0749 -0.2333
  336ARG   HH21 3717   4.204   3.921   2.938 -0.5628 -0.1030 -0.3809
  336ARG   HH22 3718   4.250   3.845   3.090 -1.2127 -1.4712 -0.2645
  336ARG      C 3719   3.929   4.154   3.611  0.5628 -0.2866  0.1692
  336ARG      O 3720   3.910   4.081   3.708 -0.1851 -0.2083  0.0896
  337MET      N 3721   4.029   4.244   3.619 -0.0683  0.4050  0.4530
  337MET     HN 3722   4.043   4.304   3.540  0.4257  0.2942  0.4477
  337MET     CA 3723   4.128   4.248   3.722  0.2694 -0.0381  0.1516
  337MET     HA 3724   4.152   4.146   3.751 -0.2762 -0.2739 -0.2075
  337MET     CB 3725   4.251   4.328   3.676  0.3597 -0.1757  0.1506
  337MET    HB1 3726   4.323   4.340   3.759 -0.4927 -1.2229  1.0804
  337MET    HB2 3727   4.214   4.426   3.640  0.5887 -0.7161 -1.6422
  337MET     CG 3728   4.320   4.273   3.551 -0.0480  0.5143 -0.3846
  337MET    HG1 3729   4.269   4.307   3.459  0.8127  0.3377 -0.9406
  337MET    HG2 3730   4.311   4.163   3.559 -1.6794  0.7337  1.5491
  337MET     SD 3731   4.498   4.310   3.537  0.1094 -0.1676 -0.2103
  337MET     CE 3732   4.477   4.490   3.540  0.7374 -0.1023  0.6518
  337MET    HE1 3733   4.548   4.534   3.467 -0.5973  1.7323  0.3663
  337MET    HE2 3734   4.492   4.546   3.635  1.8260 -1.5951  1.3918
  337MET    HE3 3735   4.380   4.515   3.491 -0.4650 -3.0296  1.2956
  337MET      C 3736   4.068   4.324   3.835  0.7487  0.4245  0.0955
  337MET      O 3737   4.100   4.301   3.951  0.1651  0.9564  0.3725
  338ASP      N 3738   3.964   4.409   3.818  0.6801  0.2733 -0.2497
  338ASP     HN 3739   3.942   4.443   3.727  3.4749  1.0874 -0.7315
  338ASP     CA 3740   3.878   4.478   3.909  0.2691 -0.1380 -0.3227
  338ASP     HA 3741   3.933   4.530   3.986 -1.1306  0.4897  0.2710
  338ASP     CB 3742   3.797   4.581   3.829 -0.0965  0.0251  0.2473
  338ASP    HB1 3743   3.716   4.637   3.880 -1.6004  0.0616 -2.0391
  338ASP    HB2 3744   3.757   4.539   3.734 -1.2563 -0.6009  0.9868
  338ASP     CG 3745   3.896   4.689   3.790 -0.3344  0.4145  0.7195
  338ASP    OD1 3746   4.015   4.691   3.831 -0.0535 -0.1822 -0.0415
  338ASP    OD2 3747   3.844   4.770   3.709 -0.2678  0.3793  0.6413
  338ASP      C 3748   3.795   4.386   3.992  0.6829 -0.3610 -0.1462
  338ASP      O 3749   3.782   4.403   4.113  0.0870 -0.0188 -0.2503
  339ILE      N 3750   3.736   4.279   3.935  0.4677 -0.0582 -0.5034
  339ILE     HN 3751   3.722   4.274   3.837 -0.6100 -0.5484 -0.3303
  339ILE     CA 3752   3.676   4.172   4.009 -0.1673  0.7469  0.1590
  339ILE     HA 3753   3.618   4.220   4.087  1.1804 -0.0778  1.7214
  339ILE     CB 3754   3.585   4.089   3.923  0.0006  0.3122  0.3984
  339ILE     HB 3755   3.643   4.042   3.841  0.6306  1.8568 -0.0844
  339ILE    CG2 3756   3.526   3.974   4.007 -0.4339  0.2856  0.0621
  339ILE   HG21 3757   3.606   3.910   4.049  0.3440  1.6625  0.7711
  339ILE   HG22 3758   3.485   3.908   3.928 -2.1625  1.6413 -0.2278
  339ILE   HG23 3759   3.460   4.020   4.083 -1.3429  1.9901 -1.6404
  339ILE    CG1 3760   3.482   4.183   3.858 -0.0362 -0.0451 -0.0701
  339ILE   HG11 3761   3.532   4.265   3.802 -0.9514 -0.2786 -1.2740
  339ILE   HG12 3762   3.409   4.214   3.937 -0.8103 -0.5882 -0.5520
  339ILE     CD 3763   3.391   4.115   3.755 -0.2252  0.3082 -0.1396
  339ILE    HD1 3764   3.337   4.027   3.795 -0.3560  0.9844  1.2292
  339ILE    HD2 3765   3.452   4.088   3.666 -0.7106 -1.3652  0.0035
  339ILE    HD3 3766   3.316   4.195   3.737 -1.8227 -0.3502  2.9198
  339ILE      C 3767   3.779   4.095   4.083 -0.4856  0.2853  0.1246
  339ILE      O 3768   3.762   4.058   4.199 -0.4864 -1.0320 -0.2786
  340ARG      N 3769   3.898   4.067   4.025 -0.2302  0.0959  0.7334
  340ARG     HN 3770   3.912   4.090   3.929 -1.7722  0.1418  0.4909
  340ARG     CA 3771   3.997   3.986   4.087  0.0640 -0.1295 -0.0310
  340ARG     HA 3772   3.950   3.893   4.114 -3.9695  1.8087  0.2876
  340ARG     CB 3773   4.120   3.951   4.000  0.1343  0.0854 -0.0188
  340ARG    HB1 3774   4.158   4.041   3.948 -0.6272  0.0346 -0.6823
  340ARG    HB2 3775   4.063   3.901   3.919 -1.4936 -1.0285  1.7313
  340ARG     CG 3776   4.233   3.860   4.048 -0.0732 -0.3463 -0.3457
  340ARG    HG1 3777   4.276   3.909   4.138 -3.2639  2.8080 -0.3102
  340ARG    HG2 3778   4.311   3.866   3.969 -0.5678  0.9855 -0.7627
  340ARG     CD 3779   4.195   3.712   4.065 -0.3987 -0.1714  0.5493
  340ARG    HD1 3780   4.171   3.662   3.969 -0.9347  0.6124  0.2592
  340ARG    HD2 3781   4.105   3.706   4.129 -0.9902  1.8901 -0.0139
  340ARG     NE 3782   4.320   3.652   4.119  0.1996  0.4774 -0.0762
  340ARG     HE 3783   4.406   3.703   4.113  1.2864 -1.2079  0.4240
  340ARG     CZ 3784   4.323   3.519   4.152  0.0991  0.3673 -0.4975
  340ARG    NH1 3785   4.215   3.435   4.149  0.1654  0.2337  0.4205
  340ARG   HH11 3786   4.138   3.456   4.089 -0.2032 -1.9547  0.0454
  340ARG   HH12 3787   4.229   3.340   4.177  1.5261  0.6159  1.1565
  340ARG    NH2 3788   4.441   3.462   4.189 -0.2243  0.1984  0.2949
  340ARG   HH21 3789   4.521   3.519   4.170 -0.5300 -0.0099 -1.9038
  340ARG   HH22 3790   4.442   3.364   4.209 -2.6838  0.3549  1.5413
  340ARG      C 3791   4.044   4.038   4.219 -0.4371 -0.4563  0.2789
  340ARG      O 3792   4.066   3.964   4.314  0.0037  0.1733  0.6725
  341LEU      N 3793   4.067   4.171   4.220  0.0262 -0.5273 -0.2249
  341LEU     HN 3794   4.060   4.223   4.136 -2.2015 -3.1674 -1.8458
  341LEU     CA 3795   4.103   4.249   4.334 -0.7146  0.2200 -0.4905
  341LEU     HA 3796   4.191   4.199   4.373 -0.8828  0.2494 -0.0706
  341LEU     CB 3797   4.131   4.395   4.293 -0.8562  0.2070 -0.6321
  341LEU    HB1 3798   4.035   4.449   4.277 -1.2808 -0.6585 -1.1217
  341LEU    HB2 3799   4.193   4.394   4.201  1.5587  1.5366  0.8737
  341LEU     CG 3800   4.222   4.470   4.391 -0.4065 -0.5513 -0.4561
  341LEU     HG 3801   4.180   4.486   4.493 -0.2799 -1.1160 -0.3114
  341LEU    CD1 3802   4.356   4.398   4.413  0.0368  0.2972 -0.3171
  341LEU   HD11 3803   4.341   4.308   4.476  1.4028 -0.3021 -0.7980
  341LEU   HD12 3804   4.428   4.470   4.458 -0.3882  0.8154 -0.4551
  341LEU   HD13 3805   4.408   4.371   4.318  0.2330 -2.4441  0.4800
  341LEU    CD2 3806   4.262   4.609   4.339  1.0016 -0.6532  0.3138
  341LEU   HD21 3807   4.337   4.591   4.258 -0.9737 -1.8901 -1.3335
  341LEU   HD22 3808   4.302   4.680   4.414  3.2972 -0.1355 -1.2822
  341LEU   HD23 3809   4.186   4.667   4.284  0.0429 -0.9096  1.3461
  341LEU      C 3810   4.008   4.245   4.448 -0.1654 -0.6507 -0.0548
  341LEU      O 3811   4.052   4.234   4.562 -0.0588 -0.3970 -0.0700
  342ALA      N 3812   3.878   4.244   4.415 -0.1455 -0.6330 -0.1318
  342ALA     HN 3813   3.854   4.255   4.319  1.3564  0.7759 -0.3769
  342ALA     CA 3814   3.774   4.229   4.512 -0.0897 -0.3358 -0.0235
  342ALA     HA 3815   3.779   4.301   4.591 -1.9423 -1.6431  1.3782
  342ALA     CB 3816   3.634   4.257   4.453  0.1118  0.0696 -0.3141
  342ALA    HB1 3817   3.557   4.239   4.532 -0.4384  1.6590 -0.4496
  342ALA    HB2 3818   3.609   4.190   4.368 -1.4738 -0.3146  0.4271
  342ALA    HB3 3819   3.634   4.366   4.430 -0.7860  0.3793  1.0185
  342ALA      C 3820   3.772   4.092   4.571  0.4343 -0.3342  0.0037
  342ALA      O 3821   3.768   4.080   4.693  0.0382  0.4784  0.0772
  343LYS      N 3822   3.806   3.987   4.494  0.1457 -0.1121 -0.4333
  343LYS     HN 3823   3.819   4.005   4.396 -0.6282  3.6382  0.0119
  343LYS     CA 3824   3.834   3.862   4.556  0.3757  0.1996  0.0957
  343LYS     HA 3825   3.751   3.851   4.624  1.2535  0.4052  1.2357
  343LYS     CB 3826   3.850   3.739   4.464 -0.5980  0.2057 -0.0920
  343LYS    HB1 3827   3.861   3.647   4.525 -3.0160  0.0296  0.1795
  343LYS    HB2 3828   3.930   3.756   4.388  0.6266  3.6049  1.7148
  343LYS     CG 3829   3.720   3.705   4.392 -0.8513  0.1417  0.3914
  343LYS    HG1 3830   3.684   3.787   4.326 -0.1381 -1.2211 -1.7980
  343LYS    HG2 3831   3.647   3.677   4.472  1.1935 -3.0905  1.3080
  343LYS     CD 3832   3.730   3.578   4.309 -0.0471  0.2817  0.2693
  343LYS    HD1 3833   3.788   3.507   4.372 -1.0472 -0.0186  0.8759
  343LYS    HD2 3834   3.787   3.598   4.215  1.5245 -2.3313  0.5708
  343LYS     CE 3835   3.596   3.510   4.280 -0.1847  0.7179 -0.1154
  343LYS    HE1 3836   3.541   3.565   4.200 -1.4966  0.1017  0.3331
  343LYS    HE2 3837   3.536   3.501   4.372  2.0553 -0.2759  1.3171
  343LYS     NZ 3838   3.621   3.376   4.222  0.0382  0.7260 -0.0397
  343LYS    HZ1 3839   3.676   3.387   4.135 -0.5985 -1.2551 -0.7404
  343LYS    HZ2 3840   3.528   3.335   4.201 -0.4936  1.6343  0.4740
  343LYS    HZ3 3841   3.669   3.311   4.288 -2.0978 -0.1222  0.7743
  343LYS      C 3842   3.947   3.866   4.654  0.3633  0.3769  0.1039
  343LYS      O 3843   3.933   3.807   4.761  0.3315  0.2059  0.0071
  344THR      N 3844   4.059   3.936   4.630  0.1330  0.6976 -0.0468
  344THR     HN 3845   4.074   3.974   4.539 -0.1281  2.6332  0.6725
  344THR     CA 3846   4.174   3.941   4.716  0.2006 -0.1759 -0.0784
  344THR     HA 3847   4.203   3.837   4.729 -2.0965 -1.1812 -2.0834
  344THR     CB 3848   4.294   4.010   4.658  0.1794 -0.2005 -0.1534
  344THR     HB 3849   4.263   4.115   4.638 -1.7455 -0.5905  0.5075
  344THR    OG1 3850   4.326   3.959   4.530  0.1532  0.4481 -0.4243
  344THR    HG1 3851   4.401   4.004   4.492 -1.4121  2.5793 -1.2069
  344THR    CG2 3852   4.419   3.997   4.747  0.0565  0.4445  0.1281
  344THR   HG21 3853   4.420   3.893   4.787 -0.5608  0.0293 -0.8640
  344THR   HG22 3854   4.403   4.064   4.834 -0.5655 -0.8750  1.0679
  344THR   HG23 3855   4.510   4.016   4.686 -0.5753  1.1586 -0.6102
  344THR      C 3856   4.146   4.006   4.847 -0.9199 -0.4805 -0.1531
  344THR      O 3857   4.174   3.948   4.952  0.2410  0.1559 -0.0895
  345LEU      N 3858   4.076   4.120   4.843 -0.0742  0.0478 -0.1641
  345LEU     HN 3859   4.053   4.147   4.750 -2.3895 -2.2537 -0.3885
  345LEU     CA 3860   4.029   4.192   4.958 -0.5270 -0.3487 -0.0962
  345LEU     HA 3861   4.110   4.211   5.027  0.2357 -5.4313  0.8391
  345LEU     CB 3862   3.978   4.336   4.941 -0.2567 -0.3026 -0.5453
  345LEU    HB1 3863   3.907   4.370   5.020 -0.5736  0.9657 -1.3564
  345LEU    HB2 3864   3.917   4.331   4.848 -0.0640  3.3012 -0.9824
  345LEU     CG 3865   4.092   4.436   4.915 -0.0234 -0.3881  0.1328
  345LEU     HG 3866   4.170   4.374   4.867 -0.2756 -0.6420  0.0476
  345LEU    CD1 3867   4.039   4.544   4.820  0.1228 -0.1647  0.3045
  345LEU   HD11 3868   4.110   4.629   4.830  0.2648  0.2044 -2.9127
  345LEU   HD12 3869   3.934   4.572   4.842  0.5780  0.0519  2.4049
  345LEU   HD13 3870   4.042   4.514   4.713 -1.4032 -0.2942  0.2733
  345LEU    CD2 3871   4.153   4.495   5.044 -0.3246  0.6701 -0.2021
  345LEU   HD21 3872   4.223   4.574   5.010  1.2982 -1.4517 -2.0895
  345LEU   HD22 3873   4.199   4.416   5.106  0.7346  1.0023 -0.5421
  345LEU   HD23 3874   4.076   4.543   5.108 -0.6809 -0.7555  0.4789
  345LEU      C 3875   3.938   4.109   5.042 -0.5180 -0.1498  0.1086
  345LEU      O 3876   3.946   4.103   5.165  0.1609 -0.1916  0.0707
  346VAL      N 3877   3.850   4.029   4.979 -0.2662 -0.1476 -0.2507
  346VAL     HN 3878   3.830   4.044   4.883 -1.7370 -0.4090 -0.0011
  346VAL     CA 3879   3.769   3.928   5.040  0.2622 -0.2697  0.2597
  346VAL     HA 3880   3.704   3.973   5.114  0.0227 -2.2203  1.2948
  346VAL     CB 3881   3.675   3.876   4.936 -0.4584 -0.2097  0.8762
  346VAL     HB 3882   3.733   3.882   4.842  0.1152  1.6405  1.3164
  346VAL    CG1 3883   3.628   3.730   4.948  0.3510 -0.4911  0.6267
  346VAL   HG11 3884   3.568   3.702   4.859  0.4515  0.6400  0.1901
  346VAL   HG12 3885   3.555   3.718   5.031 -0.2500 -2.6260 -0.1454
  346VAL   HG13 3886   3.712   3.657   4.958  0.5403 -0.6012 -1.3612
  346VAL    CG2 3887   3.562   3.979   4.919  0.2170  0.4083  0.1287
  346VAL   HG21 3888   3.495   3.966   5.006 -1.3273  0.2853 -1.0480
  346VAL   HG22 3889   3.509   3.973   4.822  2.4390  0.0257 -1.1460
  346VAL   HG23 3890   3.608   4.081   4.926 -0.2393  0.5612  0.9431
  346VAL      C 3891   3.840   3.822   5.117 -0.0896 -0.5090  0.2543
  346VAL      O 3892   3.804   3.776   5.225 -0.6617 -0.3296  0.1447
  347LEU      N 3893   3.955   3.779   5.062  0.3274  0.5560  0.2770
  347LEU     HN 3894   3.976   3.825   4.976 -0.1534  0.0361 -0.1299
  347LEU     CA 3895   4.039   3.679   5.120 -0.4489 -0.3139 -0.0788
  347LEU     HA 3896   3.972   3.600   5.152  0.9635 -1.2152  0.7857
  347LEU     CB 3897   4.137   3.629   5.012  0.0824  0.4956  0.0231
  347LEU    HB1 3898   4.198   3.714   4.972  1.3037 -1.0120 -1.4875
  347LEU    HB2 3899   4.068   3.578   4.941  0.6777 -2.9902  1.7465
  347LEU     CG 3900   4.240   3.527   5.063 -0.3673  0.0378  0.0209
  347LEU     HG 3901   4.304   3.584   5.133 -0.7484 -0.5119  0.8366
  347LEU    CD1 3902   4.179   3.397   5.118 -0.2376  0.0619  0.2207
  347LEU   HD11 3903   4.127   3.431   5.210  1.3443  1.0576  0.7888
  347LEU   HD12 3904   4.255   3.318   5.132  0.7424  0.8900 -0.3595
  347LEU   HD13 3905   4.106   3.353   5.047 -1.3181 -0.5354  1.6284
  347LEU    CD2 3906   4.336   3.482   4.950  0.0105  0.1812  0.2820
  347LEU   HD21 3907   4.357   3.564   4.878 -1.0709  0.4749  0.2740
  347LEU   HD22 3908   4.292   3.392   4.902 -2.0074  2.1048 -1.7373
  347LEU   HD23 3909   4.436   3.454   4.988  0.7075  0.0755 -1.5378
  347LEU      C 3910   4.103   3.725   5.246 -0.4455 -0.0480 -0.1780
  347LEU      O 3911   4.079   3.662   5.348 -0.6226  0.5341  0.1460
  348ILE      N 3912   4.160   3.847   5.238 -0.2805 -0.0760  0.5500
  348ILE     HN 3913   4.158   3.894   5.151  0.9429  0.3271  0.7151
  348ILE     CA 3914   4.213   3.919   5.350  0.2041  0.0126  0.2711
  348ILE     HA 3915   4.288   3.852   5.390  1.2636  1.1887  0.2773
  348ILE     CB 3916   4.274   4.049   5.309  0.1692  0.0047  0.1924
  348ILE     HB 3917   4.203   4.105   5.244  2.4152  2.7842 -0.0300
  348ILE    CG2 3918   4.308   4.130   5.435  0.0291  0.5423 -0.1117
  348ILE   HG21 3919   4.215   4.175   5.477  0.6320  2.2339 -0.5041
  348ILE   HG22 3920   4.381   4.212   5.415  1.4453 -0.3531  1.1579
  348ILE   HG23 3921   4.352   4.078   5.523 -0.3368  1.9484  0.9482
  348ILE    CG1 3922   4.396   4.018   5.221  0.3856 -0.0378  0.5035
  348ILE   HG11 3923   4.377   3.928   5.159  1.6785  0.0563 -0.0645
  348ILE   HG12 3924   4.491   4.000   5.275  0.5817 -2.1059 -0.4613
  348ILE     CD 3925   4.430   4.133   5.126  0.5003 -0.9096 -0.5289
  348ILE    HD1 3926   4.363   4.133   5.038  0.3609  0.3327 -0.4470
  348ILE    HD2 3927   4.535   4.135   5.087  1.1515  1.2934  1.1011
  348ILE    HD3 3928   4.431   4.233   5.175  0.8205 -0.3112 -1.7229
  348ILE      C 3929   4.113   3.941   5.460 -0.1414  0.2078 -0.0782
  348ILE      O 3930   4.143   3.908   5.574  0.2583  0.1943 -0.1841
  349LEU      N 3931   3.994   3.987   5.418 -0.1799  0.0451 -0.1518
  349LEU     HN 3932   3.982   4.007   5.321 -0.4569  3.1253  0.4170
  349LEU     CA 3933   3.883   4.001   5.507 -0.0431 -0.2824  0.0745
  349LEU     HA 3934   3.898   4.083   5.576 -1.6498  1.4262 -1.4565
  349LEU     CB 3935   3.757   4.034   5.424  0.0098  0.0775  0.1337
  349LEU    HB1 3936   3.747   3.943   5.361  0.8810 -1.4820  2.1008
  349LEU    HB2 3937   3.786   4.112   5.351 -0.0865 -0.6163 -0.6656
  349LEU     CG 3938   3.621   4.054   5.491 -0.0127 -0.0318  0.1228
  349LEU     HG 3939   3.588   3.959   5.538 -1.9038 -0.4288 -1.8235
  349LEU    CD1 3940   3.626   4.170   5.592 -0.2493  0.2073 -0.1355
  349LEU   HD11 3941   3.664   4.261   5.541  1.4418 -0.3232  0.0837
  349LEU   HD12 3942   3.698   4.151   5.675  0.5558 -0.4408 -0.9629
  349LEU   HD13 3943   3.522   4.192   5.623  0.7754  2.1637  2.3371
  349LEU    CD2 3944   3.518   4.079   5.379  0.5966 -0.0670 -0.4524
  349LEU   HD21 3945   3.530   4.002   5.301  0.8145  0.2819 -0.7658
  349LEU   HD22 3946   3.541   4.178   5.334  0.2891  0.1988 -0.0329
  349LEU   HD23 3947   3.413   4.084   5.416  1.1709  0.8469  1.1982
  349LEU      C 3948   3.848   3.887   5.595 -0.5809  0.1239  0.3929
  349LEU      O 3949   3.848   3.898   5.718  0.0727 -0.1863  0.4253
  350VAL      N 3950   3.834   3.770   5.530  0.2823  0.0615  0.3074
  350VAL     HN 3951   3.850   3.762   5.432  0.7397  3.2575  0.0331
  350VAL     CA 3952   3.793   3.648   5.594 -0.3686  0.1506  0.0709
  350VAL     HA 3953   3.704   3.650   5.655 -1.6343 -0.3964 -1.6597
  350VAL     CB 3954   3.753   3.552   5.486  0.2388 -0.1891  0.1415
  350VAL     HB 3955   3.815   3.556   5.394  1.9304 -0.4615  1.2262
  350VAL    CG1 3956   3.766   3.408   5.538 -0.1271 -0.4299 -0.4228
  350VAL   HG11 3957   3.762   3.399   5.648 -1.5895 -1.3287 -0.5268
  350VAL   HG12 3958   3.865   3.368   5.506  0.6217  0.8701  0.1603
  350VAL   HG13 3959   3.688   3.344   5.491 -1.3267  1.3050 -0.9109
  350VAL    CG2 3960   3.611   3.585   5.436  0.1703 -0.2378  0.3055
  350VAL   HG21 3961   3.599   3.684   5.388  1.3066 -1.6401 -3.2057
  350VAL   HG22 3962   3.542   3.596   5.523  3.1319 -0.0248  2.8342
  350VAL   HG23 3963   3.581   3.511   5.359  0.2765 -0.2743  0.2984
  350VAL      C 3964   3.894   3.602   5.693 -0.4331  0.0814  0.1039
  350VAL      O 3965   3.863   3.576   5.810  0.4709  0.3471  0.4122
  351VAL      N 3966   4.023   3.599   5.656 -0.4229 -0.0190  0.1458
  351VAL     HN 3967   4.048   3.603   5.560 -0.5219  2.2466  0.1607
  351VAL     CA 3968   4.131   3.572   5.745 -0.3093 -0.1458 -0.0292
  351VAL     HA 3969   4.116   3.481   5.802 -2.3679  1.9167  3.0765
  351VAL     CB 3970   4.256   3.559   5.664 -0.1098 -0.0337  0.2553
  351VAL     HB 3971   4.270   3.646   5.596  0.3072  0.6020  1.1436
  351VAL    CG1 3972   4.388   3.559   5.742  0.1281  0.5369 -0.1331
  351VAL   HG11 3973   4.392   3.653   5.800  2.6606  1.4261 -1.6009
  351VAL   HG12 3974   4.476   3.546   5.675  1.3099 -2.2529  1.7579
  351VAL   HG13 3975   4.396   3.481   5.821  1.1294  2.9483  2.3211
  351VAL    CG2 3976   4.248   3.422   5.594  0.5606 -0.1667  0.4327
  351VAL   HG21 3977   4.169   3.430   5.516  1.0161 -1.7132 -0.2200
  351VAL   HG22 3978   4.215   3.351   5.672 -2.1245  1.0479  0.4948
  351VAL   HG23 3979   4.340   3.403   5.534  0.4287  1.3470 -0.3094
  351VAL      C 3980   4.139   3.671   5.857 -0.4123 -0.0629 -0.0949
  351VAL      O 3981   4.173   3.628   5.967 -0.4023  0.2628  0.0287
  352LEU      N 3982   4.115   3.801   5.834  0.1697  0.0891  0.1422
  352LEU     HN 3983   4.088   3.836   5.745 -0.3073  0.9334  0.6029
  352LEU     CA 3984   4.114   3.894   5.943 -0.1082  0.4441 -0.1581
  352LEU     HA 3985   4.219   3.900   5.970  0.6304  2.0428 -2.9409
  352LEU     CB 3986   4.088   4.036   5.890  0.3605  0.3779 -0.5741
  352LEU    HB1 3987   3.989   4.032   5.840  0.9326  0.9532 -1.7989
  352LEU    HB2 3988   4.170   4.052   5.816  2.3471  0.3149  1.4830
  352LEU     CG 3989   4.096   4.151   5.992  0.3059  0.2613 -0.4373
  352LEU     HG 3990   4.020   4.147   6.073 -0.6197  0.4578 -1.2727
  352LEU    CD1 3991   4.231   4.161   6.063  0.1643  0.7170 -0.2354
  352LEU   HD11 3992   4.322   4.186   6.004  0.0382  1.3197 -0.1812
  352LEU   HD12 3993   4.239   4.066   6.120  0.6185  1.0540  0.2757
  352LEU   HD13 3994   4.226   4.241   6.141 -0.7236  0.7548 -0.3241
  352LEU    CD2 3995   4.066   4.287   5.927 -0.0758  0.1969 -0.3984
  352LEU   HD21 3996   4.151   4.309   5.859  0.5787 -1.7562 -0.2815
  352LEU   HD22 3997   4.071   4.362   6.008  0.4491 -0.0177 -0.2322
  352LEU   HD23 3998   3.967   4.284   5.876 -1.6306 -2.0296  2.4240
  352LEU      C 3999   4.015   3.869   6.051  0.0335  0.0314 -0.1184
  352LEU      O 4000   4.051   3.871   6.169 -0.3572 -0.5381  0.0108
  353ILE      N 4001   3.891   3.840   6.010  0.0026  0.4436 -0.3207
  353ILE     HN 4002   3.877   3.848   5.911 -2.3198  2.9024  0.0780
  353ILE     CA 4003   3.778   3.816   6.095  0.3199  0.2263  0.0434
  353ILE     HA 4004   3.778   3.898   6.165  0.1761 -1.1365  1.7091
  353ILE     CB 4005   3.653   3.807   6.013  0.4259 -0.4155 -0.0522
  353ILE     HB 4006   3.672   3.754   5.917 -0.6402  2.4966 -2.0256
  353ILE    CG2 4007   3.542   3.720   6.075 -0.1076  0.2107 -0.1115
  353ILE   HG21 4008   3.567   3.613   6.094 -2.3599 -0.3384  0.0629
  353ILE   HG22 4009   3.454   3.723   6.007 -1.1557 -0.7350  1.1466
  353ILE   HG23 4010   3.506   3.757   6.173 -1.0597 -1.8030  0.3560
  353ILE    CG1 4011   3.599   3.947   5.980  0.0726 -0.7154 -0.7829
  353ILE   HG11 4012   3.686   4.004   5.940  1.0270 -0.3490  1.6547
  353ILE   HG12 4013   3.561   3.990   6.075  0.5608 -1.2109 -0.3560
  353ILE     CD 4014   3.500   3.961   5.865 -0.7292 -0.0425 -0.0223
  353ILE    HD1 4015   3.404   3.912   5.892  0.8284 -3.3129  0.0419
  353ILE    HD2 4016   3.522   3.909   5.769 -1.4938 -1.5969  0.6106
  353ILE    HD3 4017   3.480   4.068   5.839  1.5372  0.4828  0.2082
  353ILE      C 4018   3.802   3.695   6.178  0.5278  0.2960  0.0882
  353ILE      O 4019   3.773   3.700   6.297 -0.2949 -0.4882 -0.0627
  354ILE      N 4020   3.848   3.583   6.118 -0.2003  0.0048  0.0591
  354ILE     HN 4021   3.863   3.580   6.020  1.0409 -2.7172  0.2359
  354ILE     CA 4022   3.859   3.457   6.184  0.0557 -0.1305 -0.2417
  354ILE     HA 4023   3.774   3.447   6.250 -1.0741  0.4961 -1.5657
  354ILE     CB 4024   3.853   3.341   6.089  0.1946 -0.6055  0.3237
  354ILE     HB 4025   3.936   3.362   6.019  0.7540  1.3034  1.5050
  354ILE    CG2 4026   3.889   3.210   6.163  0.7198 -0.6629 -0.0285
  354ILE   HG21 4027   3.811   3.197   6.241  0.4429  3.4202  0.6054
  354ILE   HG22 4028   3.984   3.199   6.220  0.7632  1.0288  0.3038
  354ILE   HG23 4029   3.864   3.123   6.098  0.2636 -0.4840 -0.0994
  354ILE    CG1 4030   3.718   3.338   6.015  0.1786 -0.2725  0.3383
  354ILE   HG11 4031   3.731   3.251   5.947  1.9094  0.6611 -0.6046
  354ILE   HG12 4032   3.714   3.433   5.958  1.8917 -1.1120 -1.2783
  354ILE     CD 4033   3.596   3.320   6.105  0.0449 -0.1568  0.1809
  354ILE    HD1 4034   3.583   3.228   6.166 -1.0542  1.5546  2.7254
  354ILE    HD2 4035   3.504   3.330   6.044 -0.3012 -1.6641  0.4068
  354ILE    HD3 4036   3.594   3.405   6.177  1.0218 -0.6222  0.7722
  354ILE      C 4037   3.965   3.448   6.288 -0.4471  0.6931  0.3534
  354ILE      O 4038   3.943   3.401   6.400 -0.1049 -0.3221  0.0014
  355CYS      N 4039   4.085   3.505   6.265 -0.1319 -0.1221 -0.0504
  355CYS     HN 4040   4.106   3.542   6.175  0.3834  1.7847  0.7949
  355CYS     CA 4041   4.194   3.507   6.358  0.1101  0.1663 -0.3392
  355CYS     HA 4042   4.210   3.406   6.392 -1.8892  0.1497  0.6546
  355CYS     CB 4043   4.321   3.555   6.286  0.4904  0.1021  0.2794
  355CYS    HB1 4044   4.409   3.559   6.353  0.7870  0.9714 -0.1425
  355CYS    HB2 4045   4.308   3.660   6.252  0.6522 -0.7612 -2.7549
  355CYS     SG 4046   4.374   3.464   6.138 -0.0597 -0.2680  0.3040
  355CYS    HG1 4047   4.365   3.582   6.078 -0.1958 -0.3028  0.2567
  355CYS      C 4048   4.160   3.598   6.471  0.6030  0.1712 -0.1927
  355CYS      O 4049   4.209   3.570   6.581 -0.0722 -0.4930 -0.0519
  356TRP      N 4050   4.079   3.704   6.453 -0.1256 -0.2791  0.3498
  356TRP     HN 4051   4.054   3.731   6.360  1.5015 -0.5562 -0.2203
  356TRP     CA 4052   4.051   3.794   6.560 -0.6685  0.0662 -0.0744
  356TRP     HA 4053   4.123   3.785   6.641  0.3928 -0.7077 -1.0647
  356TRP     CB 4054   4.065   3.935   6.501  0.1888  0.0303  0.0204
  356TRP    HB1 4055   4.014   4.005   6.570 -1.4178 -0.6990 -0.3607
  356TRP    HB2 4056   4.015   3.953   6.403  0.3981  0.5561  0.0054
  356TRP     CG 4057   4.208   3.974   6.485  0.1298  0.1997 -0.0976
  356TRP    CD1 4058   4.283   3.987   6.372  0.1934  0.6137 -0.0103
  356TRP    HD1 4059   4.254   3.943   6.278  4.6767  0.3351 -1.4952
  356TRP    NE1 4060   4.391   4.068   6.394  0.7710 -0.1872  0.1373
  356TRP    HE1 4061   4.462   4.096   6.334 -0.5769  2.0331 -0.5612
  356TRP    CE2 4062   4.382   4.114   6.523  0.1813  0.1996 -0.0353
  356TRP    CD2 4063   4.272   4.056   6.584  0.1360  0.2092 -0.1087
  356TRP    CE3 4064   4.232   4.100   6.706 -0.2810  0.2841 -0.2668
  356TRP    HE3 4065   4.144   4.057   6.750  0.1548  0.5496  0.9302
  356TRP    CZ3 4066   4.306   4.191   6.777  0.3001  0.0711 -0.5898
  356TRP    HZ3 4067   4.282   4.212   6.881 -1.9327 -0.1080 -1.0244
  356TRP    CZ2 4068   4.454   4.209   6.590  0.1922  0.4666 -0.4231
  356TRP    HZ2 4069   4.530   4.266   6.539  1.3074 -1.5123 -1.1160
  356TRP    CH2 4070   4.421   4.241   6.719  0.3002  0.3414 -0.3630
  356TRP    HH2 4071   4.473   4.316   6.777 -0.6816  1.1682 -0.5044
  356TRP      C 4072   3.922   3.773   6.631 -0.6985  0.3099 -0.0564
  356TRP      O 4073   3.915   3.804   6.750 -0.2247  0.2793 -0.0183
  357GLY      N 4074   3.821   3.711   6.569  0.0638 -0.4393 -0.5603
  357GLY     HN 4075   3.827   3.698   6.470 -1.0263 -0.6855 -0.6125
  357GLY     CA 4076   3.700   3.670   6.634  0.3631  0.4878  0.5990
  357GLY    HA1 4077   3.649   3.607   6.563  1.3053  2.4747 -2.0075
  357GLY    HA2 4078   3.640   3.755   6.662  2.9987  2.3739  0.9307
  357GLY      C 4079   3.705   3.601   6.766 -0.4289 -0.7753 -0.0139
  357GLY      O 4080   3.624   3.645   6.848 -0.0136 -0.0394  0.0141
  358PRO      N 4081   3.785   3.506   6.802  0.3703 -0.0366  0.2048
  358PRO     CD 4082   3.888   3.449   6.716  0.0322  0.1098 -0.3026
  358PRO    HD1 4083   3.959   3.525   6.678 -0.4491 -0.2465 -1.9919
  358PRO    HD2 4084   3.841   3.395   6.631  0.5496 -0.3112 -0.3228
  358PRO     CA 4085   3.773   3.440   6.929  0.4313 -0.2001  0.1264
  358PRO     HA 4086   3.668   3.422   6.947  0.4677  0.1080  0.6566
  358PRO     CB 4087   3.862   3.316   6.917  0.5040 -0.1540  0.1933
  358PRO    HB1 4088   3.807   3.233   6.868  0.5871 -0.6523  0.9185
  358PRO    HB2 4089   3.907   3.283   7.014  1.6258  1.6689  0.3361
  358PRO     CG 4090   3.964   3.352   6.809 -0.0688  0.0479 -0.2825
  358PRO    HG1 4091   4.043   3.413   6.858 -1.5832  2.4663 -0.6741
  358PRO    HG2 4092   4.018   3.270   6.757  0.1314  0.3415 -0.5434
  358PRO      C 4093   3.822   3.525   7.041 -0.2800  0.2875  0.0765
  358PRO      O 4094   3.757   3.521   7.145 -0.4910  0.3551 -0.0518
  359LEU      N 4095   3.919   3.617   7.026 -0.0537 -0.0277 -0.4229
  359LEU     HN 4096   3.962   3.635   6.937  2.6915 -0.4513  0.6978
  359LEU     CA 4097   3.969   3.705   7.127 -0.0801 -0.4506 -0.0356
  359LEU     HA 4098   4.023   3.656   7.206  0.8331  1.9047  0.8809
  359LEU     CB 4099   4.070   3.799   7.059  0.4298 -0.6817  0.3976
  359LEU    HB1 4100   4.018   3.873   6.996 -0.7846 -0.8203  1.2125
  359LEU    HB2 4101   4.128   3.733   6.990  0.2622  0.8401 -1.2567
  359LEU     CG 4102   4.163   3.879   7.152  0.0007  0.1603  0.1153
  359LEU     HG 4103   4.108   3.906   7.244  0.4316 -2.1726  1.1477
  359LEU    CD1 4104   4.289   3.802   7.197 -0.4330 -0.1492  0.8090
  359LEU   HD11 4105   4.358   3.791   7.111 -1.9419  1.1797 -0.6361
  359LEU   HD12 4106   4.256   3.702   7.233 -0.9943 -0.4806 -0.5572
  359LEU   HD13 4107   4.344   3.851   7.280  0.2048  0.9202 -0.2239
  359LEU    CD2 4108   4.195   4.009   7.076  1.0524 -0.3067 -0.2651
  359LEU   HD21 4109   4.107   4.076   7.073  0.7251 -0.6506  1.0214
  359LEU   HD22 4110   4.226   3.979   6.974  1.3174  0.6233 -0.4697
  359LEU   HD23 4111   4.280   4.065   7.121  0.6498 -0.8961  1.2913
  359LEU      C 4112   3.863   3.795   7.181  0.2252  0.0587 -0.2756
  359LEU      O 4113   3.848   3.806   7.302  0.1706 -0.7308 -0.2082
  360LEU      N 4114   3.788   3.860   7.090  0.3152  0.3492 -0.1460
  360LEU     HN 4115   3.804   3.839   6.993 -1.4497  1.0234 -0.6200
  360LEU     CA 4116   3.686   3.956   7.115 -0.4077 -0.4863  0.1675
  360LEU     HA 4117   3.731   4.028   7.181  0.0321  1.5669 -2.2176
  360LEU     CB 4118   3.638   4.022   6.984 -0.3447 -0.1470  0.3147
  360LEU    HB1 4119   3.567   4.102   7.011  1.7796  1.2679  2.0584
  360LEU    HB2 4120   3.582   3.945   6.927  0.6423  0.5206 -1.6564
  360LEU     CG 4121   3.748   4.081   6.894 -0.4778  0.2472  0.4071
  360LEU     HG 4122   3.807   3.998   6.850 -1.4488  1.5729 -3.9062
  360LEU    CD1 4123   3.690   4.137   6.763 -0.2999  0.2796  0.3396
  360LEU   HD11 4124   3.619   4.070   6.710 -1.1462  1.5115 -0.1336
  360LEU   HD12 4125   3.774   4.156   6.694  0.0271 -1.0269  0.3535
  360LEU   HD13 4126   3.634   4.230   6.790 -0.6398  0.2820 -0.3585
  360LEU    CD2 4127   3.851   4.169   6.967 -0.0938  0.3371 -0.2272
  360LEU   HD21 4128   3.894   4.113   7.053 -0.2895 -1.8015 -1.4662
  360LEU   HD22 4129   3.798   4.260   7.003 -0.0638  0.3028 -0.0954
  360LEU   HD23 4130   3.924   4.206   6.893 -0.3599  0.3054 -0.5096
  360LEU      C 4131   3.578   3.886   7.190  0.5056 -1.1461  0.8899
  360LEU      O 4132   3.531   3.943   7.288  0.0353 -0.0538  0.0556
  361ALA      N 4133   3.532   3.769   7.141 -0.2459 -0.2393 -0.6570
  361ALA     HN 4134   3.571   3.724   7.061 -1.6171  0.7697 -1.9499
  361ALA     CA 4135   3.432   3.686   7.201  0.0172 -0.1709 -0.1167
  361ALA     HA 4136   3.344   3.748   7.201  1.1974  1.5885 -1.3860
  361ALA     CB 4137   3.418   3.554   7.122 -0.1083 -0.8344  0.9862
  361ALA    HB1 4138   3.508   3.492   7.137  1.9308  1.4233 -0.9970
  361ALA    HB2 4139   3.403   3.561   7.012 -0.8728 -1.9511  1.0085
  361ALA    HB3 4140   3.337   3.492   7.165  0.3641 -2.3965 -0.2787
  361ALA      C 4141   3.473   3.652   7.340 -0.2142 -0.6016 -0.1517
  361ALA      O 4142   3.389   3.638   7.429  0.1079  0.3011  0.3000
  362ILE      N 4143   3.601   3.633   7.376 -0.1484 -0.2847 -0.2214
  362ILE     HN 4144   3.676   3.653   7.313  1.8337  0.2391  2.1341
  362ILE     CA 4145   3.632   3.600   7.511  0.1280  0.3991 -0.1104
  362ILE     HA 4146   3.570   3.515   7.537 -0.6995  0.8217 -0.6645
  362ILE     CB 4147   3.774   3.555   7.531 -0.1588 -0.7099 -0.4715
  362ILE     HB 4148   3.840   3.633   7.487 -0.6824  0.0445  0.0623
  362ILE    CG2 4149   3.813   3.538   7.679  0.3224  0.4049 -0.4631
  362ILE   HG21 4150   3.808   3.638   7.728  0.9031  0.6144 -0.8212
  362ILE   HG22 4151   3.913   3.490   7.690 -0.3287 -1.3081 -1.6455
  362ILE   HG23 4152   3.740   3.475   7.733 -0.4822  0.7045 -1.1733
  362ILE    CG1 4153   3.802   3.424   7.456 -0.1769 -1.0078  0.0391
  362ILE   HG11 4154   3.751   3.429   7.358 -1.9314  0.2899  0.9624
  362ILE   HG12 4155   3.764   3.333   7.508  1.4565 -2.3115 -0.9559
  362ILE     CD 4156   3.951   3.404   7.431  0.1018  0.4215  0.4506
  362ILE    HD1 4157   4.010   3.410   7.525  0.2627 -2.4482  0.6209
  362ILE    HD2 4158   3.996   3.478   7.361 -0.7695 -0.4895 -1.1499
  362ILE    HD3 4159   3.960   3.302   7.386 -1.7118  1.1289 -1.7131
  362ILE      C 4160   3.604   3.711   7.606 -0.1935 -0.0797  0.3635
  362ILE      O 4161   3.557   3.696   7.719  0.1760  0.7764  0.6428
  363MET      N 4162   3.621   3.835   7.556 -0.0810 -0.3056 -0.1702
  363MET     HN 4163   3.642   3.848   7.460  0.1337  0.1308 -0.0663
  363MET     CA 4164   3.592   3.948   7.639  0.3700 -0.4526  0.1903
  363MET     HA 4165   3.626   3.929   7.740  0.3462 -1.5702  0.0031
  363MET     CB 4166   3.677   4.071   7.602 -0.5651  0.1048 -0.1453
  363MET    HB1 4167   3.664   4.155   7.673  1.9602  0.3397  0.1288
  363MET    HB2 4168   3.637   4.106   7.505 -0.4449  0.8075  0.0521
  363MET     CG 4169   3.826   4.035   7.589 -0.4890  0.1167  0.6306
  363MET    HG1 4170   3.839   3.955   7.513 -2.6346 -0.3894  0.7306
  363MET    HG2 4171   3.863   3.991   7.684 -2.7076  0.0154  1.5122
  363MET     SD 4172   3.924   4.183   7.550  0.0934 -0.4242  0.0320
  363MET     CE 4173   3.886   4.203   7.374  0.1602  0.2013  0.0862
  363MET    HE1 4174   3.775   4.212   7.370 -0.1403 -1.4962  2.4964
  363MET    HE2 4175   3.926   4.106   7.338 -0.5665 -0.5189  1.1592
  363MET    HE3 4176   3.948   4.281   7.326 -1.9352  1.3707 -0.8580
  363MET      C 4177   3.446   3.973   7.656  0.3984  0.1314 -0.3831
  363MET      O 4178   3.401   4.013   7.763  0.5951 -0.0465 -0.2303
  364VAL      N 4179   3.366   3.954   7.550 -0.2872 -0.9202  0.3014
  364VAL     HN 4180   3.408   3.941   7.460  2.2599  2.5472  0.7531
  364VAL     CA 4181   3.224   3.968   7.562 -0.2725 -0.2843 -0.2291
  364VAL     HA 4182   3.207   4.064   7.608 -0.2153 -0.1992 -0.3810
  364VAL     CB 4183   3.157   3.964   7.428  0.0539  0.3874 -0.4220
  364VAL     HB 4184   3.168   3.871   7.368  0.6604  1.3357 -1.8516
  364VAL    CG1 4185   3.008   3.991   7.454  0.0557 -0.1849  0.1853
  364VAL   HG11 4186   2.962   3.920   7.527 -1.0615  0.5501  0.2282
  364VAL   HG12 4187   2.948   3.979   7.362 -1.5473 -0.8955  1.2684
  364VAL   HG13 4188   2.990   4.088   7.504  1.4695  0.9432 -1.4117
  364VAL    CG2 4189   3.210   4.078   7.339  0.4032  0.2407 -0.4041
  364VAL   HG21 4190   3.241   4.167   7.398 -1.6119  0.9977 -0.4144
  364VAL   HG22 4191   3.131   4.127   7.278 -0.6691 -1.0551 -0.1134
  364VAL   HG23 4192   3.292   4.051   7.269  0.2347  0.7171 -0.7935
  364VAL      C 4193   3.167   3.868   7.656  0.0905 -0.2186  0.0642
  364VAL      O 4194   3.082   3.904   7.738  0.1711  0.1891 -0.0282
  365TYR      N 4195   3.216   3.743   7.663  0.0736 -0.2358 -0.1218
  365TYR     HN 4196   3.295   3.731   7.604  0.0922  0.9900 -0.3758
  365TYR     CA 4197   3.159   3.632   7.734 -0.2946 -0.1706 -0.3094
  365TYR     HA 4198   3.054   3.656   7.744 -0.3504 -0.6857  0.3797
  365TYR     CB 4199   3.187   3.497   7.667 -0.3510 -0.2567 -0.1577
  365TYR    HB1 4200   3.290   3.458   7.684 -0.6761 -1.2128 -0.2875
  365TYR    HB2 4201   3.185   3.520   7.559  4.2106  0.2469 -0.3212
  365TYR     CG 4202   3.085   3.392   7.694 -0.5755  0.1222  0.4731
  365TYR    CD1 4203   3.093   3.285   7.608 -0.3403  0.7272 -0.2698
  365TYR    HD1 4204   3.171   3.288   7.534 -0.0342 -1.3687 -0.0903
  365TYR    CE1 4205   3.016   3.175   7.637 -0.0679  0.5722 -0.1333
  365TYR    HE1 4206   3.020   3.081   7.583  0.1156 -0.4323  1.5463
  365TYR     CZ 4207   2.917   3.177   7.732 -0.0108 -0.2158 -0.0448
  365TYR     OH 4208   2.824   3.073   7.749  0.0015 -0.2514 -0.1934
  365TYR     HH 4209   2.752   3.123   7.789 -0.7330 -0.5514 -1.0969
  365TYR    CD2 4210   2.983   3.394   7.787 -0.2021 -0.2876  0.8944
  365TYR    HD2 4211   2.970   3.486   7.843 -1.4816 -0.6091  1.1515
  365TYR    CE2 4212   2.896   3.290   7.808 -0.5291 -0.2315 -0.1630
  365TYR    HE2 4213   2.822   3.282   7.886  2.0050  0.5418  2.4953
  365TYR      C 4214   3.220   3.639   7.870  0.0438 -0.2600 -0.4545
  365TYR      O 4215   3.193   3.553   7.953 -0.0726  0.1710 -0.0461
  366ASP      N 4216   3.300   3.739   7.910  0.0934 -0.5695  0.2379
  366ASP     HN 4217   3.337   3.808   7.847 -1.6157  0.5994  0.4362
  366ASP     CA 4218   3.333   3.759   8.047  0.4008 -0.3580  0.1361
  366ASP     HA 4219   3.323   3.663   8.097  2.1783 -0.5251  0.2307
  366ASP     CB 4220   3.475   3.814   8.065  0.1459  0.5573 -0.6095
  366ASP    HB1 4221   3.493   3.915   8.022  1.2935 -0.0759 -1.6997
  366ASP    HB2 4222   3.548   3.750   8.011 -0.0285  0.5714 -0.8634
  366ASP     CG 4223   3.519   3.811   8.211 -0.0877  0.2845 -0.5436
  366ASP    OD1 4224   3.515   3.707   8.282  0.7659  0.4352 -0.2682
  366ASP    OD2 4225   3.532   3.922   8.270  0.0354  0.0522 -0.1323
  366ASP      C 4226   3.235   3.860   8.098  0.2648 -0.3132 -0.2115
  366ASP      O 4227   3.167   3.833   8.197  0.6072 -0.4431 -0.0095
  367VAL      N 4228   3.224   3.975   8.030  0.4785 -0.2004 -0.0602
  367VAL     HN 4229   3.290   3.979   7.955  0.7936  1.8000  0.2858
  367VAL     CA 4230   3.150   4.092   8.065  0.1116 -0.4219 -0.0801
  367VAL     HA 4231   3.195   4.124   8.159  2.4050 -1.1893 -0.8428
  367VAL     CB 4232   3.171   4.202   7.965  0.3277 -0.6766 -0.3156
  367VAL     HB 4233   3.134   4.170   7.866 -0.0583 -1.3709  0.0464
  367VAL    CG1 4234   3.095   4.332   7.998  0.5061 -0.4807 -0.6670
  367VAL   HG11 4235   2.990   4.309   7.972  0.2802 -0.6153  0.3423
  367VAL   HG12 4236   3.131   4.419   7.940 -2.0559  2.0655  1.2921
  367VAL   HG13 4237   3.109   4.365   8.103 -1.5403 -0.1759 -0.4574
  367VAL    CG2 4238   3.322   4.230   7.956  0.1940  0.0059 -0.4588
  367VAL   HG21 4239   3.387   4.140   7.962 -1.3380 -1.0539  0.8700
  367VAL   HG22 4240   3.348   4.301   8.037 -2.4323  0.5287  0.0185
  367VAL   HG23 4241   3.339   4.286   7.861 -0.6238 -1.1882 -1.3267
  367VAL      C 4242   3.006   4.064   8.090 -0.1243  0.7105 -0.1271
  367VAL      O 4243   2.943   4.110   8.186 -0.0984  0.2885  0.0911
  368PHE      N 4244   2.942   3.984   8.004 -0.5880  0.3423  0.5537
  368PHE     HN 4245   2.989   3.964   7.918 -0.0749 -0.3557  0.9850
  368PHE     CA 4246   2.823   3.909   8.031 -0.2616 -0.2145  0.4496
  368PHE     HA 4247   2.785   3.920   8.131 -2.7091 -0.0818 -0.4255
  368PHE     CB 4248   2.720   3.946   7.923  0.5317  0.1864 -0.1850
  368PHE    HB1 4249   2.627   3.886   7.913  0.4063  0.5618 -1.5530
  368PHE    HB2 4250   2.766   3.929   7.823 -2.1771  0.7096 -1.6209
  368PHE     CG 4251   2.680   4.089   7.930 -0.0830  0.0319 -0.4049
  368PHE    CD1 4252   2.575   4.125   8.010 -0.0162 -0.7250  0.0255
  368PHE    HD1 4253   2.518   4.056   8.071  0.5022 -0.3806  0.9143
  368PHE    CE1 4254   2.528   4.254   8.010  0.1563 -0.6613  0.1014
  368PHE    HE1 4255   2.440   4.283   8.066  0.7403  2.4508 -0.4444
  368PHE     CZ 4256   2.581   4.348   7.925 -0.3541 -0.1259  0.3652
  368PHE     HZ 4257   2.536   4.445   7.910 -1.3426 -0.7708 -1.0383
  368PHE    CD2 4258   2.736   4.183   7.846 -0.3898  0.1707 -0.4571
  368PHE    HD2 4259   2.815   4.153   7.778 -2.5481 -2.9052 -1.8436
  368PHE    CE2 4260   2.691   4.312   7.850 -0.3909  0.1525  0.1764
  368PHE    HE2 4261   2.736   4.393   7.793  0.0727 -0.6768 -0.6637
  368PHE      C 4262   2.860   3.764   8.026  1.0320  0.1206  0.0433
  368PHE      O 4263   2.871   3.714   7.914  0.0474 -0.2720  0.1169
  369GLY      N 4264   2.878   3.693   8.139 -0.0901 -0.1555  0.0606
  369GLY     HN 4265   2.881   3.737   8.229 -0.0270 -1.9817  0.9888
  369GLY     CA 4266   2.893   3.551   8.149  0.0608 -0.1348  0.1399
  369GLY    HA1 4267   2.946   3.520   8.060  0.5911 -1.0379  0.7651
  369GLY    HA2 4268   2.793   3.511   8.154  1.3056 -3.8969 -1.7423
  369GLY      C 4269   2.983   3.502   8.257  0.5074  0.2757 -0.0380
  369GLY      O 4270   2.962   3.390   8.302  0.2795  0.3900  0.1429
  370LYS      N 4271   3.088   3.578   8.293  0.2519  0.5974  0.0322
  370LYS     HN 4272   3.103   3.667   8.252  1.4126 -1.7154 -5.3685
  370LYS     CA 4273   3.191   3.545   8.386  0.0549  0.4240  0.1892
  370LYS     HA 4274   3.273   3.602   8.346  0.3884 -0.2691 -0.1292
  370LYS     CB 4275   3.155   3.595   8.527 -0.0184  0.5195  0.1386
  370LYS    HB1 4276   3.233   3.556   8.596  2.2635  3.6602 -0.4754
  370LYS    HB2 4277   3.063   3.540   8.558  0.8671  0.0606  2.1223
  370LYS     CG 4278   3.142   3.747   8.543 -0.4375  0.4910  0.0735
  370LYS    HG1 4279   3.107   3.783   8.642 -0.3937  0.1216  0.2244
  370LYS    HG2 4280   3.060   3.772   8.472 -0.1601  0.9051 -0.1019
  370LYS     CD 4281   3.271   3.819   8.504 -0.2978 -0.1717 -0.7299
  370LYS    HD1 4282   3.322   3.768   8.419  1.2232 -1.3052  0.7679
  370LYS    HD2 4283   3.342   3.809   8.589 -0.7766  1.8272 -0.0424
  370LYS     CE 4284   3.267   3.972   8.502  0.3017 -0.1404 -0.0976
  370LYS    HE1 4285   3.240   4.011   8.602 -0.5024 -3.1127  0.9669
  370LYS    HE2 4286   3.188   4.000   8.429  2.1183 -0.5791 -2.3579
  370LYS     NZ 4287   3.399   4.025   8.461  0.3842 -0.2385  0.0402
  370LYS    HZ1 4288   3.474   4.021   8.533  0.4203  3.0004  0.3525
  370LYS    HZ2 4289   3.389   4.127   8.440 -2.2084 -0.2545  0.7948
  370LYS    HZ3 4290   3.440   3.972   8.382  1.4020  0.7447 -0.1267
  370LYS      C 4291   3.254   3.410   8.388 -0.8086  0.0032 -0.3031
  370LYS      O 4292   3.278   3.351   8.493  0.0895  0.1684 -0.4103
  371MET      N 4293   3.276   3.358   8.266 -0.4740  0.0137 -0.2481
  371MET     HN 4294   3.250   3.419   8.192  0.7900  0.7597 -0.1123
  371MET     CA 4295   3.334   3.231   8.234 -0.0487  0.1855 -0.1719
  371MET     HA 4296   3.263   3.152   8.251  1.2945 -1.0697 -0.2347
  371MET     CB 4297   3.362   3.226   8.083  0.4249 -0.4706 -0.0683
  371MET    HB1 4298   3.422   3.141   8.043 -0.5429 -1.0140 -0.3975
  371MET    HB2 4299   3.424   3.316   8.064  0.9988 -0.5786  1.1729
  371MET     CG 4300   3.231   3.223   8.003  0.2395 -0.2086  0.2250
  371MET    HG1 4301   3.262   3.223   7.897  1.0703 -1.1938  0.4571
  371MET    HG2 4302   3.180   3.320   8.022  1.6286  0.3587  1.2107
  371MET     SD 4303   3.115   3.086   8.024  0.1953 -0.2198 -0.0896
  371MET     CE 4304   3.204   2.938   7.969  0.0992 -0.3342  0.0601
  371MET    HE1 4305   3.127   2.858   7.960 -1.0231  0.7146  0.0675
  371MET    HE2 4306   3.268   2.901   8.052 -0.5131  0.2915  0.8139
  371MET    HE3 4307   3.263   2.945   7.875  1.3736  1.7846  0.9439
  371MET      C 4308   3.450   3.175   8.309 -0.1924  0.5321  0.3137
  371MET      O 4309   3.513   3.242   8.391  0.4725  0.4249 -0.1056
  372ASN      N 4310   3.477   3.044   8.293  0.1383  0.6387 -0.0396
  372ASN     HN 4311   3.441   2.986   8.220  0.2745  1.3275 -0.6649
  372ASN     CA 4312   3.566   2.954   8.359 -0.2523  0.5465  0.3647
  372ASN     HA 4313   3.565   2.987   8.462 -1.3088 -0.6626  0.7727
  372ASN     CB 4314   3.517   2.809   8.349  0.2874  0.4153 -0.3630
  372ASN    HB1 4315   3.406   2.809   8.354  0.3469  0.8685  2.5477
  372ASN    HB2 4316   3.562   2.743   8.426 -1.1347  0.0917  0.2217
  372ASN     CG 4317   3.542   2.735   8.218  0.1187 -0.0602 -0.1310
  372ASN    OD1 4318   3.549   2.799   8.113  0.2842  0.1517  0.0085
  372ASN    ND2 4319   3.558   2.600   8.224  0.6095  0.0103  0.2537
  372ASN   HD21 4320   3.566   2.548   8.139 -0.1013  0.0221  0.1743
  372ASN   HD22 4321   3.556   2.555   8.313 -0.0260  1.3050  0.9316
  372ASN      C 4322   3.704   2.967   8.306 -0.2126  0.4049  0.4316
  372ASN      O 4323   3.728   3.043   8.213  0.3115 -0.1922  0.0707
  373LYS      N 4324   3.794   2.890   8.369  0.0682  0.4516  0.0921
  373LYS     HN 4325   3.766   2.844   8.454 -1.6224 -0.5848 -0.9751
  373LYS     CA 4326   3.936   2.901   8.356  0.1021 -0.1032 -0.0507
  373LYS     HA 4327   3.954   3.008   8.356  2.7318 -0.4682 -0.6605
  373LYS     CB 4328   4.018   2.852   8.476  0.6919  0.5585 -0.1736
  373LYS    HB1 4329   4.123   2.843   8.441  0.4000  0.7151 -1.1156
  373LYS    HB2 4330   3.986   2.752   8.514  0.8000  0.8703  0.7675
  373LYS     CG 4331   4.022   2.949   8.594  0.0737  0.0382  0.2781
  373LYS    HG1 4332   3.916   2.960   8.627 -0.0953 -0.7133  0.0098
  373LYS    HG2 4333   4.057   3.052   8.571 -2.1018  1.1188  1.4830
  373LYS     CD 4334   4.102   2.899   8.715  0.4320  0.5522  0.2555
  373LYS    HD1 4335   4.051   2.811   8.759  2.2338  0.0161  1.3410
  373LYS    HD2 4336   4.102   2.985   8.786  0.5737  0.7980 -0.0376
  373LYS     CE 4337   4.246   2.851   8.695  0.1791 -0.2992  0.4452
  373LYS    HE1 4338   4.315   2.911   8.632 -1.3596  0.3323 -0.7126
  373LYS    HE2 4339   4.252   2.752   8.645  1.7606 -0.7385  1.4567
  373LYS     NZ 4340   4.319   2.850   8.824  0.2069 -0.8011  0.4261
  373LYS    HZ1 4341   4.259   2.794   8.888 -1.4249 -1.1717 -1.3265
  373LYS    HZ2 4342   4.333   2.946   8.860  0.5607 -0.1152 -1.4218
  373LYS    HZ3 4343   4.408   2.797   8.813  0.5879 -1.1013  3.9882
  373LYS      C 4344   3.985   2.854   8.223 -0.2472 -0.3395 -0.0979
  373LYS      O 4345   4.086   2.906   8.175 -0.4161  0.0530 -0.0302
  374LEU      N 4346   3.914   2.757   8.163 -0.3338 -0.3908  0.0869
  374LEU     HN 4347   3.851   2.705   8.220  1.1131 -3.2409 -0.6859
  374LEU     CA 4348   3.935   2.709   8.030  0.2894  0.0716  0.0141
  374LEU     HA 4349   4.038   2.677   8.031  0.8977  1.8676 -0.6064
  374LEU     CB 4350   3.852   2.585   7.992  0.1631  0.3188 -0.5314
  374LEU    HB1 4351   3.751   2.616   7.960 -0.5111 -1.2655 -0.0216
  374LEU    HB2 4352   3.847   2.536   8.092  1.3974 -1.3644 -1.2471
  374LEU     CG 4353   3.915   2.471   7.910  0.0821 -0.0613 -0.0713
  374LEU     HG 4354   3.831   2.402   7.890 -0.9700  0.7849  1.2628
  374LEU    CD1 4355   3.975   2.533   7.782 -0.1582  0.1159 -0.0993
  374LEU   HD11 4356   4.070   2.583   7.813  0.0577  1.0113 -2.0700
  374LEU   HD12 4357   3.912   2.612   7.736  1.7094  1.3394 -0.6768
  374LEU   HD13 4358   4.003   2.453   7.711 -3.0202  1.3227 -2.7984
  374LEU    CD2 4359   4.025   2.391   7.981  0.1475  0.1896  0.1135
  374LEU   HD21 4360   4.072   2.320   7.910 -2.2864 -0.9730 -0.4421
  374LEU   HD22 4361   3.975   2.341   8.067 -0.1108 -0.5579 -0.4595
  374LEU   HD23 4362   4.105   2.456   8.023  0.5075 -0.0062 -0.2639
  374LEU      C 4363   3.919   2.817   7.928 -0.0494  0.2171  0.2177
  374LEU      O 4364   4.008   2.837   7.846 -0.0030 -0.9486 -0.0357
  375ILE      N 4365   3.817   2.903   7.943  0.3330  0.6237  0.4933
  375ILE     HN 4366   3.757   2.881   8.019 -0.5357 -3.4771 -1.1387
  375ILE     CA 4367   3.796   3.021   7.864  0.2568  0.3798  0.1506
  375ILE     HA 4368   3.819   3.003   7.760  1.8416  2.9532 -0.0245
  375ILE     CB 4369   3.654   3.068   7.876  0.0784 -0.0519 -0.2015
  375ILE     HB 4370   3.623   3.057   7.982  0.1829  0.1077 -0.1521
  375ILE    CG2 4371   3.635   3.216   7.838  0.3969  0.0630  0.0694
  375ILE   HG21 4372   3.526   3.239   7.835  0.1509  0.0646  4.1250
  375ILE   HG22 4373   3.689   3.248   7.746 -3.3608  2.2668 -1.6035
  375ILE   HG23 4374   3.674   3.281   7.919  0.5251  0.9847 -0.7181
  375ILE    CG1 4375   3.572   2.970   7.791  0.0840  0.1361 -0.4252
  375ILE   HG11 4376   3.466   3.002   7.787  0.7975  2.5138 -1.7995
  375ILE   HG12 4377   3.580   2.872   7.843 -1.8673 -0.3559 -0.9691
  375ILE     CD 4378   3.615   2.951   7.646  0.1772 -0.7499 -0.2880
  375ILE    HD1 4379   3.533   2.910   7.583 -0.6992 -0.8668  0.8964
  375ILE    HD2 4380   3.702   2.884   7.628  1.3610  1.0466 -1.5149
  375ILE    HD3 4381   3.641   3.050   7.603  0.7912 -1.3734 -1.4118
  375ILE      C 4382   3.903   3.120   7.894  0.2024  0.4009  0.2715
  375ILE      O 4383   3.950   3.188   7.803 -0.4118  0.6332  0.1175
  376LYS      N 4384   3.953   3.146   8.016 -0.4100  0.3256  0.5427
  376LYS     HN 4385   3.916   3.091   8.090  0.1729 -1.1363 -0.2184
  376LYS     CA 4386   4.073   3.220   8.042 -0.0067 -0.0919 -0.1138
  376LYS     HA 4387   4.046   3.318   8.007  0.8042  0.7197  1.4302
  376LYS     CB 4388   4.082   3.248   8.193  0.1268 -0.2627 -0.0892
  376LYS    HB1 4389   4.167   3.304   8.236 -0.9504 -0.0789  1.9606
  376LYS    HB2 4390   4.087   3.144   8.232 -0.4580 -0.4642 -0.5229
  376LYS     CG 4391   3.955   3.318   8.241  0.6096  0.1472  0.6036
  376LYS    HG1 4392   3.866   3.256   8.216  0.2558  1.3441 -1.3131
  376LYS    HG2 4393   3.935   3.407   8.178 -0.2618 -0.1557  0.4374
  376LYS     CD 4394   3.960   3.340   8.392  0.2081 -0.1159  0.6576
  376LYS    HD1 4395   4.058   3.383   8.421  1.0817 -1.9967  0.6070
  376LYS    HD2 4396   3.962   3.241   8.442 -1.6959 -0.1829  0.6965
  376LYS     CE 4397   3.840   3.410   8.458  0.1971  0.6541 -0.1626
  376LYS    HE1 4398   3.854   3.421   8.567 -0.9806 -3.1363  0.5245
  376LYS    HE2 4399   3.754   3.341   8.446  0.2649  0.7319 -1.1993
  376LYS     NZ 4400   3.805   3.543   8.403 -0.2820  0.3773 -0.5357
  376LYS    HZ1 4401   3.747   3.539   8.317 -2.1622 -0.7399  0.6807
  376LYS    HZ2 4402   3.896   3.588   8.383  0.8335 -1.1998  0.7739
  376LYS    HZ3 4403   3.755   3.599   8.476 -0.6409 -0.6815  0.0627
  376LYS      C 4404   4.199   3.173   7.978  0.2699 -0.0945  0.4275
  376LYS      O 4405   4.269   3.248   7.911 -0.2098  0.1469  0.1905
  377THR      N 4406   4.228   3.042   7.980  0.4573 -0.0600  0.0278
  377THR     HN 4407   4.164   2.978   8.023  0.5973 -0.9480 -1.0226
  377THR     CA 4408   4.347   2.977   7.934  0.3484 -0.1759 -0.0923
  377THR     HA 4409   4.440   3.006   7.981  1.5389 -0.9611 -1.8504
  377THR     CB 4410   4.337   2.829   7.956 -0.3927 -0.0666  0.3375
  377THR     HB 4411   4.238   2.794   7.918 -1.2118  3.4982 -1.2002
  377THR    OG1 4412   4.336   2.793   8.093  0.2451 -0.2194  0.3069
  377THR    HG1 4413   4.288   2.863   8.139 -0.2041 -1.0073  1.0890
  377THR    CG2 4414   4.452   2.754   7.888 -0.2130  0.0009  0.5660
  377THR   HG21 4415   4.449   2.750   7.777  0.8883  1.2900  0.4495
  377THR   HG22 4416   4.441   2.652   7.931 -2.9446  0.4501  1.0739
  377THR   HG23 4417   4.543   2.813   7.913 -0.1483  0.6342 -1.0270
  377THR      C 4418   4.363   2.999   7.788 -0.4183 -0.2264 -0.1893
  377THR      O 4419   4.473   3.023   7.738 -0.3018  0.6668  0.4803
  378VAL      N 4420   4.261   3.001   7.699 -0.1192  0.5425 -0.5250
  378VAL     HN 4421   4.171   2.971   7.727  0.5603 -2.6535 -1.3618
  378VAL     CA 4422   4.279   3.021   7.559  0.2933  0.0628 -0.5441
  378VAL     HA 4423   4.366   2.970   7.519  0.8724  1.5332 -1.2194
  378VAL     CB 4424   4.164   2.959   7.485 -0.1577 -0.1599  0.3324
  378VAL     HB 4425   4.171   2.974   7.375  0.6830  0.6386  0.4875
  378VAL    CG1 4426   4.168   2.806   7.504  0.3545 -0.1994 -0.0666
  378VAL   HG11 4427   4.269   2.783   7.466 -0.4478 -0.7093 -2.0155
  378VAL   HG12 4428   4.096   2.756   7.436  0.6403 -1.9765  0.8952
  378VAL   HG13 4429   4.167   2.768   7.608  4.0506  0.7116  0.4224
  378VAL    CG2 4430   4.033   3.022   7.536 -0.6041 -0.3661 -0.5281
  378VAL   HG21 4431   4.027   3.132   7.524 -1.0816 -0.3273  0.0309
  378VAL   HG22 4432   4.003   3.005   7.642  0.8825  0.5367  0.0785
  378VAL   HG23 4433   3.957   2.982   7.466  0.5033  0.6414 -2.3976
  378VAL      C 4434   4.300   3.159   7.509  0.2373  0.2803  0.0267
  378VAL      O 4435   4.318   3.180   7.389  0.3166 -0.0341 -0.0173
  379PHE      N 4436   4.301   3.259   7.599  0.4383  0.1352  0.1854
  379PHE     HN 4437   4.283   3.230   7.694 -0.4153  1.1384  0.3513
  379PHE     CA 4438   4.321   3.397   7.569 -0.3294  0.1849 -0.1411
  379PHE     HA 4439   4.257   3.419   7.486 -0.5604  0.5797  0.1375
  379PHE     CB 4440   4.274   3.496   7.677  0.0942 -0.2732  0.4764
  379PHE    HB1 4441   4.334   3.485   7.769  0.6820 -1.8107 -0.0548
  379PHE    HB2 4442   4.172   3.462   7.701 -0.0478 -1.5451 -1.6893
  379PHE     CG 4443   4.252   3.634   7.625 -0.4950 -0.5735 -0.0879
  379PHE    CD1 4444   4.133   3.683   7.576 -0.3685  0.1628  0.3117
  379PHE    HD1 4445   4.047   3.620   7.556 -0.0524 -0.0593 -0.3655
  379PHE    CE1 4446   4.118   3.812   7.531 -0.7954 -0.0263 -0.0996
  379PHE    HE1 4447   4.022   3.849   7.497  0.2938  1.9013 -1.2382
  379PHE     CZ 4448   4.228   3.894   7.535 -0.7488 -0.0839 -0.1866
  379PHE     HZ 4449   4.235   3.995   7.497 -1.4041 -0.5520 -1.6149
  379PHE    CD2 4450   4.359   3.720   7.631 -1.0271  0.0951  0.0171
  379PHE    HD2 4451   4.457   3.694   7.668 -0.3558 -1.6477 -2.6547
  379PHE    CE2 4452   4.350   3.847   7.578 -0.7275  0.0872 -0.0583
  379PHE    HE2 4453   4.434   3.914   7.580  0.7277 -1.6817  1.0939
  379PHE      C 4454   4.460   3.426   7.523 -0.3483  0.5185  0.0120
  379PHE      O 4455   4.487   3.506   7.434 -0.4314 -0.3595 -0.8182
  380ALA      N 4456   4.558   3.350   7.574 -0.5485 -0.1458 -0.5759
  380ALA     HN 4457   4.528   3.291   7.649 -2.2879  1.0046 -0.2947
  380ALA     CA 4458   4.695   3.354   7.533 -0.3762 -0.9341 -0.1093
  380ALA     HA 4459   4.714   3.459   7.546  2.1338 -1.2964 -0.4369
  380ALA     CB 4460   4.785   3.279   7.632  0.2801 -0.2334 -0.1694
  380ALA    HB1 4461   4.769   3.169   7.629  0.8294 -0.4067  1.9065
  380ALA    HB2 4462   4.780   3.324   7.733  2.6666 -0.9399  0.3472
  380ALA    HB3 4463   4.893   3.297   7.610  0.3939 -0.0977  0.4919
  380ALA      C 4464   4.720   3.304   7.395  0.4364 -0.1652 -0.2503
  380ALA      O 4465   4.803   3.354   7.319  0.0741  0.3495 -0.3115
  381PHE      N 4466   4.644   3.200   7.354  0.0361  0.0662 -0.1014
  381PHE     HN 4467   4.563   3.169   7.402 -0.3653  1.2219  0.0100
  381PHE     CA 4468   4.658   3.142   7.224  0.3068 -0.0939 -0.0035
  381PHE     HA 4469   4.759   3.153   7.189  0.1263  3.7071  0.2314
  381PHE     CB 4470   4.617   2.994   7.225 -0.3430  0.0818  0.2603
  381PHE    HB1 4471   4.643   2.953   7.125  1.9459  1.2790  0.2802
  381PHE    HB2 4472   4.511   2.967   7.242 -0.0326 -1.0044  0.6009
  381PHE     CG 4473   4.712   2.922   7.315 -0.0796  0.1889  0.0705
  381PHE    CD1 4474   4.666   2.883   7.439 -0.5874 -0.4625 -0.3131
  381PHE    HD1 4475   4.566   2.906   7.474  0.1295  0.7034  1.0772
  381PHE    CE1 4476   4.754   2.815   7.520 -0.5554 -0.1135 -0.0496
  381PHE    HE1 4477   4.726   2.777   7.617  2.1794 -1.8592  0.1362
  381PHE     CZ 4478   4.882   2.784   7.481 -0.4652  0.5060 -0.2603
  381PHE     HZ 4479   4.951   2.744   7.554 -1.3451  1.2951  1.0471
  381PHE    CD2 4480   4.841   2.894   7.277 -0.1764 -0.0631 -0.0803
  381PHE    HD2 4481   4.870   2.913   7.175  1.1373 -0.6140  0.1710
  381PHE    CE2 4482   4.927   2.824   7.358  0.0853  0.1407 -0.1802
  381PHE    HE2 4483   5.028   2.810   7.322  0.5429  2.4841  0.0160
  381PHE      C 4484   4.572   3.207   7.121  0.5142  0.0736 -0.0717
  381PHE      O 4485   4.598   3.202   7.000  0.1631  0.2461 -0.1575
  382CYS      N 4486   4.473   3.281   7.174  0.2437 -0.3492  0.0189
  382CYS     HN 4487   4.443   3.278   7.269  3.2480 -1.4677  1.0491
  382CYS     CA 4488   4.409   3.381   7.094  0.2501 -0.6448 -0.3598
  382CYS     HA 4489   4.368   3.335   7.005 -1.0143  0.0340 -0.1594
  382CYS     CB 4490   4.283   3.433   7.165  0.4569 -0.7495  0.0892
  382CYS    HB1 4491   4.249   3.526   7.114  3.2674 -0.4915 -1.5067
  382CYS    HB2 4492   4.314   3.466   7.267  0.8913  1.2936 -0.6378
  382CYS     SG 4493   4.151   3.309   7.163 -0.4248  0.1706  0.0768
  382CYS    HG1 4494   4.210   3.208   7.225 -1.3259  0.7496  1.9629
  382CYS      C 4495   4.489   3.499   7.051 -0.6333  0.0611 -0.0815
  382CYS      O 4496   4.488   3.536   6.934  0.0358 -0.4238 -0.2433
  383SER      N 4497   4.566   3.558   7.145  0.1301 -0.3275 -0.4568
  383SER     HN 4498   4.570   3.511   7.232  1.5315  1.0982  0.2924
  383SER     CA 4499   4.669   3.652   7.115  0.2526 -0.3181 -0.0091
  383SER     HA 4500   4.634   3.741   7.065 -0.2148 -1.0947 -1.1099
  383SER     CB 4501   4.738   3.699   7.244 -0.0285 -0.3726  0.1633
  383SER    HB1 4502   4.808   3.785   7.230 -0.4320 -0.1064 -0.2449
  383SER    HB2 4503   4.800   3.618   7.288  2.9953  1.8000  0.2757
  383SER     OG 4504   4.643   3.749   7.337  0.2045  0.9084 -0.2588
  383SER    HG1 4505   4.583   3.679   7.363 -0.2245  1.7920  1.2233
  383SER      C 4506   4.771   3.606   7.017  0.3270 -0.3299  0.0722
  383SER      O 4507   4.820   3.680   6.932  0.1276  0.1249  0.3484
  384MET      N 4508   4.814   3.478   7.021  0.2991 -0.3377  0.1047
  384MET     HN 4509   4.788   3.424   7.101  0.2151 -0.3821  0.0481
  384MET     CA 4510   4.879   3.412   6.913  0.1354 -0.1494 -0.1113
  384MET     HA 4511   4.974   3.463   6.905  1.3765 -2.3656 -0.2596
  384MET     CB 4512   4.915   3.269   6.959  0.1318  0.0621  0.5580
  384MET    HB1 4513   4.970   3.215   6.879  0.9503  0.3922  0.8786
  384MET    HB2 4514   4.829   3.203   6.980 -0.0129  0.6821  2.1028
  384MET     CG 4515   5.010   3.255   7.078  0.7863 -0.8590 -0.0611
  384MET    HG1 4516   5.013   3.147   7.102  0.6197 -1.1169 -1.1429
  384MET    HG2 4517   4.956   3.292   7.167  0.9825 -2.2014  0.6428
  384MET     SD 4518   5.167   3.346   7.065  0.1411  0.1964 -0.6114
  384MET     CE 4519   5.275   3.220   6.992 -0.1019 -0.0847 -0.4888
  384MET    HE1 4520   5.380   3.247   7.015 -0.4952  0.8113  0.2908
  384MET    HE2 4521   5.259   3.206   6.883 -1.8542 -0.7322 -0.1815
  384MET    HE3 4522   5.259   3.115   7.024 -2.2041  0.8608  1.9114
  384MET      C 4523   4.821   3.414   6.776 -0.0758  0.0051 -0.0219
  384MET      O 4524   4.893   3.442   6.681 -0.1117 -0.3469 -0.1558
  385LEU      N 4525   4.691   3.385   6.755  0.0870 -0.5939 -0.2400
  385LEU     HN 4526   4.627   3.357   6.825  0.1806 -2.2628 -0.7818
  385LEU     CA 4527   4.624   3.399   6.630  0.5169  0.2969 -0.3837
  385LEU     HA 4528   4.684   3.344   6.559  1.9009  2.0944 -0.6624
  385LEU     CB 4529   4.476   3.357   6.644  0.6498  0.1172  0.5286
  385LEU    HB1 4530   4.426   3.373   6.546  2.2050 -3.4549 -1.0331
  385LEU    HB2 4531   4.422   3.417   6.720  0.0248  0.1931  0.0288
  385LEU     CG 4532   4.453   3.206   6.664  0.6370  0.1081  0.4487
  385LEU     HG 4533   4.476   3.170   6.767  2.0254  0.7564  0.3819
  385LEU    CD1 4534   4.301   3.181   6.659  0.5079  0.8156  0.6310
  385LEU   HD11 4535   4.277   3.073   6.672  0.8930  0.5885 -0.4282
  385LEU   HD12 4536   4.263   3.211   6.559  2.1272  2.1070  0.3458
  385LEU   HD13 4537   4.254   3.240   6.741 -2.0860  0.9078 -0.8185
  385LEU    CD2 4538   4.530   3.121   6.563  0.1304  0.1913 -0.0129
  385LEU   HD21 4539   4.489   3.141   6.462  0.6343  0.6352 -0.1352
  385LEU   HD22 4540   4.502   3.017   6.592  1.8350  0.2802  2.2184
  385LEU   HD23 4541   4.640   3.132   6.572  0.2006  1.4016 -1.8037
  385LEU      C 4542   4.626   3.540   6.580  0.2285  0.4243 -0.0433
  385LEU      O 4543   4.655   3.568   6.464  0.6154  0.2808  0.0145
  386CYS      N 4544   4.606   3.638   6.669  0.0615  0.3461  0.0062
  386CYS     HN 4545   4.589   3.621   6.766 -2.1129 -0.7228 -0.5089
  386CYS     CA 4546   4.609   3.776   6.633 -0.7299  0.3625 -0.0060
  386CYS     HA 4547   4.552   3.779   6.541 -0.3888  1.0858 -0.2048
  386CYS     CB 4548   4.524   3.860   6.730 -0.2948  0.1347  0.5757
  386CYS    HB1 4549   4.511   3.963   6.689 -0.4178 -0.1030  0.0098
  386CYS    HB2 4550   4.590   3.890   6.814 -0.5327  2.3253  0.0361
  386CYS     SG 4551   4.371   3.785   6.791 -0.5735  0.1586 -0.0885
  386CYS    HG1 4552   4.318   3.787   6.669 -0.0004 -1.2427 -0.3786
  386CYS      C 4553   4.741   3.837   6.599 -0.5232 -0.2181 -0.2488
  386CYS      O 4554   4.754   3.950   6.553 -0.1596 -0.0399  0.2945
  387LEU      N 4555   4.848   3.760   6.624 -0.0297  0.4416 -0.3119
  387LEU     HN 4556   4.831   3.684   6.686 -2.2572  1.2112  0.1104
  387LEU     CA 4557   4.981   3.785   6.579 -0.0307  0.2747 -0.4112
  387LEU     HA 4558   4.998   3.889   6.553 -1.2062  0.2172 -1.5035
  387LEU     CB 4559   5.086   3.754   6.688  0.2123  1.1541 -0.3834
  387LEU    HB1 4560   5.082   3.646   6.713  0.4380  0.8984 -1.4108
  387LEU    HB2 4561   5.058   3.807   6.781 -0.1448 -0.6767  0.6059
  387LEU     CG 4562   5.233   3.782   6.654  0.3088  0.6665 -0.3748
  387LEU     HG 4563   5.280   3.717   6.577 -0.1730  0.0475 -0.1581
  387LEU    CD1 4564   5.256   3.929   6.618  0.1381  0.7521 -0.1397
  387LEU   HD11 4565   5.365   3.948   6.605 -0.0528  0.9475 -1.6918
  387LEU   HD12 4566   5.213   3.996   6.695 -1.5923  0.0235 -0.4401
  387LEU   HD13 4567   5.187   3.954   6.535 -1.1457 -0.6498  0.4775
  387LEU    CD2 4568   5.322   3.749   6.776 -0.3555 -0.2546 -0.1236
  387LEU   HD21 4569   5.424   3.780   6.743 -0.6537  0.1963 -0.6508
  387LEU   HD22 4570   5.333   3.641   6.795  0.1864 -0.1127  0.3855
  387LEU   HD23 4571   5.289   3.792   6.873 -0.6101  0.4340 -0.5029
  387LEU      C 4572   5.003   3.710   6.452 -0.1844 -0.0242 -0.2640
  387LEU      O 4573   5.062   3.766   6.359  0.1725  0.3618  0.1849
  388LEU      N 4574   4.965   3.582   6.441  0.1922 -0.1857  0.2623
  388LEU     HN 4575   4.937   3.533   6.523 -1.9296 -0.7691 -0.7440
  388LEU     CA 4576   4.976   3.503   6.322 -0.1549  0.3186 -0.1062
  388LEU     HA 4577   5.079   3.486   6.296  0.3951  1.8353  0.9935
  388LEU     CB 4578   4.920   3.362   6.349 -0.0260  0.0931 -0.9797
  388LEU    HB1 4579   4.811   3.371   6.366 -0.1942  1.8593 -2.6038
  388LEU    HB2 4580   4.971   3.319   6.437 -1.2176  1.6024  0.5173
  388LEU     CG 4581   4.922   3.258   6.235 -0.1502 -0.5454 -0.4026
  388LEU     HG 4582   4.895   3.327   6.152 -2.1010  3.8737  3.3575
  388LEU    CD1 4583   5.059   3.191   6.217  0.1603 -0.0804  0.1780
  388LEU   HD11 4584   5.137   3.270   6.218 -0.7861  0.8975  1.3450
  388LEU   HD12 4585   5.062   3.118   6.134  1.8475  0.9913 -0.7662
  388LEU   HD13 4586   5.081   3.126   6.304 -1.2060 -3.1530 -1.6091
  388LEU    CD2 4587   4.809   3.157   6.258 -0.6326 -0.0286 -0.4639
  388LEU   HD21 4588   4.713   3.212   6.269 -2.2476 -2.5496 -0.9466
  388LEU   HD22 4589   4.819   3.089   6.346 -0.6591 -1.1848 -1.3263
  388LEU   HD23 4590   4.787   3.087   6.174 -0.0281 -0.6986 -0.0756
  388LEU      C 4591   4.911   3.565   6.202 -0.4712 -0.0787 -0.1452
  388LEU      O 4592   4.966   3.553   6.093 -0.1041  0.3624 -0.0152
  389ASN      N 4593   4.798   3.636   6.218 -0.1109  0.3539  0.5453
  389ASN     HN 4594   4.758   3.622   6.308 -0.5725  0.0828  0.3003
  389ASN     CA 4595   4.722   3.705   6.118  0.2476  0.2288  0.1812
  389ASN     HA 4596   4.683   3.635   6.047 -2.2673  0.9560  0.7309
  389ASN     CB 4597   4.609   3.785   6.186  0.0213  0.1389 -0.0902
  389ASN    HB1 4598   4.639   3.869   6.252  0.5779 -0.4778  0.4543
  389ASN    HB2 4599   4.557   3.713   6.252  0.3083  0.6190  0.6618
  389ASN     CG 4600   4.511   3.834   6.080  0.1515  0.0073 -0.2751
  389ASN    OD1 4601   4.450   3.748   6.017 -0.5593 -0.0419  0.4591
  389ASN    ND2 4602   4.496   3.968   6.061  0.4068  0.0302 -0.3113
  389ASN   HD21 4603   4.467   4.011   5.976 -0.4516  0.2375  0.0749
  389ASN   HD22 4604   4.526   4.034   6.130 -1.1812  1.5461 -1.0046
  389ASN      C 4605   4.806   3.806   6.048 -0.5528  0.3864 -0.5641
  389ASN      O 4606   4.803   3.822   5.926 -0.2472  0.5090 -0.5576
  390SER      N 4607   4.895   3.873   6.123 -0.3230  0.1261 -0.6008
  390SER     HN 4608   4.893   3.864   6.222 -1.5975 -1.2769 -0.7255
  390SER     CA 4609   4.978   3.979   6.073 -0.0442  0.1972  0.0051
  390SER     HA 4610   4.916   4.026   5.998  2.4355  2.2748 -0.8718
  390SER     CB 4611   5.022   4.075   6.185 -0.3789  0.4635 -0.0897
  390SER    HB1 4612   5.096   4.143   6.139 -0.0151 -0.0237 -0.2338
  390SER    HB2 4613   5.068   4.021   6.271  0.3895  1.4806  0.1502
  390SER     OG 4614   4.907   4.150   6.223 -0.2512  0.5114  0.2046
  390SER    HG1 4615   4.889   4.215   6.155  0.3423 -0.0632 -0.5202
  390SER      C 4616   5.096   3.920   6.006 -0.1259 -0.0179  0.0478
  390SER      O 4617   5.171   3.993   5.940 -0.4589  0.2752 -0.0061
  391THR      N 4618   5.111   3.786   6.010 -0.8274 -0.1161 -0.4912
  391THR     HN 4619   5.044   3.726   6.052 -0.8983  0.1593 -0.2110
  391THR     CA 4620   5.222   3.722   5.945 -0.5542 -0.0218 -0.1202
  391THR     HA 4621   5.290   3.796   5.904 -2.7918  2.8873  1.0020
  391THR     CB 4622   5.298   3.627   6.032 -0.1779 -0.2325 -0.6712
  391THR     HB 4623   5.242   3.622   6.128  2.4903 -0.8577  0.9379
  391THR    OG1 4624   5.431   3.671   6.057 -0.4393  0.1982  0.0067
  391THR    HG1 4625   5.425   3.694   6.150 -0.5037  0.1748  0.0093
  391THR    CG2 4626   5.301   3.479   5.993 -0.8375 -0.3626 -0.2469
  391THR   HG21 4627   5.345   3.465   5.892  1.3013 -0.8245  0.6878
  391THR   HG22 4628   5.196   3.442   5.996 -0.5520 -1.1776  2.5814
  391THR   HG23 4629   5.347   3.415   6.071  0.5620  1.1138  0.1923
  391THR      C 4630   5.179   3.659   5.817 -0.1080 -0.2927 -0.1367
  391THR      O 4631   5.261   3.646   5.726  0.0458 -0.2392 -0.0079
  392VAL      N 4632   5.049   3.625   5.811 -0.0536 -0.6336  0.5018
  392VAL     HN 4633   4.991   3.643   5.889 -0.1818  1.9930 -0.1001
  392VAL     CA 4634   5.000   3.538   5.708  0.2055 -0.2375  0.0344
  392VAL     HA 4635   5.089   3.490   5.669 -0.0996 -0.4410 -0.4092
  392VAL     CB 4636   4.903   3.430   5.748 -0.0314 -0.3700 -0.8842
  392VAL     HB 4637   4.860   3.371   5.665 -2.3068  0.3049 -0.2571
  392VAL    CG1 4638   4.981   3.324   5.828  0.0429  0.2204 -0.1607
  392VAL   HG11 4639   4.921   3.235   5.856  0.8359 -0.9756 -2.0285
  392VAL   HG12 4640   5.018   3.365   5.924  1.8892 -3.9404  1.1124
  392VAL   HG13 4641   5.062   3.277   5.767 -1.2787  0.6783 -2.3919
  392VAL    CG2 4642   4.782   3.484   5.825  0.9599  0.5453  0.0776
  392VAL   HG21 4643   4.719   3.402   5.866  2.1404 -0.6868 -0.4988
  392VAL   HG22 4644   4.706   3.539   5.765 -0.1701 -0.8520  0.1719
  392VAL   HG23 4645   4.808   3.545   5.914 -0.3020  0.6317  0.4117
  392VAL      C 4646   4.931   3.607   5.596  0.2323 -0.2300  0.0216
  392VAL      O 4647   4.928   3.561   5.482 -0.1371  0.4658 -0.2572
  393ASN      N 4648   4.884   3.731   5.619  0.5622 -0.0847 -0.0976
  393ASN     HN 4649   4.882   3.760   5.714  0.0597 -1.5146  0.3597
  393ASN     CA 4650   4.837   3.825   5.522 -0.0013 -0.1514  0.1068
  393ASN     HA 4651   4.779   3.771   5.449 -0.0045 -1.9010  1.3536
  393ASN     CB 4652   4.750   3.934   5.588  0.0195  0.1578 -0.3717
  393ASN    HB1 4653   4.733   4.015   5.514  2.1649  0.3231 -0.7595
  393ASN    HB2 4654   4.809   3.978   5.671  1.6122 -1.3372 -0.6498
  393ASN     CG 4655   4.616   3.880   5.636  0.3814 -0.6622 -0.2568
  393ASN    OD1 4656   4.563   3.793   5.568  0.6130 -0.7430 -0.3341
  393ASN    ND2 4657   4.560   3.931   5.749 -0.0685 -0.0751 -0.7351
  393ASN   HD21 4658   4.612   3.986   5.815 -3.5478  1.3676  1.0372
  393ASN   HD22 4659   4.465   3.906   5.763  0.1538 -0.7933 -0.4678
  393ASN      C 4660   4.941   3.884   5.433 -0.1893 -0.1997 -0.1485
  393ASN      O 4661   4.926   3.888   5.311 -0.8600  0.4955 -0.0485
  394PRO      N 4662   5.054   3.928   5.481 -0.0265 -0.2485 -0.4862
  394PRO     CD 4663   5.072   3.982   5.615  0.2584 -0.9846 -0.2240
  394PRO    HD1 4664   5.071   3.903   5.693  1.3214 -0.1527  0.6782
  394PRO    HD2 4665   5.005   4.068   5.633  1.3045 -0.2002  0.0260
  394PRO     CA 4666   5.172   3.933   5.400  0.6047 -0.2117  0.4253
  394PRO     HA 4667   5.163   4.015   5.331 -0.7918 -2.8931 -2.8773
  394PRO     CB 4668   5.285   3.959   5.500  0.6471 -0.3671  0.4191
  394PRO    HB1 4669   5.363   4.014   5.444  0.2474 -1.9890 -1.8761
  394PRO    HB2 4670   5.312   3.859   5.542 -0.9067 -1.2986 -0.6679
  394PRO     CG 4671   5.216   4.038   5.613 -0.0936 -0.0608 -0.2406
  394PRO    HG1 4672   5.263   4.040   5.713 -1.2268  0.9883  0.2990
  394PRO    HG2 4673   5.205   4.143   5.578 -3.2597 -0.4365 -0.7203
  394PRO      C 4674   5.204   3.821   5.307 -0.4929  0.0892 -0.3306
  394PRO      O 4675   5.259   3.846   5.201  0.2943 -0.0080  0.0469
  395ILE      N 4676   5.183   3.692   5.342 -0.4655  0.1315 -0.1576
  395ILE     HN 4677   5.141   3.680   5.432  0.9911  2.7972  1.0177
  395ILE     CA 4678   5.195   3.580   5.254  0.0223  0.2659 -0.2645
  395ILE     HA 4679   5.295   3.589   5.215  0.5420 -1.4688  0.5855
  395ILE     CB 4680   5.184   3.448   5.324 -0.0170  0.4535  0.0872
  395ILE     HB 4681   5.082   3.434   5.364 -0.2658  1.1978 -0.2761
  395ILE    CG2 4682   5.207   3.340   5.217 -0.5958  0.3206  0.0979
  395ILE   HG21 4683   5.306   3.364   5.173  0.4231  0.2453  2.2298
  395ILE   HG22 4684   5.132   3.325   5.136 -1.4299  0.7813  0.7598
  395ILE   HG23 4685   5.216   3.244   5.272  0.9484  1.3817  1.8278
  395ILE    CG1 4686   5.275   3.442   5.448 -0.7423 -0.0180  0.6032
  395ILE   HG11 4687   5.234   3.526   5.508 -2.2349 -0.3015  0.0139
  395ILE   HG12 4688   5.379   3.464   5.417 -1.0481 -0.4917 -0.8221
  395ILE     CD 4689   5.265   3.314   5.532 -0.8525 -0.4339 -0.0390
  395ILE    HD1 4690   5.317   3.323   5.629 -1.7346 -0.3765  0.4362
  395ILE    HD2 4691   5.319   3.237   5.473  1.1026  0.8579 -0.0075
  395ILE    HD3 4692   5.160   3.283   5.553 -0.1767 -1.2161  2.4951
  395ILE      C 4693   5.096   3.585   5.143 -0.3385 -0.0869  0.0324
  395ILE      O 4694   5.129   3.575   5.025  0.2705 -0.2609  0.2121
  396ILE      N 4695   4.971   3.618   5.178 -0.3600 -0.5217  0.3692
  396ILE     HN 4696   4.956   3.620   5.277 -2.7935  0.1597  0.0634
  396ILE     CA 4697   4.864   3.649   5.088 -0.0360  0.1797  0.2172
  396ILE     HA 4698   4.847   3.551   5.048 -1.7214  0.0332  1.1798
  396ILE     CB 4699   4.729   3.666   5.151 -0.0792 -0.1779  0.2202
  396ILE     HB 4700   4.726   3.757   5.215 -1.4385 -0.5193  0.6910
  396ILE    CG2 4701   4.614   3.694   5.052 -0.1436 -0.5485  0.1894
  396ILE   HG21 4702   4.641   3.792   5.008 -1.2580 -0.1362  0.4004
  396ILE   HG22 4703   4.514   3.709   5.096 -0.5390 -2.0078 -0.1336
  396ILE   HG23 4704   4.609   3.614   4.975  2.5147 -2.2529  1.6138
  396ILE    CG1 4705   4.687   3.546   5.239  0.7462 -0.4463  0.2554
  396ILE   HG11 4706   4.776   3.510   5.295  0.9574 -0.8671 -0.3397
  396ILE   HG12 4707   4.652   3.460   5.178  0.0740  1.0164 -1.5500
  396ILE     CD 4708   4.576   3.578   5.339  0.2622 -0.7154 -0.1865
  396ILE    HD1 4709   4.474   3.575   5.297 -0.0662  4.4645 -0.4124
  396ILE    HD2 4710   4.578   3.683   5.376 -2.4887 -0.7873  0.3823
  396ILE    HD3 4711   4.603   3.508   5.421  1.2972  1.4866  1.4794
  396ILE      C 4712   4.893   3.752   4.984 -0.4996  0.5524  0.4487
  396ILE      O 4713   4.871   3.730   4.865  0.4379  0.7711  0.2302
  397TYR      N 4714   4.946   3.869   5.023 -0.7127  0.7014  0.2917
  397TYR     HN 4715   4.932   3.901   5.116 -0.3543  1.4945  0.0879
  397TYR     CA 4716   4.986   3.974   4.934  0.7946  0.1125  0.2382
  397TYR     HA 4717   4.901   4.002   4.873  0.4445 -2.0158 -0.3288
  397TYR     CB 4718   5.037   4.101   5.005  0.1259  0.7742 -0.4415
  397TYR    HB1 4719   5.029   4.188   4.937 -0.7105  1.9197  1.0618
  397TYR    HB2 4720   5.146   4.094   5.026  0.1512 -1.4355 -1.0375
  397TYR     CG 4721   4.974   4.150   5.130  0.5598  0.1155  0.0403
  397TYR    CD1 4722   4.839   4.139   5.159  0.5619  0.7934  0.3317
  397TYR    HD1 4723   4.768   4.084   5.099  0.2723  1.5073  0.0144
  397TYR    CE1 4724   4.790   4.177   5.281 -0.3705  0.0096  0.2122
  397TYR    HE1 4725   4.686   4.157   5.302 -0.5772  0.3419 -0.4781
  397TYR     CZ 4726   4.869   4.231   5.380 -0.3373 -0.0896  0.2399
  397TYR     OH 4727   4.823   4.262   5.510 -0.0729  0.2964  0.2423
  397TYR     HH 4728   4.905   4.278   5.557  0.6794 -0.8376 -0.6297
  397TYR    CD2 4729   5.050   4.215   5.224  0.2656 -0.1924  0.5004
  397TYR    HD2 4730   5.151   4.238   5.195 -0.4493 -0.6779 -2.7363
  397TYR    CE2 4731   4.995   4.265   5.340 -0.5581  0.3312 -0.1036
  397TYR    HE2 4732   5.057   4.316   5.413 -2.1312 -0.5875  1.9525
  397TYR      C 4733   5.091   3.931   4.838  0.1278 -0.4955 -0.2310
  397TYR      O 4734   5.089   3.971   4.722 -0.2008  0.2887  0.0365
  398ALA      N 4735   5.187   3.845   4.876  0.4303 -0.0432  0.0339
  398ALA     HN 4736   5.176   3.814   4.970  1.1742 -0.4164  0.0072
  398ALA     CA 4737   5.284   3.784   4.790  0.3983 -0.0862  0.0273
  398ALA     HA 4738   5.337   3.861   4.735 -1.6281  0.9791 -0.5441
  398ALA     CB 4739   5.386   3.700   4.869 -0.2198 -0.3093  0.5957
  398ALA    HB1 4740   5.427   3.768   4.946 -1.2319  1.7679 -0.6084
  398ALA    HB2 4741   5.466   3.643   4.817 -0.4732 -1.1340  1.0942
  398ALA    HB3 4742   5.342   3.615   4.926  0.5465 -0.6425  0.7063
  398ALA      C 4743   5.226   3.705   4.678  0.1178 -0.3333  0.3460
  398ALA      O 4744   5.267   3.695   4.563  0.0963  0.2577  0.2831
  399LEU      N 4745   5.122   3.626   4.711 -0.1555 -0.0137  0.2565
  399LEU     HN 4746   5.082   3.641   4.801 -0.4922 -0.4060  0.1760
  399LEU     CA 4747   5.068   3.520   4.633 -0.4696  0.1471  0.2527
  399LEU     HA 4748   5.141   3.500   4.555 -1.4122 -0.3254 -0.5318
  399LEU     CB 4749   5.062   3.391   4.717 -0.3361 -0.1263 -0.1529
  399LEU    HB1 4750   5.020   3.304   4.661 -1.0197 -0.6153  1.0917
  399LEU    HB2 4751   4.996   3.410   4.804  0.8475 -0.3544  0.8138
  399LEU     CG 4752   5.193   3.337   4.775 -0.1730  0.3232 -0.0979
  399LEU     HG 4753   5.232   3.412   4.847  1.7552 -1.9364  1.3917
  399LEU    CD1 4754   5.170   3.206   4.854  0.1971  0.6771  0.6076
  399LEU   HD11 4755   5.070   3.185   4.896  0.0043 -1.0694 -0.6202
  399LEU   HD12 4756   5.251   3.172   4.922  0.0135  3.3524  2.3291
  399LEU   HD13 4757   5.175   3.131   4.773 -2.5063 -0.8803  1.7615
  399LEU    CD2 4758   5.308   3.316   4.676 -0.0937  0.6009 -0.0648
  399LEU   HD21 4759   5.395   3.275   4.732 -0.8217 -0.6914  0.1455
  399LEU   HD22 4760   5.333   3.406   4.615 -1.7285  0.2987 -1.2423
  399LEU   HD23 4761   5.282   3.237   4.602  1.6525 -0.8371  0.7948
  399LEU      C 4762   4.940   3.555   4.566  0.0750  0.3351 -0.7107
  399LEU      O 4763   4.879   3.472   4.499  0.1439 -0.0803 -0.2585
  400ARG      N 4764   4.895   3.682   4.574  0.0003  0.2791 -0.2255
  400ARG     HN 4765   4.946   3.749   4.627 -0.6801  0.1689  0.5758
  400ARG     CA 4766   4.776   3.728   4.510 -0.4780 -0.4703  0.1176
  400ARG     HA 4767   4.745   3.650   4.441 -0.0783 -0.1315 -0.4579
  400ARG     CB 4768   4.665   3.758   4.612 -0.5019 -0.0758 -0.0224
  400ARG    HB1 4769   4.590   3.820   4.558  1.6453  0.5664 -2.4630
  400ARG    HB2 4770   4.713   3.802   4.702  1.4666 -0.6403 -0.7394
  400ARG     CG 4771   4.590   3.632   4.657 -0.1971  0.0003  0.7028
  400ARG    HG1 4772   4.517   3.665   4.734 -2.0065  0.3592 -1.1041
  400ARG    HG2 4773   4.665   3.559   4.695 -1.6858 -0.6109  2.6104
  400ARG     CD 4774   4.499   3.578   4.547 -0.0017  0.2689  0.4068
  400ARG    HD1 4775   4.565   3.568   4.458  0.3532  0.2035  0.6745
  400ARG    HD2 4776   4.425   3.655   4.516  0.5450  1.1120  1.1370
  400ARG     NE 4777   4.446   3.445   4.588  0.3711  0.0632  0.2290
  400ARG     HE 4778   4.504   3.380   4.637  2.0518 -0.1287 -1.8586
  400ARG     CZ 4779   4.314   3.414   4.599  0.2463  0.7267  0.7406
  400ARG    NH1 4780   4.206   3.490   4.563  0.0800  0.0413 -0.2841
  400ARG   HH11 4781   4.233   3.569   4.508  0.8694 -0.8981 -1.2771
  400ARG   HH12 4782   4.122   3.446   4.534 -0.2750 -0.3478  1.2345
  400ARG    NH2 4783   4.275   3.284   4.617  0.6813  0.4941  0.0547
  400ARG   HH21 4784   4.334   3.206   4.596  1.7790  1.1038  0.7838
  400ARG   HH22 4785   4.182   3.271   4.584  0.8905  2.1821 -1.3467
  400ARG      C 4786   4.804   3.846   4.424  0.5435 -0.8397 -0.0750
  400ARG      O 4787   4.720   3.901   4.353  0.4504 -0.1156  0.5754
  401SER      N 4788   4.930   3.892   4.431  0.3334 -0.2505 -0.0489
  401SER     HN 4789   4.995   3.824   4.465 -1.6741 -2.4141 -0.3492
  401SER     CA 4790   4.966   4.011   4.360  0.5678 -0.2209  0.1174
  401SER     HA 4791   4.889   4.042   4.291  0.9462  2.2596  0.7184
  401SER     CB 4792   4.984   4.139   4.443  0.0787 -0.0899  0.0257
  401SER    HB1 4793   4.900   4.140   4.515 -0.4325  1.4132 -0.5493
  401SER    HB2 4794   4.982   4.236   4.387 -1.7663 -0.6023 -0.8860
  401SER     OG 4795   5.107   4.145   4.514  0.2845  0.1666 -0.3422
  401SER    HG1 4796   5.103   4.075   4.580  0.1527  1.3120  0.9104
  401SER      C 4797   5.088   3.988   4.277  0.7233 -0.1804  0.3333
  401SER      O 4798   5.174   3.902   4.298  0.9149 -0.2238 -0.5978
  402LYS      N 4799   5.100   4.054   4.161  0.3575 -0.3033  0.2236
  402LYS     HN 4800   5.024   4.109   4.125 -1.1100 -0.3431  2.9498
  402LYS     CA 4801   5.216   4.046   4.078 -0.0952  0.3969 -0.4896
  402LYS     HA 4802   5.282   3.969   4.114 -1.2945 -1.1321 -1.4268
  402LYS     CB 4803   5.179   4.021   3.930 -0.0043  0.0278 -0.4512
  402LYS    HB1 4804   5.255   4.069   3.864 -1.5722  1.3309 -1.3701
  402LYS    HB2 4805   5.086   4.074   3.902  0.6032  0.2124 -2.2380
  402LYS     CG 4806   5.156   3.872   3.906  0.3235 -0.0600 -0.2271
  402LYS    HG1 4807   5.065   3.844   3.963 -0.9725  2.3015 -0.9968
  402LYS    HG2 4808   5.251   3.823   3.938  1.4904  0.8520 -2.1095
  402LYS     CD 4809   5.139   3.833   3.759  0.1078  0.4309 -0.3324
  402LYS    HD1 4810   5.134   3.723   3.752 -0.3221  0.4796 -0.8721
  402LYS    HD2 4811   5.228   3.853   3.696  0.0250 -0.8290 -0.8754
  402LYS     CE 4812   5.027   3.902   3.680 -0.0531 -0.6876 -1.1051
  402LYS    HE1 4813   5.032   3.880   3.571 -1.8448  1.4696 -1.7010
  402LYS    HE2 4814   5.036   4.011   3.701 -0.9180 -0.9359  0.8049
  402LYS     NZ 4815   4.896   3.849   3.725  0.2572 -0.4605  0.1084
  402LYS    HZ1 4816   4.892   3.887   3.821 -0.4104  1.7311 -0.7259
  402LYS    HZ2 4817   4.891   3.745   3.723 -1.3526 -0.4237  0.9859
  402LYS    HZ3 4818   4.813   3.879   3.670 -1.4928 -2.0208  1.7615
  402LYS      C 4819   5.291   4.171   4.108  0.2580  0.1228 -0.2249
  402LYS      O 4820   5.414   4.169   4.106  0.2502 -0.3480 -0.3560
  403ASP      N 4821   5.216   4.276   4.146  0.1806 -0.0790  0.1850
  403ASP     HN 4822   5.117   4.270   4.150  0.0600  0.0758 -1.6517
  403ASP     CA 4823   5.266   4.408   4.172  0.4687 -0.0384 -0.5531
  403ASP     HA 4824   5.319   4.438   4.083  1.0231  0.6222 -0.0131
  403ASP     CB 4825   5.149   4.506   4.194 -0.1175 -0.7532 -0.4286
  403ASP    HB1 4826   5.202   4.600   4.221  0.2568 -1.0476 -0.1219
  403ASP    HB2 4827   5.081   4.483   4.278  1.0774 -0.6688  0.5892
  403ASP     CG 4828   5.080   4.534   4.061 -0.3690 -0.0912 -0.1642
  403ASP    OD1 4829   4.958   4.564   4.061 -0.2923  0.2436  0.5183
  403ASP    OD2 4830   5.152   4.538   3.958  0.0176 -0.2084  0.0966
  403ASP      C 4831   5.360   4.417   4.287 -0.4561  0.8588  0.1549
  403ASP      O 4832   5.457   4.490   4.268  0.0577  0.1274 -0.0630
  404LEU      N 4833   5.337   4.347   4.400 -0.0087 -0.7213 -0.7020
  404LEU     HN 4834   5.261   4.286   4.421 -0.2042 -1.0799 -2.3106
  404LEU     CA 4835   5.431   4.340   4.507 -0.2201  0.6715 -0.4083
  404LEU     HA 4836   5.452   4.439   4.545  0.0911  0.6770 -0.5902
  404LEU     CB 4837   5.368   4.270   4.629  0.2457  0.4646 -0.2810
  404LEU    HB1 4838   5.337   4.166   4.606 -1.3494  0.8514 -0.0300
  404LEU    HB2 4839   5.269   4.321   4.635 -0.2706 -0.5371 -0.1306
  404LEU     CG 4840   5.436   4.295   4.764  0.3072 -0.0767 -0.2073
  404LEU     HG 4841   5.543   4.265   4.763  1.0425  2.2849  0.2769
  404LEU    CD1 4842   5.442   4.444   4.802 -0.0365  0.0588 -0.6854
  404LEU   HD11 4843   5.498   4.510   4.732  1.9696  1.4303  2.0132
  404LEU   HD12 4844   5.482   4.451   4.905  1.8603  0.8047 -1.4302
  404LEU   HD13 4845   5.339   4.487   4.798  0.0519  0.3992  0.3894
  404LEU    CD2 4846   5.372   4.206   4.872  0.4500 -0.0639 -0.1115
  404LEU   HD21 4847   5.261   4.212   4.864  0.5689  0.8568 -1.4594
  404LEU   HD22 4848   5.401   4.248   4.971  0.1514  1.4430 -0.6370
  404LEU   HD23 4849   5.401   4.099   4.869  0.8631  0.0341  0.2641
  404LEU      C 4850   5.560   4.270   4.480 -0.4082  0.1370  0.0528
  404LEU      O 4851   5.662   4.326   4.521 -0.3728  0.4414 -0.4414
  405ARG      N 4852   5.552   4.153   4.416  0.1668  0.2597 -0.2531
  405ARG     HN 4853   5.465   4.118   4.381 -0.0847  0.5275  0.0968
  405ARG     CA 4854   5.665   4.081   4.366  0.3676  0.2299  0.2349
  405ARG     HA 4855   5.742   4.075   4.442  2.5976 -1.9744 -2.0056
  405ARG     CB 4856   5.623   3.945   4.309  0.2865  0.4206 -0.1656
  405ARG    HB1 4857   5.710   3.901   4.256  1.7709  3.2645 -0.2969
  405ARG    HB2 4858   5.539   3.962   4.239 -2.2483  2.2274  3.0488
  405ARG     CG 4859   5.584   3.849   4.421 -0.5166  0.6241 -0.2658
  405ARG    HG1 4860   5.513   3.902   4.488 -0.6136  0.7320 -0.4520
  405ARG    HG2 4861   5.672   3.837   4.488 -0.5891  0.3108 -0.2229
  405ARG     CD 4862   5.550   3.705   4.383  0.0529  0.3740  0.1612
  405ARG    HD1 4863   5.540   3.647   4.478  1.6145  0.1765  0.2243
  405ARG    HD2 4864   5.628   3.658   4.320  1.4140  2.4787  0.1866
  405ARG     NE 4865   5.421   3.714   4.309  0.2250 -0.0265 -0.1944
  405ARG     HE 4866   5.358   3.789   4.329  0.2003  0.0970 -0.7205
  405ARG     CZ 4867   5.360   3.614   4.239 -0.0997 -0.3134  0.4823
  405ARG    NH1 4868   5.421   3.494   4.218 -0.2617 -0.3778  0.3756
  405ARG   HH11 4869   5.511   3.471   4.255 -0.4779 -0.7885  0.6590
  405ARG   HH12 4870   5.371   3.423   4.168 -1.4933  1.0924 -0.5592
  405ARG    NH2 4871   5.240   3.639   4.179 -0.0122 -0.2851  0.3174
  405ARG   HH21 4872   5.188   3.722   4.196 -0.7613 -0.6799 -0.0013
  405ARG   HH22 4873   5.199   3.562   4.129  0.7467  0.0513 -0.8497
  405ARG      C 4874   5.750   4.153   4.266  0.0217 -0.1851 -0.3667
  405ARG      O 4875   5.867   4.180   4.290  0.0663 -0.9324  0.2827
  406HSD      N 4876   5.691   4.214   4.162 -0.3008 -0.1910 -0.1899
  406HSD     HN 4877   5.591   4.211   4.165 -0.3261  0.6979 -0.0618
  406HSD     CA 4878   5.758   4.295   4.065  0.2191  0.0176  0.3456
  406HSD     HA 4879   5.836   4.226   4.035 -0.1014 -1.0918  1.9076
  406HSD     CB 4880   5.667   4.309   3.942  0.2292 -0.2626  0.3051
  406HSD    HB1 4881   5.571   4.357   3.968  0.2344 -0.1457  0.1092
  406HSD    HB2 4882   5.646   4.207   3.902  0.3790 -0.5796  1.0051
  406HSD    ND1 4883   5.714   4.355   3.700  0.2615  0.7060  0.3383
  406HSD    HD1 4884   5.686   4.268   3.659 -0.0066  1.7543 -1.8484
  406HSD     CG 4885   5.720   4.395   3.831  0.2726  0.0289  0.5513
  406HSD    CE1 4886   5.772   4.446   3.618  0.2823  0.1467 -0.2855
  406HSD    HE1 4887   5.778   4.428   3.511  0.9309  0.0015 -0.2252
  406HSD    NE2 4888   5.817   4.547   3.691  0.3441 -0.0004 -0.1209
  406HSD    CD2 4889   5.787   4.513   3.821  0.4869 -0.1451 -0.1237
  406HSD    HD2 4890   5.818   4.581   3.900 -0.1829  0.1317 -0.0975
  406HSD      C 4891   5.823   4.417   4.120  0.1392  0.1907  0.0557
  406HSD      O 4892   5.941   4.442   4.092  0.2708 -0.2068  0.2530
  407ALA      N 4893   5.751   4.492   4.205 -0.2742  0.0965 -0.2105
  407ALA     HN 4894   5.653   4.487   4.222 -0.1604  0.5080  0.5934
  407ALA     CA 4895   5.822   4.596   4.272 -0.0810  0.0659 -0.3643
  407ALA     HA 4896   5.868   4.666   4.204  1.4861  0.7034  1.2453
  407ALA     CB 4897   5.725   4.682   4.356  0.6896  0.1615  0.4512
  407ALA    HB1 4898   5.640   4.728   4.300 -1.9648 -1.9147  2.4587
  407ALA    HB2 4899   5.787   4.757   4.409  1.7348 -1.8578  2.2825
  407ALA    HB3 4900   5.667   4.620   4.428  0.8655  1.0738  1.3889
  407ALA      C 4901   5.931   4.560   4.367 -0.0854  0.0485 -0.3653
  407ALA      O 4902   6.031   4.631   4.373 -0.0660  0.0027 -0.1592
  408PHE      N 4903   5.921   4.445   4.436 -0.6348  0.2543 -0.0932
  408PHE     HN 4904   5.836   4.394   4.449  0.5651 -1.5681  1.1629
  408PHE     CA 4905   6.029   4.392   4.514 -0.2902  0.6731 -0.2807
  408PHE     HA 4906   6.059   4.469   4.584 -0.7856  2.8263 -2.3319
  408PHE     CB 4907   5.979   4.273   4.598  0.1304  0.8838  0.2768
  408PHE    HB1 4908   5.910   4.216   4.532  0.8219  1.6263 -1.1129
  408PHE    HB2 4909   5.904   4.308   4.673 -0.7381  4.0253 -1.8690
  408PHE     CG 4910   6.080   4.182   4.658  0.2523  0.5329 -0.4618
  408PHE    CD1 4911   6.159   4.223   4.762  0.2712  0.0918 -0.2999
  408PHE    HD1 4912   6.137   4.322   4.800 -1.9709 -0.3545 -0.2843
  408PHE    CE1 4913   6.255   4.141   4.816 -0.0159 -0.2128 -0.2430
  408PHE    HE1 4914   6.316   4.179   4.897 -0.5761  1.3200 -0.4922
  408PHE     CZ 4915   6.282   4.019   4.759 -0.1920 -0.2581 -0.2292
  408PHE     HZ 4916   6.376   3.970   4.781  1.3113  1.9310 -1.3516
  408PHE    CD2 4917   6.101   4.055   4.609 -0.3287  0.4858 -0.5947
  408PHE    HD2 4918   6.027   4.024   4.536 -1.0638  0.2533  0.2323
  408PHE    CE2 4919   6.203   3.976   4.655 -0.6849  0.3105 -0.0985
  408PHE    HE2 4920   6.205   3.872   4.627 -2.1428  0.2749 -0.1504
  408PHE      C 4921   6.151   4.356   4.437 -0.2769  0.8513 -0.3438
  408PHE      O 4922   6.262   4.386   4.480 -0.1744  0.1837 -0.1308
  409ARG      N 4923   6.137   4.286   4.323  0.0154  0.0786  0.0881
  409ARG     HN 4924   6.044   4.272   4.287  1.5600 -2.3224 -3.5606
  409ARG     CA 4925   6.239   4.237   4.236  0.0102  0.4182 -0.1121
  409ARG     HA 4926   6.321   4.197   4.293  0.3953 -0.0814 -0.9925
  409ARG     CB 4927   6.208   4.118   4.143 -0.4272 -0.0006  0.5523
  409ARG    HB1 4928   6.290   4.109   4.068 -1.8848  2.7628 -1.5876
  409ARG    HB2 4929   6.115   4.151   4.091 -1.5379 -0.0898  2.4090
  409ARG     CG 4930   6.186   3.993   4.227 -0.4065 -0.3067  0.1060
  409ARG    HG1 4931   6.113   4.012   4.308  0.0170 -0.1975  0.4667
  409ARG    HG2 4932   6.290   3.976   4.264  0.6536  2.6744 -1.2150
  409ARG     CD 4933   6.129   3.866   4.162 -0.3352 -0.2875  0.0057
  409ARG    HD1 4934   6.096   3.797   4.242  0.5350 -2.5829 -1.5237
  409ARG    HD2 4935   6.205   3.817   4.098  0.3792 -0.8413  1.2467
  409ARG     NE 4936   6.015   3.903   4.073 -0.4799  0.4562  0.4836
  409ARG     HE 4937   6.028   3.983   4.014 -4.1439  0.0145 -1.1764
  409ARG     CZ 4938   5.901   3.833   4.050 -0.2169  0.3121 -0.4253
  409ARG    NH1 4939   5.848   3.730   4.124  0.8182 -0.1841 -0.3603
  409ARG   HH11 4940   5.891   3.686   4.203 -2.7831 -1.3701  1.1040
  409ARG   HH12 4941   5.773   3.676   4.086  0.7944  1.1621 -2.4150
  409ARG    NH2 4942   5.829   3.890   3.949 -0.2896 -0.3271 -0.7444
  409ARG   HH21 4943   5.876   3.961   3.896 -1.9023  1.1808 -0.2381
  409ARG   HH22 4944   5.738   3.864   3.916  0.3657 -2.5347 -0.9678
  409ARG      C 4945   6.311   4.348   4.168  0.2328  0.2675 -0.1252
  409ARG      O 4946   6.420   4.333   4.113  0.0773 -0.2358 -0.3028
  410SER      N 4947   6.254   4.470   4.167 -0.2534  0.0470  0.1021
  410SER     HN 4948   6.168   4.471   4.217 -0.6035 -2.5522 -0.2996
  410SER     CA 4949   6.305   4.591   4.110  0.0264 -0.1626 -0.0941
  410SER     HA 4950   6.368   4.569   4.025 -0.7692  0.5117 -0.8737
  410SER     CB 4951   6.187   4.674   4.056 -0.0115 -0.0660  0.1372
  410SER    HB1 4952   6.224   4.776   4.034 -2.9070  1.0944  0.2253
  410SER    HB2 4953   6.114   4.694   4.137 -0.2475  0.6202 -0.2400
  410SER     OG 4954   6.119   4.606   3.952  0.0709  0.2811 -0.1444
  410SER    HG1 4955   6.063   4.535   3.984  2.5758 -2.1516 -0.7575
  410SER      C 4956   6.393   4.670   4.201  0.3399 -0.2495 -0.3193
  410SER      O 4957   6.460   4.763   4.156 -0.0584  0.3105  0.2335
  411MET      N 4958   6.412   4.619   4.324 -0.0991  0.4228  0.0296
  411MET     HN 4959   6.346   4.557   4.365  0.0538  0.7674  0.8072
  411MET     CA 4960   6.503   4.675   4.419  0.1790 -0.0383  0.0375
  411MET     HA 4961   6.501   4.781   4.400 -1.9861 -0.2204 -1.0035
  411MET     CB 4962   6.459   4.653   4.565  0.2861  0.4007  0.1374
  411MET    HB1 4963   6.534   4.691   4.638  1.2651 -0.4572 -0.3835
  411MET    HB2 4964   6.456   4.543   4.580 -1.9593  0.1907 -1.4001
  411MET     CG 4965   6.325   4.710   4.610 -0.0185 -0.0161 -0.2352
  411MET    HG1 4966   6.239   4.664   4.558 -2.1489  4.0242 -0.7383
  411MET    HG2 4967   6.316   4.818   4.582  1.3646  0.7473  1.9990
  411MET     SD 4968   6.302   4.694   4.790  0.2205  0.1529 -0.1886
  411MET     CE 4969   6.328   4.516   4.812  0.4541  0.2799  0.5961
  411MET    HE1 4970   6.318   4.491   4.920  0.4929  0.6345  0.6831
  411MET    HE2 4971   6.430   4.497   4.772 -0.5599  1.3934 -2.8696
  411MET    HE3 4972   6.258   4.461   4.745 -1.2554  0.9130  1.7729
  411MET      C 4973   6.647   4.642   4.399  0.2156  0.3791 -0.4110
  411MET      O 4974   6.734   4.715   4.447  0.1042  0.1418  0.1633
  412PHE      N 4975   6.683   4.533   4.328  0.6531 -0.0368  0.4260
  412PHE     HN 4976   6.601   4.485   4.299  1.4310  0.4009 -2.9447
  412PHE     CA 4977   6.815   4.484   4.306  0.4080 -0.4436 -0.1395
  412PHE     HA 4978   6.866   4.483   4.401 -0.0792 -0.2187  0.1283
  412PHE     CB 4979   6.819   4.335   4.266  0.0998 -0.4759 -0.0538
  412PHE    HB1 4980   6.912   4.276   4.269  0.7091  0.4793  0.4136
  412PHE    HB2 4981   6.775   4.306   4.168 -0.4927 -0.6285  0.2553
  412PHE     CG 4982   6.749   4.260   4.374 -0.4352 -0.5125 -0.4172
  412PHE    CD1 4983   6.818   4.248   4.493 -0.0282 -0.3039 -0.6303
  412PHE    HD1 4984   6.919   4.288   4.491  0.4131 -1.1629  1.4996
  412PHE    CE1 4985   6.751   4.191   4.597 -0.2061  0.5486 -0.2707
  412PHE    HE1 4986   6.784   4.188   4.700 -0.5917 -0.7655 -0.1639
  412PHE     CZ 4987   6.623   4.142   4.581  0.3714 -1.1115 -0.0550
  412PHE     HZ 4988   6.567   4.101   4.664  0.1427  0.5154  0.6565
  412PHE    CD2 4989   6.621   4.214   4.360 -0.7277  0.3360 -0.5369
  412PHE    HD2 4990   6.582   4.231   4.260  0.3643  1.1850 -0.8409
  412PHE    CE2 4991   6.551   4.160   4.465  0.3255  0.3571  0.1800
  412PHE    HE2 4992   6.451   4.126   4.448  0.9184 -1.5286  0.3028
  412PHE      C 4993   6.900   4.566   4.215  0.1978 -0.1761 -0.0964
  412PHE      O 4994   7.019   4.570   4.244  0.2555 -0.6573 -0.2616
  413PRO      N 4995   6.860   4.629   4.109  0.5118 -0.0877 -0.1642
  413PRO     CD 4996   6.750   4.587   4.024  0.2333 -0.3609  0.3272
  413PRO    HD1 4997   6.651   4.591   4.075  1.0370  0.0059  1.9145
  413PRO    HD2 4998   6.765   4.483   3.988 -0.8170 -0.8461  1.2285
  413PRO     CA 4999   6.950   4.718   4.042  0.5433 -0.0227 -0.0340
  413PRO     HA 5000   7.017   4.654   3.986 -0.1576 -0.4677 -0.3724
  413PRO     CB 5001   6.862   4.786   3.937  0.4296 -0.4059 -0.1867
  413PRO    HB1 5002   6.927   4.826   3.856  0.3383  0.8301  0.3303
  413PRO    HB2 5003   6.811   4.868   3.992  0.7260  0.1622 -0.7451
  413PRO     CG 5004   6.759   4.678   3.900  0.0140 -0.2189  0.4141
  413PRO    HG1 5005   6.660   4.718   3.869 -0.3267 -1.4224 -0.1139
  413PRO    HG2 5006   6.800   4.628   3.809 -1.6224  0.1569 -0.5664
  413PRO      C 5007   7.025   4.819   4.122 -0.0206  0.7179 -0.4229
  413PRO      O 5008   6.976   4.879   4.217 -0.4465 -0.3977  0.0797
  414SER      N 5009   7.155   4.835   4.091  0.2257 -0.1024  0.1521
  414SER     HN 5010   7.205   4.761   4.048  0.6801  0.6211 -0.6083
  414SER     CA 5011   7.234   4.943   4.143  0.1162 -0.0423  0.1940
  414SER     HA 5012   7.184   5.037   4.164  1.3161  0.4489  0.9632
  414SER     CB 5013   7.299   4.909   4.278  0.0761 -0.0192  0.2200
  414SER    HB1 5014   7.361   4.998   4.304 -0.5508  0.5308 -0.1340
  414SER    HB2 5015   7.367   4.822   4.268  1.3909  1.1831 -1.9805
  414SER     OG 5016   7.200   4.886   4.378 -0.2939 -0.1560 -0.1753
  414SER    HG1 5017   7.123   4.853   4.332 -1.9969  0.5751  2.0092
  414SER      C 5018   7.332   4.994   4.043  0.0217  0.3932  0.3207
  414SER      O 5019   7.374   4.931   3.946 -0.3402 -0.4604  0.7083
  415CYSP     N 5020   7.382   5.114   4.078 -0.4338  0.6453  0.1195
  415CYSP    HN 5021   7.341   5.167   4.152 -1.0117  1.1004 -0.5096
  415CYSP    CA 5022   7.501   5.168   4.020 -0.0389 -0.1789  0.1510
  415CYSP    HA 5023   7.482   5.171   3.914  0.7022 -0.5364  0.0020
  415CYSP     C 5024   7.632   5.097   4.025  0.0349 -0.0374  0.2464
  415CYSP     O 5025   7.727   5.137   4.092  0.1971 -0.0206  0.0059
  415CYSP    CB 5026   7.515   5.313   4.068 -0.3344  0.0070 -0.3273
  415CYSP   HB1 5027   7.602   5.360   4.017 -0.3540  0.1121 -0.2657
  415CYSP   HB2 5028   7.425   5.373   4.040 -0.0323  0.8701  0.5054
  415CYSP    SG 5029   7.529   5.323   4.249  0.1327  0.0709 -0.3643
  415CYSP    C1 5030   7.356   5.317   4.304  0.2299  0.4151 -0.0159
  415CYSP    O1 5031   7.270   5.325   4.218  0.5914  0.5324 -0.3679
  415CYSP    C2 5032   7.337   5.326   4.455  0.1005  0.4129 -0.0312
  415CYSP   H2A 5033   7.234   5.365   4.464 -0.4615 -1.1933  0.9898
  415CYSP   H2B 5034   7.398   5.408   4.498 -0.2542  0.9957 -0.6319
  415CYSP    C3 5035   7.339   5.192   4.529 -0.2652  0.5829  0.2921
  415CYSP   H3A 5036   7.439   5.146   4.512 -1.1313 -1.1921 -0.2438
  415CYSP   H3B 5037   7.270   5.115   4.486  0.8954 -0.9466  1.0577
  415CYSP    C4 5038   7.306   5.204   4.677 -0.0472 -0.1385  0.4026
  415CYSP   H4A 5039   7.215   5.264   4.696  0.6539  0.5985  1.5449
  415CYSP   H4B 5040   7.394   5.261   4.712  1.2736 -1.8236 -0.0363
  415CYSP    C5 5041   7.289   5.067   4.745 -0.3610 -0.0802  0.4459
  415CYSP   H5A 5042   7.379   5.002   4.747  0.1219  0.5783  0.3652
  415CYSP   H5B 5043   7.215   5.008   4.688 -2.0945  1.5546  0.9026
  415CYSP    C6 5044   7.262   5.086   4.894 -0.1918 -0.0300  0.4712
  415CYSP   H6A 5045   7.176   5.153   4.915  0.9094  1.7955 -0.6147
  415CYSP   H6B 5046   7.352   5.125   4.948  1.1218 -1.3190 -0.6951
  415CYSP    C7 5047   7.205   4.953   4.945 -0.2197 -0.1453  0.1425
  415CYSP   H7A 5048   7.286   4.878   4.948 -2.8206 -3.3978 -2.9847
  415CYSP   H7B 5049   7.142   4.907   4.866  0.8681 -2.6105  0.6179
  415CYSP    C8 5050   7.128   4.963   5.077 -0.9782 -0.3129 -0.2796
  415CYSP   H8A 5051   7.037   5.026   5.079 -2.1309 -1.9164  1.2876
  415CYSP   H8B 5052   7.200   4.998   5.154  0.7473 -0.4212 -1.7646
  415CYSP    C9 5053   7.083   4.823   5.120 -0.2364 -0.4817 -0.0352
  415CYSP   H9A 5054   7.174   4.760   5.132 -0.4744 -0.7025  0.6243
  415CYSP   H9B 5055   7.033   4.777   5.032  0.3901 -1.2250 -0.0139
  415CYSP   C10 5056   7.007   4.818   5.253 -0.5539 -0.1513 -0.2018
  415CYSP  H10A 5057   6.909   4.870   5.256 -0.0262  0.8438  2.2242
  415CYSP  H10B 5058   7.075   4.871   5.323 -0.6342  0.8703 -0.8684
  415CYSP   C11 5059   6.974   4.683   5.316  0.1360 -0.1238  0.2241
  415CYSP  H11A 5060   7.066   4.621   5.327  0.2534 -0.1668 -0.8858
  415CYSP  H11B 5061   6.901   4.635   5.249 -1.6452  0.0374  1.9571
  415CYSP   C12 5062   6.904   4.714   5.449 -0.1086  0.8600 -0.1237
  415CYSP  H12A 5063   6.804   4.756   5.428 -0.1025  0.5282 -0.8712
  415CYSP  H12B 5064   6.965   4.791   5.502 -0.2523  0.7434  0.2105
  415CYSP   C13 5065   6.889   4.590   5.538  0.4336  0.4876 -0.5404
  415CYSP  H13A 5066   6.990   4.549   5.557 -0.2029 -1.5107 -1.2590
  415CYSP  H13B 5067   6.836   4.511   5.481 -0.3292  1.0053 -0.5731
  415CYSP   C14 5068   6.815   4.604   5.671  1.0372 -0.5266 -0.0878
  415CYSP  H14A 5069   6.724   4.666   5.654  1.3028 -0.4333 -1.2172
  415CYSP  H14B 5070   6.868   4.661   5.750  0.4759 -0.8791  0.5587
  415CYSP   C15 5071   6.781   4.470   5.736 -0.5077  0.0177  0.2702
  415CYSP  H15A 5072   6.715   4.395   5.687  0.8149 -2.7124  2.3417
  415CYSP  H15B 5073   6.725   4.501   5.827 -0.6555 -0.1643  0.2436
  415CYSP   C16 5074   6.903   4.392   5.784  0.4464  1.0233 -0.4931
  415CYSP  H16A 5075   6.864   4.305   5.841  0.2049  0.5598 -1.3448
  415CYSP  H16B 5076   6.967   4.362   5.698  1.5924  1.6956  0.1090
  415CYSP  H16C 5077   6.972   4.459   5.840 -0.5814  2.0520 -0.4321
  416GLU      N 5078   7.645   4.990   3.944 -0.3938  0.1138 -0.0262
  416GLU     HN 5079   7.569   4.953   3.891 -0.5063 -1.5457  1.2098
  416GLU     CA 5080   7.773   4.927   3.935 -0.4454  0.0954 -0.6499
  416GLU     HA 5081   7.805   4.909   4.036  0.8052  0.9043 -0.8820
  416GLU     CB 5082   7.763   4.789   3.867 -0.9109 -0.1340 -0.1249
  416GLU    HB1 5083   7.869   4.756   3.870  0.0836  2.7988  0.5647
  416GLU    HB2 5084   7.735   4.806   3.761  1.9803  0.1675 -0.9336
  416GLU     CG 5085   7.675   4.689   3.942 -0.6514 -0.0150  0.3444
  416GLU    HG1 5086   7.592   4.734   4.001 -0.9479 -2.8221  2.2637
  416GLU    HG2 5087   7.727   4.633   4.023 -0.1537  1.4826  1.1003
  416GLU     CD 5088   7.597   4.597   3.849 -0.1270  0.1886 -0.3029
  416GLU    OE1 5089   7.481   4.628   3.812 -0.1890 -0.1150 -0.3671
  416GLU    OE2 5090   7.653   4.487   3.824  0.2130  0.3793 -0.3930
  416GLU      C 5091   7.890   5.002   3.880 -0.2964 -0.0737 -0.5655
  416GLU      O 5092   7.874   5.088   3.794  0.2116  0.3919 -0.1999
  417GLY      N 5093   8.012   4.976   3.931 -0.3646 -0.3925 -0.5610
  417GLY     HN 5094   8.032   4.903   3.995 -0.0957 -0.8078 -1.1030
  417GLY     CA 5095   8.128   5.056   3.907 -0.3567  0.0415  0.8472
  417GLY    HA1 5096   8.107   5.106   3.813  0.2059 -0.1500  0.6135
  417GLY    HA2 5097   8.217   4.995   3.909 -1.0559 -0.9757  1.7795
  417GLY      C 5098   8.162   5.161   4.007  0.0795  0.4728  0.2519
  417GLY      O 5099   8.088   5.246   4.055  0.3600  0.6101  0.4418
  418THR      N 5100   8.293   5.176   4.037  0.1231  0.1099  0.2517
  418THR     HN 5101   8.359   5.112   4.001 -1.7663 -0.9121 -1.6625
  418THR     CA 5102   8.340   5.284   4.119  0.2478 -0.0318  0.3664
  418THR     HA 5103   8.270   5.303   4.199  0.7721 -0.4167  0.9296
  418THR     CB 5104   8.468   5.242   4.185  0.4366 -0.0956 -0.0359
  418THR     HB 5105   8.435   5.148   4.236  0.2938  0.2057  0.4353
  418THR    OG1 5106   8.499   5.334   4.289 -0.6625  0.0594  0.1676
  418THR    HG1 5107   8.420   5.333   4.343  0.5021  0.5290  1.9469
  418THR    CG2 5108   8.592   5.208   4.102  0.1043  0.3183 -0.7120
  418THR   HG21 5109   8.575   5.133   4.021  2.3088 -1.5397  0.3999
  418THR   HG22 5110   8.658   5.141   4.161  1.0589  0.7620 -1.2485
  418THR   HG23 5111   8.646   5.297   4.063  2.5963 -0.9649 -0.4132
  418THR      C 5112   8.358   5.415   4.044 -0.2888 -0.1875 -0.0446
  418THR    OT1 5113   8.450   5.439   3.969 -0.0949  0.0474  0.2628
  418THR    OT2 5114   8.261   5.501   4.076 -0.0834  0.0531 -0.0610
  418THR     CT 5115   8.294   5.630   4.025 -0.3848  0.0606 -0.2377
  418THR    HT1 5116   8.194   5.680   4.033 -0.6333 -0.4848  0.1382
  418THR    HT2 5117   8.332   5.630   3.921  0.7642  1.5169  0.1411
  418THR    HT3 5118   8.365   5.685   4.091 -1.5004  2.4232 -0.8772
  419CHL1    C3 5119   3.637   8.066   7.671  0.0341  0.0949 -0.0094
  419CHL1    H3 5120   3.737   8.105   7.698 -0.6777  0.6318  2.0468
  419CHL1    O3 5121   3.579   8.018   7.791  0.4656 -0.7808 -0.1408
  419CHL1   H3' 5122   3.489   7.999   7.762  0.6868 -1.4274 -0.4267
  419CHL1    C4 5123   3.557   8.189   7.625  0.1632  0.1324 -0.1355
  419CHL1   H4A 5124   3.449   8.163   7.621  0.1645  0.2820 -2.8938
  419CHL1   H4B 5125   3.557   8.266   7.705  2.2065  0.7242 -0.6710
  419CHL1    C5 5126   3.608   8.238   7.493 -0.1459 -0.3016 -0.4225
  419CHL1    C6 5127   3.656   8.361   7.473  0.6378 -0.5875 -0.3409
  419CHL1    H6 5128   3.665   8.440   7.549 -0.1649  1.4187 -2.2184
  419CHL1    C7 5129   3.692   8.417   7.338  0.2791  0.5784  0.0368
  419CHL1   H7A 5130   3.658   8.522   7.322  2.8426  1.6438  1.0305
  419CHL1   H7B 5131   3.802   8.421   7.329  0.2929 -0.0494 -0.0719
  419CHL1    C8 5132   3.642   8.325   7.226 -0.3517  0.6509  0.2525
  419CHL1    H8 5133   3.531   8.333   7.223 -0.5357 -1.4405 -0.4476
  419CHL1   C14 5134   3.702   8.370   7.096  0.0280  0.0239  0.2037
  419CHL1   H14 5135   3.809   8.342   7.108  0.1197  0.1717 -0.2680
  419CHL1   C15 5136   3.691   8.518   7.055 -0.8139 -0.0028  0.3017
  419CHL1  H15A 5137   3.591   8.559   7.082 -1.5868 -1.9394  0.5119
  419CHL1  H15B 5138   3.770   8.580   7.103 -1.1426  1.2259 -0.6778
  419CHL1   C16 5139   3.724   8.516   6.906 -0.7425 -0.3237  0.3191
  419CHL1  H16A 5140   3.626   8.545   6.861 -1.0683 -1.7969  0.0252
  419CHL1  H16B 5141   3.815   8.575   6.880 -1.4442  0.6192 -0.0871
  419CHL1   C17 5142   3.737   8.367   6.873 -0.3538 -0.1766 -0.2042
  419CHL1   H17 5143   3.844   8.336   6.878  0.4778  2.3843 -0.5932
  419CHL1   C13 5144   3.663   8.288   6.977 -0.3301  0.2651  0.1511
  419CHL1   C18 5145   3.513   8.287   6.945 -0.2540  0.1954 -0.2122
  419CHL1  H18A 5146   3.483   8.393   6.931 -0.7235 -0.0546 -1.2297
  419CHL1  H18B 5147   3.481   8.217   6.865 -2.1407 -0.9101  1.4024
  419CHL1  H18C 5148   3.455   8.251   7.033  0.2536 -0.1017  0.0032
  419CHL1   C12 5149   3.707   8.143   7.004 -0.0759  0.2215 -0.4717
  419CHL1  H12A 5150   3.684   8.072   6.922 -0.0542  1.4026 -1.5341
  419CHL1  H12B 5151   3.817   8.147   7.017 -0.2143  0.9447  0.5647
  419CHL1   C11 5152   3.640   8.092   7.132 -0.1718  0.9144 -0.2408
  419CHL1  H11A 5153   3.530   8.088   7.115 -0.2821 -0.8723  0.7055
  419CHL1  H11B 5154   3.669   7.985   7.139  0.8693  1.1223 -1.0786
  419CHL1    C9 5155   3.672   8.180   7.254 -0.1174  0.6386 -0.0545
  419CHL1    H9 5156   3.781   8.180   7.274  0.1841 -0.5028 -1.5448
  419CHL1   C10 5157   3.606   8.137   7.381  0.3879 -0.5774 -0.1909
  419CHL1   C19 5158   3.456   8.114   7.357  0.1971  0.6791 -0.2667
  419CHL1  H19A 5159   3.407   8.211   7.331  0.8658  0.9212 -0.6486
  419CHL1  H19B 5160   3.446   8.036   7.278 -1.2443 -0.2613  0.8057
  419CHL1  H19C 5161   3.408   8.068   7.446  0.5711  1.8535  0.5695
  419CHL1    C1 5162   3.672   8.006   7.428  0.3867 -0.2775  0.6738
  419CHL1   H1A 5163   3.638   7.936   7.349  1.2842  1.1061 -1.0320
  419CHL1   H1B 5164   3.780   8.028   7.416  0.1144  2.0850  1.8449
  419CHL1    C2 5165   3.640   7.952   7.567  0.1196 -0.4238  0.5564
  419CHL1   H2A 5166   3.712   7.871   7.592  1.4068  0.5192 -0.0261
  419CHL1   H2B 5167   3.545   7.893   7.564 -0.3807  0.4058 -1.0469
  419CHL1   C20 5168   3.710   8.333   6.729 -0.4073 -0.3022 -0.1655
  419CHL1   H20 5169   3.603   8.335   6.699 -0.7329  0.5593  0.9674
  419CHL1   C21 5170   3.754   8.188   6.700  1.0201  0.1362 -0.2692
  419CHL1  H21A 5171   3.834   8.153   6.767 -0.4697 -0.7987  1.0943
  419CHL1  H21B 5172   3.791   8.169   6.597 -1.7170  1.4503 -1.6183
  419CHL1  H21C 5173   3.673   8.115   6.720  1.3387  0.0515  0.7505
  419CHL1   C22 5174   3.780   8.425   6.628  0.1530 -1.0387 -0.4588
  419CHL1  H22A 5175   3.740   8.524   6.657 -0.2566 -0.7447 -1.9267
  419CHL1  H22B 5176   3.889   8.425   6.650  0.2162 -1.5396 -0.7593
  419CHL1   C23 5177   3.755   8.407   6.478 -0.0280 -0.3438 -0.5183
  419CHL1  H23A 5178   3.798   8.311   6.442 -0.9062 -1.2747  0.8295
  419CHL1  H23B 5179   3.650   8.399   6.443  0.1650 -1.2595 -0.9330
  419CHL1   C24 5180   3.821   8.520   6.400 -0.2628  0.1287 -0.0347
  419CHL1  H24A 5181   3.806   8.617   6.453  2.5358  0.2497  0.6916
  419CHL1  H24B 5182   3.932   8.519   6.405 -0.2398  0.1655 -0.5105
  419CHL1   C25 5183   3.778   8.539   6.254 -0.0040  0.5747 -0.0595
  419CHL1   H25 5184   3.780   8.433   6.218  1.0378  0.8929 -0.9919
  419CHL1   C26 5185   3.635   8.592   6.232 -0.1596  0.0648 -0.3025
  419CHL1  H26A 5186   3.568   8.531   6.296 -0.5124 -1.8478 -2.3442
  419CHL1  H26B 5187   3.643   8.699   6.258  1.6748 -0.5882  2.1307
  419CHL1  H26C 5188   3.609   8.579   6.125  2.6841 -0.9706 -0.9512
  419CHL1   C27 5189   3.874   8.625   6.170  0.5041  0.0392 -0.0327
  419CHL1  H27A 5190   3.848   8.722   6.217 -2.4097  0.0362 -1.4310
  419CHL1  H27B 5191   3.983   8.603   6.174  0.4848 -0.8829 -2.7848
  419CHL1  H27C 5192   3.850   8.623   6.062 -0.4899  0.7598  0.1667
  420CHL1    C3 5193   2.070   4.859   7.734 -0.1146  0.6863  0.1728
  420CHL1    H3 5194   2.053   4.758   7.692  1.3329  0.4637  0.0701
  420CHL1    O3 5195   2.073   4.845   7.876  0.3787  0.1239  0.1077
  420CHL1   H3' 5196   1.994   4.797   7.901  1.7541 -2.1231  0.4185
  420CHL1    C4 5197   2.209   4.900   7.683  0.2581 -0.5936  0.1341
  420CHL1   H4A 5198   2.247   4.984   7.745 -0.8265  0.7328 -0.9278
  420CHL1   H4B 5199   2.269   4.807   7.693  0.0694 -0.6675  0.6013
  420CHL1    C5 5200   2.211   4.946   7.540 -0.4240  0.0927  0.3395
  420CHL1    C6 5201   2.306   4.905   7.456 -0.4134  0.2793  0.2577
  420CHL1    H6 5202   2.384   4.834   7.488  0.3082  1.1321  0.4287
  420CHL1    C7 5203   2.318   4.956   7.316 -0.5972  0.0711  0.1641
  420CHL1   H7A 5204   2.425   4.984   7.304 -0.3146 -1.5336 -1.5221
  420CHL1   H7B 5205   2.297   4.880   7.238  0.6606 -0.0724 -0.0515
  420CHL1    C8 5206   2.234   5.080   7.281  0.4656  0.8025  0.1465
  420CHL1    H8 5207   2.296   5.166   7.315 -1.0078  1.8998  0.1842
  420CHL1   C14 5208   2.216   5.078   7.132  0.2908  0.3412  0.1718
  420CHL1   H14 5209   2.149   4.992   7.111 -0.3337  0.6427  0.8789
  420CHL1   C15 5210   2.338   5.051   7.043  0.0367  0.0508 -0.0947
  420CHL1  H15A 5211   2.429   5.098   7.088  0.4553 -0.8752  0.0564
  420CHL1  H15B 5212   2.357   4.942   7.031 -0.2062  0.0939 -0.8630
  420CHL1   C16 5213   2.297   5.116   6.911  0.0055 -0.3741 -0.2941
  420CHL1  H16A 5214   2.375   5.190   6.885 -0.6290  0.0665 -0.9719
  420CHL1  H16B 5215   2.294   5.045   6.825  0.5981 -1.8106  0.8111
  420CHL1   C17 5216   2.154   5.169   6.931  0.1793 -0.0645  0.1284
  420CHL1   H17 5217   2.087   5.083   6.913  1.1550 -0.9673  0.6732
  420CHL1   C13 5218   2.144   5.198   7.078 -0.5437 -0.1736  0.1079
  420CHL1   C18 5219   2.218   5.328   7.117 -0.1632 -0.4245  0.2333
  420CHL1  H18A 5220   2.236   5.334   7.227  0.4718  0.9154  0.0691
  420CHL1  H18B 5221   2.317   5.341   7.070 -1.3800  2.1656 -1.8489
  420CHL1  H18C 5222   2.155   5.417   7.097  0.1692 -0.1065  0.5874
  420CHL1   C12 5223   2.004   5.199   7.141 -0.4272  0.8784  0.3787
  420CHL1  H12A 5224   1.960   5.297   7.114 -0.1401  1.6687  2.5444
  420CHL1  H12B 5225   1.946   5.110   7.109 -0.5952  0.5559  1.5537
  420CHL1   C11 5226   2.012   5.185   7.293 -0.0481 -0.1362  0.2777
  420CHL1  H11A 5227   2.060   5.278   7.332  0.0586  0.6389 -1.5732
  420CHL1  H11B 5228   1.911   5.175   7.338 -0.8371 -2.7548 -1.8203
  420CHL1    C9 5229   2.099   5.070   7.347  0.2809 -0.1921 -0.3658
  420CHL1    H9 5230   2.048   4.979   7.309 -1.4482 -0.4747  2.3842
  420CHL1   C10 5231   2.107   5.045   7.494 -0.2432 -0.0098 -0.3039
  420CHL1   C19 5232   2.139   5.177   7.567 -0.2108 -0.6029  0.7838
  420CHL1  H19A 5233   2.051   5.242   7.548 -0.4786 -1.1461  0.1162
  420CHL1  H19B 5234   2.164   5.168   7.675  0.4959 -1.3320  0.5793
  420CHL1  H19C 5235   2.232   5.213   7.517  0.4579 -1.6392  1.2329
  420CHL1    C1 5236   1.971   5.000   7.551 -0.0613  0.0167  0.1606
  420CHL1   H1A 5237   1.900   5.083   7.532 -1.7414 -1.2827  0.4422
  420CHL1   H1B 5238   1.940   4.907   7.497 -0.4950  0.9463 -1.2475
  420CHL1    C2 5239   1.971   4.973   7.701 -0.0438  0.7863  0.3027
  420CHL1   H2A 5240   1.871   4.927   7.716  0.0976 -0.2627 -1.6371
  420CHL1   H2B 5241   1.988   5.064   7.763  0.7527  1.6229 -1.0941
  420CHL1   C20 5242   2.111   5.278   6.838  0.6512 -0.5127 -0.6266
  420CHL1   H20 5243   2.110   5.375   6.893 -0.7046 -0.9155  0.0942
  420CHL1   C21 5244   1.963   5.252   6.809  0.2317  0.6895  0.3224
  420CHL1  H21A 5245   1.923   5.318   6.729 -1.1100 -0.6773 -0.1858
  420CHL1  H21B 5246   1.907   5.275   6.902 -0.5478 -1.1104  0.3451
  420CHL1  H21C 5247   1.948   5.146   6.778 -1.5130  0.2493  2.4080
  420CHL1   C22 5248   2.184   5.292   6.703  0.1031 -0.7270 -0.9457
  420CHL1  H22A 5249   2.292   5.268   6.707  0.1051 -0.6707 -0.6631
  420CHL1  H22B 5250   2.148   5.208   6.638 -2.4815 -1.4765  1.2369
  420CHL1   C23 5251   2.169   5.426   6.631 -0.1921 -0.2204  0.0374
  420CHL1  H23A 5252   2.062   5.436   6.603 -0.4889  0.8630  1.4795
  420CHL1  H23B 5253   2.199   5.504   6.704  0.2737 -1.0727  0.7778
  420CHL1   C24 5254   2.258   5.433   6.507 -0.0039  0.0645  0.1874
  420CHL1  H24A 5255   2.356   5.391   6.536 -0.9026 -1.6084  0.9534
  420CHL1  H24B 5256   2.217   5.361   6.433  1.1534  0.4350 -0.8394
  420CHL1   C25 5257   2.274   5.573   6.445  0.0474  0.2264  0.5652
  420CHL1   H25 5258   2.327   5.639   6.518  0.2283  0.6627  0.0423
  420CHL1   C26 5259   2.360   5.568   6.318 -0.2377 -0.1050  0.3837
  420CHL1  H26A 5260   2.451   5.508   6.340 -0.5813 -1.1382 -0.8844
  420CHL1  H26B 5261   2.315   5.515   6.231 -1.9039  2.4543 -0.4294
  420CHL1  H26C 5262   2.382   5.666   6.269  0.0348 -0.7313 -0.7921
  420CHL1   C27 5263   2.137   5.624   6.400  0.1874  0.2952  0.2152
  420CHL1  H27A 5264   2.094   5.558   6.322 -1.4722  1.4392  0.0873
  420CHL1  H27B 5265   2.066   5.616   6.485 -1.0843 -2.3402 -0.9628
  420CHL1  H27C 5266   2.136   5.729   6.363 -0.5623  0.3764  0.4452
  421CHL1    C3 5267   2.253   1.753   7.688 -0.5741 -0.1796 -0.3547
  421CHL1    H3 5268   2.262   1.849   7.744 -2.8502 -1.7482  3.0711
  421CHL1    O3 5269   2.284   1.660   7.791 -0.0844  0.1084 -0.2373
  421CHL1   H3' 5270   2.248   1.697   7.872 -0.2488 -2.3396  0.9099
  421CHL1    C4 5271   2.106   1.738   7.645 -0.3401 -0.8422 -0.9433
  421CHL1   H4A 5272   2.093   1.633   7.612  1.0287 -1.0031 -1.0421
  421CHL1   H4B 5273   2.040   1.755   7.733  0.1160 -1.3472 -0.4970
  421CHL1    C5 5274   2.079   1.835   7.534  0.0024  0.5424  0.1554
  421CHL1    C6 5275   1.979   1.925   7.540  0.0645  0.6166  0.0936
  421CHL1    H6 5276   1.908   1.924   7.624 -1.3373 -0.0240 -1.0459
  421CHL1    C7 5277   1.930   2.004   7.422 -0.4533 -0.3231 -0.3386
  421CHL1   H7A 5278   1.822   1.985   7.407 -0.3206 -1.5313  0.1588
  421CHL1   H7B 5279   1.946   2.112   7.441  0.0021 -0.1512 -1.6113
  421CHL1    C8 5280   2.001   1.965   7.291  0.4360 -0.0059  0.0358
  421CHL1    H8 5281   1.948   1.874   7.256 -0.5415 -0.5417  2.6349
  421CHL1   C14 5282   1.992   2.075   7.190  0.1641  0.0046  0.0691
  421CHL1   H14 5283   2.059   2.154   7.229 -1.0121  1.1144 -0.0755
  421CHL1   C15 5284   1.852   2.134   7.164  0.1792 -0.2230 -0.5612
  421CHL1  H15A 5285   1.770   2.064   7.140 -0.7351  0.3249  0.8573
  421CHL1  H15B 5286   1.827   2.186   7.259 -0.0259 -0.1277 -0.6650
  421CHL1   C16 5287   1.889   2.227   7.048 -0.1169 -0.0626 -0.5283
  421CHL1  H16A 5288   1.808   2.223   6.972 -1.4475  1.9951  0.6745
  421CHL1  H16B 5289   1.903   2.331   7.083 -1.1297  0.3707 -1.3398
  421CHL1   C17 5290   2.017   2.171   6.985  0.3120  0.3393 -0.0272
  421CHL1   H17 5291   2.098   2.233   7.027  1.5066 -1.2255  0.0823
  421CHL1   C13 5292   2.039   2.039   7.052 -0.0856  0.2432 -0.0815
  421CHL1   C18 5293   1.953   1.931   6.983  0.2632 -0.1782  0.1314
  421CHL1  H18A 5294   2.002   1.903   6.887  0.1467 -2.8232  0.7758
  421CHL1  H18B 5295   1.953   1.835   7.039 -0.6889 -1.1959 -1.5437
  421CHL1  H18C 5296   1.849   1.964   6.961 -0.4387 -2.2869  0.0510
  421CHL1   C12 5297   2.186   1.993   7.066 -0.1914 -0.2184 -0.4347
  421CHL1  H12A 5298   2.232   1.959   6.971 -0.6194 -1.9620 -0.0578
  421CHL1  H12B 5299   2.251   2.074   7.106 -1.4709  0.7700 -0.2480
  421CHL1   C11 5300   2.218   1.891   7.175 -0.0164  0.2637 -0.0296
  421CHL1  H11A 5301   2.191   1.797   7.123 -0.4726  1.0769 -1.3162
  421CHL1  H11B 5302   2.329   1.888   7.185  0.1458 -0.1389 -1.6789
  421CHL1    C9 5303   2.143   1.919   7.306  0.5194  0.3229  0.2710
  421CHL1    H9 5304   2.184   2.013   7.348 -0.2040  0.7184  0.0981
  421CHL1   C10 5305   2.169   1.819   7.415 -0.4883 -0.3582 -0.0997
  421CHL1   C19 5306   2.167   1.678   7.353  0.0441 -0.4704  0.1370
  421CHL1  H19A 5307   2.186   1.599   7.429 -1.7858  0.1523  1.3075
  421CHL1  H19B 5308   2.065   1.647   7.322 -0.4191  1.4008 -0.3219
  421CHL1  H19C 5309   2.239   1.664   7.269  2.2917  0.6594  1.7699
  421CHL1    C1 5310   2.310   1.848   7.467 -0.3643  0.2745 -0.7751
  421CHL1   H1A 5311   2.379   1.826   7.382  0.3915 -0.8174  0.0894
  421CHL1   H1B 5312   2.331   1.947   7.512 -1.9124  0.8738 -1.3146
  421CHL1    C2 5313   2.356   1.749   7.574 -0.6785  0.4528 -0.4740
  421CHL1   H2A 5314   2.451   1.780   7.624 -1.1635 -2.5451  2.6631
  421CHL1   H2B 5315   2.365   1.644   7.541 -1.2498  0.1452  0.3139
  421CHL1   C20 5316   2.018   2.185   6.835  0.3709  0.8025  0.0160
  421CHL1   H20 5317   1.944   2.119   6.786  0.3380  1.6186 -1.0569
  421CHL1   C21 5318   2.158   2.147   6.784  0.5257  0.4650  0.6776
  421CHL1  H21A 5319   2.174   2.039   6.806  0.6553  0.7084  1.8486
  421CHL1  H21B 5320   2.223   2.223   6.832  0.0384 -0.4634  2.9126
  421CHL1  H21C 5321   2.161   2.160   6.674  2.5421  2.9148  0.9399
  421CHL1   C22 5322   1.985   2.325   6.780  0.2146  0.7065 -0.1336
  421CHL1  H22A 5323   1.890   2.362   6.823 -0.7795 -0.5058 -1.1755
  421CHL1  H22B 5324   2.066   2.393   6.811  0.8357 -0.3894  0.7234
  421CHL1   C23 5325   1.961   2.336   6.629  0.2364  0.1732 -0.1820
  421CHL1  H23A 5326   2.053   2.298   6.580  0.9622  0.7666  0.6905
  421CHL1  H23B 5327   1.873   2.269   6.622 -1.0222  1.5333  1.5806
  421CHL1   C24 5328   1.936   2.480   6.581  0.2256  0.3278  0.2839
  421CHL1  H24A 5329   1.845   2.509   6.639  0.1244 -2.3475  1.6553
  421CHL1  H24B 5330   2.027   2.539   6.603  0.5257  0.3034 -0.8659
  421CHL1   C25 5331   1.901   2.502   6.433 -0.2135  0.2511  0.3707
  421CHL1   H25 5332   1.828   2.422   6.411 -0.0482  0.0712  0.4732
  421CHL1   C26 5333   1.842   2.644   6.427 -0.0714  0.2829 -0.2997
  421CHL1  H26A 5334   1.920   2.723   6.432  0.8776 -0.5902 -0.8742
  421CHL1  H26B 5335   1.788   2.667   6.332  0.6551 -0.8317 -1.0067
  421CHL1  H26C 5336   1.776   2.667   6.513  1.0898  1.7773  0.2436
  421CHL1   C27 5337   2.021   2.493   6.337 -0.2733 -0.5477  0.3701
  421CHL1  H27A 5338   1.985   2.530   6.239 -1.4178 -1.7593  0.3013
  421CHL1  H27B 5339   2.107   2.550   6.377  0.8581 -0.2243 -2.3291
  421CHL1  H27C 5340   2.051   2.386   6.328 -0.9064 -0.8192  1.2943
  422CHL1    C3 5341   1.725   4.036   7.426  0.3093 -0.2737 -0.3823
  422CHL1    H3 5342   1.654   3.989   7.355 -0.1381 -1.2454  0.6646
  422CHL1    O3 5343   1.658   4.033   7.552 -0.0793 -0.2617 -0.5876
  422CHL1   H3' 5344   1.718   4.058   7.622  0.6970 -1.7847 -0.6932
  422CHL1    C4 5345   1.854   3.954   7.433  0.2165 -0.4066 -0.2165
  422CHL1   H4A 5346   1.919   3.999   7.510 -1.6226 -1.9290  2.3937
  422CHL1   H4B 5347   1.833   3.852   7.472 -0.3868  0.2894  1.3354
  422CHL1    C5 5348   1.922   3.953   7.299 -0.0389 -0.0620 -0.3500
  422CHL1    C6 5349   1.948   3.836   7.240  0.3747 -0.0186 -0.2624
  422CHL1    H6 5350   1.908   3.742   7.281  1.4474 -1.3179 -2.0430
  422CHL1    C7 5351   2.028   3.826   7.113 -0.0955  0.2702 -0.5876
  422CHL1   H7A 5352   2.109   3.751   7.122  2.6759  3.1193 -0.0409
  422CHL1   H7B 5353   1.956   3.798   7.033 -0.5610  0.4435 -0.2291
  422CHL1    C8 5354   2.096   3.961   7.084  0.3298  0.3368  0.6588
  422CHL1    H8 5355   2.175   3.973   7.161  1.0847 -0.6440  0.0557
  422CHL1   C14 5356   2.159   3.959   6.948 -0.3727  0.0544  0.3326
  422CHL1   H14 5357   2.076   3.925   6.882  1.1480  0.5630 -1.9435
  422CHL1   C15 5358   2.260   3.847   6.917 -0.1593  0.4037 -0.2459
  422CHL1  H15A 5359   2.337   3.842   6.998 -0.8141  2.7429  0.6185
  422CHL1  H15B 5360   2.196   3.756   6.912  1.6905 -0.9157 -1.3052
  422CHL1   C16 5361   2.330   3.904   6.794  0.3793  0.4932  0.0974
  422CHL1  H16A 5362   2.436   3.922   6.824 -0.1058  0.6667  1.8061
  422CHL1  H16B 5363   2.318   3.834   6.708  0.3065  1.5632 -0.7850
  422CHL1   C17 5364   2.274   4.045   6.772 -0.0034  0.3836  0.3728
  422CHL1   H17 5365   2.193   4.030   6.697  1.4299 -1.0572 -0.9764
  422CHL1   C13 5366   2.217   4.090   6.903 -0.1938  0.0059  0.4199
  422CHL1   C18 5367   2.328   4.135   6.999 -0.1711 -0.0827  0.4374
  422CHL1  H18A 5368   2.371   4.233   6.967 -0.5284 -0.0406  0.0689
  422CHL1  H18B 5369   2.298   4.140   7.106 -0.7678 -0.7437  0.3086
  422CHL1  H18C 5370   2.410   4.060   6.994 -1.6345 -1.7425  0.4694
  422CHL1   C12 5371   2.099   4.188   6.894  0.3957  0.6627 -0.1627
  422CHL1  H12A 5372   2.137   4.283   6.850 -0.7793  1.4303  0.4275
  422CHL1  H12B 5373   2.023   4.147   6.823  1.4189  1.2663 -1.6704
  422CHL1   C11 5374   2.051   4.210   7.037  0.6191  0.0050  0.0175
  422CHL1  H11A 5375   2.124   4.264   7.101  1.8851 -1.4505 -0.1358
  422CHL1  H11B 5376   1.958   4.270   7.024  0.8920  0.5950  0.7170
  422CHL1    C9 5377   2.004   4.078   7.101  0.0808  0.2269  0.0895
  422CHL1    H9 5378   1.914   4.060   7.039 -0.3888 -0.1387  0.8671
  422CHL1   C10 5379   1.960   4.088   7.244  0.0547  0.0946  0.0915
  422CHL1   C19 5380   2.070   4.143   7.337  0.1119 -0.1541  0.1731
  422CHL1  H19A 5381   2.096   4.246   7.303  2.5509 -1.3766 -2.1171
  422CHL1  H19B 5382   2.040   4.156   7.443 -1.1311  0.6257 -0.2589
  422CHL1  H19C 5383   2.159   4.076   7.330  0.2940 -0.0432  1.2486
  422CHL1    C1 5384   1.833   4.173   7.254  0.2531  0.3387  0.6016
  422CHL1   H1A 5385   1.858   4.274   7.215  2.7319 -0.4258  0.0427
  422CHL1   H1B 5386   1.755   4.136   7.184  0.4807  1.3434 -0.2258
  422CHL1    C2 5387   1.755   4.181   7.385 -1.0005  0.0976 -0.1036
  422CHL1   H2A 5388   1.655   4.228   7.380 -0.3118  1.4585 -2.7803
  422CHL1   H2B 5389   1.812   4.231   7.467 -3.1055  1.5168  0.5793
  422CHL1   C20 5390   2.385   4.126   6.713  0.3532 -0.1298  0.3348
  422CHL1   H20 5391   2.461   4.141   6.793 -0.7865 -3.1637  2.1598
  422CHL1   C21 5392   2.315   4.254   6.664 -1.1834 -0.9174  0.4128
  422CHL1  H21A 5393   2.210   4.232   6.638 -0.9535 -2.8556  0.9584
  422CHL1  H21B 5394   2.361   4.293   6.570 -1.7867 -0.1050  0.4440
  422CHL1  H21C 5395   2.329   4.337   6.737 -1.2752 -0.2194 -0.3472
  422CHL1   C22 5396   2.455   4.053   6.597  0.0750  0.2136 -0.0553
  422CHL1  H22A 5397   2.539   4.119   6.564  2.7812 -2.8988  0.0520
  422CHL1  H22B 5398   2.522   3.971   6.631  0.2851  0.3545 -0.1265
  422CHL1   C23 5399   2.376   4.016   6.472  0.1555  0.1783 -0.0966
  422CHL1  H23A 5400   2.298   3.939   6.494 -0.3170  1.0449  1.4418
  422CHL1  H23B 5401   2.329   4.108   6.432  1.8791  1.9049  1.6393
  422CHL1   C24 5402   2.470   3.962   6.364  0.0444  0.2944 -0.2531
  422CHL1  H24A 5403   2.550   4.038   6.353  0.9093 -0.4942  0.3652
  422CHL1  H24B 5404   2.522   3.873   6.405 -0.7379  0.7294  1.8133
  422CHL1   C25 5405   2.392   3.922   6.238  0.1093  0.2124 -0.2675
  422CHL1   H25 5406   2.308   3.860   6.275  2.0526 -1.6575  1.2966
  422CHL1   C26 5407   2.358   4.038   6.143 -0.3094  0.4182  0.1344
  422CHL1  H26A 5408   2.454   4.073   6.101  1.5445 -3.6097  0.5344
  422CHL1  H26B 5409   2.301   3.994   6.059 -0.7696 -1.5648  1.4248
  422CHL1  H26C 5410   2.310   4.130   6.182  0.1634  0.6870  0.0901
  422CHL1   C27 5411   2.468   3.817   6.154  0.4061  0.0996  0.1409
  422CHL1  H27A 5412   2.406   3.806   6.063 -0.9197  1.1239  0.8785
  422CHL1  H27B 5413   2.565   3.857   6.117  1.6765 -3.2900 -0.5468
  422CHL1  H27C 5414   2.483   3.723   6.211  1.0044  0.1992  0.1598
  423CHL1    C3 5415   3.872   7.425   7.556  0.1598 -0.3171  0.3037
  423CHL1    H3 5416   3.819   7.522   7.568 -3.0664 -1.9973  0.7427
  423CHL1    O3 5417   3.863   7.358   7.682  0.0196 -0.1617  0.3770
  423CHL1   H3' 5418   3.943   7.381   7.728  0.7426 -1.1330 -0.3695
  423CHL1    C4 5419   3.797   7.348   7.446 -0.4337  0.0454  0.4461
  423CHL1   H4A 5420   3.850   7.252   7.431 -0.4345  0.1506 -0.2538
  423CHL1   H4B 5421   3.695   7.324   7.483 -0.2193  0.3779  1.2826
  423CHL1    C5 5422   3.790   7.421   7.315  0.0883 -0.1869  0.2848
  423CHL1    C6 5423   3.672   7.468   7.274  0.1605 -0.2568 -0.0059
  423CHL1    H6 5424   3.581   7.433   7.324 -0.7324  4.9024  2.6610
  423CHL1    C7 5425   3.662   7.550   7.147 -0.6107 -0.1022  0.1470
  423CHL1   H7A 5426   3.575   7.516   7.088 -2.4864  1.7037  1.7075
  423CHL1   H7B 5427   3.633   7.655   7.168  0.7264  0.5262 -0.9910
  423CHL1    C8 5428   3.790   7.532   7.065 -0.5956 -0.0877  0.1666
  423CHL1    H8 5429   3.791   7.431   7.018  0.4102  0.3067 -0.7163
  423CHL1   C14 5430   3.791   7.628   6.949  0.5127 -0.3773 -0.0853
  423CHL1   H14 5431   3.809   7.727   6.996  0.7641 -0.1202 -0.7158
  423CHL1   C15 5432   3.660   7.657   6.874  0.3587 -0.0171  0.3172
  423CHL1  H15A 5433   3.606   7.562   6.851  0.9535 -0.5018  0.8804
  423CHL1  H15B 5434   3.594   7.733   6.922  0.2692  0.8723 -1.1438
  423CHL1   C16 5435   3.711   7.714   6.742  0.3990  0.2798  0.4586
  423CHL1  H16A 5436   3.674   7.644   6.664 -2.0252 -1.0387  2.6276
  423CHL1  H16B 5437   3.673   7.816   6.721  0.4800  0.1436 -0.4077
  423CHL1   C17 5438   3.865   7.722   6.753  0.4816 -0.3196 -0.1792
  423CHL1   H17 5439   3.890   7.820   6.798 -1.4855  1.0972 -1.9645
  423CHL1   C13 5440   3.901   7.612   6.849  0.5854 -0.1660 -0.0404
  423CHL1   C18 5441   3.898   7.474   6.782 -0.1016 -0.1236 -0.1089
  423CHL1  H18A 5442   3.989   7.462   6.718 -1.7828 -2.5717 -2.2800
  423CHL1  H18B 5443   3.889   7.392   6.857  1.4586  0.4888  0.8038
  423CHL1  H18C 5444   3.811   7.464   6.714 -0.6784 -0.8606  0.7025
  423CHL1   C12 5445   4.026   7.653   6.928  0.6774  0.3161 -0.4277
  423CHL1  H12A 5446   4.117   7.643   6.866  0.5609  0.5576 -0.6404
  423CHL1  H12B 5447   4.035   7.758   6.964 -1.6063  0.5057 -0.2312
  423CHL1   C11 5448   4.035   7.556   7.046  0.4335  0.6186 -0.1547
  423CHL1  H11A 5449   4.046   7.453   7.005  0.4560  1.0054 -1.1381
  423CHL1  H11B 5450   4.129   7.574   7.103  0.4317  3.3293 -0.8507
  423CHL1    C9 5451   3.916   7.553   7.143 -0.0078 -0.2798 -0.7077
  423CHL1    H9 5452   3.906   7.660   7.171 -3.3656 -0.1896 -1.8007
  423CHL1   C10 5453   3.925   7.461   7.261 -0.2510  0.3971 -0.1520
  423CHL1   C19 5454   3.985   7.332   7.203  0.3630  0.1858  0.9176
  423CHL1  H19A 5455   3.983   7.244   7.272 -0.1365 -0.9184 -0.4478
  423CHL1  H19B 5456   3.928   7.311   7.109 -0.8803 -0.7439  1.8285
  423CHL1  H19C 5457   4.093   7.347   7.183  0.5781  1.4577  2.8437
  423CHL1    C1 5458   4.015   7.519   7.371  0.0857 -0.2164 -0.0969
  423CHL1   H1A 5459   4.120   7.531   7.335 -0.7104  2.6280 -1.7991
  423CHL1   H1B 5460   3.977   7.622   7.389 -1.6851 -0.0206 -3.9737
  423CHL1    C2 5461   4.015   7.453   7.510  0.0107 -0.2040 -0.0896
  423CHL1   H2A 5462   4.058   7.527   7.581 -0.2004  0.7260 -0.8977
  423CHL1   H2B 5463   4.078   7.362   7.504  1.5021  0.5936  2.0710
  423CHL1   C20 5464   3.934   7.720   6.620  0.5851  0.0444 -0.1322
  423CHL1   H20 5465   3.903   7.624   6.573 -1.0153  0.9811 -1.0770
  423CHL1   C21 5466   4.088   7.719   6.622  0.5810 -0.5969  0.2503
  423CHL1  H21A 5467   4.122   7.807   6.681  2.3126 -0.8592 -0.3078
  423CHL1  H21B 5468   4.134   7.737   6.522 -0.6211 -1.4790 -0.5053
  423CHL1  H21C 5469   4.131   7.631   6.672 -1.7528 -1.4300  0.9208
  423CHL1   C22 5470   3.884   7.826   6.520  0.0694  0.0317  0.1103
  423CHL1  H22A 5471   3.773   7.827   6.517  0.0703 -1.0279 -0.8873
  423CHL1  H22B 5472   3.925   7.926   6.548  2.1518 -0.5333 -0.7446
  423CHL1   C23 5473   3.936   7.826   6.377 -0.6387  0.4419 -0.1533
  423CHL1  H23A 5474   3.876   7.901   6.321  1.0624  0.6420 -1.8172
  423CHL1  H23B 5475   4.045   7.846   6.377 -0.2587 -1.3694 -1.6782
  423CHL1   C24 5476   3.914   7.695   6.301 -0.2009  0.1250  0.2608
  423CHL1  H24A 5477   3.956   7.606   6.353  1.2218  1.2408  1.0820
  423CHL1  H24B 5478   3.804   7.683   6.309 -0.1003  0.5553  3.4223
  423CHL1   C25 5479   3.959   7.702   6.154  0.0343  0.2656  0.3388
  423CHL1   H25 5480   4.056   7.753   6.136  0.1469  1.4950  3.7614
  423CHL1   C26 5481   3.974   7.553   6.118  0.0648  0.2911  0.2454
  423CHL1  H26A 5482   3.994   7.547   6.009  1.4408 -2.2457  0.5574
  423CHL1  H26B 5483   4.065   7.513   6.168  0.9805  1.1832 -0.6438
  423CHL1  H26C 5484   3.888   7.485   6.137 -0.9150  2.6223  6.4535
  423CHL1   C27 5485   3.850   7.770   6.070  0.1697  0.2088  0.1151
  423CHL1  H27A 5486   3.777   7.828   6.131 -1.4820 -0.3338 -1.2689
  423CHL1  H27B 5487   3.898   7.832   5.991 -2.3995  1.1839 -0.7779
  423CHL1  H27C 5488   3.790   7.696   6.013  0.8078 -1.1123  1.0921
  424CHL1    C3 5489   7.560   7.183   7.489  0.2862  0.2435  0.1094
  424CHL1    H3 5490   7.454   7.163   7.463  0.5496  0.8128 -1.5729
  424CHL1    O3 5491   7.570   7.272   7.599 -0.3020  0.1705  0.2250
  424CHL1   H3' 5492   7.657   7.311   7.592 -0.0637  0.4272  3.3098
  424CHL1    C4 5493   7.624   7.046   7.515 -0.0956  0.1174  0.3845
  424CHL1   H4A 5494   7.726   7.070   7.552 -0.5996  1.6360  0.8701
  424CHL1   H4B 5495   7.577   7.002   7.606 -0.7821 -0.1014 -0.0642
  424CHL1    C5 5496   7.616   6.961   7.391 -0.7684  0.3555  0.2589
  424CHL1    C6 5497   7.568   6.838   7.413  0.0041  0.0211  0.1124
  424CHL1    H6 5498   7.541   6.805   7.514  1.9945 -0.4422  0.5353
  424CHL1    C7 5499   7.533   6.741   7.304  0.2447  0.2585 -0.1791
  424CHL1   H7A 5500   7.572   6.640   7.326  1.6078  0.5139 -1.2825
  424CHL1   H7B 5501   7.422   6.741   7.305  0.2149 -0.0370 -1.5860
  424CHL1    C8 5502   7.595   6.792   7.173  0.7866 -0.1899 -0.1010
  424CHL1    H8 5503   7.703   6.767   7.186  1.7450  2.8701 -1.1356
  424CHL1   C14 5504   7.543   6.709   7.060 -0.3570  0.3273  0.0287
  424CHL1   H14 5505   7.435   6.729   7.045 -0.4142  0.7422  0.9399
  424CHL1   C15 5506   7.550   6.556   7.072 -0.3852  0.2771 -0.5530
  424CHL1  H15A 5507   7.633   6.527   7.139  0.4791 -1.3840 -2.2353
  424CHL1  H15B 5508   7.453   6.523   7.117  1.1670 -1.6203  1.6199
  424CHL1   C16 5509   7.561   6.507   6.927 -0.1509 -0.4857 -0.2864
  424CHL1  H16A 5510   7.657   6.453   6.922  0.4766  0.6668 -1.3608
  424CHL1  H16B 5511   7.478   6.435   6.910 -1.5244  1.1064 -0.7379
  424CHL1   C17 5512   7.548   6.634   6.841  0.1849  0.0126  0.3871
  424CHL1   H17 5513   7.441   6.664   6.837 -0.0120 -0.7394 -0.1579
  424CHL1   C13 5514   7.608   6.740   6.928 -0.0792  0.3427  0.1685
  424CHL1   C18 5515   7.760   6.718   6.928 -0.1381 -0.0727 -0.0326
  424CHL1  H18A 5516   7.820   6.783   6.995 -0.0817 -0.0655 -0.0899
  424CHL1  H18B 5517   7.790   6.615   6.958 -0.8203  0.1447  1.5217
  424CHL1  H18C 5518   7.802   6.753   6.831  1.3850  1.6295  1.1616
  424CHL1   C12 5519   7.581   6.887   6.892 -0.2297  0.2710 -0.0082
  424CHL1  H12A 5520   7.634   6.929   6.804  1.9710 -0.2245  1.0253
  424CHL1  H12B 5521   7.475   6.902   6.860 -0.5640 -0.3532  0.7831
  424CHL1   C11 5522   7.624   6.980   7.005 -0.1017 -0.1368  0.2798
  424CHL1  H11A 5523   7.735   6.988   7.002 -0.2516  3.0128 -0.5132
  424CHL1  H11B 5524   7.576   7.071   6.963 -0.3643 -0.2588  0.3168
  424CHL1    C9 5525   7.576   6.938   7.145 -0.1144 -0.2373  0.2465
  424CHL1    H9 5526   7.465   6.943   7.143 -0.2633 -2.5682  0.4863
  424CHL1   C10 5527   7.635   7.022   7.254  0.1148 -0.2268  0.1146
  424CHL1   C19 5528   7.789   7.013   7.248  0.1468  0.2863  0.1031
  424CHL1  H19A 5529   7.830   7.068   7.335 -1.9507  1.1657  0.6096
  424CHL1  H19B 5530   7.831   6.910   7.245 -0.2139  0.0676  1.6735
  424CHL1  H19C 5531   7.831   7.068   7.161 -1.9992  0.3661 -0.9542
  424CHL1    C1 5532   7.583   7.167   7.246 -0.0577 -0.2852  0.1692
  424CHL1   H1A 5533   7.624   7.219   7.157 -0.3001 -0.4628 -0.0467
  424CHL1   H1B 5534   7.473   7.174   7.240 -0.3017 -1.2303  2.3668
  424CHL1    C2 5535   7.625   7.251   7.367  0.2407 -0.0638 -0.0877
  424CHL1   H2A 5536   7.584   7.354   7.355  2.9076  1.0067 -0.9438
  424CHL1   H2B 5537   7.733   7.274   7.381 -0.0022  0.2541  1.3742
  424CHL1   C20 5538   7.597   6.629   6.699  0.0431  0.0637  0.3360
  424CHL1   H20 5539   7.640   6.727   6.671  0.1002  0.1031  0.5644
  424CHL1   C21 5540   7.471   6.619   6.611  0.0502 -0.2034  0.3552
  424CHL1  H21A 5541   7.499   6.615   6.503 -1.5338 -0.8959 -0.0591
  424CHL1  H21B 5542   7.409   6.711   6.614  0.3825  0.0028  0.9823
  424CHL1  H21C 5543   7.403   6.540   6.650  0.3011 -0.1320  0.9326
  424CHL1   C22 5544   7.699   6.518   6.669 -0.1940 -0.0508 -0.0614
  424CHL1  H22A 5545   7.777   6.520   6.748  1.2997  1.4647 -1.5019
  424CHL1  H22B 5546   7.637   6.426   6.679 -0.5678  0.4096  2.8109
  424CHL1   C23 5547   7.775   6.536   6.538  0.4540  0.7905  0.4220
  424CHL1  H23A 5548   7.695   6.559   6.465 -0.6154 -1.3220  0.8496
  424CHL1  H23B 5549   7.835   6.626   6.562 -0.1683  1.1089  0.8234
  424CHL1   C24 5550   7.867   6.422   6.494 -0.2653  0.1485  0.5498
  424CHL1  H24A 5551   7.938   6.412   6.578 -1.5562  2.1781  1.9683
  424CHL1  H24B 5552   7.800   6.335   6.478  0.4951 -0.4641  0.6547
  424CHL1   C25 5553   7.950   6.426   6.364 -0.1528  0.0480  0.6169
  424CHL1   H25 5554   8.023   6.510   6.373 -1.6771  1.2933  2.0083
  424CHL1   C26 5555   8.021   6.290   6.350 -0.3631  0.0263 -0.2850
  424CHL1  H26A 5556   8.099   6.299   6.271 -1.8560  1.1952 -1.7156
  424CHL1  H26B 5557   8.060   6.259   6.449 -2.5373 -1.4446  0.1779
  424CHL1  H26C 5558   7.945   6.218   6.312 -1.0453  0.7533 -0.3441
  424CHL1   C27 5559   7.878   6.468   6.234  0.0020 -0.4296  0.3753
  424CHL1  H27A 5560   7.796   6.400   6.204 -0.8830  0.7115  0.1395
  424CHL1  H27B 5561   7.840   6.570   6.252  0.0772 -0.8183  3.2976
  424CHL1  H27C 5562   7.953   6.466   6.152 -0.0197 -1.7947  0.3644
  425CHL1    C3 5563   7.523   2.997   7.633  0.6668 -0.3307 -0.3662
  425CHL1    H3 5564   7.610   2.967   7.570  1.9210  0.0096  1.1572
  425CHL1    O3 5565   7.581   3.071   7.739  0.7345 -0.7495 -0.1111
  425CHL1   H3' 5566   7.504   3.097   7.791 -1.5229 -1.7838 -2.6712
  425CHL1    C4 5567   7.427   3.082   7.547 -0.0498 -0.1707  0.5744
  425CHL1   H4A 5568   7.342   3.127   7.601 -2.1771 -1.8319 -1.1940
  425CHL1   H4B 5569   7.498   3.158   7.508  0.3925 -1.1562 -0.6379
  425CHL1    C5 5570   7.364   3.000   7.437  0.7180 -0.1316  0.0964
  425CHL1    C6 5571   7.391   3.038   7.312 -0.1755  0.1533 -0.0157
  425CHL1    H6 5572   7.450   3.130   7.299  1.6103 -0.9510 -0.0444
  425CHL1    C7 5573   7.330   2.969   7.193 -0.4292  0.8196 -0.2800
  425CHL1   H7A 5574   7.298   3.045   7.119 -4.3977  0.1169  0.5040
  425CHL1   H7B 5575   7.404   2.907   7.137 -0.1532  0.7963  0.1004
  425CHL1    C8 5576   7.219   2.871   7.232  0.2669  0.0016 -0.3151
  425CHL1    H8 5577   7.127   2.929   7.253  1.8167  2.0688  1.0662
  425CHL1   C14 5578   7.193   2.788   7.109 -0.0969  0.2782 -0.4305
  425CHL1   H14 5579   7.291   2.735   7.098  0.0709  0.3779  0.4607
  425CHL1   C15 5580   7.163   2.846   6.970 -0.2825  0.8444 -0.1574
  425CHL1  H15A 5581   7.102   2.938   6.976  1.4357  2.0657 -0.6557
  425CHL1  H15B 5582   7.258   2.871   6.919 -0.5904  0.6383 -0.8437
  425CHL1   C16 5583   7.104   2.726   6.895  0.3662  0.0976  0.5044
  425CHL1  H16A 5584   7.019   2.761   6.833 -0.6765 -0.7421  1.4384
  425CHL1  H16B 5585   7.176   2.689   6.818  0.1395 -1.0649  0.8362
  425CHL1   C17 5586   7.077   2.617   7.000 -0.3869  0.0539  0.2704
  425CHL1   H17 5587   7.161   2.545   6.987 -0.8613 -0.4607  0.0148
  425CHL1   C13 5588   7.088   2.684   7.133  0.5638 -0.2246  0.3398
  425CHL1   C18 5589   6.957   2.755   7.169  0.7170  0.3660 -0.2527
  425CHL1  H18A 5590   6.876   2.682   7.189  0.5928  1.4082  3.9185
  425CHL1  H18B 5591   6.966   2.818   7.260 -1.1303  0.3260  0.0000
  425CHL1  H18C 5592   6.911   2.827   7.098  0.3704 -0.4197 -0.8394
  425CHL1   C12 5593   7.132   2.595   7.251  0.0117 -0.3276  0.4693
  425CHL1  H12A 5594   7.052   2.520   7.273 -0.0422 -0.3452  0.2136
  425CHL1  H12B 5595   7.226   2.543   7.223  0.3120 -0.4917  1.7343
  425CHL1   C11 5596   7.162   2.676   7.377  0.2943  0.0462  0.1643
  425CHL1  H11A 5597   7.067   2.722   7.413  0.3973 -0.2471  0.8220
  425CHL1  H11B 5598   7.191   2.607   7.459 -2.2468 -2.8626 -1.1744
  425CHL1    C9 5599   7.263   2.789   7.350  0.0106  0.2515 -0.0453
  425CHL1    H9 5600   7.363   2.749   7.324 -0.2544  1.2061 -2.8659
  425CHL1   C10 5601   7.289   2.874   7.470  0.3944  0.0404  0.0218
  425CHL1   C19 5602   7.162   2.929   7.537  0.0549 -0.0748 -0.5265
  425CHL1  H19A 5603   7.097   2.845   7.569 -0.4771  0.6385  0.3235
  425CHL1  H19B 5604   7.175   2.995   7.625  1.5016 -0.4133 -0.4610
  425CHL1  H19C 5605   7.093   2.985   7.471 -0.8592 -2.4582 -1.7182
  425CHL1    C1 5606   7.375   2.799   7.574  0.2887  0.4997  0.4477
  425CHL1   H1A 5607   7.332   2.705   7.616  0.5750  0.9396  1.7514
  425CHL1   H1B 5608   7.460   2.766   7.511  1.1898  1.0992  1.3316
  425CHL1    C2 5609   7.438   2.881   7.687  0.3027  0.3499  0.5495
  425CHL1   H2A 5610   7.500   2.807   7.742 -3.0622 -1.3780  2.3201
  425CHL1   H2B 5611   7.360   2.918   7.757 -0.2524 -0.5912  0.4514
  425CHL1   C20 5612   6.955   2.539   6.963 -0.0102 -0.3084 -0.2367
  425CHL1   H20 5613   6.859   2.593   6.981 -1.4705 -1.5711 -3.4392
  425CHL1   C21 5614   6.930   2.417   7.054 -0.2877 -0.4096 -0.4466
  425CHL1  H21A 5615   6.842   2.356   7.024 -1.8297  1.2561  0.5508
  425CHL1  H21B 5616   6.897   2.449   7.155 -3.1293 -0.2304 -1.3452
  425CHL1  H21C 5617   7.022   2.354   7.058  0.3053  0.4435 -0.4968
  425CHL1   C22 5618   6.961   2.485   6.820  0.1454 -0.9653  0.0102
  425CHL1  H22A 5619   6.858   2.449   6.797 -1.3494  1.9796  1.6089
  425CHL1  H22B 5620   6.971   2.571   6.750  0.1228  0.2575  1.4790
  425CHL1   C23 5621   7.065   2.378   6.786  0.4582 -0.6983  0.1274
  425CHL1  H23A 5622   7.163   2.415   6.823  0.1770  0.3092 -0.1097
  425CHL1  H23B 5623   7.040   2.276   6.821  1.1741 -1.2008 -0.7747
  425CHL1   C24 5624   7.078   2.359   6.635 -0.7311  0.7929 -0.1939
  425CHL1  H24A 5625   7.152   2.276   6.629 -0.2786  1.1755 -0.0033
  425CHL1  H24B 5626   6.988   2.332   6.576 -0.7902 -0.7038  0.5477
  425CHL1   C25 5627   7.144   2.477   6.560 -0.1713  0.6732  0.1000
  425CHL1   H25 5628   7.084   2.567   6.586 -0.2713  0.2524  1.3953
  425CHL1   C26 5629   7.286   2.510   6.608 -0.0923 -0.6006  0.8144
  425CHL1  H26A 5630   7.351   2.420   6.602  3.0068  1.5299 -0.3653
  425CHL1  H26B 5631   7.323   2.590   6.539  0.8573 -1.3981  0.3752
  425CHL1  H26C 5632   7.285   2.544   6.714 -3.2782  0.7412  0.4885
  425CHL1   C27 5633   7.144   2.460   6.407 -0.0358 -0.3607  0.2029
  425CHL1  H27A 5634   7.182   2.364   6.368  1.5301  0.4257 -0.2763
  425CHL1  H27B 5635   7.036   2.460   6.378  0.3224 -1.3290 -1.2165
  425CHL1  H27C 5636   7.201   2.549   6.373  1.1300 -0.3414  2.0738
  426CHL1    C3 5637   4.637   2.392   8.075  0.4276  0.2169 -0.3819
  426CHL1    H3 5638   4.592   2.493   8.086  2.0069  0.9595 -0.4899
  426CHL1    O3 5639   4.658   2.331   8.201 -0.1111 -0.2746 -0.5266
  426CHL1   H3' 5640   4.726   2.383   8.245 -2.7065  0.7782  2.6668
  426CHL1    C4 5641   4.524   2.309   8.012  0.5443 -0.2885  0.0651
  426CHL1   H4A 5642   4.561   2.205   7.999  1.1827  0.0332 -0.8596
  426CHL1   H4B 5643   4.433   2.307   8.076  1.6211  0.6215  1.7054
  426CHL1    C5 5644   4.496   2.350   7.870 -0.1966 -0.4637  0.1572
  426CHL1    C6 5645   4.376   2.391   7.825 -0.0954  0.0844  0.3741
  426CHL1    H6 5646   4.291   2.381   7.895 -0.3505  2.0985  0.3966
  426CHL1    C7 5647   4.343   2.435   7.686  0.0537  0.1409  0.3548
  426CHL1   H7A 5648   4.252   2.379   7.654  0.5700 -0.2596 -0.4465
  426CHL1   H7B 5649   4.319   2.543   7.678 -2.7209 -0.2581  1.9305
  426CHL1    C8 5650   4.457   2.401   7.589  0.1460  0.0150  0.5079
  426CHL1    H8 5651   4.438   2.293   7.570 -1.4869  0.2280  0.7881
  426CHL1   C14 5652   4.439   2.476   7.461 -0.2648 -0.3156  0.3719
  426CHL1   H14 5653   4.457   2.581   7.492  0.2840 -0.8478  1.9530
  426CHL1   C15 5654   4.303   2.490   7.390  0.0068 -0.3775 -0.1735
  426CHL1  H15A 5655   4.253   2.391   7.382  0.0175 -0.2746 -1.7696
  426CHL1  H15B 5656   4.237   2.556   7.451 -2.9137 -3.3667  0.2106
  426CHL1   C16 5657   4.342   2.546   7.254  0.0971 -0.4916 -0.1958
  426CHL1  H16A 5658   4.292   2.482   7.178  1.5217 -0.1202 -1.5021
  426CHL1  H16B 5659   4.304   2.650   7.255  0.4272 -0.3383  2.4457
  426CHL1   C17 5660   4.495   2.532   7.243  0.1499  0.1105 -0.2218
  426CHL1   H17 5661   4.527   2.637   7.264 -2.5420  1.0867 -0.5531
  426CHL1   C13 5662   4.537   2.439   7.353 -0.6040 -0.0254 -0.0420
  426CHL1   C18 5663   4.520   2.291   7.318 -0.6275 -0.0378  0.0207
  426CHL1  H18A 5664   4.415   2.271   7.286  0.0436 -2.1852 -1.0771
  426CHL1  H18B 5665   4.589   2.258   7.238  1.3390  0.3916  1.4820
  426CHL1  H18C 5666   4.554   2.224   7.399 -1.9230 -0.7401  0.0236
  426CHL1   C12 5667   4.680   2.467   7.403 -0.4185 -0.2207 -0.4614
  426CHL1  H12A 5668   4.755   2.424   7.333  1.0031  1.6565 -0.1548
  426CHL1  H12B 5669   4.692   2.577   7.412 -0.6902 -0.3731  4.0928
  426CHL1   C11 5670   4.697   2.400   7.540 -0.1643  0.4662 -0.1507
  426CHL1  H11A 5671   4.701   2.291   7.516  1.5081  0.3531  0.5489
  426CHL1  H11B 5672   4.795   2.437   7.574  0.5098 -0.7707 -0.6758
  426CHL1    C9 5673   4.592   2.429   7.649  0.1837  0.6768  0.1279
  426CHL1    H9 5674   4.592   2.539   7.656 -1.4495  0.6968  0.2273
  426CHL1   C10 5675   4.614   2.356   7.778 -0.3463  0.2787 -0.0013
  426CHL1   C19 5676   4.661   2.212   7.751 -0.0847  0.5039 -0.7709
  426CHL1  H19A 5677   4.759   2.206   7.698  0.1905 -1.4129 -0.1407
  426CHL1  H19B 5678   4.670   2.147   7.841  1.7898  2.5347  0.6023
  426CHL1  H19C 5679   4.582   2.164   7.689  2.0181 -1.8928 -1.7633
  426CHL1    C1 5680   4.731   2.430   7.846 -0.0627 -0.2299  0.0723
  426CHL1   H1A 5681   4.808   2.407   7.770 -1.7396 -0.0131 -1.7766
  426CHL1   H1B 5682   4.702   2.537   7.844  0.0324 -0.1751  1.0794
  426CHL1    C2 5683   4.766   2.395   7.991  0.6696  0.1186 -0.0173
  426CHL1   H2A 5684   4.833   2.475   8.031  0.6455  2.5466 -4.2131
  426CHL1   H2B 5685   4.817   2.297   8.002  1.2111  0.5150  1.1957
  426CHL1   C20 5686   4.559   2.495   7.113 -0.0471 -0.2166 -0.2266
  426CHL1   H20 5687   4.651   2.445   7.148 -1.2550 -1.1720  1.7821
  426CHL1   C21 5688   4.601   2.625   7.041  0.4582 -0.3084 -0.1001
  426CHL1  H21A 5689   4.649   2.590   6.948 -0.2226  2.4037 -1.5730
  426CHL1  H21B 5690   4.670   2.692   7.096 -0.1151 -0.3400  0.6871
  426CHL1  H21C 5691   4.505   2.674   7.012  0.6538 -0.2113 -0.5773
  426CHL1   C22 5692   4.482   2.396   7.024 -0.1624 -0.1055 -0.2525
  426CHL1  H22A 5693   4.448   2.308   7.085 -1.3495  0.6551  0.2249
  426CHL1  H22B 5694   4.388   2.441   6.985 -1.1311  0.5277  2.5214
  426CHL1   C23 5695   4.568   2.328   6.917 -0.3692  0.1276 -0.5699
  426CHL1  H23A 5696   4.607   2.406   6.848 -0.3412 -0.4480 -1.2097
  426CHL1  H23B 5697   4.655   2.276   6.964 -0.3371  0.3576 -0.3667
  426CHL1   C24 5698   4.495   2.213   6.848 -0.8243 -0.0522  0.1958
  426CHL1  H24A 5699   4.576   2.175   6.782 -0.3114  3.0497 -1.1209
  426CHL1  H24B 5700   4.459   2.136   6.919  0.5403 -0.6746  0.2540
  426CHL1   C25 5701   4.380   2.262   6.759 -0.2672 -0.1410 -0.5821
  426CHL1   H25 5702   4.308   2.297   6.836 -0.2832  0.8169 -1.0181
  426CHL1   C26 5703   4.418   2.383   6.671 -0.0959  0.1355 -0.1324
  426CHL1  H26A 5704   4.343   2.419   6.598  0.4973 -2.6099 -2.2698
  426CHL1  H26B 5705   4.427   2.471   6.738 -0.1278  0.9194 -1.1457
  426CHL1  H26C 5706   4.512   2.363   6.616 -1.2741 -0.3989 -2.0676
  426CHL1   C27 5707   4.333   2.151   6.664 -0.0015 -0.3378 -0.4872
  426CHL1  H27A 5708   4.284   2.070   6.722  0.1976  0.0710  0.2533
  426CHL1  H27B 5709   4.277   2.201   6.582  0.3175 -0.4981 -0.8050
  426CHL1  H27C 5710   4.418   2.102   6.612  1.2418  1.6276 -0.4152
  427CHL1    C3 5711   7.838   5.331   7.729  0.1990  0.0616  0.6753
  427CHL1    H3 5712   7.736   5.310   7.769 -0.1795 -0.3548 -0.4736
  427CHL1    O3 5713   7.906   5.416   7.820 -0.2299  0.7060  0.4005
  427CHL1   H3' 5714   7.894   5.370   7.904  0.5664  0.0814  0.1764
  427CHL1    C4 5715   7.906   5.193   7.717 -0.4762 -0.2427  0.3009
  427CHL1   H4A 5716   8.012   5.218   7.697 -1.4750  1.1852 -4.3764
  427CHL1   H4B 5717   7.901   5.139   7.814 -1.4030  0.4013  0.6312
  427CHL1    C5 5718   7.851   5.105   7.608 -0.2599 -0.0240  0.0148
  427CHL1    C6 5719   7.814   4.979   7.631 -0.0782 -0.0325  0.2764
  427CHL1    H6 5720   7.823   4.940   7.733 -0.3593  0.4994  0.5063
  427CHL1    C7 5721   7.774   4.888   7.518  0.2323  0.0669  0.0844
  427CHL1   H7A 5722   7.791   4.780   7.538 -2.0522 -0.3713 -0.0834
  427CHL1   H7B 5723   7.663   4.893   7.521  0.2330  1.5900 -0.9277
  427CHL1    C8 5724   7.822   4.944   7.383  0.4306 -0.0346  0.1129
  427CHL1    H8 5725   7.933   4.938   7.381  0.5316  1.1890 -2.8739
  427CHL1   C14 5726   7.757   4.869   7.271 -0.5164  0.4826  0.3037
  427CHL1   H14 5727   7.648   4.874   7.290 -0.1186  0.5530  2.9895
  427CHL1   C15 5728   7.799   4.721   7.276 -0.1866  0.5807  0.4492
  427CHL1  H15A 5729   7.909   4.714   7.289 -0.0137  1.5401 -0.4050
  427CHL1  H15B 5730   7.734   4.654   7.336 -1.5356  0.4326 -1.1056
  427CHL1   C16 5731   7.761   4.679   7.134 -1.0399 -0.1711  0.8904
  427CHL1  H16A 5732   7.850   4.633   7.087 -1.0580  0.1852  0.5007
  427CHL1  H16B 5733   7.668   4.618   7.131  0.6325 -2.8386 -0.4175
  427CHL1   C17 5734   7.724   4.806   7.056  0.1533 -0.1383  0.3519
  427CHL1   H17 5735   7.613   4.811   7.062  0.0958 -0.8971 -0.0419
  427CHL1   C13 5736   7.782   4.922   7.133  0.2779 -0.1075  0.2116
  427CHL1   C18 5737   7.933   4.926   7.104  0.1568  0.6722 -0.3501
  427CHL1  H18A 5738   7.982   4.827   7.111  2.7160  1.9031  0.1724
  427CHL1  H18B 5739   7.952   4.965   7.002  0.0246  0.7646 -0.3403
  427CHL1  H18C 5740   7.987   4.985   7.181  1.5593  0.5671 -1.2177
  427CHL1   C12 5741   7.718   5.061   7.122 -0.2560 -0.3389  0.3204
  427CHL1  H12A 5742   7.728   5.120   7.028  1.0088 -0.1219  0.5676
  427CHL1  H12B 5743   7.610   5.041   7.135 -0.2643 -0.4393  0.0873
  427CHL1   C11 5744   7.771   5.145   7.239 -0.2002 -0.4000  0.3391
  427CHL1  H11A 5745   7.871   5.175   7.201 -0.7674  2.4197  0.9016
  427CHL1  H11B 5746   7.712   5.239   7.239 -0.3419 -0.4744  1.4164
  427CHL1    C9 5747   7.772   5.086   7.381 -0.0341 -0.1922  0.4262
  427CHL1    H9 5748   7.666   5.096   7.412  0.1335  1.3007  0.5710
  427CHL1   C10 5749   7.847   5.175   7.475  0.2516  0.0062  0.0126
  427CHL1   C19 5750   7.987   5.206   7.419  0.2082  0.4721  0.1542
  427CHL1  H19A 5751   8.059   5.251   7.491 -1.1413  1.4248  0.9567
  427CHL1  H19B 5752   8.032   5.116   7.373  0.4225  1.4133 -1.5437
  427CHL1  H19C 5753   7.986   5.269   7.327 -1.8954 -3.0877 -2.5319
  427CHL1    C1 5754   7.766   5.305   7.494 -0.0993 -0.2537  0.3055
  427CHL1   H1A 5755   7.746   5.358   7.399  2.5370 -2.1353 -1.4555
  427CHL1   H1B 5756   7.668   5.275   7.536 -1.0394  0.0291 -1.5636
  427CHL1    C2 5757   7.824   5.404   7.595 -0.8460 -0.1575  0.6509
  427CHL1   H2A 5758   7.750   5.485   7.605 -0.2818  0.3959  0.4101
  427CHL1   H2B 5759   7.920   5.449   7.560 -0.0272 -1.5016  1.0823
  427CHL1   C20 5760   7.755   4.796   6.910 -0.1179  0.0827  0.2770
  427CHL1   H20 5761   7.863   4.811   6.892 -0.7718  2.6022 -2.3749
  427CHL1   C21 5762   7.692   4.916   6.836  0.0945 -0.1197 -0.2375
  427CHL1  H21A 5763   7.585   4.934   6.860  0.4065  1.1040  0.3215
  427CHL1  H21B 5764   7.700   4.906   6.726 -0.3311 -4.4046 -0.0627
  427CHL1  H21C 5765   7.742   5.014   6.845  0.0518 -0.0251 -0.9764
  427CHL1   C22 5766   7.718   4.657   6.855 -0.5055  0.2593  0.0837
  427CHL1  H22A 5767   7.759   4.569   6.909  0.1642  0.1550 -0.5857
  427CHL1  H22B 5768   7.608   4.665   6.847 -0.5059 -1.3217 -2.7282
  427CHL1   C23 5769   7.782   4.631   6.718 -0.1362  0.3908  0.2288
  427CHL1  H23A 5770   7.766   4.705   6.637  0.9935  0.5940  0.1830
  427CHL1  H23B 5771   7.890   4.613   6.736  0.2303 -1.0491 -2.8497
  427CHL1   C24 5772   7.737   4.500   6.653  0.7932 -0.0683  0.4973
  427CHL1  H24A 5773   7.759   4.426   6.733  1.7712 -1.5387 -1.0598
  427CHL1  H24B 5774   7.627   4.498   6.635  0.6406  1.4304  1.1487
  427CHL1   C25 5775   7.811   4.460   6.524 -0.3285 -0.3166 -0.0778
  427CHL1   H25 5776   7.828   4.552   6.464 -1.3976 -0.8811 -1.2998
  427CHL1   C26 5777   7.943   4.390   6.559 -0.0020  0.3434  0.0258
  427CHL1  H26A 5778   7.909   4.314   6.633 -1.4049 -0.4247 -1.3565
  427CHL1  H26B 5779   7.990   4.338   6.473  0.5614  0.5775  0.1838
  427CHL1  H26C 5780   8.025   4.459   6.588 -0.0059 -0.6631  2.7852
  427CHL1   C27 5781   7.734   4.362   6.434  0.1158 -0.5115 -0.2493
  427CHL1  H27A 5782   7.793   4.348   6.341  0.2019  2.7927 -0.8069
  427CHL1  H27B 5783   7.722   4.262   6.481 -2.3020 -0.4740 -0.6486
  427CHL1  H27C 5784   7.640   4.413   6.403  1.3228  1.7805 -0.3551
  428CHL1    C3 5785   0.618   1.026   7.481  0.2484  0.1242 -0.0458
  428CHL1    H3 5786   0.550   0.965   7.418 -2.1491 -1.3092  3.5878
  428CHL1    O3 5787   0.660   0.927   7.573 -0.4086  0.1820  0.3267
  428CHL1   H3' 5788   0.703   0.973   7.646 -2.7912  0.8921  1.3616
  428CHL1    C4 5789   0.735   1.080   7.397  0.2943  0.6693  0.3615
  428CHL1   H4A 5790   0.790   1.141   7.472 -0.3108  0.7734  0.7315
  428CHL1   H4B 5791   0.799   0.995   7.364 -1.9136 -0.9853  0.0588
  428CHL1    C5 5792   0.692   1.179   7.293 -0.6126  0.2874  0.3627
  428CHL1    C6 5793   0.725   1.163   7.164  0.2138 -0.0863  0.6178
  428CHL1    H6 5794   0.786   1.076   7.135 -0.3421 -1.1530  2.4694
  428CHL1    C7 5795   0.676   1.260   7.061  0.5037 -0.1013  0.4644
  428CHL1   H7A 5796   0.751   1.256   6.979 -0.0642  1.6025 -0.1996
[truncated: 5,869,103 more chars]
