# Supplementary material for: pKa Calculations of GPCRs: Understanding Protonation States in Receptor Activation
Source: J Chem Inf Model. 2024 Aug 16;64(17):6850–6. doi: 10.1021/acs.jcim.4c01125 (PMC11388449; doi:10.1021/acs.jcim.4c01125)
Supplement: Supplementary file 2 — ci4c01125_si_002.zip [file ci4c01125_si_002.zip › cb1r_inactive_deprot_last.gro]

CB1R InactDeprot in POPC:CHL Membrane
90855
  100GLU    CAY    1   0.026   5.477   7.161 -0.3476  0.2914 -0.1440
  100GLU    HY1    2  -0.002   5.578   7.124 -1.6390  0.4761  1.2430
  100GLU    HY2    3  -0.006   5.494   7.266 -0.1583 -0.1791 -0.0083
  100GLU    HY3    4  -0.037   5.393   7.122  0.6463  0.0855 -1.3739
  100GLU     CY    5   0.172   5.451   7.149 -0.4063 -0.0777 -0.0811
  100GLU     OY    6   0.254   5.542   7.133 -0.0179 -0.3573  0.2945
  100GLU      N    7   0.216   5.326   7.171  0.8031  0.2898 -0.3439
  100GLU     HN    8   0.155   5.249   7.186  0.2459  1.1594  2.3307
  100GLU     CA    9   0.353   5.286   7.181  0.7349  0.1880  0.2004
  100GLU     HA   10   0.405   5.364   7.236  0.8486 -0.7715  1.5204
  100GLU     CB   11   0.354   5.159   7.267 -0.6851  0.1619  0.1881
  100GLU    HB1   12   0.460   5.130   7.277 -0.6832  0.6572  1.9654
  100GLU    HB2   13   0.289   5.087   7.211 -0.0154  0.0391 -0.4410
  100GLU     CG   14   0.286   5.171   7.404 -0.4246  0.0949  0.3239
  100GLU    HG1   15   0.186   5.213   7.381 -0.0431  1.2766  0.7721
  100GLU    HG2   16   0.361   5.223   7.467  1.8507 -4.6460  1.9844
  100GLU     CD   17   0.263   5.039   7.477  0.4706 -0.0982  0.2643
  100GLU    OE1   18   0.162   5.038   7.552  0.1418 -0.3481 -0.1755
  100GLU    OE2   19   0.333   4.938   7.451  0.1429 -0.2615  0.0105
  100GLU      C   20   0.419   5.266   7.049 -0.0689 -0.3380 -0.1277
  100GLU      O   21   0.536   5.305   7.037 -0.3124  0.6197  0.4650
  101ASN      N   22   0.347   5.212   6.949 -0.2629  0.0777 -0.2128
  101ASN     HN   23   0.253   5.185   6.967  0.1037 -1.9054 -0.9980
  101ASN     CA   24   0.404   5.195   6.819 -0.6398 -0.5553 -0.2958
  101ASN     HA   25   0.480   5.269   6.800 -2.3615  1.2409 -0.5922
  101ASN     CB   26   0.456   5.055   6.782  0.7046 -0.0245 -0.4738
  101ASN    HB1   27   0.528   5.057   6.697  1.3197 -0.8726  0.0189
  101ASN    HB2   28   0.374   4.985   6.754 -1.2270  1.1381  1.8808
  101ASN     CG   29   0.539   5.004   6.898 -0.0422 -0.1865 -0.0020
  101ASN    OD1   30   0.489   4.928   6.981 -0.4373  0.3479  0.2557
  101ASN    ND2   31   0.673   5.025   6.891 -0.1437  0.7815  0.8597
  101ASN   HD21   32   0.726   4.999   6.972  0.6627  0.2607  0.1808
  101ASN   HD22   33   0.707   5.070   6.809 -0.1339  0.4817  0.6987
  101ASN      C   34   0.290   5.233   6.731 -0.5122  0.3747 -0.0653
  101ASN      O   35   0.180   5.179   6.745 -0.2425 -0.2655 -0.4290
  102PHE      N   36   0.309   5.333   6.643  0.3540 -0.1899 -0.5285
  102PHE     HN   37   0.394   5.384   6.631 -0.0736  0.2875 -1.7269
  102PHE     CA   38   0.215   5.353   6.537 -0.7211  0.0632  0.4491
  102PHE     HA   39   0.118   5.349   6.584 -0.2473  0.4966  1.5087
  102PHE     CB   40   0.226   5.494   6.476 -0.8333  0.1961  0.7345
  102PHE    HB1   41   0.333   5.504   6.447 -1.4501 -0.7180 -2.1819
  102PHE    HB2   42   0.211   5.577   6.548 -2.6537 -0.1987  0.8499
  102PHE     CG   43   0.134   5.521   6.363  0.1914  0.1175 -0.1367
  102PHE    CD1   44  -0.001   5.531   6.387  0.1511 -0.5801 -0.0591
  102PHE    HD1   45  -0.051   5.536   6.483  0.9442  1.4773  0.2841
  102PHE    CE1   46  -0.090   5.554   6.285 -0.1355 -0.2533  0.2583
  102PHE    HE1   47  -0.195   5.569   6.305 -0.1775 -0.1785 -0.0033
  102PHE     CZ   48  -0.046   5.540   6.155 -0.5601  0.7263 -0.0004
  102PHE     HZ   49  -0.116   5.562   6.076 -1.5143 -0.1506  0.5689
  102PHE    CD2   50   0.178   5.509   6.233 -0.4464 -0.1628 -0.3348
  102PHE    HD2   51   0.284   5.507   6.213 -0.4709  0.5130 -0.5447
  102PHE    CE2   52   0.088   5.524   6.130 -0.6478  0.1250 -0.1179
  102PHE    HE2   53   0.107   5.505   6.026  1.9487 -3.0638  0.7822
  102PHE      C   54   0.216   5.237   6.443  0.1228  0.0659  0.4413
  102PHE      O   55   0.325   5.184   6.423 -0.0428 -0.2279  0.3065
  103MET      N   56   0.099   5.188   6.397  0.6219 -0.9164  0.2009
  103MET     HN   57   0.012   5.234   6.411  0.9260 -0.5160  0.8214
  103MET     CA   58   0.088   5.075   6.310 -0.4851 -0.3081 -0.4676
  103MET     HA   59  -0.015   5.061   6.280 -0.0819 -0.3829 -1.8549
  103MET     CB   60   0.160   5.092   6.176  0.3062  0.6685  0.0723
  103MET    HB1   61   0.180   4.995   6.127  0.3695  0.4904  0.4489
  103MET    HB2   62   0.264   5.133   6.179 -0.0729  2.1056 -2.5123
  103MET     CG   63   0.094   5.181   6.070 -0.2577 -0.1274 -0.2505
  103MET    HG1   64   0.165   5.204   5.987 -2.1901 -2.9442 -2.9173
  103MET    HG2   65   0.067   5.276   6.119 -0.3110  0.1114 -0.7362
  103MET     SD   66  -0.060   5.114   6.001 -0.1991 -0.3015 -0.2139
  103MET     CE   67  -0.127   5.268   5.932  0.0804 -0.0744  0.0172
  103MET    HE1   68  -0.049   5.322   5.873 -1.5450 -0.7662 -2.9926
  103MET    HE2   69  -0.146   5.334   6.019  0.4395  1.3009 -0.9158
  103MET    HE3   70  -0.212   5.254   5.862  0.4014 -0.4440 -0.3078
  103MET      C   71   0.106   4.944   6.379 -0.2567 -0.0548 -0.0419
  103MET      O   72   0.126   4.840   6.317  0.1383  0.1278 -0.2260
  104ASP      N   73   0.085   4.937   6.512 -0.0026 -0.1423 -0.0063
  104ASP     HN   74   0.052   5.014   6.566 -1.0155  0.2962 -1.1836
  104ASP     CA   75   0.096   4.819   6.592  0.4814 -0.0768  0.0245
  104ASP     HA   76   0.194   4.779   6.569 -0.0934  0.0684 -3.2513
  104ASP     CB   77   0.066   4.857   6.738 -0.7175 -0.4142 -0.1241
  104ASP    HB1   78  -0.027   4.918   6.738 -0.3682  0.1264  0.0701
  104ASP    HB2   79   0.151   4.921   6.771  0.6013 -0.1926 -3.4671
  104ASP     CG   80   0.064   4.749   6.844 -0.3171 -0.3996 -0.0987
  104ASP    OD1   81   0.135   4.648   6.821  0.4831  0.2280 -0.4034
  104ASP    OD2   82   0.004   4.765   6.954  0.0992  0.5237 -0.0034
  104ASP      C   83  -0.002   4.715   6.549 -0.1841  0.5227  0.0830
  104ASP      O   84  -0.121   4.738   6.526 -0.0160  0.9200 -0.4191
  105ILE      N   85   0.051   4.593   6.531 -0.1603  0.5914 -0.3077
  105ILE     HN   86   0.146   4.569   6.548  0.4377  2.4311 -0.8103
  105ILE     CA   87  -0.023   4.486   6.471  0.6432 -0.2344  0.1486
  105ILE     HA   88  -0.093   4.529   6.400  1.8373 -0.3573 -1.1385
  105ILE     CB   89   0.068   4.391   6.400  0.3150 -0.2489 -0.2541
  105ILE     HB   90   0.008   4.302   6.371  3.0037 -2.2084 -0.1629
  105ILE    CG2   91   0.133   4.458   6.277  0.5092 -0.4762 -0.2763
  105ILE   HG21   92   0.070   4.508   6.201  0.6096  1.1246  0.6394
  105ILE   HG22   93   0.186   4.379   6.221  0.6369 -0.4991 -0.1248
  105ILE   HG23   94   0.196   4.541   6.317  0.4007 -0.6160  0.1933
  105ILE    CG1   95   0.175   4.335   6.494  0.1637 -0.5050 -0.2359
  105ILE   HG11   96   0.128   4.300   6.589  1.1025  0.9052  0.7942
  105ILE   HG12   97   0.243   4.415   6.529 -0.3431 -0.2662  0.2132
  105ILE     CD   98   0.256   4.219   6.437  0.4816 -0.2983 -0.2084
  105ILE    HD1   99   0.318   4.246   6.349  2.1610  0.4527  1.1518
  105ILE    HD2  100   0.199   4.128   6.408  1.0561 -0.9235  0.5813
  105ILE    HD3  101   0.323   4.188   6.520  0.8260  0.9338 -0.0145
  105ILE      C  102  -0.111   4.420   6.571  0.0149 -0.0134 -0.2524
  105ILE      O  103  -0.201   4.346   6.532  0.8868 -0.4628 -1.4559
  106GLU      N  104  -0.094   4.443   6.703  0.2160 -0.2802 -0.2311
  106GLU     HN  105  -0.012   4.493   6.732 -0.0763 -0.4893  1.0195
  106GLU     CA  106  -0.176   4.396   6.810  0.2253  0.9122  0.3218
  106GLU     HA  107  -0.217   4.303   6.772  1.1690  0.2856  0.8030
  106GLU     CB  108  -0.087   4.384   6.935  0.2671  0.2358  0.2321
  106GLU    HB1  109  -0.147   4.392   7.028 -3.4724  0.5900 -1.9950
  106GLU    HB2  110  -0.023   4.474   6.935  1.3822 -0.5361  1.3289
  106GLU     CG  111  -0.004   4.256   6.948  0.0817  0.0756 -0.1492
  106GLU    HG1  112   0.073   4.257   6.868  1.4871  0.4857  1.1657
  106GLU    HG2  113  -0.072   4.168   6.946 -0.6791  0.6533 -1.1369
  106GLU     CD  114   0.079   4.245   7.074  0.1709 -0.5586 -0.2592
  106GLU    OE1  115   0.038   4.162   7.160 -0.3432  0.1769  0.2212
  106GLU    OE2  116   0.186   4.310   7.087 -0.2193  0.0966 -0.2780
  106GLU      C  117  -0.302   4.469   6.843 -0.0784  0.4154  0.2806
  106GLU      O  118  -0.390   4.417   6.911  0.4357 -0.2616  0.4400
  107CYS      N  119  -0.306   4.600   6.812 -0.0524  0.4285  0.3296
  107CYS     HN  120  -0.229   4.641   6.764  0.6707 -0.3939  0.7547
  107CYS     CA  121  -0.411   4.690   6.848 -0.3157  0.1852  0.1680
  107CYS     HA  122  -0.428   4.692   6.954 -0.9832  2.8491  0.0684
  107CYS     CB  123  -0.380   4.832   6.797 -0.2936  0.1068 -0.0395
  107CYS    HB1  124  -0.477   4.885   6.790  0.1872  0.9631 -0.2450
  107CYS    HB2  125  -0.347   4.824   6.691 -0.8061  1.0261 -0.2781
  107CYS     SG  126  -0.266   4.915   6.911 -0.3364 -0.1502  0.1922
  107CYS    HG1  127  -0.164   4.834   6.886  0.5477  0.5127  1.5310
  107CYS      C  128  -0.546   4.648   6.800 -0.2810  0.0241  0.2086
  107CYS      O  129  -0.638   4.654   6.882 -0.4933  0.1559 -0.0392
  108PHE      N  130  -0.558   4.604   6.674  0.0259 -0.3669  0.3129
  108PHE     HN  131  -0.485   4.606   6.605  0.2291  0.5119  0.5302
  108PHE     CA  132  -0.685   4.583   6.613  0.2438  0.4365 -0.4469
  108PHE     HA  133  -0.767   4.608   6.679 -0.4767 -2.2387 -0.2045
  108PHE     CB  134  -0.708   4.668   6.486 -0.2705  0.3248 -0.4331
  108PHE    HB1  135  -0.806   4.644   6.440 -0.4450 -0.1452  0.1690
  108PHE    HB2  136  -0.624   4.646   6.416  0.5219 -0.1939  0.6458
  108PHE     CG  137  -0.705   4.814   6.516 -0.0420  0.3382 -0.5156
  108PHE    CD1  138  -0.591   4.889   6.503  0.3454 -0.1591 -0.0126
  108PHE    HD1  139  -0.495   4.838   6.498  0.2956 -0.3932  1.1377
  108PHE    CE1  140  -0.600   5.025   6.490  1.0252 -0.1092  0.0017
  108PHE    HE1  141  -0.512   5.088   6.498  1.0929  0.2248 -2.6334
  108PHE     CZ  142  -0.722   5.088   6.498  0.7240 -0.5990 -0.6226
  108PHE     HZ  143  -0.736   5.193   6.478 -0.2462 -1.1962 -3.4697
  108PHE    CD2  144  -0.825   4.879   6.531 -0.2425 -0.1658  0.1222
  108PHE    HD2  145  -0.921   4.830   6.543 -1.7434  2.8145  1.4609
  108PHE    CE2  146  -0.834   5.016   6.532  0.4053 -0.1108 -0.6334
  108PHE    HE2  147  -0.934   5.056   6.544 -0.7964 -3.3195  1.2120
  108PHE      C  148  -0.703   4.437   6.585  0.2635  0.3830 -0.1771
  108PHE      O  149  -0.802   4.392   6.530  0.2098 -0.2848  0.4516
  109MET      N  150  -0.609   4.348   6.622  0.1254 -0.0619 -0.8879
  109MET     HN  151  -0.524   4.382   6.661 -0.0279 -1.1693  0.5065
  109MET     CA  152  -0.632   4.207   6.611 -0.4740 -0.0317 -0.1097
  109MET     HA  153  -0.730   4.179   6.646 -0.5684 -0.4805 -0.7320
  109MET     CB  154  -0.614   4.159   6.466 -0.4256  0.2025 -0.1818
  109MET    HB1  155  -0.689   4.203   6.398 -0.5605 -0.2253 -0.3124
  109MET    HB2  156  -0.640   4.051   6.474 -1.2984  0.4650  0.7012
  109MET     CG  157  -0.474   4.167   6.404 -0.1809 -0.5036  0.2591
  109MET    HG1  158  -0.402   4.107   6.462 -0.2957 -0.5928  0.3102
  109MET    HG2  159  -0.438   4.270   6.427  0.7163 -1.0863  1.5590
  109MET     SD  160  -0.477   4.147   6.223  0.0375  0.0736  0.1894
  109MET     CE  161  -0.317   4.218   6.173 -0.0302 -0.0677 -0.2222
  109MET    HE1  162  -0.323   4.213   6.062 -0.6258 -1.5883 -0.1520
  109MET    HE2  163  -0.226   4.170   6.212  0.6186  1.7619  0.6237
  109MET    HE3  164  -0.305   4.326   6.193 -1.9158  0.1876 -0.2756
  109MET      C  165  -0.533   4.145   6.705 -0.1695  0.4089 -0.1368
  109MET      O  166  -0.423   4.196   6.726  0.0867 -0.2444  0.1196
  110VAL      N  167  -0.572   4.025   6.752  0.4374  0.0223 -0.6158
  110VAL     HN  168  -0.655   3.980   6.721  1.8408 -1.8283 -2.0029
  110VAL     CA  169  -0.497   3.947   6.846  0.3564  0.5979 -0.0695
  110VAL     HA  170  -0.416   4.010   6.879  1.9326 -0.2347 -2.1652
  110VAL     CB  171  -0.578   3.920   6.969  0.1171  0.0241 -0.3522
  110VAL     HB  172  -0.663   3.858   6.933 -0.7957  1.4425 -0.7298
  110VAL    CG1  173  -0.497   3.846   7.076  0.2083 -0.0488 -0.4709
  110VAL   HG11  174  -0.549   3.844   7.175 -0.8489  0.6488 -1.0057
  110VAL   HG12  175  -0.395   3.890   7.082 -0.1811  0.8638 -0.3962
  110VAL   HG13  176  -0.473   3.741   7.047 -1.3848 -0.2160 -1.2568
  110VAL    CG2  177  -0.637   4.054   7.017 -0.6927 -0.4616  0.0372
  110VAL   HG21  178  -0.693   4.034   7.111  0.9239 -0.1122  1.1181
  110VAL   HG22  179  -0.709   4.101   6.947  0.8369  0.1781 -1.1767
  110VAL   HG23  180  -0.551   4.119   7.045 -0.2230 -0.4744 -1.2737
  110VAL      C  181  -0.448   3.816   6.795 -0.4049  0.2608  0.0606
  110VAL      O  182  -0.530   3.728   6.769 -0.0725  0.0237 -0.1882
  111LEU      N  183  -0.318   3.801   6.768 -0.4803  0.0191 -0.1689
  111LEU     HN  184  -0.254   3.878   6.773 -1.6064  1.2685 -2.8027
  111LEU     CA  185  -0.265   3.685   6.703 -0.0824  0.2675 -0.2953
  111LEU     HA  186  -0.341   3.609   6.692 -1.1918  1.5926 -2.4550
  111LEU     CB  187  -0.203   3.741   6.574 -0.2290  0.4303 -0.2961
  111LEU    HB1  188  -0.131   3.666   6.534  0.1257  0.7599 -0.2854
  111LEU    HB2  189  -0.139   3.829   6.596  0.6986  0.6240 -3.2578
  111LEU     CG  190  -0.299   3.782   6.461 -0.3145 -0.1813 -0.4522
  111LEU     HG  191  -0.386   3.838   6.502 -1.3348 -1.7758 -0.3438
  111LEU    CD1  192  -0.239   3.887   6.367 -0.6143  0.7810  0.4066
  111LEU   HD11  193  -0.302   3.895   6.275 -1.6346 -1.2533  0.8711
  111LEU   HD12  194  -0.133   3.867   6.341 -0.3582  1.3728  0.9530
  111LEU   HD13  195  -0.230   3.990   6.408  0.7309  0.8798 -0.0944
  111LEU    CD2  196  -0.355   3.655   6.395  0.3323 -1.1146  0.7487
  111LEU   HD21  197  -0.437   3.606   6.452 -0.9898 -1.0891 -1.0231
  111LEU   HD22  198  -0.267   3.595   6.366  0.1841  0.2409 -3.1208
  111LEU   HD23  199  -0.402   3.701   6.305  1.5826  2.1267  1.6195
  111LEU      C  200  -0.159   3.622   6.786 -0.3809 -0.0125 -0.1264
  111LEU      O  201  -0.095   3.682   6.873 -0.5893 -0.3388  0.2575
  112ASN      N  202  -0.123   3.495   6.760 -0.4957 -0.0282 -0.2112
  112ASN     HN  203  -0.181   3.435   6.706 -0.0565 -1.8142  1.1999
  112ASN     CA  204  -0.004   3.427   6.801 -0.0875  0.6404 -0.2763
  112ASN     HA  205  -0.018   3.426   6.908  1.0649  1.4853 -0.0990
  112ASN     CB  206   0.015   3.280   6.760 -0.5293  0.4669  0.1395
  112ASN    HB1  207   0.102   3.231   6.808 -0.3135 -0.9911 -1.6264
  112ASN    HB2  208   0.029   3.260   6.652 -2.0949  1.3806 -0.2768
  112ASN     CG  209  -0.103   3.197   6.808 -0.3056  0.0507 -0.0280
  112ASN    OD1  210  -0.171   3.232   6.904  0.5941  0.7104  0.3795
  112ASN    ND2  211  -0.115   3.082   6.735  0.0779  0.0943 -0.1590
  112ASN   HD21  212  -0.197   3.028   6.754 -0.2596 -0.0493 -1.8493
  112ASN   HD22  213  -0.066   3.066   6.649  0.2041  1.3159 -0.3337
  112ASN      C  214   0.119   3.503   6.766 -0.0579  0.8830  0.3510
  112ASN      O  215   0.109   3.552   6.654  0.3896  0.2027  0.0092
  113PRO      N  216   0.229   3.509   6.836  0.0106 -0.1583  0.3455
  113PRO     CD  217   0.247   3.452   6.969 -0.1895 -0.3271  0.3015
  113PRO    HD1  218   0.244   3.343   6.945 -0.8253 -0.3016  0.2559
  113PRO    HD2  219   0.166   3.467   7.043  0.4100  0.8548  0.7450
  113PRO     CA  220   0.343   3.587   6.797 -0.1695 -0.0805 -0.0336
  113PRO     HA  221   0.309   3.680   6.755 -0.7096  0.4411  1.4809
  113PRO     CB  222   0.426   3.608   6.924 -0.0527 -0.3066 -0.0709
  113PRO    HB1  223   0.393   3.699   6.978  2.7406  0.6386  0.1899
  113PRO    HB2  224   0.533   3.617   6.897 -0.2195 -0.3520 -0.7873
  113PRO     CG  225   0.392   3.486   7.010 -0.4118  0.2618  0.6061
  113PRO    HG1  226   0.460   3.405   6.977 -0.2718  1.3142 -1.9217
  113PRO    HG2  227   0.409   3.493   7.119 -0.3176  0.7325  0.5613
  113PRO      C  228   0.418   3.522   6.686  0.0679  0.0363  0.0570
  113PRO      O  229   0.494   3.597   6.625 -0.0930  0.0492 -0.1318
  114SER      N  230   0.398   3.393   6.653 -0.1518  0.1490 -0.2615
  114SER     HN  231   0.345   3.327   6.706  1.2304 -0.5667  0.2611
  114SER     CA  232   0.442   3.337   6.530 -0.2314  0.2815 -0.3507
  114SER     HA  233   0.549   3.347   6.516 -0.2993 -1.8416 -3.4119
  114SER     CB  234   0.416   3.186   6.528 -0.1292  0.2541  0.4286
  114SER    HB1  235   0.491   3.137   6.594 -1.8014 -1.0606  1.4254
  114SER    HB2  236   0.427   3.145   6.426  0.5843 -0.2712  0.7025
  114SER     OG  237   0.289   3.142   6.573 -0.2164 -0.0966 -0.1572
  114SER    HG1  238   0.239   3.121   6.493 -1.9130  2.7476 -0.0014
  114SER      C  239   0.367   3.397   6.416 -0.1158 -0.5906 -0.8968
  114SER      O  240   0.428   3.439   6.318 -0.1177  0.0305 -0.6371
  115GLN      N  241   0.233   3.405   6.419 -0.0614  0.2423 -0.2565
  115GLN     HN  242   0.183   3.352   6.487  2.5070 -0.1319  1.4404
  115GLN     CA  243   0.153   3.469   6.318  0.2675 -0.5057 -1.0060
  115GLN     HA  244   0.169   3.421   6.223  2.1536  0.4758 -1.2463
  115GLN     CB  245   0.003   3.457   6.350  0.3545  0.6900 -0.0649
  115GLN    HB1  246  -0.057   3.523   6.284  0.1057 -0.0957 -0.6419
  115GLN    HB2  247  -0.017   3.494   6.453  3.4925 -1.0739  1.3170
  115GLN     CG  248  -0.057   3.316   6.351  0.4323  0.6568 -0.1104
  115GLN    HG1  249  -0.001   3.254   6.424 -1.9212 -1.8231 -0.3008
  115GLN    HG2  250  -0.060   3.274   6.248 -0.4585  0.7267 -0.1192
  115GLN     CD  251  -0.196   3.313   6.411  0.4410 -0.4826 -0.1178
  115GLN    OE1  252  -0.223   3.311   6.531  0.2401  0.3407 -0.1412
  115GLN    NE2  253  -0.303   3.322   6.326  0.3538 -0.1324  0.0260
  115GLN   HE21  254  -0.397   3.314   6.358  0.0741  0.4607 -0.6244
  115GLN   HE22  255  -0.285   3.364   6.237 -1.1353  0.6564  0.0565
  115GLN      C  256   0.186   3.613   6.296 -0.4229 -0.1022  0.4181
  115GLN      O  257   0.189   3.664   6.184  0.2851 -0.4728  0.2565
  116GLN      N  258   0.221   3.688   6.402 -0.2149  0.2223  0.1229
  116GLN     HN  259   0.224   3.634   6.486  2.6557 -1.2924 -0.8109
  116GLN     CA  260   0.267   3.823   6.402 -0.3937  0.2831  0.0466
  116GLN     HA  261   0.191   3.884   6.355  0.9907  1.7553 -0.3648
  116GLN     CB  262   0.283   3.872   6.547 -0.3561  0.3168  0.0308
  116GLN    HB1  263   0.344   3.965   6.546 -2.0081  1.4615  0.8511
  116GLN    HB2  264   0.357   3.802   6.591 -0.5542 -0.1386 -0.3482
  116GLN     CG  265   0.148   3.895   6.616 -0.6877 -0.2105 -0.4309
  116GLN    HG1  266   0.090   3.801   6.622  1.0634 -1.2791  0.8254
  116GLN    HG2  267   0.081   3.955   6.550  2.0607  1.3364 -2.0307
  116GLN     CD  268   0.166   3.966   6.750  0.1830 -0.8031 -0.2222
  116GLN    OE1  269   0.246   4.053   6.782 -0.3091 -0.4176 -0.0232
  116GLN    NE2  270   0.060   3.940   6.831  0.1445 -0.1593 -0.0612
  116GLN   HE21  271   0.066   3.965   6.927 -3.2335  0.7298  0.0486
  116GLN   HE22  272  -0.007   3.868   6.811 -0.2869  0.2656 -0.1788
  116GLN      C  273   0.396   3.834   6.327  0.0623  0.0065  0.7846
  116GLN      O  274   0.422   3.937   6.267  0.2292 -0.4386  0.0823
  117LEU      N  275   0.470   3.722   6.314 -0.2749 -0.1086 -0.2023
  117LEU     HN  276   0.448   3.630   6.344  0.4398 -0.9442 -2.0949
  117LEU     CA  277   0.590   3.718   6.235  0.1602  0.7084  0.3974
  117LEU     HA  278   0.646   3.805   6.266  1.1561 -0.3613  1.6863
  117LEU     CB  279   0.682   3.601   6.273  0.0271  0.6169  0.4390
  117LEU    HB1  280   0.648   3.507   6.224  1.0921  0.0340  0.8010
  117LEU    HB2  281   0.695   3.590   6.382  4.5926 -2.9979 -0.1718
  117LEU     CG  282   0.820   3.601   6.205  0.1112  0.2022  0.6077
  117LEU     HG  283   0.801   3.599   6.096  2.4202 -1.4331  0.1654
  117LEU    CD1  284   0.896   3.729   6.245 -0.3491  0.4358  0.7419
  117LEU   HD11  285   1.003   3.724   6.214 -0.6224  0.4783 -0.2323
  117LEU   HD12  286   0.893   3.742   6.355  1.6904 -1.5943  1.1116
  117LEU   HD13  287   0.864   3.818   6.186  0.0610  0.4707  0.5717
  117LEU    CD2  288   0.903   3.478   6.244 -0.2606 -0.3273 -0.2481
  117LEU   HD21  289   0.856   3.384   6.208 -2.5775  0.5401  0.3082
  117LEU   HD22  290   0.909   3.462   6.354  0.7307 -0.1650 -0.2723
  117LEU   HD23  291   1.005   3.491   6.201  0.7173 -2.6303  1.1797
  117LEU      C  292   0.555   3.726   6.090  0.0907  0.0653  0.3775
  117LEU      O  293   0.607   3.809   6.016 -0.8720  0.3591  0.0167
  118ALA      N  294   0.460   3.641   6.048  0.6718 -0.3598 -0.1016
  118ALA     HN  295   0.419   3.568   6.103  0.9690 -0.5284 -0.1013
  118ALA     CA  296   0.407   3.640   5.915  0.0184 -0.4201  0.1537
  118ALA     HA  297   0.497   3.616   5.860 -0.4999  1.4172 -1.6201
  118ALA     CB  298   0.298   3.532   5.907  0.1737 -0.5732  0.0857
  118ALA    HB1  299   0.210   3.556   5.971  0.5225  1.2691 -0.0599
  118ALA    HB2  300   0.347   3.439   5.941 -1.1917 -0.9360  1.1407
  118ALA    HB3  301   0.260   3.508   5.805  0.3605 -0.9823  0.1116
  118ALA      C  302   0.347   3.767   5.866  0.3417 -0.1453  0.4659
  118ALA      O  303   0.357   3.798   5.747 -0.4285 -0.1554  0.3919
  119ILE      N  304   0.275   3.840   5.953  0.1626 -0.3698  0.5051
  119ILE     HN  305   0.248   3.802   6.042  0.6206 -0.5967  0.5495
  119ILE     CA  306   0.218   3.970   5.934  0.2250 -0.3917  0.1625
  119ILE     HA  307   0.160   3.972   5.843 -0.6710  1.6159  0.7371
  119ILE     CB  308   0.129   4.003   6.050  0.3923  0.0791  0.1587
  119ILE     HB  309   0.187   4.001   6.145 -0.2370 -2.3153  0.5536
  119ILE    CG2  310   0.080   4.146   6.022 -0.7137 -0.3698 -0.2632
  119ILE   HG21  311  -0.020   4.169   6.065 -0.9283  1.7844 -1.7831
  119ILE   HG22  312   0.076   4.159   5.912 -0.2050 -0.5788 -0.3067
  119ILE   HG23  313   0.153   4.222   6.059 -0.1217 -0.4535 -1.2390
  119ILE    CG1  314   0.006   3.911   6.062  0.3077  0.1325 -0.3021
  119ILE   HG11  315  -0.053   3.930   6.154 -1.2848 -0.3846 -1.1750
  119ILE   HG12  316   0.031   3.803   6.073  0.5090  0.3869  2.3062
  119ILE     CD  317  -0.091   3.919   5.944  0.7129 -0.0428 -0.6489
  119ILE    HD1  318  -0.175   3.847   5.953 -0.0911  0.7029 -1.9887
  119ILE    HD2  319  -0.048   3.908   5.841  0.7102  0.6452 -0.7233
  119ILE    HD3  320  -0.131   4.022   5.941  2.5468  0.7165 -0.7652
  119ILE      C  321   0.324   4.073   5.916  0.0818 -0.2922 -0.1110
  119ILE      O  322   0.313   4.158   5.828  0.4187 -0.0587  0.0706
  120ALA      N  323   0.422   4.069   6.009 -0.5651 -0.9469  0.5508
  120ALA     HN  324   0.429   3.991   6.071 -1.3142 -1.2157  0.3142
  120ALA     CA  325   0.522   4.170   6.014 -1.1045 -0.3957  0.3267
  120ALA     HA  326   0.473   4.266   6.019 -0.5132 -0.1122  0.8890
  120ALA     CB  327   0.592   4.164   6.151  1.0121  0.9938 -0.6279
  120ALA    HB1  328   0.656   4.074   6.160  0.9362  0.8225 -1.6964
  120ALA    HB2  329   0.513   4.155   6.230  1.1425 -0.6456 -0.6488
  120ALA    HB3  330   0.647   4.258   6.173  1.9716  0.8678 -2.3527
  120ALA      C  331   0.617   4.178   5.900 -0.5302  0.2678  0.8399
  120ALA      O  332   0.654   4.280   5.842 -0.0604 -0.2886  0.1407
  121VAL      N  333   0.656   4.059   5.851 -0.2095  0.7091  0.0055
  121VAL     HN  334   0.635   3.981   5.909  0.6686  1.7019  1.7204
  121VAL     CA  335   0.752   4.029   5.748 -0.5101 -0.4021  0.0319
  121VAL     HA  336   0.825   4.108   5.740 -1.0735  0.5764  3.2008
  121VAL     CB  337   0.819   3.896   5.763 -0.1106 -0.2306 -0.2289
  121VAL     HB  338   0.740   3.818   5.761  0.2279 -0.5627 -1.1225
  121VAL    CG1  339   0.911   3.873   5.642 -0.2157 -0.0984 -0.3350
  121VAL   HG11  340   0.858   3.875   5.544 -1.9317  0.7020  0.5724
  121VAL   HG12  341   0.956   3.772   5.655 -3.0237 -1.3745  0.1851
  121VAL   HG13  342   1.003   3.936   5.649  0.2893 -0.9007  0.5038
  121VAL    CG2  343   0.903   3.908   5.891 -0.3193  0.0204 -0.1138
  121VAL   HG21  344   0.843   3.916   5.984  1.6593  1.7307  1.0986
  121VAL   HG22  345   0.968   3.998   5.892  1.2892 -1.0755 -0.4333
  121VAL   HG23  346   0.982   3.829   5.894 -1.1618 -0.9275 -1.4450
  121VAL      C  347   0.688   4.048   5.615  0.2354 -0.3050 -0.3149
  121VAL      O  348   0.748   4.110   5.527  0.2678  0.3719  0.1836
  122LEU      N  349   0.562   4.002   5.604  0.0932  0.1013 -0.3921
  122LEU     HN  350   0.530   3.947   5.680 -1.0095  2.6656  1.1305
  122LEU     CA  351   0.465   4.038   5.506 -0.2236 -0.2866 -0.2204
  122LEU     HA  352   0.514   4.004   5.416 -0.1269 -0.0912 -0.2400
  122LEU     CB  353   0.327   3.968   5.506 -0.0936 -0.5490 -0.5304
  122LEU    HB1  354   0.278   3.998   5.601 -1.7109 -0.3113 -1.4032
  122LEU    HB2  355   0.344   3.859   5.516 -2.0909 -0.9973 -1.6186
  122LEU     CG  356   0.236   3.982   5.383  0.0911  0.2261 -0.5838
  122LEU     HG  357   0.213   4.090   5.366 -0.9043  0.9030  3.7086
  122LEU    CD1  358   0.296   3.917   5.258 -0.0243 -0.5041 -0.2658
  122LEU   HD11  359   0.289   3.807   5.264 -1.3456 -0.3741  1.0244
  122LEU   HD12  360   0.405   3.937   5.249 -0.1905  0.7277  0.2164
  122LEU   HD13  361   0.243   3.947   5.165 -0.6546 -0.4884  0.0962
  122LEU    CD2  362   0.105   3.917   5.431  0.6642 -0.3109  0.2858
  122LEU   HD21  363   0.029   3.938   5.353 -0.3651  1.6850  1.7146
  122LEU   HD22  364   0.068   3.967   5.523 -0.2002  0.5849 -0.5276
  122LEU   HD23  365   0.104   3.806   5.427  2.5972 -0.3441 -0.2753
  122LEU      C  366   0.455   4.184   5.477  0.8094 -0.1123  0.2764
  122LEU      O  367   0.473   4.222   5.362  0.0612  0.3788  0.3161
  123SER      N  368   0.422   4.265   5.579  0.0681 -0.1472  0.0750
  123SER     HN  369   0.396   4.218   5.663 -0.0351 -0.5836 -0.1998
  123SER     CA  370   0.407   4.407   5.579  0.1688 -0.1357  0.1632
  123SER     HA  371   0.328   4.436   5.511  0.2310 -2.5373 -1.0308
  123SER     CB  372   0.377   4.457   5.721  0.1470 -0.8929  0.4267
  123SER    HB1  373   0.378   4.568   5.731  1.6614 -0.6100 -1.9706
  123SER    HB2  374   0.449   4.410   5.792  1.4837 -0.4359 -0.5658
  123SER     OG  375   0.248   4.415   5.762 -0.2451  0.0852  0.2259
  123SER    HG1  376   0.253   4.322   5.786  0.5835  0.6700  2.7375
  123SER      C  377   0.525   4.486   5.535 -0.0761  0.3444  0.3591
  123SER      O  378   0.519   4.575   5.450  0.1153 -0.3277 -0.3740
  124LEU      N  379   0.645   4.454   5.587  0.2450  0.0410 -0.5389
  124LEU     HN  380   0.659   4.388   5.661  1.0796  1.2674  0.4607
  124LEU     CA  381   0.770   4.515   5.552  0.2231  0.4073 -0.0018
  124LEU     HA  382   0.760   4.621   5.570 -2.9478  0.0843  0.8951
  124LEU     CB  383   0.882   4.443   5.628  0.1268 -0.1145 -0.3482
  124LEU    HB1  384   0.898   4.335   5.608  0.0158 -0.2935  0.5021
  124LEU    HB2  385   0.854   4.460   5.734  0.4322  2.3847 -0.6051
  124LEU     CG  386   1.024   4.501   5.613  0.0368  0.2426  0.1291
  124LEU     HG  387   1.059   4.467   5.513 -0.3909 -2.0752  0.6985
  124LEU    CD1  388   1.018   4.654   5.618 -1.3113  0.2225 -0.4167
  124LEU   HD11  389   1.117   4.699   5.598 -1.8183  0.2647 -3.3627
  124LEU   HD12  390   0.987   4.682   5.721 -0.9949  0.1044 -0.2897
  124LEU   HD13  391   0.935   4.695   5.556 -2.7847  0.7395  1.7951
  124LEU    CD2  392   1.136   4.459   5.709 -0.0339  0.2094  0.1973
  124LEU   HD21  393   1.115   4.488   5.814 -0.9702 -1.0119  0.3714
  124LEU   HD22  394   1.237   4.493   5.679  0.3885 -1.1956 -0.0532
  124LEU   HD23  395   1.141   4.348   5.711  0.5980  0.2067  2.7744
  124LEU      C  396   0.806   4.498   5.408  0.4563  0.5190  0.0443
  124LEU      O  397   0.837   4.594   5.338 -0.1379  0.4694 -0.2930
  125THR      N  398   0.795   4.375   5.357  0.0428  0.3564  0.5169
  125THR     HN  399   0.747   4.301   5.404  0.4071 -0.6863 -0.6695
  125THR     CA  400   0.827   4.339   5.222 -0.8192  0.1461  0.3583
  125THR     HA  401   0.924   4.379   5.197 -0.7286  0.2116  0.7970
  125THR     CB  402   0.846   4.192   5.202  0.3115  0.2617  0.4869
  125THR     HB  403   0.751   4.136   5.217 -0.4869  1.7667  1.2052
  125THR    OG1  404   0.931   4.136   5.301  0.3468 -0.3928  0.0920
  125THR    HG1  405   0.874   4.118   5.376  1.3232  1.7917  1.4399
  125THR    CG2  406   0.913   4.165   5.066  0.1606  0.0478  0.4539
  125THR   HG21  407   0.987   4.244   5.044  0.2017  0.3297  1.5178
  125THR   HG22  408   0.842   4.172   4.981  0.1937  0.6187  0.4662
  125THR   HG23  409   0.967   4.069   5.057  0.8318  0.4824 -0.1636
  125THR      C  410   0.727   4.380   5.120 -0.2458  0.1776 -0.2027
  125THR      O  411   0.757   4.432   5.013  0.0772 -0.0051 -0.2008
  126LEU      N  412   0.596   4.371   5.150 -0.1929 -0.0421 -0.0348
  126LEU     HN  413   0.565   4.317   5.228  0.2978 -0.7611 -0.3199
  126LEU     CA  414   0.499   4.438   5.069 -0.3325 -0.4134 -0.1799
  126LEU     HA  415   0.502   4.400   4.968 -1.3156 -0.6406 -0.1331
  126LEU     CB  416   0.361   4.397   5.125 -0.2244  0.3972  0.7167
  126LEU    HB1  417   0.351   4.403   5.235  0.4493 -1.7439  0.9285
  126LEU    HB2  418   0.359   4.287   5.108 -0.4126  0.3780  0.8691
  126LEU     CG  419   0.235   4.452   5.056 -0.1161 -0.4673 -0.2071
  126LEU     HG  420   0.229   4.561   5.081 -1.4880 -0.0629 -2.0649
  126LEU    CD1  421   0.232   4.448   4.903  0.3988  0.5484 -0.2553
  126LEU   HD11  422   0.245   4.344   4.864  0.9669  1.4396 -2.6663
  126LEU   HD12  423   0.316   4.508   4.861  1.3979  0.0946  1.0241
  126LEU   HD13  424   0.140   4.488   4.857  1.8001 -0.7004 -4.7447
  126LEU    CD2  425   0.123   4.375   5.129 -0.0069 -0.1837  0.2686
  126LEU   HD21  426   0.143   4.360   5.237  1.3231 -0.0681  0.0660
  126LEU   HD22  427   0.120   4.275   5.081  2.5334  0.1631 -0.8101
  126LEU   HD23  428   0.022   4.420   5.119 -0.4650 -1.1426  0.5003
  126LEU      C  429   0.509   4.586   5.059 -0.2026 -0.3893  0.2589
  126LEU      O  430   0.508   4.650   4.953 -0.0218 -0.0354  0.4687
  127GLY      N  431   0.527   4.655   5.173 -0.7260 -0.0827  0.1607
  127GLY     HN  432   0.518   4.607   5.260 -0.6065  0.2057  0.3342
  127GLY     CA  433   0.539   4.796   5.193 -0.1017 -0.1478  0.2646
  127GLY    HA1  434   0.536   4.812   5.299  1.7972 -0.6071  0.4184
  127GLY    HA2  435   0.460   4.833   5.128 -0.0918 -2.1426 -0.9518
  127GLY      C  436   0.666   4.855   5.143 -0.2153 -0.0262  0.1161
  127GLY      O  437   0.672   4.967   5.092  0.8352 -0.2203 -0.2094
  128THR      N  438   0.781   4.784   5.143 -0.3243 -0.2259 -0.8474
  128THR     HN  439   0.783   4.704   5.204 -0.6688 -0.0519 -0.6015
  128THR     CA  440   0.904   4.812   5.077  0.1583 -0.5308 -0.0929
  128THR     HA  441   0.933   4.913   5.103 -2.8058 -0.0318  1.6888
  128THR     CB  442   1.021   4.720   5.099  0.0438 -0.7143 -0.2535
  128THR     HB  443   1.007   4.617   5.059 -1.5576 -1.3654  1.8172
  128THR    OG1  444   1.048   4.704   5.237 -0.3267  0.5315 -0.0297
  128THR    HG1  445   0.973   4.673   5.287 -0.1113 -2.5132 -1.4027
  128THR    CG2  446   1.147   4.786   5.043  0.3389 -0.6676  0.4638
  128THR   HG21  447   1.183   4.874   5.102  2.0695 -0.8808 -0.2062
  128THR   HG22  448   1.126   4.818   4.938 -2.1484  2.2647  1.6943
  128THR   HG23  449   1.226   4.709   5.061 -0.5231 -1.2075  2.1153
  128THR      C  450   0.886   4.814   4.929  0.2359  0.3144 -0.0950
  128THR      O  451   0.922   4.906   4.856 -0.0837  0.0729 -0.5594
  129PHE      N  452   0.818   4.709   4.879 -0.1508  0.4787  0.0799
  129PHE     HN  453   0.779   4.642   4.942 -0.8175  1.3945  0.6678
  129PHE     CA  454   0.789   4.698   4.740  0.2347  0.1249  0.0263
  129PHE     HA  455   0.880   4.706   4.682 -0.6777 -0.4262 -1.5368
  129PHE     CB  456   0.731   4.557   4.719 -0.5050  0.4226  0.0679
  129PHE    HB1  457   0.649   4.542   4.792  1.3422 -1.6818  1.8652
  129PHE    HB2  458   0.810   4.485   4.748  0.4649  0.7758 -1.5579
  129PHE     CG  459   0.688   4.532   4.578  0.3314  0.9596 -0.2907
  129PHE    CD1  460   0.564   4.573   4.534 -0.6909 -1.0980  0.5277
  129PHE    HD1  461   0.492   4.628   4.592 -1.3725  0.0663 -1.3151
  129PHE    CE1  462   0.522   4.541   4.407 -0.0585 -0.0672  0.0475
  129PHE    HE1  463   0.420   4.565   4.382  0.3426  0.2407 -1.4048
  129PHE     CZ  464   0.610   4.470   4.327 -0.1194 -0.0936  0.0038
  129PHE     HZ  465   0.573   4.438   4.231  0.2218  0.7107 -0.4078
  129PHE    CD2  466   0.772   4.456   4.501 -0.1915 -0.0777  0.1476
  129PHE    HD2  467   0.867   4.430   4.544  0.0026 -1.9729 -1.2850
  129PHE    CE2  468   0.731   4.424   4.374 -0.1254 -0.0054  0.1081
  129PHE    HE2  469   0.795   4.365   4.311  0.2476  0.9465 -0.4235
  129PHE      C  470   0.705   4.812   4.695  0.2826  0.2282  0.1994
  129PHE      O  471   0.734   4.868   4.589  0.3942 -0.4651 -0.1440
  130THR      N  472   0.605   4.856   4.773  0.1708  0.4292 -0.0539
  130THR     HN  473   0.583   4.797   4.851 -2.5031 -0.6992 -1.5294
  130THR     CA  474   0.523   4.971   4.750 -0.4308 -0.0449 -0.3203
  130THR     HA  475   0.481   4.965   4.651  0.6280 -0.7929 -0.7429
  130THR     CB  476   0.420   4.982   4.859  0.1055  0.5363  0.1356
  130THR     HB  477   0.466   5.008   4.957  0.4464  0.6442 -0.0517
  130THR    OG1  478   0.354   4.859   4.886  0.2367  0.3949 -0.1900
  130THR    HG1  479   0.424   4.804   4.922 -1.4665 -1.3493  0.6000
  130THR    CG2  480   0.315   5.091   4.830  0.0384  0.4065 -0.1104
  130THR   HG21  481   0.349   5.195   4.847  2.0124 -0.2529  0.2943
  130THR   HG22  482   0.233   5.082   4.904 -0.9026 -0.1562 -1.1840
  130THR   HG23  483   0.272   5.079   4.728  2.4666 -0.0381 -1.1503
  130THR      C  484   0.603   5.096   4.747  0.0840 -0.3564  0.1380
  130THR      O  485   0.585   5.179   4.658  0.4839  0.0488  0.4290
  131VAL      N  486   0.704   5.113   4.834  0.0215 -0.2826  0.1957
  131VAL     HN  487   0.698   5.060   4.918 -1.0902  0.2053  0.4420
  131VAL     CA  488   0.797   5.221   4.822  0.0767 -0.3614 -0.1023
  131VAL     HA  489   0.743   5.315   4.824 -0.5093 -0.6699 -1.0186
  131VAL     CB  490   0.887   5.228   4.942 -0.0958  0.2029 -0.0033
  131VAL     HB  491   0.903   5.124   4.976 -0.9169  0.2204  0.4778
  131VAL    CG1  492   1.026   5.289   4.921  0.1135 -0.1221  0.4240
  131VAL   HG11  493   1.077   5.236   4.838  2.4413  0.0795  1.6401
  131VAL   HG12  494   1.081   5.281   5.017 -0.8661 -1.2953  0.9036
  131VAL   HG13  495   1.031   5.396   4.889  3.0134 -0.1829  0.3327
  131VAL    CG2  496   0.816   5.297   5.060 -0.4340 -0.5436  0.2324
  131VAL   HG21  497   0.890   5.298   5.142 -0.4978 -0.6877  0.2930
  131VAL   HG22  498   0.724   5.243   5.093 -2.1057  0.9974 -1.5897
  131VAL   HG23  499   0.786   5.400   5.030 -3.1338 -0.7979  1.7304
  131VAL      C  500   0.863   5.227   4.689  0.0817 -0.2427 -0.0950
  131VAL      O  501   0.854   5.330   4.623  0.0665 -0.2807 -0.1526
  132LEU      N  502   0.928   5.115   4.652  0.4738  0.0074 -0.1751
  132LEU     HN  503   0.926   5.040   4.718  1.2268  0.5159  0.4364
  132LEU     CA  504   0.997   5.090   4.529  0.3087  0.3442 -0.3391
  132LEU     HA  505   1.085   5.153   4.528  2.4004 -2.3774 -1.8589
  132LEU     CB  506   1.041   4.943   4.521  0.5045  0.4156 -0.5517
  132LEU    HB1  507   1.058   4.918   4.414 -1.7840  0.8944 -1.0758
  132LEU    HB2  508   0.957   4.876   4.549  0.0267  1.3207  0.2326
  132LEU     CG  509   1.156   4.908   4.617 -0.2944  0.1143  0.3138
  132LEU     HG  510   1.126   4.910   4.723  0.1969  1.8118  0.4579
  132LEU    CD1  511   1.198   4.762   4.590  0.0856  0.2617  0.0960
  132LEU   HD11  512   1.264   4.739   4.676 -2.0702  0.3082  1.8493
  132LEU   HD12  513   1.250   4.761   4.492  1.6386 -0.3556  0.8890
  132LEU   HD13  514   1.114   4.691   4.599  1.2298 -1.1738 -0.2686
  132LEU    CD2  515   1.283   4.992   4.591 -0.2812 -0.1711 -0.6182
  132LEU   HD21  516   1.280   5.094   4.635  0.7780  1.4425 -3.9784
  132LEU   HD22  517   1.310   5.003   4.484 -1.7397  0.9923 -0.9107
  132LEU   HD23  518   1.374   4.935   4.619  0.1150  1.2583  1.2510
  132LEU      C  519   0.912   5.126   4.412  0.2425 -0.0660 -0.4188
  132LEU      O  520   0.949   5.208   4.328 -0.1824  0.1855 -0.3600
  133GLU      N  521   0.789   5.072   4.405  0.1046  0.0981  0.5463
  133GLU     HN  522   0.753   5.026   4.486  1.6434 -0.6112  0.8593
  133GLU     CA  523   0.699   5.102   4.298  0.3938 -0.3356  0.1770
  133GLU     HA  524   0.754   5.079   4.208  0.6433  3.3883 -0.7633
  133GLU     CB  525   0.576   5.009   4.303  0.2138 -0.1152 -0.1399
  133GLU    HB1  526   0.522   5.029   4.208  0.2449 -1.5757 -0.4965
  133GLU    HB2  527   0.511   5.034   4.389 -0.3376 -1.2728 -0.2105
  133GLU     CG  528   0.605   4.859   4.293  0.9829  0.0193 -0.0461
  133GLU    HG1  529   0.513   4.807   4.327  0.7873 -0.4151 -1.1832
  133GLU    HG2  530   0.699   4.826   4.340  0.3913 -1.2686  0.2762
  133GLU     CD  531   0.624   4.818   4.147  0.6232 -0.2049 -0.0329
  133GLU    OE1  532   0.531   4.772   4.077  0.6353 -0.1865 -0.0610
  133GLU    OE2  533   0.736   4.842   4.094  0.4932 -0.4438 -0.4117
  133GLU      C  534   0.652   5.240   4.269 -0.2071 -0.5537  0.0971
  133GLU      O  535   0.664   5.294   4.159 -0.3516 -0.3153  0.1974
  134ASN      N  536   0.601   5.314   4.370  0.4007  0.0475 -0.0277
  134ASN     HN  537   0.589   5.281   4.463 -2.1840  3.6917  1.1553
  134ASN     CA  538   0.577   5.454   4.358  0.4662  0.0594 -0.0211
  134ASN     HA  539   0.517   5.472   4.270  0.4606  1.6981  0.2868
  134ASN     CB  540   0.505   5.516   4.479  0.2630 -0.1296 -0.0450
  134ASN    HB1  541   0.494   5.625   4.462  2.0225  0.4146  1.8843
  134ASN    HB2  542   0.568   5.494   4.568 -2.0259 -1.9773  1.2298
  134ASN     CG  543   0.369   5.447   4.481  0.0759  0.2315 -0.1625
  134ASN    OD1  544   0.273   5.483   4.414 -0.0609  0.1783  0.0028
  134ASN    ND2  545   0.351   5.341   4.565  0.1506 -0.1620 -0.6423
  134ASN   HD21  546   0.267   5.289   4.547 -0.3551  1.3768 -3.3029
  134ASN   HD22  547   0.418   5.312   4.633  1.0277  0.3508 -1.2740
  134ASN      C  548   0.695   5.542   4.333  0.1935  0.4543  0.0662
  134ASN      O  549   0.686   5.637   4.256  0.4342  0.2262 -0.2503
  135LEU      N  550   0.812   5.520   4.396  0.1675 -0.0754 -0.0646
  135LEU     HN  551   0.822   5.441   4.457  0.4622 -0.4869 -0.6292
  135LEU     CA  552   0.933   5.586   4.361  0.1490  0.1630  0.3172
  135LEU     HA  553   0.915   5.690   4.383  0.6827 -0.1637  2.4453
  135LEU     CB  554   1.042   5.545   4.461  0.3472 -0.5401 -0.1819
  135LEU    HB1  555   1.064   5.437   4.449  0.9106 -0.5724  1.0073
  135LEU    HB2  556   1.003   5.545   4.565  0.4429 -0.0812 -0.1468
  135LEU     CG  557   1.175   5.622   4.460  0.0072  0.0708  0.6623
  135LEU     HG  558   1.213   5.605   4.357 -0.3628  0.8419  0.3884
  135LEU    CD1  559   1.159   5.775   4.464  0.2733  0.1155  0.1521
  135LEU   HD11  560   1.084   5.819   4.394 -2.6752  0.2922  3.1619
  135LEU   HD12  561   1.255   5.822   4.433  0.6696 -1.2321 -0.7397
  135LEU   HD13  562   1.128   5.806   4.566 -1.6902 -0.0471 -0.3557
  135LEU    CD2  563   1.263   5.572   4.575  0.9025  0.2161  0.0549
  135LEU   HD21  564   1.349   5.641   4.591 -0.5283  1.6310  2.2238
  135LEU   HD22  565   1.304   5.470   4.554  2.3192  0.4786  1.3264
  135LEU   HD23  566   1.216   5.573   4.676 -1.0258 -1.3219 -0.7683
  135LEU      C  567   0.982   5.577   4.220  0.5963 -0.0809  0.4860
  135LEU      O  568   1.030   5.671   4.157  0.3382  0.0368  0.4618
  136LEU      N  569   0.974   5.455   4.163  0.2916  0.3004 -0.3037
  136LEU     HN  570   0.953   5.383   4.228  1.7540  2.2024  2.5220
  136LEU     CA  571   1.005   5.420   4.028 -0.1775  0.3608 -0.4292
  136LEU     HA  572   1.108   5.447   4.010  0.2061 -1.1653 -0.6777
  136LEU     CB  573   0.990   5.268   4.007 -0.0509  0.3009 -0.0951
  136LEU    HB1  574   0.889   5.236   4.040 -0.1427  0.7812  0.1021
  136LEU    HB2  575   1.056   5.213   4.077 -0.3192 -0.4604 -0.4358
  136LEU     CG  576   1.024   5.219   3.866 -0.3978 -0.2745  0.0152
  136LEU     HG  577   1.055   5.307   3.805 -3.3201  1.3697  0.6877
  136LEU    CD1  578   1.153   5.136   3.856 -0.1681  0.0038  0.6040
  136LEU   HD11  579   1.181   5.098   3.755  1.8041 -1.8474  1.7778
  136LEU   HD12  580   1.150   5.040   3.912 -0.7155 -1.5314 -1.8896
  136LEU   HD13  581   1.247   5.185   3.889 -1.0424  2.2874 -0.0622
  136LEU    CD2  582   0.905   5.149   3.799 -0.3626  0.0031 -0.3470
  136LEU   HD21  583   0.878   5.067   3.869 -1.9403  1.4105  0.7746
  136LEU   HD22  584   0.924   5.105   3.699 -1.0888  0.6026 -0.7537
  136LEU   HD23  585   0.825   5.226   3.793 -1.2704 -0.9862 -1.4489
  136LEU      C  586   0.936   5.503   3.926 -0.3854  0.3171 -0.3255
  136LEU      O  587   0.994   5.564   3.835  0.8060  0.3909  0.4612
  137VAL      N  588   0.804   5.517   3.947 -0.2334  0.6407  0.4310
  137VAL     HN  589   0.760   5.456   4.012 -0.2000  0.8235  0.6261
  137VAL     CA  590   0.710   5.599   3.878 -0.2756 -0.1320 -0.4477
  137VAL     HA  591   0.726   5.590   3.772  0.1671 -2.1649 -0.2486
  137VAL     CB  592   0.566   5.559   3.898 -0.2863 -0.1912 -0.6384
  137VAL     HB  593   0.537   5.555   4.005 -0.5887 -0.0351 -0.7135
  137VAL    CG1  594   0.464   5.642   3.818 -0.4384  0.2225 -0.0233
  137VAL   HG11  595   0.488   5.632   3.710  2.2505 -3.0410  0.6997
  137VAL   HG12  596   0.458   5.747   3.854 -1.8682  0.0471  0.3048
  137VAL   HG13  597   0.370   5.592   3.853 -0.6040  1.0685  0.7857
  137VAL    CG2  598   0.554   5.415   3.847  0.4310 -0.3702 -0.3187
  137VAL   HG21  599   0.585   5.343   3.926 -1.1802 -1.2665 -0.4691
  137VAL   HG22  600   0.609   5.393   3.753 -1.1978 -0.2326 -1.3341
  137VAL   HG23  601   0.445   5.402   3.828  0.5425 -0.3228 -1.0275
  137VAL      C  602   0.729   5.743   3.909 -0.3656 -0.1461 -0.3249
  137VAL      O  603   0.725   5.825   3.817 -0.4080  0.0356 -0.1614
  138LEU      N  604   0.761   5.788   4.032  0.0003  0.2548 -0.5601
  138LEU     HN  605   0.748   5.726   4.109  0.8668  0.7187 -0.0305
  138LEU     CA  606   0.805   5.922   4.054 -0.0272  0.1279  0.3125
  138LEU     HA  607   0.727   5.978   4.005  0.4550 -0.8170 -1.6373
  138LEU     CB  608   0.799   5.958   4.203  0.5157 -0.5710  0.5074
  138LEU    HB1  609   0.869   5.887   4.254  0.2508 -0.3672  1.1718
  138LEU    HB2  610   0.699   5.925   4.239 -0.4073 -1.0745 -2.2810
  138LEU     CG  611   0.846   6.097   4.246  0.0862 -0.2782  0.0398
  138LEU     HG  612   0.951   6.104   4.209  0.1825  2.1967  0.5694
  138LEU    CD1  613   0.754   6.201   4.180  0.3785  0.0012  0.0660
  138LEU   HD11  614   0.767   6.201   4.069 -1.3933  2.5714 -0.2249
  138LEU   HD12  615   0.781   6.302   4.216  0.5844  0.3008 -0.8935
  138LEU   HD13  616   0.650   6.170   4.205  0.5086 -0.8793 -0.4384
  138LEU    CD2  617   0.849   6.111   4.400  0.2325 -0.2964  0.0393
  138LEU   HD21  618   0.754   6.064   4.433 -0.9506  1.3627 -0.8630
  138LEU   HD22  619   0.850   6.216   4.434  0.4904 -0.4845  0.6165
  138LEU   HD23  620   0.939   6.055   4.432  0.4832 -0.1447 -0.3977
  138LEU      C  621   0.928   5.966   3.982  0.0274  0.3174  0.5211
  138LEU      O  622   0.938   6.072   3.919  0.7501 -0.0561 -0.0032
  139CYS      N  623   1.032   5.882   3.972 -0.4248 -0.1462 -0.5671
  139CYS     HN  624   1.034   5.795   4.021  2.2647 -0.7183 -1.5355
  139CYS     CA  625   1.159   5.898   3.908 -0.0135 -0.7792  0.0752
  139CYS     HA  626   1.214   5.984   3.944 -0.1293  0.1301 -1.8223
  139CYS     CB  627   1.254   5.779   3.931  0.6859 -0.2779 -0.1956
  139CYS    HB1  628   1.343   5.775   3.864 -0.2901 -1.9433 -1.4644
  139CYS    HB2  629   1.183   5.696   3.914 -2.4437  2.0475  0.5089
  139CYS     SG  630   1.308   5.770   4.104 -0.0228 -0.5140  0.0159
  139CYS    HG1  631   1.190   5.763   4.165  0.2014 -0.3470  0.4774
  139CYS      C  632   1.137   5.925   3.764 -0.0633  0.3692  0.2865
  139CYS      O  633   1.188   6.021   3.707 -0.1936  0.5857  0.5324
  140VAL      N  634   1.048   5.845   3.701 -0.1941  0.3742  0.4648
  140VAL     HN  635   1.001   5.775   3.754  0.3591 -2.4873 -2.5214
  140VAL     CA  636   1.009   5.853   3.564  0.8091  0.4732  0.1717
  140VAL     HA  637   1.099   5.848   3.505  0.6315 -0.8084 -0.0186
  140VAL     CB  638   0.914   5.742   3.528  0.6023  0.7459 -0.1242
  140VAL     HB  639   0.828   5.736   3.598  0.3872  1.5812 -0.2979
  140VAL    CG1  640   0.861   5.754   3.384 -0.2394  0.8877  0.1882
  140VAL   HG11  641   0.943   5.722   3.316  0.3563  0.6603  0.9914
  140VAL   HG12  642   0.814   5.851   3.356  0.0915  0.8290 -0.6032
  140VAL   HG13  643   0.784   5.678   3.362 -0.4502  0.9477  0.7160
  140VAL    CG2  644   0.991   5.610   3.529 -0.2602  0.2337 -0.5001
  140VAL   HG21  645   1.055   5.612   3.438 -0.2568  2.1470 -0.4828
  140VAL   HG22  646   0.922   5.522   3.528 -1.4399  1.0840  0.9224
  140VAL   HG23  647   1.059   5.586   3.613  2.5514 -1.8197 -3.1272
  140VAL      C  648   0.947   5.983   3.525  0.0053  0.1035  0.1836
  140VAL      O  649   0.997   6.045   3.432  0.3258 -0.2181  0.1386
  141ILE      N  650   0.848   6.035   3.601 -0.3959  0.2793 -0.4555
  141ILE     HN  651   0.817   5.996   3.687  0.1743  2.7279  0.9491
  141ILE     CA  652   0.790   6.162   3.574  0.1011  0.5099 -0.4554
  141ILE     HA  653   0.778   6.160   3.466  1.8643 -1.0666 -0.6803
  141ILE     CB  654   0.662   6.180   3.651  0.4889  0.0423  0.3076
  141ILE     HB  655   0.685   6.169   3.759 -0.9512  1.9270  0.8583
  141ILE    CG2  656   0.599   6.320   3.645  0.5155  0.0493  0.1927
  141ILE   HG21  657   0.570   6.340   3.540 -0.1688  1.1198  0.5691
  141ILE   HG22  658   0.653   6.405   3.692 -2.0765  0.6074  2.4589
  141ILE   HG23  659   0.503   6.309   3.701 -0.0709 -1.9889 -1.1158
  141ILE    CG1  660   0.560   6.072   3.613  0.5366  0.0759  0.0825
  141ILE   HG11  661   0.611   5.973   3.617 -0.4974 -0.4779 -0.1690
  141ILE   HG12  662   0.522   6.087   3.509  3.0837 -0.2679 -0.9876
  141ILE     CD  663   0.441   6.045   3.704 -0.1389 -0.5135 -0.9527
  141ILE    HD1  664   0.377   5.964   3.663  0.5577 -0.1983 -2.7841
  141ILE    HD2  665   0.372   6.131   3.720 -1.4631 -1.5259 -1.0047
  141ILE    HD3  666   0.466   6.028   3.811  0.3765  1.9675 -0.6181
  141ILE      C  667   0.883   6.275   3.600  0.0649  0.3145  0.5639
  141ILE      O  668   0.892   6.366   3.517 -0.5779 -0.0676  0.0667
  142LEU      N  669   0.956   6.271   3.713  0.1888  0.4944  0.4917
  142LEU     HN  670   0.939   6.201   3.782 -2.1015  0.9670  0.4865
  142LEU     CA  671   1.049   6.377   3.736  0.1727  0.5321  0.3841
  142LEU     HA  672   0.992   6.469   3.733 -1.6449 -0.5563  0.0500
  142LEU     CB  673   1.115   6.378   3.875  0.0277  0.1037  0.4582
  142LEU    HB1  674   1.198   6.451   3.891 -1.8366  2.6938 -0.9372
  142LEU    HB2  675   1.161   6.278   3.894 -0.4048 -0.1489  0.1912
  142LEU     CG  676   1.014   6.394   3.989  0.0148  0.2011  0.4331
  142LEU     HG  677   0.942   6.309   3.984 -0.3137  0.4736  0.4972
  142LEU    CD1  678   1.084   6.376   4.125  0.0063  0.1381  0.4295
  142LEU   HD11  679   1.017   6.389   4.214 -1.0187  1.0685 -0.4437
  142LEU   HD12  680   1.166   6.451   4.132  1.0228 -0.7681 -1.2899
  142LEU   HD13  681   1.135   6.278   4.134  1.0775  0.5037 -1.3717
  142LEU    CD2  682   0.943   6.530   3.987  0.0469  0.2121 -0.1288
  142LEU   HD21  683   0.864   6.538   3.909  0.8274  1.1511 -0.8490
  142LEU   HD22  684   1.012   6.610   3.952 -2.3163  0.5664 -4.7464
  142LEU   HD23  685   0.890   6.562   4.080 -0.3954  3.1474 -1.2798
  142LEU      C  686   1.154   6.405   3.634  0.1892 -0.4724  0.1117
  142LEU      O  687   1.185   6.521   3.605 -0.3707 -0.2667  0.3289
  143HSD      N  688   1.213   6.300   3.573 -0.4128 -0.6744 -0.1258
  143HSD     HN  689   1.193   6.208   3.604  1.3631 -1.2718 -0.6387
  143HSD     CA  690   1.305   6.317   3.465 -0.3176 -0.3773 -0.0007
  143HSD     HA  691   1.377   6.390   3.499 -1.6884 -0.5769  3.7748
  143HSD     CB  692   1.367   6.180   3.432 -0.7617 -0.5408 -0.1688
  143HSD    HB1  693   1.287   6.103   3.438 -0.2846 -0.9470  1.3523
  143HSD    HB2  694   1.434   6.149   3.516 -2.6174  0.8807  1.9466
  143HSD    ND1  695   1.582   6.182   3.298 -0.1222 -0.2938 -0.1875
  143HSD    HD1  696   1.641   6.204   3.376 -3.0229 -1.3611  2.5266
  143HSD     CG  697   1.444   6.176   3.303 -0.1490  0.4708  0.1524
  143HSD    CE1  698   1.617   6.134   3.176  0.2623 -0.0387 -0.1818
  143HSD    HE1  699   1.723   6.131   3.152  0.5280  0.6893  0.8536
  143HSD    NE2  700   1.514   6.091   3.104 -0.1262 -0.6182  0.6992
  143HSD    CD2  701   1.406   6.123   3.184 -0.2079  0.4795  0.1676
  143HSD    HD2  702   1.304   6.098   3.158 -0.7663  1.3758  1.4234
  143HSD      C  703   1.243   6.373   3.342 -0.9862  0.5348  0.7410
  143HSD      O  704   1.280   6.480   3.293 -0.3544 -0.0340 -0.0397
  144SER      N  705   1.141   6.302   3.292 -0.1754  0.1434 -0.3864
  144SER     HN  706   1.111   6.221   3.342  0.2214  1.6213  2.3940
  144SER     CA  707   1.066   6.314   3.170 -0.7246  0.1036 -0.0564
  144SER     HA  708   1.147   6.293   3.102  0.3296  3.0712  0.1229
  144SER     CB  709   0.958   6.208   3.144 -0.7531  0.1345 -0.0613
  144SER    HB1  710   0.935   6.204   3.036  2.4078 -3.0739 -0.8368
  144SER    HB2  711   0.868   6.231   3.205  0.2947 -0.8862  1.9792
  144SER     OG  712   1.013   6.082   3.179 -0.5221  0.1568 -0.3363
  144SER    HG1  713   1.002   6.066   3.273 -0.1880  2.4276  0.1425
  144SER      C  714   1.016   6.450   3.134 -0.6021  0.0667 -0.3700
  144SER      O  715   0.935   6.514   3.201 -0.3150 -0.2221  0.2624
  145ARG      N  716   1.059   6.505   3.019  0.2565  0.2958  0.0573
  145ARG     HN  717   1.124   6.455   2.963  0.9408  0.6815  0.4889
  145ARG     CA  718   1.022   6.637   2.978 -0.1862  0.3483  0.6039
  145ARG     HA  719   1.069   6.699   3.053 -0.9133  2.0681 -0.3253
  145ARG     CB  720   1.080   6.669   2.839 -0.1263 -0.5534  0.4140
  145ARG    HB1  721   1.023   6.749   2.786  0.7560  0.3542  0.8196
  145ARG    HB2  722   1.083   6.577   2.777 -1.4919  2.2668 -4.4132
  145ARG     CG  723   1.218   6.734   2.845 -0.2112 -0.3228 -0.0733
  145ARG    HG1  724   1.295   6.675   2.898 -1.2184 -0.0472  1.7905
  145ARG    HG2  725   1.225   6.831   2.899  2.8534 -0.0073 -0.8691
  145ARG     CD  726   1.263   6.776   2.705 -0.3434  0.1446  0.0195
  145ARG    HD1  727   1.204   6.863   2.671 -2.1090 -1.1064 -0.2940
  145ARG    HD2  728   1.239   6.694   2.633 -2.7807 -0.1161  1.0260
  145ARG     NE  729   1.406   6.817   2.704 -0.0966 -0.6964 -0.1389
  145ARG     HE  730   1.454   6.873   2.772  0.1776  2.3589 -2.6393
  145ARG     CZ  731   1.488   6.808   2.595  0.2087  0.0766  0.0201
  145ARG    NH1  732   1.453   6.766   2.470  0.0935  0.1191  0.0386
  145ARG   HH11  733   1.365   6.721   2.457 -0.3290  1.0676 -0.4846
  145ARG   HH12  734   1.516   6.758   2.393  1.0786 -1.4924  0.9452
  145ARG    NH2  735   1.616   6.851   2.615  0.1056  0.3028  0.1977
  145ARG   HH21  736   1.653   6.862   2.708 -0.1081  1.8597  0.1317
  145ARG   HH22  737   1.681   6.846   2.540  0.4239 -1.3574  0.5348
  145ARG      C  738   0.878   6.673   2.977 -0.2902 -0.0696  0.5648
  145ARG      O  739   0.842   6.784   3.014  0.2196  0.0507  0.6939
  146SER      N  740   0.791   6.583   2.926  0.2363 -0.3335  0.1232
  146SER     HN  741   0.829   6.500   2.885 -0.8278 -0.8327  0.1043
  146SER     CA  742   0.654   6.617   2.905  0.1002 -0.7048  0.4108
  146SER     HA  743   0.642   6.723   2.890 -0.5378 -0.5520  1.8068
  146SER     CB  744   0.593   6.546   2.783  0.7483 -0.2117 -0.2013
  146SER    HB1  745   0.590   6.436   2.798 -2.2457 -0.2096 -0.3644
  146SER    HB2  746   0.656   6.558   2.691  1.2984  1.9689  0.4022
  146SER     OG  747   0.469   6.596   2.735  0.8593  0.3453  0.0856
  146SER    HG1  748   0.474   6.692   2.730 -0.5571  0.5299  1.5396
  146SER      C  749   0.575   6.588   3.028 -0.6357 -0.6544 -0.0407
  146SER      O  750   0.459   6.625   3.046 -0.2368  0.4365  0.4006
  147LEU      N  751   0.633   6.513   3.123  0.3611 -0.0576 -0.1644
  147LEU     HN  752   0.731   6.492   3.116  0.4017  0.2744 -0.6148
  147LEU     CA  753   0.554   6.466   3.233  0.3050  0.0916 -0.1414
  147LEU     HA  754   0.449   6.475   3.210  0.4101  1.8900 -0.1014
  147LEU     CB  755   0.597   6.324   3.273  0.1618  0.2508  0.5898
  147LEU    HB1  756   0.522   6.282   3.344 -0.1657  0.7339  0.5327
  147LEU    HB2  757   0.700   6.316   3.315  1.4622  0.8398 -2.2315
  147LEU     CG  758   0.599   6.223   3.158 -0.5777  0.1951  0.6225
  147LEU     HG  759   0.674   6.248   3.080 -2.5700 -2.7717 -2.5378
  147LEU    CD1  760   0.618   6.083   3.219  0.2478 -0.0257 -0.1219
  147LEU   HD11  761   0.704   6.089   3.290  0.2341 -0.0801 -0.1008
  147LEU   HD12  762   0.640   6.008   3.140  1.4428  0.3802 -0.2052
  147LEU   HD13  763   0.524   6.061   3.274 -0.3561 -0.1807 -1.1996
  147LEU    CD2  764   0.463   6.218   3.086 -0.1992 -0.5442 -0.0734
  147LEU   HD21  765   0.438   6.319   3.046  0.0685 -0.2168  0.5606
  147LEU   HD22  766   0.391   6.187   3.166  1.1865 -0.6291  1.1870
  147LEU   HD23  767   0.461   6.135   3.013  0.1197 -1.0178  0.4463
  147LEU      C  768   0.577   6.560   3.347 -0.3308  0.2405 -0.1324
  147LEU      O  769   0.482   6.593   3.417  0.1170  0.1298  0.5295
  148ARG      N  770   0.700   6.610   3.369 -0.1985  0.1290 -0.5926
  148ARG     HN  771   0.780   6.571   3.325 -0.5450 -1.4184  0.0783
  148ARG     CA  772   0.720   6.727   3.449 -0.1171 -0.3457  0.0907
  148ARG     HA  773   0.636   6.732   3.516  0.5228 -0.5651  0.9282
  148ARG     CB  774   0.848   6.743   3.533 -0.1593 -1.1745  0.3137
  148ARG    HB1  775   0.831   6.665   3.610  2.1143 -4.0947 -1.8985
  148ARG    HB2  776   0.853   6.847   3.570 -1.3236 -1.6299  1.8573
  148ARG     CG  777   0.984   6.702   3.475  0.1023  0.0424  0.0531
  148ARG    HG1  778   0.987   6.594   3.449  0.3529 -0.8977  3.4451
  148ARG    HG2  779   1.049   6.719   3.564 -2.4928  1.9312  1.7351
  148ARG     CD  780   1.030   6.790   3.359  0.0008 -0.7129 -0.5638
  148ARG    HD1  781   1.029   6.900   3.375  0.5274 -0.6528 -0.9317
  148ARG    HD2  782   0.958   6.775   3.275 -2.0280  0.9619  0.7627
  148ARG     NE  783   1.164   6.739   3.319  0.6404 -0.3000  0.9713
  148ARG     HE  784   1.193   6.646   3.344  2.3995 -1.2484 -3.6072
  148ARG     CZ  785   1.256   6.809   3.247 -0.0734 -0.9511 -0.6430
  148ARG    NH1  786   1.381   6.756   3.234  0.1918 -0.5125  0.0536
  148ARG   HH11  787   1.410   6.697   3.309  3.9910  1.4593  0.4081
  148ARG   HH12  788   1.447   6.828   3.208 -1.2621 -0.1952 -3.2724
  148ARG    NH2  789   1.233   6.934   3.197  0.2623 -0.7988 -0.4199
  148ARG   HH21  790   1.138   6.955   3.178  0.4775 -1.4231 -2.3404
  148ARG   HH22  791   1.293   6.987   3.137 -1.6826  4.2124  1.5487
  148ARG      C  792   0.692   6.857   3.380  0.6368 -0.0618  0.3117
  148ARG      O  793   0.777   6.944   3.365  0.0036  0.5327  0.1558
  149CYS      N  794   0.569   6.872   3.328  0.9890  0.8307 -0.2908
  149CYS     HN  795   0.500   6.803   3.348  1.2694 -0.1288 -2.3438
  149CYS     CA  796   0.527   6.980   3.245 -0.1228  0.1950 -0.5838
  149CYS     HA  797   0.548   7.071   3.300 -0.3628  0.2793 -0.6316
  149CYS     CB  798   0.595   6.972   3.108 -0.0015 -0.0599 -0.5089
  149CYS    HB1  799   0.579   6.867   3.073 -2.3201 -0.6286  1.9388
  149CYS    HB2  800   0.702   6.992   3.125 -0.2130  0.5379  0.1253
  149CYS     SG  801   0.559   7.095   2.979 -0.2997  0.2319 -0.1459
  149CYS    HG1  802   0.659   7.172   3.019 -2.2217  1.7744  1.9954
  149CYS      C  803   0.379   6.982   3.235 -0.1663 -0.3775 -0.0794
  149CYS      O  804   0.313   7.078   3.274  0.3388 -0.0178 -0.1068
  150ARG      N  805   0.316   6.883   3.169 -0.6996  0.2262 -0.4920
  150ARG     HN  806   0.366   6.800   3.146 -0.0696  0.3395  0.4174
  150ARG     CA  807   0.175   6.870   3.154 -0.7731  0.3286  0.0983
  150ARG     HA  808   0.146   6.959   3.102 -0.9676 -0.7818 -1.7865
  150ARG     CB  809   0.141   6.758   3.054 -0.1469  0.2515 -0.0289
  150ARG    HB1  810   0.031   6.746   3.064 -0.1971  0.3419 -0.4241
  150ARG    HB2  811   0.196   6.667   3.086 -1.8125 -0.8594 -0.2010
  150ARG     CG  812   0.165   6.792   2.906  0.0305  0.0669 -0.0434
  150ARG    HG1  813   0.272   6.819   2.900  0.5380 -1.1901  2.2195
  150ARG    HG2  814   0.109   6.886   2.882 -2.4365 -1.1882  0.4199
  150ARG     CD  815   0.111   6.684   2.813 -0.8469 -0.0939  0.6342
  150ARG    HD1  816   0.103   6.727   2.710  2.1245  0.6030  0.6226
  150ARG    HD2  817   0.009   6.654   2.847 -0.9952  1.3038  1.4928
  150ARG     NE  818   0.201   6.566   2.820 -0.5217  0.1055 -0.1166
  150ARG     HE  819   0.299   6.584   2.810 -1.1302  3.3196 -1.8214
  150ARG     CZ  820   0.165   6.438   2.787  0.2079  0.0302 -0.6580
  150ARG    NH1  821   0.042   6.384   2.809  0.5087 -0.3892  0.0358
  150ARG   HH11  822  -0.027   6.450   2.840 -0.6525 -2.2074  1.5316
  150ARG   HH12  823   0.019   6.295   2.769  0.9657 -0.4447 -0.1059
  150ARG    NH2  824   0.256   6.345   2.744  0.2097 -0.1401 -0.2889
  150ARG   HH21  825   0.346   6.376   2.715  0.7731 -0.2365  1.2425
  150ARG   HH22  826   0.215   6.257   2.721 -0.2632 -1.1622  3.6968
  150ARG      C  827   0.102   6.856   3.284 -0.0691  0.0821  0.4760
  150ARG      O  828   0.138   6.775   3.368  0.4047 -0.2355 -0.0255
  151PRO      N  829   0.000   6.931   3.316 -0.0462  0.0763  0.5609
  151PRO     CD  830  -0.041   7.053   3.248  0.3524  0.0155  0.2031
  151PRO    HD1  831  -0.099   7.019   3.160  0.9719 -1.7298  0.4201
  151PRO    HD2  832   0.051   7.108   3.218 -0.0474 -1.0860 -3.4378
  151PRO     CA  833  -0.079   6.912   3.434  0.2686 -0.1697  0.7354
  151PRO     HA  834  -0.019   6.934   3.521  0.3634 -2.0740  1.2012
  151PRO     CB  835  -0.187   7.019   3.415  0.0226 -0.5655 -0.1797
  151PRO    HB1  836  -0.223   7.056   3.514  2.0330  0.0512  0.3681
  151PRO    HB2  837  -0.265   6.987   3.342 -0.1135 -0.7300  0.0339
  151PRO     CG  838  -0.123   7.139   3.346 -0.3761 -0.3109 -0.1118
  151PRO    HG1  839  -0.188   7.202   3.281 -0.1933 -0.6412 -0.6193
  151PRO    HG2  840  -0.056   7.200   3.411 -0.0078 -1.4012  0.5515
  151PRO      C  841  -0.133   6.775   3.459  0.1339 -0.2495  0.0304
  151PRO      O  842  -0.154   6.737   3.574 -0.1473  0.2771  0.1599
  152SER      N  843  -0.170   6.702   3.352 -0.1474 -0.3157  0.1732
  152SER     HN  844  -0.175   6.747   3.263 -1.4793  0.6217  0.6852
  152SER     CA  845  -0.229   6.571   3.355 -0.5785 -0.1177  0.5777
  152SER     HA  846  -0.321   6.564   3.411 -1.5776 -0.3708 -1.0210
  152SER     CB  847  -0.255   6.515   3.214 -0.0885  0.1332  0.3839
  152SER    HB1  848  -0.346   6.565   3.173 -0.5345 -0.9610  0.0026
  152SER    HB2  849  -0.264   6.404   3.212 -0.9963  0.2078 -0.8199
  152SER     OG  850  -0.141   6.541   3.134  0.1036  0.1934  0.6767
  152SER    HG1  851  -0.168   6.516   3.046 -1.1291  3.0438  0.1235
  152SER      C  852  -0.135   6.480   3.426 -0.2394 -0.1535  0.0906
  152SER      O  853  -0.176   6.405   3.514 -0.3870  0.3717  0.4768
  153TYR      N  854  -0.004   6.485   3.394 -0.1434 -0.2654  0.4617
  153TYR     HN  855   0.008   6.530   3.306 -0.6011  1.3993  1.2033
  153TYR     CA  856   0.099   6.407   3.455 -0.1073 -0.4469  0.1674
  153TYR     HA  857   0.072   6.308   3.490 -0.6894 -1.1169 -1.9959
  153TYR     CB  858   0.211   6.382   3.352 -0.3137  0.2679 -0.2353
  153TYR    HB1  859   0.293   6.333   3.409 -0.7324  0.6679  0.7333
  153TYR    HB2  860   0.243   6.471   3.293 -1.1949  0.2828 -0.7054
  153TYR     CG  861   0.157   6.274   3.265  0.4325 -0.1967 -0.1224
  153TYR    CD1  862   0.159   6.145   3.313 -0.3754  0.0017  0.4677
  153TYR    HD1  863   0.224   6.130   3.398 -2.4365 -0.1607  2.1034
  153TYR    CE1  864   0.091   6.044   3.249 -0.0435  0.0339  0.0645
  153TYR    HE1  865   0.082   5.942   3.283  0.2330 -0.6497 -1.7792
  153TYR     CZ  866   0.020   6.081   3.136  0.0289 -0.0631 -0.0131
  153TYR     OH  867  -0.069   5.992   3.073  0.0612 -0.0827 -0.0312
  153TYR     HH  868  -0.117   6.038   3.003 -0.3678  1.9986  1.4959
  153TYR    CD2  869   0.089   6.305   3.150 -0.2119  0.0469  0.3193
  153TYR    HD2  870   0.085   6.405   3.109 -3.4732  1.1819  2.9179
  153TYR    CE2  871   0.028   6.205   3.078 -0.1493  0.0663  0.2394
  153TYR    HE2  872  -0.028   6.223   2.988  0.6179 -0.8712 -0.4428
  153TYR      C  873   0.155   6.462   3.581 -0.2371  0.1872 -0.0500
  153TYR      O  874   0.216   6.384   3.654  0.1401 -0.0936 -0.6570
  154HSD      N  875   0.143   6.594   3.608  0.2675  0.1958  0.1580
  154HSD     HN  876   0.101   6.650   3.537 -1.2246 -1.5229 -0.4183
  154HSD     CA  877   0.149   6.645   3.741 -0.2515  0.6582  0.0093
  154HSD     HA  878   0.245   6.623   3.786 -0.8564  1.1541  1.6212
  154HSD     CB  879   0.133   6.798   3.738 -0.2025  0.6616 -0.0768
  154HSD    HB1  880   0.099   6.833   3.838  0.2983  0.1096  0.2949
  154HSD    HB2  881   0.051   6.821   3.667  0.3667 -0.3708 -1.1065
  154HSD    ND1  882   0.282   7.001   3.765 -0.2515  0.3284 -0.1782
  154HSD    HD1  883   0.259   7.027   3.859  0.3587  0.9332 -0.1864
  154HSD     CG  884   0.243   6.890   3.692  0.4734 -0.0743  0.0319
  154HSD    CE1  885   0.392   7.053   3.703 -0.0483  0.3230  0.1744
  154HSD    HE1  886   0.442   7.146   3.728  0.9399  0.7543 -2.9456
  154HSD    NE2  887   0.424   6.981   3.597 -0.2543  0.0899  0.2679
  154HSD    CD2  888   0.333   6.877   3.592  0.1554 -0.2468 -0.2332
  154HSD    HD2  889   0.348   6.806   3.511  1.1594 -0.1277 -0.1704
  154HSD      C  890   0.051   6.589   3.838  0.1085  0.6711  0.3857
  154HSD      O  891   0.084   6.550   3.950 -0.7226  0.0658  0.4298
  155PHE      N  892  -0.079   6.576   3.807  0.2878 -0.5400  0.0777
  155PHE     HN  893  -0.119   6.608   3.721 -2.7208 -0.4601  1.3809
  155PHE     CA  894  -0.171   6.506   3.891 -0.2759 -0.0184 -0.0914
  155PHE     HA  895  -0.170   6.549   3.991  0.1755 -0.9731  0.3268
  155PHE     CB  896  -0.310   6.519   3.827 -0.6788  0.3250  0.8311
  155PHE    HB1  897  -0.303   6.510   3.717 -4.0237  0.3147  0.5284
  155PHE    HB2  898  -0.349   6.622   3.841  1.3420  1.3298 -0.4599
  155PHE     CG  899  -0.413   6.420   3.870 -0.2169 -0.3479  0.4162
  155PHE    CD1  900  -0.459   6.410   3.999 -0.1332  0.5682  0.5246
  155PHE    HD1  901  -0.412   6.471   4.076  1.5682 -1.2266  0.9893
  155PHE    CE1  902  -0.552   6.315   4.034  0.5129 -0.0991  0.4603
  155PHE    HE1  903  -0.587   6.302   4.135 -0.3108  0.9282  0.3258
  155PHE     CZ  904  -0.604   6.231   3.938  0.1618  0.7446 -0.1026
  155PHE     HZ  905  -0.677   6.154   3.958 -1.0637  1.3131 -2.0928
  155PHE    CD2  906  -0.454   6.328   3.777 -0.0395  0.3080 -0.3239
  155PHE    HD2  907  -0.408   6.317   3.680 -1.7331 -0.5591 -1.0795
  155PHE    CE2  908  -0.553   6.239   3.810  0.0626  0.2503 -0.1731
  155PHE    HE2  909  -0.581   6.160   3.741  2.8608 -1.6418  0.6892
  155PHE      C  910  -0.131   6.366   3.922  0.6387  0.3765  0.5670
  155PHE      O  911  -0.138   6.330   4.040  0.0670 -0.0702  0.4021
  156ILE      N  912  -0.088   6.284   3.825 -0.1187  0.3982  0.2079
  156ILE     HN  913  -0.099   6.315   3.731  2.1761 -0.0253 -0.2656
  156ILE     CA  914  -0.038   6.150   3.839  0.2516  0.5325  0.1814
  156ILE     HA  915  -0.117   6.100   3.893 -0.6644  2.4455  0.7052
  156ILE     CB  916  -0.012   6.086   3.706 -0.1984 -0.3035  0.4897
  156ILE     HB  917   0.059   6.151   3.650 -2.1221  0.2904 -1.3655
  156ILE    CG2  918   0.047   5.945   3.724 -0.2574 -0.3122  0.6151
  156ILE   HG21  919   0.048   5.904   3.621 -0.2029  0.5831  0.2539
  156ILE   HG22  920  -0.024   5.881   3.781  0.5907 -0.6323  1.3521
  156ILE   HG23  921   0.148   5.945   3.771  0.4231  0.7868 -0.7764
  156ILE    CG1  922  -0.137   6.073   3.618  0.0736  0.1996  0.0285
  156ILE   HG11  923  -0.100   6.035   3.520  3.2584  0.7505  0.9062
  156ILE   HG12  924  -0.190   6.169   3.601 -0.0335  0.3071  0.9380
  156ILE     CD  925  -0.248   5.986   3.675  0.2983  0.0362  0.2176
  156ILE    HD1  926  -0.208   5.883   3.684  0.2719  0.0860  0.9610
  156ILE    HD2  927  -0.335   5.996   3.607  1.1332  0.6950 -0.7836
  156ILE    HD3  928  -0.290   6.006   3.776 -0.9639 -2.2859  0.2229
  156ILE      C  929   0.081   6.144   3.928 -0.0019  0.5056  0.5196
  156ILE      O  930   0.085   6.062   4.020  0.0218  0.1883  0.2348
  157GLY      N  931   0.179   6.233   3.907  0.0871  0.2007 -0.3948
  157GLY     HN  932   0.174   6.300   3.834 -0.4299  0.3182 -0.2507
  157GLY     CA  933   0.299   6.241   3.986 -0.1816  0.3857 -0.0023
  157GLY    HA1  934   0.372   6.305   3.938  1.6014 -1.2117  0.5019
  157GLY    HA2  935   0.333   6.139   3.995 -0.8192  0.0436 -1.1634
  157GLY      C  936   0.267   6.281   4.126  0.0006  0.1972  0.0929
  157GLY      O  937   0.317   6.225   4.223  0.6036 -0.9422 -0.8401
  158SER      N  938   0.169   6.371   4.145 -0.3715 -0.1252 -0.2643
  158SER     HN  939   0.125   6.411   4.065  1.2309  1.8962 -0.2040
  158SER     CA  940   0.132   6.422   4.274  0.4402  0.2275 -0.1653
  158SER     HA  941   0.218   6.469   4.318  0.0043  1.7006 -0.8249
  158SER     CB  942   0.027   6.532   4.254 -0.2607 -0.3718  0.1710
  158SER    HB1  943  -0.064   6.509   4.194  0.3913 -0.6004 -0.7423
  158SER    HB2  944   0.077   6.617   4.201  2.1221 -1.6443  0.2564
  158SER     OG  945  -0.017   6.590   4.376 -0.0775  0.9307 -0.3647
  158SER    HG1  946  -0.099   6.546   4.397  1.2807 -0.8540  1.6247
  158SER      C  947   0.082   6.313   4.362  0.5442  0.3063 -0.0089
  158SER      O  948   0.109   6.307   4.482  0.0074 -0.7447  0.0675
  159LEU      N  949  -0.001   6.224   4.305  0.6215 -0.0227  0.3856
  159LEU     HN  950  -0.037   6.243   4.214  2.8654 -1.2346 -0.8398
  159LEU     CA  951  -0.055   6.101   4.354  0.2812  0.0310  0.1525
  159LEU     HA  952  -0.103   6.136   4.445 -2.2629 -0.8078 -0.7768
  159LEU     CB  953  -0.155   6.031   4.261  0.6415  0.0508 -0.2520
  159LEU    HB1  954  -0.188   5.938   4.313 -0.2991  1.8711  2.6298
  159LEU    HB2  955  -0.108   6.009   4.163 -0.5914  1.5329 -1.2070
  159LEU     CG  956  -0.290   6.100   4.234  0.6126  0.3596  0.6597
  159LEU     HG  957  -0.275   6.204   4.199 -1.2828  0.4468  0.0067
  159LEU    CD1  958  -0.368   6.013   4.135  0.1391  0.4387  0.9589
  159LEU   HD11  959  -0.367   5.908   4.173 -0.6644  0.7874  1.9577
  159LEU   HD12  960  -0.305   6.013   4.043  0.3859  1.4515  1.1235
  159LEU   HD13  961  -0.470   6.050   4.111  0.5263  0.6589 -0.4267
  159LEU    CD2  962  -0.376   6.104   4.362 -0.2077 -0.7016  0.1539
  159LEU   HD21  963  -0.476   6.143   4.336 -1.1539 -2.9915  0.1464
  159LEU   HD22  964  -0.327   6.170   4.436 -0.7734  0.3279 -0.3761
  159LEU   HD23  965  -0.389   6.007   4.416 -0.6781 -0.9439 -0.3842
  159LEU      C  966   0.047   5.998   4.387  0.0647 -0.2883 -0.1793
  159LEU      O  967   0.045   5.938   4.495 -0.0093  0.0218 -0.0080
  160ALA      N  968   0.150   5.982   4.303  0.3746  0.1686  0.1132
  160ALA     HN  969   0.155   6.025   4.213  0.0535 -0.6286 -0.2946
  160ALA     CA  970   0.263   5.902   4.339 -0.1186 -0.3023  0.6043
  160ALA     HA  971   0.226   5.808   4.380 -0.3544 -0.8654 -0.8384
  160ALA     CB  972   0.341   5.865   4.212 -0.7383 -0.2646  0.2056
  160ALA    HB1  973   0.332   5.952   4.145 -0.8574 -0.2996  0.1753
  160ALA    HB2  974   0.288   5.779   4.166 -0.9884 -0.9167  1.6334
  160ALA    HB3  975   0.446   5.839   4.240  0.2701  1.9071 -1.3067
  160ALA      C  976   0.358   5.958   4.439  0.7524 -0.0470 -0.3541
  160ALA      O  977   0.417   5.880   4.515  0.6628  0.1295 -0.1026
  161VAL      N  978   0.364   6.090   4.462  0.5501 -0.0276 -0.4117
  161VAL     HN  979   0.313   6.148   4.398 -0.2110  3.2710  2.8576
  161VAL     CA  980   0.425   6.156   4.573 -0.0071 -0.1796 -0.0112
  161VAL     HA  981   0.517   6.101   4.589 -0.4234 -1.2533 -1.1347
  161VAL     CB  982   0.469   6.297   4.550  0.4863 -0.2464  0.4949
  161VAL     HB  983   0.383   6.360   4.519  0.1447 -1.7636 -1.9279
  161VAL    CG1  984   0.528   6.376   4.668  0.6513  0.1086  0.1802
  161VAL   HG11  985   0.612   6.318   4.713  1.2926 -0.9175 -2.2243
  161VAL   HG12  986   0.457   6.381   4.754 -0.1424  0.4329 -0.4823
  161VAL   HG13  987   0.553   6.483   4.655 -2.0060  0.8571  0.6414
  161VAL    CG2  988   0.585   6.309   4.449 -0.2521  0.9805 -0.2292
  161VAL   HG21  989   0.675   6.286   4.511 -0.4326  0.2923 -0.2118
  161VAL   HG22  990   0.591   6.405   4.394  0.8165  0.9059 -0.2695
  161VAL   HG23  991   0.572   6.239   4.364 -3.2210  0.6566  0.3987
  161VAL      C  992   0.342   6.130   4.694 -0.0904  0.3214  0.0373
  161VAL      O  993   0.395   6.080   4.793 -0.4418 -0.1836 -0.0253
  162ALA      N  994   0.208   6.140   4.687 -0.1530 -0.1472  0.5087
  162ALA     HN  995   0.162   6.183   4.609 -0.7473 -1.6012  0.0233
  162ALA     CA  996   0.117   6.114   4.794 -0.3845  0.0807  0.3709
  162ALA     HA  997   0.134   6.180   4.878  1.0355  0.5584 -0.2605
  162ALA     CB  998  -0.027   6.152   4.756 -0.2642  0.0776 -0.0916
  162ALA    HB1  999  -0.091   6.074   4.709 -0.8699  0.5249 -0.0184
  162ALA    HB2 1000  -0.022   6.234   4.681 -3.4059 -0.6603 -1.2398
  162ALA    HB3 1001  -0.079   6.187   4.847 -0.4998 -0.7870  0.1109
  162ALA      C 1002   0.125   5.976   4.850 -0.5546 -0.2214 -0.3414
  162ALA      O 1003   0.143   5.959   4.970 -0.8381 -0.1691 -0.2912
  163ASP      N 1004   0.118   5.869   4.768  0.0383 -0.5381  0.0048
  163ASP     HN 1005   0.108   5.882   4.669 -3.0517 -2.4775 -0.0794
  163ASP     CA 1006   0.127   5.732   4.805 -0.0992 -0.3469  0.7627
  163ASP     HA 1007   0.062   5.724   4.891  0.4928 -3.2954  1.0675
  163ASP     CB 1008   0.100   5.643   4.682 -0.1649  0.2315  0.3581
  163ASP    HB1 1009   0.144   5.543   4.700  0.8723  0.7465  0.7404
  163ASP    HB2 1010   0.145   5.692   4.593 -1.9517  0.0572 -0.6846
  163ASP     CG 1011  -0.051   5.627   4.666 -0.0553 -0.0665 -0.4112
  163ASP    OD1 1012  -0.130   5.623   4.764  0.4996  0.2618  0.0575
  163ASP    OD2 1013  -0.086   5.601   4.548  0.5714 -0.1336 -0.5862
  163ASP      C 1014   0.263   5.704   4.860  0.1483  0.4337  0.5520
  163ASP      O 1015   0.279   5.625   4.952  0.8444  0.1689  0.2079
  164LEU      N 1016   0.366   5.764   4.798  0.1951 -0.1883  0.0217
  164LEU     HN 1017   0.360   5.832   4.725  0.6436 -0.3127 -0.1338
  164LEU     CA 1018   0.500   5.756   4.847  0.1364 -0.2116  0.1773
  164LEU     HA 1019   0.517   5.651   4.868  0.2653  0.0250  1.3122
  164LEU     CB 1020   0.607   5.814   4.753  0.1854  0.4506  0.6340
  164LEU    HB1 1021   0.600   5.925   4.757 -3.3934  0.3229  0.9604
  164LEU    HB2 1022   0.586   5.784   4.648 -0.0549 -1.0915  1.0954
  164LEU     CG 1023   0.751   5.765   4.772  0.0267 -0.4593 -0.3921
  164LEU     HG 1024   0.786   5.814   4.866  1.4088 -0.4233 -0.8938
  164LEU    CD1 1025   0.768   5.615   4.801  0.2855 -0.2810  0.4169
  164LEU   HD11 1026   0.871   5.592   4.836  0.3692 -0.2637  0.1860
  164LEU   HD12 1027   0.756   5.555   4.708  1.0860 -0.5266  0.4664
  164LEU   HD13 1028   0.698   5.575   4.878 -1.9098  1.9835 -0.2953
  164LEU    CD2 1029   0.836   5.814   4.654  1.0191  0.7507  0.7940
  164LEU   HD21 1030   0.809   5.753   4.565  1.5710  0.2389  0.9697
  164LEU   HD22 1031   0.945   5.801   4.673  1.6166  1.9848 -1.4616
  164LEU   HD23 1032   0.833   5.924   4.636  1.5137  0.5038 -1.0140
  164LEU      C 1033   0.518   5.804   4.987 -0.4817  0.4152  0.0473
  164LEU      O 1034   0.575   5.731   5.069 -0.1879  0.3446 -0.2182
  165LEU      N 1035   0.464   5.921   5.025 -0.3533  0.3735  0.3663
  165LEU     HN 1036   0.413   5.975   4.958  1.6945 -0.0390 -1.6672
  165LEU     CA 1037   0.465   5.978   5.156  0.2824  0.1047  0.4826
  165LEU     HA 1038   0.570   5.994   5.176  1.0766 -0.0332 -2.9889
  165LEU     CB 1039   0.387   6.110   5.164  0.0986  0.0417 -0.2239
  165LEU    HB1 1040   0.288   6.099   5.115 -0.2167  0.3230  0.3356
  165LEU    HB2 1041   0.442   6.188   5.106  1.1481  1.6503  2.7421
  165LEU     CG 1042   0.374   6.166   5.306 -0.5116 -0.5980 -0.0229
  165LEU     HG 1043   0.315   6.100   5.374 -2.0530  1.2976  0.5883
  165LEU    CD1 1044   0.512   6.176   5.373 -0.7112  0.2176  0.2767
  165LEU   HD11 1045   0.582   6.228   5.305  0.7958  0.7131  2.1023
  165LEU   HD12 1046   0.547   6.076   5.407 -4.3119 -0.6039  2.0323
  165LEU   HD13 1047   0.511   6.238   5.465  2.7350  0.0521  0.5620
  165LEU    CD2 1048   0.318   6.310   5.305 -0.1790 -0.4677  0.0278
  165LEU   HD21 1049   0.301   6.341   5.410 -1.0935 -0.6346 -0.0620
  165LEU   HD22 1050   0.220   6.307   5.253  0.5925  3.1585 -1.9780
  165LEU   HD23 1051   0.384   6.383   5.253 -0.5770 -0.6660 -0.7838
  165LEU      C 1052   0.400   5.883   5.251  0.3922 -0.8273 -0.3501
  165LEU      O 1053   0.453   5.861   5.360  0.2934  0.3905 -0.0439
  166GLY      N 1054   0.282   5.825   5.228 -0.1755  0.1631 -0.0101
  166GLY     HN 1055   0.227   5.840   5.146 -1.4267 -2.3425  0.2468
  166GLY     CA 1056   0.218   5.737   5.322  0.2921  0.0853  0.2372
  166GLY    HA1 1057   0.116   5.723   5.292  0.5806 -0.9732 -0.2801
  166GLY    HA2 1058   0.234   5.778   5.421  0.3809  2.4285 -0.6908
  166GLY      C 1059   0.280   5.602   5.334 -0.2172 -0.1668  0.0385
  166GLY      O 1060   0.287   5.545   5.443 -0.1495  0.0645  0.1551
  167SER      N 1061   0.333   5.548   5.223 -0.1149  0.0164 -0.0016
  167SER     HN 1062   0.327   5.604   5.141 -1.0830  0.9291  0.6696
  167SER     CA 1063   0.395   5.419   5.223 -0.1368  0.0058 -0.0649
  167SER     HA 1064   0.333   5.346   5.274 -1.3034  2.2422  1.9173
  167SER     CB 1065   0.402   5.353   5.084 -0.5393  0.6269 -0.3839
  167SER    HB1 1066   0.296   5.339   5.051 -0.5668  1.5186 -0.7025
  167SER    HB2 1067   0.445   5.251   5.086  1.4647  1.4356  1.2949
  167SER     OG 1068   0.469   5.432   4.987  0.2573 -0.2080 -0.5214
  167SER    HG1 1069   0.410   5.507   4.971  0.0129 -0.3276 -0.1873
  167SER      C 1070   0.528   5.414   5.289  0.0431  0.2231 -0.4077
  167SER      O 1071   0.563   5.320   5.360  0.3223  0.2309 -0.5325
  168VAL      N 1072   0.602   5.525   5.272 -0.0939  0.3912  0.0553
  168VAL     HN 1073   0.569   5.603   5.219  0.1882  1.9453  2.0596
  168VAL     CA 1074   0.730   5.540   5.334  0.1043 -0.5242 -0.1238
  168VAL     HA 1075   0.787   5.451   5.309 -0.9848 -1.2291 -0.1861
  168VAL     CB 1076   0.811   5.656   5.284 -0.3877  0.0323  0.3538
  168VAL     HB 1077   0.788   5.662   5.175  1.2041 -0.3523 -0.0350
  168VAL    CG1 1078   0.776   5.796   5.336 -0.7174 -0.1568  0.6470
  168VAL   HG11 1079   0.835   5.872   5.279 -2.0773  0.5644  0.1405
  168VAL   HG12 1080   0.796   5.800   5.445 -0.9460 -0.9107  0.7189
  168VAL   HG13 1081   0.671   5.826   5.314 -0.3949  1.0584  0.6673
  168VAL    CG2 1082   0.961   5.628   5.296 -0.3847  0.1294  0.5403
  168VAL   HG21 1083   0.999   5.628   5.400  0.7750 -0.4169  0.1361
  168VAL   HG22 1084   1.017   5.710   5.246 -0.5825 -0.3487 -0.4885
  168VAL   HG23 1085   0.996   5.535   5.245 -0.8014 -1.2367  2.6298
  168VAL      C 1086   0.729   5.540   5.483 -0.5064 -0.6708 -0.1227
  168VAL      O 1087   0.811   5.478   5.551 -0.3517 -0.5157 -0.1670
  169ILE      N 1088   0.629   5.612   5.536  0.5298  0.6666  0.0906
  169ILE     HN 1089   0.555   5.650   5.481 -0.6103 -2.2725 -0.6109
  169ILE     CA 1090   0.604   5.628   5.676  0.0548 -0.0058  0.0873
  169ILE     HA 1091   0.692   5.658   5.730 -0.8676  3.4091 -0.0635
  169ILE     CB 1092   0.497   5.731   5.695  0.3364  0.2114  0.5048
  169ILE     HB 1093   0.417   5.714   5.619  0.1697  1.1636  0.4432
  169ILE    CG2 1094   0.442   5.718   5.838 -0.1689  0.3393  0.3265
  169ILE   HG21 1095   0.372   5.803   5.844 -0.4657  0.3360 -2.1350
  169ILE   HG22 1096   0.531   5.721   5.905  0.9461  2.0141 -1.1222
  169ILE   HG23 1097   0.386   5.623   5.852  0.5668  0.0029  1.0879
  169ILE    CG1 1098   0.554   5.871   5.665 -0.2451  0.3136 -0.1544
  169ILE   HG11 1099   0.462   5.932   5.658 -0.6876  0.0798  2.5223
  169ILE   HG12 1100   0.612   5.874   5.570 -0.1948 -1.5001 -0.2184
  169ILE     CD 1101   0.640   5.940   5.771  0.0751 -0.0931 -0.1443
  169ILE    HD1 1102   0.688   6.039   5.757  0.9201  0.1473  3.4964
  169ILE    HD2 1103   0.728   5.874   5.782 -0.6931 -2.0272 -3.8886
  169ILE    HD3 1104   0.585   5.946   5.868 -0.9993  0.2295 -0.7505
  169ILE      C 1105   0.562   5.497   5.733  0.3447 -0.1009  0.0803
  169ILE      O 1106   0.606   5.455   5.840 -0.1550 -0.1717  0.2611
  170PHE      N 1107   0.488   5.416   5.655 -0.1108  0.1003  0.3071
  170PHE     HN 1108   0.461   5.453   5.566 -1.4345  2.2371  1.5012
  170PHE     CA 1109   0.461   5.279   5.686 -0.5003  0.1472  0.1855
  170PHE     HA 1110   0.420   5.279   5.786 -0.9012 -1.2252  0.0464
  170PHE     CB 1111   0.358   5.223   5.586  0.4931 -0.1681 -0.6907
  170PHE    HB1 1112   0.405   5.219   5.486 -0.3378 -0.8243 -1.0686
  170PHE    HB2 1113   0.267   5.287   5.577 -0.4259 -1.2071  0.8147
  170PHE     CG 1114   0.311   5.085   5.617 -0.0579  0.1417 -0.1085
  170PHE    CD1 1115   0.367   4.971   5.564  0.1887  0.1093  0.2212
  170PHE    HD1 1116   0.454   4.975   5.500  0.7446 -0.2687  0.9359
  170PHE    CE1 1117   0.308   4.848   5.580 -0.6232  0.4280 -0.2707
  170PHE    HE1 1118   0.346   4.763   5.524  1.4019  2.1829 -1.7241
  170PHE     CZ 1119   0.202   4.831   5.666  0.1794 -0.2059  0.6085
  170PHE     HZ 1120   0.157   4.737   5.691 -0.6239  0.5555  2.1671
  170PHE    CD2 1121   0.193   5.072   5.686 -0.4594  0.3220 -0.7596
  170PHE    HD2 1122   0.139   5.159   5.722  0.6641 -0.1812  2.4455
  170PHE    CE2 1123   0.141   4.947   5.710  0.0143  0.1634 -0.5641
  170PHE    HE2 1124   0.055   4.929   5.773 -0.5117  1.8291 -0.7631
  170PHE      C 1125   0.578   5.187   5.686 -0.3027  0.3969  0.0839
  170PHE      O 1126   0.594   5.117   5.786 -0.7288 -0.3415 -0.3565
  171VAL      N 1127   0.663   5.192   5.581 -0.3704  0.3098  0.0246
  171VAL     HN 1128   0.634   5.243   5.500 -0.8801 -0.4309 -0.2651
  171VAL     CA 1129   0.785   5.118   5.584 -0.4978  0.0948 -0.1256
  171VAL     HA 1130   0.762   5.013   5.597 -1.1837  0.5391  3.0561
  171VAL     CB 1131   0.869   5.142   5.463  0.1381  0.0697  0.3064
  171VAL     HB 1132   0.867   5.251   5.441 -1.6762 -0.0967 -0.5447
  171VAL    CG1 1133   1.014   5.091   5.470  0.3975  0.7755  0.1794
  171VAL   HG11 1134   1.013   4.986   5.507 -0.7058  1.0477  0.9721
  171VAL   HG12 1135   1.078   5.161   5.527  1.0723  0.0652  0.3141
  171VAL   HG13 1136   1.062   5.090   5.370  0.1650 -0.5377  0.0660
  171VAL    CG2 1137   0.798   5.066   5.349 -0.2914  0.1834  0.4962
  171VAL   HG21 1138   0.856   5.074   5.255 -0.5143 -2.4172  0.0562
  171VAL   HG22 1139   0.698   5.107   5.326 -0.9540 -0.1884  2.4721
  171VAL   HG23 1140   0.789   4.961   5.386  2.1463  0.0433  0.8716
  171VAL      C 1141   0.869   5.143   5.704  0.1822 -0.1974 -0.5340
  171VAL      O 1142   0.913   5.061   5.784 -0.7441 -0.2696 -0.0831
  172TYR      N 1143   0.890   5.273   5.735  0.2215 -0.3640  0.1618
  172TYR     HN 1144   0.841   5.340   5.681  1.5987  0.9050  0.4286
  172TYR     CA 1145   0.957   5.333   5.846 -0.2194  0.1773  0.1355
  172TYR     HA 1146   1.061   5.303   5.849 -0.7037 -1.4863  1.5583
  172TYR     CB 1147   0.956   5.483   5.811 -0.4206  0.0978 -0.2089
  172TYR    HB1 1148   0.860   5.514   5.766 -2.3842 -1.6789  2.4578
  172TYR    HB2 1149   1.023   5.486   5.722  1.2618  1.0809  1.0281
  172TYR     CG 1150   0.993   5.574   5.923  0.0786  0.1107 -0.3785
  172TYR    CD1 1151   1.113   5.566   5.990 -0.3896  0.2457  0.4872
  172TYR    HD1 1152   1.185   5.488   5.969  0.6315  0.8907  1.4902
  172TYR    CE1 1153   1.146   5.655   6.090  0.1900  0.5247  0.0462
  172TYR    HE1 1154   1.244   5.649   6.136 -0.3563 -1.6889  1.0480
  172TYR     CZ 1155   1.059   5.754   6.125 -0.3312 -0.0546  0.3964
  172TYR     OH 1156   1.102   5.848   6.221  0.1362 -0.0307  0.1662
  172TYR     HH 1157   1.196   5.836   6.235 -0.3864 -2.2250  2.6719
  172TYR    CD2 1158   0.906   5.673   5.962 -0.1575 -0.2297 -0.0328
  172TYR    HD2 1159   0.811   5.681   5.911 -0.2433  0.2455  0.1879
  172TYR    CE2 1160   0.939   5.765   6.059  0.0344 -0.0433 -0.2734
  172TYR    HE2 1161   0.869   5.845   6.081  1.5147  1.4490 -0.8166
  172TYR      C 1162   0.909   5.292   5.981  0.4950 -0.6398  0.1490
  172TYR      O 1163   0.988   5.252   6.066  0.2435 -0.1889  0.5990
  173SER      N 1164   0.775   5.289   5.995  0.5049 -0.0699  0.3683
  173SER     HN 1165   0.720   5.350   5.940 -1.2324 -0.8285  1.1992
  173SER     CA 1166   0.711   5.225   6.106 -0.2072 -0.1458 -0.0819
  173SER     HA 1167   0.743   5.267   6.200  3.6052 -0.6080 -0.9789
  173SER     CB 1168   0.561   5.252   6.093 -0.2981 -0.4839  0.2529
  173SER    HB1 1169   0.512   5.194   6.175 -0.6980 -3.7273 -2.1177
  173SER    HB2 1170   0.520   5.212   5.998  3.3890 -0.1759 -1.6409
  173SER     OG 1171   0.525   5.390   6.099 -0.0542 -0.4177  0.2004
  173SER    HG1 1172   0.542   5.413   6.007  3.0462 -0.0638  0.7456
  173SER      C 1173   0.731   5.079   6.132  0.1127 -0.0764  0.0746
  173SER      O 1174   0.760   5.039   6.244  0.0167  0.2856  0.2294
  174PHE      N 1175   0.726   4.994   6.028 -0.4352 -0.1362  0.1470
  174PHE     HN 1176   0.692   5.031   5.941  3.3992  0.7534 -1.1926
  174PHE     CA 1177   0.782   4.863   6.031  0.1179  0.0766 -0.5048
  174PHE     HA 1178   0.725   4.819   6.112  2.7584 -1.6401  0.5338
  174PHE     CB 1179   0.730   4.778   5.914 -0.3590  0.1262 -0.3325
  174PHE    HB1 1180   0.795   4.688   5.903 -2.3601 -1.2398 -1.8062
  174PHE    HB2 1181   0.739   4.823   5.812 -0.3709 -0.5401 -0.6341
  174PHE     CG 1182   0.592   4.726   5.937 -0.1716 -0.2794 -0.1202
  174PHE    CD1 1183   0.574   4.601   5.992  0.0286 -0.7099 -1.0114
  174PHE    HD1 1184   0.649   4.524   6.001  0.4793 -0.6416 -3.5955
  174PHE    CE1 1185   0.451   4.573   6.047  0.1949 -0.0409 -0.2692
  174PHE    HE1 1186   0.436   4.482   6.104 -0.4908  0.9716  1.2249
  174PHE     CZ 1187   0.343   4.656   6.029  0.4880  0.4404  0.1647
  174PHE     HZ 1188   0.244   4.630   6.065 -0.3218 -0.1671 -2.3114
  174PHE    CD2 1189   0.485   4.807   5.911  0.4681  0.6738  0.1588
  174PHE    HD2 1190   0.498   4.906   5.869  0.2201  0.4336 -0.5083
  174PHE    CE2 1191   0.360   4.771   5.955  0.4787  0.2225 -0.1782
  174PHE    HE2 1192   0.279   4.842   5.947 -1.8908 -2.0647  1.5852
  174PHE      C 1193   0.926   4.842   6.063 -0.0958 -0.2870  0.2374
  174PHE      O 1194   0.955   4.760   6.150  0.3096 -0.2477  0.1377
  175ILE      N 1195   1.021   4.916   6.003 -0.1283 -0.0468  0.4798
  175ILE     HN 1196   1.007   4.973   5.923  1.6009  1.3276  1.1042
  175ILE     CA 1197   1.158   4.915   6.044  0.0898 -0.2379 -0.2510
  175ILE     HA 1198   1.197   4.815   6.035  1.1116  0.0832  0.4537
  175ILE     CB 1199   1.244   5.001   5.956  0.4404 -0.0035  0.3155
  175ILE     HB 1200   1.200   5.103   5.955 -1.4562 -0.7844 -1.0304
  175ILE    CG2 1201   1.387   5.019   6.010  0.4154 -0.3759  0.5081
  175ILE   HG21 1202   1.402   5.054   6.114  2.1132  2.3990 -0.5503
  175ILE   HG22 1203   1.433   5.102   5.952  1.9167 -0.8130  1.0175
  175ILE   HG23 1204   1.434   4.919   6.004 -1.5029 -1.3874  1.4871
  175ILE    CG1 1205   1.251   4.938   5.816  0.4750  0.2457  0.2038
  175ILE   HG11 1206   1.157   4.884   5.794  2.4408 -2.4223 -2.6575
  175ILE   HG12 1207   1.324   4.856   5.797  0.0375  0.2412 -1.7144
  175ILE     CD 1208   1.247   5.045   5.707  0.3973  0.0654  0.0274
  175ILE    HD1 1209   1.257   4.999   5.606 -2.1530 -0.3188 -0.1136
  175ILE    HD2 1210   1.341   5.102   5.722  1.1361 -1.3334  0.8915
  175ILE    HD3 1211   1.154   5.102   5.728  0.0485 -0.0122 -1.2227
  175ILE      C 1212   1.177   4.950   6.187  0.0659  0.0910 -0.3266
  175ILE      O 1213   1.243   4.878   6.263 -0.8103 -0.1386  0.2320
  176ASP      N 1214   1.105   5.050   6.241 -0.0001 -0.1379  0.0126
  176ASP     HN 1215   1.039   5.103   6.190 -0.3241 -1.2294 -0.7371
  176ASP     CA 1216   1.114   5.080   6.381 -0.3792  0.6255 -0.1227
  176ASP     HA 1217   1.212   5.109   6.413 -0.1332  0.4702 -0.7174
  176ASP     CB 1218   1.038   5.208   6.418 -0.3629  0.4134  0.6584
  176ASP    HB1 1219   1.043   5.225   6.528  3.5293 -1.6795  0.9840
  176ASP    HB2 1220   0.938   5.203   6.371  0.2518 -0.1397 -0.6273
  176ASP     CG 1221   1.113   5.333   6.372 -0.1336  0.1519  0.3180
  176ASP    OD1 1222   1.234   5.330   6.338 -0.3366  0.6290 -0.4660
  176ASP    OD2 1223   1.044   5.438   6.380  0.1649  0.3742  0.0115
  176ASP      C 1224   1.072   4.969   6.471 -0.2447  1.1057  0.5338
  176ASP      O 1225   1.153   4.932   6.556 -0.0143 -0.2924 -0.2596
  177PHE      N 1226   0.957   4.900   6.464  0.3567  0.0655  0.6704
  177PHE     HN 1227   0.896   4.922   6.388  1.2243 -0.3421 -0.1739
  177PHE     CA 1228   0.895   4.811   6.557 -0.2862 -0.6096 -0.3788
  177PHE     HA 1229   0.938   4.817   6.656 -0.5077 -1.7709 -0.2009
  177PHE     CB 1230   0.748   4.852   6.574 -0.0880 -0.0503  0.0075
  177PHE    HB1 1231   0.739   4.963   6.585  1.6185  0.0773  0.3864
  177PHE    HB2 1232   0.708   4.811   6.669  0.1829 -1.5281 -0.5023
  177PHE     CG 1233   0.648   4.806   6.474 -0.0073 -0.0023 -0.0951
  177PHE    CD1 1234   0.602   4.676   6.471 -0.2967  0.1001 -0.1508
  177PHE    HD1 1235   0.657   4.600   6.524 -1.6819 -2.7109 -2.4969
  177PHE    CE1 1236   0.493   4.642   6.394 -0.3643 -0.2184  0.0859
  177PHE    HE1 1237   0.456   4.542   6.378 -0.5852 -0.4733  1.9730
  177PHE     CZ 1238   0.429   4.744   6.328  0.1675 -0.2333 -0.4534
  177PHE     HZ 1239   0.341   4.717   6.273 -0.5322 -2.2249  1.5185
  177PHE    CD2 1240   0.574   4.908   6.418 -0.0650 -0.1613 -0.3108
  177PHE    HD2 1241   0.600   5.012   6.431  0.8303 -0.5412  1.1001
  177PHE    CE2 1242   0.461   4.877   6.346 -0.3933 -0.1882  0.2177
  177PHE    HE2 1243   0.407   4.955   6.295  0.1297  0.0427  0.0116
  177PHE      C 1244   0.921   4.668   6.525  0.2123 -0.5453 -0.2586
  177PHE      O 1245   0.896   4.579   6.607  0.2344 -0.4363 -0.1325
  178HSD      N 1246   0.967   4.636   6.403  0.1061 -0.2288 -0.3803
  178HSD     HN 1247   0.978   4.710   6.336  1.3423  0.0863  0.1457
  178HSD     CA 1248   1.004   4.501   6.376 -0.2172 -0.3237 -0.3455
  178HSD     HA 1249   0.955   4.435   6.447 -0.9493 -0.1737 -0.7016
  178HSD     CB 1250   0.949   4.444   6.244  0.1579 -0.0221 -0.6291
  178HSD    HB1 1251   1.006   4.483   6.156  0.1568  0.9640 -0.2127
  178HSD    HB2 1252   0.847   4.485   6.231  0.0627  0.0960  0.4398
  178HSD    ND1 1253   0.877   4.214   6.318 -0.6164 -0.5160 -0.6936
  178HSD    HD1 1254   0.836   4.252   6.401 -1.0543  0.6190 -1.3913
  178HSD     CG 1255   0.949   4.295   6.232 -0.0603 -0.0873  0.1660
  178HSD    CE1 1256   0.893   4.085   6.278  0.2355 -0.6945  0.2000
  178HSD    HE1 1257   0.847   3.999   6.327  4.1019 -2.4053  1.2015
  178HSD    NE2 1258   0.974   4.085   6.174 -0.3348  0.3300 -0.2649
  178HSD    CD2 1259   1.010   4.214   6.141  0.2641  0.2541  0.0763
  178HSD    HD2 1260   1.093   4.236   6.075  0.3559 -0.9185 -0.2229
  178HSD      C 1261   1.152   4.487   6.368 -0.1694 -0.0006 -0.0204
  178HSD      O 1262   1.209   4.378   6.362 -0.0918 -0.0012  0.5971
  179VAL      N 1263   1.228   4.598   6.362  0.0744 -0.1689 -0.0449
  179VAL     HN 1264   1.188   4.689   6.360  0.0673 -0.1546  0.7010
  179VAL     CA 1265   1.367   4.585   6.333  0.1238 -0.4060  0.2948
  179VAL     HA 1266   1.403   4.485   6.353  2.6322  0.3586  0.0654
  179VAL     CB 1267   1.412   4.629   6.197  0.1675 -0.5290  0.2696
  179VAL     HB 1268   1.364   4.725   6.168 -1.2951 -0.4530  2.6589
  179VAL    CG1 1269   1.563   4.646   6.180  0.0474  0.1810 -0.1248
  179VAL   HG11 1270   1.603   4.739   6.226 -1.8392  1.5866 -1.1704
  179VAL   HG12 1271   1.587   4.660   6.072  0.5982  2.8118  0.2709
  179VAL   HG13 1272   1.613   4.557   6.224 -0.9721 -1.0370 -1.3463
  179VAL    CG2 1273   1.374   4.515   6.100  0.3760 -0.3246 -0.0519
  179VAL   HG21 1274   1.429   4.421   6.122  1.4567  0.3657  0.3291
  179VAL   HG22 1275   1.399   4.549   5.997 -0.2830 -2.3479 -0.9271
  179VAL   HG23 1276   1.266   4.491   6.100  0.2095  0.3845  0.3468
  179VAL      C 1277   1.446   4.645   6.444  0.1213  0.0986  0.0242
  179VAL      O 1278   1.513   4.574   6.519  0.4889  0.2355 -0.1662
  180PHE      N 1279   1.437   4.777   6.473  0.3814  0.1595 -0.1686
  180PHE     HN 1280   1.377   4.846   6.434 -0.6760 -0.2736  0.6387
  180PHE     CA 1281   1.504   4.838   6.583  0.1248  0.1925 -0.0307
  180PHE     HA 1282   1.608   4.807   6.584  0.4768  1.2257 -1.3634
  180PHE     CB 1283   1.507   4.991   6.574  0.0690  0.2323  0.5940
  180PHE    HB1 1284   1.545   5.038   6.667  1.1504 -0.7737  0.6749
  180PHE    HB2 1285   1.404   5.024   6.546 -0.0509 -0.2819  0.4236
  180PHE     CG 1286   1.598   5.045   6.469  0.5997  0.0257  0.9491
  180PHE    CD1 1287   1.556   5.139   6.379  0.4023  0.0463  1.0625
  180PHE    HD1 1288   1.458   5.184   6.386  0.2233 -0.5526  2.9599
  180PHE    CE1 1289   1.649   5.199   6.297 -0.0647 -0.5193  0.1083
  180PHE    HE1 1290   1.629   5.287   6.238  0.9444 -0.2720  0.1245
  180PHE     CZ 1291   1.777   5.148   6.295  0.0939 -0.1516  0.5887
  180PHE     HZ 1292   1.849   5.211   6.244 -1.7322  2.8815  1.4927
  180PHE    CD2 1293   1.729   5.001   6.466  0.3350 -0.7359  0.2067
  180PHE    HD2 1294   1.756   4.939   6.550 -1.2131 -0.3334  1.0427
  180PHE    CE2 1295   1.819   5.043   6.372  0.1874 -0.3901  0.2167
  180PHE    HE2 1296   1.923   5.013   6.372  0.4915  0.5990 -1.2475
  180PHE      C 1297   1.443   4.806   6.715 -0.0735  0.4030 -0.0720
  180PHE      O 1298   1.503   4.791   6.821 -0.6091  0.4063  0.2353
  181HSD      N 1299   1.311   4.783   6.721 -0.0702  0.4110  0.0377
  181HSD     HN 1300   1.260   4.806   6.638 -1.8981  0.0124  1.0039
  181HSD     CA 1301   1.236   4.740   6.835  0.1721 -0.2486 -0.0489
  181HSD     HA 1302   1.143   4.713   6.787  0.8380  0.0585 -1.5762
  181HSD     CB 1303   1.268   4.598   6.886  0.0132 -0.1662  0.2831
  181HSD    HB1 1304   1.202   4.594   6.975  1.7017  1.4168  1.6853
  181HSD    HB2 1305   1.372   4.590   6.923 -0.4151  0.1018  1.5859
  181HSD    ND1 1306   1.324   4.444   6.700  0.1528  0.0445  0.3277
  181HSD    HD1 1307   1.391   4.506   6.658  0.0632  0.3836  0.6840
  181HSD     CG 1308   1.235   4.480   6.799 -0.4004  0.3498 -0.2711
  181HSD    CE1 1309   1.287   4.323   6.649  0.1915  0.1295  0.0918
  181HSD    HE1 1310   1.328   4.283   6.557  0.2523  0.4390 -0.0170
  181HSD    NE2 1311   1.192   4.271   6.724 -0.3392  0.4613 -0.3473
  181HSD    CD2 1312   1.163   4.367   6.819 -0.5415  0.4222 -0.3690
  181HSD    HD2 1313   1.086   4.335   6.889 -0.0865 -0.4023 -0.2407
  181HSD      C 1314   1.201   4.848   6.931 -0.4486 -0.0375 -0.5091
  181HSD      O 1315   1.175   4.828   7.050  0.9080 -0.1028 -0.2051
  182ARG      N 1316   1.204   4.973   6.881  0.5077  0.1878  0.0801
  182ARG     HN 1317   1.208   4.979   6.781 -0.2279  2.2454  0.1264
  182ARG     CA 1318   1.201   5.099   6.948 -0.0080 -0.0141  0.4415
  182ARG     HA 1319   1.227   5.081   7.051  3.6121 -0.2163 -0.3693
  182ARG     CB 1320   1.299   5.204   6.893 -0.1160 -0.2465 -0.1969
  182ARG    HB1 1321   1.399   5.160   6.911 -0.6344 -1.6422 -0.5872
  182ARG    HB2 1322   1.300   5.295   6.957 -0.1125 -1.1716  1.1590
  182ARG     CG 1323   1.279   5.243   6.746 -0.0172  0.6542  0.0280
  182ARG    HG1 1324   1.180   5.295   6.746 -0.3766 -0.0128 -0.6488
  182ARG    HG2 1325   1.281   5.151   6.685  0.9714  0.4507  0.3532
  182ARG     CD 1326   1.401   5.327   6.709  0.8285 -0.5549  0.0271
  182ARG    HD1 1327   1.494   5.270   6.729  1.2320  0.6129  1.7061
  182ARG    HD2 1328   1.385   5.420   6.767 -0.4315  0.6247 -2.0565
  182ARG     NE 1329   1.386   5.371   6.567  0.3201 -0.5252  0.0878
  182ARG     HE 1330   1.308   5.343   6.512  1.0445 -0.4484 -1.0101
  182ARG     CZ 1331   1.481   5.456   6.516 -0.1136 -0.1127 -0.0384
  182ARG    NH1 1332   1.601   5.476   6.578  0.0735  0.2435 -0.5132
  182ARG   HH11 1333   1.639   5.393   6.619  1.6208  0.8273 -0.7184
  182ARG   HH12 1334   1.669   5.529   6.527 -0.8176 -0.5589 -2.6826
  182ARG    NH2 1335   1.441   5.521   6.404 -0.0297 -0.5426 -0.3202
  182ARG   HH21 1336   1.358   5.479   6.366 -0.9893 -0.2655  1.3870
  182ARG   HH22 1337   1.501   5.593   6.367 -0.1532  0.1819  0.8490
  182ARG      C 1338   1.063   5.155   6.955 -0.1499 -0.3190  0.1380
  182ARG      O 1339   0.999   5.181   6.854  0.3681 -0.1354 -0.1447
  183LYS      N 1340   1.012   5.186   7.076 -1.0312 -0.1364 -0.2718
  183LYS     HN 1341   1.060   5.162   7.160  2.6369 -0.0840 -2.1465
  183LYS     CA 1342   0.885   5.248   7.094 -0.8706  0.1595 -0.1611
  183LYS     HA 1343   0.812   5.208   7.025 -1.2336 -0.3519  0.5103
  183LYS     CB 1344   0.833   5.212   7.234  0.2766  0.0032  0.2334
  183LYS    HB1 1345   0.748   5.280   7.257  0.6635  0.0208  1.7427
  183LYS    HB2 1346   0.915   5.229   7.306  1.5490 -3.2159 -0.3026
  183LYS     CG 1347   0.803   5.064   7.259  0.4272 -0.1034 -0.2023
  183LYS    HG1 1348   0.888   4.994   7.244  0.8595  0.5000 -0.6144
  183LYS    HG2 1349   0.732   5.034   7.179  1.7198 -1.7438 -0.7888
  183LYS     CD 1350   0.734   5.051   7.395  0.1339 -0.4048 -0.3804
  183LYS    HD1 1351   0.650   5.123   7.402  1.7560  1.4519  1.3156
  183LYS    HD2 1352   0.805   5.084   7.474  0.5055  1.5239 -1.4700
  183LYS     CE 1353   0.683   4.909   7.419 -0.3515 -0.1817 -0.0735
  183LYS    HE1 1354   0.778   4.865   7.456 -0.6249 -1.6892 -1.0877
  183LYS    HE2 1355   0.641   4.862   7.328 -0.1537  1.9496 -1.3231
  183LYS     NZ 1356   0.592   4.896   7.535  0.2602  0.1383  0.4478
  183LYS    HZ1 1357   0.638   4.940   7.617  2.0308 -0.7036 -0.0385
  183LYS    HZ2 1358   0.581   4.794   7.551  0.0441  0.0277 -0.3735
  183LYS    HZ3 1359   0.495   4.928   7.518  0.9833  3.2702  1.5762
  183LYS      C 1360   0.878   5.392   7.055 -0.2315  0.2781  0.1673
  183LYS      O 1361   0.975   5.467   7.073  0.3421 -0.4164  0.0303
  184ASP      N 1362   0.771   5.438   6.988 -0.0152  0.2968 -0.1655
  184ASP     HN 1363   0.685   5.389   6.983 -0.5058  1.1304  0.0467
  184ASP     CA 1364   0.765   5.573   6.941  0.1667  0.3465 -0.0484
  184ASP     HA 1365   0.847   5.601   6.877 -1.1176  1.6879 -1.1843
  184ASP     CB 1366   0.650   5.587   6.840  0.0786  0.0674  0.0128
  184ASP    HB1 1367   0.628   5.690   6.805  0.4967  0.2864  0.3961
  184ASP    HB2 1368   0.558   5.548   6.889  0.0667 -0.2427 -0.2469
  184ASP     CG 1369   0.673   5.510   6.710 -0.0823 -0.7671  0.4710
  184ASP    OD1 1370   0.788   5.498   6.661 -0.3192 -0.2562 -0.2318
  184ASP    OD2 1371   0.573   5.477   6.640  0.0851 -0.7558  0.2261
  184ASP      C 1372   0.748   5.670   7.053  0.3868  0.1252  0.1778
  184ASP      O 1373   0.669   5.653   7.145  0.1943  0.4575  0.0743
  185SER      N 1374   0.820   5.783   7.042  0.7858 -0.1043  0.3946
  185SER     HN 1375   0.889   5.801   6.972  0.4222 -2.4312 -0.6665
  185SER     CA 1376   0.792   5.900   7.119  0.0407 -0.0146 -0.0059
  185SER     HA 1377   0.756   5.861   7.213  0.2529 -0.4031 -0.0825
  185SER     CB 1378   0.919   5.985   7.129 -0.3126  0.5224 -0.0189
  185SER    HB1 1379   1.004   5.915   7.148  1.2760  2.2254 -0.5244
  185SER    HB2 1380   0.915   6.046   7.222  1.8433  0.7435 -0.0061
  185SER     OG 1381   0.943   6.080   7.026 -0.1453  0.2646 -0.2204
  185SER    HG1 1382   0.931   6.165   7.070  0.3199 -0.4931  1.4699
  185SER      C 1383   0.677   5.975   7.061  0.0619  0.1799  0.2052
  185SER      O 1384   0.641   5.956   6.945 -0.3267  0.2057  0.3184
  186ARG      N 1385   0.616   6.066   7.139  0.2189 -0.1440  0.7086
  186ARG     HN 1386   0.659   6.082   7.227  1.6757 -0.2911  0.0449
  186ARG     CA 1387   0.507   6.150   7.099  0.8202  0.4316  0.2475
  186ARG     HA 1388   0.424   6.082   7.081  1.1060 -0.4847  2.0391
  186ARG     CB 1389   0.475   6.250   7.212  0.2219 -0.0120  0.4823
  186ARG    HB1 1390   0.420   6.342   7.185  0.4775 -0.3254 -1.2287
  186ARG    HB2 1391   0.568   6.298   7.249  0.9776 -0.5869 -0.6000
  186ARG     CG 1392   0.396   6.183   7.324 -0.2018 -0.0536  0.1615
  186ARG    HG1 1393   0.376   6.264   7.396  0.2621  0.9084 -0.7699
  186ARG    HG2 1394   0.462   6.109   7.375 -0.6488  1.1418  2.6000
  186ARG     CD 1395   0.269   6.112   7.277  0.1747 -0.5940 -0.0509
  186ARG    HD1 1396   0.299   6.017   7.227  1.6030  0.0461 -0.4723
  186ARG    HD2 1397   0.201   6.179   7.221  0.1944 -0.2095  0.3813
  186ARG     NE 1398   0.193   6.075   7.400 -0.4982  0.1210 -0.2521
  186ARG     HE 1399   0.139   6.146   7.446  0.4113  2.6563 -2.7710
  186ARG     CZ 1400   0.206   5.962   7.474 -0.4766  0.2488 -0.0619
  186ARG    NH1 1401   0.295   5.862   7.446 -0.4784  0.1509  0.2729
  186ARG   HH11 1402   0.360   5.883   7.373 -1.2253 -0.1798 -0.5118
  186ARG   HH12 1403   0.290   5.774   7.494  2.7501 -0.9709 -1.2079
  186ARG    NH2 1404   0.123   5.950   7.582 -0.3050 -0.2051  0.0226
  186ARG   HH21 1405   0.068   6.029   7.610  0.5984  0.4994 -0.1086
  186ARG   HH22 1406   0.137   5.879   7.651 -2.0551 -1.0492 -0.4441
  186ARG      C 1407   0.512   6.227   6.972  0.0900  0.2710  0.1120
  186ARG      O 1408   0.416   6.229   6.896 -0.1649 -0.3874  0.4131
  187ASN      N 1409   0.629   6.291   6.949  0.2812 -0.0551  0.1671
  187ASN     HN 1410   0.699   6.305   7.018 -0.8391 -0.8603  1.5186
  187ASN     CA 1411   0.655   6.362   6.828 -0.3157  0.2286  0.2009
  187ASN     HA 1412   0.570   6.422   6.798 -1.7784 -2.0033 -0.3249
  187ASN     CB 1413   0.787   6.441   6.838 -0.1736 -0.0223  0.2968
  187ASN    HB1 1414   0.805   6.488   6.739  1.5916  2.0652  1.5247
  187ASN    HB2 1415   0.874   6.380   6.871  1.1343  0.1207 -2.6241
  187ASN     CG 1416   0.766   6.560   6.930  0.0214  0.0988  0.1849
  187ASN    OD1 1417   0.670   6.588   7.001  0.2274 -0.1623  0.5705
  187ASN    ND2 1418   0.880   6.631   6.954  0.2673 -0.3143  0.2539
  187ASN   HD21 1419   0.881   6.691   7.034  1.5268  0.5167 -0.3547
  187ASN   HD22 1420   0.965   6.606   6.909  1.2579  0.0783  1.8593
  187ASN      C 1421   0.667   6.270   6.712  0.0644  0.5863 -0.0481
  187ASN      O 1422   0.610   6.290   6.604 -0.0928  0.4552  0.0093
  188VAL      N 1423   0.728   6.151   6.731 -0.3728  0.3270 -0.2449
  188VAL     HN 1424   0.750   6.125   6.825 -2.7555 -1.0873  0.0099
  188VAL     CA 1425   0.749   6.051   6.631  0.0611  0.3682 -0.1991
  188VAL     HA 1426   0.789   6.096   6.542  3.6504  0.0524  1.0955
  188VAL     CB 1427   0.845   5.951   6.687 -0.7577  0.0480  0.6761
  188VAL     HB 1428   0.818   5.897   6.780 -0.3889 -2.0446 -0.3612
  188VAL    CG1 1429   0.860   5.834   6.588 -0.3156  0.3292  0.4031
  188VAL   HG11 1430   0.863   5.858   6.480 -0.0605 -2.0081 -0.1663
  188VAL   HG12 1431   0.774   5.765   6.602 -0.2832  0.7436  3.3668
  188VAL   HG13 1432   0.954   5.779   6.607 -1.0871 -1.9730 -1.8762
  188VAL    CG2 1433   0.982   6.019   6.709 -0.1696 -0.7608 -0.3680
  188VAL   HG21 1434   1.042   6.038   6.618  0.8101 -0.6207  0.2893
  188VAL   HG22 1435   1.034   5.952   6.780 -0.8524 -0.9514 -0.0345
  188VAL   HG23 1436   0.968   6.116   6.761 -1.4649 -2.0108  1.7897
  188VAL      C 1437   0.625   5.983   6.583  0.1481  0.0535  0.0201
  188VAL      O 1438   0.594   5.962   6.466 -0.1130  0.3347  0.0373
  189PHE      N 1439   0.533   5.949   6.676  0.4001  0.0120  0.2562
  189PHE     HN 1440   0.554   5.959   6.772 -0.5001 -0.4184  0.5043
  189PHE     CA 1441   0.405   5.891   6.651  0.1124  0.7714 -0.0672
  189PHE     HA 1442   0.415   5.806   6.586 -2.7844  0.5207 -0.3452
  189PHE     CB 1443   0.347   5.845   6.786 -0.2111  0.2072 -0.3939
  189PHE    HB1 1444   0.327   5.928   6.858  0.6486 -0.5006  0.6777
  189PHE    HB2 1445   0.418   5.779   6.839 -1.6273  0.1042  1.5143
  189PHE     CG 1446   0.222   5.764   6.780 -0.4467  0.5248  0.0449
  189PHE    CD1 1447   0.100   5.815   6.744 -0.3953  1.0648  0.6229
  189PHE    HD1 1448   0.091   5.920   6.721  0.6448  0.8240 -1.0787
  189PHE    CE1 1449  -0.015   5.739   6.741  0.3246 -0.0120 -0.5608
  189PHE    HE1 1450  -0.111   5.782   6.716 -0.8832 -2.1883  0.0516
  189PHE     CZ 1451  -0.006   5.606   6.777  0.1429  0.1895  0.2349
  189PHE     HZ 1452  -0.087   5.535   6.778  1.5484 -1.4935  1.0437
  189PHE    CD2 1453   0.230   5.629   6.809  0.2316  0.5259 -0.1100
  189PHE    HD2 1454   0.321   5.586   6.846 -0.2181 -0.0358  0.3536
  189PHE    CE2 1455   0.115   5.553   6.815  0.4337  0.1611 -0.7079
  189PHE    HE2 1456   0.122   5.447   6.835 -0.1182 -0.2928 -2.7844
  189PHE      C 1457   0.318   5.994   6.588 -0.2287  0.3112 -0.3533
  189PHE      O 1458   0.251   5.963   6.490 -0.0221 -0.2368 -0.3251
  190LEU      N 1459   0.322   6.121   6.632 -0.5865  0.0864  0.3417
  190LEU     HN 1460   0.369   6.146   6.716 -0.9195  1.2046  0.2204
  190LEU     CA 1461   0.250   6.223   6.563 -0.0871 -0.0723 -0.4235
  190LEU     HA 1462   0.150   6.183   6.550  1.0293 -2.4989 -2.2581
  190LEU     CB 1463   0.232   6.350   6.648 -0.0123 -0.2403 -0.1558
  190LEU    HB1 1464   0.179   6.429   6.590  0.9343  0.8119  0.3775
  190LEU    HB2 1465   0.338   6.376   6.666  0.0501 -1.3345  1.1585
  190LEU     CG 1466   0.144   6.324   6.772 -0.0431  0.2162 -0.0790
  190LEU     HG 1467   0.175   6.231   6.824  0.2992 -0.2200 -1.0405
  190LEU    CD1 1468   0.148   6.433   6.880 -0.5351 -0.0370  0.1937
  190LEU   HD11 1469   0.252   6.445   6.917 -0.1194  0.4271 -1.1016
  190LEU   HD12 1470   0.090   6.389   6.964  0.9794 -3.1122 -0.2328
  190LEU   HD13 1471   0.118   6.530   6.835  2.1950  1.0457  0.5037
  190LEU    CD2 1472  -0.003   6.296   6.739  0.1852 -0.7928 -0.2882
  190LEU   HD21 1473  -0.042   6.376   6.672  0.9892  1.4398  1.7531
  190LEU   HD22 1474  -0.070   6.288   6.828  0.8998 -0.6651  0.2676
  190LEU   HD23 1475  -0.007   6.199   6.686  0.8078 -0.8955 -0.1477
  190LEU      C 1476   0.292   6.251   6.422 -0.0832  0.4398 -0.3249
  190LEU      O 1477   0.206   6.265   6.335 -0.6333  0.4654  0.2118
  191PHE      N 1478   0.424   6.251   6.398 -0.0722  0.8794 -0.2752
  191PHE     HN 1479   0.490   6.244   6.472 -1.6266 -0.9335  1.0308
  191PHE     CA 1480   0.475   6.248   6.264  0.1560  0.0448 -0.1738
  191PHE     HA 1481   0.438   6.340   6.223 -3.5521 -0.4426  1.6280
  191PHE     CB 1482   0.628   6.257   6.283  0.1608 -0.4495  0.0489
  191PHE    HB1 1483   0.658   6.185   6.362  3.4726 -0.6109 -1.2054
  191PHE    HB2 1484   0.649   6.358   6.324 -0.9772 -0.8833  1.8284
  191PHE     CG 1485   0.709   6.231   6.160  0.1276  0.4286 -0.1683
  191PHE    CD1 1486   0.702   6.317   6.053  0.0323  0.1153 -0.4163
  191PHE    HD1 1487   0.621   6.387   6.066 -1.1907 -1.5634  1.7379
  191PHE    CE1 1488   0.793   6.310   5.951  0.5662  0.2002  0.0455
  191PHE    HE1 1489   0.787   6.366   5.858  0.0626 -0.6114 -0.4249
  191PHE     CZ 1490   0.887   6.211   5.954  0.7601  0.3781 -0.1007
  191PHE     HZ 1491   0.947   6.191   5.866  2.4901  1.0467  0.8699
  191PHE    CD2 1492   0.812   6.139   6.161  0.0653  0.3555 -0.4677
  191PHE    HD2 1493   0.821   6.085   6.254 -0.8446  1.5510  0.3553
  191PHE    CE2 1494   0.897   6.118   6.056  0.3212  0.1893 -0.2279
  191PHE    HE2 1495   0.983   6.053   6.061 -1.3514 -2.2687 -1.2721
  191PHE      C 1496   0.429   6.136   6.178  0.6371 -0.3611  0.0873
  191PHE      O 1497   0.397   6.151   6.060  0.5185 -0.3022  0.1266
  192LYS      N 1498   0.430   6.013   6.232  0.5320 -0.4276 -0.0599
  192LYS     HN 1499   0.467   5.999   6.324 -1.1236  1.3479  0.9448
  192LYS     CA 1500   0.378   5.898   6.165  0.0807  0.1161 -0.6532
  192LYS     HA 1501   0.412   5.879   6.064 -1.3865 -2.4989 -0.7491
  192LYS     CB 1502   0.413   5.776   6.253 -0.5093  0.2419 -0.2362
  192LYS    HB1 1503   0.346   5.690   6.233  1.5079 -1.6746  0.7819
  192LYS    HB2 1504   0.396   5.813   6.356 -0.1014  0.9030 -0.3989
  192LYS     CG 1505   0.558   5.730   6.240 -0.5162  0.0359  0.4292
  192LYS    HG1 1506   0.630   5.813   6.259  2.0767 -1.7416 -1.0198
  192LYS    HG2 1507   0.589   5.700   6.138  3.3686  4.0335  0.1289
  192LYS     CD 1508   0.602   5.616   6.332  0.3093 -0.1555 -0.1923
  192LYS    HD1 1509   0.544   5.525   6.303  0.1992  0.9861 -4.1155
  192LYS    HD2 1510   0.577   5.634   6.439 -0.3982 -0.5683 -0.2809
  192LYS     CE 1511   0.749   5.576   6.311  0.1323 -0.6851 -0.4478
  192LYS    HE1 1512   0.819   5.660   6.327 -1.2825  0.4136  0.2544
  192LYS    HE2 1513   0.760   5.553   6.203  2.6438  1.0732 -0.6469
  192LYS     NZ 1514   0.789   5.467   6.402  0.5130  0.3112  0.6049
  192LYS    HZ1 1515   0.777   5.505   6.498 -1.8388  4.5295 -1.0813
  192LYS    HZ2 1516   0.890   5.448   6.388  0.2388 -0.1553 -0.9706
  192LYS    HZ3 1517   0.722   5.388   6.391  2.0273 -0.7382 -2.0690
  192LYS      C 1518   0.231   5.897   6.143  0.0232  0.2904 -0.2823
  192LYS      O 1519   0.192   5.866   6.031  0.2436  0.1494 -0.3206
  193LEU      N 1520   0.148   5.940   6.240 -0.0400  0.4987 -0.4281
  193LEU     HN 1521   0.180   5.955   6.333  2.4609  0.4960 -1.2094
  193LEU     CA 1522   0.009   5.961   6.212 -0.1754  0.3448  0.1152
  193LEU     HA 1523  -0.028   5.867   6.173 -2.5500 -0.0152  2.9407
  193LEU     CB 1524  -0.072   5.979   6.341 -0.0329  0.5019  0.1839
  193LEU    HB1 1525  -0.012   6.046   6.406  0.6612 -0.6356  0.7560
  193LEU    HB2 1526  -0.073   5.877   6.387 -0.1269 -0.1415 -1.2044
  193LEU     CG 1527  -0.219   6.026   6.343 -0.0746  0.3803  0.0289
  193LEU     HG 1528  -0.228   6.125   6.292  0.5493  2.0528  2.9360
  193LEU    CD1 1529  -0.295   5.909   6.278  0.0242  0.2021  0.2349
  193LEU   HD11 1530  -0.404   5.928   6.265 -0.0108 -1.3061 -2.2513
  193LEU   HD12 1531  -0.284   5.825   6.350 -0.4194 -1.7844 -1.9196
  193LEU   HD13 1532  -0.254   5.875   6.181  0.1081 -1.4032  0.8106
  193LEU    CD2 1533  -0.274   6.040   6.485 -0.5039  0.7860 -0.1733
  193LEU   HD21 1534  -0.233   6.127   6.541 -1.4728  1.8075 -1.0314
  193LEU   HD22 1535  -0.244   5.957   6.553 -2.9614  0.9172  1.1638
  193LEU   HD23 1536  -0.384   6.049   6.491 -0.9162 -2.9367  0.4203
  193LEU      C 1537  -0.021   6.065   6.109 -0.0333  0.0385 -0.2364
  193LEU      O 1538  -0.109   6.052   6.025  0.0411 -0.3558 -0.2548
  194GLY      N 1539   0.051   6.179   6.109  0.3882 -0.2215  0.6438
  194GLY     HN 1540   0.117   6.187   6.183 -1.1899  1.5120  1.9698
  194GLY     CA 1541   0.052   6.286   6.015 -1.1026 -0.8491 -0.1175
  194GLY    HA1 1542   0.111   6.365   6.060  2.2722 -1.1915 -3.4972
  194GLY    HA2 1543  -0.040   6.344   6.009  0.6540  2.0994 -0.5067
  194GLY      C 1544   0.092   6.258   5.875  0.1916  0.0017  0.0663
  194GLY      O 1545   0.031   6.318   5.786 -0.0921 -0.1724  0.1431
  195GLY      N 1546   0.188   6.166   5.854  0.2872  0.1679 -0.2306
  195GLY     HN 1547   0.256   6.135   5.920  2.3557 -0.0581 -2.3376
  195GLY     CA 1548   0.232   6.128   5.723  0.1060 -0.3713 -0.1364
  195GLY    HA1 1549   0.315   6.058   5.726 -1.4283 -2.2458  1.5404
  195GLY    HA2 1550   0.247   6.216   5.662  0.6702 -0.1244  0.3428
  195GLY      C 1551   0.128   6.055   5.645  0.6096 -0.5739 -0.6280
  195GLY      O 1552   0.101   6.081   5.528  0.3361  0.0982 -0.4212
  196VAL      N 1553   0.052   5.966   5.711 -0.1133  0.2691 -0.3017
  196VAL     HN 1554   0.076   5.954   5.807 -0.9974  1.1036  0.0444
  196VAL     CA 1555  -0.049   5.879   5.659  0.2662 -0.2712 -0.1476
  196VAL     HA 1556  -0.021   5.849   5.559 -0.1367 -0.5341 -0.1794
  196VAL     CB 1557  -0.072   5.759   5.745 -0.3255 -0.3280 -0.3828
  196VAL     HB 1558  -0.078   5.787   5.853  2.2028 -2.3194  0.3549
  196VAL    CG1 1559  -0.202   5.688   5.705 -0.6904  0.1503 -0.0717
  196VAL   HG11 1560  -0.201   5.659   5.598  1.0085  1.8251 -0.5464
  196VAL   HG12 1561  -0.297   5.745   5.715 -1.5282 -1.2546  0.2876
  196VAL   HG13 1562  -0.214   5.596   5.767 -0.8982 -0.5272 -1.0956
  196VAL    CG2 1563   0.050   5.668   5.731  0.2074  0.2599  0.3004
  196VAL   HG21 1564   0.031   5.569   5.778  0.1652  1.5090  3.0801
  196VAL   HG22 1565   0.142   5.710   5.778 -0.1425  0.5281  0.7514
  196VAL   HG23 1566   0.072   5.661   5.622  0.5731  0.8941  0.3321
  196VAL      C 1567  -0.168   5.967   5.643  0.3083 -0.1900 -0.0129
  196VAL      O 1568  -0.244   5.958   5.546  0.2445 -0.7620  0.0827
  197THR      N 1569  -0.188   6.056   5.741 -0.3114  0.0663 -0.3659
  197THR     HN 1570  -0.125   6.064   5.818 -0.7451  1.4677 -0.1214
  197THR     CA 1571  -0.298   6.148   5.737 -0.5444 -0.1908  0.1058
  197THR     HA 1572  -0.371   6.094   5.678  0.8309 -0.0493 -1.7774
  197THR     CB 1573  -0.365   6.194   5.863  0.1488  0.3770  0.2700
  197THR     HB 1574  -0.442   6.270   5.835 -0.9437 -0.1055  1.8166
  197THR    OG1 1575  -0.272   6.250   5.955  0.4031 -0.1911  0.3611
  197THR    HG1 1576  -0.206   6.185   5.977 -0.6031 -0.9141  1.3614
  197THR    CG2 1577  -0.434   6.074   5.930  0.2890  0.0996 -0.0853
  197THR   HG21 1578  -0.374   5.981   5.940 -1.1830 -0.8743  0.0206
  197THR   HG22 1579  -0.507   6.035   5.856  0.7087 -0.9969  0.0511
  197THR   HG23 1580  -0.475   6.094   6.031  1.1925  2.4030 -0.1139
  197THR      C 1581  -0.286   6.255   5.634  0.6003 -0.3683  0.0477
  197THR      O 1582  -0.384   6.286   5.568  0.6684  0.1396  0.1844
  198ALA      N 1583  -0.167   6.314   5.615  0.5678 -0.4323 -0.3481
  198ALA     HN 1584  -0.094   6.291   5.679  0.5964 -2.2821 -0.9646
  198ALA     CA 1585  -0.134   6.406   5.511  0.6819  0.0264  0.0941
  198ALA     HA 1586  -0.208   6.485   5.511 -1.5198 -1.9422  0.0093
  198ALA     CB 1587   0.003   6.475   5.526  0.4892  0.3350  0.4723
  198ALA    HB1 1588   0.005   6.536   5.619 -0.7327 -1.8242  2.0134
  198ALA    HB2 1589   0.029   6.548   5.447 -0.7780  0.0463 -0.2443
  198ALA    HB3 1590   0.079   6.396   5.548 -2.2945 -1.9095  2.8307
  198ALA      C 1591  -0.147   6.337   5.380 -0.1097  0.1810  0.0893
  198ALA      O 1592  -0.195   6.403   5.288 -0.0416  0.4031  0.2139
  199SER      N 1593  -0.102   6.212   5.360 -0.3438  0.1321 -0.1420
  199SER     HN 1594  -0.063   6.173   5.443 -0.2926  1.9807  0.7444
  199SER     CA 1595  -0.093   6.134   5.240 -0.0571  0.1537 -0.1369
  199SER     HA 1596  -0.029   6.189   5.173  1.0848 -1.2121 -0.1992
  199SER     CB 1597  -0.022   6.001   5.267  0.0769  0.2093 -0.2217
  199SER    HB1 1598  -0.070   5.956   5.356 -1.2565  2.5159  0.2783
  199SER    HB2 1599   0.085   6.009   5.296 -0.5526 -0.3749  2.5917
  199SER     OG 1600  -0.034   5.904   5.163  0.1108 -0.3202  0.2613
  199SER    HG1 1601   0.012   5.954   5.095 -0.2856  2.7044  2.0471
  199SER      C 1602  -0.229   6.112   5.182  0.0311 -0.1118 -0.2448
  199SER      O 1603  -0.253   6.154   5.069 -0.2887  0.1654 -0.0779
  200PHE      N 1604  -0.328   6.065   5.260 -0.3413  0.3188 -0.4578
  200PHE     HN 1605  -0.306   6.047   5.355  0.0360  0.8358 -0.4400
  200PHE     CA 1606  -0.463   6.060   5.213 -0.4695  0.1281 -0.0706
  200PHE     HA 1607  -0.477   5.998   5.126 -0.5591  1.0855 -0.7562
  200PHE     CB 1608  -0.559   6.006   5.321 -0.3664  0.4747  0.1992
  200PHE    HB1 1609  -0.567   6.071   5.411 -0.3775 -1.5626  1.7481
  200PHE    HB2 1610  -0.510   5.916   5.363 -0.0362  0.9430  0.8367
  200PHE     CG 1611  -0.695   5.966   5.275 -0.2276  0.2139  0.0135
  200PHE    CD1 1612  -0.708   5.883   5.166  0.2225 -0.6300  0.5864
  200PHE    HD1 1613  -0.619   5.847   5.118  0.3799  1.9667 -1.3313
  200PHE    CE1 1614  -0.832   5.839   5.126  0.1970 -0.1232  0.0875
  200PHE    HE1 1615  -0.848   5.765   5.049  2.1016  0.7080 -1.1637
  200PHE     CZ 1616  -0.942   5.900   5.182  0.4602 -0.0074  0.4809
  200PHE     HZ 1617  -1.040   5.881   5.141  1.0853  1.9936 -2.2034
  200PHE    CD2 1618  -0.807   6.018   5.335 -0.2138 -0.3833  0.5742
  200PHE    HD2 1619  -0.794   6.088   5.416 -0.2445 -0.5629  0.7368
  200PHE    CE2 1620  -0.932   5.993   5.283 -0.2129  0.3867  0.1891
  200PHE    HE2 1621  -1.020   6.041   5.323  1.0843  1.5305  1.8075
  200PHE      C 1622  -0.522   6.193   5.181  0.5633  0.4163 -0.8149
  200PHE      O 1623  -0.583   6.219   5.077 -0.3944 -0.5442 -0.5146
  201THR      N 1624  -0.501   6.293   5.268 -0.2683 -0.0038 -0.1119
  201THR     HN 1625  -0.447   6.285   5.352  1.6808 -1.3687 -1.3856
  201THR     CA 1626  -0.547   6.427   5.248  0.1176  0.1278 -0.1447
  201THR     HA 1627  -0.655   6.419   5.244 -0.0006  1.7456 -0.6808
  201THR     CB 1628  -0.508   6.528   5.352  0.5617 -0.3725  0.1793
  201THR     HB 1629  -0.400   6.552   5.343  0.7579 -1.5688 -1.1425
  201THR    OG1 1630  -0.553   6.487   5.480 -0.1356  0.1005  0.0888
  201THR    HG1 1631  -0.497   6.412   5.501  0.5138 -0.2166 -2.4831
  201THR    CG2 1632  -0.581   6.661   5.331  0.2143 -0.6344 -0.3116
  201THR   HG21 1633  -0.690   6.645   5.318  0.1580  0.4098 -1.3280
  201THR   HG22 1634  -0.545   6.712   5.239  1.8499 -0.7935  0.2152
  201THR   HG23 1635  -0.561   6.738   5.409 -1.0042 -0.9494  0.3304
  201THR      C 1636  -0.509   6.487   5.117  0.0471  0.0374 -0.2069
  201THR      O 1637  -0.590   6.545   5.046 -0.0256 -0.0250 -0.1758
  202ALA      N 1638  -0.379   6.477   5.084  0.0759  0.1287 -0.1220
  202ALA     HN 1639  -0.325   6.437   5.158 -2.4015  0.2259  1.8476
  202ALA     CA 1640  -0.328   6.531   4.962 -0.2055  0.4273 -0.1056
  202ALA     HA 1641  -0.373   6.626   4.935  0.3249  0.5607 -0.5467
  202ALA     CB 1642  -0.176   6.551   4.965 -0.2132  0.4577  0.0649
  202ALA    HB1 1643  -0.148   6.628   5.040 -2.8080  2.4847 -0.8880
  202ALA    HB2 1644  -0.131   6.585   4.869 -0.5564  1.0035  0.0914
  202ALA    HB3 1645  -0.119   6.462   4.998 -0.8662  0.4900  1.3323
  202ALA      C 1646  -0.360   6.447   4.843 -0.7250  0.1211  0.2487
  202ALA      O 1647  -0.361   6.499   4.732  0.1386  0.2043  0.2691
  203SER      N 1648  -0.381   6.315   4.856 -0.7141  0.1251  0.3072
  203SER     HN 1649  -0.368   6.269   4.944 -0.3308  1.0316  0.7330
  203SER     CA 1650  -0.446   6.235   4.757  0.2422 -0.0257 -0.2147
  203SER     HA 1651  -0.383   6.245   4.670  0.8445 -1.0307  0.0907
  203SER     CB 1652  -0.454   6.088   4.800  0.1111  0.0678  0.0805
  203SER    HB1 1653  -0.507   6.070   4.897 -0.9019 -3.0374 -0.9325
  203SER    HB2 1654  -0.352   6.050   4.825 -0.4995 -1.8242 -0.1372
  203SER     OG 1655  -0.508   6.006   4.698  0.3784  0.1264 -0.1080
  203SER    HG1 1656  -0.447   5.932   4.687  2.9851  1.9357  1.0961
  203SER      C 1657  -0.583   6.286   4.727  0.3319  0.1305 -0.3641
  203SER      O 1658  -0.609   6.320   4.612 -0.2659  0.3558 -0.1671
  204VAL      N 1659  -0.662   6.321   4.830  0.2052 -0.0069 -0.4140
  204VAL     HN 1660  -0.649   6.289   4.924  0.5915  3.9747  1.0908
  204VAL     CA 1661  -0.795   6.369   4.806 -0.0092 -0.5196 -0.2507
  204VAL     HA 1662  -0.840   6.316   4.723  1.4026  0.4614 -1.7191
  204VAL     CB 1663  -0.870   6.347   4.934 -0.6220 -0.3871 -0.5884
  204VAL     HB 1664  -0.807   6.386   5.016  0.8685  2.1811 -2.7615
  204VAL    CG1 1665  -1.006   6.420   4.929 -0.0609  0.7179 -0.1287
  204VAL   HG11 1666  -1.067   6.372   4.849  0.7243  1.7403 -1.3824
  204VAL   HG12 1667  -0.996   6.528   4.907 -3.2093  0.9626 -0.7573
  204VAL   HG13 1668  -1.056   6.410   5.028  0.3255 -3.8640 -0.1550
  204VAL    CG2 1669  -0.894   6.196   4.944 -0.2653 -0.3825  0.4465
  204VAL   HG21 1670  -0.960   6.185   5.033  0.4440 -0.2612  0.9948
  204VAL   HG22 1671  -0.800   6.138   4.957 -0.5014 -0.6296  1.1189
  204VAL   HG23 1672  -0.959   6.166   4.859 -0.6357 -0.9361  0.9116
  204VAL      C 1673  -0.794   6.507   4.751  0.4520 -0.5879 -0.4235
  204VAL      O 1674  -0.874   6.541   4.664  0.3135 -0.0314 -0.0772
  205GLY      N 1675  -0.695   6.588   4.792 -0.0441 -0.1957  0.0217
  205GLY     HN 1676  -0.637   6.565   4.871  1.1951  3.2370  0.2780
  205GLY     CA 1677  -0.663   6.707   4.721  0.1825 -0.4258 -0.2700
  205GLY    HA1 1678  -0.580   6.760   4.765 -0.5789  0.6181 -0.0181
  205GLY    HA2 1679  -0.748   6.774   4.726  0.6029  0.0957 -0.0163
  205GLY      C 1680  -0.627   6.696   4.577 -0.4438  0.0253 -0.4670
  205GLY      O 1681  -0.674   6.767   4.488  0.0423  0.7547 -0.1582
  206SER      N 1682  -0.542   6.599   4.539 -0.4001 -0.0612 -0.1498
  206SER     HN 1683  -0.500   6.538   4.606  2.1683  0.7865 -0.8732
  206SER     CA 1684  -0.494   6.582   4.405  0.0211  0.1669 -0.0274
  206SER     HA 1685  -0.462   6.678   4.367  1.5177 -0.3728 -0.2280
  206SER     CB 1686  -0.393   6.466   4.402 -0.0955  0.0494  0.4175
  206SER    HB1 1687  -0.376   6.432   4.297 -2.0175 -0.2628  0.1774
  206SER    HB2 1688  -0.436   6.376   4.451 -0.4749  0.0026  0.0001
  206SER     OG 1689  -0.274   6.501   4.470  0.1297  0.2458 -0.0728
  206SER    HG1 1690  -0.285   6.505   4.565  2.0573 -0.7498  0.2468
  206SER      C 1691  -0.600   6.539   4.310  0.4805  0.4953 -0.6983
  206SER      O 1692  -0.603   6.588   4.198  0.2054  0.2999 -0.7781
  207LEU      N 1693  -0.693   6.454   4.358  0.7660  0.2328 -0.5995
  207LEU     HN 1694  -0.682   6.403   4.443 -2.3668  1.1823  0.5564
  207LEU     CA 1695  -0.815   6.422   4.291  0.1359  0.3587  0.4653
  207LEU     HA 1696  -0.804   6.370   4.197  0.3618  2.7061 -0.8689
  207LEU     CB 1697  -0.897   6.324   4.377 -0.0719  0.0339 -0.0964
  207LEU    HB1 1698  -0.998   6.309   4.333  0.6788 -2.9369 -1.0411
  207LEU    HB2 1699  -0.906   6.368   4.479  3.2063  0.0995  0.2476
  207LEU     CG 1700  -0.846   6.180   4.395 -0.0037  0.0861  0.1257
  207LEU     HG 1701  -0.744   6.183   4.440  0.2757  0.2701 -0.5183
  207LEU    CD1 1702  -0.942   6.104   4.487 -0.3113  0.2472 -0.0610
  207LEU   HD11 1703  -0.963   6.142   4.590 -1.7979  0.6034 -0.4665
  207LEU   HD12 1704  -0.910   5.997   4.488  0.0122  0.3319 -0.9067
  207LEU   HD13 1705  -1.039   6.089   4.435  0.1059 -3.0045 -0.1675
  207LEU    CD2 1706  -0.833   6.094   4.269  0.2925  0.3353 -0.0160
  207LEU   HD21 1707  -0.748   6.135   4.211  0.8569  2.0230  1.8845
  207LEU   HD22 1708  -0.928   6.077   4.215 -1.7147 -1.0415  3.5995
  207LEU   HD23 1709  -0.808   5.994   4.310  2.0178  0.4900 -0.6182
  207LEU      C 1710  -0.906   6.536   4.260 -0.0468  0.0620 -0.1030
  207LEU      O 1711  -0.958   6.552   4.150 -0.1270  0.3340 -0.0259
  208PHE      N 1712  -0.929   6.626   4.357  0.1287 -0.1601  0.1460
  208PHE     HN 1713  -0.905   6.607   4.452 -2.1539  0.1240  0.8377
  208PHE     CA 1714  -0.999   6.749   4.341  0.3498 -0.0505  0.0197
  208PHE     HA 1715  -1.098   6.719   4.311  0.7639 -2.1543  0.6373
  208PHE     CB 1716  -1.008   6.801   4.486  0.8519  0.2666 -0.0620
  208PHE    HB1 1717  -0.908   6.815   4.532  0.5791  1.6421  0.1743
  208PHE    HB2 1718  -1.059   6.726   4.549 -1.4961  0.3661 -1.7102
  208PHE     CG 1719  -1.085   6.927   4.507  0.0510 -0.2770  0.3280
  208PHE    CD1 1720  -1.221   6.937   4.524  0.0568  0.1216  0.1736
  208PHE    HD1 1721  -1.280   6.847   4.516 -0.0168  0.2055 -0.2185
  208PHE    CE1 1722  -1.281   7.057   4.553 -0.1862  0.2522 -0.8371
  208PHE    HE1 1723  -1.388   7.062   4.567  0.0293  2.2856  0.4359
  208PHE     CZ 1724  -1.203   7.166   4.586  0.3291 -0.2192 -0.4735
  208PHE     HZ 1725  -1.248   7.255   4.627  0.5613  0.1416 -0.9872
  208PHE    CD2 1726  -1.008   7.041   4.522  0.0859 -0.2388 -0.1151
  208PHE    HD2 1727  -0.901   7.034   4.517  0.1859 -0.1496  1.4089
  208PHE    CE2 1728  -1.068   7.157   4.565  0.5045 -0.2825  0.6124
  208PHE    HE2 1729  -0.999   7.239   4.581  1.5863 -1.5828  3.1096
  208PHE      C 1730  -0.943   6.856   4.254 -0.0165 -0.3206 -0.5519
  208PHE      O 1731  -1.016   6.931   4.190 -0.1516 -0.0044 -0.0285
  209LEU      N 1732  -0.810   6.875   4.244 -0.0630  0.3460  0.0095
  209LEU     HN 1733  -0.739   6.824   4.292  0.8138 -0.3991 -1.9626
  209LEU     CA 1734  -0.749   6.957   4.143 -0.4095  0.3986 -0.1599
  209LEU     HA 1735  -0.785   7.056   4.163 -3.3457 -0.5727 -0.1702
  209LEU     CB 1736  -0.596   6.958   4.159 -0.4609  0.5325  0.3441
  209LEU    HB1 1737  -0.532   7.017   4.090  2.3198 -2.2234  0.3407
  209LEU    HB2 1738  -0.555   6.855   4.154  0.5912  0.7282  3.1165
  209LEU     CG 1739  -0.545   7.010   4.295 -0.8629  0.3782  0.5559
  209LEU     HG 1740  -0.591   6.951   4.377  0.1165 -0.3427  0.6026
  209LEU    CD1 1741  -0.392   7.016   4.307 -0.8160 -0.0895  0.2579
  209LEU   HD11 1742  -0.349   7.060   4.401  0.4666  0.7565 -0.6860
  209LEU   HD12 1743  -0.358   7.075   4.219  0.3428  1.0928  1.4473
  209LEU   HD13 1744  -0.351   6.914   4.297  0.6723  0.7299 -3.6246
  209LEU    CD2 1745  -0.603   7.151   4.316 -0.0099  0.8677 -0.2876
  209LEU   HD21 1746  -0.565   7.183   4.416 -1.0072  0.4489  0.2394
  209LEU   HD22 1747  -0.713   7.145   4.330  0.2120 -3.7193  1.3310
  209LEU   HD23 1748  -0.560   7.219   4.240 -0.9640  2.4029  0.5046
  209LEU      C 1749  -0.779   6.915   4.004  0.2658 -0.0465 -0.1762
  209LEU      O 1750  -0.815   6.995   3.918  0.8702  0.1860 -0.2144
  210THR      N 1751  -0.780   6.782   3.983 -0.2714 -0.0861  0.0912
  210THR     HN 1752  -0.756   6.715   4.054 -0.7577 -1.9509 -1.4259
  210THR     CA 1753  -0.820   6.730   3.856  0.3027  0.1105 -0.1711
  210THR     HA 1754  -0.781   6.791   3.775  1.0049  0.0499  0.1133
  210THR     CB 1755  -0.772   6.589   3.839  0.4240  0.2073 -0.6440
  210THR     HB 1756  -0.771   6.536   3.936 -0.0462 -0.7580 -1.1493
  210THR    OG1 1757  -0.634   6.594   3.806  0.5955  0.0620  0.0427
  210THR    HG1 1758  -0.604   6.508   3.835 -1.2082 -0.7169 -0.2793
  210THR    CG2 1759  -0.837   6.515   3.721 -0.2996 -0.5271  0.2005
  210THR   HG21 1760  -0.789   6.415   3.715  1.0341 -0.0535  2.0912
  210THR   HG22 1761  -0.832   6.568   3.623 -1.2278  0.0644  0.4595
  210THR   HG23 1762  -0.947   6.509   3.735 -0.7513 -0.2608 -2.5635
  210THR      C 1763  -0.965   6.736   3.822  0.3032 -0.6258 -0.3197
  210THR      O 1764  -1.002   6.767   3.709  0.3723  0.7231  0.0099
  211ALA      N 1765  -1.051   6.715   3.923  0.0343  0.2260 -0.3635
  211ALA     HN 1766  -1.009   6.675   4.005  2.0633  0.9091 -1.0077
  211ALA     CA 1767  -1.193   6.734   3.925  0.0492  0.3258  0.6493
  211ALA     HA 1768  -1.239   6.669   3.851  0.6869  2.2146 -1.5345
  211ALA     CB 1769  -1.239   6.702   4.068 -0.4530  0.7096  0.5777
  211ALA    HB1 1770  -1.349   6.689   4.069 -0.1546 -3.5863 -0.1811
  211ALA    HB2 1771  -1.206   6.778   4.142  1.4581  1.8693 -1.3540
  211ALA    HB3 1772  -1.206   6.602   4.103  0.4024  1.1818  1.1464
  211ALA      C 1773  -1.239   6.870   3.885 -0.2243  0.0284 -0.0650
  211ALA      O 1774  -1.327   6.875   3.799 -0.0174 -0.1561 -0.2917
  212ILE      N 1775  -1.176   6.977   3.935  0.6429 -0.4711 -0.0661
  212ILE     HN 1776  -1.121   6.974   4.019 -1.5662 -2.1287  1.4455
  212ILE     CA 1777  -1.205   7.114   3.905  0.2104 -0.4965  0.2308
  212ILE     HA 1778  -1.309   7.136   3.925  0.1241  0.1734 -0.9289
  212ILE     CB 1779  -1.119   7.201   3.991  0.2838 -0.2811 -0.0588
  212ILE     HB 1780  -1.019   7.153   3.990  1.3414  1.8168  0.0812
  212ILE    CG2 1781  -1.098   7.341   3.933  0.1058 -0.1039  0.2966
  212ILE   HG21 1782  -1.033   7.400   4.001  1.3223 -1.9294  0.7794
  212ILE   HG22 1783  -1.198   7.390   3.929 -0.1021 -0.2990  2.2304
  212ILE   HG23 1784  -1.045   7.343   3.835 -0.0803 -0.4915  0.1898
  212ILE    CG1 1785  -1.154   7.212   4.141  0.0673  0.3469 -0.1553
  212ILE   HG11 1786  -1.065   7.250   4.196 -0.1854 -1.4240  1.5701
  212ILE   HG12 1787  -1.178   7.112   4.182 -0.8839  1.0536  1.0791
  212ILE     CD 1788  -1.276   7.301   4.166  0.1812  0.3249  0.4818
  212ILE    HD1 1789  -1.341   7.299   4.076  1.1715  0.8211 -0.2693
  212ILE    HD2 1790  -1.251   7.408   4.183  1.3947  0.0758  0.3357
  212ILE    HD3 1791  -1.318   7.260   4.260  1.3939 -0.3609  0.7466
  212ILE      C 1792  -1.182   7.141   3.761  0.1540  0.3605  0.3780
  212ILE      O 1793  -1.271   7.190   3.691 -0.3214 -0.1665  0.6087
  213ASP      N 1794  -1.066   7.098   3.709 -0.4125 -0.5132 -0.2058
  213ASP     HN 1795  -0.998   7.061   3.772  1.5311 -0.1855 -1.9646
  213ASP     CA 1796  -1.004   7.127   3.583  0.2311 -0.0062  0.2209
  213ASP     HA 1797  -0.988   7.233   3.574 -1.8856  0.3067 -0.2247
  213ASP     CB 1798  -0.860   7.073   3.582  0.1638 -0.1785 -0.1159
  213ASP    HB1 1799  -0.850   6.978   3.638  1.4232  0.2474  0.4262
  213ASP    HB2 1800  -0.805   7.149   3.642 -1.3449 -1.0671  2.5219
  213ASP     CG 1801  -0.793   7.057   3.446  0.7727  0.3794  0.1159
  213ASP    OD1 1802  -0.779   7.151   3.363  0.2342  0.0310 -0.3750
  213ASP    OD2 1803  -0.763   6.940   3.412 -0.1383  0.2126 -0.1270
  213ASP      C 1804  -1.089   7.074   3.473  0.0592  0.3368  0.1889
  213ASP      O 1805  -1.117   7.147   3.378 -0.0711  0.6434  0.4587
  214ARG      N 1806  -1.128   6.946   3.488  0.3549  0.2074 -0.1432
  214ARG     HN 1807  -1.088   6.892   3.561  2.2340  0.0370 -1.2111
  214ARG     CA 1808  -1.207   6.884   3.387  0.2438 -0.2152  0.2030
  214ARG     HA 1809  -1.174   6.910   3.287 -1.7437  3.5082  0.3247
  214ARG     CB 1810  -1.200   6.732   3.409  0.8209 -0.2441 -0.1667
  214ARG    HB1 1811  -1.261   6.673   3.338 -1.3927 -0.9509  2.1446
  214ARG    HB2 1812  -1.240   6.711   3.511 -1.7667 -1.1930 -1.3141
  214ARG     CG 1813  -1.062   6.665   3.406  0.3338 -1.2880  0.1755
  214ARG    HG1 1814  -1.088   6.559   3.426 -2.9034 -0.0983  3.4171
  214ARG    HG2 1815  -0.989   6.691   3.486 -0.6102  1.5182  0.2546
  214ARG     CD 1816  -0.988   6.661   3.272 -0.0287 -0.1983 -0.0698
  214ARG    HD1 1817  -1.042   6.618   3.185  0.3846  0.9239 -0.8912
  214ARG    HD2 1818  -0.903   6.594   3.298 -1.6418 -2.1032  0.6467
  214ARG     NE 1819  -0.930   6.795   3.247 -0.4356 -0.0353 -0.1518
  214ARG     HE 1820  -0.887   6.854   3.316 -3.0320  1.5189  0.2804
  214ARG     CZ 1821  -0.922   6.861   3.127  0.0560 -0.3349 -0.2877
  214ARG    NH1 1822  -0.964   6.805   3.010 -0.1073 -0.7091 -0.0527
  214ARG   HH11 1823  -0.972   6.869   2.934 -2.5091  0.5487  1.1495
  214ARG   HH12 1824  -1.037   6.737   3.015 -0.5749 -0.1015  2.6849
  214ARG    NH2 1825  -0.880   6.990   3.121 -0.6673 -0.0541  0.4895
  214ARG   HH21 1826  -0.851   7.033   3.207  1.2286 -0.7417  0.2387
  214ARG   HH22 1827  -0.860   7.032   3.033  2.3563  0.3529  1.2573
  214ARG      C 1828  -1.350   6.928   3.382  0.1559 -0.5141  0.0662
  214ARG      O 1829  -1.413   6.924   3.276  0.0973  1.1230  0.0231
  215TYR      N 1830  -1.410   6.971   3.494  0.2602 -0.4200  0.0869
  215TYR     HN 1831  -1.353   6.981   3.575  0.5592  1.0915 -0.2790
  215TYR     CA 1832  -1.548   7.008   3.502  0.3079 -0.0800 -0.5666
  215TYR     HA 1833  -1.608   6.935   3.450 -0.2803  0.1032 -0.1524
  215TYR     CB 1834  -1.597   7.028   3.647 -0.4538  0.4225 -0.8840
  215TYR    HB1 1835  -1.543   7.107   3.704 -2.4069  1.7537 -0.7877
  215TYR    HB2 1836  -1.570   6.937   3.704  1.6196  0.8650 -1.0490
  215TYR     CG 1837  -1.744   7.047   3.657 -0.4042  0.2959  0.1551
  215TYR    CD1 1838  -1.819   6.942   3.704 -0.4059  0.2290  0.0035
  215TYR    HD1 1839  -1.773   6.847   3.724 -0.2973  0.3322  0.2475
  215TYR    CE1 1840  -1.953   6.961   3.730 -0.3541  0.1301  0.3524
  215TYR    HE1 1841  -2.012   6.877   3.763  0.4519 -0.8720 -0.6722
  215TYR     CZ 1842  -2.015   7.078   3.692 -0.3782 -0.1643 -0.5359
  215TYR     OH 1843  -2.154   7.092   3.711 -0.2210  0.8733 -0.0858
  215TYR     HH 1844  -2.170   7.186   3.706 -0.5763  0.8187 -0.0252
  215TYR    CD2 1845  -1.806   7.162   3.616 -0.3358  0.2840  0.0180
  215TYR    HD2 1846  -1.750   7.242   3.570  0.1430  0.0498  0.1855
  215TYR    CE2 1847  -1.941   7.180   3.636 -0.4872 -0.1317 -0.6201
  215TYR    HE2 1848  -1.988   7.274   3.613 -0.6072  0.0657  0.3932
  215TYR      C 1849  -1.567   7.131   3.420  0.1770  0.0634 -0.3260
  215TYR      O 1850  -1.665   7.146   3.347  0.2546 -0.4051 -0.5325
  216ILE      N 1851  -1.477   7.231   3.423 -0.2209  0.4041  0.3836
  216ILE     HN 1852  -1.400   7.210   3.483 -1.2816  0.1578  1.7171
  216ILE     CA 1853  -1.487   7.351   3.346  0.2190  0.3371  0.2172
  216ILE     HA 1854  -1.586   7.390   3.366  0.6262  0.5857  1.9548
  216ILE     CB 1855  -1.387   7.454   3.391  0.5892  0.0069  0.1495
  216ILE     HB 1856  -1.287   7.419   3.358 -0.0378 -0.8370 -0.9315
  216ILE    CG2 1857  -1.407   7.585   3.314  0.0865 -0.1726 -0.0315
  216ILE   HG21 1858  -1.509   7.627   3.332 -0.1510 -0.7796  0.0613
  216ILE   HG22 1859  -1.392   7.566   3.206  0.7494  1.2985 -0.2319
  216ILE   HG23 1860  -1.331   7.657   3.351 -0.3472 -0.6438  1.8890
  216ILE    CG1 1861  -1.365   7.478   3.541 -0.0605  0.0624  0.2373
  216ILE   HG11 1862  -1.410   7.394   3.599  1.5451 -0.4658  0.7495
  216ILE   HG12 1863  -1.415   7.571   3.576 -0.0235 -0.8016  2.8042
  216ILE     CD 1864  -1.220   7.494   3.586 -0.0764  0.1162  0.2712
  216ILE    HD1 1865  -1.224   7.515   3.695 -1.5330  3.2376 -0.2574
  216ILE    HD2 1866  -1.178   7.585   3.539 -0.4905 -0.0493 -0.4374
  216ILE    HD3 1867  -1.161   7.403   3.563 -2.8205 -1.2657 -1.9907
  216ILE      C 1868  -1.462   7.325   3.202 -0.1578 -0.5094  0.2988
  216ILE      O 1869  -1.537   7.376   3.118  0.4454  0.2113  0.1861
  217SER      N 1870  -1.360   7.246   3.164  0.6452  0.7963 -0.3411
  217SER     HN 1871  -1.300   7.215   3.237 -0.6694 -2.3334 -0.4370
  217SER     CA 1872  -1.339   7.196   3.032  0.5202  0.0965 -0.1002
  217SER     HA 1873  -1.330   7.287   2.974 -3.5971  0.3787 -0.6124
  217SER     CB 1874  -1.220   7.100   3.023  0.2623 -0.2693  0.3270
  217SER    HB1 1875  -1.246   7.014   3.088  3.7293 -1.0884  0.8765
  217SER    HB2 1876  -1.128   7.151   3.059  1.1380 -1.6022  0.0559
  217SER     OG 1877  -1.190   7.051   2.893  0.5833  0.5191  0.0981
  217SER    HG1 1878  -1.125   7.109   2.854  1.2610  0.5879  1.2833
  217SER      C 1879  -1.457   7.134   2.965  1.0687 -0.4833 -0.5445
  217SER      O 1880  -1.472   7.166   2.847 -0.2918  0.0680 -0.2443
  218ILE      N 1881  -1.537   7.038   3.014  0.4837  0.2607 -0.0052
  218ILE     HN 1882  -1.532   6.992   3.102 -0.8434 -0.1236 -0.1021
  218ILE     CA 1883  -1.652   6.990   2.943  0.3941  0.2947  0.1166
  218ILE     HA 1884  -1.622   6.975   2.840  0.4806 -1.8871  0.4237
  218ILE     CB 1885  -1.696   6.856   2.993  0.4817  0.2350  0.0344
  218ILE     HB 1886  -1.793   6.828   2.946  0.3077  2.2165 -0.8778
  218ILE    CG2 1887  -1.592   6.749   2.955 -0.0436 -0.2518 -0.0634
  218ILE   HG21 1888  -1.491   6.782   2.989 -0.3544  1.4702 -0.6892
  218ILE   HG22 1889  -1.595   6.729   2.846  3.3231 -0.1891 -0.3006
  218ILE   HG23 1890  -1.626   6.661   3.013 -0.9957 -0.6886 -1.2491
  218ILE    CG1 1891  -1.736   6.864   3.141  0.0147  0.6322 -0.1122
  218ILE   HG11 1892  -1.771   6.963   3.177 -1.7326 -0.2036  0.6372
  218ILE   HG12 1893  -1.648   6.826   3.197 -0.1393 -1.5048 -1.2424
  218ILE     CD 1894  -1.854   6.779   3.189  0.2271  0.4872  0.1526
  218ILE    HD1 1895  -1.944   6.844   3.193 -0.9164 -1.0927  2.5590
  218ILE    HD2 1896  -1.847   6.737   3.291 -1.4505 -1.3325 -0.4151
  218ILE    HD3 1897  -1.866   6.694   3.118  1.2053  0.9426 -0.5826
  218ILE      C 1898  -1.770   7.082   2.941  0.2714  0.1352 -0.0419
  218ILE      O 1899  -1.856   7.078   2.854 -0.1015 -0.7641  0.3541
  219HSD      N 1900  -1.779   7.174   3.038 -0.0831 -0.0644  0.1173
  219HSD     HN 1901  -1.706   7.180   3.106 -0.9163  0.0055  1.0246
  219HSD     CA 1902  -1.896   7.251   3.067 -0.0671  0.0609 -0.1485
  219HSD     HA 1903  -1.983   7.201   3.027 -0.1691 -0.6794  0.9688
  219HSD     CB 1904  -1.913   7.248   3.220 -0.4568 -1.0937 -0.2071
  219HSD    HB1 1905  -1.823   7.292   3.266 -0.7516  0.5295 -1.1318
  219HSD    HB2 1906  -1.913   7.147   3.266 -0.5088 -0.9460  0.1182
  219HSD    ND1 1907  -2.155   7.317   3.254  0.0991 -0.0917  0.2835
  219HSD    HD1 1908  -2.201   7.247   3.200  0.2007  0.7716 -0.9746
  219HSD     CG 1909  -2.021   7.332   3.282  0.1349 -0.8729  0.5346
  219HSD    CE1 1910  -2.227   7.403   3.330 -0.0176 -0.1494  0.2390
  219HSD    HE1 1911  -2.336   7.407   3.332 -0.0421 -0.6376 -0.0543
  219HSD    NE2 1912  -2.145   7.468   3.411 -0.5585 -0.1141  0.7737
  219HSD    CD2 1913  -2.016   7.428   3.378 -0.8049 -0.3129  0.0296
  219HSD    HD2 1914  -1.928   7.469   3.424 -0.1203 -1.3957 -0.2848
  219HSD      C 1915  -1.892   7.389   3.012  0.5809 -0.1631 -0.6703
  219HSD      O 1916  -1.991   7.435   2.955 -0.4211 -0.0908  1.0703
  220ARG      N 1917  -1.781   7.464   3.023  0.2121  0.3116 -0.0847
  220ARG     HN 1918  -1.696   7.423   3.057 -0.0911 -1.0612 -0.8809
  220ARG     CA 1919  -1.767   7.602   2.989 -0.0034  0.2476 -0.4439
  220ARG     HA 1920  -1.845   7.623   2.917 -1.4131 -1.3581  0.5495
  220ARG     CB 1921  -1.778   7.694   3.112  0.0817 -0.4668  0.1080
  220ARG    HB1 1922  -1.765   7.802   3.088 -0.8938 -0.7384 -1.8667
  220ARG    HB2 1923  -1.707   7.663   3.191  2.4676 -0.4468 -1.8757
  220ARG     CG 1924  -1.919   7.690   3.171 -0.0030 -0.1151 -0.0653
  220ARG    HG1 1925  -1.913   7.737   3.271  2.3156 -3.5897  1.6119
  220ARG    HG2 1926  -1.957   7.586   3.173 -0.3525 -0.0195 -1.1846
  220ARG     CD 1927  -2.019   7.768   3.085 -0.1261 -0.6502 -0.4108
  220ARG    HD1 1928  -2.002   7.761   2.975 -2.6179  0.4682 -0.9463
  220ARG    HD2 1929  -1.993   7.875   3.100 -1.0440 -0.5300  0.4684
  220ARG     NE 1930  -2.161   7.737   3.116 -0.2250  0.0837 -0.1198
  220ARG     HE 1931  -2.202   7.661   3.065  1.8409  0.0760 -1.9297
  220ARG     CZ 1932  -2.240   7.810   3.201 -0.5464  0.2550 -0.5615
  220ARG    NH1 1933  -2.198   7.925   3.260 -0.3234 -0.1924  0.1591
  220ARG   HH11 1934  -2.099   7.931   3.274  0.3641 -4.0540 -1.7698
  220ARG   HH12 1935  -2.259   7.986   3.309 -0.0327  0.2921 -0.0732
  220ARG    NH2 1936  -2.374   7.782   3.201 -0.5048  0.0136  0.5150
  220ARG   HH21 1937  -2.393   7.712   3.132  0.0030 -1.5996  1.9524
  220ARG   HH22 1938  -2.442   7.842   3.244 -0.4734 -0.5043  1.3060
  220ARG      C 1939  -1.635   7.627   2.923  0.2290 -0.1285 -0.1269
  220ARG      O 1940  -1.554   7.704   2.973 -0.2128  0.2113  0.0776
  221PRO      N 1941  -1.608   7.574   2.808  0.5354 -0.5004  0.1132
  221PRO     CD 1942  -1.688   7.479   2.733  0.1800 -0.4304  0.4002
  221PRO    HD1 1943  -1.789   7.524   2.721  0.9147  1.4436  0.9433
  221PRO    HD2 1944  -1.699   7.385   2.792 -0.5939 -1.0756 -0.7195
  221PRO     CA 1945  -1.479   7.586   2.747  0.5972  0.0184  0.3394
  221PRO     HA 1946  -1.411   7.563   2.828  0.8356 -1.4232 -0.2393
  221PRO     CB 1947  -1.476   7.468   2.650 -0.1647 -0.2002  0.5724
  221PRO    HB1 1948  -1.457   7.374   2.704  2.1750 -0.9839 -1.4047
  221PRO    HB2 1949  -1.398   7.481   2.571 -1.7860 -2.8417 -1.6368
  221PRO     CG 1950  -1.620   7.461   2.596 -0.0480 -0.0673  0.2378
  221PRO    HG1 1951  -1.650   7.549   2.535 -0.1205  1.0639  1.8448
  221PRO    HG2 1952  -1.651   7.363   2.555  1.1332 -2.0921  3.7240
  221PRO      C 1953  -1.445   7.719   2.689  0.1510  0.1431  0.3654
  221PRO      O 1954  -1.335   7.742   2.639 -0.1626  0.3669 -0.2322
  222LEU      N 1955  -1.542   7.813   2.693 -0.1453 -0.1226 -0.3811
  222LEU     HN 1956  -1.631   7.791   2.731  1.3383  0.2901  3.8008
  222LEU     CA 1957  -1.516   7.950   2.661 -0.5338  0.1047  0.2612
  222LEU     HA 1958  -1.432   7.962   2.594 -0.4044  0.6222  0.5173
  222LEU     CB 1959  -1.634   8.023   2.595 -0.2093  0.1414 -0.2850
  222LEU    HB1 1960  -1.596   8.126   2.583 -0.8224  0.3905 -0.1323
  222LEU    HB2 1961  -1.720   8.016   2.665 -0.3722  0.3635 -0.4600
  222LEU     CG 1962  -1.679   7.973   2.456 -0.7418 -1.1752  0.3463
  222LEU     HG 1963  -1.691   7.863   2.471  0.9782 -1.3502  0.6879
  222LEU    CD1 1964  -1.809   8.044   2.418 -0.0626  0.2755  0.6770
  222LEU   HD11 1965  -1.848   8.017   2.317 -0.5427  0.6998  0.7428
  222LEU   HD12 1966  -1.803   8.155   2.428 -0.2629  0.7223 -2.7728
  222LEU   HD13 1967  -1.895   8.021   2.484 -2.4422 -0.4864 -2.4357
  222LEU    CD2 1968  -1.565   8.006   2.358 -0.8630 -1.2149  0.1920
  222LEU   HD21 1969  -1.470   7.957   2.390 -0.3207 -0.9126 -0.9276
  222LEU   HD22 1970  -1.548   8.115   2.352  0.4995 -1.4814 -1.6403
  222LEU   HD23 1971  -1.588   7.978   2.253 -1.0403  0.0816 -0.1225
  222LEU      C 1972  -1.456   8.023   2.776 -0.5159  0.5008  0.0021
  222LEU      O 1973  -1.398   8.127   2.747  0.2382  0.0753 -0.0507
  223ALA      N 1974  -1.469   7.972   2.900 -0.0241  0.1743 -0.0762
  223ALA     HN 1975  -1.511   7.883   2.912 -0.3005  0.1526 -1.1195
  223ALA     CA 1976  -1.406   8.039   3.009  0.1013 -0.1094  0.0257
  223ALA     HA 1977  -1.380   8.141   2.983  0.2105 -0.3292 -0.7371
  223ALA     CB 1978  -1.518   8.048   3.115  0.3613  0.1238  0.2851
  223ALA    HB1 1979  -1.599   8.119   3.086  1.5472  0.8497 -1.4665
  223ALA    HB2 1980  -1.483   8.088   3.212  2.8982  1.3194 -1.0155
  223ALA    HB3 1981  -1.566   7.949   3.129 -0.0294  0.5044  1.7422
  223ALA      C 1982  -1.288   7.971   3.070  0.0923 -0.2746 -0.1415
  223ALA      O 1983  -1.231   8.030   3.162 -0.3906  0.3506 -0.2357
  224TYR      N 1984  -1.251   7.854   3.016 -0.4954 -0.3142 -0.4664
  224TYR     HN 1985  -1.294   7.819   2.933  0.7653 -1.4350 -0.6789
  224TYR     CA 1986  -1.149   7.767   3.067  0.0448  0.3950 -0.3211
  224TYR     HA 1987  -1.171   7.747   3.170 -0.6352 -0.7535 -0.6716
  224TYR     CB 1988  -1.142   7.635   2.989  0.0692  0.1023  0.1765
  224TYR    HB1 1989  -1.132   7.653   2.880  0.6518  0.1099  0.2270
  224TYR    HB2 1990  -1.238   7.582   3.010 -1.4052  2.3002 -0.7243
  224TYR     CG 1991  -1.029   7.550   3.037 -0.0083 -0.1280 -0.0456
  224TYR    CD1 1992  -0.926   7.524   2.949 -0.1933  0.1914 -0.3576
  224TYR    HD1 1993  -0.928   7.567   2.850 -0.2124  0.2030 -0.3524
  224TYR    CE1 1994  -0.830   7.435   2.990 -0.3868  0.1514  0.0116
  224TYR    HE1 1995  -0.745   7.421   2.925  1.8820  0.9159  2.6043
  224TYR     CZ 1996  -0.841   7.365   3.108  0.3651  0.3324  0.1959
  224TYR     OH 1997  -0.747   7.263   3.133  0.0797 -0.0112 -0.1184
  224TYR     HH 1998  -0.781   7.238   3.219 -1.4322 -0.9153 -0.9284
  224TYR    CD2 1999  -1.040   7.487   3.158 -0.2968  0.0130  0.0004
  224TYR    HD2 2000  -1.134   7.499   3.211  1.3364  1.1543  2.8987
  224TYR    CE2 2001  -0.949   7.390   3.190 -0.2908 -0.1473 -0.4991
  224TYR    HE2 2002  -0.955   7.333   3.282 -0.6179 -0.2557 -0.5885
  224TYR      C 2003  -1.018   7.837   3.080  0.2376 -0.0771  0.2865
  224TYR      O 2004  -0.958   7.829   3.187  0.6790  0.5750  0.0911
  225LYS      N 2005  -0.978   7.906   2.972  0.1671 -0.1553  0.2102
  225LYS     HN 2006  -1.032   7.915   2.889 -0.9555  2.7267  1.1307
  225LYS     CA 2007  -0.857   7.982   2.970 -0.1418  0.3303 -0.2930
  225LYS     HA 2008  -0.777   7.912   2.987 -1.1541 -0.6271  0.7408
  225LYS     CB 2009  -0.832   8.046   2.832  0.3681  0.0727 -0.3205
  225LYS    HB1 2010  -0.837   7.965   2.756  0.4925  0.9553 -1.2842
  225LYS    HB2 2011  -0.726   8.080   2.826 -0.1900  2.3573  1.3293
  225LYS     CG 2012  -0.938   8.148   2.793  0.0288 -0.1650 -0.0257
  225LYS    HG1 2013  -0.932   8.242   2.852 -2.6313 -0.8949  1.5886
  225LYS    HG2 2014  -1.040   8.108   2.814 -1.1397  3.3636  1.8247
  225LYS     CD 2015  -0.928   8.186   2.645 -0.0880 -0.0542 -0.0063
  225LYS    HD1 2016  -1.018   8.245   2.619 -0.2530  0.8105  2.3276
  225LYS    HD2 2017  -0.917   8.090   2.590  2.6095 -0.0666  0.3919
  225LYS     CE 2018  -0.801   8.261   2.605  0.2597 -0.5651  0.1230
  225LYS    HE1 2019  -0.706   8.207   2.624  1.7128  2.1336  1.1509
  225LYS    HE2 2020  -0.785   8.351   2.669  1.7845 -1.3718  0.9537
  225LYS     NZ 2021  -0.804   8.299   2.462 -0.2975 -0.2662  0.2140
  225LYS    HZ1 2022  -0.862   8.233   2.407  0.3185 -0.1480 -0.5878
  225LYS    HZ2 2023  -0.712   8.309   2.416 -0.2422 -0.4503  0.2858
  225LYS    HZ3 2024  -0.847   8.394   2.459  0.0040 -0.1195  0.4337
  225LYS      C 2025  -0.833   8.084   3.076  0.1629  0.9539 -0.9489
  225LYS      O 2026  -0.716   8.108   3.105  0.2950 -0.3516 -0.3167
  226ARG      N 2027  -0.938   8.150   3.129  0.3077  0.3229  0.1576
  226ARG     HN 2028  -1.031   8.137   3.097  0.2004  0.8508  0.2533
  226ARG     CA 2029  -0.932   8.244   3.237  0.2320  0.2365  0.2360
  226ARG     HA 2030  -0.857   8.317   3.212  0.7483 -0.3429  0.0503
  226ARG     CB 2031  -1.070   8.312   3.246  0.0068 -0.1583 -0.1615
  226ARG    HB1 2032  -1.056   8.398   3.314 -0.5521 -1.3456  1.5357
  226ARG    HB2 2033  -1.137   8.231   3.282  0.9073 -1.0964 -0.5374
  226ARG     CG 2034  -1.129   8.375   3.120 -0.6600 -0.3190  0.0633
  226ARG    HG1 2035  -1.221   8.431   3.148  0.9941  3.4648 -1.3886
  226ARG    HG2 2036  -1.162   8.295   3.051 -1.2194  0.7408 -0.9244
  226ARG     CD 2037  -1.042   8.485   3.058 -0.2602 -0.5840  0.1473
  226ARG    HD1 2038  -0.943   8.453   3.019  0.8677  2.6362  0.0853
  226ARG    HD2 2039  -1.007   8.552   3.139 -1.5905  0.0269  0.2355
  226ARG     NE 2040  -1.122   8.553   2.952  0.4077  0.0220  0.0278
  226ARG     HE 2041  -1.177   8.492   2.896 -0.5095 -0.0087  0.9458
  226ARG     CZ 2042  -1.077   8.663   2.885  0.0500  0.3981  0.3993
  226ARG    NH1 2043  -0.961   8.736   2.896  0.3686 -0.0284 -0.0556
  226ARG   HH11 2044  -0.892   8.702   2.960  0.6527 -1.4606 -1.0640
  226ARG   HH12 2045  -0.945   8.813   2.835  2.3151  1.6373  2.3407
  226ARG    NH2 2046  -1.166   8.704   2.790 -0.0307 -0.9352 -0.1214
  226ARG   HH21 2047  -1.261   8.682   2.811 -0.0874 -0.6514 -0.0722
  226ARG   HH22 2048  -1.145   8.781   2.729 -0.3481 -0.4681  0.3595
  226ARG      C 2049  -0.888   8.174   3.361  0.1590 -0.0348  0.1100
  226ARG      O 2050  -0.815   8.227   3.445 -0.3306  0.4264  0.2465
  227ILE      N 2051  -0.938   8.052   3.388 -0.5423  0.3152  0.4332
  227ILE     HN 2052  -1.003   8.009   3.326  0.1940  0.7542 -0.6772
  227ILE     CA 2053  -0.929   7.994   3.519 -0.0380 -0.5798  0.0109
  227ILE     HA 2054  -0.920   8.075   3.589  0.3086  1.2971 -2.1010
  227ILE     CB 2055  -1.058   7.927   3.557 -0.2900 -0.2315 -0.2248
  227ILE     HB 2056  -1.060   7.837   3.492  0.6114  0.1026 -0.7362
  227ILE    CG2 2057  -1.053   7.884   3.704  0.8174  0.0195 -0.1798
  227ILE   HG21 2058  -1.114   7.791   3.708  0.6540  0.1331  0.0112
  227ILE   HG22 2059  -1.096   7.964   3.767  1.2704  0.1712 -0.0593
  227ILE   HG23 2060  -0.951   7.872   3.747  0.0483  2.6089  2.7049
  227ILE    CG1 2061  -1.177   8.018   3.525 -0.1476 -0.0663 -0.2871
  227ILE   HG11 2062  -1.189   8.044   3.417 -0.0947  0.7891 -0.0979
  227ILE   HG12 2063  -1.152   8.109   3.585  2.9194  0.4886 -2.1737
  227ILE     CD 2064  -1.309   7.953   3.563  0.2211 -0.0844  0.9951
  227ILE    HD1 2065  -1.391   8.028   3.561 -0.1608 -0.5053 -0.0143
  227ILE    HD2 2066  -1.310   7.936   3.673  1.7759  0.7747  1.1680
  227ILE    HD3 2067  -1.336   7.865   3.501 -0.3401  2.1130 -2.0626
  227ILE      C 2068  -0.809   7.905   3.521  0.3300 -0.0846  0.0309
  227ILE      O 2069  -0.732   7.919   3.616  0.2362 -0.6660  0.1935
  228VAL      N 2070  -0.792   7.820   3.419 -0.0107 -0.3324  0.1790
  228VAL     HN 2071  -0.855   7.830   3.343  0.0206  0.1682  0.2174
  228VAL     CA 2072  -0.697   7.713   3.424  0.2060 -0.1226  0.5608
  228VAL     HA 2073  -0.655   7.716   3.524  0.6883 -0.0300  0.3551
  228VAL     CB 2074  -0.764   7.581   3.399 -0.2359  0.1244  0.4271
  228VAL     HB 2075  -0.785   7.571   3.290  2.5788 -1.2129 -0.0862
  228VAL    CG1 2076  -0.668   7.463   3.422 -0.2133  0.1260  0.3446
  228VAL   HG11 2077  -0.604   7.473   3.512  2.1013 -2.8651 -0.7910
  228VAL   HG12 2078  -0.595   7.452   3.339  1.4426  0.6003  1.6975
  228VAL   HG13 2079  -0.740   7.378   3.418  0.4558 -0.4038 -1.5895
  228VAL    CG2 2080  -0.891   7.567   3.484 -0.4743 -0.7758 -0.0648
  228VAL   HG21 2081  -0.952   7.659   3.471  1.0901  0.0543 -2.0822
  228VAL   HG22 2082  -0.870   7.567   3.593  1.2618 -0.4935 -0.3649
  228VAL   HG23 2083  -0.953   7.478   3.460 -2.0143  0.4689 -0.8604
  228VAL      C 2084  -0.587   7.736   3.327 -0.4906  0.1330 -0.1740
  228VAL      O 2085  -0.601   7.753   3.206 -0.3848 -0.2563 -0.2400
  229THR      N 2086  -0.462   7.747   3.375 -0.3725 -0.7087 -0.2761
  229THR     HN 2087  -0.433   7.739   3.470  2.2825 -0.4153 -0.9657
  229THR     CA 2088  -0.346   7.767   3.293 -0.0861  0.6249  0.4348
  229THR     HA 2089  -0.352   7.707   3.204 -0.9639 -0.4207  1.1877
  229THR     CB 2090  -0.310   7.911   3.270  0.3529  0.3700 -0.5320
  229THR     HB 2091  -0.233   7.911   3.190  0.4052 -0.7771 -0.4988
  229THR    OG1 2092  -0.269   7.977   3.389 -0.2514  0.4364 -0.3565
  229THR    HG1 2093  -0.219   8.047   3.346 -0.9482  1.1675 -0.0110
  229THR    CG2 2094  -0.422   7.995   3.206  0.0539  0.1320 -0.3224
  229THR   HG21 2095  -0.457   7.955   3.108 -0.5891 -0.8073  0.2727
  229THR   HG22 2096  -0.392   8.100   3.188  1.3788 -0.0505  0.6601
  229THR   HG23 2097  -0.513   7.989   3.269  0.3951  1.1719  0.2900
  229THR      C 2098  -0.233   7.696   3.359 -0.1119  0.2593  0.0826
  229THR      O 2099  -0.236   7.659   3.476  0.0802 -0.0725 -0.0138
  230ARG      N 2100  -0.123   7.663   3.288 -0.3150 -0.1389 -0.0562
  230ARG     HN 2101  -0.110   7.686   3.192 -0.0117 -1.4434 -0.3479
  230ARG     CA 2102  -0.020   7.588   3.353  0.1974  0.0371 -0.6631
  230ARG     HA 2103  -0.064   7.503   3.402  0.7317 -0.2222 -0.6313
  230ARG     CB 2104   0.083   7.539   3.250  0.6430  0.0091 -0.2119
  230ARG    HB1 2105   0.159   7.482   3.306 -0.9944 -2.3602 -0.2660
  230ARG    HB2 2106   0.128   7.624   3.194  1.9512 -1.3561 -1.3312
  230ARG     CG 2107   0.029   7.435   3.151  0.2313  0.0810 -0.0632
  230ARG    HG1 2108  -0.045   7.483   3.083  1.2316 -0.6939 -1.7658
  230ARG    HG2 2109  -0.028   7.355   3.204 -1.5908  1.2966 -0.0888
  230ARG     CD 2110   0.138   7.372   3.065  0.0002 -0.3062 -0.0777
  230ARG    HD1 2111   0.208   7.311   3.126  0.8354 -0.7914 -1.4763
  230ARG    HD2 2112   0.191   7.455   3.014  0.6131 -0.2981  0.5472
  230ARG     NE 2113   0.064   7.285   2.970 -0.0408 -0.1525 -0.1870
  230ARG     HE 2114  -0.036   7.290   2.966 -0.1795 -0.9961  1.3880
  230ARG     CZ 2115   0.129   7.216   2.871  0.2392 -0.0784 -0.0548
  230ARG    NH1 2116   0.262   7.220   2.844  0.1628 -0.0359 -0.4230
  230ARG   HH11 2117   0.318   7.289   2.890 -0.0181 -0.5069  0.5318
  230ARG   HH12 2118   0.292   7.177   2.758 -2.5467 -1.0793 -0.9598
  230ARG    NH2 2119   0.053   7.143   2.785 -0.2760  0.1614  0.1881
  230ARG   HH21 2120  -0.045   7.144   2.805 -0.8920  0.4868 -2.4755
  230ARG   HH22 2121   0.088   7.111   2.697  1.1718 -0.4571  0.9608
  230ARG      C 2122   0.051   7.657   3.465  0.8675 -0.3375 -0.8500
  230ARG      O 2123   0.081   7.581   3.557 -0.6324  0.3711  0.2676
  231PRO      N 2124   0.067   7.786   3.475  0.1113 -0.2579 -0.5749
  231PRO     CD 2125   0.100   7.874   3.364  0.3407 -0.1488 -0.4192
  231PRO    HD1 2126   0.008   7.925   3.328 -1.4233 -2.1762  0.9782
  231PRO    HD2 2127   0.147   7.819   3.280  1.7601 -0.9509  0.8428
  231PRO     CA 2128   0.124   7.836   3.596 -0.1645 -1.0503 -0.1100
  231PRO     HA 2129   0.206   7.771   3.625 -0.7723 -1.2957  1.1433
  231PRO     CB 2130   0.167   7.979   3.566 -0.6534 -0.8676  0.0598
  231PRO    HB1 2131   0.265   8.003   3.612  0.1802 -0.2463 -1.9167
  231PRO    HB2 2132   0.098   8.061   3.598  0.7448  0.1952  0.4754
  231PRO     CG 2133   0.199   7.980   3.416 -0.3163  0.2014  0.1287
  231PRO    HG1 2134   0.190   8.079   3.367 -0.9258 -0.3991 -1.0203
  231PRO    HG2 2135   0.306   7.953   3.406 -0.2211 -0.2612  2.0612
  231PRO      C 2136   0.027   7.832   3.709  0.3020  0.2808  0.3665
  231PRO      O 2137   0.062   7.790   3.819 -0.2441 -0.7524  0.1671
  232LYS      N 2138  -0.100   7.869   3.682  0.1962  0.3177  0.9078
  232LYS     HN 2139  -0.117   7.886   3.586 -0.5081 -2.9173  0.3498
  232LYS     CA 2140  -0.208   7.869   3.776  0.0801  0.0975  0.7749
  232LYS     HA 2141  -0.175   7.926   3.861  1.1362  2.0533 -0.8640
  232LYS     CB 2142  -0.332   7.941   3.722 -0.0604 -0.4053  0.4152
  232LYS    HB1 2143  -0.427   7.901   3.764 -1.1369  2.0156  0.4509
  232LYS    HB2 2144  -0.349   7.923   3.614 -2.8710  0.4233  0.6371
  232LYS     CG 2145  -0.318   8.091   3.749 -0.6402 -0.1786 -0.4858
  232LYS    HG1 2146  -0.222   8.121   3.702 -0.0662  0.4062  0.9989
  232LYS    HG2 2147  -0.302   8.096   3.859 -0.3967 -1.1415 -0.4696
  232LYS     CD 2148  -0.429   8.188   3.709 -0.2911  0.4567  0.0519
  232LYS    HD1 2149  -0.403   8.288   3.749 -2.5642  1.5218 -0.9507
  232LYS    HD2 2150  -0.523   8.152   3.758 -0.6015 -0.6751 -1.2996
  232LYS     CE 2151  -0.465   8.180   3.560  0.0504  0.2286 -0.0193
  232LYS    HE1 2152  -0.510   8.083   3.530  1.3253 -0.0318 -1.1629
  232LYS    HE2 2153  -0.368   8.196   3.508 -0.3461  2.3972 -0.2121
  232LYS     NZ 2154  -0.557   8.287   3.516 -0.5344 -0.0671  0.4729
  232LYS    HZ1 2155  -0.520   8.383   3.534  0.2306  0.0264 -1.4336
  232LYS    HZ2 2156  -0.652   8.267   3.553 -1.0360  2.0137  0.4348
  232LYS    HZ3 2157  -0.565   8.281   3.413 -3.3611 -2.6986  0.6764
  232LYS      C 2158  -0.243   7.734   3.830 -0.2051 -0.1170  0.0620
  232LYS      O 2159  -0.289   7.724   3.943 -0.4730  0.0274 -0.0308
  233ALA      N 2160  -0.218   7.629   3.750 -0.2771  0.1310 -0.2905
  233ALA     HN 2161  -0.196   7.647   3.654 -1.1842 -0.2870 -0.5864
  233ALA     CA 2162  -0.218   7.491   3.789  0.0316  0.1788 -0.1218
  233ALA     HA 2163  -0.311   7.478   3.842  0.4826  0.6745  0.8212
  233ALA     CB 2164  -0.215   7.403   3.663  0.0770  0.8431 -0.5939
  233ALA    HB1 2165  -0.296   7.427   3.591 -0.4134  0.1402 -0.2864
  233ALA    HB2 2166  -0.207   7.294   3.681  0.2763  0.8484 -0.6538
  233ALA    HB3 2167  -0.120   7.419   3.609 -1.1532 -0.5135 -3.3633
  233ALA      C 2168  -0.121   7.454   3.896  0.0162  0.5407  0.0211
  233ALA      O 2169  -0.163   7.385   3.989  0.2501  0.4775  0.0786
  234VAL      N 2170   0.000   7.507   3.874  0.0663  0.3375 -0.1983
  234VAL     HN 2171   0.005   7.571   3.798  0.9949 -0.3215 -0.7137
  234VAL     CA 2172   0.112   7.482   3.960 -0.1525  0.0883  0.0150
  234VAL     HA 2173   0.111   7.375   3.978 -1.5981  0.1414  0.3356
  234VAL     CB 2174   0.239   7.494   3.882  0.0361 -0.9792  0.1410
  234VAL     HB 2175   0.233   7.594   3.834 -0.4495 -0.5438  1.0896
  234VAL    CG1 2176   0.364   7.484   3.972  0.2600 -0.2339 -0.0769
  234VAL   HG11 2177   0.394   7.572   4.031  1.8358  1.2306 -2.8607
  234VAL   HG12 2178   0.450   7.453   3.909 -0.7657 -0.0530 -1.6204
  234VAL   HG13 2179   0.342   7.397   4.037 -0.8107 -0.7473 -1.0757
  234VAL    CG2 2180   0.251   7.379   3.780 -0.5197 -0.7046 -0.2393
  234VAL   HG21 2181   0.270   7.286   3.837 -0.3447 -0.0922  0.7288
  234VAL   HG22 2182   0.332   7.397   3.706 -0.3390  0.6640  0.2492
  234VAL   HG23 2183   0.161   7.367   3.717 -1.5714  0.7659  0.9244
  234VAL      C 2184   0.097   7.553   4.090 -0.5672 -0.3720  0.2242
  234VAL      O 2185   0.139   7.505   4.195  0.4582 -0.4309 -0.2071
  235VAL      N 2186   0.033   7.672   4.083  0.1146  0.0184  0.5011
  235VAL     HN 2187   0.003   7.711   3.996 -1.7933 -1.4001  0.4429
  235VAL     CA 2188  -0.006   7.734   4.205 -0.0701  0.3423  0.2784
  235VAL     HA 2189   0.083   7.755   4.262  1.0988 -1.0043 -0.9810
  235VAL     CB 2190  -0.072   7.868   4.189 -0.2560  0.1949 -0.1793
  235VAL     HB 2191  -0.166   7.860   4.129 -0.6079  1.1991  0.2153
  235VAL    CG1 2192  -0.125   7.921   4.323  0.6136 -0.0978  0.2872
  235VAL   HG11 2193  -0.220   7.877   4.359 -0.1438  0.5504 -0.8481
  235VAL   HG12 2194  -0.149   8.029   4.319  0.2881 -0.1231  1.3226
  235VAL   HG13 2195  -0.050   7.910   4.404 -0.1011  1.3635  1.1853
  235VAL    CG2 2196   0.014   7.975   4.121  0.0379 -0.1270 -0.3185
  235VAL   HG21 2197   0.084   8.019   4.196 -2.1598 -1.2995  2.5923
  235VAL   HG22 2198  -0.050   8.063   4.096  0.2690  1.1793  3.1589
  235VAL   HG23 2199   0.069   7.937   4.032  0.2982 -0.8352  0.1417
  235VAL      C 2200  -0.098   7.646   4.283  0.5778 -0.2492  0.3834
  235VAL      O 2201  -0.078   7.620   4.402  0.6041 -0.6973  0.2825
  236ALA      N 2202  -0.197   7.584   4.217  0.1602  0.3883  0.4037
  236ALA     HN 2203  -0.221   7.611   4.124 -0.5785  0.6535  0.6579
  236ALA     CA 2204  -0.288   7.504   4.293 -0.1187  0.1700 -0.1571
  236ALA     HA 2205  -0.340   7.557   4.372 -3.8073 -0.7852 -1.7034
  236ALA     CB 2206  -0.413   7.459   4.216  0.0215 -0.0616 -0.2543
  236ALA    HB1 2207  -0.391   7.388   4.133 -1.0393 -0.6699 -0.0348
  236ALA    HB2 2208  -0.470   7.545   4.174  1.7613  1.1727 -0.1618
  236ALA    HB3 2209  -0.485   7.412   4.286 -0.3360 -2.0544 -1.8771
  236ALA      C 2210  -0.225   7.381   4.349  0.1420  0.2761 -0.2168
  236ALA      O 2211  -0.256   7.344   4.462  0.3808  0.1383 -0.1957
  237PHE      N 2212  -0.134   7.315   4.275 -0.0322 -0.0068 -0.1844
  237PHE     HN 2213  -0.107   7.336   4.182  1.8269  0.2207  0.3608
  237PHE     CA 2214  -0.057   7.209   4.332 -0.3766 -0.0736  0.1582
  237PHE     HA 2215  -0.133   7.138   4.361 -0.2612 -0.1996  0.1589
  237PHE     CB 2216   0.046   7.138   4.243 -0.0232  0.8574 -0.1885
  237PHE    HB1 2217   0.112   7.073   4.303 -1.3668 -1.5070 -1.0842
  237PHE    HB2 2218   0.106   7.214   4.188 -0.4691  1.5816  0.3116
  237PHE     CG 2219  -0.022   7.051   4.142 -0.2283  0.6145  0.1584
  237PHE    CD1 2220  -0.032   7.090   4.011 -0.7384  0.4105  0.1354
  237PHE    HD1 2221   0.019   7.177   3.972  2.8521 -0.6642  2.0291
  237PHE    CE1 2222  -0.100   7.008   3.923  0.0632 -0.1589  0.0359
  237PHE    HE1 2223  -0.106   7.042   3.821 -2.3714  1.2064  0.5521
  237PHE     CZ 2224  -0.159   6.891   3.965 -0.4815  0.2193  0.3381
  237PHE     HZ 2225  -0.203   6.831   3.887 -1.4593 -0.8245  1.6454
  237PHE    CD2 2226  -0.077   6.932   4.183 -0.2159  0.4157 -0.4044
  237PHE    HD2 2227  -0.059   6.901   4.285  3.1382  2.4088 -0.2629
  237PHE    CE2 2228  -0.147   6.851   4.096 -0.3951 -0.1155  0.2271
  237PHE    HE2 2229  -0.211   6.770   4.128  0.2548 -0.9139 -0.4186
  237PHE      C 2230   0.009   7.242   4.462  0.3543  0.1252 -0.2584
  237PHE      O 2231   0.003   7.163   4.556 -0.0306  0.2587 -0.1684
  238CYS      N 2232   0.069   7.361   4.474 -0.0292  0.2406  0.5563
  238CYS     HN 2233   0.071   7.416   4.391  0.0491  1.1959  1.1612
  238CYS     CA 2234   0.149   7.398   4.587  0.0685  0.1466  0.5177
  238CYS     HA 2235   0.210   7.315   4.618  0.2170 -0.7771 -2.0041
  238CYS     CB 2236   0.250   7.508   4.550  0.3836 -0.3280 -0.0495
  238CYS    HB1 2237   0.311   7.527   4.641  2.2014  1.1060 -1.4853
  238CYS    HB2 2238   0.205   7.608   4.535  1.6784  0.3910  0.6493
  238CYS     SG 2239   0.357   7.464   4.409  0.4177 -0.3223 -0.0252
  238CYS    HG1 2240   0.267   7.506   4.322  1.0175  1.4091  0.1572
  238CYS      C 2241   0.066   7.441   4.703  0.0730  0.1662  0.5137
  238CYS      O 2242   0.088   7.410   4.820  0.0913  0.3768  0.5662
  239LEU      N 2243  -0.050   7.506   4.679  0.3038  0.4214  0.0907
  239LEU     HN 2244  -0.064   7.538   4.585  1.8882 -0.2287 -0.4050
  239LEU     CA 2245  -0.155   7.538   4.770 -0.2186 -0.0427 -0.3359
  239LEU     HA 2246  -0.119   7.592   4.857 -2.0968 -0.7325  0.9340
  239LEU     CB 2247  -0.250   7.631   4.694 -0.2465  0.5571  0.4161
  239LEU    HB1 2248  -0.341   7.650   4.755 -1.0884 -1.2220 -0.2008
  239LEU    HB2 2249  -0.283   7.583   4.599  0.9952 -1.8073  1.0985
  239LEU     CG 2250  -0.191   7.772   4.679  0.1591  0.3149 -0.3545
  239LEU     HG 2251  -0.109   7.772   4.605  0.2610 -0.7330 -0.2526
  239LEU    CD1 2252  -0.294   7.871   4.621  0.1854  0.9424  0.6437
  239LEU   HD11 2253  -0.386   7.886   4.681  0.5278 -0.6187  1.6252
  239LEU   HD12 2254  -0.327   7.833   4.522  1.4476  0.1065  0.5190
  239LEU   HD13 2255  -0.241   7.966   4.600 -1.1975  0.9383 -3.7472
  239LEU    CD2 2256  -0.140   7.843   4.806 -0.5505 -0.2076  0.2306
  239LEU   HD21 2257  -0.230   7.865   4.867  0.4857  2.0176  1.0651
  239LEU   HD22 2258  -0.099   7.941   4.774 -3.4434  0.6396 -1.2451
  239LEU   HD23 2259  -0.073   7.774   4.861 -3.9526 -2.6466  1.6559
  239LEU      C 2260  -0.223   7.421   4.832 -0.1099  0.1639  0.1794
  239LEU      O 2261  -0.245   7.418   4.953  0.3473 -0.8452  0.2509
  240MET      N 2262  -0.250   7.318   4.750  0.1782  0.0089  0.2780
  240MET     HN 2263  -0.230   7.331   4.653 -0.4044 -2.7871 -0.3132
  240MET     CA 2264  -0.301   7.188   4.782 -0.1665 -0.0287 -0.4246
  240MET     HA 2265  -0.383   7.206   4.849  1.4377  1.5079  1.2293
  240MET     CB 2266  -0.350   7.105   4.662  0.0694  0.2567 -0.7211
  240MET    HB1 2267  -0.261   7.098   4.596  0.8165 -1.7749  0.4159
  240MET    HB2 2268  -0.429   7.165   4.612 -0.3696 -0.0310 -0.3865
  240MET     CG 2269  -0.407   6.963   4.667  0.3811  0.1666  0.4625
  240MET    HG1 2270  -0.456   6.953   4.568  1.1396  1.5229 -0.0726
  240MET    HG2 2271  -0.482   6.957   4.750  1.1803  0.3394  1.2112
  240MET     SD 2272  -0.288   6.828   4.687 -0.0758 -0.2998  0.0662
  240MET     CE 2273  -0.190   6.828   4.535 -0.1099  0.1346  0.0449
  240MET    HE1 2274  -0.148   6.930   4.518 -1.5247  0.5719 -0.9896
  240MET    HE2 2275  -0.247   6.818   4.440 -3.0749  2.4482  1.4331
  240MET    HE3 2276  -0.096   6.769   4.545  0.0532  0.4851  0.6514
  240MET      C 2277  -0.214   7.112   4.876 -0.0406  0.4416 -0.1600
  240MET      O 2278  -0.255   7.065   4.981  0.8198  0.2513  0.1034
  241TRP      N 2279  -0.082   7.108   4.849  0.1240  0.4824  0.6235
  241TRP     HN 2280  -0.048   7.143   4.762 -1.0145  2.6104  0.9707
  241TRP     CA 2281   0.012   7.049   4.939  0.1871 -0.5251 -0.0888
  241TRP     HA 2282  -0.032   6.956   4.970  0.0294 -0.9395 -1.4754
  241TRP     CB 2283   0.140   7.019   4.859  0.3816  0.5598 -0.1980
  241TRP    HB1 2284   0.227   7.018   4.928 -1.4495 -0.7377  2.2635
  241TRP    HB2 2285   0.149   7.106   4.791 -1.7716  1.3472  0.4483
  241TRP     CG 2286   0.147   6.886   4.792 -1.0103  0.2130  0.3158
  241TRP    CD1 2287   0.145   6.866   4.657  0.3188 -0.2854  0.3521
  241TRP    HD1 2288   0.127   6.956   4.601 -1.5445 -0.8751 -0.0717
  241TRP    NE1 2289   0.153   6.733   4.624  0.2068 -0.0995 -0.4468
  241TRP    HE1 2290   0.121   6.692   4.541 -0.0590  1.2157 -1.0234
  241TRP    CE2 2291   0.162   6.665   4.743 -0.3395  0.2120 -0.2219
  241TRP    CD2 2292   0.167   6.756   4.848 -0.2818  0.1234 -0.1479
  241TRP    CE3 2293   0.180   6.714   4.977  0.0942  0.3289 -0.1155
  241TRP    HE3 2294   0.171   6.777   5.063 -0.2768 -0.0729  0.1421
  241TRP    CZ3 2295   0.207   6.581   4.998 -0.0906  0.3590  0.3164
  241TRP    HZ3 2296   0.212   6.546   5.100  0.8251  0.4005  0.2934
  241TRP    CZ2 2297   0.185   6.534   4.769  0.6145  0.4732  0.3356
  241TRP    HZ2 2298   0.196   6.453   4.698  1.8920 -0.0153  1.0554
  241TRP    CH2 2299   0.206   6.488   4.896 -0.6033  0.2041  0.4591
  241TRP    HH2 2300   0.230   6.386   4.924  1.1437  0.6043  0.5657
  241TRP      C 2301   0.033   7.127   5.064 -0.7347 -0.0444 -0.2294
  241TRP      O 2302   0.068   7.067   5.166 -0.4883  0.4457 -0.0215
  242THR      N 2303   0.020   7.261   5.064 -0.4592 -0.0174  0.0966
  242THR     HN 2304   0.007   7.314   4.981 -1.3604 -2.5172 -1.4801
  242THR     CA 2305   0.044   7.332   5.186  0.1252 -0.2752  0.1340
  242THR     HA 2306   0.142   7.300   5.218  0.0476 -1.5726 -0.8673
  242THR     CB 2307   0.040   7.482   5.171  0.0959 -0.2555  0.3331
  242THR     HB 2308  -0.053   7.522   5.125 -0.7398 -2.4021  0.0230
  242THR    OG1 2309   0.137   7.522   5.076 -0.0208  0.6385  0.5842
  242THR    HG1 2310   0.146   7.456   5.007 -0.9232  1.2555 -0.1572
  242THR    CG2 2311   0.071   7.553   5.303  0.4189  0.1458  0.0418
  242THR   HG21 2312   0.172   7.539   5.347  0.0347  0.3207  1.0146
  242THR   HG22 2313   0.006   7.520   5.387 -2.9683 -1.7852 -3.1054
  242THR   HG23 2314   0.064   7.663   5.285 -3.8803 -0.0449 -0.5015
  242THR      C 2315  -0.047   7.297   5.298  0.0978  0.4361  0.3420
  242THR      O 2316  -0.008   7.266   5.410 -0.3476  0.2029  0.4369
  243ILE      N 2317  -0.178   7.296   5.267  0.0756 -0.4552  0.4384
  243ILE     HN 2318  -0.201   7.315   5.172  0.6165 -1.0641  0.1796
  243ILE     CA 2319  -0.284   7.275   5.361 -0.3801 -0.1860 -0.0134
  243ILE     HA 2320  -0.267   7.335   5.449  1.7401 -0.4157 -0.2252
  243ILE     CB 2321  -0.419   7.317   5.308 -0.4209  0.2141  0.4001
  243ILE     HB 2322  -0.404   7.423   5.278 -2.4131  0.2351 -0.6524
  243ILE    CG2 2323  -0.471   7.249   5.180 -0.3132 -0.2673  0.6082
  243ILE   HG21 2324  -0.396   7.253   5.098 -2.0646  1.0547 -1.0217
  243ILE   HG22 2325  -0.558   7.307   5.143  1.8284  2.2531 -0.8441
  243ILE   HG23 2326  -0.502   7.145   5.204 -2.0403  0.4834  1.9527
  243ILE    CG1 2327  -0.526   7.312   5.418 -0.3112  0.4314  0.5181
  243ILE   HG11 2328  -0.553   7.206   5.439  0.2015  0.1627 -0.1383
  243ILE   HG12 2329  -0.622   7.359   5.385 -2.0018 -1.9653  1.6989
  243ILE     CD 2330  -0.490   7.385   5.547 -0.2018 -0.0015  0.7339
  243ILE    HD1 2331  -0.471   7.492   5.527  0.1420  0.1615  1.8650
  243ILE    HD2 2332  -0.396   7.348   5.594 -0.1223  0.7716  1.1913
  243ILE    HD3 2333  -0.577   7.378   5.616 -1.1663  0.5383 -0.3980
  243ILE      C 2334  -0.293   7.138   5.418  0.5707 -0.2631 -0.0440
  243ILE      O 2335  -0.319   7.111   5.535  0.6079 -0.6607 -0.1238
  244ALA      N 2336  -0.262   7.042   5.328  1.3523  0.2488 -0.3367
  244ALA     HN 2337  -0.235   7.068   5.236 -1.8107  0.4451 -1.3389
  244ALA     CA 2338  -0.260   6.901   5.352  0.3381  0.2246 -0.3602
  244ALA     HA 2339  -0.359   6.871   5.384  0.0986  0.6976 -0.6449
  244ALA     CB 2340  -0.227   6.826   5.222 -0.8500 -0.2896 -0.3811
  244ALA    HB1 2341  -0.231   6.716   5.238  3.7431 -0.5275  0.3826
  244ALA    HB2 2342  -0.122   6.835   5.188 -1.8277 -2.4405 -4.7238
  244ALA    HB3 2343  -0.298   6.862   5.144 -0.2646  0.6430 -0.5028
  244ALA      C 2344  -0.161   6.870   5.458 -0.2930  0.6066  0.3552
  244ALA      O 2345  -0.184   6.803   5.559 -0.5344 -0.1822 -0.2089
  245ILE      N 2346  -0.036   6.918   5.446 -0.1155  0.0977  0.1240
  245ILE     HN 2347  -0.001   6.960   5.362  1.4930 -1.5188 -0.0650
  245ILE     CA 2348   0.066   6.910   5.546 -0.0378 -0.2656  0.0148
  245ILE     HA 2349   0.084   6.806   5.570  0.1051 -0.7899 -2.1076
  245ILE     CB 2350   0.199   6.949   5.490  0.0637 -0.5539  0.0520
  245ILE     HB 2351   0.183   7.050   5.447  2.3495  0.6133  1.7576
  245ILE    CG2 2352   0.308   6.979   5.595  0.6290  0.0258 -0.6868
  245ILE   HG21 2353   0.403   7.000   5.542  1.7345 -1.9143  0.4022
  245ILE   HG22 2354   0.325   6.878   5.639 -2.9080 -1.2837 -1.9124
  245ILE   HG23 2355   0.280   7.057   5.668 -0.5595  0.1112 -1.2020
  245ILE    CG1 2356   0.249   6.846   5.387  0.0323 -0.4911 -0.0268
  245ILE   HG11 2357   0.169   6.817   5.316  1.9705 -0.4782 -2.3461
  245ILE   HG12 2358   0.282   6.753   5.437 -1.2490 -0.0652  1.6880
  245ILE     CD 2359   0.359   6.886   5.289 -0.1341  0.3820  0.1325
  245ILE    HD1 2360   0.453   6.916   5.341  0.0844  1.1593 -0.6818
  245ILE    HD2 2361   0.332   6.967   5.217 -0.7516  0.2827  0.2513
  245ILE    HD3 2362   0.382   6.800   5.222 -2.6973 -0.1543 -0.1645
  245ILE      C 2363   0.030   6.982   5.671  0.9387  0.2859 -0.0219
  245ILE      O 2364   0.044   6.937   5.784  0.4884  0.0912 -0.0446
  246VAL      N 2365  -0.021   7.106   5.663 -0.4635 -0.2904 -0.2251
  246VAL     HN 2366  -0.027   7.148   5.572 -0.0733 -1.5300 -0.8410
  246VAL     CA 2367  -0.066   7.184   5.774 -0.6243 -0.3049 -0.2796
  246VAL     HA 2368   0.016   7.192   5.844 -0.7990 -1.6392  0.1234
  246VAL     CB 2369  -0.110   7.320   5.731  0.2718  0.1620  0.2467
  246VAL     HB 2370  -0.174   7.309   5.641  0.3214  0.9398  0.1109
  246VAL    CG1 2371  -0.182   7.392   5.846  0.3947  0.2286  0.2825
  246VAL   HG11 2372  -0.163   7.501   5.838  1.8477 -0.0755 -0.7285
  246VAL   HG12 2373  -0.144   7.365   5.947  1.7632 -0.1738 -0.3260
  246VAL   HG13 2374  -0.290   7.369   5.835  0.7659 -0.9163 -1.3857
  246VAL    CG2 2375   0.011   7.406   5.691 -0.0076  0.2606 -0.3974
  246VAL   HG21 2376   0.062   7.434   5.785  1.4892  0.0123 -1.0923
  246VAL   HG22 2377  -0.028   7.499   5.644  0.3337  1.5417  1.7445
  246VAL   HG23 2378   0.085   7.364   5.619 -2.3293 -1.8139 -1.7556
  246VAL      C 2379  -0.171   7.122   5.860 -0.2867 -0.2474  0.1804
  246VAL      O 2380  -0.176   7.128   5.982  0.6418  0.1906  0.1990
  247ILE      N 2381  -0.274   7.054   5.806 -0.3790  0.3015 -0.3460
  247ILE     HN 2382  -0.292   7.076   5.711 -1.2950 -2.2881 -0.8556
  247ILE     CA 2383  -0.367   6.981   5.886 -0.0295  0.6089  0.3512
  247ILE     HA 2384  -0.400   7.056   5.957  0.8996  0.9563  0.4243
  247ILE     CB 2385  -0.491   6.941   5.811  0.2701 -0.3398  0.3489
  247ILE     HB 2386  -0.524   7.036   5.763 -0.5715 -0.7079  0.1845
  247ILE    CG2 2387  -0.481   6.827   5.709  0.2439  0.0188 -0.0565
  247ILE   HG21 2388  -0.419   6.859   5.623  0.4952 -0.4198 -0.0436
  247ILE   HG22 2389  -0.581   6.793   5.673  0.4350 -0.4274 -0.1693
  247ILE   HG23 2390  -0.446   6.730   5.750  1.1452  1.2563  2.3061
  247ILE    CG1 2391  -0.588   6.902   5.924  0.0966 -0.3122  0.2102
  247ILE   HG11 2392  -0.599   6.973   6.008  0.4214 -1.6468  1.4369
  247ILE   HG12 2393  -0.553   6.813   5.982  1.6609  0.5665  0.6669
  247ILE     CD 2394  -0.728   6.873   5.871 -0.1403  0.1463  0.5761
  247ILE    HD1 2395  -0.729   6.785   5.802  4.4732  0.9104 -0.7974
  247ILE    HD2 2396  -0.756   6.962   5.811  1.1870 -0.2871 -0.7661
  247ILE    HD3 2397  -0.800   6.843   5.949  0.5544 -2.3447  0.3512
  247ILE      C 2398  -0.309   6.874   5.972 -0.1298  0.0216 -0.2966
  247ILE      O 2399  -0.350   6.865   6.088 -0.1264  0.6577 -0.2390
  248ALA      N 2400  -0.198   6.815   5.926  0.2589  0.2448  0.3349
  248ALA     HN 2401  -0.161   6.835   5.836 -0.3700  2.1288  0.4674
  248ALA     CA 2402  -0.120   6.713   5.991 -0.4123 -0.3950  0.1537
  248ALA     HA 2403  -0.183   6.634   6.028  1.0396 -0.9079  1.6536
  248ALA     CB 2404  -0.032   6.647   5.884 -0.1740  0.1197  0.0259
  248ALA    HB1 2405  -0.083   6.624   5.788  2.1528 -0.3737 -1.1726
  248ALA    HB2 2406   0.005   6.548   5.920  0.9961  0.8796  0.9710
  248ALA    HB3 2407   0.063   6.701   5.863 -0.7981  1.1946 -0.0759
  248ALA      C 2408  -0.047   6.753   6.115  0.3734 -0.0352 -0.4131
  248ALA      O 2409  -0.029   6.675   6.208  0.0565 -0.0369 -0.3515
  249VAL      N 2410   0.001   6.878   6.129 -0.3983  0.2695 -0.4209
  249VAL     HN 2411  -0.013   6.936   6.050 -1.5868 -2.0876 -2.0511
  249VAL     CA 2412   0.084   6.927   6.235 -0.0845 -0.2846 -0.4069
  249VAL     HA 2413   0.135   6.840   6.276 -1.8809 -0.4467  1.6735
  249VAL     CB 2414   0.182   7.028   6.184 -0.3037  0.0248 -0.2151
  249VAL     HB 2415   0.235   7.078   6.268  1.4846  1.7655 -2.2613
  249VAL    CG1 2416   0.277   6.946   6.095  0.2568  0.1298  0.2840
  249VAL   HG11 2417   0.218   6.888   6.021 -1.6882  0.1536  1.7301
  249VAL   HG12 2418   0.314   6.860   6.155 -0.4563  0.7322  1.6516
  249VAL   HG13 2419   0.359   6.993   6.037  1.4581 -1.4137  0.6741
  249VAL    CG2 2420   0.133   7.144   6.095 -0.5030  0.1451  0.0506
  249VAL   HG21 2421   0.059   7.203   6.154  1.3907  1.2107  1.5013
  249VAL   HG22 2422   0.091   7.096   6.004  0.9197 -0.7900 -0.1472
  249VAL   HG23 2423   0.224   7.202   6.071  0.8290 -0.4267  3.1840
  249VAL      C 2424   0.006   6.978   6.351  0.0412 -0.2359 -0.3446
  249VAL      O 2425   0.064   7.008   6.456 -0.3104 -0.7373 -0.0058
  250LEU      N 2426  -0.128   6.982   6.346  0.0483  0.1355 -0.2643
  250LEU     HN 2427  -0.170   6.921   6.279  0.2500 -0.6319  0.2946
  250LEU     CA 2428  -0.214   7.044   6.442  0.3549 -0.1157  0.1762
  250LEU     HA 2429  -0.180   7.146   6.452 -0.5086  0.2839 -0.8488
  250LEU     CB 2430  -0.358   7.064   6.391  0.2094 -0.0929  0.5901
  250LEU    HB1 2431  -0.432   7.092   6.470 -0.9478 -3.9621  1.1010
  250LEU    HB2 2432  -0.400   6.966   6.362 -1.0517  0.6300 -0.1294
  250LEU     CG 2433  -0.380   7.160   6.273  0.1012 -0.4490  0.3244
  250LEU     HG 2434  -0.320   7.126   6.186 -3.3917  0.4735 -2.7132
  250LEU    CD1 2435  -0.528   7.142   6.234  0.3568  0.1791 -1.0047
  250LEU   HD11 2436  -0.569   7.195   6.145  0.2877  0.6879 -0.6762
  250LEU   HD12 2437  -0.594   7.164   6.321  2.7689  1.4160  0.6055
  250LEU   HD13 2438  -0.548   7.034   6.216  1.0243 -0.0140 -0.6216
  250LEU    CD2 2439  -0.351   7.307   6.304 -0.4860 -0.2429 -0.0753
  250LEU   HD21 2440  -0.391   7.326   6.406  0.9909 -0.2524  0.5411
  250LEU   HD22 2441  -0.377   7.377   6.222 -0.6367 -2.1336 -1.7036
  250LEU   HD23 2442  -0.243   7.321   6.329 -0.6443 -0.3667  0.6984
  250LEU      C 2443  -0.218   6.983   6.578  0.1790 -0.3550  0.0648
  250LEU      O 2444  -0.215   7.064   6.671  0.0872 -0.0732 -0.1782
  251PRO      N 2445  -0.218   6.856   6.609  0.4938 -0.4965 -0.5009
  251PRO     CD 2446  -0.286   6.766   6.517 -0.2003 -0.0767 -0.4042
  251PRO    HD1 2447  -0.217   6.748   6.432 -0.2739  0.0898 -0.5003
  251PRO    HD2 2448  -0.381   6.813   6.484 -0.2756  2.0731  2.4571
  251PRO     CA 2449  -0.183   6.794   6.733 -0.3803 -0.0364 -0.0115
  251PRO     HA 2450  -0.263   6.827   6.797  0.5301 -0.1529  1.2335
  251PRO     CB 2451  -0.175   6.647   6.691  0.4884  0.0279 -0.0926
  251PRO    HB1 2452  -0.193   6.589   6.783 -1.5438 -1.1919 -1.1768
  251PRO    HB2 2453  -0.081   6.622   6.638 -0.2816 -0.3339 -1.3377
  251PRO     CG 2454  -0.300   6.638   6.602  0.6189 -0.0813 -0.2673
  251PRO    HG1 2455  -0.301   6.549   6.535  1.3960 -0.0630 -0.3086
  251PRO    HG2 2456  -0.393   6.643   6.663 -0.6191 -0.6970 -2.0187
  251PRO      C 2457  -0.054   6.838   6.794 -0.1974 -0.3546 -0.1620
  251PRO      O 2458  -0.058   6.885   6.908  0.1394  0.3866 -0.4584
  252LEU      N 2459   0.057   6.838   6.720  0.0439 -0.6262  0.1925
  252LEU     HN 2460   0.049   6.813   6.624 -1.3808  2.2570 -0.5524
  252LEU     CA 2461   0.186   6.883   6.763 -0.1263  0.1269 -0.0570
  252LEU     HA 2462   0.210   6.833   6.856 -1.6518  0.7049  0.6913
  252LEU     CB 2463   0.303   6.866   6.664 -0.3163 -0.1132 -0.2420
  252LEU    HB1 2464   0.397   6.910   6.701 -1.5190 -0.1336  3.1877
  252LEU    HB2 2465   0.282   6.908   6.564  1.3488 -1.0707 -1.0311
  252LEU     CG 2466   0.336   6.718   6.637  0.1059  0.0109 -0.4060
  252LEU     HG 2467   0.246   6.654   6.630 -0.0869  0.3866 -1.4712
  252LEU    CD1 2468   0.418   6.701   6.508 -0.0883  0.1981 -0.5544
  252LEU   HD11 2469   0.505   6.771   6.509 -0.8573  1.1992 -1.1769
  252LEU   HD12 2470   0.347   6.714   6.424  1.4386 -0.4495 -1.9991
  252LEU   HD13 2471   0.461   6.600   6.489  1.2888  0.1957  2.1513
  252LEU    CD2 2472   0.417   6.663   6.755  0.4442  0.7785 -0.2713
  252LEU   HD21 2473   0.512   6.713   6.783  1.0623 -1.2976  1.7738
  252LEU   HD22 2474   0.431   6.554   6.735 -2.1431  0.8281 -2.9732
  252LEU   HD23 2475   0.347   6.654   6.841 -2.3299 -0.1648 -2.4616
  252LEU      C 2476   0.186   7.025   6.806  0.5439  0.0585  0.1804
  252LEU      O 2477   0.249   7.060   6.905  0.1832  0.1885  0.3669
  253LEU      N 2478   0.120   7.115   6.731 -0.1630  0.0197  0.7466
  253LEU     HN 2479   0.079   7.069   6.653  1.2645 -5.0523  2.5968
  253LEU     CA 2480   0.093   7.253   6.756  0.0653  0.1621  0.2279
  253LEU     HA 2481   0.189   7.299   6.774  0.2428  0.0026 -0.3039
  253LEU     CB 2482   0.036   7.330   6.636  0.9249  0.0049 -0.2836
  253LEU    HB1 2483  -0.003   7.431   6.662  1.8920 -0.0488  1.5595
  253LEU    HB2 2484  -0.055   7.279   6.598  0.6505 -0.1891  0.6218
  253LEU     CG 2485   0.129   7.335   6.513  0.2572 -0.3426 -0.8110
  253LEU     HG 2486   0.173   7.233   6.500  2.8383  0.5933 -0.1053
  253LEU    CD1 2487   0.062   7.389   6.386 -0.2602  0.2673 -0.2842
  253LEU   HD11 2488   0.036   7.496   6.401 -3.8891 -0.4021 -0.9221
  253LEU   HD12 2489  -0.023   7.320   6.368  0.7367 -1.1486  0.2354
  253LEU   HD13 2490   0.128   7.393   6.296 -0.9152  3.4409 -0.7511
  253LEU    CD2 2491   0.251   7.423   6.546 -0.6161  0.5377  0.1141
  253LEU   HD21 2492   0.317   7.422   6.457  1.5455  1.3947  1.6064
  253LEU   HD22 2493   0.312   7.383   6.629 -1.5714 -0.2063  0.4804
  253LEU   HD23 2494   0.210   7.526   6.561 -1.3219  0.3331 -0.3652
  253LEU      C 2495   0.009   7.264   6.879 -0.1287  0.4327  0.0727
  253LEU      O 2496   0.026   7.350   6.965  0.0522 -0.0451  0.5162
  254GLY      N 2497  -0.097   7.182   6.891 -0.1280  0.4045 -0.1155
  254GLY     HN 2498  -0.103   7.116   6.816 -0.3757  0.2966 -0.0029
  254GLY     CA 2499  -0.171   7.184   7.013  0.1928  0.1318  0.0858
  254GLY    HA1 2500  -0.203   7.284   7.037 -2.9269 -1.3188  2.8710
  254GLY    HA2 2501  -0.103   7.148   7.088  1.3874  1.9856 -0.0568
  254GLY      C 2502  -0.289   7.095   7.035  0.1544  0.1241 -0.1471
  254GLY      O 2503  -0.322   7.069   7.151 -0.1517 -0.3564 -0.3386
  255TRP      N 2504  -0.349   7.033   6.932 -0.0642  0.3644 -0.1646
  255TRP     HN 2505  -0.311   7.035   6.840  0.2401  1.7114 -0.0179
  255TRP     CA 2506  -0.475   6.965   6.937 -0.1583  0.4995 -0.7095
  255TRP     HA 2507  -0.526   7.005   7.024  0.9536 -0.7018  0.5259
  255TRP     CB 2508  -0.549   6.986   6.803  0.1251 -0.0579 -0.9570
  255TRP    HB1 2509  -0.506   6.920   6.726 -0.6186  0.8252 -2.1624
  255TRP    HB2 2510  -0.536   7.092   6.771 -2.0319  0.1041 -1.4176
  255TRP     CG 2511  -0.697   6.966   6.794  0.0161  0.2903 -0.0736
  255TRP    CD1 2512  -0.786   6.927   6.890  0.0837  0.5789  0.1088
  255TRP    HD1 2513  -0.763   6.869   6.978 -0.6267  0.2250  0.0691
  255TRP    NE1 2514  -0.913   6.933   6.839  0.2142 -0.3111 -0.3362
  255TRP    HE1 2515  -0.995   6.888   6.869  0.5557 -1.3200 -0.8518
  255TRP    CE2 2516  -0.907   6.979   6.710  0.1997  0.1389 -0.1780
  255TRP    CD2 2517  -0.775   7.015   6.685  0.1691  0.2326 -0.2098
  255TRP    CE3 2518  -0.743   7.081   6.571 -0.0845 -0.2252 -0.5500
  255TRP    HE3 2519  -0.641   7.114   6.557  0.1248  0.2112  1.6120
  255TRP    CZ3 2520  -0.846   7.119   6.488 -0.2832  0.3942 -0.0238
  255TRP    HZ3 2521  -0.809   7.176   6.403  4.4939 -2.1663 -0.0171
  255TRP    CZ2 2522  -1.008   7.018   6.628  0.1063  0.2473 -0.0108
  255TRP    HZ2 2523  -1.114   6.997   6.632 -0.2319  1.3752 -1.7335
  255TRP    CH2 2524  -0.975   7.078   6.508 -0.0738 -0.4734 -0.4271
  255TRP    HH2 2525  -1.056   7.122   6.452  0.2905 -1.4500 -1.7623
  255TRP      C 2526  -0.463   6.820   6.966 -0.0355  0.5160 -0.6765
  255TRP      O 2527  -0.547   6.741   6.922  0.5045 -0.1773 -0.4678
  256ASN      N 2528  -0.353   6.783   7.034 -0.3656  0.3258 -0.2403
  256ASN     HN 2529  -0.282   6.850   7.053 -1.6421  2.5130 -2.5324
  256ASN     CA 2530  -0.339   6.661   7.107 -0.1567  0.4985  0.0089
  256ASN     HA 2531  -0.365   6.581   7.040 -0.7565  0.7838 -0.1011
  256ASN     CB 2532  -0.193   6.632   7.149 -0.2592  0.0810  0.0843
  256ASN    HB1 2533  -0.138   6.613   7.055 -1.5055  3.5046 -1.5442
  256ASN    HB2 2534  -0.178   6.538   7.205  0.1038  0.5091  0.7114
  256ASN     CG 2535  -0.132   6.740   7.237  0.1922 -0.1107  0.0059
  256ASN    OD1 2536  -0.106   6.721   7.356  0.5589 -0.2300 -0.0929
  256ASN    ND2 2537  -0.109   6.863   7.183  0.3660 -0.0981  0.1062
  256ASN   HD21 2538  -0.091   6.865   7.085  1.2838  1.5425  0.2712
  256ASN   HD22 2539  -0.087   6.935   7.249  0.4734 -0.5641  0.5918
  256ASN      C 2540  -0.426   6.657   7.228  0.0460  0.2575  0.1486
  256ASN      O 2541  -0.439   6.750   7.308 -0.1935  0.4897 -0.1576
  257CYS      N 2542  -0.498   6.546   7.250  0.5874 -0.1133  0.0623
  257CYS     HN 2543  -0.490   6.465   7.192 -0.0038 -0.8908  1.0432
  257CYS     CA 2544  -0.594   6.534   7.355  0.3795 -0.5115 -0.1725
  257CYS     HA 2545  -0.660   6.619   7.352  0.3707 -0.5380 -0.9194
  257CYS     CB 2546  -0.672   6.401   7.344 -0.3643 -0.0193 -0.9545
  257CYS    HB1 2547  -0.745   6.412   7.261 -0.0026  1.2388 -1.1409
  257CYS    HB2 2548  -0.729   6.382   7.437  1.9788 -0.1748  0.5272
  257CYS     SG 2549  -0.560   6.261   7.317 -0.2808 -0.0760 -0.3270
  257CYS      C 2550  -0.536   6.529   7.492 -0.0066  0.0732  0.0122
  257CYS      O 2551  -0.592   6.559   7.597 -0.5746 -0.6639 -0.0714
  258GLU      N 2552  -0.406   6.496   7.500 -0.0464 -0.0509  0.1290
  258GLU     HN 2553  -0.365   6.494   7.409 -0.5756  1.2731 -0.1614
  258GLU     CA 2554  -0.333   6.509   7.622  0.1558 -0.1464  0.0183
  258GLU     HA 2555  -0.378   6.443   7.694 -2.9158 -0.4694 -2.0201
  258GLU     CB 2556  -0.192   6.448   7.612  0.6649  0.9322  0.3860
  258GLU    HB1 2557  -0.141   6.452   7.711 -0.8270 -4.4158  1.7503
  258GLU    HB2 2558  -0.128   6.498   7.537  0.9934 -0.4839 -0.3213
  258GLU     CG 2559  -0.178   6.299   7.577  0.3671  0.9465  0.2073
  258GLU    HG1 2560  -0.201   6.291   7.468 -0.7232 -0.1896  0.5099
  258GLU    HG2 2561  -0.247   6.227   7.625  1.4131 -1.8942 -2.1962
  258GLU     CD 2562  -0.037   6.245   7.598  0.0107 -0.0582  0.0768
  258GLU    OE1 2563   0.056   6.282   7.521 -0.2553  0.0361 -0.2001
  258GLU    OE2 2564  -0.025   6.153   7.683  0.0862  0.0383  0.1708
  258GLU      C 2565  -0.329   6.643   7.688  0.5925 -0.2848  0.2815
  258GLU      O 2566  -0.363   6.657   7.805  0.1856 -0.1714  0.1509
  259LYS      N 2567  -0.285   6.746   7.613  0.1986 -0.0990  0.3015
  259LYS     HN 2568  -0.231   6.730   7.531  0.1854  1.0980  0.0555
  259LYS     CA 2569  -0.284   6.882   7.655 -0.0969  0.0316 -0.1049
  259LYS     HA 2570  -0.212   6.897   7.734 -0.6981 -0.9553  0.6509
  259LYS     CB 2571  -0.218   6.973   7.550 -0.1724  0.1977 -0.0107
  259LYS    HB1 2572  -0.270   6.980   7.452  0.5642  0.7476 -0.3713
  259LYS    HB2 2573  -0.129   6.909   7.532 -1.5791 -1.8974  0.1158
  259LYS     CG 2574  -0.189   7.122   7.571  0.0485  0.1055  0.3327
  259LYS    HG1 2575  -0.286   7.176   7.575 -0.1766 -0.0346 -1.9842
  259LYS    HG2 2576  -0.137   7.164   7.483  1.8238 -2.8387 -0.1797
  259LYS     CD 2577  -0.128   7.150   7.709  0.9509  0.4687 -0.1354
  259LYS    HD1 2578  -0.038   7.087   7.723  0.0185 -0.5233  1.7770
  259LYS    HD2 2579  -0.195   7.125   7.794  1.6150 -2.2284 -0.3405
  259LYS     CE 2580  -0.101   7.298   7.738  0.4580  0.4829  0.2671
  259LYS    HE1 2581  -0.064   7.305   7.843  1.0078 -0.5357  0.1557
  259LYS    HE2 2582  -0.198   7.352   7.736  0.1126 -0.1498 -0.3621
  259LYS     NZ 2583  -0.013   7.353   7.633  0.6180 -0.2062  0.0323
  259LYS    HZ1 2584  -0.063   7.368   7.544  2.6033 -1.6819 -1.4286
  259LYS    HZ2 2585   0.061   7.282   7.614 -0.8106 -2.0034  0.9604
  259LYS    HZ3 2586   0.029   7.444   7.664  2.2266 -1.1866  0.8720
  259LYS      C 2587  -0.419   6.935   7.690  0.0829  0.5541 -0.1908
  259LYS      O 2588  -0.434   7.000   7.793  0.3338  0.0697  0.1549
  260LEU      N 2589  -0.522   6.906   7.609 -0.1163 -0.6692  0.4761
  260LEU     HN 2590  -0.512   6.849   7.528 -0.4531 -0.5401  0.3386
  260LEU     CA 2591  -0.653   6.959   7.630 -0.0623 -0.1646 -0.4174
  260LEU     HA 2592  -0.646   7.065   7.650 -0.1711 -0.1994 -0.1908
  260LEU     CB 2593  -0.727   6.937   7.497 -0.3881  0.3240 -0.3256
  260LEU    HB1 2594  -0.835   6.949   7.517 -0.6174 -1.7257 -0.0542
  260LEU    HB2 2595  -0.716   6.832   7.462 -1.2680  0.5290 -1.2469
  260LEU     CG 2596  -0.675   7.027   7.384  0.2862 -0.1554 -0.4065
  260LEU     HG 2597  -0.564   7.032   7.378  0.2532  2.0580 -0.0713
  260LEU    CD1 2598  -0.711   6.955   7.252 -0.3429 -0.3571 -0.1269
  260LEU   HD11 2599  -0.650   6.867   7.222 -0.5838 -0.0209 -1.6933
  260LEU   HD12 2600  -0.703   7.037   7.177 -0.9111  0.2804  0.4866
  260LEU   HD13 2601  -0.815   6.915   7.246 -0.8659  1.2002 -3.0088
  260LEU    CD2 2602  -0.731   7.170   7.387 -0.1579 -0.3463  0.6716
  260LEU   HD21 2603  -0.696   7.236   7.304 -0.9641 -0.5098  0.1953
  260LEU   HD22 2604  -0.707   7.225   7.481 -0.3354 -1.2655  1.2598
  260LEU   HD23 2605  -0.842   7.173   7.383 -0.1187  1.3870 -0.1343
  260LEU      C 2606  -0.719   6.900   7.750  0.0993  0.1460 -0.1734
  260LEU      O 2607  -0.805   6.963   7.812 -0.0890 -0.2910  0.0122
  261GLN      N 2608  -0.693   6.775   7.791  0.4002  0.4368  0.5450
  261GLN     HN 2609  -0.608   6.736   7.758  0.5068  0.2556  1.0170
  261GLN     CA 2610  -0.744   6.698   7.901 -0.0000 -0.1760 -0.0591
  261GLN     HA 2611  -0.678   6.612   7.904  0.0433 -0.1129  1.5047
  261GLN     CB 2612  -0.744   6.771   8.037  0.0140 -0.4403  0.0817
  261GLN    HB1 2613  -0.793   6.706   8.113  0.9688 -0.7509  0.4487
  261GLN    HB2 2614  -0.803   6.861   8.010 -0.2202  0.1992  2.5478
  261GLN     CG 2615  -0.608   6.823   8.082 -0.2397 -0.2358  0.6232
  261GLN    HG1 2616  -0.563   6.870   7.992  1.8219 -2.1855  0.5292
  261GLN    HG2 2617  -0.545   6.732   8.098 -0.1021 -0.5345 -1.3447
  261GLN     CD 2618  -0.595   6.913   8.204 -0.6573  0.5537  0.0884
  261GLN    OE1 2619  -0.555   7.029   8.205 -0.4281  0.4758  0.0620
  261GLN    NE2 2620  -0.619   6.850   8.322 -0.0185  0.1691  0.0125
  261GLN   HE21 2621  -0.594   6.901   8.404  2.5815 -1.7646  0.5540
  261GLN   HE22 2622  -0.675   6.767   8.317 -0.0542  0.2597 -1.9790
  261GLN      C 2623  -0.877   6.639   7.870  0.1212 -0.4750 -0.0186
  261GLN      O 2624  -0.960   6.626   7.959 -0.1752 -0.0536 -0.2235
  262SER      N 2625  -0.884   6.604   7.740  0.0314 -0.3264 -0.0536
  262SER     HN 2626  -0.808   6.621   7.679 -1.1847 -0.1256 -1.5803
  262SER     CA 2627  -1.002   6.563   7.669  0.0212  0.1175 -0.2989
  262SER     HA 2628  -1.086   6.565   7.736  0.2466  0.1960 -0.0145
  262SER     CB 2629  -1.049   6.650   7.551 -0.7346 -0.8561 -0.7298
  262SER    HB1 2630  -1.090   6.745   7.592  0.1784 -1.8994  3.0566
  262SER    HB2 2631  -1.134   6.600   7.501 -0.4865 -1.3399 -0.6721
  262SER     OG 2632  -0.949   6.683   7.456 -0.3897 -0.6696 -0.3104
  262SER    HG1 2633  -0.991   6.703   7.372  0.1980  1.5421 -0.1225
  262SER      C 2634  -0.998   6.419   7.633 -0.4717  0.0944 -0.2650
  262SER      O 2635  -0.893   6.356   7.621 -0.4575  0.1844 -0.6316
  263VAL      N 2636  -1.118   6.366   7.604 -0.5825  0.1345  0.1103
  263VAL     HN 2637  -1.207   6.410   7.608 -0.9097 -0.3299 -1.3683
  263VAL     CA 2638  -1.121   6.233   7.551 -0.0368  0.4342 -0.6960
  263VAL     HA 2639  -1.078   6.175   7.632  3.0024  1.5703 -1.3570
  263VAL     CB 2640  -1.259   6.176   7.532 -0.1228  0.3135  0.2492
  263VAL     HB 2641  -1.298   6.199   7.431 -1.1774  0.1647  0.6119
  263VAL    CG1 2642  -1.255   6.025   7.560  0.0049  0.1764 -0.5015
  263VAL   HG11 2643  -1.361   5.989   7.556  0.6890 -2.0264 -0.5641
  263VAL   HG12 2644  -1.222   6.003   7.664  0.8492  0.6363 -0.6647
  263VAL   HG13 2645  -1.192   5.972   7.485 -0.1650 -0.4083 -0.2446
  263VAL    CG2 2646  -1.370   6.242   7.615 -0.2862  0.0784  0.2186
  263VAL   HG21 2647  -1.351   6.230   7.724 -3.4288  1.6709  1.0524
  263VAL   HG22 2648  -1.460   6.187   7.580  0.9907 -0.4184 -2.5087
  263VAL   HG23 2649  -1.394   6.345   7.583  0.0957 -0.1785 -0.9337
  263VAL      C 2650  -1.047   6.207   7.424  0.1784 -0.1479 -0.4565
  263VAL      O 2651  -1.072   6.269   7.321  0.3389  0.1680 -0.3095
  264CYS      N 2652  -0.945   6.119   7.427  0.3580  0.0737  0.3197
  264CYS     HN 2653  -0.922   6.077   7.514  0.3186 -1.0513 -0.2074
  264CYS     CA 2654  -0.873   6.084   7.309 -0.0507  0.2271  0.0198
  264CYS     HA 2655  -0.860   6.173   7.249 -1.5756  1.4276  1.3878
  264CYS     CB 2656  -0.742   6.009   7.341 -0.1792  0.2432  0.5986
  264CYS    HB1 2657  -0.691   5.971   7.249  1.0644 -3.0544  2.4812
  264CYS    HB2 2658  -0.759   5.926   7.413  1.9126  0.1484  1.0459
  264CYS     SG 2659  -0.625   6.110   7.436  0.4872 -0.0632  0.1164
  264CYS      C 2660  -0.946   5.992   7.218 -0.2374  0.3043  0.0920
  264CYS      O 2661  -1.045   5.931   7.257  0.0152 -0.4202 -0.3629
  265SER      N 2662  -0.900   5.974   7.093 -0.0739  0.3314  0.1482
  265SER     HN 2663  -0.819   6.027   7.069  1.6893 -1.7998  1.0288
  265SER     CA 2664  -0.939   5.870   7.002  0.5200  0.2094  0.0251
  265SER     HA 2665  -1.047   5.867   7.007  0.4933  0.6227 -0.2438
  265SER     CB 2666  -0.926   5.905   6.853 -0.4102  0.4374 -0.0106
  265SER    HB1 2667  -0.823   5.911   6.813  0.2663 -2.8010  0.9430
  265SER    HB2 2668  -0.978   6.000   6.828 -0.5092  0.6651  1.0234
  265SER     OG 2669  -0.974   5.804   6.765  0.1209  0.3921 -0.2540
  265SER    HG1 2670  -1.069   5.798   6.780  0.0304  1.4404 -0.3091
  265SER      C 2671  -0.908   5.728   7.037  0.0619  0.0815 -0.0798
  265SER      O 2672  -0.801   5.701   7.091 -0.1769 -0.0517  0.3324
  266ASP      N 2673  -0.999   5.632   7.014 -0.0378  0.0103  0.6007
  266ASP     HN 2674  -1.090   5.666   6.988  0.6011  0.1359 -1.6928
  266ASP     CA 2675  -0.959   5.496   7.031  0.1784 -0.0187 -0.1293
  266ASP     HA 2676  -0.886   5.475   7.108  0.0884 -4.1056 -0.9287
  266ASP     CB 2677  -1.090   5.421   7.060 -0.1681  0.4313 -0.5110
  266ASP    HB1 2678  -1.077   5.311   7.054  0.8153  0.3865  1.5235
  266ASP    HB2 2679  -1.162   5.455   6.983  1.1484  1.5312 -1.3167
  266ASP     CG 2680  -1.135   5.460   7.200 -0.1091  0.0351 -0.3796
  266ASP    OD1 2681  -1.259   5.477   7.218 -0.0559  0.4673 -0.4023
  266ASP    OD2 2682  -1.050   5.459   7.293 -0.2530 -0.1094 -0.2503
  266ASP      C 2683  -0.892   5.441   6.909 -0.0772 -0.1177 -0.2246
  266ASP      O 2684  -0.835   5.333   6.911 -0.4658 -0.3190  0.5908
  267ILE      N 2685  -0.905   5.504   6.791 -0.1240  0.1018 -0.1035
  267ILE     HN 2686  -0.957   5.588   6.805 -2.0747 -1.1492  0.5468
  267ILE     CA 2687  -0.856   5.468   6.662 -0.0133  0.1782 -0.0824
  267ILE     HA 2688  -0.864   5.361   6.657 -0.7000  0.0167  2.7802
  267ILE     CB 2689  -0.926   5.529   6.544  0.3511 -0.3224 -0.5616
  267ILE     HB 2690  -0.910   5.639   6.545  2.2182 -0.5580  0.7061
  267ILE    CG2 2691  -0.862   5.472   6.416  0.1473 -0.0261 -0.7968
  267ILE   HG21 2692  -0.752   5.487   6.415  0.1446  0.1470  0.2180
  267ILE   HG22 2693  -0.907   5.521   6.327  0.3356  0.6563 -0.5211
  267ILE   HG23 2694  -0.878   5.363   6.405  1.1169 -0.5467  2.1076
  267ILE    CG1 2695  -1.076   5.499   6.550  0.4497 -0.6707  0.2905
  267ILE   HG11 2696  -1.119   5.563   6.470  1.2558  3.0191  2.6001
  267ILE   HG12 2697  -1.124   5.542   6.640  2.0564  2.7887 -0.3703
  267ILE     CD 2698  -1.117   5.353   6.533 -0.2202 -0.4150 -0.3528
  267ILE    HD1 2699  -1.098   5.293   6.625 -1.5728 -3.1714 -1.7249
  267ILE    HD2 2700  -1.081   5.313   6.436 -0.5808  2.6168 -1.8279
  267ILE    HD3 2701  -1.228   5.344   6.528 -0.4732  0.6229  2.0675
  267ILE      C 2702  -0.710   5.499   6.666 -0.0177  0.1337  0.4494
  267ILE      O 2703  -0.622   5.420   6.632 -0.3350  0.0283 -0.1406
  268PHE      N 2704  -0.679   5.622   6.712  0.6140  0.4254 -0.6946
  268PHE     HN 2705  -0.755   5.687   6.716  1.1693  1.1854 -1.9401
  268PHE     CA 2706  -0.543   5.664   6.718  0.6890  0.0791  0.2607
  268PHE     HA 2707  -0.484   5.574   6.719 -2.0824 -1.8652  0.2517
  268PHE     CB 2708  -0.507   5.766   6.609  0.2257  0.3868  0.3913
  268PHE    HB1 2709  -0.402   5.802   6.606  1.3361 -1.9776  4.0506
  268PHE    HB2 2710  -0.571   5.854   6.634 -1.1060 -0.3574 -0.2788
  268PHE     CG 2711  -0.550   5.718   6.474  0.6515  0.9163  0.0603
  268PHE    CD1 2712  -0.480   5.615   6.417 -0.2586  0.1079  0.3784
  268PHE    HD1 2713  -0.406   5.561   6.474 -0.7621  1.4658  2.4315
  268PHE    CE1 2714  -0.505   5.576   6.288 -0.0535  0.6238  0.1802
  268PHE    HE1 2715  -0.452   5.490   6.249 -1.6041 -0.2599 -0.0832
  268PHE     CZ 2716  -0.580   5.653   6.202 -0.3345 -0.0876 -0.2289
  268PHE     HZ 2717  -0.579   5.630   6.097  2.7379 -3.7265  0.3904
  268PHE    CD2 2718  -0.628   5.791   6.387 -0.1064  0.2800  0.1957
  268PHE    HD2 2719  -0.677   5.878   6.428  0.5370  1.4985 -1.5209
  268PHE    CE2 2720  -0.652   5.757   6.256  0.3044  0.1642  0.1470
  268PHE    HE2 2721  -0.708   5.824   6.192  1.6071  0.7039 -0.4557
  268PHE      C 2722  -0.529   5.737   6.848  0.2533  0.5027  0.0761
  268PHE      O 2723  -0.598   5.835   6.873 -0.4081 -0.0742  0.5595
  269PRO      N 2724  -0.431   5.694   6.923  0.0980 -0.1291 -0.0733
  269PRO     CD 2725  -0.400   5.553   6.942  0.3647 -0.1073 -0.3553
  269PRO    HD1 2726  -0.345   5.526   6.849  1.0243 -0.1481  0.0367
  269PRO    HD2 2727  -0.489   5.488   6.945  0.9097 -0.9540 -1.6701
  269PRO     CA 2728  -0.375   5.769   7.031  0.4452 -0.2259 -0.1870
  269PRO     HA 2729  -0.461   5.791   7.092  0.8515  0.7720  0.0555
  269PRO     CB 2730  -0.265   5.679   7.087 -0.0218 -0.6122  0.1219
  269PRO    HB1 2731  -0.227   5.695   7.190 -2.2620 -1.7589  1.1788
  269PRO    HB2 2732  -0.174   5.683   7.023 -0.3739 -1.5431 -0.4503
  269PRO     CG 2733  -0.323   5.538   7.074  0.1028 -0.6307 -0.2629
  269PRO    HG1 2734  -0.239   5.466   7.065  0.3800 -0.1728 -1.4441
  269PRO    HG2 2735  -0.394   5.506   7.153 -0.3801  0.4268 -0.2498
  269PRO      C 2736  -0.331   5.908   7.000 -0.6737  0.1952  0.0539
  269PRO      O 2737  -0.302   5.944   6.886  0.4235  0.1193  0.2908
  270HSD      N 2738  -0.337   5.993   7.105 -0.2100 -0.0895  0.3162
  270HSD     HN 2739  -0.361   5.953   7.193  0.1324  1.3702  1.0965
  270HSD     CA 2740  -0.279   6.124   7.102  0.0465 -0.2149 -0.6195
  270HSD     HA 2741  -0.276   6.161   7.203  0.7537 -1.1178 -0.2992
  270HSD     CB 2742  -0.131   6.122   7.060  0.3473  0.5497  0.3781
  270HSD    HB1 2743  -0.081   6.212   7.100 -0.0812  2.4405 -2.9714
  270HSD    HB2 2744  -0.124   6.137   6.950  0.7672 -2.2486 -0.0566
  270HSD    ND1 2745   0.009   5.917   7.021 -0.0483 -0.0588 -0.1023
  270HSD    HD1 2746   0.004   5.932   6.922 -0.9502  2.6533  0.2885
  270HSD     CG 2747  -0.065   5.996   7.107 -0.1811  0.0184 -0.2863
  270HSD    CE1 2748   0.068   5.818   7.093 -0.2047  0.2207  0.4137
  270HSD    HE1 2749   0.115   5.728   7.053 -0.2317  0.9528 -1.3223
  270HSD    NE2 2750   0.038   5.833   7.221 -0.3144 -0.3578  0.4585
  270HSD    CD2 2751  -0.038   5.947   7.231  0.3698  0.1813 -0.3385
  270HSD    HD2 2752  -0.074   5.995   7.322 -2.0295 -1.2083 -0.4777
  270HSD      C 2753  -0.366   6.230   7.043  0.3640  0.3062 -0.1567
  270HSD      O 2754  -0.336   6.349   7.054 -0.1652  0.4263 -0.0190
  271ILE      N 2755  -0.473   6.192   6.971  0.5065 -0.2547 -0.0801
  271ILE     HN 2756  -0.499   6.097   6.955 -2.9681  0.9212 -2.4715
  271ILE     CA 2757  -0.562   6.289   6.914  0.1444 -0.3620  0.3005
  271ILE     HA 2758  -0.518   6.387   6.920 -1.4232  0.3253  1.2288
  271ILE     CB 2759  -0.585   6.266   6.768  0.0714  0.2128  0.2180
  271ILE     HB 2760  -0.663   6.332   6.727 -2.3041 -2.3567  0.2791
  271ILE    CG2 2761  -0.456   6.299   6.690  0.2338 -0.1370  0.3356
  271ILE   HG21 2762  -0.448   6.409   6.703  1.3706 -0.0627 -0.8535
  271ILE   HG22 2763  -0.469   6.265   6.585 -0.5569  0.8349  0.1021
  271ILE   HG23 2764  -0.368   6.245   6.732  0.0693 -1.1075 -0.5066
  271ILE    CG1 2765  -0.632   6.126   6.723 -0.0267  0.2885  0.0858
  271ILE   HG11 2766  -0.684   6.077   6.808 -0.1054  0.6018  0.2216
  271ILE   HG12 2767  -0.548   6.057   6.701  0.0070  0.0067  1.0492
  271ILE     CD 2768  -0.723   6.139   6.601  0.3160 -0.0163 -0.2037
  271ILE    HD1 2769  -0.807   6.210   6.617 -0.5414 -0.5145 -2.2055
  271ILE    HD2 2770  -0.766   6.043   6.564 -1.1990  1.8133 -3.5659
  271ILE    HD3 2771  -0.662   6.169   6.514 -0.6716  1.5492 -0.4010
  271ILE      C 2772  -0.692   6.293   6.987 -0.0902 -0.2059 -0.1266
  271ILE      O 2773  -0.752   6.195   7.029 -0.4897  0.1958  0.2472
  272ASP      N 2774  -0.755   6.412   6.986 -0.0696 -0.1969 -0.4795
  272ASP     HN 2775  -0.718   6.490   6.937 -2.0960  2.0483  1.3523
  272ASP     CA 2776  -0.891   6.434   7.026 -0.0083 -0.2211 -0.2579
  272ASP     HA 2777  -0.905   6.360   7.103  1.2176 -0.1323  0.0741
  272ASP     CB 2778  -0.893   6.581   7.070  0.2435 -0.4428  0.5154
  272ASP    HB1 2779  -0.847   6.640   6.987 -0.2807 -2.1747 -1.0835
  272ASP    HB2 2780  -0.827   6.594   7.158  2.5553 -0.3817 -1.1163
  272ASP     CG 2781  -1.025   6.648   7.106  0.1947 -0.4601  0.3694
  272ASP    OD1 2782  -1.134   6.610   7.057  0.2949 -0.0342 -0.1943
  272ASP    OD2 2783  -1.023   6.746   7.186  0.1257  0.2461 -0.4843
  272ASP      C 2784  -0.982   6.397   6.914 -0.0853  0.4782 -0.4310
  272ASP      O 2785  -0.952   6.422   6.797  0.4352 -0.7481 -0.5727
  273GLU      N 2786  -1.100   6.342   6.948  0.2201  0.1244  0.0769
  273GLU     HN 2787  -1.115   6.321   7.044 -0.7004  0.1816 -0.0483
  273GLU     CA 2788  -1.197   6.298   6.853  0.6329  0.0269 -0.3033
  273GLU     HA 2789  -1.146   6.248   6.772 -0.6252 -0.7569 -0.6531
  273GLU     CB 2790  -1.303   6.211   6.922  0.7351  0.1834  0.0506
  273GLU    HB1 2791  -1.399   6.201   6.867  1.2309 -1.2817 -0.5840
  273GLU    HB2 2792  -1.343   6.269   7.009  0.3834 -1.2946  0.9145
  273GLU     CG 2793  -1.265   6.070   6.968 -0.3767  0.0032  0.4683
  273GLU    HG1 2794  -1.177   6.095   7.032  0.6972  2.2135 -1.6750
  273GLU    HG2 2795  -1.212   6.021   6.883  0.3206  1.5530 -0.0422
  273GLU     CD 2796  -1.373   5.997   7.046 -0.3697 -0.3533  0.1438
  273GLU    OE1 2797  -1.419   6.049   7.151  0.1344 -0.0988  0.2409
  273GLU    OE2 2798  -1.396   5.877   7.012  0.3860 -0.2529 -0.7666
  273GLU      C 2799  -1.265   6.408   6.779  0.3130 -0.2578 -0.4343
  273GLU      O 2800  -1.316   6.382   6.670 -0.3767 -0.1294 -0.1473
  274THR      N 2801  -1.256   6.532   6.829 -0.4302 -0.2967 -0.1936
  274THR     HN 2802  -1.211   6.541   6.918 -1.1382 -1.1757  0.2673
  274THR     CA 2803  -1.282   6.647   6.747  0.0150 -0.3881 -0.4639
  274THR     HA 2804  -1.365   6.623   6.682  0.6635  1.4527 -2.0421
  274THR     CB 2805  -1.298   6.776   6.822 -0.3643 -0.6411 -0.0986
  274THR     HB 2806  -1.317   6.858   6.749 -1.4399 -1.5417 -0.8551
  274THR    OG1 2807  -1.193   6.824   6.905 -0.3503  0.0913 -0.5258
  274THR    HG1 2808  -1.171   6.753   6.966  0.1937  0.9281  0.2764
  274THR    CG2 2809  -1.421   6.776   6.913 -0.1552  0.7771  0.2162
  274THR   HG21 2810  -1.513   6.749   6.856  1.1069 -0.8228 -1.1567
  274THR   HG22 2811  -1.431   6.869   6.972 -1.2835 -0.9886  3.0728
  274THR   HG23 2812  -1.425   6.701   6.996  0.2241 -0.4824 -0.8667
  274THR      C 2813  -1.190   6.670   6.633  0.1016 -0.6553 -0.4485
  274THR      O 2814  -1.243   6.707   6.528 -0.2279  0.0108 -0.0486
  275TYR      N 2815  -1.058   6.647   6.648  0.2681  0.2168 -0.5278
  275TYR     HN 2816  -1.027   6.623   6.740 -0.1811 -1.4482 -0.7764
  275TYR     CA 2817  -0.962   6.648   6.543  0.1097  0.2076 -0.6715
  275TYR     HA 2818  -0.983   6.740   6.490  1.4642  1.4805  0.8939
  275TYR     CB 2819  -0.817   6.661   6.591 -0.1144 -0.0599  0.0887
  275TYR    HB1 2820  -0.786   6.578   6.658  1.3726  1.0539  0.8476
  275TYR    HB2 2821  -0.801   6.756   6.645  1.4992  0.8353 -1.8288
  275TYR     CG 2822  -0.705   6.666   6.492 -0.1665 -0.1873  0.0232
  275TYR    CD1 2823  -0.697   6.773   6.407  0.0528 -0.4057 -0.2330
  275TYR    HD1 2824  -0.755   6.861   6.429 -1.3605 -0.8150 -2.0726
  275TYR    CE1 2825  -0.611   6.767   6.300  0.4132 -0.3028  0.0492
  275TYR    HE1 2826  -0.601   6.834   6.215  0.8774 -0.7756 -0.2794
  275TYR     CZ 2827  -0.532   6.656   6.280  0.5253 -0.2561  0.2328
  275TYR     OH 2828  -0.459   6.636   6.161  0.2556  0.6944 -0.0991
  275TYR     HH 2829  -0.414   6.717   6.136 -0.7385  1.4557  0.4941
  275TYR    CD2 2830  -0.631   6.552   6.471 -0.6805 -0.5468  0.1390
  275TYR    HD2 2831  -0.645   6.461   6.528  0.5562 -1.7312 -1.3364
  275TYR    CE2 2832  -0.538   6.551   6.369 -0.2372  0.0325  0.5299
  275TYR    HE2 2833  -0.466   6.472   6.358  1.5544  1.0645  3.5294
  275TYR      C 2834  -0.994   6.543   6.442  0.4859 -0.4876 -0.0679
  275TYR      O 2835  -0.986   6.563   6.321 -0.1478  0.2813  0.0129
  276LEU      N 2836  -1.030   6.419   6.480 -0.1940 -0.1379  0.4505
  276LEU     HN 2837  -1.034   6.400   6.578  1.6490 -0.1935  0.5586
  276LEU     CA 2838  -1.061   6.308   6.396 -0.1096  0.0914  0.1157
  276LEU     HA 2839  -0.975   6.294   6.331 -1.5247  0.4128 -1.9353
  276LEU     CB 2840  -1.077   6.180   6.481 -0.2796  0.2643  0.3439
  276LEU    HB1 2841  -1.158   6.195   6.555  0.6874 -1.7221  1.8765
  276LEU    HB2 2842  -0.978   6.169   6.529 -0.5346  1.5379  1.2053
  276LEU     CG 2843  -1.119   6.055   6.402  0.4223  0.0122  0.3672
  276LEU     HG 2844  -1.214   6.071   6.347 -0.8842 -1.2303  2.1297
  276LEU    CD1 2845  -1.015   6.011   6.297  0.4937  0.2801  0.3220
  276LEU   HD11 2846  -0.921   5.978   6.346  0.6634  1.6051  0.9096
  276LEU   HD12 2847  -0.991   6.092   6.225  0.8285 -0.8067 -0.8294
  276LEU   HD13 2848  -1.064   5.932   6.234 -1.0988  0.1026  1.6992
  276LEU    CD2 2849  -1.147   5.940   6.499 -0.5143 -0.0268  0.0532
  276LEU   HD21 2850  -1.186   5.851   6.444  1.6876 -0.3667 -1.0324
  276LEU   HD22 2851  -1.209   5.965   6.588  0.0509  4.9276 -0.7005
  276LEU   HD23 2852  -1.049   5.908   6.538 -0.7599 -1.6186 -0.5522
  276LEU      C 2853  -1.182   6.334   6.313  0.1221 -0.1641 -0.3100
  276LEU      O 2854  -1.178   6.322   6.190  0.3870  0.6565 -0.3893
  277MET      N 2855  -1.289   6.389   6.373  0.1711  0.3991 -0.7287
  277MET     HN 2856  -1.297   6.387   6.473  1.5579 -0.1530 -0.5982
  277MET     CA 2857  -1.404   6.430   6.300 -0.4192  0.0634  0.0043
  277MET     HA 2858  -1.420   6.349   6.231 -0.9349 -0.8276  1.1328
  277MET     CB 2859  -1.522   6.457   6.396 -0.4191  0.0827 -0.0008
  277MET    HB1 2860  -1.608   6.514   6.354 -3.6386 -3.3973  1.2983
  277MET    HB2 2861  -1.483   6.513   6.484  3.7900 -2.0461 -0.2632
  277MET     CG 2862  -1.579   6.327   6.451 -0.9868  0.3182 -0.0232
  277MET    HG1 2863  -1.672   6.361   6.500 -0.3050 -0.3873  1.8568
  277MET    HG2 2864  -1.512   6.281   6.528  0.4458  1.8980 -0.2571
  277MET     SD 2865  -1.618   6.194   6.334  0.1104 -0.0311 -0.0054
  277MET     CE 2866  -1.728   6.289   6.226 -0.2533 -0.0690  0.3313
  277MET    HE1 2867  -1.833   6.276   6.260  0.0550  0.8313  1.7127
  277MET    HE2 2868  -1.720   6.246   6.124  0.4281 -1.0185  0.7712
  277MET    HE3 2869  -1.697   6.396   6.217  0.9959 -0.5617 -1.8040
  277MET      C 2870  -1.388   6.549   6.212  0.2735  0.1399  0.2360
  277MET      O 2871  -1.452   6.555   6.108  0.1902  0.0355  0.2814
  278PHE      N 2872  -1.292   6.639   6.245 -0.1241  0.4629  0.5272
  278PHE     HN 2873  -1.249   6.629   6.334 -0.6001 -0.2935  0.6824
  278PHE     CA 2874  -1.248   6.742   6.156  0.6517 -0.3899 -0.1012
  278PHE     HA 2875  -1.339   6.796   6.136  1.7794  1.2393 -1.0249
  278PHE     CB 2876  -1.161   6.839   6.238  0.2105 -0.1373  0.0714
  278PHE    HB1 2877  -1.081   6.780   6.288  2.3007 -0.4682 -3.3534
  278PHE    HB2 2878  -1.226   6.893   6.310  0.2412  0.3196 -0.2434
  278PHE     CG 2879  -1.084   6.944   6.166 -0.1773 -0.0148 -0.1700
  278PHE    CD1 2880  -1.134   7.020   6.063  0.3308  0.3987 -0.1158
  278PHE    HD1 2881  -1.237   7.006   6.032  0.5868  0.0656 -0.8456
  278PHE    CE1 2882  -1.063   7.119   6.000 -0.0304  0.9306  0.3041
  278PHE    HE1 2883  -1.099   7.170   5.912  1.0307  0.2498 -0.5507
  278PHE     CZ 2884  -0.929   7.124   6.031  0.0788 -0.2664  0.0782
  278PHE     HZ 2885  -0.867   7.194   5.977  0.2491  0.5301  1.2686
  278PHE    CD2 2886  -0.952   6.964   6.199 -0.0787 -0.2756 -0.4030
  278PHE    HD2 2887  -0.903   6.907   6.276 -1.1753  0.0391  0.5551
  278PHE    CE2 2888  -0.872   7.057   6.137  0.0229  0.1896  0.4032
  278PHE    HE2 2889  -0.766   7.046   6.154 -0.2559 -3.0682  0.6154
  278PHE      C 2890  -1.194   6.696   6.025  0.7960  0.3932 -0.3233
  278PHE      O 2891  -1.241   6.734   5.918 -0.2807 -0.2337 -0.0942
  279TRP      N 2892  -1.104   6.596   6.036  0.2899 -0.1197 -0.7899
  279TRP     HN 2893  -1.070   6.559   6.122 -0.9342 -1.2984 -0.7714
  279TRP     CA 2894  -1.035   6.528   5.931  0.4380 -0.8713 -0.2096
  279TRP     HA 2895  -0.995   6.600   5.861  1.7696 -0.3346  1.0349
  279TRP     CB 2896  -0.913   6.453   5.987  1.0255  0.5821  0.5211
  279TRP    HB1 2897  -0.953   6.373   6.053  1.7311 -0.3271 -0.1028
  279TRP    HB2 2898  -0.853   6.522   6.050 -0.4893  0.8967  1.6770
  279TRP     CG 2899  -0.829   6.385   5.884 -0.5148  0.1571 -0.4910
  279TRP    CD1 2900  -0.748   6.447   5.793 -0.1925 -0.0425 -0.3440
  279TRP    HD1 2901  -0.743   6.553   5.774 -3.2985  0.2836  0.1139
  279TRP    NE1 2902  -0.704   6.355   5.701 -1.0290 -0.1588 -0.6341
  279TRP    HE1 2903  -0.639   6.361   5.629  0.9558 -0.0471  1.0826
  279TRP    CE2 2904  -0.740   6.230   5.743  0.8621 -0.3020  0.6633
  279TRP    CD2 2905  -0.826   6.245   5.851 -0.3936  0.1305 -0.3680
  279TRP    CE3 2906  -0.883   6.136   5.909  0.2464  0.0005  0.0271
  279TRP    HE3 2907  -0.938   6.136   6.002 -0.0774 -1.6865 -0.1292
  279TRP    CZ3 2908  -0.857   6.010   5.861 -0.3249 -0.2114  0.2728
  279TRP    HZ3 2909  -0.896   5.922   5.911  0.8164  0.0608  1.6991
  279TRP    CZ2 2910  -0.723   6.108   5.686  0.4339 -0.0436 -0.0196
  279TRP    HZ2 2911  -0.665   6.094   5.596  2.4574  0.1030  1.2222
  279TRP    CH2 2912  -0.782   5.999   5.746 -0.2180  0.4663  0.2766
  279TRP    HH2 2913  -0.744   5.910   5.700  0.4892  1.8084 -1.9031
  279TRP      C 2914  -1.126   6.445   5.847  0.0100 -0.8475  0.2238
  279TRP      O 2915  -1.122   6.449   5.724 -0.2285  0.2863  0.2455
  280ILE      N 2916  -1.220   6.377   5.914 -0.3266 -0.0738  0.5483
  280ILE     HN 2917  -1.219   6.363   6.012 -0.0911  2.2940  0.9316
  280ILE     CA 2918  -1.327   6.310   5.845 -0.1692  0.5438 -0.3216
  280ILE     HA 2919  -1.281   6.241   5.775 -0.4533 -0.5431  0.5255
  280ILE     CB 2920  -1.403   6.218   5.936  0.2959  0.5686  0.0984
  280ILE     HB 2921  -1.422   6.281   6.026 -1.9468 -0.0054  0.0824
  280ILE    CG2 2922  -1.542   6.175   5.885  0.4980  0.6938 -0.5677
  280ILE   HG21 2923  -1.545   6.134   5.782 -2.8575  0.4447 -0.4715
  280ILE   HG22 2924  -1.613   6.259   5.898 -1.1310 -0.7680  0.5928
  280ILE   HG23 2925  -1.581   6.087   5.941  0.5389 -0.2096 -1.9336
  280ILE    CG1 2926  -1.312   6.099   5.969 -0.3186 -0.2898 -1.2344
  280ILE   HG11 2927  -1.212   6.135   6.002  0.0169 -0.7506 -1.7240
  280ILE   HG12 2928  -1.294   6.038   5.878 -1.6208 -1.9661 -0.4125
  280ILE     CD 2929  -1.374   6.009   6.075  0.3984  0.5224 -0.0963
  280ILE    HD1 2930  -1.463   5.953   6.039 -0.4777  1.3629  0.7189
  280ILE    HD2 2931  -1.412   6.067   6.161  0.9069 -1.3711  1.4834
  280ILE    HD3 2932  -1.305   5.938   6.125  0.6640 -1.2637 -2.7615
  280ILE      C 2933  -1.412   6.397   5.760 -0.5193  0.2178 -0.3040
  280ILE      O 2934  -1.450   6.357   5.649  0.5360 -0.1760 -0.5339
  281GLY      N 2935  -1.445   6.519   5.806 -0.6225  0.2162 -0.3716
  281GLY     HN 2936  -1.406   6.540   5.895 -0.9441 -1.4719  0.2100
  281GLY     CA 2937  -1.524   6.614   5.735 -0.9350 -0.2974 -0.7173
  281GLY    HA1 2938  -1.546   6.686   5.812  0.0704  0.5059 -1.1607
  281GLY    HA2 2939  -1.612   6.560   5.703 -0.7885 -1.4133  0.6681
  281GLY      C 2940  -1.452   6.684   5.626 -0.1419 -0.0197 -0.0223
  281GLY      O 2941  -1.515   6.709   5.524  0.0385 -0.4240 -0.2386
  282VAL      N 2942  -1.322   6.717   5.643  0.0082 -0.3171 -0.5380
  282VAL     HN 2943  -1.275   6.699   5.729 -1.4744 -1.4995  0.0846
  282VAL     CA 2944  -1.245   6.786   5.545 -0.1125 -0.3255 -0.6388
  282VAL     HA 2945  -1.301   6.870   5.508 -0.7427 -0.4227  0.0910
  282VAL     CB 2946  -1.119   6.844   5.602 -0.5136  0.2474 -0.3291
  282VAL     HB 2947  -1.057   6.766   5.651 -0.6170 -0.1525 -0.8258
  282VAL    CG1 2948  -1.031   6.901   5.489  0.1228 -0.1130 -0.0189
  282VAL   HG11 2949  -0.972   6.988   5.525  0.0004 -0.6924  1.7084
  282VAL   HG12 2950  -1.086   6.927   5.396  0.9967  0.1343 -0.4776
  282VAL   HG13 2951  -0.951   6.826   5.467  1.2996  0.6714  1.4136
  282VAL    CG2 2952  -1.165   6.951   5.703 -0.1222 -0.3811  0.5295
  282VAL   HG21 2953  -1.238   6.919   5.780 -0.5567  0.5011  0.4956
  282VAL   HG22 2954  -1.212   7.031   5.642  0.3359 -1.4352 -1.3061
  282VAL   HG23 2955  -1.078   6.990   5.759 -0.3798  0.1016  0.5988
  282VAL      C 2956  -1.219   6.698   5.427 -0.0270 -0.2725 -0.6595
  282VAL      O 2957  -1.228   6.741   5.312 -0.6707  0.1036 -0.4743
  283THR      N 2958  -1.196   6.568   5.450 -0.5310 -0.2794 -0.1864
  283THR     HN 2959  -1.175   6.538   5.542 -2.1740  1.7904  0.9598
  283THR     CA 2960  -1.185   6.470   5.347  0.1544 -0.3404 -0.0543
  283THR     HA 2961  -1.121   6.503   5.266  0.5569 -0.8672  0.0463
  283THR     CB 2962  -1.108   6.347   5.387  0.2430 -0.2490  0.0545
  283THR     HB 2963  -1.098   6.274   5.305  0.2628  0.3062 -0.4424
  283THR    OG1 2964  -1.162   6.282   5.502 -0.8467 -0.0486 -0.3350
  283THR    HG1 2965  -1.142   6.339   5.577 -0.4513  0.8448 -1.0937
  283THR    CG2 2966  -0.965   6.388   5.427  0.1155  0.1353  0.1200
  283THR   HG21 2967  -0.974   6.445   5.522 -1.6934  2.0900 -1.1332
  283THR   HG22 2968  -0.910   6.461   5.364 -0.4600  0.1847 -0.3351
  283THR   HG23 2969  -0.901   6.301   5.451 -1.5683 -0.6939  1.8281
  283THR      C 2970  -1.310   6.434   5.275 -0.1081  0.1087  0.1767
  283THR      O 2971  -1.309   6.408   5.155  0.4972 -0.6460  0.3339
  284SER      N 2972  -1.426   6.421   5.343 -0.1079 -0.4183  0.0810
  284SER     HN 2973  -1.431   6.446   5.439  1.4596 -1.5005  0.5005
  284SER     CA 2974  -1.554   6.393   5.288  0.0384 -0.5859 -0.1776
  284SER     HA 2975  -1.558   6.305   5.225 -1.1749 -0.3868 -0.4217
  284SER     CB 2976  -1.659   6.361   5.396 -0.0083 -0.3370 -0.1473
  284SER    HB1 2977  -1.755   6.352   5.342  1.5529 -0.7497 -3.0689
  284SER    HB2 2978  -1.665   6.445   5.469 -2.4940  1.5697 -2.3687
  284SER     OG 2979  -1.631   6.238   5.461  0.0798 -0.0886  0.2930
  284SER    HG1 2980  -1.566   6.256   5.528  0.4934 -1.0375  0.1658
  284SER      C 2981  -1.610   6.500   5.200  0.1575 -0.2251  0.1812
  284SER      O 2982  -1.663   6.469   5.093  0.1490 -0.5275  0.2742
  285VAL      N 2983  -1.590   6.629   5.232  0.0416 -0.1478 -0.0517
  285VAL     HN 2984  -1.546   6.652   5.319  2.5942  0.0970 -1.3196
  285VAL     CA 2985  -1.630   6.738   5.149  0.1157  0.2851  0.4767
  285VAL     HA 2986  -1.731   6.711   5.122  1.1839 -2.0231 -1.5752
  285VAL     CB 2987  -1.627   6.865   5.229 -0.2501  0.5001  0.1483
  285VAL     HB 2988  -1.677   6.860   5.328 -0.6603  0.7013 -0.0425
  285VAL    CG1 2989  -1.484   6.916   5.254 -0.2103  0.3170  0.2915
  285VAL   HG11 2990  -1.436   6.955   5.162  0.0231 -1.0736 -0.2078
  285VAL   HG12 2991  -1.421   6.830   5.285 -0.4982 -0.4469 -1.1461
  285VAL   HG13 2992  -1.490   6.994   5.333 -0.7800 -0.2091  0.7800
  285VAL    CG2 2993  -1.705   6.974   5.152 -0.5640  0.1526 -0.0267
  285VAL   HG21 2994  -1.803   6.939   5.113 -0.4285  1.1905 -1.3536
  285VAL   HG22 2995  -1.644   6.993   5.061 -1.8189  0.8578 -0.7544
  285VAL   HG23 2996  -1.709   7.071   5.206  0.8410 -0.2076  0.7740
  285VAL      C 2997  -1.557   6.751   5.020  0.2730 -0.1695  0.5189
  285VAL      O 2998  -1.615   6.781   4.916  0.1897  0.0233  0.6209
  286LEU      N 2999  -1.425   6.729   5.011  0.1885 -0.5292  0.0852
  286LEU     HN 3000  -1.370   6.711   5.093  0.8359 -0.0788 -0.2483
  286LEU     CA 3001  -1.362   6.707   4.885  0.0655 -0.3190 -0.0120
  286LEU     HA 3002  -1.381   6.799   4.831 -1.2199  0.2773  1.3702
  286LEU     CB 3003  -1.214   6.684   4.920  0.1070 -0.0563 -0.0134
  286LEU    HB1 3004  -1.156   6.649   4.832 -1.1233 -1.3138 -0.3679
  286LEU    HB2 3005  -1.216   6.613   5.006 -0.0631 -2.5701 -1.9800
  286LEU     CG 3006  -1.148   6.809   4.981  0.2691 -0.0974 -0.1064
  286LEU     HG 3007  -1.201   6.857   5.065  0.2850  2.1685 -1.3274
  286LEU    CD1 3008  -1.004   6.773   5.023  0.0745 -0.0354  0.6205
  286LEU   HD11 3009  -0.947   6.742   4.933 -2.3417  0.4790 -1.1924
  286LEU   HD12 3010  -1.009   6.681   5.084 -1.2355 -1.1673 -1.1003
  286LEU   HD13 3011  -0.949   6.854   5.076  0.1731 -0.2096  0.7836
  286LEU    CD2 3012  -1.136   6.921   4.877  0.2068 -0.1021 -0.1183
  286LEU   HD21 3013  -1.078   7.006   4.921  0.3793 -1.8763  3.4019
  286LEU   HD22 3014  -1.238   6.949   4.843 -0.1141 -2.5885 -1.4107
  286LEU   HD23 3015  -1.098   6.879   4.781 -0.8860  1.2369 -1.1734
  286LEU      C 3016  -1.409   6.593   4.801 -0.1667 -0.2907  0.0799
  286LEU      O 3017  -1.436   6.612   4.683 -0.0424 -0.3881  0.0363
  287LEU      N 3018  -1.431   6.472   4.856  0.5529 -0.5191 -0.1285
  287LEU     HN 3019  -1.405   6.464   4.952  0.2162  1.8155  0.2255
  287LEU     CA 3020  -1.486   6.354   4.798 -0.2565 -0.4187  0.4086
  287LEU     HA 3021  -1.426   6.333   4.710 -0.7304  0.7130 -0.2096
  287LEU     CB 3022  -1.464   6.231   4.888 -0.0202 -0.4521  0.3065
  287LEU    HB1 3023  -1.521   6.145   4.846  2.9120 -2.5417  0.3111
  287LEU    HB2 3024  -1.492   6.258   4.991  0.3976  0.2018  0.2540
  287LEU     CG 3025  -1.318   6.184   4.904  0.1294 -0.0764  0.0683
  287LEU     HG 3026  -1.254   6.271   4.931  0.8465 -0.3734 -0.6567
  287LEU    CD1 3027  -1.315   6.089   5.026 -0.6616  0.4900  0.5394
  287LEU   HD11 3028  -1.379   6.002   5.003 -1.1110  1.5923 -3.2074
  287LEU   HD12 3029  -1.362   6.147   5.109 -1.1481  1.2666 -0.2533
  287LEU   HD13 3030  -1.212   6.060   5.053  0.7114  2.1579 -2.3753
  287LEU    CD2 3031  -1.262   6.121   4.776  0.4197 -0.1823  0.2465
  287LEU   HD21 3032  -1.176   6.052   4.790  1.6128  0.8746 -1.4818
  287LEU   HD22 3033  -1.229   6.204   4.710  1.3407 -2.8217 -2.9066
  287LEU   HD23 3034  -1.340   6.069   4.716 -1.2053  0.6690  1.5476
  287LEU      C 3035  -1.625   6.367   4.745 -0.2201 -0.2332  0.3580
  287LEU      O 3036  -1.662   6.312   4.642 -0.0358  0.4070 -0.0523
  288LEU      N 3037  -1.708   6.449   4.812 -0.1185  0.0252  0.1674
  288LEU     HN 3038  -1.684   6.472   4.906 -1.4358 -0.2243  0.5804
  288LEU     CA 3039  -1.834   6.495   4.763  0.1360  0.6466  0.0902
  288LEU     HA 3040  -1.890   6.411   4.728  0.2389  0.1501  1.0718
  288LEU     CB 3041  -1.900   6.565   4.883  0.2818  0.3773  0.3291
  288LEU    HB1 3042  -1.840   6.653   4.916  0.1247  1.3916 -1.9313
  288LEU    HB2 3043  -1.899   6.496   4.970 -0.5129  0.6411  0.5660
  288LEU     CG 3044  -2.041   6.626   4.865  0.2034  0.0918 -0.0334
  288LEU     HG 3045  -2.035   6.708   4.791 -0.8934  0.0928 -0.1390
  288LEU    CD1 3046  -2.154   6.537   4.811  0.1853 -0.3257  0.6699
  288LEU   HD11 3047  -2.152   6.440   4.866  2.9461 -1.5191 -1.2559
  288LEU   HD12 3048  -2.144   6.520   4.701  0.4414  4.1822 -0.1968
  288LEU   HD13 3049  -2.243   6.598   4.836  1.4737  1.8095  0.3004
  288LEU    CD2 3050  -2.080   6.685   5.001  0.1189  0.1939 -0.1022
  288LEU   HD21 3051  -2.100   6.606   5.077  0.3185  0.0396 -0.2134
  288LEU   HD22 3052  -2.173   6.746   4.991  1.2033  1.8870 -0.2445
  288LEU   HD23 3053  -2.007   6.752   5.052 -0.3211 -0.0341  0.8681
  288LEU      C 3054  -1.817   6.578   4.641 -0.3162  0.5071 -0.0669
  288LEU      O 3055  -1.887   6.554   4.542  0.2968  0.5794 -0.5219
  289PHE      N 3056  -1.720   6.670   4.631 -0.3461  0.5852  0.3781
  289PHE     HN 3057  -1.667   6.703   4.709  0.7778  1.7058 -0.8161
  289PHE     CA 3058  -1.711   6.739   4.506 -0.2456  0.0094  0.0650
  289PHE     HA 3059  -1.807   6.756   4.459  0.2193 -1.5610 -1.5382
  289PHE     CB 3060  -1.649   6.877   4.535  0.2990 -0.2497  0.1306
  289PHE    HB1 3061  -1.618   6.928   4.442 -0.6365 -1.8052 -1.0743
  289PHE    HB2 3062  -1.559   6.854   4.598  0.1941 -1.5050 -0.1453
  289PHE     CG 3063  -1.744   6.965   4.608  0.4020  0.1040 -0.1649
  289PHE    CD1 3064  -1.869   6.992   4.556  0.1676  0.0938  0.3940
  289PHE    HD1 3065  -1.914   6.932   4.480  1.9906 -0.2665 -0.4534
  289PHE    CE1 3066  -1.959   7.076   4.618  0.0873  0.2790  0.0251
  289PHE    HE1 3067  -2.058   7.096   4.580 -0.6741 -1.5052  0.9849
  289PHE     CZ 3068  -1.914   7.139   4.731 -0.0057  0.0494  0.1900
  289PHE     HZ 3069  -1.985   7.209   4.773  0.0078 -0.1438  0.5414
  289PHE    CD2 3070  -1.694   7.041   4.711  0.0867 -0.3605  0.3345
  289PHE    HD2 3071  -1.592   7.040   4.747  0.0515 -1.2705  0.4439
  289PHE    CE2 3072  -1.786   7.117   4.778  0.2071  0.3188 -0.2631
  289PHE    HE2 3073  -1.748   7.164   4.867 -0.6593  0.5330  0.0084
  289PHE      C 3074  -1.637   6.670   4.397 -0.2756  0.0112  0.0424
  289PHE      O 3075  -1.665   6.704   4.282  0.1424  0.0814 -0.0418
  290ILE      N 3076  -1.560   6.565   4.431  0.1382  0.3034  0.0270
  290ILE     HN 3077  -1.524   6.554   4.524  1.9105 -1.4652 -0.8110
  290ILE     CA 3078  -1.502   6.471   4.340  0.2485  0.7289 -0.3432
  290ILE     HA 3079  -1.466   6.526   4.254  0.4808 -0.8559 -1.2870
  290ILE     CB 3080  -1.389   6.397   4.407 -0.3646 -0.0196 -0.1195
  290ILE     HB 3081  -1.414   6.356   4.507 -2.0062 -0.0227 -0.4923
  290ILE    CG2 3082  -1.344   6.278   4.322 -0.0756 -0.0822  0.1215
  290ILE   HG21 3083  -1.415   6.193   4.334  0.5248 -0.4887  0.8800
  290ILE   HG22 3084  -1.253   6.238   4.373  0.6884  1.0208 -0.3290
  290ILE   HG23 3085  -1.306   6.306   4.221  2.0447  2.6707  1.5450
  290ILE    CG1 3086  -1.278   6.501   4.428  0.1051 -0.4890 -0.2860
  290ILE   HG11 3087  -1.320   6.599   4.456 -0.5990 -0.6804 -0.6662
  290ILE   HG12 3088  -1.225   6.514   4.331 -0.4847 -0.2042 -0.5727
  290ILE     CD 3089  -1.184   6.463   4.542  0.4249 -0.4595 -0.5382
  290ILE    HD1 3090  -1.239   6.437   4.635  1.1188  1.7368  0.5476
  290ILE    HD2 3091  -1.107   6.538   4.572  0.0132 -0.4665  0.5784
  290ILE    HD3 3092  -1.130   6.370   4.513  0.6336 -0.8492  1.0061
  290ILE      C 3093  -1.599   6.372   4.288  0.2375  0.3768  0.3349
  290ILE      O 3094  -1.610   6.369   4.165  0.5586  0.4392  0.3051
  291VAL      N 3095  -1.686   6.303   4.365 -0.4762  0.1827 -0.6201
  291VAL     HN 3096  -1.677   6.328   4.461  2.3384  1.3504 -1.0702
  291VAL     CA 3097  -1.785   6.210   4.318 -0.4868 -0.0451 -0.1522
  291VAL     HA 3098  -1.723   6.142   4.261 -1.9835  0.2521 -2.2463
  291VAL     CB 3099  -1.854   6.146   4.435  0.6976  0.0621  0.6306
  291VAL     HB 3100  -1.866   6.226   4.510  0.2522  0.7739 -0.1786
  291VAL    CG1 3101  -1.983   6.073   4.393  0.9593  0.1757 -0.4011
  291VAL   HG11 3102  -2.054   6.139   4.339  2.0853  0.8167 -1.1436
  291VAL   HG12 3103  -2.037   6.027   4.478  0.4268 -1.5623 -1.6128
  291VAL   HG13 3104  -1.959   6.003   4.310 -0.4122 -0.9627  0.1171
  291VAL    CG2 3105  -1.768   6.034   4.495 -0.1112 -0.6725  0.4454
  291VAL   HG21 3106  -1.668   6.066   4.533  0.4217 -1.2069 -0.4635
  291VAL   HG22 3107  -1.757   5.954   4.419  1.1551 -0.2103  0.0993
  291VAL   HG23 3108  -1.825   5.981   4.575 -0.1752 -0.7906  0.3210
  291VAL      C 3109  -1.883   6.275   4.228 -0.0688  0.1646 -0.4600
  291VAL      O 3110  -1.908   6.218   4.122  0.2654 -0.7253 -0.0648
  292TYR      N 3111  -1.935   6.397   4.252  0.5018  0.2993  0.1020
  292TYR     HN 3112  -1.925   6.445   4.339  1.0104  2.0281 -0.8629
  292TYR     CA 3113  -2.029   6.468   4.171  0.1225 -0.2377  0.0718
  292TYR     HA 3114  -2.115   6.405   4.154 -0.4579  0.9711 -1.7624
  292TYR     CB 3115  -2.073   6.599   4.238  0.3508 -0.1993  0.1478
  292TYR    HB1 3116  -1.980   6.650   4.271  0.4024  1.9277 -2.8992
  292TYR    HB2 3117  -2.137   6.568   4.324 -0.7027 -0.0459 -0.5513
  292TYR     CG 3118  -2.160   6.692   4.161  0.4729 -0.2351 -0.0333
  292TYR    CD1 3119  -2.113   6.810   4.108 -0.3061  0.1459  0.1035
  292TYR    HD1 3120  -2.014   6.840   4.138  0.2198  0.7268 -2.0580
  292TYR    CE1 3121  -2.177   6.884   4.012 -0.3486  0.3554  0.2927
  292TYR    HE1 3122  -2.142   6.975   3.965  1.7539 -0.7371 -0.4126
  292TYR     CZ 3123  -2.295   6.830   3.968 -0.3071  0.1757  0.4002
  292TYR     OH 3124  -2.370   6.907   3.877  0.4366  0.2266 -0.1774
  292TYR     HH 3125  -2.308   6.966   3.833  0.6664  0.1255  0.0073
  292TYR    CD2 3126  -2.284   6.647   4.119 -0.1205  0.8826  0.4876
  292TYR    HD2 3127  -2.328   6.559   4.161  1.0161  0.4973  0.9217
  292TYR    CE2 3128  -2.353   6.718   4.023 -0.2615 -0.1422 -0.1832
  292TYR    HE2 3129  -2.454   6.687   4.005 -0.6120  0.7738  0.1333
  292TYR      C 3130  -1.974   6.496   4.035  0.0344 -0.5173 -0.0229
  292TYR      O 3131  -2.037   6.475   3.931  0.0668  0.2432 -0.2067
  293ALA      N 3132  -1.853   6.554   4.027 -0.3254  0.3071  0.4223
  293ALA     HN 3133  -1.802   6.568   4.112  0.2201  1.0149 -0.0121
  293ALA     CA 3134  -1.794   6.596   3.904 -0.3344 -0.0618  0.2909
  293ALA     HA 3135  -1.865   6.644   3.838 -1.9556 -2.1194  0.4387
  293ALA     CB 3136  -1.674   6.686   3.938 -0.1904 -0.2978  0.4100
  293ALA    HB1 3137  -1.621   6.709   3.844 -1.8503  1.2878 -0.1787
  293ALA    HB2 3138  -1.602   6.642   4.010  2.1505  1.0221 -1.0035
  293ALA    HB3 3139  -1.708   6.782   3.982 -1.4836  0.2911 -1.7873
  293ALA      C 3140  -1.742   6.480   3.827  0.3201  0.1103  0.4700
  293ALA      O 3141  -1.766   6.481   3.706  0.4232 -0.3456  0.4427
  294TYR      N 3142  -1.676   6.376   3.880 -0.5537 -0.6223  0.1403
  294TYR     HN 3143  -1.651   6.378   3.977  2.5036 -1.9328 -0.4964
  294TYR     CA 3144  -1.631   6.269   3.795  0.3747 -0.2353  0.1295
  294TYR     HA 3145  -1.569   6.314   3.719  0.8205  1.1634  1.2632
  294TYR     CB 3146  -1.543   6.174   3.877 -0.0887 -0.2214  0.6556
  294TYR    HB1 3147  -1.551   6.076   3.824  0.7185 -0.0468  0.1919
  294TYR    HB2 3148  -1.585   6.138   3.973 -0.0263 -0.6392  0.5303
  294TYR     CG 3149  -1.401   6.205   3.912  0.1221 -0.2172 -0.1853
  294TYR    CD1 3150  -1.349   6.332   3.914 -0.2195 -0.0872  0.4235
  294TYR    HD1 3151  -1.408   6.421   3.894 -0.4771 -0.8580 -2.6617
  294TYR    CE1 3152  -1.220   6.357   3.954 -0.0840 -0.0780 -0.0151
  294TYR    HE1 3153  -1.189   6.460   3.966  0.0514  0.0966 -1.6353
  294TYR     CZ 3154  -1.134   6.255   3.984  0.1682  0.0109 -0.4283
  294TYR     OH 3155  -0.997   6.274   4.014  0.0270 -0.0430  0.2649
  294TYR     HH 3156  -0.993   6.368   4.033 -2.2168 -0.1450  1.7844
  294TYR    CD2 3157  -1.310   6.104   3.932  0.3165 -0.0944 -0.4455
  294TYR    HD2 3158  -1.353   6.005   3.926 -1.3810  0.6828 -2.0586
  294TYR    CE2 3159  -1.182   6.126   3.979  0.2646 -0.0298 -0.3358
  294TYR    HE2 3160  -1.117   6.041   3.987  0.2648  0.1607  2.4429
  294TYR      C 3161  -1.743   6.196   3.728 -0.1189  0.6771 -0.0630
  294TYR      O 3162  -1.724   6.137   3.622 -0.3765  0.0310  0.2469
  295MET      N 3163  -1.862   6.186   3.789 -0.4591  0.2442 -0.7896
  295MET     HN 3164  -1.865   6.231   3.878 -0.2029  1.4763 -1.3798
  295MET     CA 3165  -1.974   6.115   3.734 -0.0325 -0.9425 -0.1631
  295MET     HA 3166  -1.945   6.032   3.672 -0.8922 -0.3801 -1.3644
  295MET     CB 3167  -2.053   6.058   3.853  0.1708 -0.3060  0.2816
  295MET    HB1 3168  -2.148   6.018   3.813  0.6709 -0.3519 -0.9001
  295MET    HB2 3169  -2.075   6.142   3.923  0.4258  0.0285 -0.0294
  295MET     CG 3170  -1.985   5.957   3.945 -0.2086 -0.3168  0.5518
  295MET    HG1 3171  -2.062   5.929   4.020 -1.3072 -0.1570 -0.4968
  295MET    HG2 3172  -1.904   6.015   3.994  0.1682 -0.0592 -0.3572
  295MET     SD 3173  -1.923   5.803   3.870 -0.0589  0.1296 -0.2452
  295MET     CE 3174  -1.857   5.727   4.021  0.0840  0.8378  0.0550
  295MET    HE1 3175  -1.874   5.798   4.105 -1.4773 -0.1580  0.6301
  295MET    HE2 3176  -1.751   5.693   4.024  0.5493  2.2001 -0.3628
  295MET    HE3 3177  -1.915   5.639   4.056 -0.7426  1.5750  0.5757
  295MET      C 3178  -2.057   6.197   3.641 -0.0060  0.0287  0.6487
  295MET      O 3179  -2.117   6.140   3.550  0.2505  0.7409  0.0204
  296TYR      N 3180  -2.046   6.330   3.654  0.4245  0.1103 -0.4538
  296TYR     HN 3181  -2.020   6.370   3.742 -0.6588  0.7114 -0.3950
  296TYR     CA 3182  -2.094   6.424   3.558 -0.2966  0.0128 -0.1904
  296TYR     HA 3183  -2.198   6.404   3.534  0.3342  0.5539 -4.1272
  296TYR     CB 3184  -2.107   6.563   3.621 -0.0176 -0.0631  0.0369
  296TYR    HB1 3185  -2.009   6.602   3.656  0.7437 -1.1508 -0.8247
  296TYR    HB2 3186  -2.169   6.541   3.710 -0.1240  2.5250  0.6833
  296TYR     CG 3187  -2.164   6.671   3.535 -0.1356 -0.4080 -0.3197
  296TYR    CD1 3188  -2.084   6.777   3.501 -0.0172 -0.3234  0.2156
  296TYR    HD1 3189  -1.981   6.778   3.534 -0.8279 -1.4718  3.0335
  296TYR    CE1 3190  -2.135   6.886   3.434 -0.0469  0.0542  0.8519
  296TYR    HE1 3191  -2.079   6.978   3.420 -1.1899  0.6768  0.2970
  296TYR     CZ 3192  -2.266   6.885   3.392  0.2665 -0.4294 -0.1458
  296TYR     OH 3193  -2.319   6.993   3.318  0.0722 -0.2904  0.1933
  296TYR     HH 3194  -2.414   6.980   3.317 -0.2495  1.7700  0.2541
  296TYR    CD2 3195  -2.297   6.677   3.501 -0.1810  0.0890 -0.0557
  296TYR    HD2 3196  -2.361   6.595   3.530 -0.8200  0.2973 -0.8123
  296TYR    CE2 3197  -2.350   6.783   3.431 -0.2045 -0.1265 -0.3684
  296TYR    HE2 3198  -2.453   6.769   3.403 -0.0616 -3.8333  0.4437
  296TYR      C 3199  -2.018   6.417   3.430 -0.0729 -0.3913 -0.0385
  296TYR      O 3200  -2.075   6.409   3.321 -0.3169  0.0178  0.0552
  297ILE      N 3201  -1.883   6.414   3.433 -0.0680 -0.1220  0.0438
  297ILE     HN 3202  -1.844   6.421   3.524 -0.2147  1.5839  0.0153
  297ILE     CA 3203  -1.794   6.408   3.321  0.1584 -0.3564  0.2363
  297ILE     HA 3204  -1.813   6.493   3.258 -0.2052 -1.2664 -0.9147
  297ILE     CB 3205  -1.651   6.420   3.363  0.2436  0.1805 -0.1998
  297ILE     HB 3206  -1.623   6.352   3.446 -0.8103 -0.6059 -0.4672
  297ILE    CG2 3207  -1.555   6.367   3.256  0.1982 -0.1543 -0.0752
  297ILE   HG21 3208  -1.552   6.256   3.247  1.5639 -0.4981  3.1292
  297ILE   HG22 3209  -1.451   6.399   3.280  0.2171 -0.6982  0.5944
  297ILE   HG23 3210  -1.576   6.421   3.161 -2.0261 -0.4017  0.2248
  297ILE    CG1 3211  -1.620   6.565   3.405  0.2611  0.1482 -0.1004
  297ILE   HG11 3212  -1.716   6.605   3.444 -0.1188 -1.4337  0.6810
  297ILE   HG12 3213  -1.600   6.631   3.318 -0.8140  0.2918 -0.2521
  297ILE     CD 3214  -1.500   6.580   3.498  0.1846  0.8806 -0.1154
  297ILE    HD1 3215  -1.510   6.683   3.539  1.1716 -0.1445  2.9450
  297ILE    HD2 3216  -1.404   6.559   3.446 -1.9014 -2.0443 -3.1713
  297ILE    HD3 3217  -1.506   6.509   3.583  0.2119  0.1515 -0.7150
  297ILE      C 3218  -1.816   6.279   3.249  0.1043 -0.2319  0.0297
  297ILE      O 3219  -1.833   6.279   3.127 -0.0292  0.1279  0.0454
  298LEU      N 3220  -1.825   6.168   3.324  0.3514 -0.1535  0.1747
  298LEU     HN 3221  -1.805   6.173   3.422 -1.8934  0.8170  0.6403
  298LEU     CA 3222  -1.842   6.031   3.286 -0.0425 -0.1773  0.4245
  298LEU     HA 3223  -1.766   6.010   3.213 -1.4745 -3.7041 -0.2350
  298LEU     CB 3224  -1.841   5.928   3.400 -0.3372 -0.0873  0.5084
  298LEU    HB1 3225  -1.932   5.933   3.464 -0.2160 -1.1077  0.7771
  298LEU    HB2 3226  -1.751   5.953   3.460  0.5338  0.2200 -0.8844
  298LEU     CG 3227  -1.817   5.783   3.352  0.1738 -0.0899  0.7759
  298LEU     HG 3228  -1.876   5.745   3.267  0.5246 -0.4731  0.7034
  298LEU    CD1 3229  -1.670   5.772   3.309 -0.0488  0.0130 -0.0102
  298LEU   HD11 3230  -1.647   5.839   3.223 -1.6138  0.8763  0.2045
  298LEU   HD12 3231  -1.657   5.673   3.259 -0.0930  0.5603 -1.1482
  298LEU   HD13 3232  -1.600   5.798   3.391  0.3426  1.3646 -0.7354
  298LEU    CD2 3233  -1.838   5.678   3.463 -0.2691  0.1880  0.9583
  298LEU   HD21 3234  -1.783   5.719   3.550  0.9353  2.9476 -0.9331
  298LEU   HD22 3235  -1.793   5.580   3.435 -0.2341  0.6611 -0.7406
  298LEU   HD23 3236  -1.941   5.667   3.503 -0.3635 -0.7520  0.4689
  298LEU      C 3237  -1.967   6.015   3.207  0.0749 -0.2266  0.2506
  298LEU      O 3238  -1.972   5.958   3.098  0.5923 -0.0818  0.1477
  299TRP      N 3239  -2.076   6.078   3.254  0.1163 -0.1593  0.2569
  299TRP     HN 3240  -2.068   6.126   3.341  0.1985  1.0552 -0.3878
  299TRP     CA 3241  -2.199   6.079   3.182  0.3238  0.2541 -0.0970
  299TRP     HA 3242  -2.220   5.979   3.147 -2.1753  1.2635 -1.7835
  299TRP     CB 3243  -2.310   6.105   3.285  0.4694 -0.1047  0.1529
  299TRP    HB1 3244  -2.281   6.176   3.366  0.9424 -2.8970  2.5797
  299TRP    HB2 3245  -2.323   6.009   3.339  0.4083 -0.7443 -0.9662
  299TRP     CG 3246  -2.444   6.141   3.230  0.4408  0.1085  0.3597
  299TRP    CD1 3247  -2.530   6.052   3.173  0.4946  0.4148 -0.2078
  299TRP    HD1 3248  -2.501   5.953   3.140 -1.1908 -0.9750  2.1254
  299TRP    NE1 3249  -2.645   6.123   3.151  0.2507  0.2631  0.5235
  299TRP    HE1 3250  -2.732   6.081   3.136 -0.1582 -0.3204  3.7835
  299TRP    CE2 3251  -2.637   6.251   3.198 -0.0564  0.5425 -0.1722
  299TRP    CD2 3252  -2.507   6.269   3.242 -0.1995 -0.2240  0.5839
  299TRP    CE3 3253  -2.470   6.391   3.288  0.4814 -0.0434 -0.4138
  299TRP    HE3 3254  -2.375   6.403   3.338 -0.7389 -0.8050  2.2716
  299TRP    CZ3 3255  -2.554   6.499   3.277  0.5715  0.0983  0.2457
  299TRP    HZ3 3256  -2.516   6.595   3.307  1.8635 -0.4016  0.2481
  299TRP    CZ2 3257  -2.728   6.353   3.195 -0.5229  0.1475  0.3993
  299TRP    HZ2 3258  -2.826   6.349   3.151 -0.6329 -0.0025  0.6530
  299TRP    CH2 3259  -2.684   6.476   3.237  0.6864 -0.1354  0.0041
  299TRP    HH2 3260  -2.749   6.562   3.229 -0.0244 -0.6959 -0.3368
  299TRP      C 3261  -2.196   6.160   3.057  0.6265 -0.1695 -0.3662
  299TRP      O 3262  -2.250   6.112   2.957 -0.3770 -0.0450  0.1094
  300LYS      N 3263  -2.142   6.283   3.058  0.6355 -0.1743 -0.1454
  300LYS     HN 3264  -2.101   6.319   3.141  1.5922  0.1850 -0.7502
  300LYS     CA 3265  -2.129   6.359   2.938 -0.1710  0.2589  0.0393
  300LYS     HA 3266  -2.226   6.371   2.892 -0.2604 -0.6877 -0.0399
  300LYS     CB 3267  -2.070   6.494   2.983  0.5622 -0.1147  0.2046
  300LYS    HB1 3268  -2.031   6.558   2.901  0.8690 -1.8868 -1.1080
  300LYS    HB2 3269  -1.992   6.474   3.060  0.5776 -0.1883  0.1700
  300LYS     CG 3270  -2.175   6.582   3.050 -0.0555 -0.4074 -0.3668
  300LYS    HG1 3271  -2.117   6.669   3.089 -1.8371  0.1193  1.2501
  300LYS    HG2 3272  -2.218   6.529   3.137 -0.1943 -2.4604 -1.6261
  300LYS     CD 3273  -2.288   6.621   2.955 -0.0173 -0.3494 -0.3891
  300LYS    HD1 3274  -2.340   6.526   2.930  0.3287 -1.2521  2.0102
  300LYS    HD2 3275  -2.236   6.666   2.868 -0.0196  0.8811  0.2123
  300LYS     CE 3276  -2.389   6.724   3.007 -0.0392 -0.2429 -0.6393
  300LYS    HE1 3277  -2.333   6.820   3.013 -0.2835 -0.1787  3.1723
  300LYS    HE2 3278  -2.436   6.707   3.106  1.4043  0.2328  0.1636
  300LYS     NZ 3279  -2.498   6.747   2.910 -0.7656 -0.2927  0.1446
  300LYS    HZ1 3280  -2.452   6.762   2.817  1.5430  0.0612  1.2666
  300LYS    HZ2 3281  -2.557   6.832   2.921  0.5444  0.8825 -1.2986
  300LYS    HZ3 3282  -2.560   6.666   2.891 -0.0676 -0.7208 -0.4052
  300LYS      C 3283  -2.046   6.291   2.834  0.0148 -0.1067  0.4267
  300LYS      O 3284  -2.085   6.274   2.719  0.0123  0.2705  0.3714
  301ALA      N 3285  -1.931   6.232   2.872  0.0791 -0.3500 -0.1408
  301ALA     HN 3286  -1.895   6.245   2.964  1.7994  0.6796 -0.9125
  301ALA     CA 3287  -1.845   6.160   2.783  0.1781 -0.4894  0.0672
  301ALA     HA 3288  -1.815   6.228   2.704  1.7662  0.6536  1.5871
  301ALA     CB 3289  -1.722   6.112   2.861  0.6800 -0.0498 -0.4388
  301ALA    HB1 3290  -1.679   6.191   2.926  1.3298 -0.2561 -0.6096
  301ALA    HB2 3291  -1.645   6.081   2.787  0.2975  2.9503 -2.2596
  301ALA    HB3 3292  -1.740   6.042   2.946  2.0566  0.3830  0.2325
  301ALA      C 3293  -1.905   6.040   2.718  0.3556 -0.3731 -0.3124
  301ALA      O 3294  -1.892   6.020   2.597 -0.5037 -0.6824 -0.3576
  302HSD      N 3295  -1.969   5.948   2.792  0.2734 -0.2612 -0.2438
  302HSD     HN 3296  -1.965   5.948   2.892 -1.6131  4.2369  0.0840
  302HSD     CA 3297  -2.047   5.842   2.737 -0.3388 -0.0919  0.2872
  302HSD     HA 3298  -1.981   5.770   2.690  0.4794  0.1533  1.0311
  302HSD     CB 3299  -2.108   5.779   2.864 -0.3409  0.0894  0.3770
  302HSD    HB1 3300  -2.205   5.728   2.846 -0.0701 -0.6820  1.0500
  302HSD    HB2 3301  -2.134   5.848   2.946 -3.2218 -0.6294  0.1765
  302HSD    ND1 3302  -2.024   5.543   2.866  0.3272  0.2797 -0.1504
  302HSD    HD1 3303  -2.092   5.506   2.803 -2.2644  0.3211  2.4068
  302HSD     CG 3304  -2.013   5.673   2.911  0.1273  0.2838 -0.1120
  302HSD    CE1 3305  -1.937   5.465   2.937 -0.3641 -0.3122  0.0608
  302HSD    HE1 3306  -1.910   5.361   2.921  2.3365  0.7861 -3.7732
  302HSD    NE2 3307  -1.864   5.543   3.014 -0.2014 -0.3938 -0.0112
  302HSD    CD2 3308  -1.910   5.672   2.999 -0.5182 -0.4229  0.6583
  302HSD    HD2 3309  -1.862   5.743   3.066  3.2455 -1.8461 -0.2532
  302HSD      C 3310  -2.145   5.875   2.629  0.2376  0.4688 -0.0689
  302HSD      O 3311  -2.152   5.820   2.519  0.4731 -0.6389  0.4525
  303SER      N 3312  -2.224   5.978   2.662 -0.1638  0.0326  0.3500
  303SER     HN 3313  -2.217   6.020   2.753  0.8238  0.1077  0.2581
  303SER     CA 3314  -2.327   6.031   2.579 -0.2701 -0.1229  0.3817
  303SER     HA 3315  -2.373   5.943   2.537 -1.0249  0.1427  0.6367
  303SER     CB 3316  -2.436   6.114   2.649  0.0748  0.2092  0.5325
  303SER    HB1 3317  -2.507   6.047   2.703 -0.5095 -0.2729 -0.7858
  303SER    HB2 3318  -2.508   6.164   2.581 -0.2888  0.1388  0.8625
  303SER     OG 3319  -2.383   6.213   2.735 -0.0801  0.8068 -0.0538
  303SER    HG1 3320  -2.334   6.169   2.805 -1.6793 -0.6484  0.2119
  303SER      C 3321  -2.268   6.100   2.461 -0.3544 -0.1595  0.3185
  303SER      O 3322  -2.315   6.081   2.349 -0.3687 -0.3053  0.3499
  304HSD      N 3323  -2.159   6.178   2.468 -0.3590 -0.1454  0.2352
  304HSD     HN 3324  -2.132   6.195   2.562  1.2745 -3.6182  0.5420
  304HSD     CA 3325  -2.086   6.234   2.358  0.1467 -0.6062  0.3343
  304HSD     HA 3326  -2.152   6.290   2.294 -0.3374 -2.7650 -1.1853
  304HSD     CB 3327  -1.967   6.317   2.410  0.9970 -1.2598 -0.5143
  304HSD    HB1 3328  -1.914   6.252   2.483 -2.2108 -1.9137  1.4545
  304HSD    HB2 3329  -2.009   6.398   2.473  0.3078 -0.3714 -2.0691
  304HSD    ND1 3330  -1.746   6.330   2.290  0.2387 -0.2961 -0.1263
  304HSD    HD1 3331  -1.698   6.257   2.340  0.0519  0.8774  1.9021
  304HSD     CG 3332  -1.872   6.381   2.314  0.2994 -0.0168 -0.4013
  304HSD    CE1 3333  -1.676   6.425   2.223 -0.1390 -0.1717 -0.3450
  304HSD    HE1 3334  -1.570   6.416   2.196 -0.0845  2.1695 -1.1276
  304HSD    NE2 3335  -1.743   6.538   2.214 -0.1601 -0.1919 -0.4491
  304HSD    CD2 3336  -1.865   6.510   2.272  0.2058  0.3274  0.6166
  304HSD    HD2 3337  -1.938   6.590   2.270  0.8002  0.8833 -1.7639
  304HSD      C 3338  -2.039   6.124   2.269 -0.3787 -0.5259 -0.0479
  304HSD      O 3339  -2.049   6.131   2.146 -0.0487  0.1353 -0.0414
  305ALA      N 3340  -1.987   6.014   2.326  1.0495  0.1807  0.0764
  305ALA     HN 3341  -1.973   6.014   2.425  1.5391 -0.2281  0.0111
  305ALA     CA 3342  -1.930   5.909   2.248  0.0490  0.0008 -0.4344
  305ALA     HA 3343  -1.851   5.966   2.201  0.7771 -0.9588 -0.4097
  305ALA     CB 3344  -1.869   5.802   2.340 -0.6562  0.3014  0.3959
  305ALA    HB1 3345  -1.830   5.719   2.276  1.0449  0.5951  0.9899
  305ALA    HB2 3346  -1.939   5.764   2.417 -1.3763  2.2722  0.7731
  305ALA    HB3 3347  -1.785   5.849   2.396 -0.1586  1.7687 -1.4736
  305ALA      C 3348  -2.015   5.843   2.145 -0.5027  0.1169 -0.0579
  305ALA      O 3349  -1.973   5.823   2.031  0.1885 -0.0357  0.2156
  306VAL      N 3350  -2.142   5.810   2.176 -0.2833 -0.1704  0.5617
  306VAL     HN 3351  -2.166   5.834   2.269  0.2619 -2.2236  1.2865
  306VAL     CA 3352  -2.241   5.756   2.088 -0.1039  0.1713  0.1476
  306VAL     HA 3353  -2.183   5.688   2.027 -0.2422  0.7673 -0.6725
  306VAL     CB 3354  -2.349   5.681   2.159 -0.0635 -0.1715 -0.1465
  306VAL     HB 3355  -2.411   5.633   2.081 -1.4008  1.8624 -0.4237
  306VAL    CG1 3356  -2.278   5.573   2.241  0.8371  1.0627  0.7475
  306VAL   HG11 3357  -2.354   5.510   2.292  2.1281 -1.7086 -0.5217
  306VAL   HG12 3358  -2.211   5.607   2.322  0.4610  1.1325  1.0311
  306VAL   HG13 3359  -2.237   5.495   2.173  0.8796  0.9259  0.9285
  306VAL    CG2 3360  -2.425   5.782   2.247  0.3130  0.0127 -0.0289
  306VAL   HG21 3361  -2.487   5.855   2.190 -1.2515 -1.3531 -0.1576
  306VAL   HG22 3362  -2.351   5.833   2.312  0.2752 -1.9901  1.6941
  306VAL   HG23 3363  -2.488   5.736   2.326 -1.4686  0.5548 -1.0683
  306VAL      C 3364  -2.292   5.858   1.991 -0.3362 -0.1548 -0.0746
  306VAL      O 3365  -2.348   5.829   1.886 -0.0393 -0.3080 -0.1922
  307ARG      N 3366  -2.273   5.986   2.025  0.2512 -0.2251 -0.1307
  307ARG     HN 3367  -2.207   6.012   2.096 -2.0392 -0.8690  2.4369
  307ARG     CA 3368  -2.321   6.092   1.941  0.3273 -0.2860 -0.2513
  307ARG     HA 3369  -2.414   6.063   1.895 -0.5156 -0.4139  1.4586
  307ARG     CB 3370  -2.362   6.205   2.037  0.2978 -0.6497  0.1684
  307ARG    HB1 3371  -2.366   6.297   1.976  0.6895 -1.2275 -0.7441
  307ARG    HB2 3372  -2.284   6.218   2.114 -0.1998 -2.5026  1.0430
  307ARG     CG 3373  -2.501   6.178   2.096  0.3110 -0.6390  0.2066
  307ARG    HG1 3374  -2.509   6.075   2.137  3.1787 -0.0026  2.7040
  307ARG    HG2 3375  -2.565   6.176   2.004  2.2145 -0.7475 -1.1765
  307ARG     CD 3376  -2.567   6.279   2.189  0.4661 -0.6893  0.3703
  307ARG    HD1 3377  -2.573   6.379   2.141 -1.8319 -1.8678 -2.0531
  307ARG    HD2 3378  -2.506   6.288   2.281  3.1154  1.5586 -1.4266
  307ARG     NE 3379  -2.710   6.246   2.212  0.1984  0.4780  0.4422
  307ARG     HE 3380  -2.744   6.163   2.170  1.0299  0.3207  0.0616
  307ARG     CZ 3381  -2.777   6.268   2.329 -0.5840  0.0395  0.0852
  307ARG    NH1 3382  -2.741   6.369   2.414 -0.4467  0.1033 -0.0479
  307ARG   HH11 3383  -2.657   6.417   2.390  0.6724 -1.5954  0.2928
  307ARG   HH12 3384  -2.796   6.398   2.492 -0.4781 -1.8527  0.7037
  307ARG    NH2 3385  -2.881   6.183   2.350 -1.0475  0.6140  0.1665
  307ARG   HH21 3386  -2.907   6.123   2.274 -1.7513  0.7107  0.3281
  307ARG   HH22 3387  -2.940   6.183   2.430  0.9414 -0.4655  1.7206
  307ARG      C 3388  -2.216   6.131   1.843  0.2065  0.3099 -0.1470
  307ARG      O 3389  -2.233   6.218   1.758  0.2254  0.6491  0.1911
  308MET      N 3390  -2.099   6.066   1.851  0.1653  0.2374 -0.1304
  308MET     HN 3391  -2.073   6.000   1.921  0.7562  0.8121  0.2015
  308MET     CA 3392  -1.989   6.090   1.762  0.0214  0.4141 -0.2605
  308MET     HA 3393  -2.026   6.167   1.697 -1.7272 -0.2250 -0.0706
  308MET     CB 3394  -1.865   6.136   1.841 -0.0001  0.1753 -0.0857
  308MET    HB1 3395  -1.772   6.126   1.781  0.9827  1.1775  1.2119
  308MET    HB2 3396  -1.845   6.061   1.921  3.1696  1.1786  0.1755
  308MET     CG 3397  -1.869   6.282   1.887  0.5249  0.1399  0.0735
  308MET    HG1 3398  -1.810   6.298   1.980 -0.6346  1.3739  0.6331
  308MET    HG2 3399  -1.977   6.302   1.904 -0.5949 -1.7568 -3.7520
  308MET     SD 3400  -1.802   6.387   1.755  0.1448 -0.1140 -0.3263
  308MET     CE 3401  -1.905   6.527   1.808  0.0852 -0.1651 -0.3078
  308MET    HE1 3402  -1.890   6.556   1.914  1.1433 -1.2800 -0.1305
  308MET    HE2 3403  -2.012   6.499   1.815 -0.5055  1.0803 -2.9967
  308MET    HE3 3404  -1.897   6.617   1.743 -1.0269 -0.1975 -0.5155
  308MET      C 3405  -1.956   5.974   1.674  0.2045  0.1926  0.0956
  308MET      O 3406  -1.856   5.968   1.603  0.0948 -0.5757  0.0068
  309ILE      N 3407  -2.043   5.872   1.676  0.2769  0.1374  0.4346
  309ILE     HN 3408  -2.122   5.860   1.737  0.8275 -3.6785  0.6156
  309ILE     CA 3409  -2.023   5.750   1.605 -0.2152  0.4377 -0.2218
  309ILE     HA 3410  -1.917   5.739   1.589  0.0451  0.3462  1.4130
  309ILE     CB 3411  -2.065   5.630   1.684 -0.2699  0.5833 -0.0285
  309ILE     HB 3412  -2.164   5.640   1.733 -1.3307 -1.9917 -1.4354
  309ILE    CG2 3413  -2.078   5.504   1.596 -0.3706  0.4115  0.2319
  309ILE   HG21 3414  -2.154   5.517   1.517  0.9256 -1.4094 -1.4091
  309ILE   HG22 3415  -2.130   5.417   1.642 -2.3120  2.5437  2.3540
  309ILE   HG23 3416  -1.985   5.474   1.543 -0.8827  0.9549 -0.9986
  309ILE    CG1 3417  -1.954   5.601   1.787 -0.2686 -0.2541 -0.2577
  309ILE   HG11 3418  -1.937   5.692   1.848  1.2718 -1.0530  0.5710
  309ILE   HG12 3419  -1.862   5.575   1.731 -0.9892 -2.0727 -0.6803
  309ILE     CD 3420  -1.983   5.483   1.879  1.0243  0.0294  0.5381
  309ILE    HD1 3421  -1.912   5.468   1.963  0.7303 -0.2152  0.7455
  309ILE    HD2 3422  -1.972   5.390   1.818  2.1857 -0.0593  0.8679
  309ILE    HD3 3423  -2.089   5.476   1.913  1.4991 -1.5555  1.8070
  309ILE      C 3424  -2.075   5.756   1.465  0.2468  0.7990 -0.3801
  309ILE      O 3425  -2.187   5.795   1.433 -0.1311 -0.0637 -0.1436
  310GLN      N 3426  -1.997   5.708   1.366 -0.0224 -0.2470 -0.1033
  310GLN     HN 3427  -1.911   5.663   1.389  0.3691 -0.2235 -1.4590
  310GLN     CA 3428  -2.032   5.683   1.230 -0.0240 -0.6190 -0.0338
  310GLN     HA 3429  -2.130   5.725   1.211  0.4072  0.8159  0.7730
  310GLN     CB 3430  -1.927   5.754   1.144  0.2037 -0.3444  0.4649
  310GLN    HB1 3431  -1.942   5.728   1.037 -4.0176  2.0070  0.2558
  310GLN    HB2 3432  -1.823   5.739   1.178  0.5346  2.1049  0.6976
  310GLN     CG 3433  -1.941   5.907   1.146 -0.8003 -0.4146 -0.2713
  310GLN    HG1 3434  -1.857   5.952   1.090 -1.3763 -0.8099 -1.4866
  310GLN    HG2 3435  -1.933   5.941   1.251 -0.9625 -0.8333 -0.1190
  310GLN     CD 3436  -2.072   5.957   1.086 -0.6760  0.2118 -0.0241
  310GLN    OE1 3437  -2.091   5.953   0.964 -0.5387  0.7628 -0.0656
  310GLN    NE2 3438  -2.157   6.015   1.174 -0.3026  0.2547  0.3114
  310GLN   HE21 3439  -2.218   6.086   1.139 -3.0220  0.2826  4.3926
  310GLN   HE22 3440  -2.136   5.994   1.270  0.2013 -0.9670 -0.0512
  310GLN      C 3441  -2.022   5.535   1.216 -0.1713 -0.6328  0.0006
  310GLN      O 3442  -1.936   5.472   1.278 -0.1580 -0.2511  0.3770
  311ARG      N 3443  -2.103   5.481   1.123 -0.0822 -0.1680 -0.3491
  311ARG     HN 3444  -2.173   5.530   1.072 -0.4999  0.0696  0.4464
  311ARG     CA 3445  -2.089   5.346   1.077  0.2120 -0.2598  0.0004
  311ARG     HA 3446  -1.999   5.302   1.117  0.3726  0.9953  1.1099
  311ARG     CB 3447  -2.209   5.255   1.107  0.1028 -0.0156  0.3069
  311ARG    HB1 3448  -2.178   5.154   1.074  2.3171  0.0177  2.0429
  311ARG    HB2 3449  -2.304   5.275   1.052  0.7381 -0.7590 -1.1053
  311ARG     CG 3450  -2.245   5.243   1.255 -0.1384  0.0435  0.2542
  311ARG    HG1 3451  -2.350   5.207   1.254  0.1334 -0.7843  0.8545
  311ARG    HG2 3452  -2.247   5.346   1.299 -1.3313  0.3481 -0.4866
  311ARG     CD 3453  -2.158   5.153   1.342  0.1055 -0.5984 -0.6391
  311ARG    HD1 3454  -2.049   5.175   1.336  0.3379 -1.1461  0.9665
  311ARG    HD2 3455  -2.182   5.049   1.311  1.9249 -1.4970  0.7602
  311ARG     NE 3456  -2.210   5.172   1.481  0.2045 -0.2844 -0.6437
  311ARG     HE 3457  -2.286   5.236   1.497  0.8099  0.4344 -0.6275
  311ARG     CZ 3458  -2.190   5.074   1.574  0.2145  0.2640 -0.0688
  311ARG    NH1 3459  -2.113   4.963   1.556  0.3530  0.3614 -0.0796
  311ARG   HH11 3460  -2.038   4.968   1.490 -1.4281  0.3197 -2.2309
  311ARG   HH12 3461  -2.135   4.896   1.627  2.0617 -0.7281 -0.5316
  311ARG    NH2 3462  -2.258   5.076   1.693 -0.0447  0.0487 -0.2124
  311ARG   HH21 3463  -2.330   5.145   1.703 -1.8806 -1.5619 -1.4573
  311ARG   HH22 3464  -2.245   5.013   1.769 -0.1106  0.0855 -0.1707
  311ARG      C 3465  -2.069   5.353   0.929  0.2179 -0.1746  0.0051
  311ARG      O 3466  -2.131   5.435   0.861  0.2707 -0.0066  0.1581
  312GLY      N 3467  -1.989   5.260   0.875  0.5004  0.1675 -0.1666
  312GLY     HN 3468  -1.949   5.186   0.928 -1.0803  0.0098  0.8817
  312GLY     CA 3469  -1.981   5.241   0.733  0.2315  0.6062 -0.2428
  312GLY    HA1 3470  -1.971   5.334   0.679  2.5755  0.1735 -0.6708
  312GLY    HA2 3471  -2.073   5.188   0.714 -0.8660  2.0594  0.7529
  312GLY      C 3472  -1.865   5.155   0.697  0.0198  0.0753  0.3262
  312GLY      O 3473  -1.815   5.087   0.787  0.6066  0.0041 -0.0530
  313THR      N 3474  -1.818   5.155   0.571  0.0273  0.2199  0.3296
  313THR     HN 3475  -1.865   5.192   0.491 -0.9912 -0.4695  0.5927
  313THR     CA 3476  -1.689   5.107   0.533 -0.2354 -0.4291  0.2436
  313THR     HA 3477  -1.676   5.006   0.567  0.7700 -0.5798 -0.5318
  313THR     CB 3478  -1.692   5.087   0.384  0.6831 -0.0007  0.1601
  313THR     HB 3479  -1.783   5.029   0.359  1.0742 -0.2533 -0.7049
  313THR    OG1 3480  -1.587   5.012   0.324  0.4090 -0.0852 -0.2180
  313THR    HG1 3481  -1.601   4.918   0.338  1.7211 -0.4434 -1.1097
  313THR    CG2 3482  -1.705   5.217   0.303  0.3830 -0.5190 -0.6368
  313THR   HG21 3483  -1.792   5.272   0.344  1.3360  1.2331 -0.8572
  313THR   HG22 3484  -1.727   5.191   0.197  0.6646 -1.5749 -0.4427
  313THR   HG23 3485  -1.610   5.275   0.303  2.2742 -3.4173 -0.0213
  313THR      C 3486  -1.571   5.186   0.578 -0.2412 -0.1042 -0.2909
  313THR      O 3487  -1.585   5.307   0.594  0.0613 -0.1237  0.1313
  314GLN      N 3488  -1.449   5.131   0.593 -0.1012  0.4696  0.8082
  314GLN     HN 3489  -1.434   5.037   0.561  1.0211  0.6715  0.6914
  314GLN     CA 3490  -1.341   5.195   0.661  0.2693  0.3245  0.3668
  314GLN     HA 3491  -1.380   5.255   0.742 -2.7539  1.3010 -1.6225
  314GLN     CB 3492  -1.243   5.089   0.714  0.3806  0.0922 -0.3006
  314GLN    HB1 3493  -1.182   5.036   0.637  2.4065  1.5266  0.2143
  314GLN    HB2 3494  -1.297   5.006   0.764  2.4154 -1.1469 -0.0526
  314GLN     CG 3495  -1.143   5.141   0.817  0.2162 -0.0236 -0.0831
  314GLN    HG1 3496  -1.061   5.207   0.780  0.6820  1.3754  3.0706
  314GLN    HG2 3497  -1.087   5.059   0.866  0.8637  1.0943  1.1454
  314GLN     CD 3498  -1.214   5.221   0.927  0.0840 -0.1262 -0.0947
  314GLN    OE1 3499  -1.224   5.343   0.926 -0.1712 -0.1445 -0.5481
  314GLN    NE2 3500  -1.263   5.139   1.024  0.0735 -0.2329 -0.1889
  314GLN   HE21 3501  -1.288   5.180   1.112 -1.0931 -1.1719 -0.0617
  314GLN   HE22 3502  -1.260   5.039   1.023 -2.2699 -0.4305  2.0895
  314GLN      C 3503  -1.263   5.289   0.576  0.1654 -0.2355 -0.3506
  314GLN      O 3504  -1.257   5.275   0.454  0.1319  0.3044 -0.4147
  315LYS      N 3505  -1.212   5.397   0.636 -0.2016 -0.3531  0.1743
  315LYS     HN 3506  -1.226   5.432   0.729  1.4378 -3.3379  1.6949
  315LYS     CA 3507  -1.136   5.488   0.557 -0.6006  0.0716  0.2728
  315LYS     HA 3508  -1.075   5.434   0.486  1.2711  1.9106  0.3438
  315LYS     CB 3509  -1.234   5.578   0.479  0.1369  0.5377 -0.1312
  315LYS    HB1 3510  -1.298   5.509   0.421 -3.2902  1.2848  2.4237
  315LYS    HB2 3511  -1.182   5.650   0.412 -2.3991  0.1143 -2.7482
  315LYS     CG 3512  -1.325   5.653   0.576  0.1667 -0.1452  0.4324
  315LYS    HG1 3513  -1.268   5.724   0.641  0.5911  1.7886 -1.9080
  315LYS    HG2 3514  -1.390   5.581   0.630  2.6733 -1.6837  1.6168
  315LYS     CD 3515  -1.430   5.736   0.503  0.2656 -0.3211  0.0927
  315LYS    HD1 3516  -1.465   5.675   0.416  1.4640  0.4733 -0.9925
  315LYS    HD2 3517  -1.383   5.822   0.450 -1.0259 -0.2361 -0.9876
  315LYS     CE 3518  -1.547   5.781   0.591  0.3488  0.2676 -0.0914
  315LYS    HE1 3519  -1.534   5.874   0.650 -0.6913 -0.3386  1.1457
  315LYS    HE2 3520  -1.574   5.716   0.677  0.5954 -0.3211 -0.4468
  315LYS     NZ 3521  -1.668   5.809   0.511  0.1419 -0.1373  0.0780
  315LYS    HZ1 3522  -1.720   5.730   0.466 -2.0703  0.6893  1.0282
  315LYS    HZ2 3523  -1.644   5.871   0.431 -2.7121  0.0401 -0.7819
  315LYS    HZ3 3524  -1.733   5.857   0.576 -0.1690 -1.2843  0.6466
  315LYS      C 3525  -1.049   5.567   0.649  0.0347 -0.4531  0.1335
  315LYS      O 3526  -1.067   5.562   0.771  0.0886 -0.5708  0.1360
  316SER      N 3527  -0.963   5.655   0.596 -0.1888  0.0702  0.6189
  316SER     HN 3528  -0.957   5.658   0.496 -0.2963  0.7058  0.6268
  316SER     CA 3529  -0.888   5.759   0.659 -0.4899  0.3666  0.4935
  316SER     HA 3530  -0.891   5.743   0.766  0.3608 -0.0505  0.4578
  316SER     CB 3531  -0.741   5.753   0.614 -0.4099 -0.8607  0.8857
  316SER    HB1 3532  -0.735   5.790   0.510 -2.0440  0.1917  1.1322
  316SER    HB2 3533  -0.705   5.649   0.630  4.2039  0.1216 -1.5276
  316SER     OG 3534  -0.661   5.847   0.684  0.0779  0.0545 -0.8531
  316SER    HG1 3535  -0.623   5.903   0.616 -0.3291 -1.7325 -2.6547
  316SER      C 3536  -0.953   5.885   0.614 -0.3472  0.1837 -0.2337
  316SER      O 3537  -0.963   5.904   0.493  0.3017 -0.1180 -0.3389
  317ILE      N 3538  -0.996   5.973   0.707  0.1107  0.2112 -0.0420
  317ILE     HN 3539  -0.986   5.939   0.800 -1.2307 -0.4157 -0.0972
  317ILE     CA 3540  -1.067   6.094   0.678 -0.0425 -0.0265 -0.6820
  317ILE     HA 3541  -1.077   6.109   0.572  0.6860 -1.9604 -1.0846
  317ILE     CB 3542  -1.015   6.218   0.743 -0.2599 -0.1320 -0.3066
  317ILE     HB 3543  -1.007   6.206   0.854  1.4753  0.8555 -0.2900
  317ILE    CG2 3544  -0.869   6.240   0.701 -0.2237  0.8184  0.2932
  317ILE   HG21 3545  -0.860   6.251   0.591 -1.6061  1.2419  0.2064
  317ILE   HG22 3546  -0.797   6.158   0.720  1.4085  2.0733 -0.2175
  317ILE   HG23 3547  -0.827   6.330   0.752  2.7303  0.0310 -0.5321
  317ILE    CG1 3548  -1.105   6.340   0.718  0.2893  0.3444  0.0056
  317ILE   HG11 3549  -1.062   6.416   0.787  1.2695  0.4168 -0.6695
  317ILE   HG12 3550  -1.207   6.315   0.754  0.4391  1.2824  1.1459
  317ILE     CD 3551  -1.121   6.385   0.573  0.1699  0.0130 -0.0852
  317ILE    HD1 3552  -1.022   6.414   0.530  0.8369 -1.4746  0.4039
  317ILE    HD2 3553  -1.173   6.483   0.571 -1.3226 -0.6918  1.3725
  317ILE    HD3 3554  -1.164   6.305   0.510 -3.1518 -0.1168  2.1447
  317ILE      C 3555  -1.206   6.064   0.720 -0.0167  0.6123 -0.1253
  317ILE      O 3556  -1.287   6.024   0.637 -0.0121 -0.1652  0.2338
  327VAL      N 3557  -1.247   6.069   0.848 -0.5500  0.5382 -0.2901
  327VAL     HN 3558  -1.180   6.101   0.915 -0.4157 -0.9151  0.3098
  327VAL     CA 3559  -1.375   6.032   0.900 -0.0679 -0.0492  0.5002
  327VAL     HA 3560  -1.445   6.060   0.823  0.6442 -0.8749 -0.4766
  327VAL     CB 3561  -1.402   6.113   1.023  0.1931  0.3341  0.3046
  327VAL     HB 3562  -1.336   6.082   1.107 -1.1999 -0.3930  1.1604
  327VAL    CG1 3563  -1.546   6.096   1.074  0.1875 -0.0161  0.1727
  327VAL   HG11 3564  -1.611   6.134   0.992  1.3906 -1.4041 -1.4834
  327VAL   HG12 3565  -1.575   6.159   1.161 -2.3015  0.7651 -1.1311
  327VAL   HG13 3566  -1.574   5.992   1.100 -2.6572  0.8289  0.9295
  327VAL    CG2 3567  -1.378   6.263   0.994 -0.2950  0.5452  0.9706
  327VAL   HG21 3568  -1.275   6.300   0.977 -0.6264  1.5975  1.2129
  327VAL   HG22 3569  -1.431   6.321   1.072 -1.5602 -2.2267  2.3350
  327VAL   HG23 3570  -1.435   6.281   0.900 -2.3162 -3.1052  1.2768
  327VAL      C 3571  -1.391   5.886   0.930 -0.0810 -0.1670 -0.0687
  327VAL      O 3572  -1.499   5.830   0.917 -0.4191  0.4376  0.1144
  328GLN      N 3573  -1.277   5.833   0.978 -0.0033 -0.2599 -0.3555
  328GLN     HN 3574  -1.189   5.880   0.970 -0.4654  0.5456 -0.7879
  328GLN     CA 3575  -1.257   5.705   1.039  0.3412  0.0302  0.1413
  328GLN     HA 3576  -1.257   5.638   0.955  0.5688  2.0611 -1.5617
  328GLN     CB 3577  -1.116   5.690   1.099  0.4803  0.3650 -0.0990
  328GLN    HB1 3578  -1.115   5.599   1.163  2.8838  1.8760  2.2376
  328GLN    HB2 3579  -1.045   5.682   1.013 -0.7216  0.8952 -1.1728
  328GLN     CG 3580  -1.076   5.801   1.196  0.2479  0.0761  0.3313
  328GLN    HG1 3581  -0.994   5.763   1.260  1.9808 -0.1066 -1.8872
  328GLN    HG2 3582  -1.161   5.836   1.258  0.5044  3.1909 -0.8763
  328GLN     CD 3583  -1.016   5.922   1.125  0.0841  0.2854  0.5485
  328GLN    OE1 3584  -1.021   5.946   1.005  0.0979  0.1293  0.5160
  328GLN    NE2 3585  -0.948   6.012   1.201  0.5335  0.4197 -0.0079
  328GLN   HE21 3586  -0.932   5.991   1.297 -0.4638  1.4095  0.3979
  328GLN   HE22 3587  -0.895   6.080   1.151 -1.2206  0.9757 -1.2124
  328GLN      C 3588  -1.364   5.647   1.124 -0.3133  0.3741 -0.4405
  328GLN      O 3589  -1.418   5.712   1.214  0.2504  0.0777  0.1229
  329VAL      N 3590  -1.397   5.518   1.103 -0.0100  0.1429  0.4269
  329VAL     HN 3591  -1.354   5.463   1.032 -1.9897 -0.7627 -0.1352
  329VAL     CA 3592  -1.504   5.439   1.154  0.0147 -0.3323 -0.2515
  329VAL     HA 3593  -1.571   5.508   1.202  1.8595  1.2313  0.1639
  329VAL     CB 3594  -1.561   5.345   1.051  0.1915 -0.2759 -0.4007
  329VAL     HB 3595  -1.481   5.300   0.988  1.0754  2.4293 -1.3526
  329VAL    CG1 3596  -1.663   5.245   1.109 -0.2990  0.4254 -0.0357
  329VAL   HG11 3597  -1.743   5.298   1.164 -1.0673  0.5263 -1.2233
  329VAL   HG12 3598  -1.609   5.171   1.172 -1.9245 -0.8659 -0.0845
  329VAL   HG13 3599  -1.708   5.185   1.026  1.0788 -0.4535 -0.1898
  329VAL    CG2 3600  -1.638   5.426   0.946 -0.0377 -0.1599 -0.1440
  329VAL   HG21 3601  -1.567   5.481   0.880  0.2270 -1.8652 -1.3401
  329VAL   HG22 3602  -1.698   5.355   0.887  0.0446 -3.0294  2.9237
  329VAL   HG23 3603  -1.708   5.499   0.993 -0.0366  1.7433 -2.8597
  329VAL      C 3604  -1.454   5.355   1.266  0.0911 -0.1104 -0.1201
  329VAL      O 3605  -1.357   5.282   1.243  0.0954 -0.1310 -0.0360
  330THR      N 3606  -1.507   5.368   1.389  0.5717  0.3825  0.0405
  330THR     HN 3607  -1.470   5.307   1.459 -0.6899  2.3695  2.5970
  330THR     CA 3608  -1.629   5.434   1.423  0.1786 -0.1936 -0.2364
  330THR     HA 3609  -1.695   5.450   1.339  1.4518  0.8912 -1.0726
  330THR     CB 3610  -1.712   5.365   1.527 -0.3097  0.3476 -0.2620
  330THR     HB 3611  -1.784   5.432   1.578 -0.6652  0.4627 -0.9070
  330THR    OG1 3612  -1.627   5.313   1.629  0.0147  0.0332 -0.6898
  330THR    HG1 3613  -1.667   5.236   1.671  0.4073  1.0376  1.6703
  330THR    CG2 3614  -1.777   5.236   1.475 -0.3422 -0.1181  0.8968
  330THR   HG21 3615  -1.706   5.162   1.432  1.6288  0.9241  2.2501
  330THR   HG22 3616  -1.845   5.259   1.391 -0.2596 -0.4839  0.7248
  330THR   HG23 3617  -1.839   5.184   1.551 -2.4356 -1.7808 -1.7563
  330THR      C 3618  -1.604   5.570   1.477 -0.3128 -0.0443 -0.3816
  330THR      O 3619  -1.679   5.667   1.463 -0.1775  0.1606  0.2701
  331ARG      N 3620  -1.490   5.587   1.547 -0.2518 -0.5046 -0.3665
  331ARG     HN 3621  -1.429   5.510   1.558 -0.8634 -0.7355  1.8734
  331ARG     CA 3622  -1.449   5.719   1.584 -0.4203 -0.4009 -0.5502
  331ARG     HA 3623  -1.505   5.800   1.539  0.3817  1.9333  2.3083
  331ARG     CB 3624  -1.465   5.751   1.734 -0.1607 -0.6698 -0.4648
  331ARG    HB1 3625  -1.415   5.848   1.755  0.4210 -1.0033 -0.2951
  331ARG    HB2 3626  -1.423   5.668   1.794 -0.5277 -0.2828  0.3270
  331ARG     CG 3627  -1.605   5.778   1.789  0.3765 -0.0081  0.6085
  331ARG    HG1 3628  -1.660   5.684   1.767 -2.3611  1.3658  1.1953
  331ARG    HG2 3629  -1.651   5.860   1.729 -0.0551  0.1278  1.1244
  331ARG     CD 3630  -1.609   5.804   1.939 -0.1776 -0.0010  0.5945
  331ARG    HD1 3631  -1.528   5.733   1.968 -0.7381 -0.6264  0.6507
  331ARG    HD2 3632  -1.706   5.783   1.990 -0.3887 -1.2576 -0.2793
  331ARG     NE 3633  -1.579   5.948   1.963  0.0156  0.1051 -0.2781
  331ARG     HE 3634  -1.565   6.012   1.887 -2.0519  0.5674 -0.3371
  331ARG     CZ 3635  -1.564   6.007   2.084  1.0401  0.2417 -0.4638
  331ARG    NH1 3636  -1.579   5.942   2.203  0.2207  0.3329 -0.5141
  331ARG   HH11 3637  -1.560   5.844   2.203 -3.8249 -0.6244  0.1974
  331ARG   HH12 3638  -1.598   5.987   2.291 -1.4478  1.1555 -1.2624
  331ARG    NH2 3639  -1.551   6.143   2.098 -0.4175  0.3611 -0.1134
  331ARG   HH21 3640  -1.549   6.207   2.021  0.0533  0.7738  0.2422
  331ARG   HH22 3641  -1.527   6.174   2.189  2.3313 -0.3695 -0.4919
  331ARG      C 3642  -1.308   5.747   1.545 -0.4056 -0.0143 -0.2238
  331ARG      O 3643  -1.229   5.654   1.530  0.1378  0.3678  0.2467
  332PRO      N 3644  -1.260   5.866   1.525 -0.5018  0.0372 -0.1469
  332PRO     CD 3645  -1.341   5.977   1.477 -0.3323  0.5050  0.6205
  332PRO    HD1 3646  -1.397   6.024   1.560  0.2223  1.2733  0.5733
  332PRO    HD2 3647  -1.410   5.941   1.397 -0.0470  0.2247  0.4994
  332PRO     CA 3648  -1.123   5.902   1.546 -0.4365 -0.2994  0.0102
  332PRO     HA 3649  -1.072   5.851   1.466  1.5029 -0.0450  1.0295
  332PRO     CB 3650  -1.126   6.053   1.522 -0.0007 -0.2536  0.2487
  332PRO    HB1 3651  -1.032   6.086   1.472 -0.3508 -1.8646 -1.6111
  332PRO    HB2 3652  -1.133   6.107   1.619  0.3657  1.4146 -0.6140
  332PRO     CG 3653  -1.241   6.083   1.426  0.1740 -0.2395  0.0432
  332PRO    HG1 3654  -1.270   6.190   1.419 -0.2186 -0.3793 -0.6345
  332PRO    HG2 3655  -1.217   6.063   1.319 -0.7045  0.3339 -0.2713
  332PRO      C 3656  -1.052   5.858   1.669  0.2455  0.4286 -0.1124
  332PRO      O 3657  -1.107   5.884   1.776  0.0373 -0.1260 -0.0790
  333ASP      N 3658  -0.934   5.793   1.666  0.1448  0.2072  0.4745
  333ASP     HN 3659  -0.886   5.796   1.578  0.5819 -2.8933  0.4916
  333ASP     CA 3660  -0.865   5.732   1.774 -0.4859 -0.5368  0.4651
  333ASP     HA 3661  -0.935   5.656   1.807  1.7904 -3.2495 -0.4670
  333ASP     CB 3662  -0.738   5.655   1.732 -0.3467  0.0026 -0.1042
  333ASP    HB1 3663  -0.674   5.606   1.809 -0.0448  0.5419 -0.0051
  333ASP    HB2 3664  -0.680   5.741   1.691 -2.3445 -0.7058 -5.0806
  333ASP     CG 3665  -0.759   5.548   1.626 -0.5861  0.0859 -0.1417
  333ASP    OD1 3666  -0.655   5.505   1.569  0.0373 -0.0806  1.0871
  333ASP    OD2 3667  -0.874   5.499   1.612 -0.4958 -0.1667 -0.0063
  333ASP      C 3668  -0.839   5.815   1.895 -1.1574  0.1362  0.1529
  333ASP      O 3669  -0.865   5.777   2.010  0.1195  0.0143  0.4155
  334GLN      N 3670  -0.786   5.936   1.872 -0.6052 -0.0905  0.2292
  334GLN     HN 3671  -0.778   5.972   1.779  1.8779  0.8809  0.7433
  334GLN     CA 3672  -0.754   6.031   1.974 -0.1167 -0.1560  0.1410
  334GLN     HA 3673  -0.700   5.985   2.056  0.7194 -0.4247 -0.5389
  334GLN     CB 3674  -0.665   6.143   1.918  0.0579 -0.1360  0.4524
  334GLN    HB1 3675  -0.649   6.218   1.997 -0.2193  0.3457  0.0559
  334GLN    HB2 3676  -0.705   6.203   1.834 -1.2606 -3.3973 -1.4732
  334GLN     CG 3677  -0.523   6.099   1.878 -0.1929 -0.2551 -0.3340
  334GLN    HG1 3678  -0.463   6.187   1.848 -0.9101 -0.8753 -4.0515
  334GLN    HG2 3679  -0.531   6.041   1.784  0.7980  0.5765 -0.9519
  334GLN     CD 3680  -0.458   6.021   1.991  0.7117  0.8075 -0.1007
  334GLN    OE1 3681  -0.440   5.899   1.986 -0.6704  0.5981 -0.3750
  334GLN    NE2 3682  -0.435   6.087   2.107  0.1139 -0.0125  0.4983
  334GLN   HE21 3683  -0.467   6.181   2.116  0.6111  0.5272 -2.3808
  334GLN   HE22 3684  -0.364   6.052   2.168 -0.1622 -0.5927  0.4882
  334GLN      C 3685  -0.873   6.089   2.042 -0.0725  0.3153 -0.1794
  334GLN      O 3686  -0.863   6.138   2.155 -0.7421 -0.2459  0.1300
  335ALA      N 3687  -0.992   6.093   1.981 -0.4683 -0.4776  0.5280
  335ALA     HN 3688  -0.996   6.077   1.883  1.4591  0.9379  0.1563
  335ALA     CA 3689  -1.116   6.130   2.041 -0.5022  0.0384  0.1412
  335ALA     HA 3690  -1.092   6.224   2.090 -1.3384  1.4225 -1.9598
  335ALA     CB 3691  -1.226   6.155   1.936 -0.0078 -0.2954 -0.4587
  335ALA    HB1 3692  -1.248   6.057   1.889  1.4085 -1.0678  0.4064
  335ALA    HB2 3693  -1.194   6.223   1.855  0.0522 -0.5827 -0.6796
  335ALA    HB3 3694  -1.309   6.190   2.001  0.5582 -1.6764  1.0759
  335ALA      C 3695  -1.162   6.032   2.144  0.4894 -0.2858  0.2821
  335ALA      O 3696  -1.247   6.066   2.225  0.2052 -0.2163 -0.0417
  336ARG      N 3697  -1.118   5.905   2.134 -0.1325 -0.4656 -0.2552
  336ARG     HN 3698  -1.059   5.880   2.058  0.2161  0.6005 -0.3553
  336ARG     CA 3699  -1.160   5.800   2.221 -0.3410  0.0907  0.3217
  336ARG     HA 3700  -1.261   5.824   2.253 -0.3078  0.1821  0.3582
  336ARG     CB 3701  -1.135   5.668   2.147  0.0978 -0.0190  0.6649
  336ARG    HB1 3702  -1.189   5.585   2.198  1.4356 -0.9768  0.6144
  336ARG    HB2 3703  -1.028   5.637   2.148 -0.2642 -1.3701 -0.0659
  336ARG     CG 3704  -1.187   5.669   2.003 -0.1024  0.2278  0.7409
  336ARG    HG1 3705  -1.131   5.745   1.944 -0.7996  0.9010  0.9179
  336ARG    HG2 3706  -1.288   5.713   1.985  1.1421  2.6674 -0.8350
  336ARG     CD 3707  -1.182   5.543   1.917 -0.1682  0.5008  0.3374
  336ARG    HD1 3708  -1.089   5.489   1.941  0.3449  1.5737  0.8423
  336ARG    HD2 3709  -1.198   5.569   1.810  0.1849 -0.7662 -0.0336
  336ARG     NE 3710  -1.297   5.462   1.966 -0.0643  0.0087 -0.2258
  336ARG     HE 3711  -1.325   5.472   2.061  0.1254  1.2558 -0.2854
  336ARG     CZ 3712  -1.372   5.391   1.877 -0.0596  0.0552 -0.2664
  336ARG    NH1 3713  -1.331   5.361   1.750  0.3883  0.2707 -0.1759
  336ARG   HH11 3714  -1.233   5.356   1.732  0.2593 -1.1109 -0.6765
  336ARG   HH12 3715  -1.391   5.308   1.689  1.0226  0.4985 -1.0063
  336ARG    NH2 3716  -1.500   5.367   1.918 -0.3910 -0.2608 -1.4344
  336ARG   HH21 3717  -1.540   5.285   1.876 -2.1723  0.6457 -1.5825
  336ARG   HH22 3718  -1.531   5.403   2.006  0.0375  1.6125 -2.0123
  336ARG      C 3719  -1.076   5.804   2.344  0.3921 -0.4284 -0.1553
  336ARG      O 3720  -1.103   5.725   2.434 -0.0700 -0.5531 -0.3995
  337MET      N 3721  -0.975   5.891   2.358  0.4745 -0.5988  0.3270
  337MET     HN 3722  -0.951   5.949   2.281  1.0330 -0.7033  0.4188
  337MET     CA 3723  -0.894   5.903   2.475  0.4118 -0.0828  0.3225
  337MET     HA 3724  -0.863   5.803   2.505  1.1699 -0.2821 -1.0114
  337MET     CB 3725  -0.759   5.968   2.440 -0.0604  0.6665 -0.1015
  337MET    HB1 3726  -0.704   5.976   2.536 -1.5524 -0.0569  0.8549
  337MET    HB2 3727  -0.778   6.073   2.407  3.1531  1.1045 -0.9116
  337MET     CG 3728  -0.670   5.900   2.336 -0.7205  0.1802 -0.3577
  337MET    HG1 3729  -0.589   5.974   2.320  0.8481 -1.2267  0.6664
  337MET    HG2 3730  -0.730   5.885   2.244  0.8887 -1.6751 -1.1887
  337MET     SD 3731  -0.601   5.738   2.380 -0.0790  0.5208 -0.0926
  337MET     CE 3732  -0.694   5.639   2.260 -0.7970  0.5357  0.4429
  337MET    HE1 3733  -0.686   5.673   2.154 -0.2482 -0.7800  0.0410
  337MET    HE2 3734  -0.804   5.654   2.269 -1.0048 -0.2996 -0.4928
  337MET    HE3 3735  -0.667   5.531   2.263  1.0799  0.9861  0.6004
  337MET      C 3736  -0.955   5.979   2.588 -0.0133 -0.3487  0.2743
  337MET      O 3737  -0.930   5.952   2.705 -0.4190 -0.3395  0.3644
  338ASP      N 3738  -1.047   6.073   2.561  0.1637 -0.2514  0.0110
  338ASP     HN 3739  -1.086   6.093   2.472  0.1801  0.9083  0.2466
  338ASP     CA 3740  -1.101   6.158   2.662  0.1209 -0.0070 -0.2171
  338ASP     HA 3741  -1.023   6.201   2.723 -1.7460  1.8265  1.0567
  338ASP     CB 3742  -1.177   6.274   2.595 -0.4990 -0.0716  0.3611
  338ASP    HB1 3743  -1.243   6.330   2.664  0.0482  1.9134 -0.6552
  338ASP    HB2 3744  -1.251   6.234   2.521 -1.1613  0.3764  0.7691
  338ASP     CG 3745  -1.093   6.370   2.512 -0.2779 -0.1016  0.5487
  338ASP    OD1 3746  -0.987   6.329   2.457  0.1122  0.5615  0.8051
  338ASP    OD2 3747  -1.144   6.484   2.494  0.2833  0.1472  0.5313
  338ASP      C 3748  -1.194   6.085   2.753  0.0781 -0.1650 -0.3873
  338ASP      O 3749  -1.189   6.106   2.874  0.2464  0.1095 -0.4416
  339ILE      N 3750  -1.278   5.995   2.696 -0.1242 -0.3664  0.2252
  339ILE     HN 3751  -1.267   5.988   2.597  0.3726 -0.4508  0.2832
  339ILE     CA 3752  -1.363   5.903   2.764 -0.7289  0.2307  0.2959
  339ILE     HA 3753  -1.423   5.958   2.835  1.3984  1.9527  0.8875
  339ILE     CB 3754  -1.466   5.842   2.674  0.0024 -0.0359 -0.3749
  339ILE     HB 3755  -1.533   5.926   2.646 -1.5688 -0.7549  1.0615
  339ILE    CG2 3756  -1.406   5.778   2.548  0.0379 -0.6437 -0.0577
  339ILE   HG21 3757  -1.334   5.830   2.481 -1.9942  0.0208 -1.8571
  339ILE   HG22 3758  -1.492   5.756   2.480  0.0177  2.4618 -1.2098
  339ILE   HG23 3759  -1.356   5.683   2.573 -0.5232 -0.9430 -0.0619
  339ILE    CG1 3760  -1.553   5.746   2.758  0.7003 -0.8583 -0.5703
  339ILE   HG11 3761  -1.577   5.784   2.859 -1.4703 -1.3402 -0.8548
  339ILE   HG12 3762  -1.509   5.645   2.766  1.0083 -0.5596  2.4801
  339ILE     CD 3763  -1.692   5.734   2.696  0.3087  0.5863 -0.0166
  339ILE    HD1 3764  -1.748   5.826   2.722  1.1865  0.9600  0.5783
  339ILE    HD2 3765  -1.748   5.650   2.741 -1.6373  2.3858  1.1213
  339ILE    HD3 3766  -1.680   5.720   2.586 -0.8728  1.2821 -0.2599
  339ILE      C 3767  -1.287   5.800   2.841  0.0893  0.3645 -0.3223
  339ILE      O 3768  -1.306   5.782   2.961 -0.4360 -0.0333 -0.4627
  340ARG      N 3769  -1.182   5.742   2.780 -0.2700 -0.2934 -0.3203
  340ARG     HN 3770  -1.159   5.749   2.683  2.2237 -0.2089  0.1925
  340ARG     CA 3771  -1.085   5.666   2.853 -0.1764 -0.0855 -0.2262
  340ARG     HA 3772  -1.133   5.581   2.899 -0.5596 -0.0833 -0.6110
  340ARG     CB 3773  -0.982   5.605   2.756 -0.2702 -0.4177 -0.1162
  340ARG    HB1 3774  -0.895   5.567   2.815  0.0060 -1.1352 -0.9629
  340ARG    HB2 3775  -0.931   5.682   2.695  1.6390 -0.5679  1.2000
  340ARG     CG 3776  -1.045   5.492   2.674 -0.0743 -0.5096 -0.1410
  340ARG    HG1 3777  -1.144   5.511   2.626 -0.6178  0.8995  1.4547
  340ARG    HG2 3778  -1.068   5.400   2.731  1.5898 -0.6790  0.2854
  340ARG     CD 3779  -0.962   5.465   2.548  0.4866 -0.3250  0.1888
  340ARG    HD1 3780  -0.862   5.420   2.569  0.1588 -0.3434  1.8874
  340ARG    HD2 3781  -0.940   5.556   2.488  1.8059  0.2987  1.5494
  340ARG     NE 3782  -1.044   5.370   2.467 -0.0392  0.2321  0.0576
  340ARG     HE 3783  -1.139   5.365   2.496  0.7045  1.9061  3.4425
  340ARG     CZ 3784  -1.002   5.300   2.358  0.3615 -0.1857  0.4677
  340ARG    NH1 3785  -0.869   5.288   2.329  0.0709  0.0158 -1.0595
  340ARG   HH11 3786  -0.811   5.279   2.409  0.6694  1.5281 -1.2938
  340ARG   HH12 3787  -0.836   5.247   2.245  4.0625 -0.3423  0.4928
  340ARG    NH2 3788  -1.084   5.253   2.259 -0.2477  0.3001  0.7339
  340ARG   HH21 3789  -1.172   5.301   2.261 -1.0532 -1.0748 -0.0953
  340ARG   HH22 3790  -1.046   5.217   2.174 -1.0365  0.0976  0.4567
  340ARG      C 3791  -1.016   5.731   2.968 -0.1104 -0.1606 -0.2234
  340ARG      O 3792  -0.999   5.686   3.081 -0.0330  0.3024 -0.0450
  341LEU      N 3793  -0.973   5.858   2.950  0.0404 -0.1353  0.3193
  341LEU     HN 3794  -0.971   5.894   2.858 -1.6270 -1.0367 -0.1085
  341LEU     CA 3795  -0.922   5.941   3.055  0.4690 -0.2890  0.2351
  341LEU     HA 3796  -0.848   5.874   3.098 -0.0619 -1.4423 -0.5782
  341LEU     CB 3797  -0.864   6.071   2.998 -0.3253  0.0478  0.1789
  341LEU    HB1 3798  -0.938   6.104   2.922  1.8950  1.9526 -1.2999
  341LEU    HB2 3799  -0.772   6.036   2.945 -0.8230 -1.1574  0.0715
  341LEU     CG 3800  -0.833   6.188   3.092 -0.2449  0.3359 -0.2011
  341LEU     HG 3801  -0.921   6.213   3.155 -1.6989 -1.5631 -1.3640
  341LEU    CD1 3802  -0.721   6.160   3.193 -0.1587 -0.2194 -0.4498
  341LEU   HD11 3803  -0.737   6.069   3.256  2.2340 -0.4974 -0.1488
  341LEU   HD12 3804  -0.725   6.240   3.269  1.5783 -1.9610  1.6318
  341LEU   HD13 3805  -0.614   6.159   3.162  0.9773  1.3984  2.9393
  341LEU    CD2 3806  -0.795   6.310   3.006  0.0183 -0.1830 -0.8268
  341LEU   HD21 3807  -0.888   6.355   2.965  0.0771 -0.8418 -1.7275
  341LEU   HD22 3808  -0.739   6.289   2.913  0.6434  0.7413 -0.6648
  341LEU   HD23 3809  -0.734   6.378   3.069  1.3337 -0.3464 -1.8896
  341LEU      C 3810  -1.013   5.965   3.171 -0.2916 -0.2308 -0.3691
  341LEU      O 3811  -0.975   5.945   3.286 -0.8328 -0.5558 -0.2435
  342ALA      N 3812  -1.141   5.999   3.148 -0.2170 -0.0172 -0.4733
  342ALA     HN 3813  -1.179   6.025   3.060 -1.5605  2.4022  0.7322
  342ALA     CA 3814  -1.238   5.997   3.254  0.1781  0.2913 -0.1048
  342ALA     HA 3815  -1.206   6.073   3.325  0.0671  1.0028 -0.7955
  342ALA     CB 3816  -1.371   6.045   3.194  0.2958  0.4291 -0.2565
  342ALA    HB1 3817  -1.453   6.047   3.268  1.0076  0.2296  0.5494
  342ALA    HB2 3818  -1.413   5.995   3.104 -1.0668  2.9605 -1.1105
  342ALA    HB3 3819  -1.343   6.149   3.170  3.1104 -0.5856 -1.9190
  342ALA      C 3820  -1.261   5.869   3.326 -0.2197  0.2567 -0.2945
  342ALA      O 3821  -1.265   5.868   3.448  0.2535 -0.6192 -0.2763
  343LYS      N 3822  -1.257   5.752   3.260 -0.3977  0.1354 -0.0902
  343LYS     HN 3823  -1.236   5.764   3.163  1.1341  0.7639  0.3012
  343LYS     CA 3824  -1.249   5.617   3.307 -0.1986  0.2797  0.2883
  343LYS     HA 3825  -1.331   5.590   3.372  0.4313  0.4607  1.1808
  343LYS     CB 3826  -1.258   5.516   3.192 -0.1396  0.2135  0.3418
  343LYS    HB1 3827  -1.224   5.413   3.217 -0.3347 -0.3559 -1.6004
  343LYS    HB2 3828  -1.197   5.552   3.106  0.9650 -0.7969  0.6779
  343LYS     CG 3829  -1.400   5.509   3.136  0.1069  0.2926 -0.3100
  343LYS    HG1 3830  -1.419   5.606   3.086 -0.5780  2.8325  4.2706
  343LYS    HG2 3831  -1.467   5.486   3.222 -0.8784  1.7541 -0.6459
  343LYS     CD 3832  -1.407   5.407   3.022  0.1554 -0.1238  0.0563
  343LYS    HD1 3833  -1.355   5.310   3.039  1.7625  0.2643 -2.2411
  343LYS    HD2 3834  -1.349   5.455   2.941 -1.4999  1.1454 -0.4374
  343LYS     CE 3835  -1.540   5.383   2.950  0.2833  0.2083 -0.2896
  343LYS    HE1 3836  -1.530   5.334   2.851 -0.7451  0.7063 -0.6613
  343LYS    HE2 3837  -1.600   5.476   2.941 -1.2077 -0.7117 -0.2076
  343LYS     NZ 3838  -1.617   5.293   3.038  0.0413  0.1120 -0.5988
  343LYS    HZ1 3839  -1.673   5.346   3.108  0.5375 -0.3855  0.1903
  343LYS    HZ2 3840  -1.572   5.216   3.092 -1.2542  0.0579  0.4503
  343LYS    HZ3 3841  -1.689   5.252   2.974 -0.8545 -1.1862  1.1353
  343LYS      C 3842  -1.130   5.589   3.392  0.1299 -0.5105 -0.4196
  343LYS      O 3843  -1.143   5.523   3.494  0.0334  0.8163  0.4535
  344THR      N 3844  -1.011   5.646   3.362 -0.2902  0.5191 -0.1807
  344THR     HN 3845  -0.999   5.694   3.275 -0.2167 -0.5532 -0.7850
  344THR     CA 3846  -0.893   5.644   3.441 -0.1841  0.1844 -0.3457
  344THR     HA 3847  -0.873   5.541   3.467 -0.9829 -0.1491 -1.0347
  344THR     CB 3848  -0.772   5.695   3.369 -0.2049  0.2963 -0.3025
  344THR     HB 3849  -0.775   5.804   3.349  1.1718  0.5222  0.6356
  344THR    OG1 3850  -0.763   5.615   3.251  0.6488 -0.1019  0.0245
  344THR    HG1 3851  -0.704   5.666   3.195  1.5852 -2.3347 -1.1517
  344THR    CG2 3852  -0.640   5.665   3.442  0.0367 -0.2720 -0.9525
  344THR   HG21 3853  -0.630   5.561   3.480  2.0523  1.1604  2.9779
  344THR   HG22 3854  -0.642   5.729   3.533 -1.5714  0.9589 -1.8025
  344THR   HG23 3855  -0.561   5.705   3.374 -0.8894  0.6062 -1.5449
  344THR      C 3856  -0.915   5.716   3.570 -0.3620 -0.1858 -0.1694
  344THR      O 3857  -0.870   5.661   3.671  0.0805 -0.6211 -0.5997
  345LEU      N 3858  -0.982   5.832   3.574  0.4019  0.2645 -0.3584
  345LEU     HN 3859  -0.996   5.873   3.484  0.7028 -3.6132 -2.3948
  345LEU     CA 3860  -1.018   5.905   3.692  0.3627 -0.0908 -0.1520
  345LEU     HA 3861  -0.927   5.920   3.748  1.4228  2.0010 -2.2407
  345LEU     CB 3862  -1.081   6.039   3.651  0.2675  0.0750  0.5213
  345LEU    HB1 3863  -1.111   6.107   3.733  2.6807  1.4087  0.3716
  345LEU    HB2 3864  -1.169   6.001   3.594  1.7176 -0.4651 -1.4726
  345LEU     CG 3865  -0.983   6.132   3.578  0.1794  0.2125  0.5771
  345LEU     HG 3866  -0.951   6.087   3.482 -0.2237  1.8084 -0.3357
  345LEU    CD1 3867  -1.068   6.255   3.543 -0.4942 -0.5920 -0.7044
  345LEU   HD11 3868  -1.149   6.230   3.471 -0.2328 -1.6912 -0.6269
  345LEU   HD12 3869  -1.005   6.338   3.503 -0.5127 -0.4957 -0.5332
  345LEU   HD13 3870  -1.118   6.308   3.627  1.1972  1.3038 -0.8125
  345LEU    CD2 3871  -0.860   6.162   3.665  0.5822  0.2967 -0.0176
  345LEU   HD21 3872  -0.891   6.227   3.749 -1.8134  1.6721 -1.8436
  345LEU   HD22 3873  -0.790   6.220   3.601  0.1066 -1.6931 -2.4751
  345LEU   HD23 3874  -0.809   6.075   3.711 -1.5499  1.3222  4.9514
  345LEU      C 3875  -1.111   5.824   3.776  0.1946 -0.0902 -0.3335
  345LEU      O 3876  -1.082   5.813   3.896 -0.0824  1.2225 -0.1276
  346VAL      N 3877  -1.224   5.772   3.726  0.0434 -0.4101  0.3236
  346VAL     HN 3878  -1.258   5.799   3.636 -1.1119 -1.2905  0.4815
  346VAL     CA 3879  -1.327   5.699   3.793 -0.2120  0.2369  0.6411
  346VAL     HA 3880  -1.358   5.750   3.883 -0.9413 -2.0149  1.7366
  346VAL     CB 3881  -1.442   5.685   3.699  0.3992 -0.1550 -0.0597
  346VAL     HB 3882  -1.406   5.659   3.597  2.8125  0.0518  0.6894
  346VAL    CG1 3883  -1.552   5.592   3.754  0.1596  0.3494  0.3222
  346VAL   HG11 3884  -1.587   5.632   3.851  0.1256  1.7072 -0.2376
  346VAL   HG12 3885  -1.528   5.484   3.765 -1.3178 -0.0283  0.0393
  346VAL   HG13 3886  -1.627   5.589   3.673  2.2555  0.1243 -1.7199
  346VAL    CG2 3887  -1.507   5.823   3.680  0.2785 -0.2515 -0.3507
  346VAL   HG21 3888  -1.584   5.812   3.600  0.1163 -0.1501 -0.2084
  346VAL   HG22 3889  -1.445   5.912   3.658 -0.6225  0.0490 -1.8684
  346VAL   HG23 3890  -1.562   5.842   3.774  1.2791 -0.8690  0.3699
  346VAL      C 3891  -1.280   5.566   3.841  0.6361  0.4157  0.3399
  346VAL      O 3892  -1.329   5.525   3.946  0.0995 -0.3589 -0.2004
  347LEU      N 3893  -1.187   5.494   3.775 -0.2875  0.0895 -0.6457
  347LEU     HN 3894  -1.145   5.515   3.687  0.9238 -0.8491 -0.3168
  347LEU     CA 3895  -1.134   5.373   3.828  0.1435  0.2642 -0.6781
  347LEU     HA 3896  -1.217   5.307   3.848  0.0053  0.7708  0.4709
  347LEU     CB 3897  -1.039   5.316   3.721  0.2371  0.1211 -0.5203
  347LEU    HB1 3898  -0.953   5.386   3.711  1.6382 -1.6364 -1.3753
  347LEU    HB2 3899  -1.104   5.311   3.631  0.2879 -0.7781 -0.5092
  347LEU     CG 3900  -0.978   5.181   3.762 -0.0258  0.3474  0.6643
  347LEU     HG 3901  -0.904   5.184   3.844  1.2285  0.8472 -0.4441
  347LEU    CD1 3902  -1.071   5.065   3.804 -0.6545  0.4332 -0.4348
  347LEU   HD11 3903  -1.004   4.981   3.832  0.6740  1.6761  0.2747
  347LEU   HD12 3904  -1.142   5.044   3.721 -1.0414  0.1982 -0.0410
  347LEU   HD13 3905  -1.118   5.089   3.902  0.8304  0.2773  0.3456
  347LEU    CD2 3906  -0.892   5.137   3.642 -0.4659  0.4096  0.3229
  347LEU   HD21 3907  -0.847   5.036   3.654  0.4211  0.6060 -1.1727
  347LEU   HD22 3908  -0.805   5.205   3.646 -0.3681  0.2558  0.8984
  347LEU   HD23 3909  -0.950   5.156   3.549  0.0633 -1.3390 -0.4024
  347LEU      C 3910  -1.063   5.395   3.957 -0.2129  0.1240 -0.4564
  347LEU      O 3911  -1.087   5.326   4.056 -0.0827  0.1178 -0.4287
  348ILE      N 3912  -0.979   5.500   3.965 -0.0731  0.0010 -0.3001
  348ILE     HN 3913  -0.966   5.555   3.882 -0.2433 -0.1975 -0.4598
  348ILE     CA 3914  -0.896   5.533   4.077 -0.3893  0.0603 -0.0828
  348ILE     HA 3915  -0.837   5.448   4.108  2.2261  1.4219 -1.0079
  348ILE     CB 3916  -0.791   5.637   4.052 -0.4053  0.0212 -0.3130
  348ILE     HB 3917  -0.843   5.723   4.004  1.3819  0.8350 -0.8790
  348ILE    CG2 3918  -0.726   5.682   4.183  0.0167 -0.1133 -0.4757
  348ILE   HG21 3919  -0.695   5.590   4.236  0.9876  1.1685  1.3118
  348ILE   HG22 3920  -0.792   5.750   4.241 -0.7246 -0.9023 -0.3789
  348ILE   HG23 3921  -0.634   5.739   4.157  1.8698 -3.0036 -0.6472
  348ILE    CG1 3922  -0.686   5.576   3.958 -0.7206 -0.2647 -0.4851
  348ILE   HG11 3923  -0.739   5.516   3.881 -1.6744  0.2491 -0.2489
  348ILE   HG12 3924  -0.617   5.512   4.016 -0.3590 -0.2382 -0.8820
  348ILE     CD 3925  -0.603   5.680   3.882 -0.1839  0.2916  0.8386
  348ILE    HD1 3926  -0.686   5.740   3.839 -1.0405 -0.9687  0.6798
  348ILE    HD2 3927  -0.550   5.636   3.795 -2.9196 -1.5242 -0.0384
  348ILE    HD3 3928  -0.532   5.737   3.947  0.6480  2.1176 -1.5324
  348ILE      C 3929  -0.985   5.571   4.190 -0.2786 -0.1666  0.0812
  348ILE      O 3930  -0.977   5.509   4.296  0.5415 -0.6416 -0.2528
  349LEU      N 3931  -1.087   5.656   4.171  0.0529  0.1672 -0.2319
  349LEU     HN 3932  -1.100   5.688   4.077  1.8589 -2.2524 -1.4115
  349LEU     CA 3933  -1.186   5.691   4.269  0.0966 -0.0306 -0.1176
  349LEU     HA 3934  -1.139   5.743   4.351  0.8775 -1.7652  0.5894
  349LEU     CB 3935  -1.290   5.776   4.196 -0.5870  0.1219  1.0140
  349LEU    HB1 3936  -1.323   5.724   4.103  0.2850  0.0115  0.7634
  349LEU    HB2 3937  -1.249   5.874   4.164 -1.1114 -0.3360 -1.2490
  349LEU     CG 3938  -1.424   5.805   4.266 -0.8419 -0.4261  0.7662
  349LEU     HG 3939  -1.483   5.711   4.271  0.5536 -1.3745 -0.0329
  349LEU    CD1 3940  -1.403   5.868   4.405  0.1767  0.5654  0.1836
  349LEU   HD11 3941  -1.497   5.899   4.454 -1.9133 -1.0710 -2.5027
  349LEU   HD12 3942  -1.330   5.951   4.398  0.2353  0.5378  0.4667
  349LEU   HD13 3943  -1.352   5.800   4.478  0.1422  2.6220  2.2494
  349LEU    CD2 3944  -1.505   5.907   4.185  0.1404 -0.0134  0.2841
  349LEU   HD21 3945  -1.605   5.916   4.232  0.0402  1.4092 -0.1467
  349LEU   HD22 3946  -1.525   5.871   4.081 -0.1110 -0.3408  0.4466
  349LEU   HD23 3947  -1.435   5.994   4.191 -1.2334  1.1939 -0.4270
  349LEU      C 3948  -1.259   5.572   4.322 -0.0994  0.1590  0.0353
  349LEU      O 3949  -1.276   5.569   4.443  0.2286 -0.1146  0.0739
  350VAL      N 3950  -1.304   5.476   4.239  0.4931  0.0974 -0.2175
  350VAL     HN 3951  -1.293   5.484   4.140 -1.3158 -0.3756 -0.4813
  350VAL     CA 3952  -1.373   5.358   4.281  0.2520  0.3870  0.2068
  350VAL     HA 3953  -1.462   5.387   4.334 -1.5573  0.4009 -2.6608
  350VAL     CB 3954  -1.428   5.291   4.159 -0.0095 -0.0340  0.5561
  350VAL     HB 3955  -1.350   5.299   4.080 -0.6498 -0.7134 -0.1725
  350VAL    CG1 3956  -1.471   5.145   4.184  0.4345 -0.2627  0.0215
  350VAL   HG11 3957  -1.515   5.106   4.090  0.3451  1.5496 -0.7236
  350VAL   HG12 3958  -1.554   5.156   4.257  0.2566 -2.0113  0.1306
  350VAL   HG13 3959  -1.390   5.074   4.208  0.8299  0.4508  0.8587
  350VAL    CG2 3960  -1.558   5.363   4.120  0.3245  0.5934  0.5960
  350VAL   HG21 3961  -1.594   5.328   4.022  1.6631  1.0654 -0.0931
  350VAL   HG22 3962  -1.548   5.474   4.114  2.5246  0.4419  0.6208
  350VAL   HG23 3963  -1.642   5.354   4.192  0.1280  3.3801  0.8284
  350VAL      C 3964  -1.299   5.267   4.372  0.3351  0.5223  0.2770
  350VAL      O 3965  -1.354   5.231   4.476 -0.5824 -0.3771 -0.4905
  351VAL      N 3966  -1.172   5.233   4.343  0.5122  1.1342  0.3358
  351VAL     HN 3967  -1.131   5.267   4.259 -0.4541 -1.4424 -1.2916
  351VAL     CA 3968  -1.100   5.148   4.432  0.2495  0.3713 -0.1709
  351VAL     HA 3969  -1.160   5.065   4.464  1.7074 -0.0826  1.5527
  351VAL     CB 3970  -0.985   5.086   4.359 -0.0786 -0.2412 -0.1730
  351VAL     HB 3971  -0.915   5.169   4.337  1.6558 -0.4006  3.9225
  351VAL    CG1 3972  -0.893   4.998   4.445 -0.0306 -0.1657 -0.1477
  351VAL   HG11 3973  -0.941   4.914   4.500  2.3680 -0.6554  1.3353
  351VAL   HG12 3974  -0.849   5.058   4.527 -0.4335 -0.6908  0.4677
  351VAL   HG13 3975  -0.810   4.951   4.388 -0.8336  0.2355 -1.6779
  351VAL    CG2 3976  -1.032   5.036   4.221 -0.3325 -0.2355 -0.0884
  351VAL   HG21 3977  -1.037   5.115   4.143 -1.2329 -0.4348 -0.2474
  351VAL   HG22 3978  -1.131   4.986   4.224 -0.4716  0.0905  1.8253
  351VAL   HG23 3979  -0.961   4.963   4.176 -0.3745  1.2086 -2.7317
  351VAL      C 3980  -1.054   5.212   4.558 -0.3751  0.3602  0.0663
  351VAL      O 3981  -1.038   5.148   4.662  0.0722  0.0956 -0.1635
  352LEU      N 3982  -1.028   5.344   4.555  0.6033  0.1788  0.2487
  352LEU     HN 3983  -1.025   5.391   4.467  2.5417  0.5468  0.4491
  352LEU     CA 3984  -1.001   5.420   4.673 -0.3547  0.0243  0.5727
  352LEU     HA 3985  -0.920   5.372   4.726 -0.0507 -0.0111  0.0812
  352LEU     CB 3986  -0.964   5.561   4.626  0.3045 -0.4405 -0.3473
  352LEU    HB1 3987  -1.049   5.598   4.565 -0.2898 -0.7006  0.3054
  352LEU    HB2 3988  -0.879   5.560   4.555  1.4008 -0.0243  0.9193
  352LEU     CG 3989  -0.933   5.663   4.737  0.0979 -0.0880 -0.6099
  352LEU     HG 3990  -0.961   5.614   4.833 -0.7805 -2.7520 -2.1279
  352LEU    CD1 3991  -0.784   5.700   4.750  0.0120 -0.0488  0.3888
  352LEU   HD11 3992  -0.726   5.606   4.748 -0.5714 -0.4257  0.8749
  352LEU   HD12 3993  -0.760   5.755   4.843 -1.0272  1.3814 -0.1391
  352LEU   HD13 3994  -0.739   5.764   4.670 -0.2971  0.3416  0.5239
  352LEU    CD2 3995  -1.028   5.783   4.725  0.6464  0.3613 -0.5485
  352LEU   HD21 3996  -1.137   5.763   4.742  0.6473  0.5938 -0.2619
  352LEU   HD22 3997  -1.029   5.830   4.625 -0.4268 -3.2214 -2.4013
  352LEU   HD23 3998  -1.002   5.861   4.800 -0.1338 -0.0155  0.1297
  352LEU      C 3999  -1.117   5.418   4.766 -0.7755 -0.0519  0.0514
  352LEU      O 4000  -1.098   5.385   4.883 -0.0730  0.1362 -0.0055
  353ILE      N 4001  -1.244   5.441   4.727 -0.5493  0.1263 -0.5800
  353ILE     HN 4002  -1.270   5.466   4.634 -2.7134  1.0450  0.2039
  353ILE     CA 4003  -1.358   5.432   4.812 -0.1832 -0.2755 -0.1286
  353ILE     HA 4004  -1.331   5.487   4.901  2.4487 -2.1583  0.3905
  353ILE     CB 4005  -1.474   5.503   4.749 -0.0370  0.0863  0.0070
  353ILE     HB 4006  -1.489   5.448   4.654  0.2725  1.3687 -0.7999
  353ILE    CG2 4007  -1.602   5.483   4.834  0.2771 -0.4080  0.3715
  353ILE   HG21 4008  -1.595   5.535   4.931 -4.9015 -1.5901  1.6516
  353ILE   HG22 4009  -1.630   5.378   4.859 -0.1705 -0.1822  0.8248
  353ILE   HG23 4010  -1.683   5.532   4.776 -0.2321  0.1492  1.5468
  353ILE    CG1 4011  -1.430   5.649   4.738 -0.1912  0.1694  0.4748
  353ILE   HG11 4012  -1.519   5.697   4.691  0.1259 -1.2230 -1.6655
  353ILE   HG12 4013  -1.351   5.661   4.661 -1.3363 -0.5948 -0.8674
  353ILE     CD 4014  -1.402   5.735   4.862 -0.3166  0.4649  0.2994
  353ILE    HD1 4015  -1.409   5.843   4.838 -3.0371  0.0937 -1.0475
  353ILE    HD2 4016  -1.304   5.715   4.910 -0.5886 -1.5171  0.1255
  353ILE    HD3 4017  -1.487   5.718   4.932 -0.0715  1.6202  0.9120
  353ILE      C 4018  -1.379   5.290   4.854  0.4509 -0.3683 -0.1132
  353ILE      O 4019  -1.427   5.273   4.965 -0.4222 -0.5462 -0.5093
  354ILE      N 4020  -1.344   5.188   4.773 -0.3833 -0.5332 -0.2756
  354ILE     HN 4021  -1.305   5.204   4.683 -1.0977 -0.5207 -0.5908
  354ILE     CA 4022  -1.359   5.057   4.828  0.0750 -0.4839 -0.0269
  354ILE     HA 4023  -1.463   5.050   4.856 -1.0607  0.7053 -3.4306
  354ILE     CB 4024  -1.353   4.952   4.721  0.3520 -0.4922 -0.0042
  354ILE     HB 4025  -1.264   4.980   4.662  0.4475  0.1923  0.4589
  354ILE    CG2 4026  -1.348   4.805   4.768 -0.9837 -0.4573  0.2786
  354ILE   HG21 4027  -1.352   4.730   4.687 -1.1359 -0.3590  0.1946
  354ILE   HG22 4028  -1.442   4.787   4.825 -0.7042  0.4354  1.0615
  354ILE   HG23 4029  -1.257   4.781   4.827 -0.0497  0.3070 -0.8039
  354ILE    CG1 4030  -1.477   4.961   4.632  0.4419 -0.4916 -0.1284
  354ILE   HG11 4031  -1.515   5.065   4.632  1.7382  0.0017  0.8862
  354ILE   HG12 4032  -1.562   4.904   4.677  1.1515  0.6642  2.8948
  354ILE     CD 4033  -1.452   4.914   4.488  0.6371 -0.5830 -0.0660
  354ILE    HD1 4034  -1.383   4.975   4.426 -1.5887  0.6389 -1.4711
  354ILE    HD2 4035  -1.547   4.942   4.436  0.2140 -0.3477  0.8108
  354ILE    HD3 4036  -1.428   4.808   4.470 -2.8919 -1.1609 -2.5040
  354ILE      C 4037  -1.282   5.019   4.950  0.2200 -0.1679 -0.0186
  354ILE      O 4038  -1.330   4.955   5.044 -0.0492  0.1474  0.0615
  355CYS      N 4039  -1.155   5.063   4.954  0.1384  0.1163 -0.4618
  355CYS     HN 4040  -1.128   5.123   4.880 -1.4176  0.6328 -0.6584
  355CYS     CA 4041  -1.074   5.046   5.071 -0.5452  0.1558  0.0265
  355CYS     HA 4042  -1.086   4.948   5.116  2.0960 -0.1926  0.1561
  355CYS     CB 4043  -0.924   5.041   5.037 -0.6412  0.1085 -0.3936
  355CYS    HB1 4044  -0.860   5.010   5.122 -0.3404  1.7990  0.0359
  355CYS    HB2 4045  -0.884   5.144   5.026 -2.5456  0.9050 -0.2724
  355CYS     SG 4046  -0.895   4.934   4.893  0.1402 -0.0584 -0.1155
  355CYS    HG1 4047  -0.972   5.010   4.816 -0.3892 -1.6329 -1.2039
  355CYS      C 4048  -1.104   5.140   5.182 -0.2704  0.3994 -0.1064
  355CYS      O 4049  -1.116   5.102   5.298 -0.2471  0.1825 -0.1742
  356TRP      N 4050  -1.101   5.270   5.147  0.2239  0.4852  0.2545
  356TRP     HN 4051  -1.096   5.306   5.054 -2.5761  1.1776  0.2812
  356TRP     CA 4052  -1.113   5.372   5.247  0.2705  0.3658  0.3817
  356TRP     HA 4053  -1.063   5.338   5.337  2.5479 -0.5045 -1.0980
  356TRP     CB 4054  -1.045   5.503   5.204 -0.4001  0.7030  0.3414
  356TRP    HB1 4055  -1.061   5.573   5.288  0.9503 -3.1615  4.1851
  356TRP    HB2 4056  -1.095   5.553   5.118  1.4242  2.2213  0.0898
  356TRP     CG 4057  -0.900   5.486   5.173 -0.5898  0.1299 -0.2561
  356TRP    CD1 4058  -0.829   5.440   5.066 -0.2113 -0.0640  0.0778
  356TRP    HD1 4059  -0.878   5.379   4.991 -0.6601  0.0741  0.2534
  356TRP    NE1 4060  -0.696   5.465   5.086 -0.2265  0.1588 -0.0989
  356TRP    HE1 4061  -0.623   5.427   5.034 -0.4551  1.0215 -1.0758
  356TRP    CE2 4062  -0.680   5.524   5.208  0.2032  0.4462 -0.2940
  356TRP    CD2 4063  -0.805   5.534   5.268  0.0104 -0.5143 -0.5279
  356TRP    CE3 4064  -0.816   5.574   5.397  0.3850 -0.0033 -0.6498
  356TRP    HE3 4065  -0.910   5.580   5.450  0.4409 -0.0594 -0.5420
  356TRP    CZ3 4066  -0.703   5.619   5.461 -0.2765  0.8034 -0.0309
  356TRP    HZ3 4067  -0.707   5.641   5.567  0.6928 -0.8728  0.3905
  356TRP    CZ2 4068  -0.569   5.581   5.264  0.2307  0.1346 -0.0281
  356TRP    HZ2 4069  -0.474   5.593   5.215  0.3005 -0.4338 -0.0400
  356TRP    CH2 4070  -0.582   5.621   5.395 -0.3253  0.3057 -0.1324
  356TRP    HH2 4071  -0.493   5.651   5.448  0.3045  1.0528 -1.5755
  356TRP      C 4072  -1.252   5.405   5.288  0.0346  0.0107 -0.1312
  356TRP      O 4073  -1.271   5.454   5.399 -0.2648  0.1938 -0.2593
  357GLY      N 4074  -1.360   5.379   5.211  0.1490  0.3860 -0.4207
  357GLY     HN 4075  -1.361   5.339   5.120 -0.0558  2.0169 -1.1859
  357GLY     CA 4076  -1.495   5.410   5.244  0.0397 -0.3257 -0.1901
  357GLY    HA1 4077  -1.562   5.392   5.161  0.1367 -1.1801 -0.0882
  357GLY    HA2 4078  -1.501   5.514   5.273 -0.8150 -0.9762  2.2792
  357GLY      C 4079  -1.560   5.336   5.356 -0.3660  0.0347 -0.1841
  357GLY      O 4080  -1.638   5.401   5.425  0.2774  0.0875  0.5110
  358PRO      N 4081  -1.533   5.211   5.381  0.2652  0.1138 -0.4406
  358PRO     CD 4082  -1.518   5.112   5.276 -0.0718  0.1668 -0.5433
  358PRO    HD1 4083  -1.409   5.090   5.269 -0.2704 -0.5240 -1.6643
  358PRO    HD2 4084  -1.551   5.135   5.173  1.5625  1.4599 -0.8217
  358PRO     CA 4085  -1.551   5.152   5.511  0.1091  0.2407 -0.4044
  358PRO     HA 4086  -1.636   5.191   5.565 -0.0720 -1.0252  0.2553
  358PRO     CB 4087  -1.556   5.002   5.486 -0.0465  0.1328  0.2667
  358PRO    HB1 4088  -1.631   4.940   5.540  1.3982 -0.8312  1.2672
  358PRO    HB2 4089  -1.455   4.955   5.490  0.2855  0.8535  0.4212
  358PRO     CG 4090  -1.581   4.985   5.336  0.1365  0.4071  0.2044
  358PRO    HG1 4091  -1.537   4.888   5.304 -0.3904  1.2806 -3.6758
  358PRO    HG2 4092  -1.690   4.984   5.314 -0.7496  1.6821  3.9068
  358PRO      C 4093  -1.453   5.190   5.616  0.2862 -0.4337 -0.3269
  358PRO      O 4094  -1.495   5.188   5.731  0.7569 -0.4139 -0.1506
  359LEU      N 4095  -1.327   5.228   5.588 -0.0166  0.5513 -0.3577
  359LEU     HN 4096  -1.288   5.228   5.496  1.2990 -0.3337  0.1697
  359LEU     CA 4097  -1.240   5.260   5.697 -0.1138  0.2471 -0.1912
  359LEU     HA 4098  -1.248   5.171   5.758 -2.2414  0.3680 -0.2235
  359LEU     CB 4099  -1.098   5.277   5.640 -0.1193  0.6482 -0.0838
  359LEU    HB1 4100  -1.091   5.375   5.588  0.4923  1.6674  1.8111
  359LEU    HB2 4101  -1.072   5.219   5.550  2.7025  2.8348 -0.8341
  359LEU     CG 4102  -0.994   5.263   5.753 -0.7185  0.3102  0.4289
  359LEU     HG 4103  -1.035   5.310   5.845  1.0250 -2.5733  2.8478
  359LEU    CD1 4104  -0.962   5.118   5.791 -0.6624  0.0450 -0.6237
  359LEU   HD11 4105  -1.049   5.056   5.820  1.4495 -1.8884  2.0187
  359LEU   HD12 4106  -0.880   5.111   5.865 -0.2639 -0.1705 -1.0746
  359LEU   HD13 4107  -0.924   5.064   5.702 -0.0497 -0.3075 -0.1508
  359LEU    CD2 4108  -0.868   5.346   5.724 -0.3590 -0.2142  0.4757
  359LEU   HD21 4109  -0.793   5.301   5.656  0.4878 -0.3313  1.4683
  359LEU   HD22 4110  -0.812   5.368   5.817  0.7136 -0.0965 -0.1798
  359LEU   HD23 4111  -0.895   5.448   5.687 -3.9081 -0.3059  2.3505
  359LEU      C 4112  -1.285   5.382   5.769  0.4706  0.2415  0.1911
  359LEU      O 4113  -1.288   5.384   5.892 -0.3980  0.0958  0.1811
  360LEU      N 4114  -1.326   5.486   5.695  0.1829 -0.1450 -0.1995
  360LEU     HN 4115  -1.316   5.480   5.596  0.4532  0.0892 -0.1855
  360LEU     CA 4116  -1.388   5.608   5.737  0.3562 -0.2160  0.2773
  360LEU     HA 4117  -1.316   5.653   5.803  1.8451  0.1807 -1.5221
  360LEU     CB 4118  -1.408   5.700   5.615 -0.0646 -0.2946  0.2855
  360LEU    HB1 4119  -1.476   5.786   5.637  1.4894  0.4769  2.4649
  360LEU    HB2 4120  -1.460   5.640   5.538 -1.9480  3.9630 -2.1310
  360LEU     CG 4121  -1.280   5.753   5.550 -0.0192 -0.2607  0.4020
  360LEU     HG 4122  -1.203   5.674   5.540 -0.9366 -1.1800  0.5190
  360LEU    CD1 4123  -1.319   5.808   5.411 -0.1242 -0.6122  0.2918
  360LEU   HD11 4124  -1.349   5.723   5.347  1.7355 -1.6202  0.6796
  360LEU   HD12 4125  -1.233   5.866   5.370 -1.5154  1.9233  0.7221
  360LEU   HD13 4126  -1.397   5.887   5.420  0.1363 -0.4950  1.8508
  360LEU    CD2 4127  -1.215   5.861   5.639 -0.3460  0.3013 -0.0279
  360LEU   HD21 4128  -1.121   5.903   5.597  0.0674 -0.3910  0.1884
  360LEU   HD22 4129  -1.184   5.815   5.735  0.4911  0.3691 -0.2528
  360LEU   HD23 4130  -1.285   5.943   5.664 -0.8943 -0.4387  0.9531
  360LEU      C 4131  -1.521   5.596   5.803  0.2167 -0.7368 -0.0873
  360LEU      O 4132  -1.546   5.658   5.907  0.3202 -0.6356 -0.1227
  361ALA      N 4133  -1.609   5.512   5.747 -0.2467 -0.5307  0.3207
  361ALA     HN 4134  -1.598   5.482   5.652 -0.0372  0.5558 -0.0155
  361ALA     CA 4135  -1.728   5.472   5.815 -0.3946 -0.1999  0.2606
  361ALA     HA 4136  -1.779   5.564   5.837 -4.0657 -2.4496  2.1295
  361ALA     CB 4137  -1.803   5.382   5.715 -0.5650  0.3110 -0.0751
  361ALA    HB1 4138  -1.902   5.352   5.756 -0.6988  0.3994 -0.3294
  361ALA    HB2 4139  -1.736   5.296   5.695  1.6280  2.0512 -0.4832
  361ALA    HB3 4140  -1.816   5.421   5.612 -2.9597 -0.6282 -0.2055
  361ALA      C 4141  -1.722   5.402   5.946 -0.0307 -0.3191  0.1816
  361ALA      O 4142  -1.798   5.435   6.037  0.3661  0.2707  0.3076
  362ILE      N 4143  -1.624   5.312   5.968 -0.0697 -0.4095 -0.0239
  362ILE     HN 4144  -1.569   5.280   5.891 -0.8576 -0.0399 -0.7630
  362ILE     CA 4145  -1.588   5.256   6.094 -0.6343  0.2167  0.4210
  362ILE     HA 4146  -1.677   5.217   6.142 -0.8448 -1.6864 -1.3974
  362ILE     CB 4147  -1.496   5.139   6.081 -0.2971  0.5250  0.0125
  362ILE     HB 4148  -1.406   5.148   6.017 -0.7996 -0.8130 -0.9460
  362ILE    CG2 4149  -1.466   5.092   6.225  0.0611  0.0729 -0.2062
  362ILE   HG21 4150  -1.549   5.096   6.298 -0.1600  1.3741 -0.4929
  362ILE   HG22 4151  -1.387   5.162   6.260 -3.0031  2.8738  1.6992
  362ILE   HG23 4152  -1.434   4.986   6.223 -1.0649 -0.2879 -1.8052
  362ILE    CG1 4153  -1.570   5.024   6.011  0.2038  0.0121  0.3108
  362ILE   HG11 4154  -1.612   5.062   5.915 -0.8113  2.2016  1.5440
  362ILE   HG12 4155  -1.655   4.987   6.073 -1.3704  0.3758 -1.5230
  362ILE     CD 4156  -1.480   4.910   5.963 -0.1288 -0.1425  0.0416
  362ILE    HD1 4157  -1.533   4.849   5.888 -1.6185  1.0460  0.0723
  362ILE    HD2 4158  -1.452   4.842   6.047  0.0927 -1.6022 -1.1682
  362ILE    HD3 4159  -1.387   4.962   5.929  1.5352 -2.2765  1.0780
  362ILE      C 4160  -1.533   5.357   6.189 -0.0060 -0.0561  0.3522
  362ILE      O 4161  -1.568   5.366   6.307  0.5100  0.2243  0.4811
  363MET      N 4162  -1.444   5.447   6.145  0.3788 -0.5550  0.0980
  363MET     HN 4163  -1.410   5.428   6.053  0.5373 -1.6431  0.3684
  363MET     CA 4164  -1.417   5.562   6.226 -0.1030  0.1421 -0.7118
  363MET     HA 4165  -1.372   5.517   6.313 -2.0120 -1.7612 -0.6336
  363MET     CB 4166  -1.316   5.658   6.160  0.1048  0.2824 -0.1933
  363MET    HB1 4167  -1.296   5.743   6.229  2.5186 -0.8464  0.6162
  363MET    HB2 4168  -1.374   5.691   6.071  0.4175 -1.8116 -1.2268
  363MET     CG 4169  -1.181   5.602   6.115  0.3088  0.2095  0.5004
  363MET    HG1 4170  -1.193   5.509   6.056 -0.7347  1.0939 -0.7248
  363MET    HG2 4171  -1.116   5.574   6.200  0.9058 -2.8751 -0.8249
  363MET     SD 4172  -1.085   5.704   5.999  0.0253  0.0140  0.0917
  363MET     CE 4173  -0.914   5.667   6.048  0.1388  0.6017  0.1476
  363MET    HE1 4174  -0.905   5.680   6.158 -1.7625 -0.1568  0.4244
  363MET    HE2 4175  -0.854   5.737   5.985 -0.3184 -0.5403 -1.6187
  363MET    HE3 4176  -0.885   5.561   6.031 -1.8260 -0.1861  1.4295
  363MET      C 4177  -1.529   5.642   6.281  0.0508  0.1269 -0.3773
  363MET      O 4178  -1.529   5.689   6.395  0.7493  0.1988 -0.4040
  364VAL      N 4179  -1.637   5.660   6.202 -0.0963  0.4622 -0.1043
  364VAL     HN 4180  -1.631   5.631   6.107 -0.9133  3.3726 -1.1555
  364VAL     CA 4181  -1.746   5.740   6.248 -0.4007 -0.0253  0.0323
  364VAL     HA 4182  -1.705   5.825   6.301  1.1651 -0.2501 -0.7392
  364VAL     CB 4183  -1.830   5.802   6.141  0.0816  0.3650 -0.1264
  364VAL     HB 4184  -1.873   5.725   6.073 -0.4385 -0.7443  1.3949
  364VAL    CG1 4185  -1.947   5.887   6.193 -0.0357  0.0184  0.1779
  364VAL   HG11 4186  -1.903   5.968   6.255  2.6094 -1.0378 -0.1740
  364VAL   HG12 4187  -2.026   5.831   6.249 -1.7175  0.8749 -1.2515
  364VAL   HG13 4188  -2.001   5.940   6.112 -0.1901 -1.2921 -0.6033
  364VAL    CG2 4189  -1.740   5.887   6.051  0.7582 -0.3451 -0.1271
  364VAL   HG21 4190  -1.707   5.972   6.114  1.2170  0.1358 -0.9890
  364VAL   HG22 4191  -1.794   5.922   5.960  2.0034 -0.4190 -0.9288
  364VAL   HG23 4192  -1.649   5.826   6.030  1.1826 -0.0579  0.8343
  364VAL      C 4193  -1.832   5.656   6.336 -0.5738 -0.1197 -0.2285
  364VAL      O 4194  -1.892   5.707   6.431  0.1326  0.4378 -0.0723
  365TYR      N 4195  -1.827   5.523   6.319  0.3291 -0.1361  0.1355
  365TYR     HN 4196  -1.777   5.486   6.241  2.2436 -2.2362  2.1817
  365TYR     CA 4197  -1.890   5.428   6.406 -0.2767  0.2209  0.0905
  365TYR     HA 4198  -1.991   5.463   6.422  0.2032  0.4226  3.2918
  365TYR     CB 4199  -1.917   5.299   6.325 -0.1809 -0.0591  0.5049
  365TYR    HB1 4200  -1.824   5.279   6.268 -2.0280 -2.2777 -1.9880
  365TYR    HB2 4201  -1.996   5.313   6.248  1.0605  1.3357 -0.5688
  365TYR     CG 4202  -1.960   5.179   6.403  0.0368 -0.5783 -0.1755
  365TYR    CD1 4203  -2.085   5.172   6.457  0.1015 -0.4610 -0.0092
  365TYR    HD1 4204  -2.156   5.253   6.453  0.2330 -0.2737  1.0760
  365TYR    CE1 4205  -2.127   5.068   6.538 -0.0336 -0.4358 -0.0461
  365TYR    HE1 4206  -2.229   5.061   6.572  0.1916  0.2104  0.8252
  365TYR     CZ 4207  -2.043   4.960   6.551  0.1901 -0.2933 -0.2990
  365TYR     OH 4208  -2.071   4.839   6.617  0.4683 -0.0732  0.2284
  365TYR     HH 4209  -2.162   4.835   6.646  0.5882 -1.0818  0.5273
  365TYR    CD2 4210  -1.877   5.071   6.421  0.7055 -0.0614 -0.0840
  365TYR    HD2 4211  -1.780   5.071   6.372  0.5730  1.9735 -0.4361
  365TYR    CE2 4212  -1.918   4.962   6.495  0.4588  0.2934  0.3045
  365TYR    HE2 4213  -1.860   4.871   6.494 -1.4553 -0.9909 -0.3617
  365TYR      C 4214  -1.842   5.418   6.546  0.0287 -0.4299 -0.0529
  365TYR      O 4215  -1.911   5.413   6.648  0.1031 -0.0882  0.0169
  366ASP      N 4216  -1.710   5.411   6.567 -0.0343 -0.0764  0.5241
  366ASP     HN 4217  -1.653   5.409   6.485  1.2511  0.9568  1.3499
  366ASP     CA 4218  -1.636   5.435   6.687 -0.0455 -0.4631  0.6091
  366ASP     HA 4219  -1.662   5.350   6.749  0.0233  0.2088  1.5674
  366ASP     CB 4220  -1.483   5.446   6.682 -0.1047  0.1098 -0.1176
  366ASP    HB1 4221  -1.449   5.543   6.639  0.2574 -0.0897 -0.2904
  366ASP    HB2 4222  -1.421   5.377   6.621 -1.2610 -0.3239 -0.8318
  366ASP     CG 4223  -1.415   5.438   6.818 -0.1549  0.3905 -0.0755
  366ASP    OD1 4224  -1.371   5.547   6.865  0.2233  0.5938 -0.8875
  366ASP    OD2 4225  -1.437   5.332   6.882 -0.4171  0.4895 -0.0004
  366ASP      C 4226  -1.683   5.550   6.768 -0.5197 -0.0702 -0.2098
  366ASP      O 4227  -1.725   5.544   6.884 -0.4486  0.1063 -0.1747
  367VAL      N 4228  -1.680   5.672   6.711 -0.8109  0.0902  0.1095
  367VAL     HN 4229  -1.627   5.691   6.629 -0.6208 -0.4208  0.1115
  367VAL     CA 4230  -1.706   5.796   6.778 -0.1336  0.2687  0.0553
  367VAL     HA 4231  -1.638   5.797   6.862  1.2447 -0.1965 -1.0116
  367VAL     CB 4232  -1.675   5.912   6.689  0.2657  0.0097 -0.1489
  367VAL     HB 4233  -1.737   5.929   6.598  1.4252 -0.5809 -1.0642
  367VAL    CG1 4234  -1.702   6.039   6.772  0.0626 -0.2951  0.2519
  367VAL   HG11 4235  -1.808   6.045   6.806 -1.3426 -1.1362 -3.5224
  367VAL   HG12 4236  -1.676   6.133   6.719 -0.5400  0.9639  2.0808
  367VAL   HG13 4237  -1.633   6.043   6.859 -0.6253 -0.9854  0.8441
  367VAL    CG2 4238  -1.531   5.911   6.635  0.2253  0.1493 -0.2598
  367VAL   HG21 4239  -1.461   5.892   6.718 -0.4129  0.9152  0.4697
  367VAL   HG22 4240  -1.497   5.997   6.573  0.1584 -1.2506 -2.3438
  367VAL   HG23 4241  -1.511   5.817   6.580  0.9278  1.2539 -1.9885
  367VAL      C 4242  -1.845   5.798   6.833 -0.0888 -0.8981  0.2454
  367VAL      O 4243  -1.865   5.844   6.945 -0.5647 -0.2253 -0.1066
  368PHE      N 4244  -1.949   5.761   6.756 -0.0995 -0.4842  0.0596
  368PHE     HN 4245  -1.927   5.727   6.665  3.2172  0.9229  0.1877
  368PHE     CA 4246  -2.084   5.784   6.797  0.0581 -0.1241  0.3861
  368PHE     HA 4247  -2.089   5.856   6.878  2.4261  1.6329 -0.8927
  368PHE     CB 4248  -2.154   5.841   6.673  0.1891 -0.5979  0.0949
  368PHE    HB1 4249  -2.262   5.842   6.699  0.5781 -1.9621  1.9261
  368PHE    HB2 4250  -2.118   5.781   6.586  2.5828  0.3688  0.3340
  368PHE     CG 4251  -2.103   5.979   6.647 -0.3820 -0.4475 -0.2613
  368PHE    CD1 4252  -2.120   6.079   6.740  0.5233 -0.5370  0.0115
  368PHE    HD1 4253  -2.186   6.062   6.823 -0.9365  1.8334 -0.5703
  368PHE    CE1 4254  -2.076   6.209   6.727 -0.1299 -0.2865  0.2667
  368PHE    HE1 4255  -2.089   6.278   6.809 -2.4984  0.9530 -1.0660
  368PHE     CZ 4256  -1.997   6.233   6.617 -0.0529 -0.0796  0.3673
  368PHE     HZ 4257  -1.950   6.330   6.604  1.1782 -0.7025  0.0357
  368PHE    CD2 4258  -2.013   6.006   6.547 -0.0314 -0.3212  0.0827
  368PHE    HD2 4259  -1.980   5.936   6.472  0.5248 -0.0123  0.0380
  368PHE    CE2 4260  -1.970   6.135   6.524 -0.1647 -0.2076  0.4702
  368PHE    HE2 4261  -1.902   6.158   6.444 -0.8170  3.2321  0.7612
  368PHE      C 4262  -2.148   5.659   6.844  0.0374 -0.1654  0.2474
  368PHE      O 4263  -2.269   5.653   6.868 -0.2222  0.0615 -0.9407
  369GLY      N 4264  -2.075   5.548   6.865 -0.0515 -0.1554  0.6306
  369GLY     HN 4265  -1.982   5.551   6.829 -0.6238  0.0535 -0.9484
  369GLY     CA 4266  -2.128   5.421   6.904 -0.3636 -0.1661  0.1793
  369GLY    HA1 4267  -2.162   5.369   6.815  0.4241  0.7235 -0.6641
  369GLY    HA2 4268  -2.210   5.426   6.975 -0.9695 -0.8361 -0.4435
  369GLY      C 4269  -2.031   5.335   6.976 -0.2907 -0.3554 -0.1390
  369GLY      O 4270  -2.064   5.256   7.064 -0.2562 -0.3385 -0.1101
  370LYS      N 4271  -1.899   5.334   6.947 -0.0600 -0.0902  0.8355
  370LYS     HN 4272  -1.872   5.388   6.868 -1.6526 -1.4918 -0.7721
  370LYS     CA 4273  -1.801   5.253   7.011  0.7742  0.1389 -0.1333
  370LYS     HA 4274  -1.712   5.296   6.967  0.6015  1.3991  0.6947
  370LYS     CB 4275  -1.779   5.271   7.162 -0.1455 -0.1765  0.0416
  370LYS    HB1 4276  -1.694   5.202   7.185  2.9124  3.9822  2.4903
  370LYS    HB2 4277  -1.871   5.238   7.214  0.7817 -1.3454  1.0071
  370LYS     CG 4278  -1.744   5.415   7.199  0.1983 -0.3109  0.2552
  370LYS    HG1 4279  -1.759   5.427   7.308  4.3616 -0.4036  0.9927
  370LYS    HG2 4280  -1.816   5.478   7.142  1.2633 -0.1593 -0.9735
  370LYS     CD 4281  -1.603   5.449   7.152  0.0120  0.0164 -0.0767
  370LYS    HD1 4282  -1.585   5.417   7.047  0.9247 -0.5091  0.2277
  370LYS    HD2 4283  -1.523   5.402   7.213  1.4906  4.5689  1.9280
  370LYS     CE 4284  -1.572   5.599   7.158  0.1611 -0.0372  0.5187
  370LYS    HE1 4285  -1.580   5.627   7.266  0.5532 -2.5159  1.2545
  370LYS    HE2 4286  -1.648   5.667   7.115  0.3003  0.6786  1.3572
  370LYS     NZ 4287  -1.437   5.630   7.106 -0.2243  0.0233 -0.4625
  370LYS    HZ1 4288  -1.367   5.587   7.170 -0.0153  0.0682 -0.6609
  370LYS    HZ2 4289  -1.418   5.732   7.101  3.5895 -0.3877  1.6440
  370LYS    HZ3 4290  -1.415   5.590   7.013 -0.9387  0.5675 -0.8738
  370LYS      C 4291  -1.781   5.111   6.970  0.0835 -0.1625  0.5643
  370LYS      O 4292  -1.862   5.022   6.997 -0.3625  0.0305 -0.1052
  371MET      N 4293  -1.666   5.078   6.909  0.0522 -0.1467  0.4965
  371MET     HN 4294  -1.593   5.145   6.897 -0.1902 -0.2858 -2.4372
  371MET     CA 4295  -1.656   4.959   6.831  0.7479  0.4341 -0.3096
  371MET     HA 4296  -1.754   4.917   6.815 -0.0473  1.3385  1.8572
  371MET     CB 4297  -1.576   4.971   6.699  0.8525 -0.8412 -0.3726
  371MET    HB1 4298  -1.632   5.050   6.644  1.3936 -0.2575 -0.0893
  371MET    HB2 4299  -1.588   4.878   6.640 -0.4815 -1.2257  0.4380
  371MET     CG 4300  -1.427   4.995   6.721  0.6448 -0.2582  0.4480
  371MET    HG1 4301  -1.360   4.906   6.726  0.5477 -0.6401 -3.0724
  371MET    HG2 4302  -1.406   5.056   6.812  2.7430  0.5399 -0.5007
  371MET     SD 4303  -1.357   5.086   6.580  0.0262 -0.1791  0.1919
  371MET     CE 4304  -1.275   4.961   6.478 -0.2608  0.2391 -0.5609
  371MET    HE1 4305  -1.207   4.998   6.399 -0.3450  0.3514 -0.5796
  371MET    HE2 4306  -1.347   4.890   6.431  0.8778 -1.6482  0.4081
  371MET    HE3 4307  -1.218   4.890   6.541 -1.4355  1.3106  1.8564
  371MET      C 4308  -1.595   4.851   6.913  0.0252  0.1777 -0.1087
  371MET      O 4309  -1.496   4.867   6.983 -0.2920  0.1914  0.3421
  372ASN      N 4310  -1.659   4.733   6.902  0.1793  0.1098 -0.2764
  372ASN     HN 4311  -1.728   4.726   6.830 -0.4840  1.9256  0.1296
  372ASN     CA 4312  -1.606   4.618   6.969 -0.5180 -0.0561 -0.0048
  372ASN     HA 4313  -1.541   4.647   7.049 -0.7587  0.5338 -0.0221
  372ASN     CB 4314  -1.724   4.537   7.027 -0.5889 -0.0947 -0.2024
  372ASN    HB1 4315  -1.692   4.432   7.045 -3.2006 -0.7674  0.9250
  372ASN    HB2 4316  -1.810   4.540   6.956 -2.0497  3.2541  1.4838
  372ASN     CG 4317  -1.755   4.581   7.169 -0.2551 -0.1922 -0.0976
  372ASN    OD1 4318  -1.675   4.583   7.262 -0.3974 -0.5103  0.0361
  372ASN    ND2 4319  -1.880   4.628   7.197  0.0198  0.3630  0.2171
  372ASN   HD21 4320  -1.888   4.686   7.278  2.1399 -0.8819  1.4286
  372ASN   HD22 4321  -1.944   4.637   7.120  0.0389  0.9235  0.2663
  372ASN      C 4322  -1.514   4.538   6.883 -0.3975  0.0284  0.0468
  372ASN      O 4323  -1.499   4.553   6.762  0.3320  0.4415  0.1817
  373LYS      N 4324  -1.457   4.431   6.942  0.4338  0.4253 -0.0160
  373LYS     HN 4325  -1.457   4.427   7.042 -0.9240 -0.2794 -0.0171
  373LYS     CA 4326  -1.350   4.351   6.892  0.4653  0.6543 -0.3174
  373LYS     HA 4327  -1.262   4.413   6.886 -0.1616  1.5370 -0.4678
  373LYS     CB 4328  -1.311   4.258   7.008 -0.5358  1.0704  0.3634
  373LYS    HB1 4329  -1.295   4.323   7.097  2.1360 -0.0127  0.7521
  373LYS    HB2 4330  -1.216   4.205   6.988 -1.3534  0.1095 -1.1641
  373LYS     CG 4331  -1.411   4.147   7.038  0.4032  0.2169  0.3846
  373LYS    HG1 4332  -1.453   4.104   6.945  1.5684  2.2656 -1.1522
  373LYS    HG2 4333  -1.498   4.198   7.086  1.3805  1.5992  0.7231
  373LYS     CD 4334  -1.371   4.027   7.124  0.8127  0.1632  0.1189
  373LYS    HD1 4335  -1.306   3.966   7.058 -0.8996 -0.1527 -1.3298
  373LYS    HD2 4336  -1.459   3.965   7.149  0.9338 -1.3216 -2.7718
  373LYS     CE 4337  -1.290   4.063   7.249  0.4855  0.2883  0.2957
  373LYS    HE1 4338  -1.337   4.143   7.309 -2.0379 -0.2063 -0.8922
  373LYS    HE2 4339  -1.193   4.109   7.220  0.0256  1.2084  0.2031
  373LYS     NZ 4340  -1.274   3.944   7.336  0.0202 -0.2724 -0.3765
  373LYS    HZ1 4341  -1.365   3.898   7.358 -0.4349 -0.4058 -2.3326
  373LYS    HZ2 4342  -1.236   3.979   7.426  2.1621  1.0411 -1.6936
  373LYS    HZ3 4343  -1.201   3.882   7.296 -1.0336 -1.8428  0.0595
  373LYS      C 4344  -1.361   4.287   6.757  0.1195  0.3128 -0.1299
  373LYS      O 4345  -1.260   4.288   6.687  0.1524  0.4377 -0.0811
  374LEU      N 4346  -1.478   4.230   6.723  0.2064  0.0871 -0.0513
  374LEU     HN 4347  -1.556   4.255   6.779 -0.8983 -2.7520 -0.1205
  374LEU     CA 4348  -1.513   4.167   6.599 -0.4288  0.1199  0.1090
  374LEU     HA 4349  -1.433   4.102   6.566 -0.2453  0.8670 -0.9937
  374LEU     CB 4350  -1.641   4.083   6.600 -0.2977 -0.0843 -0.0830
  374LEU    HB1 4351  -1.646   4.017   6.511  2.1379  1.1687 -1.2331
  374LEU    HB2 4352  -1.725   4.156   6.598  2.3984  3.2997  1.3417
  374LEU     CG 4353  -1.672   4.004   6.728  0.3129  0.4115  0.3772
  374LEU     HG 4354  -1.676   4.073   6.815 -1.4857  1.7665 -0.7085
  374LEU    CD1 4355  -1.813   3.943   6.715  0.3204  0.2827  0.8648
  374LEU   HD11 4356  -1.823   3.862   6.640 -0.8530  1.2129 -0.0317
  374LEU   HD12 4357  -1.887   4.026   6.703  0.0193 -0.1400 -0.3573
  374LEU   HD13 4358  -1.843   3.891   6.808  2.3227 -1.3367  0.6759
  374LEU    CD2 4359  -1.569   3.893   6.754 -0.0977 -0.0830 -0.0847
  374LEU   HD21 4360  -1.470   3.943   6.755 -1.4106  2.6617 -0.2981
  374LEU   HD22 4361  -1.561   3.820   6.670  1.4895 -2.1002  1.7082
  374LEU   HD23 4362  -1.579   3.829   6.844 -0.7134  0.0196 -0.0784
  374LEU      C 4363  -1.520   4.267   6.488  0.1976  0.0445 -0.0046
  374LEU      O 4364  -1.497   4.220   6.377  0.5155  0.0126  0.0727
  375ILE      N 4365  -1.539   4.398   6.511  0.3562  0.0776 -0.0655
  375ILE     HN 4366  -1.563   4.422   6.605 -1.4986 -0.1169 -0.4479
  375ILE     CA 4367  -1.542   4.508   6.419 -0.2645  0.1130 -0.0061
  375ILE     HA 4368  -1.558   4.471   6.319 -0.1026  2.0616 -0.7940
  375ILE     CB 4369  -1.654   4.605   6.443 -0.1537  0.1778  0.2504
  375ILE     HB 4370  -1.646   4.640   6.549  0.2507  0.1198  0.2392
  375ILE    CG2 4371  -1.641   4.723   6.346  0.4454 -0.7050 -0.7543
  375ILE   HG21 4372  -1.728   4.792   6.346  3.0048  2.8212  0.8650
  375ILE   HG22 4373  -1.643   4.684   6.242 -1.3636 -0.4848 -0.8388
  375ILE   HG23 4374  -1.554   4.787   6.373 -0.4234  1.5932 -2.9618
  375ILE    CG1 4375  -1.791   4.537   6.429  0.2794 -0.6382 -0.0919
  375ILE   HG11 4376  -1.869   4.589   6.490  0.3944 -2.0592  1.3199
  375ILE   HG12 4377  -1.786   4.439   6.480  0.0379 -0.6184 -0.0269
  375ILE     CD 4378  -1.845   4.507   6.289 -0.0446  0.8506 -0.3043
  375ILE    HD1 4379  -1.854   4.605   6.238  0.7913  1.6484  1.0253
  375ILE    HD2 4380  -1.948   4.464   6.295 -0.7465  2.5243  0.3415
  375ILE    HD3 4381  -1.788   4.433   6.230 -1.9911 -2.1820  1.3376
  375ILE      C 4382  -1.407   4.571   6.416 -0.1565 -0.1124  0.0964
  375ILE      O 4383  -1.361   4.619   6.312 -0.1984 -0.5500 -0.1285
  376LYS      N 4384  -1.320   4.558   6.518  0.3301  0.1696 -0.2768
  376LYS     HN 4385  -1.356   4.525   6.605 -0.3134  0.7242 -0.3268
  376LYS     CA 4386  -1.179   4.580   6.513  0.4151 -0.3077 -0.0275
  376LYS     HA 4387  -1.178   4.682   6.478 -3.4700 -0.0928  0.0944
  376LYS     CB 4388  -1.112   4.581   6.652 -0.1425 -0.1091  0.2459
  376LYS    HB1 4389  -1.002   4.590   6.634  0.0274  0.0115  1.3272
  376LYS    HB2 4390  -1.113   4.485   6.707 -2.3094  0.0653  0.5890
  376LYS     CG 4391  -1.128   4.700   6.747 -0.4163 -0.1691  0.2738
  376LYS    HG1 4392  -1.235   4.696   6.776 -1.9434  2.1477 -4.2210
  376LYS    HG2 4393  -1.125   4.794   6.689 -2.3067 -1.1074 -1.4465
  376LYS     CD 4394  -1.034   4.712   6.867 -0.0527 -0.0142 -0.0258
  376LYS    HD1 4395  -0.929   4.740   6.843 -0.0820 -0.6297 -0.9258
  376LYS    HD2 4396  -1.028   4.611   6.914 -0.1866 -0.1960 -0.3982
  376LYS     CE 4397  -1.103   4.819   6.952  0.1754 -0.0192  0.1696
  376LYS    HE1 4398  -1.203   4.775   6.974  0.5552 -0.5531  0.8825
  376LYS    HE2 4399  -1.102   4.913   6.894  1.2005  0.6553  1.2609
  376LYS     NZ 4400  -1.033   4.835   7.081  0.0702 -0.0811  0.2346
  376LYS    HZ1 4401  -1.082   4.896   7.150 -0.8125 -1.4557  0.8539
  376LYS    HZ2 4402  -0.942   4.881   7.061  0.3684 -0.8055 -0.1204
  376LYS    HZ3 4403  -1.028   4.737   7.116 -1.8028 -0.6978 -1.0878
  376LYS      C 4404  -1.107   4.496   6.413 -0.0774  0.0688 -0.7040
  376LYS      O 4405  -1.024   4.541   6.334 -0.1466  0.1935 -0.7054
  377THR      N 4406  -1.133   4.364   6.410 -0.2793  0.1115 -0.8296
  377THR     HN 4407  -1.194   4.328   6.480  0.6760  0.7678  0.3752
  377THR     CA 4408  -1.087   4.265   6.318  0.2403 -0.2690 -0.1636
  377THR     HA 4409  -0.980   4.256   6.308  0.2904  0.1729 -0.0387
  377THR     CB 4410  -1.150   4.131   6.344  0.0653 -0.2172 -0.3217
  377THR     HB 4411  -1.242   4.108   6.287  0.7923 -2.1153 -0.7922
  377THR    OG1 4412  -1.167   4.103   6.482 -0.4619  0.3059 -0.2726
  377THR    HG1 4413  -1.215   4.020   6.494  1.1002 -0.7373 -0.8097
  377THR    CG2 4414  -1.050   4.019   6.310  0.4171 -0.0936  0.2883
  377THR   HG21 4415  -0.960   4.066   6.356  1.1219  1.1469 -2.1382
  377THR   HG22 4416  -1.040   4.010   6.199 -0.7424 -1.7122  0.2874
  377THR   HG23 4417  -1.080   3.920   6.348 -0.3760 -1.0862 -2.6322
  377THR      C 4418  -1.118   4.302   6.177 -0.5312 -0.2804  0.0030
  377THR      O 4419  -1.039   4.287   6.084 -0.8383  0.0068 -0.3057
  378VAL      N 4420  -1.233   4.367   6.152 -0.5134 -0.2707 -0.0497
  378VAL     HN 4421  -1.293   4.386   6.229 -1.2668  0.6229 -0.8230
  378VAL     CA 4422  -1.268   4.424   6.026  0.0254  0.4385  0.1175
  378VAL     HA 4423  -1.253   4.349   5.950 -0.1682  0.4434  0.0727
  378VAL     CB 4424  -1.414   4.460   6.022 -0.0029  0.3239  0.1013
  378VAL     HB 4425  -1.436   4.535   6.101 -0.9692  0.4757 -0.3082
  378VAL    CG1 4426  -1.449   4.527   5.888 -0.5020 -0.2246 -0.0470
  378VAL   HG11 4427  -1.557   4.549   5.876 -0.1211  1.9106  0.0190
  378VAL   HG12 4428  -1.423   4.457   5.805 -0.7856 -0.4523  0.0542
  378VAL   HG13 4429  -1.398   4.624   5.868 -1.1314  0.0520 -0.3056
  378VAL    CG2 4430  -1.495   4.331   6.040 -0.0373  0.3701  0.2778
  378VAL   HG21 4431  -1.478   4.256   5.961 -0.3878 -0.7412  1.2184
  378VAL   HG22 4432  -1.605   4.342   6.028  0.0906 -0.1054 -1.6744
  378VAL   HG23 4433  -1.470   4.285   6.138  0.5873  0.6050  0.2302
  378VAL      C 4434  -1.175   4.532   5.981  0.6930  0.0853  0.6384
  378VAL      O 4435  -1.137   4.536   5.864  0.8865  0.4258  0.7114
  379PHE      N 4436  -1.144   4.621   6.077  0.2194  0.5158  0.3981
  379PHE     HN 4437  -1.187   4.612   6.167  1.5114 -0.9895  0.9058
  379PHE     CA 4438  -1.066   4.737   6.051  0.1433  0.4153 -0.3006
  379PHE     HA 4439  -1.117   4.803   5.982 -0.5405  1.5445  1.2298
  379PHE     CB 4440  -1.053   4.819   6.181  0.0234 -0.3244  0.1838
  379PHE    HB1 4441  -0.996   4.760   6.255 -0.1427 -1.3656 -0.4912
  379PHE    HB2 4442  -1.157   4.828   6.221  0.0507 -0.4382  0.2790
  379PHE     CG 4443  -0.987   4.951   6.161 -0.2701 -0.1540  0.3375
  379PHE    CD1 4444  -1.059   5.067   6.145 -0.3465 -0.3133 -0.5289
  379PHE    HD1 4445  -1.166   5.054   6.144 -0.5579  1.1127  0.4285
  379PHE    CE1 4446  -0.990   5.186   6.131  0.3987 -0.6200  0.4343
  379PHE    HE1 4447  -1.051   5.273   6.112 -0.7345 -1.6448 -0.8265
  379PHE     CZ 4448  -0.853   5.191   6.136  0.4068 -0.0708 -0.1800
  379PHE     HZ 4449  -0.799   5.284   6.125  1.1236 -0.3698  0.6722
  379PHE    CD2 4450  -0.850   4.958   6.168 -0.2673  0.1909 -0.0049
  379PHE    HD2 4451  -0.789   4.874   6.198 -0.1681  0.1813 -0.2335
  379PHE    CE2 4452  -0.781   5.076   6.162  0.2715 -0.1225 -0.0342
  379PHE    HE2 4453  -0.675   5.082   6.181 -0.0385 -0.5736  2.0506
  379PHE      C 4454  -0.929   4.700   6.004  0.0088 -0.4244 -0.0509
  379PHE      O 4455  -0.882   4.761   5.908 -0.2416  0.0301  0.1107
  380ALA      N 4456  -0.868   4.596   6.062 -0.3930 -0.4703  0.2917
  380ALA     HN 4457  -0.908   4.554   6.144  2.0130 -2.7015  0.4416
  380ALA     CA 4458  -0.744   4.538   6.019 -0.1726  0.1898  0.0376
  380ALA     HA 4459  -0.667   4.612   6.034  1.4371 -1.2680 -0.6911
  380ALA     CB 4460  -0.730   4.416   6.110 -0.0326  0.2952  0.1571
  380ALA    HB1 4461  -0.625   4.379   6.104  0.0780  0.4344  1.0556
  380ALA    HB2 4462  -0.807   4.341   6.080 -1.6516  2.8669 -2.6348
  380ALA    HB3 4463  -0.745   4.442   6.217  1.2968 -3.1660  1.3247
  380ALA      C 4464  -0.742   4.496   5.876 -0.1422  0.1569  0.0482
  380ALA      O 4465  -0.650   4.527   5.800  0.1549  0.3570  0.4831
  381PHE      N 4466  -0.849   4.425   5.836  0.0611 -0.2284  0.1780
  381PHE     HN 4467  -0.925   4.405   5.897  0.3181 -2.3532 -0.1125
  381PHE     CA 4468  -0.866   4.386   5.699  0.0469  0.0770  0.0907
  381PHE     HA 4469  -0.776   4.334   5.671  0.0606 -0.2360  0.6952
  381PHE     CB 4470  -0.989   4.296   5.679  0.1305 -0.0323  0.0610
  381PHE    HB1 4471  -1.008   4.293   5.570 -1.7706  2.3781  0.2340
  381PHE    HB2 4472  -1.081   4.343   5.721 -0.1941 -1.1930  0.7018
  381PHE     CG 4473  -0.969   4.162   5.741  0.2600 -0.1316 -0.1984
  381PHE    CD1 4474  -0.856   4.085   5.727 -0.0715 -0.6109 -0.2593
  381PHE    HD1 4475  -0.781   4.133   5.665 -0.4180 -1.3066 -1.2454
  381PHE    CE1 4476  -0.847   3.960   5.785  0.0254 -0.3967  0.1906
  381PHE    HE1 4477  -0.756   3.902   5.794  0.6608  0.6794  0.9400
  381PHE     CZ 4478  -0.953   3.908   5.854  0.2783 -0.3336  0.6307
  381PHE     HZ 4479  -0.937   3.816   5.909  0.0477  1.3958  3.8115
  381PHE    CD2 4480  -1.075   4.107   5.808  0.4580  0.3161  0.4864
  381PHE    HD2 4481  -1.174   4.150   5.813 -0.0766 -0.4028 -2.2726
  381PHE    CE2 4482  -1.068   3.983   5.866  0.3399 -0.0800 -0.3349
  381PHE    HE2 4483  -1.162   3.938   5.894  0.1847  1.6753  2.2935
  381PHE      C 4484  -0.876   4.502   5.607 -0.8578 -0.2598 -0.2465
  381PHE      O 4485  -0.816   4.510   5.499 -0.7117  0.2505 -0.1281
  382CYS      N 4486  -0.958   4.602   5.644 -0.4289 -0.1886  0.5285
  382CYS     HN 4487  -1.028   4.598   5.715 -0.0433 -3.8222  0.8671
  382CYS     CA 4488  -0.967   4.720   5.564 -0.0176 -0.4320  0.1165
  382CYS     HA 4489  -1.002   4.694   5.465  0.3369  1.4167 -0.5426
  382CYS     CB 4490  -1.082   4.813   5.606  0.0090 -0.2356 -0.2419
  382CYS    HB1 4491  -1.081   4.895   5.531 -0.4223 -0.5115 -0.5522
  382CYS    HB2 4492  -1.075   4.865   5.704 -0.3224 -1.3556  0.3835
  382CYS     SG 4493  -1.249   4.745   5.585 -0.1656  0.0668  0.1687
  382CYS    HG1 4494  -1.227   4.639   5.661  2.3157 -0.6657 -1.4847
  382CYS      C 4495  -0.839   4.796   5.551 -0.0961 -0.3514 -0.1901
  382CYS      O 4496  -0.810   4.863   5.452  0.0610 -0.0793  0.0386
  383SER      N 4497  -0.755   4.797   5.656  0.3234  0.3438 -0.5244
  383SER     HN 4498  -0.781   4.737   5.731 -2.1725  1.4580 -0.3785
  383SER     CA 4499  -0.625   4.856   5.659  0.2910  0.3873  0.2737
  383SER     HA 4500  -0.628   4.956   5.619  2.7318  0.3731 -0.1168
  383SER     CB 4501  -0.558   4.860   5.797  0.0414 -0.0464  0.4114
  383SER    HB1 4502  -0.466   4.922   5.807 -1.1308  1.6130  1.2432
  383SER    HB2 4503  -0.538   4.758   5.837  0.9666 -0.1317 -0.2114
  383SER     OG 4504  -0.645   4.911   5.896 -0.8681 -0.3640 -0.2162
  383SER    HG1 4505  -0.736   4.883   5.882 -0.4626 -2.3349  0.6677
  383SER      C 4506  -0.528   4.795   5.562 -0.1015  0.4067 -0.1355
  383SER      O 4507  -0.456   4.860   5.487  0.7751 -0.4968 -0.0884
  384MET      N 4508  -0.527   4.661   5.555  0.2726  0.4013 -0.0035
  384MET     HN 4509  -0.584   4.612   5.621 -1.9736  1.1872 -1.2490
  384MET     CA 4510  -0.455   4.577   5.465 -0.3202 -0.0987 -0.0216
  384MET     HA 4511  -0.351   4.606   5.476  0.4911 -2.6491 -0.1309
  384MET     CB 4512  -0.462   4.425   5.492 -0.9017 -0.1284 -0.3197
  384MET    HB1 4513  -0.411   4.364   5.415  0.7027  0.8360 -0.0752
  384MET    HB2 4514  -0.564   4.385   5.508  0.0058 -2.9875 -1.0562
  384MET     CG 4515  -0.381   4.391   5.617 -0.3191  0.3673 -0.5556
  384MET    HG1 4516  -0.409   4.284   5.630  1.4656 -0.2813 -1.6546
  384MET    HG2 4517  -0.409   4.452   5.705  1.1489  1.5048 -0.8288
  384MET     SD 4518  -0.201   4.410   5.597 -0.1667 -0.2313  0.1835
  384MET     CE 4519  -0.157   4.315   5.746  0.1181  0.1086  0.3184
  384MET    HE1 4520  -0.220   4.228   5.775 -0.8273  0.7813  0.3418
  384MET    HE2 4521  -0.176   4.387   5.828  2.8058  0.7206  0.4826
  384MET    HE3 4522  -0.050   4.284   5.747 -0.0800 -0.5831  0.9663
  384MET      C 4523  -0.490   4.601   5.322  0.2228 -0.7116 -0.2647
  384MET      O 4524  -0.396   4.615   5.244  0.0645  0.4950 -0.2694
  385LEU      N 4525  -0.620   4.624   5.298  0.2369 -0.1971  0.1199
  385LEU     HN 4526  -0.691   4.612   5.367 -1.2404  2.2757 -0.8247
  385LEU     CA 4527  -0.666   4.670   5.170 -0.0496 -0.2732  0.1960
  385LEU     HA 4528  -0.640   4.591   5.101 -0.8698 -1.2250  0.9307
  385LEU     CB 4529  -0.818   4.684   5.152 -0.0580 -0.4601  0.1081
  385LEU    HB1 4530  -0.834   4.710   5.045  1.3641  0.7351  0.1554
  385LEU    HB2 4531  -0.856   4.772   5.208 -0.5003 -0.9089  0.5177
  385LEU     CG 4532  -0.911   4.563   5.172 -0.4101 -0.1807  0.1667
  385LEU     HG 4533  -0.897   4.518   5.272 -1.2092 -1.2708 -0.1925
  385LEU    CD1 4534  -1.059   4.604   5.163 -0.5174 -0.6031  0.0453
  385LEU   HD11 4535  -1.093   4.655   5.071 -1.8627  1.9531  1.8358
  385LEU   HD12 4536  -1.088   4.670   5.248 -1.2696 -1.0508  0.1581
  385LEU   HD13 4537  -1.128   4.516   5.171  0.0528 -1.0406  0.1856
  385LEU    CD2 4538  -0.895   4.454   5.065 -0.0798  0.2309 -0.2084
  385LEU   HD21 4539  -0.896   4.502   4.965  1.2638  2.5419  0.7941
  385LEU   HD22 4540  -0.975   4.377   5.062  0.8553 -0.7459 -1.2048
  385LEU   HD23 4541  -0.793   4.410   5.068  0.6804  1.9161  0.1028
  385LEU      C 4542  -0.611   4.802   5.128  0.1826 -0.4104  0.0652
  385LEU      O 4543  -0.577   4.806   5.010 -0.3626 -0.1009 -0.0871
  386CYS      N 4544  -0.606   4.904   5.215 -0.3096 -0.2659 -0.0692
  386CYS     HN 4545  -0.644   4.887   5.306 -2.5067  2.1957 -0.4040
  386CYS     CA 4546  -0.543   5.028   5.181 -0.3617 -0.3707 -0.5456
  386CYS     HA 4547  -0.600   5.059   5.094 -2.5099 -0.9326  0.5675
  386CYS     CB 4548  -0.557   5.139   5.286 -0.4598 -0.3508 -0.5791
  386CYS    HB1 4549  -0.524   5.239   5.253 -1.6461 -0.0469 -0.9107
  386CYS    HB2 4550  -0.510   5.107   5.382 -0.0704  0.7901 -0.3669
  386CYS     SG 4551  -0.729   5.169   5.339 -0.1932 -0.1071  0.1648
  386CYS    HG1 4552  -0.738   5.041   5.374  1.5328 -1.0704 -2.5266
  386CYS      C 4553  -0.402   5.027   5.135 -0.0105 -0.0714  0.5173
  386CYS      O 4554  -0.365   5.102   5.046 -0.0995 -0.4244  0.1799
  387LEU      N 4555  -0.321   4.947   5.208  0.1371 -0.2224  0.1901
  387LEU     HN 4556  -0.363   4.896   5.283  1.2934  2.5970  2.9430
  387LEU     CA 4557  -0.182   4.924   5.183  0.1824  0.0839  0.1605
  387LEU     HA 4558  -0.135   5.020   5.186 -0.1470  0.2373  0.5023
  387LEU     CB 4559  -0.128   4.836   5.297 -0.5508  0.1621  0.5777
  387LEU    HB1 4560  -0.205   4.761   5.322 -0.0573 -0.5240  0.0779
  387LEU    HB2 4561  -0.127   4.901   5.387 -0.1020  1.5665 -0.4003
  387LEU     CG 4562  -0.000   4.752   5.279 -0.8674 -0.3659  0.7879
  387LEU     HG 4563  -0.009   4.707   5.178 -1.4210  1.6000 -0.0960
  387LEU    CD1 4564   0.132   4.830   5.285 -0.8430 -0.3499  0.1671
  387LEU   HD11 4565   0.138   4.906   5.367  2.1714 -0.6140  0.2766
  387LEU   HD12 4566   0.149   4.891   5.194  0.8870  0.1595  0.7998
  387LEU   HD13 4567   0.218   4.761   5.300  0.9142  1.1615 -2.2663
  387LEU    CD2 4568   0.022   4.637   5.378  0.4151 -0.5068  0.3583
  387LEU   HD21 4569   0.061   4.665   5.478  0.4174  1.1285 -0.0689
  387LEU   HD22 4570   0.100   4.570   5.336  0.3929  0.3207 -1.0511
  387LEU   HD23 4571  -0.073   4.580   5.384 -0.8919  0.9994 -3.3511
  387LEU      C 4572  -0.155   4.871   5.046 -0.0275  0.0912  0.1137
  387LEU      O 4573  -0.080   4.930   4.968 -0.1457 -0.2060 -0.2273
  388LEU      N 4574  -0.236   4.773   5.003 -0.1760  0.3032 -0.0911
  388LEU     HN 4575  -0.289   4.725   5.072  1.0347  0.0647  0.7236
  388LEU     CA 4576  -0.232   4.711   4.874  0.1408 -0.0553  0.0901
  388LEU     HA 4577  -0.127   4.693   4.856  0.1987 -0.8661  1.1219
  388LEU     CB 4578  -0.326   4.589   4.884 -0.0291  0.0811  0.1476
  388LEU    HB1 4579  -0.324   4.555   4.779  1.5165  1.4638 -0.3142
  388LEU    HB2 4580  -0.432   4.620   4.896  0.4850  1.9439  0.2782
  388LEU     CG 4581  -0.293   4.474   4.981 -0.3162 -0.2932 -0.1965
  388LEU     HG 4582  -0.281   4.520   5.082  0.1114 -2.1184  0.6283
  388LEU    CD1 4583  -0.402   4.368   5.005 -0.7725  0.1726 -0.1629
  388LEU   HD11 4584  -0.361   4.326   5.099  1.9694  2.6108 -0.1204
  388LEU   HD12 4585  -0.391   4.294   4.922  1.3540 -1.6941  1.6264
  388LEU   HD13 4586  -0.507   4.398   5.026 -0.6208 -0.3212  1.4649
  388LEU    CD2 4587  -0.161   4.409   4.939  0.1829  0.5930 -0.0286
  388LEU   HD21 4588  -0.141   4.315   4.996  2.8615  0.2915 -1.3122
  388LEU   HD22 4589  -0.077   4.482   4.937  0.1487  0.6228 -1.1168
  388LEU   HD23 4590  -0.157   4.372   4.834  0.0144  1.8235 -0.4887
  388LEU      C 4591  -0.282   4.802   4.768  0.2719  0.3639  0.3866
  388LEU      O 4592  -0.232   4.798   4.656  0.4640 -0.1053  0.4873
  389ASN      N 4593  -0.373   4.894   4.805  0.0878  0.0961  0.5987
  389ASN     HN 4594  -0.405   4.908   4.898  0.2030  2.8871  0.3085
  389ASN     CA 4595  -0.417   4.989   4.707 -0.1568 -0.2091  0.4106
  389ASN     HA 4596  -0.461   4.925   4.633 -1.4961  0.0698  0.9323
  389ASN     CB 4597  -0.540   5.064   4.761 -0.2107  0.1006 -0.1402
  389ASN    HB1 4598  -0.522   5.105   4.862 -0.8251  2.1961 -0.8387
  389ASN    HB2 4599  -0.611   4.980   4.774 -2.8552  2.3352  0.8541
  389ASN     CG 4600  -0.615   5.166   4.676 -0.5549 -0.0709 -0.0435
  389ASN    OD1 4601  -0.685   5.245   4.740 -0.5958 -0.1613  0.0238
  389ASN    ND2 4602  -0.594   5.178   4.543  0.0639  0.4598  0.0946
  389ASN   HD21 4603  -0.638   5.248   4.486 -1.5017 -1.0887 -0.7138
  389ASN   HD22 4604  -0.529   5.121   4.492 -0.9434 -0.5024 -0.1694
  389ASN      C 4605  -0.309   5.072   4.648  0.0325 -0.6875  0.0754
  389ASN      O 4606  -0.298   5.078   4.526  0.0791 -0.3047  0.0952
  390SER      N 4607  -0.223   5.133   4.732 -0.0179 -0.3347 -0.1266
  390SER     HN 4608  -0.225   5.108   4.828  2.2331 -0.6167 -0.0965
  390SER     CA 4609  -0.112   5.215   4.694  0.0353 -0.2860  0.1323
  390SER     HA 4610  -0.146   5.296   4.630  0.5479  0.6830  1.0688
  390SER     CB 4611  -0.050   5.280   4.818 -0.1148 -0.4996  0.3206
  390SER    HB1 4612   0.047   5.324   4.786  0.3039 -1.0057  0.8784
  390SER    HB2 4613  -0.037   5.197   4.891 -1.3759 -0.7242  0.3036
  390SER     OG 4614  -0.128   5.387   4.869  0.0202 -0.5473  0.6290
  390SER    HG1 4615  -0.134   5.455   4.802 -4.4473  2.1507  3.2823
  390SER      C 4616  -0.007   5.135   4.625 -0.0619 -0.1465 -0.1837
  390SER      O 4617   0.078   5.187   4.553 -0.0508 -0.2557 -0.2501
  391THR      N 4618  -0.005   5.001   4.637  0.0692 -0.0993  0.3538
  391THR     HN 4619  -0.081   4.959   4.686 -0.9015 -1.3080 -2.0277
  391THR     CA 4620   0.082   4.918   4.560 -0.1524 -0.3029  0.3213
  391THR     HA 4621   0.177   4.968   4.550 -0.7549  0.5184 -1.7792
  391THR     CB 4622   0.101   4.780   4.616 -0.6209 -0.4645  0.0856
  391THR     HB 4623   0.015   4.717   4.585 -0.7692 -0.2732  0.1110
  391THR    OG1 4624   0.117   4.764   4.756  0.0149 -0.2578  0.0382
  391THR    HG1 4625   0.196   4.816   4.775  0.6269 -0.7218 -1.1250
  391THR    CG2 4626   0.227   4.716   4.554 -0.0627  0.5123  0.1870
  391THR   HG21 4627   0.243   4.710   4.444 -3.2796 -0.3978 -0.3394
  391THR   HG22 4628   0.236   4.608   4.577 -1.4068 -0.0277 -1.5157
  391THR   HG23 4629   0.314   4.773   4.592  1.0100 -2.0031  1.7283
  391THR      C 4630   0.052   4.906   4.415  0.3318 -0.0059  0.1938
  391THR      O 4631   0.146   4.911   4.336  0.0410  0.2041 -0.1425
  392VAL      N 4632  -0.076   4.890   4.376  0.3929  0.2918 -0.1303
  392VAL     HN 4633  -0.144   4.868   4.445 -0.6540  0.7700 -0.9663
  392VAL     CA 4634  -0.119   4.868   4.241  0.5916 -0.1240 -0.1273
  392VAL     HA 4635  -0.039   4.829   4.180  0.4138 -1.0440  0.2071
  392VAL     CB 4636  -0.239   4.778   4.236 -0.0213  0.6606  0.3041
  392VAL     HB 4637  -0.262   4.762   4.129  0.1648  3.4664 -0.2440
  392VAL    CG1 4638  -0.202   4.648   4.308  0.1945  0.8218  0.4877
  392VAL   HG11 4639  -0.273   4.564   4.295  1.6486 -0.2210 -1.1075
  392VAL   HG12 4640  -0.181   4.676   4.414  0.3526  3.1430 -0.1005
  392VAL   HG13 4641  -0.104   4.617   4.265  0.4805  1.2661  0.8099
  392VAL    CG2 4642  -0.365   4.838   4.300 -0.1085  0.6171  0.1706
  392VAL   HG21 4643  -0.382   4.943   4.269 -0.1368  0.1366 -1.5124
  392VAL   HG22 4644  -0.350   4.837   4.410  1.9794 -0.4243 -0.0868
  392VAL   HG23 4645  -0.449   4.765   4.288  0.2133  0.0521  1.1843
  392VAL      C 4646  -0.163   4.997   4.180  0.2164 -0.2618 -0.1475
  392VAL      O 4647  -0.172   4.999   4.057 -0.7111 -0.1889 -0.0823
  393ASN      N 4648  -0.167   5.111   4.251  0.0733 -0.1036 -0.4086
  393ASN     HN 4649  -0.174   5.099   4.350 -1.6317 -0.1200 -0.5159
  393ASN     CA 4650  -0.186   5.240   4.192 -0.5895 -0.2856 -0.5925
  393ASN     HA 4651  -0.272   5.247   4.126  0.3640  1.2732 -1.7572
  393ASN     CB 4652  -0.192   5.347   4.301  0.0146 -0.3435 -0.4980
  393ASN    HB1 4653  -0.181   5.444   4.248  4.2993  0.1603  0.9073
  393ASN    HB2 4654  -0.109   5.337   4.374  0.3271 -1.7280 -1.0146
  393ASN     CG 4655  -0.322   5.349   4.381  0.4684 -0.2878  0.2450
  393ASN    OD1 4656  -0.425   5.292   4.346 -0.0286  0.5161  0.3634
  393ASN    ND2 4657  -0.309   5.422   4.496  0.4130 -0.2014  0.1964
  393ASN   HD21 4658  -0.230   5.480   4.513 -0.4032  1.0695 -0.1977
  393ASN   HD22 4659  -0.383   5.437   4.561 -0.2668  0.0974 -0.6177
  393ASN      C 4660  -0.084   5.273   4.088  0.0214 -0.1375  0.0525
  393ASN      O 4661  -0.115   5.322   3.980 -0.0949  0.2620  0.2613
  394PRO      N 4662   0.042   5.245   4.100  0.0308 -0.0215  0.2424
  394PRO     CD 4663   0.115   5.259   4.225  0.3312 -0.7716  0.1556
  394PRO    HD1 4664   0.096   5.186   4.307  2.4908  0.8103  2.1872
  394PRO    HD2 4665   0.111   5.366   4.254 -2.6294 -0.8736  0.3654
  394PRO     CA 4666   0.132   5.261   3.989 -0.1165  0.2523  0.1629
  394PRO     HA 4667   0.123   5.362   3.951  0.4541 -0.8454 -3.2215
  394PRO     CB 4668   0.274   5.246   4.041  0.0862  0.2628 -0.3847
  394PRO    HB1 4669   0.320   5.346   4.023  0.0865 -0.0974 -2.8251
  394PRO    HB2 4670   0.337   5.171   3.988 -1.9638 -0.3627 -2.0845
  394PRO     CG 4671   0.256   5.210   4.189  0.5264  0.1457 -0.3577
  394PRO    HG1 4672   0.252   5.101   4.210 -1.5930  0.8633  3.8667
  394PRO    HG2 4673   0.332   5.261   4.252 -0.3318  2.0674 -0.8021
  394PRO      C 4674   0.118   5.176   3.867 -0.8938  0.6846 -0.0584
  394PRO      O 4675   0.160   5.217   3.759 -0.4644  0.5082  0.0385
  395ILE      N 4676   0.069   5.051   3.878  0.5311  0.0941 -0.1529
  395ILE     HN 4677   0.028   5.009   3.959 -0.4157 -1.5144 -1.3973
  395ILE     CA 4678   0.038   4.965   3.768  0.4129  0.3512 -0.3227
  395ILE     HA 4679   0.130   4.959   3.711  0.8665 -0.3982  0.4614
  395ILE     CB 4680   0.009   4.827   3.819 -0.3246  0.5239 -0.2607
  395ILE     HB 4681  -0.085   4.837   3.877  0.8264  1.9176  1.5092
  395ILE    CG2 4682  -0.013   4.723   3.708  0.1349  0.1679 -0.0234
  395ILE   HG21 4683  -0.057   4.632   3.754  1.9141 -0.5450  0.3647
  395ILE   HG22 4684   0.081   4.700   3.654 -0.9168 -0.5976 -1.6203
  395ILE   HG23 4685  -0.092   4.760   3.640  0.1385 -0.6799 -0.5036
  395ILE    CG1 4686   0.114   4.771   3.917 -0.2499 -0.1541 -0.7208
  395ILE   HG11 4687   0.145   4.842   3.997  0.4667 -0.9628 -0.2652
  395ILE   HG12 4688   0.204   4.763   3.854 -1.5161  1.0331 -2.7822
  395ILE     CD 4689   0.070   4.633   3.967 -0.6384  0.1308 -0.2679
  395ILE    HD1 4690   0.072   4.554   3.889  1.0247 -0.7878  0.6446
  395ILE    HD2 4691  -0.023   4.646   4.027 -0.8864  0.9850 -0.8121
  395ILE    HD3 4692   0.148   4.609   4.042 -0.7202  1.4923  0.2862
  395ILE      C 4693  -0.072   5.024   3.687  0.0637 -0.0656 -0.1531
  395ILE      O 4694  -0.058   5.018   3.565  0.3082 -0.1638 -0.1205
  396ILE      N 4695  -0.178   5.072   3.755  0.0393 -0.2962 -0.0243
  396ILE     HN 4696  -0.189   5.066   3.854 -0.7893  1.0131 -0.0084
  396ILE     CA 4697  -0.287   5.140   3.692  0.0812 -0.0472  0.1715
  396ILE     HA 4698  -0.328   5.069   3.622 -0.5572  1.0324 -0.5896
  396ILE     CB 4699  -0.395   5.180   3.789 -0.4147  0.2734 -0.5063
  396ILE     HB 4700  -0.345   5.260   3.848  0.7637  0.0143 -1.1170
  396ILE    CG2 4701  -0.517   5.248   3.725 -0.9103  0.1075  0.2541
  396ILE   HG21 4702  -0.585   5.274   3.809 -2.8028 -0.6277 -0.9991
  396ILE   HG22 4703  -0.572   5.175   3.662 -1.6355  1.0549 -0.2353
  396ILE   HG23 4704  -0.495   5.330   3.653 -0.5464 -1.4337 -1.4784
  396ILE    CG1 4705  -0.440   5.074   3.890  0.3681  0.6429  0.2427
  396ILE   HG11 4706  -0.538   5.088   3.941  0.7552 -0.0936  1.2198
  396ILE   HG12 4707  -0.379   5.088   3.982  0.4837  1.2970  0.0763
  396ILE     CD 4708  -0.447   4.931   3.838  0.3443  0.5348  0.5383
  396ILE    HD1 4709  -0.499   4.929   3.739 -1.3677  1.4396  1.3720
  396ILE    HD2 4710  -0.524   4.883   3.902 -1.7629  2.8453 -0.0916
  396ILE    HD3 4711  -0.352   4.874   3.845 -0.6066 -1.2441 -0.3210
  396ILE      C 4712  -0.237   5.253   3.609  0.0931  0.0037  0.2469
  396ILE      O 4713  -0.270   5.258   3.490 -0.0451  0.2662  0.2937
  397TYR      N 4714  -0.154   5.340   3.669  0.5946 -0.0833 -0.3137
  397TYR     HN 4715  -0.144   5.340   3.768 -2.6120  1.6367  0.1605
  397TYR     CA 4716  -0.110   5.454   3.594 -0.5282  0.3946 -0.2669
  397TYR     HA 4717  -0.196   5.517   3.579 -1.0713 -0.1813  0.3374
  397TYR     CB 4718  -0.007   5.534   3.675 -0.1420 -0.1087 -0.2546
  397TYR    HB1 4719   0.020   5.627   3.620 -2.5368  0.7551 -0.0607
  397TYR    HB2 4720   0.086   5.475   3.686 -0.0558 -0.0621 -0.7038
  397TYR     CG 4721  -0.056   5.589   3.805  0.0570 -0.4406 -0.0383
  397TYR    CD1 4722  -0.187   5.614   3.838  0.1276  0.0119 -0.0956
  397TYR    HD1 4723  -0.269   5.596   3.770  1.3559 -0.2460 -1.5818
  397TYR    CE1 4724  -0.224   5.667   3.959  0.3951  0.0072 -0.0111
  397TYR    HE1 4725  -0.328   5.656   3.984 -0.0607  0.0356 -1.7508
  397TYR     CZ 4726  -0.122   5.689   4.049  0.2406 -0.2092  0.2182
  397TYR     OH 4727  -0.163   5.707   4.183  0.1978 -0.8603  0.2974
  397TYR     HH 4728  -0.082   5.682   4.229  0.7804 -0.1219 -0.2974
  397TYR    CD2 4729   0.040   5.632   3.894  0.0293  0.6056 -0.4974
  397TYR    HD2 4730   0.145   5.624   3.868  0.2474  0.0930  0.5261
  397TYR    CE2 4731   0.012   5.681   4.019  0.1474  0.2051 -0.3095
  397TYR    HE2 4732   0.086   5.714   4.090 -0.5576  1.0992  0.0301
  397TYR      C 4733  -0.045   5.420   3.465 -0.4277  0.0698 -0.1330
  397TYR      O 4734  -0.068   5.491   3.367 -0.0851  0.1531 -0.1534
  398ALA      N 4735   0.039   5.315   3.461 -0.5735 -0.0335 -0.5814
  398ALA     HN 4736   0.062   5.256   3.537  1.2348 -0.1113 -1.1261
  398ALA     CA 4737   0.120   5.288   3.346 -0.3139  0.1832 -0.4508
  398ALA     HA 4738   0.126   5.380   3.289  0.1638 -0.0558 -0.7951
  398ALA     CB 4739   0.260   5.241   3.388 -0.4728 -0.0888 -0.2258
  398ALA    HB1 4740   0.309   5.315   3.455  2.4361 -2.6016  0.7039
  398ALA    HB2 4741   0.329   5.233   3.301  0.3054  1.5863  0.2010
  398ALA    HB3 4742   0.268   5.154   3.457  2.6429  0.3459  0.1394
  398ALA      C 4743   0.067   5.187   3.251 -0.2543 -0.0740 -0.2125
  398ALA      O 4744   0.108   5.174   3.136  0.6914  0.3769  0.0624
  399LEU      N 4745  -0.029   5.102   3.291  0.0447 -0.2582  0.1190
  399LEU     HN 4746  -0.055   5.103   3.387  0.0163 -0.6834  0.1204
  399LEU     CA 4747  -0.120   5.033   3.204 -0.2811  0.0691  0.1971
  399LEU     HA 4748  -0.063   4.966   3.141 -0.7187 -1.7234  1.6237
  399LEU     CB 4749  -0.208   4.941   3.291  0.1323 -0.5415 -0.0275
  399LEU    HB1 4750  -0.240   5.002   3.377 -0.9796 -1.2822  0.1066
  399LEU    HB2 4751  -0.147   4.863   3.341  1.0992 -0.3885 -0.9187
  399LEU     CG 4752  -0.338   4.878   3.239 -0.3826  0.4054  0.1028
  399LEU     HG 4753  -0.400   4.958   3.193  0.1584 -1.1678 -3.7608
  399LEU    CD1 4754  -0.284   4.785   3.129 -0.4287  0.6112 -0.0958
  399LEU   HD11 4755  -0.258   4.843   3.039  1.5479 -0.9396 -0.5832
  399LEU   HD12 4756  -0.360   4.710   3.096  0.4895  0.3974 -1.8022
  399LEU   HD13 4757  -0.193   4.726   3.156  0.9372  2.5278 -0.3406
  399LEU    CD2 4758  -0.419   4.799   3.343 -0.7983  0.6846 -0.0047
  399LEU   HD21 4759  -0.458   4.859   3.427 -3.2540 -3.1183  1.8709
  399LEU   HD22 4760  -0.361   4.718   3.393 -1.0694 -0.6596 -1.7703
  399LEU   HD23 4761  -0.515   4.755   3.306  0.4654 -1.0287 -1.4320
  399LEU      C 4762  -0.211   5.122   3.126  0.2350  0.2559 -0.1946
  399LEU      O 4763  -0.232   5.108   3.006 -0.0763  0.4158 -0.1602
  400ARG      N 4764  -0.260   5.227   3.195 -0.0919 -0.1535  0.2000
  400ARG     HN 4765  -0.232   5.239   3.290  0.6617 -2.6817  0.3905
  400ARG     CA 4766  -0.355   5.320   3.143  0.2914 -0.0421 -0.3101
  400ARG     HA 4767  -0.416   5.277   3.065 -0.2453  0.6172 -0.2651
  400ARG     CB 4768  -0.458   5.351   3.253 -0.2687 -0.4262 -0.7246
  400ARG    HB1 4769  -0.519   5.439   3.223 -0.2564  0.1956  1.0013
  400ARG    HB2 4770  -0.409   5.386   3.346 -0.5163 -3.4764  0.6645
  400ARG     CG 4771  -0.540   5.225   3.284 -0.1821 -0.4366 -0.5399
  400ARG    HG1 4772  -0.475   5.156   3.341 -1.1307  0.4350  1.7161
  400ARG    HG2 4773  -0.566   5.169   3.191  1.0929 -0.4206 -0.9325
  400ARG     CD 4774  -0.667   5.255   3.364  0.1188 -0.5397 -0.0223
  400ARG    HD1 4775  -0.642   5.323   3.448 -1.6591 -1.7006  1.5364
  400ARG    HD2 4776  -0.726   5.169   3.402 -1.0567  0.9270  1.6418
  400ARG     NE 4777  -0.767   5.336   3.290 -0.2056 -0.6663  0.2790
  400ARG     HE 4778  -0.762   5.435   3.302 -0.6839 -0.6031 -0.0118
  400ARG     CZ 4779  -0.863   5.291   3.204  0.5760 -0.4905 -0.6918
  400ARG    NH1 4780  -0.880   5.158   3.178 -0.0438 -0.7014  0.6753
  400ARG   HH11 4781  -0.804   5.098   3.205  1.0490  0.5452  0.5018
  400ARG   HH12 4782  -0.958   5.131   3.122 -0.3135  2.8861 -0.9872
  400ARG    NH2 4783  -0.940   5.390   3.150  0.5272 -0.2040 -0.1020
  400ARG   HH21 4784  -0.934   5.489   3.163 -0.2125 -0.1744  0.0277
  400ARG   HH22 4785  -1.004   5.357   3.081 -0.1374  0.4710  0.1816
  400ARG      C 4786  -0.304   5.449   3.089  0.0168  0.3390  0.3359
  400ARG      O 4787  -0.378   5.530   3.033 -0.6633  0.1945  1.0006
  401SER      N 4788  -0.171   5.467   3.096  0.2293 -0.5948 -0.9770
  401SER     HN 4789  -0.108   5.404   3.140  1.7665  1.7233  0.3768
  401SER     CA 4790  -0.097   5.569   3.027 -0.3175  0.2054 -0.4045
  401SER     HA 4791  -0.163   5.635   2.974 -0.5793 -0.8771 -1.4677
  401SER     CB 4792  -0.027   5.656   3.133  0.2917 -0.2630 -0.4169
  401SER    HB1 4793   0.048   5.593   3.186 -0.3777  1.4923  2.8451
  401SER    HB2 4794  -0.100   5.695   3.206 -0.4879  0.8986 -1.7584
  401SER     OG 4795   0.057   5.757   3.078  0.0849  0.5246  0.6730
  401SER    HG1 4796   0.019   5.844   3.088 -0.6706  0.9373 -3.6707
  401SER      C 4797   0.000   5.513   2.929 -0.3228 -0.1500 -0.2077
  401SER      O 4798   0.090   5.441   2.975 -0.6187  0.1722  0.9141
  402LYS      N 4799  -0.016   5.549   2.801 -0.5028  0.0466 -0.1299
  402LYS     HN 4800  -0.097   5.602   2.777  0.9818  2.2584 -0.6320
  402LYS     CA 4801   0.081   5.518   2.701  0.1330  0.3731  0.3785
  402LYS     HA 4802   0.105   5.413   2.704  1.1415  0.6174  1.5183
  402LYS     CB 4803   0.041   5.557   2.557 -0.4366 -0.6953  0.2426
  402LYS    HB1 4804   0.128   5.532   2.493 -0.9641 -1.2654 -0.2638
  402LYS    HB2 4805   0.005   5.662   2.557 -1.5407 -1.0531 -0.9301
  402LYS     CG 4806  -0.082   5.481   2.507 -0.6017 -0.2534 -0.0206
  402LYS    HG1 4807  -0.112   5.529   2.411 -0.7373 -0.1120  0.0906
  402LYS    HG2 4808  -0.177   5.506   2.559 -1.1211 -0.8018 -0.6869
  402LYS     CD 4809  -0.086   5.328   2.502  0.3499 -0.2704 -0.3017
  402LYS    HD1 4810  -0.079   5.289   2.605 -0.6302 -0.8801 -0.4571
  402LYS    HD2 4811   0.008   5.301   2.448  1.5064 -0.4998  1.7415
  402LYS     CE 4812  -0.209   5.259   2.443  0.1242  0.1014 -0.2725
  402LYS    HE1 4813  -0.293   5.275   2.514 -0.4249  2.6819 -1.3938
  402LYS    HE2 4814  -0.176   5.153   2.438  1.4756  0.5516 -1.4299
  402LYS     NZ 4815  -0.256   5.305   2.310 -0.1257 -0.4051 -0.3613
  402LYS    HZ1 4816  -0.274   5.407   2.301 -1.1127 -0.6028 -0.6903
  402LYS    HZ2 4817  -0.346   5.260   2.284 -1.0526  1.3231 -0.2919
  402LYS    HZ3 4818  -0.194   5.280   2.230  0.0155 -1.8208  0.1495
  402LYS      C 4819   0.207   5.595   2.723  0.2959  0.2298 -0.0263
  402LYS      O 4820   0.312   5.533   2.709  0.1971 -0.0344  0.3592
  403ASP      N 4821   0.197   5.724   2.761 -0.2542  0.0557  0.4358
  403ASP     HN 4822   0.108   5.770   2.761 -0.5398 -0.4310  2.0400
  403ASP     CA 4823   0.308   5.811   2.782 -0.2580  0.1877 -0.0703
  403ASP     HA 4824   0.358   5.829   2.689 -1.4899  0.1617 -0.7595
  403ASP     CB 4825   0.252   5.951   2.815 -0.0711  0.3528 -0.4536
  403ASP    HB1 4826   0.342   6.015   2.831 -1.3997  2.1248  0.2610
  403ASP    HB2 4827   0.196   5.959   2.910 -1.4791  2.1066 -1.3717
  403ASP     CG 4828   0.182   6.025   2.702 -0.7684 -0.4035 -0.5235
  403ASP    OD1 4829   0.084   6.104   2.716 -0.2824  0.0352  0.4999
  403ASP    OD2 4830   0.248   6.018   2.595 -0.1046  0.1858 -0.1639
  403ASP      C 4831   0.404   5.769   2.888 -0.2167  0.4125 -0.0176
  403ASP      O 4832   0.524   5.756   2.865 -0.3025  0.0719 -0.2744
  404LEU      N 4833   0.358   5.725   3.007 -0.1752 -0.2868 -0.2556
  404LEU     HN 4834   0.259   5.732   3.021 -0.0186  2.4156  0.0703
  404LEU     CA 4835   0.440   5.681   3.115  0.0398  0.3697 -0.1481
  404LEU     HA 4836   0.514   5.759   3.125 -0.9473  1.3205 -0.0729
  404LEU     CB 4837   0.344   5.653   3.232 -0.1133  0.2412 -0.3056
  404LEU    HB1 4838   0.309   5.548   3.223  3.3576 -1.1480  1.0731
  404LEU    HB2 4839   0.258   5.724   3.228 -1.1827 -0.7573  2.7357
  404LEU     CG 4840   0.407   5.648   3.372 -0.3254  0.1321 -0.2137
  404LEU     HG 4841   0.479   5.564   3.378 -0.7781 -0.2278  0.2251
  404LEU    CD1 4842   0.497   5.768   3.403 -0.1571  0.0230 -0.2824
  404LEU   HD11 4843   0.582   5.771   3.331 -1.2618 -0.9912 -1.6804
  404LEU   HD12 4844   0.532   5.744   3.505 -0.8897 -1.6445 -0.3999
  404LEU   HD13 4845   0.439   5.863   3.404  0.1146  0.1931  1.2634
  404LEU    CD2 4846   0.290   5.624   3.469 -0.4824  0.0767 -0.4147
  404LEU   HD21 4847   0.237   5.531   3.439  1.9409 -0.9452 -1.7895
  404LEU   HD22 4848   0.213   5.704   3.476  1.0288  1.6405 -0.9743
  404LEU   HD23 4849   0.332   5.606   3.570  0.2777  0.4217 -0.6669
  404LEU      C 4850   0.518   5.556   3.091 -0.2819  0.1131  0.1430
  404LEU      O 4851   0.634   5.537   3.129 -0.3926 -0.1604  0.3545
  405ARG      N 4852   0.445   5.464   3.025 -0.1847 -0.0194  0.2189
  405ARG     HN 4853   0.350   5.486   3.004 -0.3793  1.8404  2.6088
  405ARG     CA 4854   0.506   5.339   2.995 -0.2145  0.1915 -0.7518
  405ARG     HA 4855   0.566   5.312   3.081 -2.0235 -0.2824  0.4148
  405ARG     CB 4856   0.407   5.222   2.978  0.1494 -0.3230  0.5668
  405ARG    HB1 4857   0.319   5.259   2.921 -0.8548 -0.3420  2.0417
  405ARG    HB2 4858   0.365   5.196   3.078  0.6218  0.8678  1.0960
  405ARG     CG 4859   0.469   5.098   2.913  0.4427 -0.3049  0.8079
  405ARG    HG1 4860   0.558   5.062   2.969  0.5535 -0.7482  0.3575
  405ARG    HG2 4861   0.505   5.128   2.813 -0.6496  2.7828  1.2446
  405ARG     CD 4862   0.382   4.972   2.909  0.1669 -0.0950  0.0148
  405ARG    HD1 4863   0.413   4.884   2.850 -4.0839 -0.6135 -1.8480
  405ARG    HD2 4864   0.282   5.002   2.871  0.9601  3.9134  0.6662
  405ARG     NE 4865   0.364   4.948   3.055 -0.2687  0.2341  0.0168
  405ARG     HE 4866   0.436   4.967   3.121 -0.5266  1.4579 -0.0235
  405ARG     CZ 4867   0.249   4.888   3.098 -0.2785  0.3270  0.1203
  405ARG    NH1 4868   0.152   4.830   3.022  0.1519  0.1946 -0.3231
  405ARG   HH11 4869   0.177   4.796   2.931 -0.9788  0.4739 -0.7529
  405ARG   HH12 4870   0.086   4.775   3.072 -0.2605  2.7140  2.1198
  405ARG    NH2 4871   0.224   4.864   3.230  0.3101  0.0263  0.1819
  405ARG   HH21 4872   0.280   4.916   3.295  0.0176 -2.1647  2.3526
  405ARG   HH22 4873   0.147   4.813   3.270 -0.2337  2.6114  2.8398
  405ARG      C 4874   0.613   5.352   2.891  0.3835 -0.1458 -0.1860
  405ARG      O 4875   0.722   5.296   2.897  0.4711 -0.0200 -0.6348
  406HSD      N 4876   0.587   5.441   2.794 -0.2218 -0.0950  0.0138
  406HSD     HN 4877   0.497   5.482   2.790  0.0246  0.3950 -2.9757
  406HSD     CA 4878   0.677   5.471   2.687  0.0809 -0.3721  0.1872
  406HSD     HA 4879   0.715   5.376   2.652 -0.5225 -0.9784  1.1537
  406HSD     CB 4880   0.612   5.535   2.563  0.1115 -0.4920  0.1086
  406HSD    HB1 4881   0.687   5.598   2.511 -0.1862  0.8717  1.2791
  406HSD    HB2 4882   0.522   5.592   2.594  0.8899  0.0076  1.5080
  406HSD    ND1 4883   0.646   5.366   2.377  0.3034  0.4439 -0.5981
  406HSD    HD1 4884   0.746   5.372   2.377  0.2523  3.1065  0.9271
  406HSD     CG 4885   0.562   5.436   2.462  0.1685 -0.2489 -0.1598
  406HSD    CE1 4886   0.565   5.293   2.296 -0.3604 -0.1030  0.5476
  406HSD    HE1 4887   0.599   5.242   2.206 -3.8495 -2.2077  0.2116
  406HSD    NE2 4888   0.437   5.317   2.318 -0.4128 -0.0309  0.1675
  406HSD    CD2 4889   0.436   5.410   2.420  0.0513  0.3571 -0.1805
  406HSD    HD2 4890   0.340   5.446   2.457  0.7769 -0.1832  2.3989
  406HSD      C 4891   0.795   5.542   2.743  0.3185 -0.9771  0.4552
  406HSD      O 4892   0.905   5.515   2.695  0.4620  0.3264  0.0237
  407ALA      N 4893   0.777   5.632   2.842  0.1758  0.0066 -0.4532
  407ALA     HN 4894   0.693   5.645   2.893  0.3145  2.7919 -0.7713
  407ALA     CA 4895   0.883   5.707   2.901 -0.2460  0.0137  0.2969
  407ALA     HA 4896   0.934   5.768   2.828 -0.0008  1.1067  1.3429
  407ALA     CB 4897   0.822   5.807   3.001 -1.0635 -0.3967  0.2181
  407ALA    HB1 4898   0.901   5.853   3.064 -2.1632  1.0397  0.6213
  407ALA    HB2 4899   0.751   5.757   3.070  0.3332 -0.6195  1.5332
  407ALA    HB3 4900   0.765   5.892   2.956 -0.8777  0.5673  1.7175
  407ALA      C 4901   0.981   5.620   2.971 -0.2158  0.1162  0.3822
  407ALA      O 4902   1.103   5.628   2.955 -0.2412 -0.0695  0.1003
  408PHE      N 4903   0.925   5.520   3.041 -0.1573 -0.4799 -0.4135
  408PHE     HN 4904   0.826   5.516   3.052 -0.1202 -2.2886 -0.3767
  408PHE     CA 4905   0.996   5.412   3.102 -0.2014 -0.2745  0.0074
  408PHE     HA 4906   1.065   5.455   3.173  2.2080 -0.1300 -2.2836
  408PHE     CB 4907   0.891   5.330   3.179  0.0468 -0.1571  0.4809
  408PHE    HB1 4908   0.807   5.296   3.114 -0.8140  1.8341  0.4686
  408PHE    HB2 4909   0.835   5.402   3.241  0.1585 -1.5176  2.2300
  408PHE     CG 4910   0.935   5.221   3.270 -0.2733 -0.2487  0.5258
  408PHE    CD1 4911   0.857   5.108   3.283 -0.2711 -0.3200 -0.0469
  408PHE    HD1 4912   0.776   5.093   3.213  0.8703 -2.6433 -0.9533
  408PHE    CE1 4913   0.893   5.004   3.366 -0.2130 -0.1890  0.0927
  408PHE    HE1 4914   0.835   4.913   3.363 -0.8383  0.2239 -0.6472
  408PHE     CZ 4915   1.000   5.021   3.450 -0.2471  0.4028  0.0228
  408PHE     HZ 4916   1.022   4.946   3.525  0.9766 -3.2742 -3.6572
  408PHE    CD2 4917   1.035   5.238   3.362 -0.2427  0.5228  0.3589
  408PHE    HD2 4918   1.088   5.331   3.353  1.5738 -0.6482 -2.4153
  408PHE    CE2 4919   1.073   5.137   3.448  0.1128  0.1736 -0.1990
  408PHE    HE2 4920   1.158   5.159   3.512 -0.7100  1.5093  0.4675
  408PHE      C 4921   1.076   5.323   3.013  0.0369  0.1360 -0.1874
  408PHE      O 4922   1.193   5.294   3.041  0.0199  0.2892  0.0412
  409ARG      N 4923   1.025   5.285   2.894  0.0629  0.4978 -0.3163
  409ARG     HN 4924   0.926   5.291   2.888 -1.0981 -4.2443  4.8140
  409ARG     CA 4925   1.093   5.202   2.800  0.3719  0.0470  0.2913
  409ARG     HA 4926   1.141   5.121   2.853 -1.3969 -1.8083 -0.7867
  409ARG     CB 4927   0.991   5.140   2.703  0.0582  0.3178  0.4448
  409ARG    HB1 4928   1.032   5.084   2.616 -1.9946  0.0309 -0.3979
  409ARG    HB2 4929   0.937   5.226   2.658  0.5225  0.1346 -0.4965
  409ARG     CG 4930   0.893   5.045   2.771 -0.5981  0.7295  0.0860
  409ARG    HG1 4931   0.844   5.094   2.858 -1.6780  0.4753 -0.3664
  409ARG    HG2 4932   0.955   4.966   2.819  0.9999  2.6712  1.3943
  409ARG     CD 4933   0.802   4.969   2.675 -0.0853  0.1336  0.0623
  409ARG    HD1 4934   0.856   4.902   2.605 -0.5922 -0.3722  0.1459
  409ARG    HD2 4935   0.734   5.043   2.627  0.1251 -0.7928 -1.7417
  409ARG     NE 4936   0.728   4.870   2.759  0.0535 -0.1880 -0.1941
  409ARG     HE 4937   0.746   4.857   2.856 -2.7523  1.4094  0.6252
  409ARG     CZ 4938   0.659   4.770   2.698 -0.3855 -0.2136  0.3404
  409ARG    NH1 4939   0.624   4.774   2.566 -0.0057 -0.6332  0.2256
  409ARG   HH11 4940   0.652   4.855   2.514 -2.8147 -0.6225 -1.5164
  409ARG   HH12 4941   0.563   4.710   2.519 -1.0995  1.4371 -1.3542
  409ARG    NH2 4942   0.607   4.669   2.775 -0.1022 -0.2416  0.4934
  409ARG   HH21 4943   0.642   4.655   2.867  3.4605 -2.7958 -1.0081
  409ARG   HH22 4944   0.566   4.588   2.733  2.2364 -1.5974  0.6011
  409ARG      C 4945   1.194   5.282   2.725  0.0512  0.4065  0.2394
  409ARG      O 4946   1.296   5.234   2.675 -0.5437  0.0257 -0.6301
  410SER      N 4947   1.167   5.414   2.725 -0.2385  0.3465 -0.0433
  410SER     HN 4948   1.077   5.451   2.749 -0.7348  2.2533 -4.0611
  410SER     CA 4949   1.258   5.506   2.664  0.1304 -0.0031 -0.0256
  410SER     HA 4950   1.289   5.474   2.566  3.9466  1.5646  0.4914
  410SER     CB 4951   1.199   5.647   2.644 -0.1364 -0.1593 -0.3538
  410SER    HB1 4952   1.185   5.691   2.745  1.1502 -0.4408 -0.0303
  410SER    HB2 4953   1.101   5.632   2.595  0.4995  0.4393 -1.8711
  410SER     OG 4954   1.280   5.731   2.563 -0.2509  0.0634 -0.2391
  410SER    HG1 4955   1.344   5.772   2.622 -0.7857 -0.3129  0.6259
  410SER      C 4956   1.378   5.527   2.750  0.3065 -0.8097 -0.0654
  410SER      O 4957   1.484   5.573   2.709 -0.4422  0.8911 -0.2010
  411MET      N 4958   1.361   5.502   2.881  0.3743 -0.6615 -0.0282
  411MET     HN 4959   1.268   5.488   2.915  0.3397 -3.3020 -0.9906
  411MET     CA 4960   1.464   5.508   2.980  0.2816  0.6351  0.0031
  411MET     HA 4961   1.536   5.583   2.949  1.2865 -0.6136 -0.7861
  411MET     CB 4962   1.401   5.560   3.110  0.2241 -0.0390  0.2494
  411MET    HB1 4963   1.445   5.516   3.202 -0.9203  0.1004  0.8818
  411MET    HB2 4964   1.298   5.521   3.111 -0.1727  0.9733  1.0552
  411MET     CG 4965   1.387   5.712   3.130  0.6899  0.0083  0.2335
  411MET    HG1 4966   1.356   5.749   3.030 -0.1029  0.1659  0.5378
  411MET    HG2 4967   1.493   5.745   3.127  0.5905  0.3282  0.1887
  411MET     SD 4968   1.280   5.763   3.267  0.4319  0.2760 -0.0661
  411MET     CE 4969   1.409   5.840   3.370  0.5351 -0.0029  0.0148
  411MET    HE1 4970   1.470   5.756   3.409 -1.7551 -1.8026 -0.0498
  411MET    HE2 4971   1.342   5.887   3.446  1.2361 -1.6674  1.7512
  411MET    HE3 4972   1.462   5.923   3.318 -1.8802  1.1474 -0.8136
  411MET      C 4973   1.551   5.388   2.995 -0.2953  0.2085 -0.0585
  411MET      O 4974   1.648   5.392   3.071  0.0262  0.0621 -0.4569
  412PHE      N 4975   1.530   5.276   2.924  0.6705  0.0945 -0.1718
  412PHE     HN 4976   1.447   5.261   2.871 -0.6995 -0.8032  2.0656
  412PHE     CA 4977   1.615   5.161   2.929  0.1364 -0.2863  0.3210
  412PHE     HA 4978   1.612   5.125   3.031 -4.3320  0.1367  0.5172
  412PHE     CB 4979   1.556   5.044   2.847 -0.2811  0.2133 -0.0980
  412PHE    HB1 4980   1.632   4.963   2.839 -2.6832 -2.9869  4.6406
  412PHE    HB2 4981   1.533   5.088   2.748 -2.9563 -2.5970 -0.8570
  412PHE     CG 4982   1.430   4.979   2.890  0.5085 -0.8364  0.6833
  412PHE    CD1 4983   1.377   4.877   2.814 -0.0304  0.2736 -0.4664
  412PHE    HD1 4984   1.436   4.837   2.732 -0.3497  0.1740 -0.6485
  412PHE    CE1 4985   1.258   4.813   2.837  0.5312 -0.5287  0.2846
  412PHE    HE1 4986   1.229   4.741   2.763  2.6984 -0.3793 -0.7838
  412PHE     CZ 4987   1.195   4.850   2.954  0.1475 -0.1696 -0.0332
  412PHE     HZ 4988   1.102   4.803   2.981 -0.9045  0.8534 -1.6799
  412PHE    CD2 4989   1.360   5.016   3.003  0.3567  0.4405  0.1851
  412PHE    HD2 4990   1.403   5.097   3.060  2.0401  1.1019 -1.8835
  412PHE    CE2 4991   1.248   4.945   3.038  0.4961 -0.0646 -0.3673
  412PHE    HE2 4992   1.189   4.985   3.120  1.6055 -0.3192  0.5791
  412PHE      C 4993   1.758   5.188   2.896 -0.0213  0.2393  0.0627
  412PHE      O 4994   1.842   5.121   2.955 -0.0845  0.2293  0.1413
  413PRO      N 4995   1.801   5.270   2.805 -0.0462  0.3076  0.1121
  413PRO     CD 4996   1.727   5.282   2.680  0.3547 -0.0127 -0.1567
  413PRO    HD1 4997   1.638   5.342   2.707  0.2926  0.1216 -0.6642
  413PRO    HD2 4998   1.695   5.184   2.637 -1.8993  0.6014  0.0116
  413PRO     CA 4999   1.939   5.295   2.778 -0.0095  0.1145  0.1205
  413PRO     HA 5000   1.969   5.202   2.731 -0.6059  0.1913 -0.4238
  413PRO     CB 5001   1.927   5.407   2.674  0.4876  0.0806  0.0207
  413PRO    HB1 5002   2.023   5.417   2.620 -1.6644  1.2937 -3.9929
  413PRO    HB2 5003   1.894   5.500   2.725  0.9035  0.4530 -0.3858
  413PRO     CG 5004   1.809   5.369   2.584  0.3002  0.3703  0.1403
  413PRO    HG1 5005   1.764   5.458   2.535  1.0632  0.3757 -0.5759
  413PRO    HG2 5006   1.844   5.300   2.504  0.1314 -1.2594  1.4073
  413PRO      C 5007   2.037   5.330   2.885 -0.0848 -0.5801  0.4215
  413PRO      O 5008   1.985   5.382   2.984  0.3473  0.0789  0.3141
  414SER      N 5009   2.169   5.309   2.867 -0.0370  0.1522 -0.1516
  414SER     HN 5010   2.196   5.259   2.785 -1.5875  0.1907 -0.7293
  414SER     CA 5011   2.276   5.370   2.938  0.0336 -0.0979 -0.0429
  414SER     HA 5012   2.276   5.333   3.040 -1.1791  1.3694  0.5313
  414SER     CB 5013   2.419   5.333   2.896  0.1201 -0.4854  0.5720
  414SER    HB1 5014   2.461   5.235   2.928  1.0572 -0.2458  0.1274
  414SER    HB2 5015   2.493   5.405   2.937  0.3883 -0.2246 -0.3451
  414SER     OG 5016   2.422   5.326   2.754  0.3633  0.0071  0.5507
  414SER    HG1 5017   2.395   5.412   2.719 -0.9700 -0.6290 -0.0468
  414SER      C 5018   2.263   5.518   2.941 -0.3740 -0.1377  0.3936
  414SER      O 5019   2.208   5.575   2.846  0.8895  0.4872  0.0116
  415CYSP     N 5020   2.303   5.586   3.050  0.1880 -0.0786  0.1556
  415CYSP    HN 5021   2.337   5.536   3.129 -0.2673 -0.5445  0.0667
  415CYSP    CA 5022   2.286   5.727   3.070  0.2728 -0.0546  0.0619
  415CYSP    HA 5023   2.191   5.753   3.026  1.4563 -0.5409 -2.9821
  415CYSP     C 5024   2.390   5.810   3.003 -0.3583  0.2653 -0.5308
  415CYSP     O 5025   2.481   5.757   2.940 -0.0357  0.3892 -0.1669
  415CYSP    CB 5026   2.281   5.761   3.220 -0.1133  0.1960 -0.0057
  415CYSP   HB1 5027   2.364   5.701   3.264 -0.8196 -0.2577  0.7360
  415CYSP   HB2 5028   2.287   5.871   3.235 -1.8238  0.3504 -0.2749
  415CYSP    SG 5029   2.132   5.697   3.302  0.0890 -0.0139  0.1998
  415CYSP    C1 5030   2.182   5.708   3.476 -0.0108  0.8148  0.1802
  415CYSP    O1 5031   2.282   5.770   3.509  0.5180  0.0046  0.1271
  415CYSP    C2 5032   2.094   5.630   3.573 -0.0235 -0.2116 -0.6475
  415CYSP   H2A 5033   2.066   5.532   3.528 -0.2214 -1.2629  1.6310
  415CYSP   H2B 5034   2.003   5.691   3.589  0.7523  0.9797 -0.6479
  415CYSP    C3 5035   2.159   5.614   3.710 -0.5902 -0.0267 -0.3568
  415CYSP   H3A 5036   2.144   5.704   3.773  1.9983  0.5235 -0.4131
  415CYSP   H3B 5037   2.266   5.589   3.697 -0.5057 -0.5255  1.0427
  415CYSP    C4 5038   2.096   5.494   3.781 -0.4055  0.0314 -0.0920
  415CYSP   H4A 5039   2.146   5.506   3.879 -1.1854  1.9563  0.1141
  415CYSP   H4B 5040   2.139   5.407   3.728 -1.2487  0.4856 -1.5721
  415CYSP    C5 5041   1.943   5.490   3.787 -0.4377  0.6588 -0.4725
  415CYSP   H5A 5042   1.915   5.384   3.805 -1.1790  0.7192 -1.1949
  415CYSP   H5B 5043   1.897   5.505   3.687 -1.1716  2.5123  0.0936
  415CYSP    C6 5044   1.881   5.597   3.878  0.0118  0.1670  0.4230
  415CYSP   H6A 5045   1.774   5.605   3.850  0.9260 -0.6718 -4.1063
  415CYSP   H6B 5046   1.915   5.701   3.857  0.4347  0.1009  0.7568
  415CYSP    C7 5047   1.893   5.573   4.028 -0.7305 -0.0246  0.4563
  415CYSP   H7A 5048   2.000   5.550   4.051 -0.4819  0.0266 -0.6255
  415CYSP   H7B 5049   1.836   5.486   4.067  0.4505 -0.0581  2.2272
  415CYSP    C8 5050   1.850   5.699   4.103 -0.2976  0.1418  0.4324
  415CYSP   H8A 5051   1.879   5.775   4.028  0.6089 -0.5991  0.0161
  415CYSP   H8B 5052   1.909   5.712   4.196  0.5113 -0.8173  0.0677
  415CYSP    C9 5053   1.700   5.704   4.136 -0.3202  0.4435  0.2854
  415CYSP   H9A 5054   1.651   5.612   4.174 -1.3578  1.2721  0.9848
  415CYSP   H9B 5055   1.628   5.736   4.057 -2.1904  0.7620  2.0571
  415CYSP   C10 5056   1.674   5.817   4.236 -1.0818  0.3708  0.1739
  415CYSP  H10A 5057   1.565   5.838   4.242 -1.1367  0.7272 -1.5530
  415CYSP  H10B 5058   1.722   5.909   4.197  1.4086 -0.5637  0.8501
  415CYSP   C11 5059   1.728   5.793   4.377 -0.0673  0.1533 -0.2382
  415CYSP  H11A 5060   1.719   5.893   4.426 -0.5896  0.7997 -1.5955
  415CYSP  H11B 5061   1.837   5.780   4.368  0.4217  2.5138  1.2990
  415CYSP   C12 5062   1.656   5.689   4.463  0.7839 -0.0828  0.1972
  415CYSP  H12A 5063   1.669   5.589   4.416 -3.6060 -0.7246 -0.0723
  415CYSP  H12B 5064   1.551   5.723   4.447  0.9599  0.2312 -0.3206
  415CYSP   C13 5065   1.694   5.684   4.611  0.2911 -0.5581  0.3141
  415CYSP  H13A 5066   1.795   5.639   4.625  0.5051  0.0472  0.7651
  415CYSP  H13B 5067   1.621   5.613   4.653 -2.2725  0.5761 -1.9276
  415CYSP   C14 5068   1.660   5.813   4.686 -0.2386 -0.6859  0.2982
  415CYSP  H14A 5069   1.553   5.842   4.688 -0.2235 -0.0363 -2.9193
  415CYSP  H14B 5070   1.721   5.889   4.632  0.1384 -0.5748  0.8622
  415CYSP   C15 5071   1.723   5.817   4.826  0.2330 -0.2684  0.0773
  415CYSP  H15A 5072   1.834   5.817   4.819  0.2513  2.0888 -0.5408
  415CYSP  H15B 5073   1.693   5.723   4.875 -0.9535 -0.3803 -0.8188
  415CYSP   C16 5074   1.692   5.945   4.903  0.3367 -0.3111  0.1909
  415CYSP  H16A 5075   1.585   5.960   4.930  1.3457  1.2632  3.8955
  415CYSP  H16B 5076   1.743   5.949   5.001  2.0521 -1.0268 -0.6250
  415CYSP  H16C 5077   1.727   6.026   4.834 -2.1344 -0.7245 -1.7158
  416GLU      N 5078   2.390   5.944   3.006 -0.6297  0.2632 -0.3489
  416GLU     HN 5079   2.324   5.989   3.066  0.0151  0.7581  0.0065
  416GLU     CA 5080   2.474   6.034   2.934 -0.0293  0.3285  0.4142
  416GLU     HA 5081   2.549   5.975   2.882 -0.7533 -0.8786  0.6919
  416GLU     CB 5082   2.402   6.125   2.833 -0.1466  0.2684  0.4445
  416GLU    HB1 5083   2.471   6.197   2.784  0.6748  0.2121  1.4741
  416GLU    HB2 5084   2.320   6.182   2.883 -0.4787 -0.2583  0.5050
  416GLU     CG 5085   2.326   6.046   2.727 -0.3250  0.1928  0.6285
  416GLU    HG1 5086   2.237   6.011   2.785 -0.5260  0.1176  0.2759
  416GLU    HG2 5087   2.385   5.961   2.686 -1.7426 -2.1311  3.0706
  416GLU     CD 5088   2.271   6.133   2.615 -0.2544 -0.0420  0.4112
  416GLU    OE1 5089   2.350   6.186   2.532  0.1026 -0.3359  0.5597
  416GLU    OE2 5090   2.147   6.152   2.606 -0.2620 -0.1886  0.2105
  416GLU      C 5091   2.564   6.111   3.024  0.4569  0.5366 -0.2408
  416GLU      O 5092   2.525   6.183   3.115 -0.3335 -0.3938  0.1694
  417GLY      N 5093   2.696   6.097   2.998  0.3151 -0.3104 -0.5350
  417GLY     HN 5094   2.719   6.062   2.908  1.7906 -2.8736  0.7207
  417GLY     CA 5095   2.802   6.135   3.085  0.1312  0.1039 -0.4899
  417GLY    HA1 5096   2.895   6.098   3.044  2.4425  3.0594  1.5501
  417GLY    HA2 5097   2.791   6.092   3.184  0.7645  0.5193 -0.2309
  417GLY      C 5098   2.830   6.282   3.090 -0.6158  0.2375 -0.0908
  417GLY      O 5099   2.781   6.368   3.019 -0.7853  0.0350 -0.2194
  418THR      N 5100   2.924   6.312   3.181 -0.0283 -0.2157 -0.5371
  418THR     HN 5101   2.983   6.243   3.222  0.4449  0.1716 -0.5423
  418THR     CA 5102   2.957   6.447   3.215  0.6594 -0.5162  0.0157
  418THR     HA 5103   2.863   6.498   3.225  0.7154 -0.3971 -0.0609
  418THR     CB 5104   3.019   6.464   3.351 -0.3136  0.0551  0.4000
  418THR     HB 5105   2.969   6.381   3.404 -1.9219  0.3790 -0.5595
  418THR    OG1 5106   2.995   6.593   3.406 -0.2657  0.0755  0.3732
  418THR    HG1 5107   2.901   6.609   3.395 -0.5705 -1.4817  0.5316
  418THR    CG2 5108   3.170   6.436   3.342 -0.4643 -0.6260 -0.0633
  418THR   HG21 5109   3.225   6.513   3.283  2.4182  0.6371  3.8351
  418THR   HG22 5110   3.195   6.334   3.306 -0.0016 -0.6625  0.3504
  418THR   HG23 5111   3.219   6.454   3.440  3.2277 -2.1571 -1.4167
  418THR      C 5112   3.035   6.521   3.107  0.3573  0.1329  0.2342
  418THR    OT1 5113   3.025   6.640   3.081  0.1655  0.0403 -0.1280
  418THR    OT2 5114   3.107   6.437   3.032  0.1369  0.2773 -0.1453
  418THR     CT 5115   3.172   6.489   2.915 -0.9999  0.6590 -0.6205
  418THR    HT1 5116   3.227   6.579   2.949 -0.8982 -0.1622  1.6037
  418THR    HT2 5117   3.098   6.508   2.834 -1.7305 -2.1151 -0.7140
  418THR    HT3 5118   3.244   6.409   2.888 -2.1488 -1.0878  1.1405
  419CHL1    C3 5119   7.655   8.877   6.298 -0.1414 -0.3062 -0.5052
  419CHL1    H3 5120   7.547   8.879   6.270 -1.1065 -0.8523  2.7448
  419CHL1    O3 5121   7.641   8.905   6.437 -0.9198 -0.2020 -0.5981
  419CHL1   H3' 5122   7.642   9.000   6.451 -1.6874 -0.1671 -0.7408
  419CHL1    C4 5123   7.727   8.742   6.284 -0.0836 -0.3575  0.2560
  419CHL1   H4A 5124   7.820   8.755   6.343  0.0050  4.1983 -0.5298
  419CHL1   H4B 5125   7.662   8.667   6.335  1.5079 -1.0336  1.3764
  419CHL1    C5 5126   7.750   8.710   6.139  0.1928  0.1091  0.1961
  419CHL1    C6 5127   7.716   8.592   6.087  1.7591 -0.0849 -0.4092
  419CHL1    H6 5128   7.674   8.512   6.149 -1.1490 -0.1543 -2.2962
  419CHL1    C7 5129   7.731   8.553   5.942  0.4260 -0.0680 -0.5603
  419CHL1   H7A 5130   7.766   8.448   5.932  1.3184  0.3251 -1.7563
  419CHL1   H7B 5131   7.626   8.548   5.906 -0.2289 -2.1598  1.4296
  419CHL1    C8 5132   7.813   8.656   5.863  0.8154 -0.0261 -0.1088
  419CHL1    H8 5133   7.919   8.643   5.892 -0.1901 -1.4507  3.5134
  419CHL1   C14 5134   7.797   8.634   5.715 -0.4176 -0.4282  0.0764
  419CHL1   H14 5135   7.690   8.665   5.704 -0.6328 -0.9953  0.5143
  419CHL1   C15 5136   7.820   8.491   5.663  0.0588 -0.2557 -0.1892
  419CHL1  H15A 5137   7.915   8.442   5.695 -0.6691  0.4771  3.6720
  419CHL1  H15B 5138   7.731   8.431   5.691  0.6692 -0.7191  0.8208
  419CHL1   C16 5139   7.818   8.525   5.514  0.5135 -0.1386 -0.1718
  419CHL1  H16A 5140   7.888   8.457   5.462  1.9630  1.9649 -1.1004
  419CHL1  H16B 5141   7.722   8.503   5.463  1.6457 -0.4732 -2.2459
  419CHL1   C17 5142   7.840   8.675   5.490 -0.0410  0.0134  0.2329
  419CHL1   H17 5143   7.742   8.720   5.465 -0.4575 -0.3362  1.1838
  419CHL1   C13 5144   7.874   8.727   5.627 -0.0769 -0.3983  0.4008
  419CHL1   C18 5145   8.026   8.714   5.640 -0.0714  0.0249  0.7810
  419CHL1  H18A 5146   8.083   8.782   5.574 -0.8133 -0.3457 -0.2669
  419CHL1  H18B 5147   8.056   8.742   5.744 -0.2466 -1.0027  1.1177
  419CHL1  H18C 5148   8.059   8.611   5.617  3.2790  1.0970  0.2404
  419CHL1   C12 5149   7.831   8.871   5.660 -0.1170 -0.2813 -0.1563
  419CHL1  H12A 5150   7.893   8.949   5.610 -0.4797 -0.2951 -0.6340
  419CHL1  H12B 5151   7.731   8.879   5.612  1.5827  0.1550 -4.0326
  419CHL1   C11 5152   7.837   8.904   5.809  0.1862  0.4181 -0.3163
  419CHL1  H11A 5153   7.947   8.892   5.819  0.1893 -0.9706 -1.5972
  419CHL1  H11B 5154   7.805   9.009   5.824  0.3441  1.2122 -4.3283
  419CHL1    C9 5155   7.785   8.797   5.907  1.1893  0.0636 -0.1581
  419CHL1    H9 5156   7.677   8.803   5.885  1.1474 -0.1425  0.0009
  419CHL1   C10 5157   7.807   8.819   6.054 -0.1447  0.1662  0.0391
  419CHL1   C19 5158   7.958   8.838   6.081 -0.1236  0.4947 -0.3011
  419CHL1  H19A 5159   7.972   8.861   6.189  1.4228 -1.2198 -0.0923
  419CHL1  H19B 5160   8.025   8.751   6.067  0.9728  1.3635 -0.6183
  419CHL1  H19C 5161   8.000   8.919   6.017  0.0568 -0.0602 -0.8944
  419CHL1    C1 5162   7.736   8.953   6.079 -0.0463  0.3166 -0.4641
  419CHL1   H1A 5163   7.773   9.044   6.028 -0.5532  2.4565  2.7195
  419CHL1   H1B 5164   7.626   8.949   6.060 -0.0541 -2.1518 -0.1929
  419CHL1    C2 5165   7.729   8.991   6.227 -0.2737 -0.1275 -0.3586
  419CHL1   H2A 5166   7.666   9.083   6.230 -1.2064 -0.7750  2.2096
  419CHL1   H2B 5167   7.825   9.017   6.277 -0.6506 -2.0779  1.5293
  419CHL1   C20 5168   7.927   8.700   5.370 -0.7023  0.1846 -0.2159
  419CHL1   H20 5169   8.032   8.664   5.379 -0.2755  1.2960 -0.5737
  419CHL1   C21 5170   7.942   8.852   5.353  0.4768  0.1900  0.7515
  419CHL1  H21A 5171   7.846   8.907   5.343  0.7211  0.5432  0.3076
  419CHL1  H21B 5172   8.001   8.864   5.259 -0.4968 -2.2351 -0.2529
  419CHL1  H21C 5173   7.996   8.908   5.433  1.6592 -0.4618  0.4428
  419CHL1   C22 5174   7.868   8.633   5.245  0.2493 -0.6390 -0.2373
  419CHL1  H22A 5175   7.825   8.532   5.267  0.1429 -0.8940 -1.5267
  419CHL1  H22B 5176   7.779   8.692   5.214  0.8237 -0.4258 -1.5334
  419CHL1   C23 5177   7.960   8.624   5.124  0.2464 -0.6571 -0.2387
  419CHL1  H23A 5178   7.992   8.726   5.092 -0.7630 -0.2172  0.1320
  419CHL1  H23B 5179   8.047   8.564   5.158 -0.6698 -1.7684  0.2067
  419CHL1   C24 5180   7.891   8.553   5.007  0.1048 -0.3965 -0.3138
  419CHL1  H24A 5181   7.842   8.467   5.058  0.0734 -0.7064 -0.8673
  419CHL1  H24B 5182   7.805   8.602   4.957 -2.7191 -0.6107  3.8483
  419CHL1   C25 5183   7.995   8.504   4.905  0.0587 -0.3231 -0.3952
  419CHL1   H25 5184   8.085   8.477   4.964  0.3821 -0.1708 -0.8114
  419CHL1   C26 5185   7.961   8.386   4.812 -0.5103 -0.3298 -0.1844
  419CHL1  H26A 5186   7.904   8.420   4.723  1.4958 -1.8926 -2.1863
  419CHL1  H26B 5187   8.062   8.357   4.774  0.6250  2.7387  0.1229
  419CHL1  H26C 5188   7.921   8.301   4.871  0.1558  0.6889  1.8238
  419CHL1   C27 5189   8.048   8.622   4.822 -0.3490  0.3185  0.2447
  419CHL1  H27A 5190   7.968   8.651   4.752  0.8317  2.4608 -0.3227
  419CHL1  H27B 5191   8.063   8.715   4.882  1.1109  0.2326  0.0615
  419CHL1  H27C 5192   8.140   8.594   4.766  1.7097 -0.7467  3.8449
  420CHL1    C3 5193   7.442   6.781   6.781  0.3066  0.2208  0.0866
  420CHL1    H3 5194   7.334   6.807   6.782  0.1341 -0.4628 -0.0910
  420CHL1    O3 5195   7.487   6.731   6.906 -0.4290  0.1624  0.3363
  420CHL1   H3' 5196   7.463   6.796   6.973 -1.2782  0.8943 -0.6535
  420CHL1    C4 5197   7.473   6.682   6.667 -0.6516  0.3285 -0.2831
  420CHL1   H4A 5198   7.574   6.639   6.688 -1.5113  0.1132  4.7480
  420CHL1   H4B 5199   7.411   6.591   6.681  1.0551 -1.2787 -2.4547
  420CHL1    C5 5200   7.468   6.734   6.527 -0.6698  0.1828 -0.3365
  420CHL1    C6 5201   7.398   6.666   6.435 -0.4606 -0.1428 -0.2566
  420CHL1    H6 5202   7.342   6.575   6.460 -0.3364 -0.6380 -1.6680
  420CHL1    C7 5203   7.386   6.719   6.294 -0.7516  1.0251  0.1917
  420CHL1   H7A 5204   7.398   6.634   6.224 -0.0456  0.2411  1.2195
  420CHL1   H7B 5205   7.282   6.758   6.293 -2.0721 -2.1679 -1.2897
  420CHL1    C8 5206   7.490   6.825   6.254  0.0772  0.1747  0.0382
  420CHL1    H8 5207   7.584   6.769   6.238  0.0343  0.0564  0.1987
  420CHL1   C14 5208   7.436   6.893   6.131 -0.4749  0.1899  0.2865
  420CHL1   H14 5209   7.336   6.929   6.165 -1.5992 -2.4307  0.0352
  420CHL1   C15 5210   7.411   6.806   6.007 -0.1354  0.1474  0.2471
  420CHL1  H15A 5211   7.502   6.747   5.984  0.4387  1.1423 -0.0813
  420CHL1  H15B 5212   7.327   6.735   6.024 -1.7892  2.1314  0.7507
  420CHL1   C16 5213   7.393   6.910   5.896  0.3450 -0.1407 -0.1022
  420CHL1  H16A 5214   7.464   6.890   5.812 -1.1061  0.7220 -1.5880
  420CHL1  H16B 5215   7.287   6.903   5.862  0.3362 -1.6215  0.1320
  420CHL1   C17 5216   7.441   7.042   5.958 -0.4806  0.0433  0.1642
  420CHL1   H17 5217   7.350   7.093   5.995  0.6725  0.3783  2.7049
  420CHL1   C13 5218   7.514   7.013   6.086  0.1967 -0.4722 -0.3281
  420CHL1   C18 5219   7.657   6.966   6.055  0.2544 -0.2485 -0.3998
  420CHL1  H18A 5220   7.710   6.918   6.140  2.1165  1.1448 -0.7091
  420CHL1  H18B 5221   7.660   6.895   5.969  1.5003 -2.1730  1.1508
  420CHL1  H18C 5222   7.720   7.051   6.021  0.5748 -1.0397 -1.8858
  420CHL1   C12 5223   7.516   7.112   6.203 -0.5510 -0.8050 -0.0272
  420CHL1  H12A 5224   7.576   7.191   6.154 -0.5892 -0.4602  0.4686
  420CHL1  H12B 5225   7.411   7.145   6.216  0.7006  3.2404  1.2862
  420CHL1   C11 5226   7.575   7.051   6.331 -0.0694 -0.0400  0.1194
  420CHL1  H11A 5227   7.685   7.039   6.319 -0.1419 -1.0956  0.4677
  420CHL1  H11B 5228   7.557   7.131   6.406 -0.4194 -0.1429  0.1432
  420CHL1    C9 5229   7.498   6.923   6.367 -0.2718  0.0880  0.1420
  420CHL1    H9 5230   7.393   6.956   6.375  0.0579  1.3040 -0.3505
  420CHL1   C10 5231   7.534   6.867   6.501  0.2078 -0.2024 -0.1026
  420CHL1   C19 5232   7.687   6.858   6.507  0.2006 -0.1196  0.2146
  420CHL1  H19A 5233   7.724   6.808   6.415 -0.2340  1.0193 -0.5961
  420CHL1  H19B 5234   7.735   6.958   6.520  0.3460 -0.1933  0.2512
  420CHL1  H19C 5235   7.712   6.805   6.602 -0.5872  0.7931  0.9545
  420CHL1    C1 5236   7.485   6.960   6.613 -0.0320  0.0956 -0.4542
  420CHL1   H1A 5237   7.528   7.062   6.604 -0.4035  0.2039 -1.1058
  420CHL1   H1B 5238   7.376   6.984   6.609  0.2693  1.5133 -0.6577
  420CHL1    C2 5239   7.516   6.912   6.755 -0.0469  0.3328 -0.3701
  420CHL1   H2A 5240   7.491   6.990   6.830  1.9579 -0.2418  0.9826
  420CHL1   H2B 5241   7.625   6.895   6.771  0.2366  2.4649  0.2836
  420CHL1   C20 5242   7.499   7.153   5.875  0.0668 -0.1982  0.2172
  420CHL1   H20 5243   7.607   7.167   5.898  0.4482  0.5293 -1.8197
  420CHL1   C21 5244   7.431   7.283   5.922 -0.4690 -0.5935  0.5550
  420CHL1  H21A 5245   7.418   7.290   6.032 -0.5410 -0.6027  0.5473
  420CHL1  H21B 5246   7.331   7.288   5.876 -0.7222 -1.3061  1.0181
  420CHL1  H21C 5247   7.494   7.366   5.883 -1.0322 -1.4702 -2.5215
  420CHL1   C22 5248   7.485   7.139   5.723 -0.0512 -0.5512  0.2590
  420CHL1  H22A 5249   7.552   7.219   5.684  0.0558 -0.6986  0.1406
  420CHL1  H22B 5250   7.537   7.047   5.692 -0.4956 -1.1126  1.1415
  420CHL1   C23 5251   7.344   7.130   5.663  0.0505 -0.0767 -0.0579
  420CHL1  H23A 5252   7.302   7.032   5.694  0.4867 -0.2660 -0.0653
  420CHL1  H23B 5253   7.275   7.210   5.699  1.6404  3.0323 -3.2464
  420CHL1   C24 5254   7.347   7.132   5.510  0.0377  0.4252 -0.0532
  420CHL1  H24A 5255   7.404   7.222   5.479 -1.4648  0.9163 -1.5381
  420CHL1  H24B 5256   7.400   7.045   5.465  0.8080  1.9126 -2.1758
  420CHL1   C25 5257   7.211   7.138   5.438  0.0409 -0.1808 -0.1156
  420CHL1   H25 5258   7.139   7.069   5.485 -0.7631  0.4374 -0.4166
  420CHL1   C26 5259   7.155   7.280   5.460 -0.3011 -0.3283 -0.0380
  420CHL1  H26A 5260   7.056   7.301   5.414 -0.5990  0.6059  0.9891
  420CHL1  H26B 5261   7.153   7.304   5.569  0.5211 -1.3549  0.2261
  420CHL1  H26C 5262   7.225   7.355   5.418 -1.1659  1.6142  1.8044
  420CHL1   C27 5263   7.216   7.114   5.286 -0.2726  0.6937 -0.2717
  420CHL1  H27A 5264   7.115   7.117   5.240 -1.2492 -3.0879  1.2404
  420CHL1  H27B 5265   7.280   7.193   5.241 -0.4289  0.0753 -1.6376
  420CHL1  H27C 5266   7.258   7.012   5.272 -2.3882 -0.3736  0.6809
  421CHL1    C3 5267   7.339   1.881   6.201  0.1463 -0.0589 -0.0680
  421CHL1    H3 5268   7.322   1.792   6.137  3.0782 -1.0585  0.3638
  421CHL1    O3 5269   7.281   1.845   6.325 -0.0213 -0.4915 -0.2689
  421CHL1   H3' 5270   7.336   1.897   6.385 -0.8062  0.3247 -0.2352
  421CHL1    C4 5271   7.490   1.902   6.223  0.1374  0.0092 -0.0729
  421CHL1   H4A 5272   7.491   1.982   6.300 -3.2201 -0.1725  0.3123
  421CHL1   H4B 5273   7.537   1.814   6.271 -1.2337 -1.1670 -0.8235
  421CHL1    C5 5274   7.559   1.943   6.096  0.3242  0.0429  0.0390
  421CHL1    C6 5275   7.658   1.868   6.046  0.3257 -0.1894  0.3926
  421CHL1    H6 5276   7.683   1.773   6.097  0.0298 -0.0410  0.8198
  421CHL1    C7 5277   7.736   1.898   5.922  0.4064  0.0124  0.4908
  421CHL1   H7A 5278   7.839   1.855   5.920  0.3688 -0.1506  1.5286
  421CHL1   H7B 5279   7.683   1.835   5.847  0.3554 -0.2774  0.7664
  421CHL1    C8 5280   7.722   2.045   5.879 -0.2252 -0.1441  0.1498
  421CHL1    H8 5281   7.783   2.106   5.949 -1.8211  1.3403  0.3073
  421CHL1   C14 5282   7.769   2.068   5.739  0.2586 -0.4690  0.2566
  421CHL1   H14 5283   7.689   2.011   5.687 -2.2437 -0.0268  3.3927
  421CHL1   C15 5284   7.905   2.015   5.690  0.3659  0.2144 -0.1910
  421CHL1  H15A 5285   7.981   2.038   5.767  0.0368  1.4092 -0.1990
  421CHL1  H15B 5286   7.913   1.905   5.675 -0.8817 -0.1336  1.4696
  421CHL1   C16 5287   7.927   2.081   5.553  0.1544  0.3475 -0.1601
  421CHL1  H16A 5288   8.027   2.128   5.545  0.6143 -0.8771 -2.1976
  421CHL1  H16B 5289   7.925   1.999   5.478  3.3482 -1.1284  1.1966
  421CHL1   C17 5290   7.809   2.178   5.532 -0.3270 -0.1241  0.3122
  421CHL1   H17 5291   7.736   2.114   5.479  0.1252  1.3293 -2.2728
  421CHL1   C13 5292   7.762   2.202   5.672 -0.6776 -0.5110  0.2614
  421CHL1   C18 5293   7.870   2.289   5.738 -0.3855 -0.5047 -0.2264
  421CHL1  H18A 5294   7.845   2.304   5.845 -1.2273 -1.2198 -0.3164
  421CHL1  H18B 5295   7.975   2.252   5.740 -0.3008 -0.3005 -0.6176
  421CHL1  H18C 5296   7.874   2.389   5.689 -0.5860 -0.4613 -0.1534
  421CHL1   C12 5297   7.618   2.252   5.694 -0.5226  0.0119  0.0809
  421CHL1  H12A 5298   7.605   2.358   5.662  3.5039  1.1269  1.4980
  421CHL1  H12B 5299   7.562   2.194   5.618  2.2880 -1.3685 -1.0736
  421CHL1   C11 5300   7.559   2.231   5.833 -0.5468  0.1672  0.0955
  421CHL1  H11A 5301   7.600   2.308   5.902 -1.8067 -1.0670  2.3499
  421CHL1  H11B 5302   7.451   2.254   5.819 -0.6595 -1.3296 -2.0518
  421CHL1    C9 5303   7.581   2.092   5.896 -0.0864  0.2677  0.1618
  421CHL1    H9 5304   7.530   2.014   5.836 -1.1913  1.0490  0.0620
  421CHL1   C10 5305   7.513   2.069   6.028 -0.2488 -0.1878  0.0001
  421CHL1   C19 5306   7.544   2.185   6.124  0.1543  0.0595 -0.4280
  421CHL1  H19A 5307   7.652   2.183   6.151  0.3623 -1.7686 -1.2278
  421CHL1  H19B 5308   7.505   2.281   6.086 -1.5829 -0.0740  0.9092
  421CHL1  H19C 5309   7.496   2.170   6.223  0.3336 -2.4410 -0.6578
  421CHL1    C1 5310   7.362   2.048   6.010 -0.2464 -0.2072 -0.0009
  421CHL1   H1A 5311   7.321   2.139   5.960 -1.2281 -0.3639  0.4872
  421CHL1   H1B 5312   7.356   1.965   5.936  3.3095  0.8250 -1.6451
  421CHL1    C2 5313   7.277   2.001   6.128 -0.1332 -0.0861  0.1277
  421CHL1   H2A 5314   7.171   1.980   6.102  0.8455 -0.7966 -3.8430
  421CHL1   H2B 5315   7.274   2.083   6.203 -0.3884 -0.3721  0.4346
  421CHL1   C20 5316   7.834   2.286   5.430 -0.2116  0.0429  0.5159
  421CHL1   H20 5317   7.902   2.364   5.472 -0.3085  0.8892 -0.8613
  421CHL1   C21 5318   7.704   2.356   5.388  0.0384  0.2490  0.0849
  421CHL1  H21A 5319   7.624   2.282   5.370 -0.5232  0.3217  2.0270
  421CHL1  H21B 5320   7.709   2.419   5.297 -1.7824  1.7499  0.9530
  421CHL1  H21C 5321   7.669   2.422   5.470 -0.9922 -0.0039 -0.1352
  421CHL1   C22 5322   7.898   2.232   5.301 -0.4141  0.8235  0.0810
  421CHL1  H22A 5323   7.989   2.170   5.320 -1.1242 -0.7336 -1.3848
  421CHL1  H22B 5324   7.829   2.171   5.240 -0.9466 -0.3724  1.8035
  421CHL1   C23 5325   7.964   2.335   5.210  0.1955  0.4178  0.0568
  421CHL1  H23A 5326   7.891   2.406   5.166 -0.7517 -2.2401 -3.0558
  421CHL1  H23B 5327   8.033   2.398   5.271 -0.4726  0.1258  1.1323
  421CHL1   C24 5328   8.028   2.257   5.094 -0.3675 -0.5221  0.3699
  421CHL1  H24A 5329   8.112   2.195   5.131 -2.1056 -1.9656  2.0887
  421CHL1  H24B 5330   7.950   2.193   5.048 -0.5479 -0.0096 -0.0594
  421CHL1   C25 5331   8.070   2.351   4.980 -0.6149 -0.9319 -0.0629
  421CHL1   H25 5332   8.135   2.431   5.021 -1.3710 -0.9574  1.2561
  421CHL1   C26 5333   8.142   2.256   4.884  0.4157 -0.1619 -0.0678
  421CHL1  H26A 5334   8.087   2.159   4.877 -1.8066  1.0793 -0.8137
  421CHL1  H26B 5335   8.133   2.300   4.782 -0.4464  0.3447  0.2251
  421CHL1  H26C 5336   8.249   2.239   4.907  0.0151  0.3528  2.4110
  421CHL1   C27 5337   7.964   2.426   4.897 -0.4771 -0.7066 -0.0348
  421CHL1  H27A 5338   8.018   2.498   4.831 -0.9938 -1.8157 -1.7230
  421CHL1  H27B 5339   7.909   2.348   4.841 -1.7040  0.4060 -0.4370
  421CHL1  H27C 5340   7.878   2.472   4.950 -0.3204  0.0687 -0.4303
  422CHL1    C3 5341   6.664   6.104   6.633  0.1821 -0.5933  0.1004
  422CHL1    H3 5342   6.639   6.206   6.597  1.4197 -1.3385 -3.2309
  422CHL1    O3 5343   6.640   6.092   6.773 -0.0865  0.3157  0.1347
  422CHL1   H3' 5344   6.711   6.043   6.813 -2.9295 -2.1949  2.5671
  422CHL1    C4 5345   6.573   6.014   6.547  0.2324 -0.4809 -0.0707
  422CHL1   H4A 5346   6.594   5.907   6.568  3.2333 -0.0267 -0.2858
  422CHL1   H4B 5347   6.467   6.028   6.577  0.5180 -0.5134  1.0205
  422CHL1    C5 5348   6.600   6.036   6.401  0.2757  0.6955  0.1063
  422CHL1    C6 5349   6.500   6.078   6.324  0.1046  0.3083  0.1162
  422CHL1    H6 5350   6.404   6.103   6.372  0.4096  1.5029  0.1280
  422CHL1    C7 5351   6.511   6.100   6.176  0.2852  0.6536  0.1803
  422CHL1   H7A 5352   6.416   6.065   6.130 -1.6134  2.6079  2.3259
  422CHL1   H7B 5353   6.522   6.209   6.155 -1.1775  0.8912  0.5753
  422CHL1    C8 5354   6.638   6.030   6.124 -0.2068  0.0290 -0.1935
  422CHL1    H8 5355   6.622   5.920   6.118 -1.0004  0.0805  0.7152
  422CHL1   C14 5356   6.661   6.079   5.985 -0.0027  0.1679 -0.1111
  422CHL1   H14 5357   6.680   6.189   5.992 -3.1833  0.8056  0.2009
  422CHL1   C15 5358   6.543   6.071   5.887 -0.1859  0.8022  0.0489
  422CHL1  H15A 5359   6.512   5.964   5.893 -0.1699  0.8201  0.5126
  422CHL1  H15B 5360   6.455   6.134   5.910  0.3743  1.1396  1.3273
  422CHL1   C16 5361   6.612   6.106   5.755 -0.3624 -0.1130 -0.2962
  422CHL1  H16A 5362   6.581   6.030   5.680  2.4063 -2.2683  0.5542
  422CHL1  H16B 5363   6.591   6.209   5.721 -1.1902 -0.5212 -1.0581
  422CHL1   C17 5364   6.763   6.097   5.786 -0.4859 -0.0645  0.3466
  422CHL1   H17 5365   6.797   6.201   5.807  1.2024  0.0103 -2.2640
  422CHL1   C13 5366   6.776   6.017   5.912 -0.0060 -0.2111  0.2049
  422CHL1   C18 5367   6.756   5.868   5.877 -0.1974 -0.2152  0.3309
  422CHL1  H18A 5368   6.742   5.810   5.971  3.0613 -1.5296  0.1525
  422CHL1  H18B 5369   6.664   5.845   5.819 -2.0056 -1.3026  3.3773
  422CHL1  H18C 5370   6.848   5.828   5.829  2.0685 -0.1699  4.2025
  422CHL1   C12 5371   6.906   6.036   5.991  0.1007  0.4447 -0.1263
  422CHL1  H12A 5372   6.993   5.983   5.947 -0.3016 -0.3330 -0.0047
  422CHL1  H12B 5373   6.936   6.143   5.991  1.0850  0.2045 -1.9650
  422CHL1   C11 5374   6.882   6.001   6.138 -0.6142  0.1125 -0.3219
  422CHL1  H11A 5375   6.857   5.893   6.132 -0.8262  0.0330  1.5695
  422CHL1  H11B 5376   6.967   6.031   6.203 -0.5279 -0.1362 -0.3149
  422CHL1    C9 5377   6.758   6.056   6.210 -0.3661  0.3301 -0.0610
  422CHL1    H9 5378   6.775   6.165   6.216  0.2289  0.2504 -0.2019
  422CHL1   C10 5379   6.740   6.011   6.352  0.1056  0.0856 -0.0770
  422CHL1   C19 5380   6.765   5.860   6.370 -0.8436 -0.1349 -0.5722
  422CHL1  H19A 5381   6.724   5.813   6.462 -3.9518 -0.3531 -1.9394
  422CHL1  H19B 5382   6.728   5.802   6.283 -0.1886 -2.4604  0.6325
  422CHL1  H19C 5383   6.874   5.838   6.372 -0.8127 -0.2500 -2.1257
  422CHL1    C1 5384   6.832   6.093   6.444 -0.0608  0.2501 -0.0567
  422CHL1   H1A 5385   6.940   6.082   6.418  0.0339 -0.8731  0.7562
  422CHL1   H1B 5386   6.820   6.199   6.413 -1.3217  0.2528  0.3701
  422CHL1    C2 5387   6.811   6.080   6.595  0.2811  0.1763 -0.0151
  422CHL1   H2A 5388   6.882   6.148   6.647 -0.2124  0.9258 -0.3153
  422CHL1   H2B 5389   6.828   5.976   6.630 -0.6238 -0.3055 -0.9654
  422CHL1   C20 5390   6.840   6.051   5.666 -0.1032  0.9739  0.1823
  422CHL1   H20 5391   6.826   5.942   5.649 -0.8709  0.9458  0.9401
  422CHL1   C21 5392   6.991   6.064   5.694  0.0030 -0.3172  0.2750
  422CHL1  H21A 5393   7.045   6.051   5.597 -1.4535  0.0015 -0.6120
  422CHL1  H21B 5394   7.023   5.975   5.752  0.7457 -0.8260 -0.8635
  422CHL1  H21C 5395   7.042   6.159   5.720  4.1518 -1.9855 -0.9948
  422CHL1   C22 5396   6.805   6.111   5.529  0.4502 -0.4817 -0.6291
  422CHL1  H22A 5397   6.729   6.192   5.540  1.7826  0.9890 -1.7980
  422CHL1  H22B 5398   6.889   6.174   5.493  0.6158 -0.1188  0.3489
  422CHL1   C23 5399   6.761   6.003   5.430 -0.1559 -0.1682 -0.7124
  422CHL1  H23A 5400   6.695   5.930   5.481 -0.3147 -0.6012 -1.5303
  422CHL1  H23B 5401   6.699   6.051   5.351  0.1285  0.2246 -0.6993
  422CHL1   C24 5402   6.882   5.932   5.367 -0.1424 -0.5127 -0.3059
  422CHL1  H24A 5403   6.925   5.997   5.288  0.5329  0.3218  0.7238
  422CHL1  H24B 5404   6.962   5.919   5.443 -1.0871  0.0654  0.8282
  422CHL1   C25 5405   6.844   5.794   5.312 -0.2942 -0.7331  0.3405
  422CHL1   H25 5406   6.771   5.751   5.384  0.2262  1.5222  2.3144
  422CHL1   C26 5407   6.781   5.803   5.172 -0.0881  0.1796  0.2977
  422CHL1  H26A 5408   6.780   5.701   5.126  2.3470  0.6576 -0.9877
  422CHL1  H26B 5409   6.675   5.835   5.179 -0.3674 -0.6156 -0.0640
  422CHL1  H26C 5410   6.823   5.873   5.097 -2.1433  0.8088 -0.3367
  422CHL1   C27 5411   6.963   5.697   5.302  0.0439 -0.3115  0.2739
  422CHL1  H27A 5412   6.939   5.593   5.272  2.6112 -0.2890 -2.2662
  422CHL1  H27B 5413   7.020   5.737   5.215  0.6411  0.1731  0.8703
  422CHL1  H27C 5414   7.037   5.712   5.384  2.3817  1.2623 -1.9880
  423CHL1    C3 5415   7.259   8.766   6.373 -0.0466 -0.0029  0.5906
  423CHL1    H3 5416   7.370   8.771   6.363 -0.0377 -0.3035  0.5461
  423CHL1    O3 5417   7.209   8.778   6.506  0.3594  0.2883  0.7203
  423CHL1   H3' 5418   7.246   8.720   6.573 -0.3932 -2.1747 -0.8551
  423CHL1    C4 5419   7.183   8.868   6.286 -0.7113 -0.8828  0.1339
  423CHL1   H4A 5420   7.074   8.850   6.297 -0.6420 -3.0756 -1.8376
  423CHL1   H4B 5421   7.214   8.962   6.335  2.7133 -0.7224 -1.9293
  423CHL1    C5 5422   7.227   8.864   6.142  0.2685 -0.0576  0.3948
  423CHL1    C6 5423   7.295   8.965   6.087  1.1982 -0.5495  0.6128
  423CHL1    H6 5424   7.328   9.057   6.137 -1.3535  0.4927  0.5353
  423CHL1    C7 5425   7.344   8.964   5.945  0.0423 -0.3499  0.1948
  423CHL1   H7A 5426   7.327   9.060   5.893 -1.1195 -0.1967  0.8383
  423CHL1   H7B 5427   7.452   8.936   5.952  0.6306  1.8855  0.8049
  423CHL1    C8 5428   7.285   8.848   5.862 -0.0168  0.1124 -0.4121
  423CHL1    H8 5429   7.179   8.879   5.850  0.5971  2.5762 -0.0383
  423CHL1   C14 5430   7.354   8.835   5.730 -0.1692  0.1490 -0.4952
  423CHL1   H14 5431   7.458   8.809   5.757 -0.0404  0.7683 -0.3813
  423CHL1   C15 5432   7.366   8.957   5.637  0.5082  0.3784 -0.1136
  423CHL1  H15A 5433   7.272   9.015   5.631  0.4564  0.2534 -0.5748
  423CHL1  H15B 5434   7.449   9.018   5.679  0.9607 -1.1623  1.3541
  423CHL1   C16 5435   7.398   8.891   5.502  0.3528  0.1095 -0.0203
  423CHL1  H16A 5436   7.326   8.928   5.426 -0.7130  0.5752  1.1728
  423CHL1  H16B 5437   7.501   8.925   5.477 -0.0622  0.4155 -1.4430
  423CHL1   C17 5438   7.392   8.739   5.525 -0.3965  0.1118 -0.1563
  423CHL1   H17 5439   7.493   8.709   5.561  0.5953  2.7401 -0.4412
  423CHL1   C13 5440   7.309   8.718   5.648 -0.1703 -0.1665 -0.0494
  423CHL1   C18 5441   7.158   8.739   5.625 -0.0563  0.1725 -0.4919
  423CHL1  H18A 5442   7.122   8.844   5.620 -2.1160 -0.3730  1.3706
  423CHL1  H18B 5443   7.109   8.676   5.548 -2.5071  2.1320 -0.6640
  423CHL1  H18C 5444   7.108   8.693   5.713 -0.6287  0.6001 -0.5859
  423CHL1   C12 5445   7.342   8.591   5.728  1.0645 -0.0137 -0.2951
  423CHL1  H12A 5446   7.291   8.502   5.686 -2.0425  0.6659  1.6787
  423CHL1  H12B 5447   7.451   8.572   5.731  0.5936 -3.0301  0.8186
  423CHL1   C11 5448   7.280   8.593   5.868  0.5778  0.1332 -0.5080
  423CHL1  H11A 5449   7.175   8.559   5.855  0.9043 -1.0813 -0.1548
  423CHL1  H11B 5450   7.325   8.507   5.923  0.0475  0.3159  0.2356
  423CHL1    C9 5451   7.284   8.725   5.947 -0.4647  0.1134 -0.4143
  423CHL1    H9 5452   7.391   8.721   5.976  0.4743  2.5476 -3.0828
  423CHL1   C10 5453   7.200   8.734   6.071 -0.2069  0.3894 -0.2586
  423CHL1   C19 5454   7.048   8.733   6.044 -0.1716 -0.4888 -0.4809
  423CHL1  H19A 5455   7.018   8.659   5.967  2.9144 -0.7284 -1.6127
  423CHL1  H19B 5456   6.992   8.726   6.140 -0.7560  1.0049 -0.6732
  423CHL1  H19C 5457   7.015   8.834   6.011 -0.2996 -0.3408  0.0784
  423CHL1    C1 5458   7.251   8.622   6.163  0.5506  1.0564  0.1440
  423CHL1   H1A 5459   7.216   8.527   6.116  1.8797 -0.0111  1.2023
  423CHL1   H1B 5460   7.362   8.614   6.154  0.4222 -2.4363  0.1631
  423CHL1    C2 5461   7.214   8.633   6.311 -0.2314  0.3299  0.0096
  423CHL1   H2A 5462   7.250   8.554   6.380 -0.6091  0.8567  0.8278
  423CHL1   H2B 5463   7.103   8.628   6.311 -0.2008 -0.6164  1.0393
  423CHL1   C20 5464   7.350   8.672   5.398 -0.5215  0.1805 -0.1508
  423CHL1   H20 5465   7.246   8.702   5.372 -1.3754 -2.6725 -0.3629
  423CHL1   C21 5466   7.346   8.520   5.425 -0.5831  0.2293  0.1262
  423CHL1  H21A 5467   7.258   8.484   5.482 -0.5833 -1.3241 -0.8047
  423CHL1  H21B 5468   7.432   8.481   5.484 -1.0329  0.2307  0.7956
  423CHL1  H21C 5469   7.350   8.464   5.330 -0.7972  1.2432 -0.4968
  423CHL1   C22 5470   7.447   8.695   5.282  0.4264 -0.1604  0.5623
  423CHL1  H22A 5471   7.452   8.803   5.260  0.2723 -0.3266 -0.3500
  423CHL1  H22B 5472   7.549   8.668   5.318 -0.0117 -1.9314  0.5893
  423CHL1   C23 5473   7.411   8.634   5.146 -0.1413  0.0832  0.6011
  423CHL1  H23A 5474   7.381   8.527   5.152 -0.7390  0.2112 -0.0367
  423CHL1  H23B 5475   7.319   8.688   5.118  0.2046  0.1648 -0.4287
  423CHL1   C24 5476   7.499   8.673   5.027 -0.2326 -0.4786  0.3462
  423CHL1  H24A 5477   7.496   8.780   4.996 -1.1849 -0.5047  0.3208
  423CHL1  H24B 5478   7.600   8.658   5.070  1.2487  2.2933 -1.8614
  423CHL1   C25 5479   7.472   8.592   4.899 -0.3393  0.0854  0.0068
  423CHL1   H25 5480   7.365   8.618   4.883 -0.6698 -0.5578  1.0786
  423CHL1   C26 5481   7.555   8.636   4.778  0.1495 -0.6483  0.0671
  423CHL1  H26A 5482   7.538   8.746   4.769 -1.1719 -0.7944  0.6016
  423CHL1  H26B 5483   7.665   8.634   4.797  0.5698  2.2052 -1.4150
  423CHL1  H26C 5484   7.533   8.599   4.676  3.8086  1.1084 -1.5344
  423CHL1   C27 5485   7.496   8.441   4.920  0.3306  0.1905 -0.0150
  423CHL1  H27A 5486   7.606   8.424   4.914  0.4252  1.0380 -1.0490
  423CHL1  H27B 5487   7.459   8.402   5.017  3.1421 -0.2945  0.9611
  423CHL1  H27C 5488   7.446   8.405   4.828 -3.8855  1.7540  1.4256
  424CHL1    C3 5489   4.464   2.124   5.972  0.1710 -0.4360 -0.3720
  424CHL1    H3 5490   4.385   2.187   6.019  2.2468  2.0513  0.0569
  424CHL1    O3 5491   4.536   2.060   6.077 -0.0199 -0.0220  0.0150
  424CHL1   H3' 5492   4.570   1.982   6.033  1.3061  0.7976 -0.4504
  424CHL1    C4 5493   4.390   2.016   5.892  0.7472 -0.6633 -0.6078
  424CHL1   H4A 5494   4.459   1.932   5.870  2.6973  0.0387  2.2632
  424CHL1   H4B 5495   4.308   1.981   5.958  1.2132 -0.0356  0.3358
  424CHL1    C5 5496   4.329   2.071   5.766 -0.0833  0.0900  0.0997
  424CHL1    C6 5497   4.197   2.061   5.748 -0.0327 -0.6718  0.0817
  424CHL1    H6 5498   4.133   2.018   5.827  1.9085 -1.1027  1.4765
  424CHL1    C7 5499   4.120   2.115   5.630  0.4002 -0.1443  0.0349
  424CHL1   H7A 5500   4.063   2.030   5.586  0.7141 -1.0610  1.3202
  424CHL1   H7B 5501   4.055   2.202   5.654 -0.0828 -0.7378  0.9340
  424CHL1    C8 5502   4.220   2.151   5.519  0.5197  0.0814  0.2132
  424CHL1    H8 5503   4.255   2.056   5.472 -0.2744 -0.0821 -0.0662
  424CHL1   C14 5504   4.147   2.235   5.418  0.0928 -0.0818  0.3812
  424CHL1   H14 5505   4.139   2.334   5.467  1.0111  0.0783  0.2305
  424CHL1   C15 5506   4.007   2.191   5.372  0.2404  0.0488 -0.1983
  424CHL1  H15A 5507   3.990   2.081   5.370  0.4037  0.0356 -1.2851
  424CHL1  H15B 5508   3.924   2.233   5.433 -0.8710 -0.5309 -1.2750
  424CHL1   C16 5509   3.996   2.254   5.233 -0.0730 -0.4358 -0.3927
  424CHL1  H16A 5510   3.980   2.163   5.171 -0.6042 -2.0684  1.9914
  424CHL1  H16B 5511   3.910   2.322   5.216  0.8939  0.8903 -0.1415
  424CHL1   C17 5512   4.124   2.336   5.212 -0.3783  0.2584  0.4191
  424CHL1   H17 5513   4.105   2.428   5.272 -2.4855  0.4016 -0.4024
  424CHL1   C13 5514   4.223   2.254   5.290 -0.3178  0.0848  0.1625
  424CHL1   C18 5515   4.252   2.118   5.226 -0.1127  0.2347 -0.0640
  424CHL1  H18A 5516   4.340   2.070   5.274  0.1549  0.7081 -0.0817
  424CHL1  H18B 5517   4.167   2.048   5.239  1.3995 -1.7726 -0.4803
  424CHL1  H18C 5518   4.275   2.124   5.117  2.0040  0.0045  0.3199
  424CHL1   C12 5519   4.357   2.321   5.322  0.1846 -0.6470 -0.3805
  424CHL1  H12A 5520   4.421   2.320   5.231  0.9231 -2.4351  0.1088
  424CHL1  H12B 5521   4.334   2.429   5.338 -1.2366 -0.5852 -2.5013
  424CHL1   C11 5522   4.433   2.256   5.438  0.1866  0.1508  0.0764
  424CHL1  H11A 5523   4.487   2.169   5.395 -1.6006 -0.0623 -1.9297
  424CHL1  H11B 5524   4.517   2.325   5.463  0.7103  0.4636 -2.3398
  424CHL1    C9 5525   4.348   2.217   5.560  0.5953 -0.1070  0.2812
  424CHL1    H9 5526   4.319   2.313   5.606  0.6069  0.3952 -0.7384
  424CHL1   C10 5527   4.419   2.144   5.671  0.4141 -0.2280  0.3191
  424CHL1   C19 5528   4.525   2.047   5.616  0.3826 -0.1584  0.1348
  424CHL1  H19A 5529   4.592   2.007   5.694  2.0173  0.6032 -0.8264
  424CHL1  H19B 5530   4.474   1.959   5.570 -2.5435  0.9318  1.0566
  424CHL1  H19C 5531   4.590   2.091   5.537  2.0465 -1.3272  0.8087
  424CHL1    C1 5532   4.490   2.252   5.755  0.8940 -0.0862 -0.2599
  424CHL1   H1A 5533   4.554   2.314   5.688  3.6256 -0.5622  1.7513
  424CHL1   H1B 5534   4.412   2.322   5.791  1.0353 -0.1206  0.1158
  424CHL1    C2 5535   4.561   2.200   5.880  0.3113 -0.0452  0.0913
  424CHL1   H2A 5536   4.593   2.287   5.941 -0.5612  0.6367 -0.3987
  424CHL1   H2B 5537   4.654   2.142   5.859  0.4048 -0.3754  1.3596
  424CHL1   C20 5538   4.169   2.374   5.074 -0.1340 -0.6024  0.2572
  424CHL1   H20 5539   4.255   2.311   5.043  0.0521  0.1037 -0.7153
  424CHL1   C21 5540   4.216   2.520   5.077 -0.6129 -0.4169 -0.6316
  424CHL1  H21A 5541   4.147   2.588   5.132  1.3108 -0.0651  1.5499
  424CHL1  H21B 5542   4.240   2.559   4.976 -1.2785 -0.5906 -0.8583
  424CHL1  H21C 5543   4.303   2.529   5.146 -1.1302  0.8589 -0.1152
  424CHL1   C22 5544   4.066   2.338   4.965 -0.3884  0.5910  0.0913
  424CHL1  H22A 5545   4.037   2.233   4.986 -1.5651  0.9218  0.2048
  424CHL1  H22B 5546   3.969   2.392   4.969  0.3150  1.8619  0.3744
  424CHL1   C23 5547   4.113   2.348   4.820 -0.0858  0.1866  0.1617
  424CHL1  H23A 5548   4.113   2.458   4.811  1.3153  0.1629 -0.4612
  424CHL1  H23B 5549   4.217   2.312   4.804 -0.1487  0.1329 -0.1231
  424CHL1   C24 5550   4.018   2.281   4.720 -0.3052  0.6855  0.0353
  424CHL1  H24A 5551   4.035   2.172   4.714 -2.5348  0.3021  0.1225
  424CHL1  H24B 5552   3.921   2.276   4.773 -0.7572 -3.1823 -0.8762
  424CHL1   C25 5553   4.016   2.358   4.587 -0.4670  0.1348 -0.2789
  424CHL1   H25 5554   3.981   2.461   4.611 -3.3820 -0.5824 -0.9399
  424CHL1   C26 5555   4.146   2.347   4.506 -0.0862  0.9219  0.2258
  424CHL1  H26A 5556   4.167   2.238   4.510 -2.5720  0.3435 -0.6166
  424CHL1  H26B 5557   4.123   2.375   4.401 -0.8809 -3.2879 -0.8735
  424CHL1  H26C 5558   4.232   2.400   4.553 -0.3670  0.9999  0.6599
  424CHL1   C27 5559   3.909   2.291   4.497  0.0711 -0.7841 -0.2485
  424CHL1  H27A 5560   3.889   2.349   4.404 -0.6365  0.7767  0.8269
  424CHL1  H27B 5561   3.934   2.186   4.470  1.8522 -0.5855  0.4934
  424CHL1  H27C 5562   3.808   2.299   4.543  1.2512  2.9983  2.1826
  425CHL1    C3 5563   2.183   5.434   6.091 -0.0400  0.5877  0.4604
  425CHL1    H3 5564   2.208   5.348   6.027  0.4518  0.7374  0.4509
  425CHL1    O3 5565   2.178   5.390   6.226  0.4517  0.0421  0.2995
  425CHL1   H3' 5566   2.145   5.467   6.273  0.9669 -0.1172  0.9482
  425CHL1    C4 5567   2.283   5.546   6.060 -0.2954  0.5938 -0.3705
  425CHL1   H4A 5568   2.269   5.633   6.128 -0.8004 -0.0974  0.4277
  425CHL1   H4B 5569   2.385   5.505   6.081  0.8280  2.9455 -0.8288
  425CHL1    C5 5570   2.279   5.593   5.918 -0.2840  0.1996 -0.5028
  425CHL1    C6 5571   2.387   5.596   5.839 -0.2299  0.1530 -0.4300
  425CHL1    H6 5572   2.488   5.576   5.879 -0.5385 -0.7639 -0.0938
  425CHL1    C7 5573   2.394   5.649   5.699 -0.4218 -0.2500 -0.5928
  425CHL1   H7A 5574   2.481   5.718   5.692  0.4648 -1.4336 -1.8124
  425CHL1   H7B 5575   2.412   5.563   5.631  2.1298 -1.5537  1.5783
  425CHL1    C8 5576   2.270   5.732   5.661 -0.3660  0.1531  0.0831
  425CHL1    H8 5577   2.275   5.831   5.712  2.1254 -0.5629  1.3663
  425CHL1   C14 5578   2.266   5.742   5.511  0.1594  0.1475  0.0654
  425CHL1   H14 5579   2.256   5.641   5.466 -2.0353  0.0104  0.7373
  425CHL1   C15 5580   2.391   5.803   5.446  0.0420  0.0464 -0.2607
  425CHL1  H15A 5581   2.441   5.885   5.502 -1.7609  0.2689  1.1096
  425CHL1  H15B 5582   2.464   5.728   5.409 -0.9886  0.0886 -2.5460
  425CHL1   C16 5583   2.338   5.855   5.313 -0.0979  0.7101  0.0492
  425CHL1  H16A 5584   2.357   5.965   5.312  0.8427  0.5905 -2.1435
  425CHL1  H16B 5585   2.388   5.803   5.228  0.3669  1.7098 -0.3095
  425CHL1   C17 5586   2.186   5.838   5.316  0.0207 -0.5396 -0.5610
  425CHL1   H17 5587   2.174   5.736   5.272  1.7422 -1.6237  1.2987
  425CHL1   C13 5588   2.149   5.822   5.461  0.3285  0.0966 -0.4128
  425CHL1   C18 5589   2.144   5.964   5.521 -0.9226  0.0390 -0.3645
  425CHL1  H18A 5590   2.145   5.959   5.632 -1.7060 -1.5050 -0.3927
  425CHL1  H18B 5591   2.228   6.029   5.491  0.0720 -0.1275  1.8433
  425CHL1  H18C 5592   2.054   6.025   5.499 -0.7359  1.2535  1.8952
  425CHL1   C12 5593   2.018   5.754   5.501  0.2819  0.3235 -0.1730
  425CHL1  H12A 5594   1.920   5.801   5.477 -0.1692 -1.0947 -1.2934
  425CHL1  H12B 5595   2.017   5.655   5.449 -0.6242 -0.7770  1.8280
  425CHL1   C11 5596   2.026   5.730   5.652 -0.1194  0.6428 -0.0993
  425CHL1  H11A 5597   2.003   5.824   5.708  0.3585  0.6077  0.1631
  425CHL1  H11B 5598   1.947   5.664   5.691  0.2207 -0.4010 -1.1270
  425CHL1    C9 5599   2.149   5.662   5.714 -0.4118 -0.0179 -0.2410
  425CHL1    H9 5600   2.160   5.560   5.672  0.2542  0.1632 -0.5130
  425CHL1   C10 5601   2.145   5.634   5.862 -0.3864  0.3190 -0.1759
  425CHL1   C19 5602   2.107   5.761   5.939  0.7131  0.2372  0.5276
  425CHL1  H19A 5603   2.168   5.849   5.911  1.5063 -1.0172 -1.8993
  425CHL1  H19B 5604   2.002   5.796   5.933  0.4008 -0.4827  1.5251
  425CHL1  H19C 5605   2.125   5.755   6.049  0.9784  1.8189  0.5918
  425CHL1    C1 5606   2.050   5.516   5.887  0.4341 -0.3904 -0.3317
  425CHL1   H1A 5607   1.952   5.545   5.843  1.3592  1.0354 -1.5942
  425CHL1   H1B 5608   2.085   5.434   5.821 -1.5247  0.7102 -2.9635
  425CHL1    C2 5609   2.045   5.471   6.033  0.1511  0.4705 -0.0695
  425CHL1   H2A 5610   1.979   5.383   6.045  2.0985 -1.0118  0.3317
  425CHL1   H2B 5611   2.002   5.560   6.084 -4.0155  0.3013 -2.8065
  425CHL1   C20 5612   2.124   5.942   5.228  0.2126  0.5051  0.5159
  425CHL1   H20 5613   2.138   6.042   5.274 -1.2663  0.9037  0.1460
  425CHL1   C21 5614   1.971   5.926   5.225  0.2433  0.2856 -0.5097
  425CHL1  H21A 5615   1.929   6.012   5.169 -0.7584 -0.4785 -0.9581
  425CHL1  H21B 5616   1.935   5.940   5.329  1.6324 -2.5212  0.4753
  425CHL1  H21C 5617   1.948   5.831   5.172 -0.3368  0.7113 -1.0347
  425CHL1   C22 5618   2.177   5.959   5.084 -0.1500 -0.1646  0.3007
  425CHL1  H22A 5619   2.284   5.933   5.074  0.4649  2.1823  0.2065
  425CHL1  H22B 5620   2.115   5.894   5.019  0.7646 -1.4202  0.6458
  425CHL1   C23 5621   2.162   6.096   5.019  0.3151 -0.2347  0.0476
  425CHL1  H23A 5622   2.056   6.126   5.007 -0.3606 -2.9623 -1.5058
  425CHL1  H23B 5623   2.213   6.182   5.069 -0.0262  0.5027 -0.8390
  425CHL1   C24 5624   2.213   6.092   4.874  0.1238  0.0837 -0.0294
  425CHL1  H24A 5625   2.320   6.121   4.878 -0.1648  1.3211 -0.6960
  425CHL1  H24B 5626   2.192   5.991   4.835 -0.3046 -0.4155  1.4190
  425CHL1   C25 5627   2.143   6.195   4.784 -0.1122 -0.4825 -0.4972
  425CHL1   H25 5628   2.120   6.287   4.842 -0.4531  0.2690 -1.7901
  425CHL1   C26 5629   2.229   6.230   4.662  0.0905  0.7305 -0.0174
  425CHL1  H26A 5630   2.312   6.302   4.684  2.3457 -1.1736 -1.7686
  425CHL1  H26B 5631   2.276   6.138   4.622 -0.6965  0.1514  0.3630
  425CHL1  H26C 5632   2.165   6.281   4.586 -0.2180  0.4788  0.0729
  425CHL1   C27 5633   2.008   6.137   4.738 -0.7010 -0.4445  1.1021
  425CHL1  H27A 5634   1.923   6.140   4.809  0.7322  2.4371  2.8611
  425CHL1  H27B 5635   1.971   6.200   4.654 -0.2621  0.1269  1.3261
  425CHL1  H27C 5636   2.017   6.035   4.695 -0.0309  0.4779 -1.1200
  426CHL1    C3 5637   8.622   3.061   6.313 -0.6962 -0.5403  0.3085
  426CHL1    H3 5638   8.716   3.068   6.253 -1.1205  1.2854 -0.2144
  426CHL1    O3 5639   8.655   3.033   6.448 -0.5239 -0.1483  0.3495
  426CHL1   H3' 5640   8.689   2.943   6.452  0.1959 -0.0147 -1.4808
  426CHL1    C4 5641   8.543   3.193   6.312  0.3019  0.0662  0.1616
  426CHL1   H4A 5642   8.463   3.208   6.388 -0.4180  3.1388 -1.0697
  426CHL1   H4B 5643   8.611   3.276   6.342 -0.3628  0.5899  0.2246
  426CHL1    C5 5644   8.470   3.219   6.184  0.2783 -0.2637  0.1058
  426CHL1    C6 5645   8.490   3.337   6.123 -0.0513 -0.4231 -0.3170
  426CHL1    H6 5646   8.553   3.418   6.162  1.7649 -1.5124 -0.8624
  426CHL1    C7 5647   8.438   3.379   5.988 -0.1423  0.1987 -0.0922
  426CHL1   H7A 5648   8.408   3.485   5.985  0.3556  0.3461  0.0134
  426CHL1   H7B 5649   8.522   3.376   5.915  0.3194  3.8388  0.1418
  426CHL1    C8 5650   8.321   3.287   5.949  0.0782 -0.1055 -0.0462
  426CHL1    H8 5651   8.236   3.313   6.017  0.7642  2.5424 -0.0885
  426CHL1   C14 5652   8.288   3.311   5.805 -0.1492 -0.1132  0.0038
  426CHL1   H14 5653   8.386   3.282   5.760 -0.3335  1.4073 -1.4851
  426CHL1   C15 5654   8.255   3.456   5.768 -0.3021 -0.1336  0.0580
  426CHL1  H15A 5655   8.175   3.494   5.835 -0.6791 -0.1484 -0.3818
  426CHL1  H15B 5656   8.349   3.514   5.786  0.0606 -1.2421  1.9151
  426CHL1   C16 5657   8.204   3.437   5.625 -0.2310  0.5804 -0.0712
  426CHL1  H16A 5658   8.106   3.490   5.623 -0.8990 -0.6084 -0.0195
  426CHL1  H16B 5659   8.265   3.492   5.550  1.4463  0.1569  0.9307
  426CHL1   C17 5660   8.190   3.285   5.601  0.2981  0.5368 -0.1178
  426CHL1   H17 5661   8.281   3.267   5.541 -0.1873 -0.6285 -0.5322
  426CHL1   C13 5662   8.189   3.222   5.737  0.0915 -0.0764 -0.4019
  426CHL1   C18 5663   8.052   3.251   5.801  0.2576 -0.0407 -0.0588
  426CHL1  H18A 5664   8.011   3.352   5.781 -1.6007 -0.9160 -0.9002
  426CHL1  H18B 5665   7.976   3.177   5.769  1.9779 -3.3289  2.7510
  426CHL1  H18C 5666   8.062   3.237   5.911  0.4515  0.8966  0.0509
  426CHL1   C12 5667   8.244   3.079   5.751 -0.3488 -0.2005  0.1064
  426CHL1  H12A 5668   8.163   3.011   5.714 -1.6144  2.1446 -1.7196
  426CHL1  H12B 5669   8.335   3.062   5.690 -1.1219 -2.1443 -0.6059
  426CHL1   C11 5670   8.278   3.043   5.895 -0.1779 -0.0551  0.1017
  426CHL1  H11A 5671   8.185   3.035   5.955 -0.5936  2.6681 -0.0532
  426CHL1  H11B 5672   8.315   2.938   5.900 -1.3600 -0.4675  0.9012
  426CHL1    C9 5673   8.366   3.145   5.969  0.0680 -0.1170 -0.1070
  426CHL1    H9 5674   8.458   3.137   5.906 -0.4124  0.6264 -0.9340
  426CHL1   C10 5675   8.398   3.109   6.111  0.0900 -0.0141 -0.0862
  426CHL1   C19 5676   8.266   3.103   6.190  0.1683 -0.7094 -0.0082
  426CHL1  H19A 5677   8.200   3.024   6.148  0.7054  0.4333 -3.3004
  426CHL1  H19B 5678   8.282   3.065   6.294  0.4041 -2.7769 -0.7616
  426CHL1  H19C 5679   8.206   3.196   6.183  0.5281 -0.4926 -0.2679
  426CHL1    C1 5680   8.477   2.978   6.117 -0.4545 -0.3593 -0.3850
  426CHL1   H1A 5681   8.411   2.892   6.094 -1.3293 -0.4522  2.1661
  426CHL1   H1B 5682   8.561   2.986   6.045  0.2375  3.8013  0.6576
  426CHL1    C2 5683   8.535   2.948   6.255 -0.6601 -0.2729 -0.2797
  426CHL1   H2A 5684   8.606   2.864   6.243  0.6467  0.4797  1.6047
  426CHL1   H2B 5685   8.453   2.910   6.320 -1.5188  0.5870 -0.8314
  426CHL1   C20 5686   8.078   3.254   5.506  0.1689  0.3369  0.0965
  426CHL1   H20 5687   7.979   3.283   5.546 -0.1667 -1.3239  0.5313
  426CHL1   C21 5688   8.086   3.105   5.471  0.9069  0.5805 -0.8356
  426CHL1  H21A 5689   8.045   3.050   5.559  0.8280  1.3193 -0.4051
  426CHL1  H21B 5690   8.187   3.068   5.443  0.4881 -1.2804 -0.0418
  426CHL1  H21C 5691   8.010   3.085   5.392  0.3000 -1.7199  0.2301
  426CHL1   C22 5692   8.093   3.330   5.372 -0.2483  0.2512 -0.0013
  426CHL1  H22A 5693   8.093   3.438   5.399 -0.1912  0.5274 -1.0683
  426CHL1  H22B 5694   8.193   3.310   5.328 -0.5361 -0.5313 -0.3141
  426CHL1   C23 5695   7.985   3.309   5.267  0.0032  0.3934 -0.2888
  426CHL1  H23A 5696   7.992   3.199   5.250  1.6057  0.4939 -0.4429
  426CHL1  H23B 5697   7.883   3.330   5.306 -0.4236 -0.7975 -0.6996
  426CHL1   C24 5698   8.008   3.373   5.130 -0.5578  0.7872 -0.2012
  426CHL1  H24A 5699   7.965   3.475   5.145 -2.8678  0.0394 -1.3006
  426CHL1  H24B 5700   8.117   3.372   5.106  0.0520 -1.9659  2.1326
  426CHL1   C25 5701   7.927   3.297   5.024  0.1670 -0.2195 -0.0446
  426CHL1   H25 5702   7.939   3.189   5.045 -0.5918 -0.0581  1.3098
  426CHL1   C26 5703   7.777   3.317   5.049  0.1755 -0.2259  0.0115
  426CHL1  H26A 5704   7.749   3.274   5.147  0.3762  0.1362  0.2305
  426CHL1  H26B 5705   7.770   3.428   5.044 -3.1318 -0.4098 -2.8197
  426CHL1  H26C 5706   7.710   3.281   4.968  1.5805  0.9678 -1.7614
  426CHL1   C27 5707   7.972   3.341   4.883  0.5159 -0.5717 -0.0432
  426CHL1  H27A 5708   7.907   3.312   4.798  0.8308  0.2228 -0.5583
  426CHL1  H27B 5709   7.962   3.451   4.886 -1.7246 -0.7598  1.9726
  426CHL1  H27C 5710   8.077   3.310   4.859  0.7638  2.0110 -2.9520
  427CHL1    C3 5711   5.691   7.895   6.073 -0.5316  0.0656  0.1304
  427CHL1    H3 5712   5.759   7.961   6.016  0.2789 -2.8072 -2.5393
  427CHL1    O3 5713   5.735   7.891   6.208 -0.0565  0.3853 -0.0126
  427CHL1   H3' 5714   5.683   7.823   6.253 -1.1541  0.2312 -1.4335
  427CHL1    C4 5715   5.549   7.954   6.063 -0.3386  0.4552 -0.3327
  427CHL1   H4A 5716   5.481   7.887   6.119 -0.5545  0.1176 -0.9805
  427CHL1   H4B 5717   5.556   8.055   6.108 -0.5228 -0.2214  1.2714
  427CHL1    C5 5718   5.485   7.939   5.928 -0.8629 -0.5710  0.0139
  427CHL1    C6 5719   5.428   8.049   5.876  0.5782  0.0477 -0.3122
  427CHL1    H6 5720   5.418   8.133   5.947 -2.3033  0.6676 -1.3311
  427CHL1    C7 5721   5.366   8.059   5.740 -0.3982  0.2887  0.1443
  427CHL1   H7A 5722   5.260   8.090   5.728  0.0716  1.0261 -2.8556
  427CHL1   H7B 5723   5.424   8.122   5.670 -1.4120  0.0233 -0.9684
  427CHL1    C8 5724   5.348   7.918   5.681  0.2570  0.0842  0.4245
  427CHL1    H8 5725   5.269   7.871   5.743  1.4375  0.9462  2.7009
  427CHL1   C14 5726   5.307   7.921   5.537 -0.0329  0.3727  0.5112
  427CHL1   H14 5727   5.380   7.980   5.478  0.4269 -1.8183 -1.2825
  427CHL1   C15 5728   5.175   7.993   5.503 -0.1725 -0.1864 -0.1692
  427CHL1  H15A 5729   5.101   7.977   5.584 -0.1156  0.2371 -0.0293
  427CHL1  H15B 5730   5.189   8.104   5.498  2.4305 -0.4571 -0.7125
  427CHL1   C16 5731   5.150   7.928   5.367  0.4187 -0.2259 -0.2644
  427CHL1  H16A 5732   5.052   7.875   5.377  0.6375 -0.2500  2.3212
  427CHL1  H16B 5733   5.143   8.006   5.288 -1.5807 -2.6340 -2.6406
  427CHL1   C17 5734   5.263   7.830   5.331  0.5889 -0.1301  0.0058
  427CHL1   H17 5735   5.347   7.894   5.298  2.0407 -0.6649  2.4452
  427CHL1   C13 5736   5.317   7.790   5.465 -0.1508  0.3854  0.4714
  427CHL1   C18 5737   5.228   7.683   5.531 -0.0953 -0.0728 -0.1748
  427CHL1  H18A 5738   5.232   7.581   5.488  1.9101  0.3657 -1.1788
  427CHL1  H18B 5739   5.253   7.664   5.638 -0.7689  1.3954  0.2703
  427CHL1  H18C 5740   5.122   7.716   5.538 -0.1454 -0.5045  1.5615
  427CHL1   C12 5741   5.462   7.739   5.465 -0.3703 -0.2512  0.9186
  427CHL1  H12A 5742   5.460   7.639   5.415 -0.2339  0.0277  0.3443
  427CHL1  H12B 5743   5.531   7.809   5.412 -1.0677  0.3296  0.7715
  427CHL1   C11 5744   5.509   7.725   5.610  0.3271 -0.1899  0.7037
  427CHL1  H11A 5745   5.466   7.627   5.638 -1.7482  0.3856 -0.2152
  427CHL1  H11B 5746   5.619   7.726   5.595  0.4488 -1.6908  1.3586
  427CHL1    C9 5747   5.476   7.843   5.703  0.6050  0.5229 -0.0903
  427CHL1    H9 5748   5.546   7.922   5.668  2.6040  0.1088  2.6917
  427CHL1   C10 5749   5.511   7.816   5.846 -0.0492 -0.3401 -0.0899
  427CHL1   C19 5750   5.417   7.706   5.898 -1.2060  0.6561 -0.0253
  427CHL1  H19A 5751   5.471   7.652   5.979 -0.2151  1.5446 -0.0788
  427CHL1  H19B 5752   5.326   7.748   5.946 -1.2439 -1.1719  1.6154
  427CHL1  H19C 5753   5.363   7.648   5.820 -2.4521  0.7120  0.7738
  427CHL1    C1 5754   5.656   7.770   5.864  0.1520  0.2283 -0.2467
  427CHL1   H1A 5755   5.665   7.666   5.825 -1.0610 -0.7117  1.8390
  427CHL1   H1B 5756   5.721   7.835   5.802  1.6206 -0.0900  0.9001
  427CHL1    C2 5757   5.708   7.757   6.008 -0.4264  0.1606 -0.0443
  427CHL1   H2A 5758   5.813   7.732   5.983 -0.1520  1.0450  0.2000
  427CHL1   H2B 5759   5.669   7.670   6.065  0.0331 -1.0163 -1.4478
  427CHL1   C20 5760   5.235   7.720   5.233  0.2127 -0.0379  0.0071
  427CHL1   H20 5761   5.295   7.631   5.263  0.1004 -0.2103 -0.2703
  427CHL1   C21 5762   5.294   7.763   5.098  0.4139 -0.2569  0.0239
  427CHL1  H21A 5763   5.404   7.773   5.110  0.3121 -0.3738  1.1029
  427CHL1  H21B 5764   5.246   7.859   5.068  1.6162  0.0263 -1.0783
  427CHL1  H21C 5765   5.275   7.690   5.016 -1.5499  0.7074 -0.4548
  427CHL1   C22 5766   5.087   7.679   5.225  0.1433  0.0750  0.6589
  427CHL1  H22A 5767   5.042   7.669   5.326 -1.2546  0.4230  0.1003
  427CHL1  H22B 5768   5.037   7.760   5.168  1.0228  1.1665  1.4036
  427CHL1   C23 5769   5.072   7.546   5.150  0.0700  0.2114  0.4302
  427CHL1  H23A 5770   5.111   7.561   5.047  0.0525  1.7169  0.6129
  427CHL1  H23B 5771   5.144   7.488   5.212 -0.3672  0.1066  0.8396
  427CHL1   C24 5772   4.928   7.495   5.153  0.0104  0.2990 -0.7496
  427CHL1  H24A 5773   4.899   7.483   5.259  0.8456  0.7047 -0.4629
  427CHL1  H24B 5774   4.865   7.584   5.128 -0.5095  0.4114  0.8587
  427CHL1   C25 5775   4.906   7.369   5.068 -0.6394 -0.2816  0.2612
  427CHL1   H25 5776   4.940   7.397   4.965  1.0207  0.3707  0.9522
  427CHL1   C26 5777   4.989   7.246   5.107 -0.5337 -0.3666 -0.2226
  427CHL1  H26A 5778   4.992   7.167   5.029 -2.0571 -1.9783  1.2497
  427CHL1  H26B 5779   5.090   7.289   5.117 -2.1344  3.4208  1.5742
  427CHL1  H26C 5780   4.943   7.207   5.201 -2.4089 -1.3795 -1.4829
  427CHL1   C27 5781   4.756   7.335   5.065 -0.5503 -0.6342 -0.2517
  427CHL1  H27A 5782   4.731   7.245   5.003  1.3551  0.2583 -2.4678
  427CHL1  H27B 5783   4.721   7.339   5.170 -2.1183 -0.6146 -0.7439
  427CHL1  H27C 5784   4.702   7.412   5.006  1.6549  1.2421  0.0579
  428CHL1    C3 5785   0.915   2.454   5.853 -0.2015 -0.1993  0.2088
  428CHL1    H3 5786   0.841   2.517   5.799 -0.9732 -1.7279 -0.6017
  428CHL1    O3 5787   0.951   2.504   5.980 -0.3808  0.4142  0.0189
  428CHL1   H3' 5788   0.973   2.430   6.037 -1.9727 -0.2414 -0.1798
  428CHL1    C4 5789   0.853   2.317   5.884 -0.3559 -0.1331  0.1907
  428CHL1   H4A 5790   0.900   2.256   5.964 -0.4853  0.4246  0.7029
  428CHL1   H4B 5791   0.754   2.322   5.936 -0.2138 -0.7270  0.5251
  428CHL1    C5 5792   0.834   2.229   5.763 -0.0896  0.5567 -0.3542
  428CHL1    C6 5793   0.713   2.178   5.736 -0.2030  0.7474 -0.2085
  428CHL1    H6 5794   0.633   2.198   5.809 -0.0865 -0.8801  0.3951
  428CHL1    C7 5795   0.692   2.065   5.640 -0.0722  0.8120 -0.3148
  428CHL1   H7A 5796   0.640   1.978   5.686  0.3044 -0.5764 -2.3865
[truncated: 5,869,103 more chars]
