# Supplementary material for: pKa Calculations of GPCRs: Understanding Protonation States in Receptor Activation
Source: J Chem Inf Model. 2024 Aug 16;64(17):6850–6. doi: 10.1021/acs.jcim.4c01125 (PMC11388449; doi:10.1021/acs.jcim.4c01125)
Supplement: Supplementary file 2 — ci4c01125_si_002.zip [file ci4c01125_si_002.zip › cb1r_inactive_prot_first.gro]

CB1R InactProt in POPC:CHL Membrane
90848
  100GLU    CAY    1   5.078   4.085   8.867  0.1522  0.3816  0.2939
  100GLU    HY1    2   5.113   4.120   8.966  2.2304  0.5873 -0.4560
  100GLU    HY2    3   5.174   4.061   8.817  1.1739 -1.6452  3.0222
  100GLU    HY3    4   5.028   3.986   8.881  2.8560 -0.9198  1.5524
  100GLU     CY    5   5.005   4.199   8.804 -0.2837  0.1595  0.3939
  100GLU     OY    6   5.025   4.315   8.837  0.0967  0.2370 -0.1028
  100GLU      N    7   4.928   4.162   8.700  0.1936 -0.1660  0.1524
  100GLU     HN    8   4.923   4.066   8.676  0.6628 -0.0213 -0.5412
  100GLU     CA    9   4.852   4.250   8.617 -0.2084 -0.5338  0.1283
  100GLU     HA   10   4.781   4.190   8.561  0.0499  1.5046 -2.5729
  100GLU     CB   11   4.772   4.363   8.685  0.2040 -0.2758  0.1872
  100GLU    HB1   12   4.722   4.417   8.601 -1.1567 -2.5155 -0.5510
  100GLU    HB2   13   4.841   4.433   8.736 -0.3995  0.3037  0.2155
  100GLU     CG   14   4.676   4.309   8.791  0.2908 -0.4295  0.1874
  100GLU    HG1   15   4.729   4.245   8.865  0.5547 -1.8943 -1.1970
  100GLU    HG2   16   4.597   4.240   8.752  1.6031 -1.6012 -0.5046
  100GLU     CD   17   4.599   4.419   8.862 -0.0815 -0.1128 -0.6935
  100GLU    OE1   18   4.475   4.403   8.880 -0.0959  0.3948 -0.3072
  100GLU    OE2   19   4.661   4.518   8.909 -0.3691 -0.2252 -0.0719
  100GLU      C   20   4.939   4.302   8.508 -0.3763  0.4244  0.4363
  100GLU      O   21   4.945   4.423   8.491 -0.0606  0.3682  0.1415
  101ASN      N   22   5.013   4.212   8.440 -0.1117  0.6469  0.4306
  101ASN     HN   23   5.003   4.118   8.469 -0.7899  0.7946  0.7085
  101ASN     CA   24   5.102   4.247   8.333  0.0403 -0.5169  0.1655
  101ASN     HA   25   5.106   4.354   8.322  0.0944 -0.4236  1.0482
  101ASN     CB   26   5.249   4.208   8.353  0.1624 -0.3121 -0.3125
  101ASN    HB1   27   5.315   4.242   8.270  0.8774  0.5878  0.6045
  101ASN    HB2   28   5.255   4.097   8.353 -0.6875 -0.3687 -0.6973
  101ASN     CG   29   5.299   4.263   8.485 -0.3513  0.4952 -0.4519
  101ASN    OD1   30   5.313   4.382   8.514 -0.2621  0.3770  0.0127
  101ASN    ND2   31   5.326   4.172   8.582 -0.3575  0.2074 -0.7205
  101ASN   HD21   32   5.349   4.196   8.677  0.3141 -2.0258 -0.2563
  101ASN   HD22   33   5.336   4.074   8.567  0.4262  0.1680 -0.0221
  101ASN      C   34   5.059   4.209   8.195  0.2697 -0.1178 -0.0138
  101ASN      O   35   5.012   4.100   8.165 -0.9608  0.5091 -0.4430
  102PHE      N   36   5.071   4.300   8.096  0.1848  0.0053  0.0898
  102PHE     HN   37   5.101   4.391   8.124 -0.1016  0.1441 -0.0506
  102PHE     CA   38   5.015   4.286   7.966  0.0407 -0.4468  0.2012
  102PHE     HA   39   4.910   4.262   7.978 -0.6428  2.7156  1.4231
  102PHE     CB   40   4.998   4.423   7.898  0.1576 -0.6286 -0.2027
  102PHE    HB1   41   5.097   4.473   7.906  1.1363 -2.7274  3.1793
  102PHE    HB2   42   4.928   4.487   7.956 -3.9301 -5.5058  0.9226
  102PHE     CG   43   4.944   4.413   7.760 -0.1859 -0.1822 -0.1015
  102PHE    CD1   44   4.809   4.430   7.742 -0.0848  0.3779 -0.3508
  102PHE    HD1   45   4.748   4.429   7.831 -2.3217  0.1569 -1.7909
  102PHE    CE1   46   4.754   4.452   7.617 -0.0644  0.2926 -0.3739
  102PHE    HE1   47   4.647   4.443   7.610  0.1536 -2.2386 -1.4839
  102PHE     CZ   48   4.837   4.438   7.508  0.2963 -0.7725  0.0226
  102PHE     HZ   49   4.792   4.443   7.410 -3.4364 -0.3979  1.5772
  102PHE    CD2   50   5.025   4.410   7.649 -0.0763 -0.1385 -0.0232
  102PHE    HD2   51   5.133   4.410   7.659 -0.1927 -0.0248  1.5376
  102PHE    CE2   52   4.973   4.422   7.523  0.4131 -0.0360 -0.2181
  102PHE    HE2   53   5.033   4.426   7.433  0.1611 -0.4701 -0.4131
  102PHE      C   54   5.086   4.183   7.885  0.4373  0.1738 -0.2490
  102PHE      O   55   5.208   4.191   7.874  0.4756 -0.4549 -0.3404
  103MET      N   56   5.013   4.083   7.832  0.2800  0.1694 -0.0284
  103MET     HN   57   4.914   4.085   7.833  0.1539 -2.1397 -1.0446
  103MET     CA   58   5.061   3.965   7.767 -0.2746  0.0906 -0.3039
  103MET     HA   59   4.972   3.923   7.723 -0.2977  0.6587 -0.8013
  103MET     CB   60   5.151   3.987   7.644  0.2762 -0.4501 -0.0079
  103MET    HB1   61   5.196   3.896   7.600  1.3263 -0.6740  1.4739
  103MET    HB2   62   5.235   4.053   7.675 -0.1289  0.4569 -0.7832
  103MET     CG   63   5.082   4.058   7.527  0.3233 -0.4182 -0.0155
  103MET    HG1   64   5.156   4.090   7.451 -1.8596  1.2348 -1.5763
  103MET    HG2   65   5.043   4.150   7.574  1.2182 -0.4334  0.7978
  103MET     SD   66   4.945   3.960   7.459 -0.0503  0.0548  0.0537
  103MET     CE   67   4.887   4.102   7.362 -0.9545  0.1565  0.7233
  103MET    HE1   68   4.817   4.168   7.417 -0.3759  1.3422  0.0634
  103MET    HE2   69   4.838   4.062   7.271 -0.9407  1.0181  0.3326
  103MET    HE3   70   4.969   4.166   7.322 -1.8440 -0.6862 -2.8085
  103MET      C   71   5.117   3.859   7.857  0.3254  0.2105 -0.5274
  103MET      O   72   5.176   3.760   7.815  0.1061 -0.1194 -0.0607
  104ASP      N   73   5.103   3.867   7.991  0.0968 -0.4914 -0.5076
  104ASP     HN   74   5.039   3.930   8.032 -1.2058 -0.2758 -2.6737
  104ASP     CA   75   5.168   3.771   8.075 -0.0224 -0.1815 -0.0595
  104ASP     HA   76   5.269   3.752   8.041 -0.4556 -2.9780 -0.0240
  104ASP     CB   77   5.197   3.826   8.215  0.1516 -0.1273 -0.1171
  104ASP    HB1   78   5.106   3.866   8.266  0.6307 -1.0335  1.5533
  104ASP    HB2   79   5.274   3.906   8.217 -1.2060  1.2063  1.3171
  104ASP     CG   80   5.250   3.717   8.307 -0.8255 -0.2458  0.3242
  104ASP    OD1   81   5.311   3.616   8.261 -0.2900  0.2557 -0.0885
  104ASP    OD2   82   5.237   3.747   8.428 -0.4575  0.6162  0.1589
  104ASP      C   83   5.093   3.642   8.070 -0.0482 -0.1635 -0.1653
  104ASP      O   84   4.973   3.649   8.096 -0.0344  0.0384 -0.1478
  105ILE      N   85   5.151   3.531   8.021  0.2189 -0.2835  0.4009
  105ILE     HN   86   5.240   3.532   7.977 -1.3639 -2.1039 -3.3526
  105ILE     CA   87   5.086   3.406   7.998  0.2066 -0.1353 -0.4393
  105ILE     HA   88   4.991   3.429   7.952 -0.7967  0.5099  1.7743
  105ILE     CB   89   5.167   3.322   7.904  0.4896  0.0377 -0.3496
  105ILE     HB   90   5.271   3.327   7.945 -0.2204 -1.2053  1.7938
  105ILE    CG2   91   5.129   3.173   7.901  0.4175  0.0273  0.6824
  105ILE   HG21   92   5.021   3.176   7.873  0.0347  0.2506  2.0996
  105ILE   HG22   93   5.145   3.116   7.995  0.8940 -0.4199  0.3351
  105ILE   HG23   94   5.190   3.128   7.821  0.3603  0.4620  0.3889
  105ILE    CG1   95   5.150   3.375   7.761  0.3732 -0.0168 -0.3554
  105ILE   HG11   96   5.116   3.481   7.758  1.3934  0.4124  1.6452
  105ILE   HG12   97   5.070   3.308   7.722 -0.2984  0.3043  0.4243
  105ILE     CD   98   5.279   3.356   7.682  0.5747 -0.6337  0.1135
  105ILE    HD1   99   5.259   3.357   7.572  2.7360 -0.6148 -0.3337
  105ILE    HD2  100   5.319   3.257   7.714  0.0574 -1.0045 -0.3443
  105ILE    HD3  101   5.360   3.427   7.706  1.3711 -1.9223  1.3862
  105ILE      C  102   5.042   3.332   8.120  0.2007 -0.4261 -0.6156
  105ILE      O  103   4.935   3.271   8.122  0.3251 -0.6388 -0.2285
  106GLU      N  104   5.114   3.345   8.234 -0.5013 -0.2533 -0.1865
  106GLU     HN  105   5.206   3.383   8.230 -0.5091 -0.2586 -3.2816
  106GLU     CA  106   5.095   3.280   8.360 -0.2651 -0.3310 -0.1914
  106GLU     HA  107   5.085   3.174   8.338  1.2149 -0.4058 -0.6057
  106GLU     CB  108   5.207   3.309   8.461  0.4849  0.0595 -1.1140
  106GLU    HB1  109   5.168   3.288   8.563 -1.3442  3.1065 -1.0546
  106GLU    HB2  110   5.229   3.417   8.475 -0.4540  0.3980 -2.0701
  106GLU     CG  111   5.329   3.220   8.437  0.1293 -0.8003  0.1569
  106GLU    HG1  112   5.386   3.258   8.349  3.7499 -0.0424  2.6140
  106GLU    HG2  113   5.299   3.114   8.424  0.0266 -0.4786 -3.2692
  106GLU     CD  114   5.429   3.231   8.551 -0.2559  0.3450  0.3970
  106GLU    OE1  115   5.456   3.345   8.597 -0.1748  0.3532  0.3303
  106GLU    OE2  116   5.486   3.125   8.587  0.3947  0.4523 -0.2821
  106GLU      C  117   4.967   3.318   8.426 -0.7122 -0.4509 -0.9733
  106GLU      O  118   4.916   3.238   8.504 -0.5067  0.4488  0.0957
  107CYS      N  119   4.903   3.433   8.397 -0.2999  0.0832  0.1681
  107CYS     HN  120   4.953   3.488   8.331  3.5048 -0.2048  2.4793
  107CYS     CA  121   4.774   3.475   8.441 -0.4574 -0.1503 -0.0621
  107CYS     HA  122   4.768   3.458   8.548 -2.2117  0.3854 -0.0470
  107CYS     CB  123   4.752   3.621   8.400  0.2030 -0.1283 -0.3429
  107CYS    HB1  124   4.778   3.636   8.293  0.1603  1.7581 -0.1236
  107CYS    HB2  125   4.835   3.669   8.457  0.8092  2.1430 -2.9187
  107CYS     SG  126   4.604   3.707   8.461  0.4004  0.0580 -0.1217
  107CYS    HG1  127   4.654   3.818   8.514 -0.5049 -0.9265  3.0280
  107CYS      C  128   4.666   3.390   8.384 -0.5743  0.0140 -0.0847
  107CYS      O  129   4.581   3.341   8.459 -0.1219  0.1218  0.5110
  108PHE      N  130   4.675   3.349   8.257 -0.1770 -0.6637  0.1606
  108PHE     HN  131   4.756   3.367   8.201 -0.8999 -1.1217 -1.0786
  108PHE     CA  132   4.585   3.266   8.183  0.0976 -0.3131 -0.5734
  108PHE     HA  133   4.489   3.285   8.227  0.9045  1.1371  0.6371
  108PHE     CB  134   4.580   3.312   8.036  0.1519 -0.3674 -0.5926
  108PHE    HB1  135   4.500   3.257   7.980 -2.6476  1.6231  1.1746
  108PHE    HB2  136   4.682   3.294   7.996  2.0216 -0.6474  3.7471
  108PHE     CG  137   4.552   3.458   8.029  0.3608 -0.3085 -0.1740
  108PHE    CD1  138   4.612   3.538   7.935  0.5103  0.4262  0.5290
  108PHE    HD1  139   4.682   3.498   7.863 -0.3159 -2.4879  1.1877
  108PHE    CE1  140   4.587   3.672   7.921  0.0595  0.2879 -0.0516
  108PHE    HE1  141   4.641   3.724   7.843 -0.4215 -0.8022 -1.1316
  108PHE     CZ  142   4.500   3.730   8.010 -0.0995 -0.0151 -0.0088
  108PHE     HZ  143   4.471   3.833   7.997  0.6567  0.7699  3.5320
  108PHE    CD2  144   4.461   3.520   8.111 -0.2386 -0.5159 -0.6746
  108PHE    HD2  145   4.400   3.466   8.183  0.6894 -0.3833  0.2403
  108PHE    CE2  146   4.430   3.653   8.101  0.0399 -0.4156 -0.2396
  108PHE    HE2  147   4.368   3.706   8.172  2.1051  1.2352  0.4841
  108PHE      C  148   4.618   3.121   8.196 -0.2549 -0.3045  0.4890
  108PHE      O  149   4.529   3.037   8.207 -0.1331 -0.4434  0.4120
  109MET      N  150   4.747   3.084   8.198 -0.1614  0.0175  0.5992
  109MET     HN  151   4.822   3.144   8.173 -0.7203  0.0115 -1.2127
  109MET     CA  152   4.784   2.946   8.211 -0.4875 -0.1851 -0.5849
  109MET     HA  153   4.719   2.905   8.287 -0.8621  0.5415 -0.5020
  109MET     CB  154   4.767   2.859   8.085 -0.0216 -0.3680 -0.5229
  109MET    HB1  155   4.661   2.871   8.055  0.5125  1.2332 -1.9655
  109MET    HB2  156   4.806   2.758   8.109  1.5632 -0.4061 -2.9303
  109MET     CG  157   4.857   2.906   7.970  0.8856 -0.0409  0.3123
  109MET    HG1  158   4.964   2.890   7.996  1.3823 -1.8709 -2.4102
  109MET    HG2  159   4.833   3.014   7.959 -0.2739 -0.4980 -2.6738
  109MET     SD  160   4.811   2.843   7.806  0.2035  0.3309  0.3591
  109MET     CE  161   4.953   2.921   7.724 -0.0754  0.6808  0.2040
  109MET    HE1  162   5.049   2.892   7.772  0.1145 -1.7123 -1.4323
  109MET    HE2  163   4.931   3.030   7.724  0.0702  0.7094  0.4977
  109MET    HE3  164   4.951   2.882   7.619  0.8600  0.0349  0.4114
  109MET      C  165   4.921   2.922   8.262 -0.5175 -0.5736 -0.6795
  109MET      O  166   5.019   2.967   8.203 -0.5875  0.2679 -0.1832
  110VAL      N  167   4.939   2.854   8.376 -0.0158 -0.5337 -0.7315
  110VAL     HN  168   4.869   2.815   8.436 -0.1633  1.9721  0.8770
  110VAL     CA  169   5.071   2.826   8.423 -0.1908 -0.1336  0.0132
  110VAL     HA  170   5.128   2.917   8.409 -0.6768 -0.1838 -2.8645
  110VAL     CB  171   5.070   2.817   8.573 -0.2295 -0.1746  0.0103
  110VAL     HB  172   5.168   2.783   8.611 -0.6964 -3.0648 -1.1558
  110VAL    CG1  173   5.034   2.950   8.642 -0.0100 -0.1888  0.1511
  110VAL   HG11  174   5.010   2.921   8.747 -0.6088 -1.6442 -0.3593
  110VAL   HG12  175   4.950   2.999   8.588  1.1213  0.0375 -1.4454
  110VAL   HG13  176   5.126   3.011   8.655  0.1415 -0.9330  3.5699
  110VAL    CG2  177   4.977   2.705   8.622 -0.8150  0.0109 -0.6603
  110VAL   HG21  178   4.970   2.699   8.732 -2.7731 -1.3403 -0.7981
  110VAL   HG22  179   5.029   2.612   8.589  1.8320  0.3715  2.0979
  110VAL   HG23  180   4.873   2.708   8.581 -1.1247 -0.0385  0.1159
  110VAL      C  181   5.140   2.714   8.354  0.0133  0.0279 -0.0458
  110VAL      O  182   5.078   2.622   8.301  0.1774 -0.1949  0.1498
  111LEU      N  183   5.274   2.724   8.344  0.0014  0.2816  0.0512
  111LEU     HN  184   5.322   2.804   8.381  1.0304  0.9366 -2.4515
  111LEU     CA  185   5.358   2.646   8.259 -0.1831 -0.1567  0.2707
  111LEU     HA  186   5.306   2.558   8.224  2.6441 -0.8061 -2.8549
  111LEU     CB  187   5.402   2.733   8.140  0.6893 -0.0816  0.6406
  111LEU    HB1  188   5.459   2.668   8.071 -3.2648 -3.0468 -0.2036
  111LEU    HB2  189   5.450   2.823   8.184 -0.1509 -0.1498  1.7542
  111LEU     CG  190   5.287   2.778   8.048  0.8958 -0.2140  0.3145
  111LEU     HG  191   5.209   2.833   8.106  0.6624 -0.2626  0.0483
  111LEU    CD1  192   5.335   2.868   7.933  0.3802 -0.7585 -0.3350
  111LEU   HD11  193   5.389   2.951   7.985 -2.3031 -0.1791  1.7363
  111LEU   HD12  194   5.260   2.917   7.868 -0.4269  1.5178  2.1319
  111LEU   HD13  195   5.407   2.809   7.872 -1.5524  0.2005 -3.8075
  111LEU    CD2  196   5.208   2.661   7.988 -0.2873  0.5003  0.4408
  111LEU   HD21  197   5.128   2.689   7.916  0.5623 -1.1874 -1.2474
  111LEU   HD22  198   5.158   2.596   8.062 -2.2655  0.7914 -0.5668
  111LEU   HD23  199   5.287   2.593   7.948  1.5245  2.1593  1.0172
  111LEU      C  200   5.484   2.597   8.323 -0.1053 -0.0480  0.2019
  111LEU      O  201   5.531   2.671   8.410  0.0985  0.2004 -0.1215
  112ASN      N  202   5.537   2.479   8.288 -0.3776 -0.0067 -0.3598
  112ASN     HN  203   5.482   2.416   8.234 -0.4114 -0.2870 -0.0067
  112ASN     CA  204   5.666   2.430   8.324 -0.4545 -0.0320 -0.1153
  112ASN     HA  205   5.677   2.459   8.428  1.1374  3.1341 -1.0275
  112ASN     CB  206   5.677   2.280   8.291  0.0371 -0.0819  0.2645
  112ASN    HB1  207   5.781   2.247   8.313  1.2833  1.7726 -2.2465
  112ASN    HB2  208   5.677   2.269   8.180 -1.0503  3.3810 -0.1992
  112ASN     CG  209   5.573   2.195   8.362 -0.2115  0.0786  0.0921
  112ASN    OD1  210   5.504   2.225   8.459 -0.1489 -0.3085  0.2524
  112ASN    ND2  211   5.548   2.081   8.292  0.4885 -0.7122  1.1152
  112ASN   HD21  212   5.488   2.011   8.331 -0.7840 -0.7927 -0.8679
  112ASN   HD22  213   5.594   2.065   8.205  0.8182  0.8223  0.9710
  112ASN      C  214   5.774   2.500   8.249 -0.2564 -0.1356  0.0719
  112ASN      O  215   5.744   2.551   8.141 -0.3322 -0.1019  0.1094
  113PRO      N  216   5.893   2.514   8.299 -0.2021  0.2180 -0.1548
  113PRO     CD  217   5.930   2.484   8.437 -0.3212 -0.5772 -0.2928
  113PRO    HD1  218   5.943   2.377   8.461  0.1607  0.0230  2.4007
  113PRO    HD2  219   5.861   2.527   8.512  2.7543 -0.6345  2.8236
  113PRO     CA  220   6.004   2.572   8.229  0.2665 -0.5299 -0.0361
  113PRO     HA  221   5.979   2.677   8.232 -1.8671 -1.0019 -0.3601
  113PRO     CB  222   6.129   2.539   8.310  0.3003 -0.7679 -0.1856
  113PRO    HB1  223   6.211   2.605   8.275  0.5931 -0.8951  0.2432
  113PRO    HB2  224   6.170   2.435   8.302 -0.7108 -1.2912  1.0880
  113PRO     CG  225   6.070   2.546   8.452 -0.3829 -0.3865 -0.4873
  113PRO    HG1  226   6.126   2.502   8.538 -1.6696  1.0259  1.1438
  113PRO    HG2  227   6.067   2.648   8.495  2.7828  0.2528 -1.5434
  113PRO      C  228   6.021   2.543   8.084 -0.3293  0.4280 -0.3077
  113PRO      O  229   6.038   2.633   8.002  0.2238  0.2187 -0.4339
  114SER      N  230   6.017   2.414   8.046  0.0005  0.2903  0.1151
  114SER     HN  231   6.022   2.337   8.110 -2.3578 -0.2230 -0.2037
  114SER     CA  232   6.017   2.365   7.912 -0.2619  0.1460  0.1673
  114SER     HA  233   6.102   2.410   7.863 -0.2000 -1.7195 -1.5643
  114SER     CB  234   6.030   2.213   7.894  0.1305  0.2369 -0.3482
  114SER    HB1  235   6.136   2.195   7.922  0.7772  3.7778 -0.0973
  114SER    HB2  236   6.010   2.181   7.789 -0.1731  2.6510 -1.0723
  114SER     OG  237   5.935   2.147   7.976  0.9652 -0.1596  0.3182
  114SER    HG1  238   5.967   2.154   8.066  2.0382 -0.1251 -0.0549
  114SER      C  239   5.907   2.419   7.828 -0.1267  0.2253  0.0393
  114SER      O  240   5.925   2.460   7.714  0.4701  0.4863  0.2255
  115GLN      N  241   5.785   2.425   7.886 -0.1364  0.2439  0.0171
  115GLN     HN  242   5.778   2.380   7.975  1.0451  0.9588  0.4961
  115GLN     CA  243   5.672   2.487   7.825 -0.3382 -0.1240  0.0116
  115GLN     HA  244   5.664   2.448   7.725 -1.3572  1.8562 -0.7339
  115GLN     CB  245   5.546   2.463   7.910 -0.0437 -0.0942  0.4595
  115GLN    HB1  246   5.465   2.527   7.869 -0.6246  0.7828  2.8256
  115GLN    HB2  247   5.560   2.501   8.014  1.1028  1.4460 -0.2199
  115GLN     CG  248   5.506   2.316   7.916 -0.2959 -0.0538 -0.1424
  115GLN    HG1  249   5.593   2.247   7.927  0.6653  1.1508  0.0010
  115GLN    HG2  250   5.465   2.278   7.820  0.2152 -0.1749 -0.3149
  115GLN     CD  251   5.402   2.286   8.023  0.4001 -0.3283  0.4713
  115GLN    OE1  252   5.376   2.358   8.119  0.1260  0.4357 -0.1622
  115GLN    NE2  253   5.341   2.166   8.001 -0.2407  0.0544  0.1295
  115GLN   HE21  254   5.267   2.135   8.061 -0.0193 -0.9826 -0.1207
  115GLN   HE22  255   5.369   2.114   7.921  0.7004 -0.9248  1.0598
  115GLN      C  256   5.697   2.632   7.802  0.1894 -0.2009  0.0797
  115GLN      O  257   5.660   2.687   7.699  0.3087  0.0461  0.1670
  116GLN      N  258   5.747   2.705   7.903  0.2376 -0.5734  0.3262
  116GLN     HN  259   5.768   2.660   7.990  0.1225  2.2236  1.9562
  116GLN     CA  260   5.763   2.847   7.905 -0.0872 -0.5333  0.1028
  116GLN     HA  261   5.668   2.895   7.888  0.5703  0.3882 -1.1845
  116GLN     CB  262   5.814   2.908   8.037 -0.3834  0.7133 -0.3388
  116GLN    HB1  263   5.845   3.013   8.018  1.6017  0.2705  0.2541
  116GLN    HB2  264   5.907   2.856   8.070 -0.6291  0.4443 -0.0637
  116GLN     CG  265   5.711   2.900   8.150  0.1391  0.6502  0.1372
  116GLN    HG1  266   5.677   2.796   8.165  0.5030  0.7926  2.1278
  116GLN    HG2  267   5.627   2.961   8.109 -2.6930 -2.6966  0.5288
  116GLN     CD  268   5.750   2.939   8.292  0.1416 -0.0865  0.3414
  116GLN    OE1  269   5.808   2.856   8.362  0.2397  0.2923  0.7065
  116GLN    NE2  270   5.703   3.060   8.333  0.1100 -0.1454  0.4773
  116GLN   HE21  271   5.644   3.110   8.271  1.4864  0.7364 -0.1832
  116GLN   HE22  272   5.710   3.081   8.431  1.4572 -0.3912  0.4576
  116GLN      C  273   5.856   2.890   7.796 -0.2101 -0.8327 -0.1208
  116GLN      O  274   5.826   2.980   7.718  0.1191 -0.4293  0.2117
  117LEU      N  275   5.971   2.820   7.788  0.2641 -0.0816  0.0309
  117LEU     HN  276   5.985   2.750   7.858 -1.4072 -0.1444  0.3426
  117LEU     CA  277   6.075   2.829   7.691  0.0137  0.7251 -0.1718
  117LEU     HA  278   6.097   2.935   7.689  0.5846  0.6057 -0.6871
  117LEU     CB  279   6.181   2.722   7.723  0.0076  0.7138 -0.1892
  117LEU    HB1  280   6.136   2.620   7.728 -1.4774  1.3524  0.1097
  117LEU    HB2  281   6.221   2.753   7.822 -1.3502  1.3967  0.1656
  117LEU     CG  282   6.297   2.710   7.623  0.2108  0.0401  0.1232
  117LEU     HG  283   6.269   2.675   7.522 -0.0931  1.6128 -0.3635
  117LEU    CD1  284   6.369   2.844   7.596 -0.1377  0.1739 -0.1389
  117LEU   HD11  285   6.442   2.835   7.513 -1.4531 -0.2213 -1.3098
  117LEU   HD12  286   6.430   2.872   7.684  0.5227 -2.1196  0.2053
  117LEU   HD13  287   6.303   2.928   7.566  0.6771  1.0028  0.3690
  117LEU    CD2  288   6.393   2.608   7.687  0.1988 -0.0772 -0.0475
  117LEU   HD21  289   6.461   2.663   7.755  0.0172  1.1787 -0.8427
  117LEU   HD22  290   6.461   2.574   7.606  2.8466  1.6580  1.3131
  117LEU   HD23  291   6.333   2.526   7.733 -0.8657 -2.0397 -4.3438
  117LEU      C  292   6.031   2.804   7.550  0.3927 -0.3264 -0.1165
  117LEU      O  293   6.063   2.882   7.461 -0.5213  0.2202  0.0125
  118ALA      N  294   5.947   2.701   7.531  0.1022 -0.1521  0.1954
  118ALA     HN  295   5.916   2.641   7.605  0.1065 -0.4333 -0.0303
  118ALA     CA  296   5.892   2.671   7.402 -0.4316  0.0163  0.3807
  118ALA     HA  297   5.985   2.658   7.348 -0.0912  0.3289  0.8753
  118ALA     CB  298   5.831   2.531   7.389 -0.1191 -0.0935  0.0858
  118ALA    HB1  299   5.792   2.505   7.288 -0.7550 -1.2014  0.5948
  118ALA    HB2  300   5.754   2.511   7.467  3.3838 -2.7516  3.2486
  118ALA    HB3  301   5.895   2.444   7.413  0.9463  0.1911 -1.5834
  118ALA      C  302   5.810   2.778   7.339  0.3783  0.3604 -0.1036
  118ALA      O  303   5.855   2.834   7.239  0.0743  0.3552 -0.2438
  119ILE      N  304   5.698   2.823   7.399 -0.3314 -0.2366 -0.9519
  119ILE     HN  305   5.657   2.785   7.481  1.0376  2.1456  0.9694
  119ILE     CA  306   5.623   2.937   7.357 -0.2511  0.0414 -0.3513
  119ILE     HA  307   5.582   2.909   7.261  0.3888 -0.6935 -0.4224
  119ILE     CB  308   5.505   2.969   7.443  0.1866 -0.0073  0.2782
  119ILE     HB  309   5.545   2.979   7.546  0.1214  0.4453  0.2647
  119ILE    CG2  310   5.434   3.101   7.404 -0.7217 -0.5523  0.0520
  119ILE   HG21  311   5.338   3.098   7.461  0.3978  0.0567  2.0877
  119ILE   HG22  312   5.411   3.113   7.296  1.3198 -0.2295 -0.3859
  119ILE   HG23  313   5.482   3.194   7.441 -2.7582  0.5443  0.0416
  119ILE    CG1  314   5.407   2.851   7.450  0.2669 -0.0684  0.3734
  119ILE   HG11  315   5.458   2.753   7.458 -0.5366 -0.6216 -0.8707
  119ILE   HG12  316   5.337   2.848   7.364 -2.3819 -0.1820  2.3755
  119ILE     CD  317   5.312   2.851   7.571  0.4474 -0.7212  0.5206
  119ILE    HD1  318   5.215   2.900   7.546  0.6218 -0.5687  0.1298
  119ILE    HD2  319   5.354   2.890   7.666 -2.7575  1.4350  1.2332
  119ILE    HD3  320   5.286   2.744   7.584 -0.4082 -0.6601 -0.5234
  119ILE      C  321   5.711   3.056   7.340  0.0512 -0.0931  0.2260
  119ILE      O  322   5.687   3.133   7.247  0.1271 -0.2162  0.1042
  120ALA      N  323   5.812   3.087   7.423 -0.1870  0.0094  0.4790
  120ALA     HN  324   5.839   3.037   7.504  1.9394  0.7702  0.2926
  120ALA     CA  325   5.899   3.200   7.412  0.1197 -0.2944 -0.2803
  120ALA     HA  326   5.838   3.288   7.413 -1.2359 -1.1665 -1.6193
  120ALA     CB  327   5.969   3.218   7.548 -0.7280  0.1314  0.1021
  120ALA    HB1  328   5.900   3.195   7.632 -2.2222 -1.6995 -1.5264
  120ALA    HB2  329   6.018   3.317   7.556 -1.4724  0.6750 -1.6710
  120ALA    HB3  330   6.048   3.141   7.559 -1.7038 -1.0228 -0.7141
  120ALA      C  331   5.990   3.214   7.295  0.1525 -0.2185 -0.2455
  120ALA      O  332   6.000   3.321   7.235  0.6353 -0.1353 -0.0188
  121VAL      N  333   6.056   3.103   7.257 -0.1573 -0.3569 -0.3855
  121VAL     HN  334   6.047   3.025   7.319 -0.6932 -0.9044 -1.1237
  121VAL     CA  335   6.141   3.099   7.142  0.3644 -0.0757 -0.0116
  121VAL     HA  336   6.202   3.188   7.144 -0.4457  0.6076  4.3943
  121VAL     CB  337   6.231   2.979   7.155  0.0596 -0.2756  0.2957
  121VAL     HB  338   6.168   2.892   7.183 -1.9166  1.1308  0.4881
  121VAL    CG1  339   6.313   2.946   7.029 -0.0453  0.4184  0.0412
  121VAL   HG11  340   6.401   2.883   7.053 -1.7414 -0.9281  3.4622
  121VAL   HG12  341   6.346   3.035   6.971  0.2601  0.3466  0.1034
  121VAL   HG13  342   6.256   2.882   6.960 -1.4683  1.3346  0.3246
  121VAL    CG2  343   6.327   3.006   7.272 -0.0403  0.0978  0.2918
  121VAL   HG21  344   6.389   3.087   7.227  1.8414 -2.4758 -2.0644
  121VAL   HG22  345   6.384   2.913   7.287 -1.1003 -0.3974  1.4652
  121VAL   HG23  346   6.276   3.030   7.368 -3.9124  2.2959 -2.0172
  121VAL      C  347   6.065   3.110   7.015  0.0077  0.2013  0.2233
  121VAL      O  348   6.106   3.168   6.914  0.3900 -0.0880  0.2107
  122LEU      N  349   5.943   3.054   7.011  0.0937  0.0320 -0.1676
  122LEU     HN  350   5.906   3.024   7.099  0.8692  0.2319  0.2397
  122LEU     CA  351   5.847   3.072   6.907 -0.1832  0.1437  0.1031
  122LEU     HA  352   5.893   3.051   6.811 -1.2085 -1.4352 -0.0896
  122LEU     CB  353   5.736   2.967   6.925 -0.1429  0.1674  0.5054
  122LEU    HB1  354   5.657   2.990   6.850  0.5915  0.5832 -0.1698
  122LEU    HB2  355   5.705   2.983   7.030 -1.5689  3.4895 -0.2835
  122LEU     CG  356   5.775   2.818   6.918 -0.1042  0.1838  0.3654
  122LEU     HG  357   5.855   2.795   6.991 -1.4060 -0.5160  1.6090
  122LEU    CD1  358   5.649   2.736   6.950  0.0094 -0.0984  0.0928
  122LEU   HD11  359   5.677   2.629   6.966  1.7457  0.2201 -0.5195
  122LEU   HD12  360   5.577   2.745   6.867 -0.7667  0.9538  0.8537
  122LEU   HD13  361   5.594   2.774   7.039 -0.7319 -0.5983 -0.1405
  122LEU    CD2  362   5.810   2.788   6.771  0.1335  0.6166  0.3321
  122LEU   HD21  363   5.880   2.864   6.729  0.7668 -0.0099  0.2412
  122LEU   HD22  364   5.714   2.782   6.715 -0.0753 -1.9741  0.8335
  122LEU   HD23  365   5.847   2.683   6.768 -0.8590  0.2633  0.2785
  122LEU      C  366   5.797   3.211   6.891 -0.2068  0.1115 -0.1190
  122LEU      O  367   5.795   3.264   6.780 -0.5300  0.2830 -0.0313
  123SER      N  368   5.764   3.280   7.003 -0.2089 -0.1772  0.0583
  123SER     HN  369   5.762   3.230   7.089 -3.3917 -0.9069 -0.3072
  123SER     CA  370   5.716   3.414   7.003  0.1010 -0.0665 -0.1961
  123SER     HA  371   5.628   3.414   6.940  0.8992 -0.9610 -1.3470
  123SER     CB  372   5.669   3.449   7.145 -0.2912 -0.0026 -0.3417
  123SER    HB1  373   5.639   3.556   7.134  2.6548  0.7489 -2.1221
  123SER    HB2  374   5.751   3.452   7.219 -1.1464 -1.5771  0.7125
  123SER     OG  375   5.564   3.366   7.194  0.1229 -0.4358 -0.1825
  123SER    HG1  376   5.607   3.285   7.222  1.7320 -0.0551 -1.3837
  123SER      C  377   5.809   3.523   6.959  0.4255 -0.1589  0.2667
  123SER      O  378   5.771   3.614   6.887 -0.0575 -0.5755 -0.0099
  124LEU      N  379   5.937   3.513   7.000  0.2927 -0.8001  0.5544
  124LEU     HN  380   5.968   3.444   7.065  0.5887 -0.4507  0.7874
  124LEU     CA  381   6.046   3.596   6.957 -0.3337 -0.1370  0.2304
  124LEU     HA  382   6.018   3.701   6.961  0.0969  0.0441 -1.0644
  124LEU     CB  383   6.157   3.576   7.061 -0.1924 -0.2746  0.0518
  124LEU    HB1  384   6.193   3.472   7.045  1.8063  0.4198 -0.2335
  124LEU    HB2  385   6.131   3.599   7.167 -0.6000 -3.8070  0.8604
  124LEU     CG  386   6.277   3.671   7.045 -0.0952 -0.3398  0.3855
  124LEU     HG  387   6.298   3.671   6.936  0.5577 -1.5890  0.4907
  124LEU    CD1  388   6.237   3.814   7.086  0.2088 -0.0591 -0.2824
  124LEU   HD11  389   6.143   3.850   7.040 -3.0420 -4.3452  2.2526
  124LEU   HD12  390   6.314   3.887   7.055 -1.6228  1.6180 -1.1223
  124LEU   HD13  391   6.216   3.825   7.195  0.1706 -2.4397  0.0133
  124LEU    CD2  392   6.406   3.638   7.122  0.0576  0.4207  0.4592
  124LEU   HD21  393   6.415   3.529   7.106  1.3556  0.3953  1.2186
  124LEU   HD22  394   6.395   3.660   7.231 -0.3346  0.8035  0.3461
  124LEU   HD23  395   6.499   3.690   7.091  0.2808 -0.4721 -0.4254
  124LEU      C  396   6.085   3.571   6.816 -0.4503  0.3943  0.1019
  124LEU      O  397   6.099   3.665   6.737  0.7109 -0.1148 -0.3232
  125THR      N  398   6.077   3.446   6.767 -0.1060  0.6130 -0.5312
  125THR     HN  399   6.048   3.369   6.823  1.1809 -0.2148 -0.9654
  125THR     CA  400   6.103   3.413   6.631  0.1681  0.4612 -0.4426
  125THR     HA  401   6.198   3.454   6.601  0.9228 -0.7730  0.1642
  125THR     CB  402   6.111   3.265   6.603  0.0664  0.3692  0.0138
  125THR     HB  403   6.015   3.213   6.623  0.4527 -0.3244  0.0621
  125THR    OG1  404   6.222   3.204   6.667 -0.1800 -0.1102 -0.0134
  125THR    HG1  405   6.197   3.168   6.752  1.1320 -0.3319  0.2898
  125THR    CG2  406   6.141   3.241   6.454 -0.1078 -0.1946  0.0695
  125THR   HG21  407   6.050   3.254   6.391  0.0095 -0.9954 -0.2739
  125THR   HG22  408   6.199   3.151   6.425  1.2087  1.3211 -2.2991
  125THR   HG23  409   6.206   3.324   6.419  1.4599 -1.5620 -0.3712
  125THR      C  410   6.001   3.480   6.545 -0.2857 -0.1647 -0.4028
  125THR      O  411   6.035   3.545   6.446  0.1104  0.1635 -0.0543
  126LEU      N  412   5.872   3.466   6.579 -0.1708 -0.4939 -0.0963
  126LEU     HN  413   5.839   3.417   6.659  1.1709  0.7928  1.3112
  126LEU     CA  414   5.764   3.531   6.512  0.0497 -0.0093  0.0127
  126LEU     HA  415   5.783   3.502   6.409  2.8631 -0.0239  0.4577
  126LEU     CB  416   5.639   3.453   6.556  0.1002 -0.2644 -0.2915
  126LEU    HB1  417   5.622   3.465   6.665 -0.2098 -1.2107 -0.2257
  126LEU    HB2  418   5.668   3.346   6.546  0.8486 -0.0961 -0.0116
  126LEU     CG  419   5.508   3.490   6.484 -0.0021  0.0534  0.0556
  126LEU     HG  420   5.497   3.599   6.502 -1.1930 -0.0049 -0.2350
  126LEU    CD1  421   5.516   3.476   6.331 -0.3096  0.0444  0.0402
  126LEU   HD11  422   5.420   3.500   6.281  0.1068 -0.0973 -0.8456
  126LEU   HD12  423   5.540   3.368   6.321 -0.4912 -0.3556  2.9029
  126LEU   HD13  424   5.591   3.539   6.280  0.4545 -0.6649  0.2597
  126LEU    CD2  425   5.389   3.410   6.539 -0.1086 -0.0029 -0.2595
  126LEU   HD21  426   5.381   3.412   6.649  0.0882  1.1624 -0.2582
  126LEU   HD22  427   5.388   3.301   6.515  0.4944  0.3506 -2.0693
  126LEU   HD23  428   5.293   3.450   6.498  0.2037  0.7587 -0.2615
  126LEU      C  429   5.761   3.680   6.526  0.1907 -0.0186  0.1346
  126LEU      O  430   5.754   3.748   6.424  0.4067  0.2525  0.2982
  127GLY      N  431   5.782   3.729   6.650 -0.3697  0.1935  0.1461
  127GLY     HN  432   5.785   3.676   6.734  1.2426 -0.0775 -0.0588
  127GLY     CA  433   5.782   3.871   6.668 -0.4042  0.2662 -0.3910
  127GLY    HA1  434   5.787   3.887   6.775 -0.2241  1.6540 -0.5980
  127GLY    HA2  435   5.690   3.906   6.625 -0.7942 -2.3961 -1.9530
  127GLY      C  436   5.889   3.953   6.605 -0.0646 -0.1861 -0.4082
  127GLY      O  437   5.862   4.057   6.545  0.8150  0.2925  0.0076
  128THR      N  438   6.015   3.909   6.617  0.1327  0.5080  0.1167
  128THR     HN  439   6.021   3.824   6.669 -2.3918 -0.8910 -1.6847
  128THR     CA  440   6.126   3.974   6.555  0.5007 -0.4815 -0.2954
  128THR     HA  441   6.108   4.075   6.591 -1.6399 -0.3502 -1.5889
  128THR     CB  442   6.260   3.935   6.611  0.2449 -0.1227  0.5927
  128THR     HB  443   6.288   3.833   6.577 -0.4734  0.3324 -1.5379
  128THR    OG1  444   6.256   3.927   6.753 -0.2406  0.3640  0.6095
  128THR    HG1  445   6.225   3.838   6.771 -0.1643  0.3190  0.5219
  128THR    CG2  446   6.370   4.036   6.575 -0.6977  0.8217  0.3022
  128THR   HG21  447   6.345   4.140   6.602  1.2251  1.8943 -1.7298
  128THR   HG22  448   6.370   4.029   6.464 -2.5219 -1.1284  0.3532
  128THR   HG23  449   6.468   4.006   6.618  0.2180  1.7225 -1.0699
  128THR      C  450   6.125   3.965   6.406  0.8426 -0.2373 -0.3162
  128THR      O  451   6.175   4.056   6.342  0.4462  0.6052  0.5424
  129PHE      N  452   6.076   3.855   6.346  0.4370 -0.2085 -0.0493
  129PHE     HN  453   6.063   3.773   6.401 -1.4960  0.2934  0.2968
  129PHE     CA  454   6.044   3.841   6.207  0.1872  0.2119 -0.0322
  129PHE     HA  455   6.130   3.872   6.150 -0.4370  0.2590 -0.9594
  129PHE     CB  456   6.015   3.694   6.174  0.3855  0.2779 -0.5029
  129PHE    HB1  457   5.935   3.662   6.244 -0.4744 -1.1189 -2.0455
  129PHE    HB2  458   6.100   3.627   6.197  0.6297  0.5192 -0.6923
  129PHE     CG  459   5.961   3.666   6.038  0.1940  1.0814 -0.5951
  129PHE    CD1  460   6.053   3.639   5.940  0.7214  0.9737 -0.0786
  129PHE    HD1  461   6.159   3.655   5.947  0.9375  0.0968 -1.0855
  129PHE    CE1  462   6.014   3.608   5.811  0.3532 -0.2072  0.3108
  129PHE    HE1  463   6.089   3.608   5.734  1.6599  0.1957  1.5431
  129PHE     CZ  464   5.880   3.610   5.779  0.4253  0.1206  0.0293
  129PHE     HZ  465   5.837   3.586   5.683  2.0727 -1.6255 -0.3313
  129PHE    CD2  466   5.828   3.643   6.013  0.2953 -0.2044 -0.0061
  129PHE    HD2  467   5.752   3.667   6.087 -0.9584 -0.2335 -1.2343
  129PHE    CE2  468   5.792   3.609   5.885  0.3425 -0.1184 -0.0414
  129PHE    HE2  469   5.687   3.607   5.863  0.4035 -0.2647 -0.3293
  129PHE      C  470   5.933   3.927   6.157 -0.2724 -0.4579 -0.1788
  129PHE      O  471   5.954   3.998   6.058 -0.6167  0.4419  0.3761
  130THR      N  472   5.816   3.940   6.222 -0.0207  0.5452  0.1037
  130THR     HN  473   5.798   3.889   6.307  1.1616  0.6708  0.4440
  130THR     CA  474   5.708   4.026   6.187 -0.2355  0.3545  0.2886
  130THR     HA  475   5.682   3.988   6.090 -2.4958  2.0629  0.1368
  130THR     CB  476   5.585   4.020   6.273 -0.3170  0.7133  0.2005
  130THR     HB  477   5.520   4.109   6.265  2.0209  2.3466 -2.7404
  130THR    OG1  478   5.612   3.990   6.409  0.1316 -0.0783 -0.0559
  130THR    HG1  479   5.646   3.901   6.425  0.4711  0.3340  1.7440
  130THR    CG2  480   5.494   3.907   6.222  0.2888  0.0760  0.5053
  130THR   HG21  481   5.417   3.875   6.294 -1.5546  0.0492 -1.3810
  130THR   HG22  482   5.557   3.823   6.185  0.4213  0.5417 -0.3651
  130THR   HG23  483   5.436   3.953   6.139  0.7147 -0.3113 -0.0145
  130THR      C  484   5.746   4.168   6.162 -0.2189  0.2521 -0.2739
  130THR      O  485   5.719   4.227   6.057  0.0969  0.2661 -0.3482
  131VAL      N  486   5.814   4.237   6.255 -0.3297 -0.1184  0.0829
  131VAL     HN  487   5.839   4.173   6.327 -0.4713 -0.2278  0.0339
  131VAL     CA  488   5.856   4.373   6.244 -0.1150 -0.1651  0.3070
  131VAL     HA  489   5.770   4.431   6.216  0.2861  0.3076  0.0310
  131VAL     CB  490   5.931   4.409   6.369  0.2687  0.3080 -0.0533
  131VAL     HB  491   6.026   4.350   6.375 -0.2627 -0.5229  0.3494
  131VAL    CG1  492   5.970   4.557   6.358  0.5590  0.2823  0.5937
  131VAL   HG11  493   6.035   4.577   6.270  1.4619 -1.4947  0.8138
  131VAL   HG12  494   6.016   4.599   6.450  2.9418 -0.1166 -0.3408
  131VAL   HG13  495   5.877   4.615   6.337  0.9639  0.7673  0.1216
  131VAL    CG2  496   5.834   4.396   6.487 -0.0728 -0.4603 -0.4109
  131VAL   HG21  497   5.871   4.438   6.583 -0.4654 -0.7636 -0.1207
  131VAL   HG22  498   5.804   4.290   6.502  2.2635 -1.3264 -1.4376
  131VAL   HG23  499   5.745   4.458   6.464  1.5388  2.2785  0.3303
  131VAL      C  500   5.941   4.394   6.123 -0.5246 -0.3866 -0.0210
  131VAL      O  501   5.926   4.484   6.041  0.5274  0.3348  0.5551
  132LEU      N  502   6.045   4.311   6.100  0.1425  0.5497 -0.4075
  132LEU     HN  503   6.061   4.232   6.158  1.3397  1.0896  0.0437
  132LEU     CA  504   6.141   4.319   5.994  0.1635 -0.3810 -0.4648
  132LEU     HA  505   6.168   4.424   5.988  1.1515 -0.4970  1.3520
  132LEU     CB  506   6.264   4.232   6.023  0.4167 -0.0275 -0.4686
  132LEU    HB1  507   6.331   4.236   5.934 -0.3434  2.8587 -0.9995
  132LEU    HB2  508   6.240   4.125   6.038 -0.8704  0.3370  0.1977
  132LEU     CG  509   6.348   4.276   6.144 -0.5083 -0.2215  0.2499
  132LEU     HG  510   6.279   4.258   6.229  0.7581 -0.8744  1.1804
  132LEU    CD1  511   6.474   4.192   6.170  0.1236  0.7624  0.4356
  132LEU   HD11  512   6.440   4.089   6.197  1.2682  0.6080  1.3988
  132LEU   HD12  513   6.534   4.234   6.254  1.3010  0.0031 -0.0014
  132LEU   HD13  514   6.537   4.201   6.079  0.3781 -0.9395  0.3929
  132LEU    CD2  515   6.381   4.426   6.134 -0.0829 -0.3158  0.2073
  132LEU   HD21  516   6.291   4.490   6.147  0.5573  0.8836 -0.9583
  132LEU   HD22  517   6.420   4.438   6.031 -3.1104 -0.3547 -1.0596
  132LEU   HD23  518   6.462   4.461   6.201  1.0806 -0.7759 -0.9105
  132LEU      C  519   6.074   4.286   5.865 -0.3116  0.4028 -0.4298
  132LEU      O  520   6.097   4.355   5.765  0.5649  0.7411 -0.0061
  133GLU      N  521   5.983   4.188   5.865  0.0084  0.0927  0.5566
  133GLU     HN  522   5.965   4.136   5.948 -1.1516  0.4070  0.5241
  133GLU     CA  523   5.896   4.146   5.759  0.3667  0.5716  0.0737
  133GLU     HA  524   5.950   4.108   5.673  1.6924  2.3142  0.0831
  133GLU     CB  525   5.806   4.026   5.790  0.7360  0.2478 -0.1010
  133GLU    HB1  526   5.779   4.041   5.897 -1.7732  0.7205 -0.7409
  133GLU    HB2  527   5.860   3.931   5.809 -1.6656 -1.0297  0.7849
  133GLU     CG  528   5.680   3.993   5.710  0.7221  0.0676 -0.0067
  133GLU    HG1  529   5.715   3.952   5.612  2.0493  2.3754 -0.5881
  133GLU    HG2  530   5.618   4.083   5.687  0.0318 -0.0251  1.4409
  133GLU     CD  531   5.588   3.895   5.781 -0.5941  0.9594 -0.4438
  133GLU    OE1  532   5.543   3.802   5.709  0.7433  0.2078 -0.3329
  133GLU    OE2  533   5.562   3.908   5.904  0.0269 -0.2121 -0.1798
  133GLU      C  534   5.813   4.258   5.705  0.1010  0.2835 -0.1216
  133GLU      O  535   5.795   4.282   5.586 -0.1068 -0.0711 -0.1609
  134ASN      N  536   5.740   4.328   5.793  0.2781  0.2813  0.0287
  134ASN     HN  537   5.740   4.303   5.890 -0.1644  0.4952  0.0859
  134ASN     CA  538   5.642   4.425   5.752 -0.2802 -0.1687  0.2829
  134ASN     HA  539   5.595   4.394   5.660  1.2593 -0.1734 -0.5373
  134ASN     CB  540   5.533   4.436   5.860 -0.6003  0.2403 -0.0821
  134ASN    HB1  541   5.473   4.521   5.821  0.5969  0.7659 -0.8630
  134ASN    HB2  542   5.567   4.456   5.964 -1.3082 -0.4805  0.2913
  134ASN     CG  543   5.447   4.311   5.852  0.2007 -0.3018 -0.3688
  134ASN    OD1  544   5.341   4.322   5.791 -0.1818  0.4501  0.4028
  134ASN    ND2  545   5.481   4.197   5.918 -0.1514 -0.2824 -0.1517
  134ASN   HD21  546   5.409   4.127   5.918 -0.5048  0.0797 -0.1553
  134ASN   HD22  547   5.571   4.182   5.959  0.3210 -0.7456 -1.3042
  134ASN      C  548   5.706   4.555   5.717 -0.2829 -0.3387 -0.3707
  134ASN      O  549   5.657   4.635   5.639  0.2297 -0.0742 -0.4248
  135LEU      N  550   5.828   4.570   5.771 -0.3600  0.5726 -0.4322
  135LEU     HN  551   5.865   4.516   5.847 -2.9171 -0.3519  0.2643
  135LEU     CA  552   5.907   4.685   5.739 -0.1068  0.4247 -0.3490
  135LEU     HA  553   5.839   4.765   5.766  1.5979  1.2649  1.7063
  135LEU     CB  554   6.029   4.697   5.832 -0.2295 -0.1664 -0.1040
  135LEU    HB1  555   6.099   4.612   5.824  1.3929  1.1400 -0.3434
  135LEU    HB2  556   5.986   4.693   5.934  0.5636  0.1095  0.2457
  135LEU     CG  557   6.110   4.828   5.826 -0.2813 -0.0946  0.6802
  135LEU     HG  558   6.164   4.841   5.730  0.2670 -0.9877  0.8566
  135LEU    CD1  559   6.019   4.950   5.848 -0.0658  0.2672 -0.3709
  135LEU   HD11  560   5.948   4.970   5.765 -0.8779  0.6485  0.3956
  135LEU   HD12  561   6.071   5.048   5.842 -0.2448  0.5197  1.4817
  135LEU   HD13  562   5.964   4.944   5.945 -0.4680  1.3580 -0.5175
  135LEU    CD2  563   6.220   4.825   5.932  0.9090  0.3640 -0.5136
  135LEU   HD21  564   6.171   4.838   6.031 -1.4462 -0.4236 -1.5149
  135LEU   HD22  565   6.299   4.901   5.919  2.0858 -0.9236 -1.1815
  135LEU   HD23  566   6.276   4.729   5.924  0.5966  0.2810 -1.8002
  135LEU      C  567   5.952   4.695   5.597 -0.0374 -0.2227 -0.3772
  135LEU      O  568   5.945   4.796   5.526 -0.2435  0.0367  0.0055
  136LEU      N  569   5.986   4.575   5.549  0.0576 -0.4291  0.1931
  136LEU     HN  570   5.998   4.505   5.619  2.1130 -0.1794  0.1234
  136LEU     CA  571   6.019   4.534   5.416 -0.1416 -0.2275  0.0815
  136LEU     HA  572   6.102   4.594   5.382 -0.8290  1.4641  1.2763
  136LEU     CB  573   6.091   4.398   5.417 -0.0384 -0.1716  0.2442
  136LEU    HB1  574   6.024   4.317   5.451  2.8293 -1.7475  2.6080
  136LEU    HB2  575   6.151   4.390   5.510 -0.6577  0.0713  0.6744
  136LEU     CG  576   6.161   4.345   5.291  0.2118  0.0720  0.2804
  136LEU     HG  577   6.090   4.360   5.207 -0.4418  1.0085  0.9799
  136LEU    CD1  578   6.297   4.409   5.257  0.0141  0.0969 -0.4871
  136LEU   HD11  579   6.356   4.367   5.173  1.5421  1.3942 -0.1161
  136LEU   HD12  580   6.363   4.409   5.346  0.4998  2.5049 -0.7728
  136LEU   HD13  581   6.284   4.518   5.242 -2.7942  0.3355  2.4926
  136LEU    CD2  582   6.179   4.193   5.302 -0.4608 -0.0293 -0.0060
  136LEU   HD21  583   6.193   4.142   5.204 -2.7146 -1.5981  0.3920
  136LEU   HD22  584   6.083   4.141   5.325  0.1878 -2.5403 -2.4044
  136LEU   HD23  585   6.249   4.167   5.384  0.2628  1.5770 -0.0776
  136LEU      C  586   5.916   4.563   5.312 -0.1030  0.2289  0.1685
  136LEU      O  587   5.956   4.625   5.214  0.1931  0.2645  0.3113
  137VAL      N  588   5.787   4.533   5.338 -0.0987 -0.1237 -0.1962
  137VAL     HN  589   5.752   4.484   5.417 -1.2586 -0.5625 -0.9611
  137VAL     CA  590   5.678   4.581   5.260 -0.1475  0.0315 -0.0340
  137VAL     HA  591   5.689   4.538   5.161  1.3157  0.0008  0.1206
  137VAL     CB  592   5.553   4.525   5.322 -0.2298  0.0715 -0.1604
  137VAL     HB  593   5.545   4.563   5.427  1.5535  5.0501 -1.5155
  137VAL    CG1  594   5.432   4.566   5.237  0.0950  0.8771 -0.2514
  137VAL   HG11  595   5.347   4.515   5.288  0.2187  1.6690  0.7848
  137VAL   HG12  596   5.440   4.543   5.129 -0.9007  1.1076 -0.3853
  137VAL   HG13  597   5.410   4.674   5.251  0.5335  0.8461  0.7767
  137VAL    CG2  598   5.554   4.371   5.326 -0.3571  0.0783  0.1572
  137VAL   HG21  599   5.626   4.330   5.400 -0.9181 -1.4105 -0.1059
  137VAL   HG22  600   5.591   4.326   5.231 -1.2314 -0.4970  0.0838
  137VAL   HG23  601   5.453   4.336   5.355 -0.1463  1.9412  3.8827
  137VAL      C  602   5.665   4.728   5.241  0.4272  0.1390  0.3927
  137VAL      O  603   5.653   4.773   5.127  1.6345  0.4957  0.3944
  138LEU      N  604   5.669   4.801   5.354  0.3105 -0.1066  0.5561
  138LEU     HN  605   5.695   4.759   5.441  1.7708  1.3969  0.8936
  138LEU     CA  606   5.654   4.943   5.356  0.0879 -0.1254  0.2777
  138LEU     HA  607   5.561   4.955   5.303 -1.4277 -2.9588  2.0538
  138LEU     CB  608   5.630   4.991   5.500 -0.0691 -0.2583  0.2940
  138LEU    HB1  609   5.720   4.973   5.562  0.0671 -5.6557 -0.9602
  138LEU    HB2  610   5.554   4.923   5.544 -1.6473  1.1096 -0.2149
  138LEU     CG  611   5.570   5.132   5.514 -0.4779 -0.3755 -0.2525
  138LEU     HG  612   5.645   5.200   5.469 -0.2820  0.4613  1.3007
  138LEU    CD1  613   5.441   5.165   5.437 -0.2952  0.2567 -0.2930
  138LEU   HD11  614   5.352   5.107   5.471 -0.6114  0.5688 -0.5699
  138LEU   HD12  615   5.451   5.155   5.327  0.7447 -0.4963 -0.1385
  138LEU   HD13  616   5.405   5.269   5.455 -0.2858  0.6918 -2.4788
  138LEU    CD2  617   5.550   5.163   5.663  0.3889  0.3848 -0.2877
  138LEU   HD21  618   5.644   5.156   5.721 -0.2124 -2.4032  0.4923
  138LEU   HD22  619   5.479   5.096   5.716 -1.1499  1.9495 -0.2728
  138LEU   HD23  620   5.502   5.263   5.672  1.3923  0.8956 -0.4186
  138LEU      C  621   5.764   5.010   5.280  0.0950  0.0536  0.4442
  138LEU      O  622   5.737   5.106   5.208 -0.4594 -0.4927 -0.0944
  139CYS      N  623   5.886   4.956   5.292 -0.0478 -0.2586  0.5155
  139CYS     HN  624   5.904   4.870   5.338 -1.1114 -0.8469 -0.1413
  139CYS     CA  625   6.000   5.005   5.220 -0.1361 -0.5258  0.1915
  139CYS     HA  626   6.019   5.110   5.240  1.8195 -0.5159 -1.4037
  139CYS     CB  627   6.131   4.953   5.279  0.3767  0.2991 -0.1960
  139CYS    HB1  628   6.215   4.983   5.212  0.1001 -0.5333 -0.9487
  139CYS    HB2  629   6.125   4.842   5.278  3.1640  0.0633  0.6719
  139CYS     SG  630   6.168   5.024   5.442 -0.2342 -0.1210  0.1263
  139CYS    HG1  631   6.053   4.980   5.492 -0.8484  1.2869  0.0159
  139CYS      C  632   5.991   4.987   5.072 -0.2208  0.2905  0.0890
  139CYS      O  633   6.017   5.079   4.995  0.2774 -0.2046 -0.3476
  140VAL      N  634   5.952   4.866   5.027 -0.0507  0.4364 -0.4544
  140VAL     HN  635   5.946   4.793   5.094  0.9538  0.8090  0.0728
  140VAL     CA  636   5.906   4.832   4.896  0.1275 -0.2332 -0.3420
  140VAL     HA  637   5.991   4.873   4.844  0.4945  2.2248  1.9878
  140VAL     CB  638   5.882   4.684   4.884 -0.3000 -0.2069  0.1516
  140VAL     HB  639   5.809   4.642   4.957  0.6813  0.5848  1.6338
  140VAL    CG1  640   5.824   4.647   4.746  0.3590  0.0706 -0.2023
  140VAL   HG11  641   5.810   4.538   4.734 -2.8375  0.2295  1.0244
  140VAL   HG12  642   5.884   4.692   4.664  4.6805  0.0281  2.6198
  140VAL   HG13  643   5.718   4.681   4.751 -0.4072 -2.1863  0.1356
  140VAL    CG2  644   6.010   4.601   4.902 -0.2236 -0.1176  0.0202
  140VAL   HG21  645   6.079   4.626   4.818  1.3259 -1.5469  0.8136
  140VAL   HG22  646   5.983   4.494   4.916  0.6757 -0.1119  2.0888
  140VAL   HG23  647   6.053   4.610   5.003 -2.9811  1.9938  1.1441
  140VAL      C  648   5.797   4.912   4.833 -0.5750 -0.8877  0.0094
  140VAL      O  649   5.819   4.966   4.725 -0.1822 -0.3299  0.3603
  141ILE      N  650   5.683   4.939   4.899 -0.2903  0.0456  0.1350
  141ILE     HN  651   5.664   4.895   4.986 -3.1816  0.8847  0.0445
  141ILE     CA  652   5.579   5.020   4.843 -0.2873  0.0765  0.1737
  141ILE     HA  653   5.556   4.990   4.742 -2.0099 -0.9158  0.8094
  141ILE     CB  654   5.446   4.996   4.910 -0.1864 -0.1137  0.3076
  141ILE     HB  655   5.367   5.053   4.858 -1.2166 -1.1454  0.7033
  141ILE    CG2  656   5.401   4.849   4.900  0.0996 -0.1248 -1.1304
  141ILE   HG21  657   5.476   4.771   4.922 -1.6554 -0.9584  2.8650
  141ILE   HG22  658   5.367   4.832   4.796 -1.9649  0.2789 -0.5615
  141ILE   HG23  659   5.306   4.826   4.953 -0.6228  0.3686 -2.1873
  141ILE    CG1  660   5.434   5.049   5.054  0.4485  0.3126  0.2072
  141ILE   HG11  661   5.539   5.060   5.089  0.5211 -3.4735  1.6878
  141ILE   HG12  662   5.388   4.982   5.129  2.3901  1.6445  2.7254
  141ILE     CD  663   5.360   5.182   5.065  0.0594  0.0505  0.7957
  141ILE    HD1  664   5.407   5.253   4.993  1.6859 -1.7681 -0.0349
  141ILE    HD2  665   5.363   5.228   5.166  0.3984 -0.2879  0.9438
  141ILE    HD3  666   5.253   5.167   5.043  0.5063 -1.4527 -0.5314
  141ILE      C  667   5.603   5.167   4.836  0.0459  0.0228  0.1607
  141ILE      O  668   5.563   5.239   4.744  0.0066 -0.0458  0.1234
  142LEU      N  669   5.687   5.215   4.929 -0.2664  0.2760  0.3146
  142LEU     HN  670   5.720   5.160   5.006 -0.4769  1.9561  1.6780
  142LEU     CA  671   5.752   5.341   4.916  0.3066 -0.0147  0.3424
  142LEU     HA  672   5.676   5.418   4.913 -0.7305 -1.0144  0.3767
  142LEU     CB  673   5.831   5.380   5.043  0.2391  0.1652  0.3301
  142LEU    HB1  674   5.921   5.436   5.009  0.9360  0.1184  1.9903
  142LEU    HB2  675   5.879   5.292   5.090  1.1409  1.1594  1.3339
  142LEU     CG  676   5.755   5.467   5.144 -0.0939  0.2463  0.0144
  142LEU     HG  677   5.653   5.424   5.150  1.1560 -3.2733 -1.3754
  142LEU    CD1  678   5.820   5.482   5.283  0.2622  0.3341 -0.1590
  142LEU   HD11  679   5.846   5.386   5.331  0.2165  0.3633 -0.0747
  142LEU   HD12  680   5.749   5.522   5.359  1.9743  1.3148  1.0004
  142LEU   HD13  681   5.907   5.550   5.274  0.6875 -0.3632 -1.5850
  142LEU    CD2  682   5.731   5.607   5.086  0.1240  0.2960  0.0422
  142LEU   HD21  683   5.679   5.685   5.146 -0.4912  0.5274 -0.7790
  142LEU   HD22  684   5.667   5.603   4.995 -1.3765 -2.3063  1.1067
  142LEU   HD23  685   5.829   5.643   5.049  0.6837 -0.6164  0.6098
  142LEU      C  686   5.833   5.358   4.792 -0.1992  0.0968  0.0254
  142LEU      O  687   5.825   5.463   4.730  0.1430  0.0449 -0.1081
  143HSD      N  688   5.912   5.256   4.753  0.4317  0.4751  0.2986
  143HSD     HN  689   5.912   5.175   4.810 -0.5172  0.3177  0.0834
  143HSD     CA  690   6.008   5.262   4.647  0.4020 -0.2180  0.2274
  143HSD     HA  691   6.018   5.369   4.640 -4.2127  0.7784  3.8524
  143HSD     CB  692   6.132   5.190   4.703  0.6128 -0.3081 -0.3516
  143HSD    HB1  693   6.196   5.179   4.613  0.8405 -2.4153  0.0190
  143HSD    HB2  694   6.111   5.089   4.744 -1.7566  0.4642  0.4827
  143HSD    ND1  695   6.198   5.273   4.934  0.0496 -0.2961 -0.0571
  143HSD    HD1  696   6.130   5.220   4.984 -0.9725  0.7511 -0.2813
  143HSD     CG  697   6.212   5.276   4.797 -0.5469  0.5304 -0.1115
  143HSD    CE1  698   6.312   5.328   4.985  0.0487 -0.2038 -0.1563
  143HSD    HE1  699   6.327   5.342   5.092 -2.9712  0.3408  0.2988
  143HSD    NE2  700   6.394   5.369   4.890  0.5309 -0.6288  0.0739
  143HSD    CD2  701   6.331   5.336   4.772  0.2922 -0.9029  0.2759
  143HSD    HD2  702   6.388   5.334   4.680 -2.1841  0.9534 -1.4641
  143HSD      C  703   5.957   5.212   4.517  0.2209 -0.4022  0.3692
  143HSD      O  704   6.034   5.182   4.426  0.5002  0.3959  0.3389
  144SER      N  705   5.825   5.186   4.509  0.2354 -0.0681 -1.1710
  144SER     HN  706   5.773   5.190   4.594  1.5045 -0.5916 -0.3428
  144SER     CA  707   5.759   5.150   4.387 -0.1161  0.4956 -1.1473
  144SER     HA  708   5.830   5.144   4.306 -0.1828  2.0431 -1.3584
  144SER     CB  709   5.672   5.024   4.403  0.3367  0.3352  0.1339
  144SER    HB1  710   5.602   5.032   4.488 -0.0000 -2.6573  0.2558
  144SER    HB2  711   5.742   4.943   4.434 -1.6474 -2.6202 -2.5302
  144SER     OG  712   5.611   4.998   4.278 -0.0699 -0.3310  0.4686
  144SER    HG1  713   5.688   4.981   4.224 -0.6844 -0.6494 -0.3371
  144SER      C  714   5.658   5.259   4.369 -0.6609  0.2025  0.0233
  144SER      O  715   5.550   5.259   4.427 -0.6841 -0.0666 -0.0142
  145ARG      N  716   5.677   5.353   4.275 -0.3203  0.1241  0.0138
  145ARG     HN  717   5.761   5.339   4.224  1.2025  1.4756  1.9763
  145ARG     CA  718   5.583   5.459   4.254 -0.3015  0.1630  0.1231
  145ARG     HA  719   5.585   5.515   4.346  0.7406  0.9098 -0.3296
  145ARG     CB  720   5.646   5.563   4.160 -0.0793  0.0919  0.1924
  145ARG    HB1  721   5.659   5.516   4.060  0.7462 -0.9724  0.7772
  145ARG    HB2  722   5.738   5.594   4.214  0.8374 -1.9684 -0.0695
  145ARG     CG  723   5.551   5.680   4.136 -0.5589 -0.3731 -0.2110
  145ARG    HG1  724   5.530   5.727   4.234 -0.7647 -0.3792 -0.2521
  145ARG    HG2  725   5.455   5.651   4.089 -0.8101 -0.6868  0.4863
  145ARG     CD  726   5.626   5.781   4.049 -0.1583  0.3164  0.9058
  145ARG    HD1  727   5.627   5.753   3.941 -1.6967  1.2351  0.6225
  145ARG    HD2  728   5.729   5.804   4.084  1.3765 -0.8045 -2.4399
  145ARG     NE  729   5.541   5.903   4.049  0.0532  0.4811 -0.3122
  145ARG     HE  730   5.571   5.982   4.103  0.7030  0.2313 -0.3048
  145ARG     CZ  731   5.452   5.937   3.951 -0.0277  0.5137 -0.2275
  145ARG    NH1  732   5.394   5.854   3.860  0.3902 -0.0899  0.0524
  145ARG   HH11  733   5.405   5.754   3.859 -0.0061 -0.1438  0.7527
  145ARG   HH12  734   5.330   5.902   3.799  0.6724 -0.0074 -0.1834
  145ARG    NH2  735   5.420   6.069   3.951 -0.4386  0.4157 -0.5081
  145ARG   HH21  736   5.439   6.113   4.038 -2.0910  0.9203 -0.3581
  145ARG   HH22  737   5.343   6.096   3.892  0.3361 -2.8911 -3.3718
  145ARG      C  738   5.441   5.430   4.220 -0.2181 -0.1602  0.0516
  145ARG      O  739   5.357   5.495   4.281 -0.3037 -0.4116  0.2028
  146SER      N  740   5.416   5.329   4.135  0.0300 -0.0829 -0.1150
  146SER     HN  741   5.488   5.275   4.094 -1.4172  0.1489 -3.2837
  146SER     CA  742   5.283   5.291   4.098 -0.0711  0.3398 -0.1984
  146SER     HA  743   5.233   5.378   4.058 -0.6741 -0.7395 -1.8958
  146SER     CB  744   5.277   5.178   3.994  0.5118 -0.1890  0.3277
  146SER    HB1  745   5.324   5.205   3.897  0.9953 -1.7963  0.0968
  146SER    HB2  746   5.169   5.158   3.974 -0.8328  2.9240  3.4078
  146SER     OG  747   5.339   5.059   4.038  0.2489 -0.3852  0.1751
  146SER    HG1  748   5.433   5.079   4.031 -0.2432  2.0957 -0.2655
  146SER      C  749   5.205   5.247   4.218  0.2744  0.7671  0.1848
  146SER      O  750   5.087   5.275   4.232 -0.0951 -0.6869  0.1243
  147LEU      N  751   5.268   5.172   4.311  0.1583  0.7024  0.2111
  147LEU     HN  752   5.365   5.154   4.295  1.0359  3.7050  1.5317
  147LEU     CA  753   5.202   5.111   4.422  0.2802  0.0357 -0.0792
  147LEU     HA  754   5.110   5.065   4.387 -0.1610 -1.4052  2.6803
  147LEU     CB  755   5.289   5.002   4.487 -0.5409 -0.4886  0.1680
  147LEU    HB1  756   5.241   4.976   4.583  0.1712  0.4332  0.8021
  147LEU    HB2  757   5.386   5.046   4.519 -3.0984  4.1555  2.6424
  147LEU     CG  758   5.320   4.872   4.412  0.8566  0.0703 -0.2738
  147LEU     HG  759   5.368   4.897   4.315  1.1862 -0.5096 -0.2678
  147LEU    CD1  760   5.405   4.777   4.499 -0.0285 -0.3029  0.2013
  147LEU   HD11  761   5.486   4.833   4.551 -0.2782  0.3023 -0.0503
  147LEU   HD12  762   5.444   4.690   4.441  0.5618 -0.1605  0.3778
  147LEU   HD13  763   5.341   4.738   4.581  0.0492 -0.7187  0.0623
  147LEU    CD2  764   5.194   4.789   4.380  0.8215 -0.0096  0.0705
  147LEU   HD21  765   5.124   4.851   4.320 -0.6114 -0.7704  0.8985
  147LEU   HD22  766   5.136   4.753   4.468 -0.6082 -0.9443 -1.2023
  147LEU   HD23  767   5.219   4.700   4.320  1.9375 -1.1419  2.1185
  147LEU      C  768   5.165   5.212   4.524  0.0985  0.0238 -0.1329
  147LEU      O  769   5.103   5.180   4.625  0.4631 -0.6532 -0.1190
  148ARG      N  770   5.210   5.339   4.520 -0.1734  0.1375  0.3137
  148ARG     HN  771   5.282   5.348   4.452  2.7620 -1.5044  2.9158
  148ARG     CA  772   5.169   5.441   4.611 -0.0196  0.6103 -0.1445
  148ARG     HA  773   5.100   5.397   4.682 -2.2562  0.6022 -2.1846
  148ARG     CB  774   5.290   5.501   4.684  0.3139  0.3440 -0.4767
  148ARG    HB1  775   5.324   5.424   4.756 -0.8259  1.7319  1.6505
  148ARG    HB2  776   5.257   5.583   4.752  2.1254 -1.1819  2.4565
  148ARG     CG  777   5.411   5.557   4.607  0.6804 -0.5651 -0.5702
  148ARG    HG1  778   5.373   5.631   4.534 -0.0724 -1.2067 -0.8442
  148ARG    HG2  779   5.455   5.477   4.544  0.5077 -1.0831 -0.0475
  148ARG     CD  780   5.510   5.612   4.710 -0.0707 -0.0367 -0.1207
  148ARG    HD1  781   5.543   5.552   4.798 -1.7612 -1.8238 -0.6314
  148ARG    HD2  782   5.469   5.704   4.756  1.8773  0.3968  0.8581
  148ARG     NE  783   5.631   5.644   4.629  0.5027  0.3582  0.8780
  148ARG     HE  784   5.703   5.578   4.609 -2.2864 -2.8812  0.6984
  148ARG     CZ  785   5.637   5.756   4.551 -0.1271 -0.0154  0.2780
  148ARG    NH1  786   5.544   5.854   4.537  0.5753  0.6687  0.2931
  148ARG   HH11  787   5.462   5.848   4.595 -0.3734 -1.3074 -1.1598
  148ARG   HH12  788   5.566   5.935   4.482 -0.3424  0.2174 -0.7778
  148ARG    NH2  789   5.751   5.779   4.478 -0.4951  0.4015 -0.1713
  148ARG   HH21  790   5.826   5.713   4.476 -0.4566  0.4594 -0.9109
  148ARG   HH22  791   5.763   5.853   4.412  2.4138 -0.9660 -1.3528
  148ARG      C  792   5.086   5.542   4.539 -0.3874  0.3915 -0.0237
  148ARG      O  793   5.008   5.617   4.598 -0.4027  0.6287 -0.3439
  149CYS      N  794   5.093   5.546   4.405 -0.6706 -0.6853 -0.0808
  149CYS     HN  795   5.172   5.508   4.358  0.3571  2.7668 -1.4632
  149CYS     CA  796   5.024   5.638   4.320 -0.1895 -0.1694  0.0841
  149CYS     HA  797   5.011   5.731   4.373 -0.5284 -0.5003  0.5904
  149CYS     CB  798   5.093   5.671   4.187 -1.1547  0.5029 -0.2588
  149CYS    HB1  799   5.015   5.718   4.124 -1.9668 -1.3409 -0.6996
  149CYS    HB2  800   5.121   5.576   4.136  1.5939  0.7442  0.6224
  149CYS     SG  801   5.232   5.780   4.228 -0.6343 -0.3029  0.1511
  149CYS    HG1  802   5.302   5.676   4.269  0.1273  0.7307  1.5819
  149CYS      C  803   4.883   5.599   4.292 -0.2354  0.2039 -0.2160
  149CYS      O  804   4.802   5.670   4.234 -0.0163  0.4090 -0.2741
  150ARG      N  805   4.851   5.472   4.324 -0.1624  0.1517 -0.3464
  150ARG     HN  806   4.916   5.423   4.383 -1.4195  3.6267  4.6267
  150ARG     CA  807   4.722   5.414   4.304 -0.2013  0.2731 -0.4534
  150ARG     HA  808   4.665   5.467   4.229 -1.1084 -1.0212 -0.7200
  150ARG     CB  809   4.734   5.274   4.240 -0.2844  0.0468  0.0184
  150ARG    HB1  810   4.639   5.221   4.262  0.1873  0.3406  3.4402
  150ARG    HB2  811   4.819   5.218   4.285  1.2258  1.3925 -1.0374
  150ARG     CG  812   4.755   5.290   4.090  0.7553 -0.2916  0.1172
  150ARG    HG1  813   4.841   5.356   4.068 -1.6558  2.9752 -0.3245
  150ARG    HG2  814   4.677   5.351   4.039  1.5946  0.0289 -0.8194
  150ARG     CD  815   4.751   5.161   4.007  0.0236 -0.0455 -0.2439
  150ARG    HD1  816   4.752   5.182   3.898  0.2428  1.6508  0.0646
  150ARG    HD2  817   4.655   5.108   4.025  0.3080 -1.3302 -2.2509
  150ARG     NE  818   4.867   5.078   4.050 -0.2505 -0.1968  0.2214
  150ARG     HE  819   4.933   5.118   4.113  0.6612 -0.9100 -0.2589
  150ARG     CZ  820   4.882   4.947   4.013 -0.2938 -0.1219 -0.0652
  150ARG    NH1  821   4.793   4.878   3.935 -0.7336  0.3624  0.0000
  150ARG   HH11  822   4.738   4.936   3.875 -0.4162 -0.6328 -1.2859
  150ARG   HH12  823   4.832   4.790   3.908  0.0773  0.6106  0.3334
  150ARG    NH2  824   4.987   4.871   4.054 -0.3021  0.1211  0.4110
  150ARG   HH21  825   5.057   4.899   4.120  0.5964 -0.6422 -0.1898
  150ARG   HH22  826   4.980   4.777   4.021 -0.3802  0.3294 -0.1733
  150ARG      C  827   4.636   5.407   4.426 -0.0047 -0.4248 -0.3481
  150ARG      O  828   4.675   5.339   4.520 -0.4780  0.0024  0.1646
  151PRO      N  829   4.527   5.477   4.436  0.1849 -0.1847  0.0926
  151PRO     CD  830   4.497   5.595   4.357  0.1859  0.2813  0.7789
  151PRO    HD1  831   4.472   5.560   4.254 -1.2607  0.3865  1.0717
  151PRO    HD2  832   4.574   5.675   4.360 -1.0125  1.5770 -0.9347
  151PRO     CA  833   4.434   5.454   4.543  0.3052  0.1314  0.2640
  151PRO     HA  834   4.470   5.505   4.631  0.6610  1.4266 -0.5904
  151PRO     CB  835   4.311   5.529   4.492  0.4034 -0.0370 -0.2258
  151PRO    HB1  836   4.247   5.561   4.576 -0.0953  0.9085 -0.9505
  151PRO    HB2  837   4.249   5.484   4.411  0.1805  0.1407 -0.1543
  151PRO     CG  838   4.375   5.654   4.429 -0.2819  0.3895 -0.0848
  151PRO    HG1  839   4.316   5.710   4.353 -1.5119 -0.7402 -0.0133
  151PRO    HG2  840   4.409   5.725   4.507  0.3669 -0.4337  0.3967
  151PRO      C  841   4.400   5.317   4.590 -0.4450  0.0332 -0.5372
  151PRO      O  842   4.389   5.293   4.710 -0.3131  0.1895 -0.4944
  152SER      N  843   4.386   5.222   4.496 -0.0918 -0.2748 -0.2816
  152SER     HN  844   4.392   5.251   4.401  0.7876 -0.6452 -0.3487
  152SER     CA  845   4.361   5.081   4.507 -0.1303 -0.2473  0.0006
  152SER     HA  846   4.279   5.062   4.573  1.1631 -3.2816  0.9000
  152SER     CB  847   4.332   5.019   4.369 -0.0433  0.3310 -0.2818
  152SER    HB1  848   4.234   5.046   4.324  0.1931  0.1124 -0.9384
  152SER    HB2  849   4.318   4.909   4.378 -0.3438  0.1815 -2.1825
  152SER     OG  850   4.417   5.049   4.259  0.5870  0.1116  0.1433
  152SER    HG1  851   4.405   4.984   4.189  0.5053 -0.7841  0.9684
  152SER      C  852   4.471   5.004   4.571 -0.0835  0.1423  0.3901
  152SER      O  853   4.440   4.916   4.651 -0.2181 -0.2436 -0.0865
  153TYR      N  854   4.596   5.048   4.550 -0.1467 -0.0268 -0.3618
  153TYR     HN  855   4.608   5.138   4.508  1.2256  0.0750  0.1996
  153TYR     CA  856   4.708   4.989   4.617  0.1414  0.2208 -0.6202
  153TYR     HA  857   4.702   4.885   4.647  2.0975 -0.0355 -0.9772
  153TYR     CB  858   4.819   4.982   4.510  0.2277 -0.0661 -0.5116
  153TYR    HB1  859   4.921   4.983   4.554 -0.7875  2.0240  2.0616
  153TYR    HB2  860   4.817   5.074   4.448 -0.5914 -1.5266 -2.7621
  153TYR     CG  861   4.794   4.861   4.427  0.3905 -0.1344 -0.4598
  153TYR    CD1  862   4.720   4.863   4.312 -1.3309  0.1098  0.6221
  153TYR    HD1  863   4.680   4.958   4.280 -0.2190  0.4823  0.3009
  153TYR    CE1  864   4.683   4.745   4.250 -0.1176  0.0738 -0.0622
  153TYR    HE1  865   4.632   4.752   4.156  1.4191  2.0909 -0.8152
  153TYR     CZ  866   4.721   4.625   4.304  0.7924  0.3742 -0.0046
  153TYR     OH  867   4.682   4.506   4.238  0.4074  0.1161  0.6691
  153TYR     HH  868   4.609   4.529   4.180  0.6835 -3.4621 -1.3679
  153TYR    CD2  869   4.840   4.738   4.470  0.7046  0.1639  0.0635
  153TYR    HD2  870   4.901   4.738   4.560  2.3794  0.9952 -1.0240
  153TYR    CE2  871   4.808   4.619   4.411 -0.2298  0.0263  0.8274
  153TYR    HE2  872   4.838   4.521   4.446 -1.9651 -1.2746 -1.0872
  153TYR      C  873   4.740   5.047   4.750 -0.6902 -1.1103  0.1834
  153TYR      O  874   4.837   4.997   4.806  0.0720  0.3754  0.2449
  154HSD      N  875   4.662   5.138   4.813 -0.0078 -0.1660 -0.3068
  154HSD     HN  876   4.586   5.177   4.762 -1.5662 -3.4989 -0.8139
  154HSD     CA  877   4.684   5.199   4.940 -0.6005 -0.2018 -0.1830
  154HSD     HA  878   4.784   5.241   4.936 -0.9538  0.6956  0.1009
  154HSD     CB  879   4.599   5.325   4.966  0.2145  0.3318 -0.0323
  154HSD    HB1  880   4.577   5.343   5.073 -0.1367 -1.7025  0.2871
  154HSD    HB2  881   4.501   5.313   4.915  0.3026 -0.1359 -0.0958
  154HSD    ND1  882   4.711   5.455   4.782  0.0168  0.0085 -0.0855
  154HSD    HD1  883   4.711   5.384   4.712 -3.0345 -2.8021  2.4048
  154HSD     CG  884   4.642   5.453   4.902  0.7592  0.3488  0.3579
  154HSD    CE1  885   4.743   5.584   4.756 -0.1309 -0.0610 -0.6102
  154HSD    HE1  886   4.784   5.617   4.660  0.3851 -1.6791 -0.9705
  154HSD    NE2  887   4.693   5.665   4.847 -0.4152 -0.4583 -0.4089
  154HSD    CD2  888   4.634   5.583   4.940 -0.5249  0.3217  0.2176
  154HSD    HD2  889   4.596   5.634   5.028  0.9897 -0.7112  1.5202
  154HSD      C  890   4.679   5.108   5.057  0.1940 -0.1176 -0.0743
  154HSD      O  891   4.747   5.137   5.155 -0.3068  0.8115  0.0052
  155PHE      N  892   4.593   5.004   5.050 -0.3475  0.3314 -0.1306
  155PHE     HN  893   4.535   4.990   4.970  1.6609 -1.9296 -1.3072
  155PHE     CA  894   4.581   4.909   5.156 -0.2081  0.4555 -0.0024
  155PHE     HA  895   4.545   4.957   5.246 -0.9558 -0.1005  0.0048
  155PHE     CB  896   4.467   4.808   5.137  0.2680 -0.1503  0.3193
  155PHE    HB1  897   4.375   4.868   5.119  0.4601  0.2630  0.7062
  155PHE    HB2  898   4.445   4.759   5.234  0.3404 -0.8559 -0.0102
  155PHE     CG  899   4.482   4.702   5.032  0.0716 -0.0897  0.2288
  155PHE    CD1  900   4.538   4.584   5.076  0.6447  0.0579 -0.0916
  155PHE    HD1  901   4.575   4.581   5.177  1.9963  1.9403 -0.4894
  155PHE    CE1  902   4.570   4.486   4.984 -0.0215 -0.2734  0.0229
  155PHE    HE1  903   4.603   4.391   5.021 -0.5832 -0.6365 -0.3936
  155PHE     CZ  904   4.523   4.498   4.855 -0.5231  0.2452  0.2468
  155PHE     HZ  905   4.536   4.416   4.786  2.3492  1.5852 -0.9542
  155PHE    CD2  906   4.452   4.720   4.899  0.0714  0.0138  0.2431
  155PHE    HD2  907   4.412   4.811   4.859  0.0351  0.1541  0.5894
  155PHE    CE2  908   4.465   4.615   4.812 -0.3950  0.1990 -0.0520
  155PHE    HE2  909   4.441   4.626   4.707 -0.8836 -0.2951  0.0017
  155PHE      C  910   4.703   4.829   5.189 -0.5575 -0.4124 -0.7701
  155PHE      O  911   4.724   4.792   5.305 -0.1563 -0.2821 -0.8008
  156ILE      N  912   4.794   4.797   5.096  0.3703  0.4184 -0.1681
  156ILE     HN  913   4.768   4.819   5.002 -1.1172 -0.6473 -0.0444
  156ILE     CA  914   4.916   4.727   5.123 -0.2991 -0.5752  0.3430
  156ILE     HA  915   4.889   4.633   5.169 -1.6693 -0.5168 -0.2928
  156ILE     CB  916   4.990   4.698   4.996 -0.2912  0.5900  0.0633
  156ILE     HB  917   5.025   4.791   4.948  0.4456 -0.0731 -0.7257
  156ILE    CG2  918   5.117   4.614   5.024 -0.4800  0.3296  0.1402
  156ILE   HG21  919   5.205   4.615   4.956  1.2850  2.6717  2.3179
  156ILE   HG22  920   5.081   4.509   5.023  0.0105  0.1463 -1.5961
  156ILE   HG23  921   5.166   4.614   5.123 -0.5542 -2.7374  0.2878
  156ILE    CG1  922   4.903   4.638   4.885  0.1121 -0.0275  0.0754
  156ILE   HG11  923   4.859   4.719   4.823 -0.1615 -1.5232 -1.8118
  156ILE   HG12  924   4.827   4.569   4.928  1.1159 -0.7066  0.8306
  156ILE     CD  925   4.986   4.564   4.780 -0.5898  0.4011 -0.7931
  156ILE    HD1  926   5.064   4.625   4.730  0.1146  1.9240  1.9481
  156ILE    HD2  927   4.927   4.512   4.701 -0.4870  2.5797 -2.3906
  156ILE    HD3  928   5.035   4.479   4.834 -1.5081  0.8995  0.8903
  156ILE      C  929   5.000   4.814   5.210 -0.1114  0.0854 -0.4747
  156ILE      O  930   5.066   4.766   5.303  0.0418  0.3521 -0.4458
  157GLY      N  931   5.001   4.945   5.183 -0.0021  0.2142  0.1270
  157GLY     HN  932   4.953   4.968   5.098 -3.1736  1.8640  2.1630
  157GLY     CA  933   5.059   5.052   5.258  0.4893  0.1476 -0.1576
  157GLY    HA1  934   5.046   5.144   5.203 -1.0291  0.1121  0.1070
  157GLY    HA2  935   5.161   5.020   5.275  0.3859  0.3948  1.0085
  157GLY      C  936   5.007   5.067   5.396 -0.0265  0.7623 -0.4157
  157GLY      O  937   5.078   5.058   5.496 -0.3089 -0.5463 -0.3224
  158SER      N  938   4.875   5.089   5.412  0.0527  0.7974  0.2105
  158SER     HN  939   4.821   5.100   5.329 -1.8495  1.9099  1.5008
  158SER     CA  940   4.808   5.100   5.538 -0.0010 -0.0271  0.2609
  158SER     HA  941   4.857   5.179   5.593 -2.0038  2.5556 -1.4071
  158SER     CB  942   4.662   5.146   5.520 -0.0906 -0.3411  0.1899
  158SER    HB1  943   4.601   5.078   5.456 -1.9662  1.2945  0.1678
  158SER    HB2  944   4.652   5.246   5.473  0.4794 -0.6496 -0.6116
  158SER     OG  945   4.586   5.163   5.639 -0.0672 -0.1459  0.1759
  158SER    HG1  946   4.525   5.091   5.657 -1.5452  1.0421  0.1376
  158SER      C  947   4.806   4.983   5.630  0.4531 -0.3782 -0.1714
  158SER      O  948   4.830   4.990   5.751  0.1367  0.6770 -0.1623
  159LEU      N  949   4.793   4.865   5.568  0.2581 -0.4921  0.0844
  159LEU     HN  950   4.758   4.855   5.475 -0.4460  0.1973  0.2643
  159LEU     CA  951   4.804   4.745   5.646  0.0540 -0.2274  0.5268
  159LEU     HA  952   4.745   4.757   5.735 -1.9369 -0.7349 -0.6743
  159LEU     CB  953   4.738   4.627   5.574  0.3673  0.1671 -0.4261
  159LEU    HB1  954   4.754   4.533   5.631  0.7634  0.6777  0.3075
  159LEU    HB2  955   4.787   4.602   5.477 -0.4930  0.3693 -0.9265
  159LEU     CG  956   4.586   4.640   5.555  0.3385 -0.1359 -0.4144
  159LEU     HG  957   4.568   4.719   5.479  1.0290 -0.5243 -0.9931
  159LEU    CD1  958   4.535   4.509   5.494 -0.2644  0.1682 -0.5700
  159LEU   HD11  959   4.424   4.510   5.499 -0.2538  2.5258  2.1543
  159LEU   HD12  960   4.566   4.418   5.549 -1.2666 -0.3477 -0.8309
  159LEU   HD13  961   4.569   4.495   5.389 -0.8920  2.3046 -1.1014
  159LEU    CD2  962   4.515   4.666   5.689 -0.2259 -0.3513 -0.6674
  159LEU   HD21  963   4.535   4.764   5.738  0.1331 -0.7151 -0.0654
  159LEU   HD22  964   4.549   4.588   5.760  2.5720 -0.3523 -1.8663
  159LEU   HD23  965   4.406   4.662   5.672 -0.5748  1.7052  0.6951
  159LEU      C  966   4.937   4.707   5.702  0.4158  0.5993  0.2656
  159LEU      O  967   4.946   4.645   5.808  0.3901 -0.1273 -0.1488
  160ALA      N  968   5.048   4.751   5.641  0.2580 -0.0083 -0.4892
  160ALA     HN  969   5.049   4.801   5.555  0.0000  0.7668 -0.0479
  160ALA     CA  970   5.179   4.735   5.698 -0.1588 -0.0340  0.4949
  160ALA     HA  971   5.196   4.633   5.729 -2.6648 -1.1710 -1.5102
  160ALA     CB  972   5.286   4.768   5.592 -0.2484 -0.9176  0.1155
  160ALA    HB1  973   5.272   4.703   5.503  1.2407  0.4193 -1.1488
  160ALA    HB2  974   5.384   4.735   5.630 -0.0088 -1.9865 -1.3316
  160ALA    HB3  975   5.289   4.877   5.570 -1.3406 -0.8079  0.4368
  160ALA      C  976   5.200   4.815   5.821 -0.1644 -0.0556  0.5092
  160ALA      O  977   5.272   4.776   5.913  0.5459 -0.1941 -0.0986
  161VAL      N  978   5.136   4.933   5.823 -0.7961 -0.3930  0.6037
  161VAL     HN  979   5.086   4.967   5.743 -2.5139  1.2741  2.2914
  161VAL     CA  980   5.141   5.015   5.940  0.1566 -0.2501  0.4690
  161VAL     HA  981   5.244   5.023   5.974  0.4769  2.9706 -0.8763
  161VAL     CB  982   5.090   5.153   5.914  0.1827 -0.3552 -0.1631
  161VAL     HB  983   4.990   5.149   5.864  0.5488 -1.7256 -0.8177
  161VAL    CG1  984   5.083   5.239   6.042  0.3148 -0.3530 -0.1585
  161VAL   HG11  985   5.186   5.265   6.075  0.2931 -1.0657  0.5075
  161VAL   HG12  986   5.033   5.192   6.130 -2.6911 -1.0957 -2.1198
  161VAL   HG13  987   5.030   5.335   6.028  1.6067  0.2040 -1.4683
  161VAL    CG2  988   5.173   5.228   5.808  0.0867 -0.1868 -0.1208
  161VAL   HG21  989   5.125   5.326   5.787 -0.0689 -0.7087 -2.4480
  161VAL   HG22  990   5.186   5.168   5.716  0.4457  0.0588 -0.2307
  161VAL   HG23  991   5.272   5.236   5.858  0.5231 -1.2377 -0.7755
  161VAL      C  992   5.063   4.949   6.048 -0.1362 -0.4477  0.1387
  161VAL      O  993   5.103   4.962   6.164 -0.8024 -0.1556  0.3417
  162ALA      N  994   4.953   4.876   6.022  0.2708 -0.8593 -0.4645
  162ALA     HN  995   4.920   4.863   5.929 -2.0863  1.4867 -0.0911
  162ALA     CA  996   4.881   4.810   6.126  0.0249 -0.4004 -0.3429
  162ALA     HA  997   4.864   4.877   6.210 -2.6911 -0.0065 -1.1050
  162ALA     CB  998   4.745   4.767   6.068 -0.0255 -0.2076 -0.3680
  162ALA    HB1  999   4.758   4.715   5.971  0.5239 -1.6229  0.4499
  162ALA    HB2 1000   4.680   4.855   6.044  1.6737  1.3837  0.5705
  162ALA    HB3 1001   4.690   4.700   6.137 -1.2967  2.2978  1.2158
  162ALA      C 1002   4.949   4.691   6.183  0.4952  0.1106  0.1821
  162ALA      O 1003   4.954   4.677   6.305  0.1404  0.2567  0.2130
  163ASP      N 1004   5.006   4.614   6.088 -0.0625  0.0726 -0.1248
  163ASP     HN 1005   4.994   4.638   5.992  1.3019  1.3152 -0.0320
  163ASP     CA 1006   5.090   4.500   6.111  0.0994  0.1988 -0.0836
  163ASP     HA 1007   5.033   4.429   6.168  1.4717 -0.8953 -0.0344
  163ASP     CB 1008   5.136   4.428   5.983 -0.1784 -0.6529  0.2910
  163ASP    HB1 1009   5.224   4.366   6.008  4.1650  4.2027 -1.2513
  163ASP    HB2 1010   5.165   4.495   5.899 -0.6498 -0.1588  0.5154
  163ASP     CG 1011   5.017   4.350   5.928 -0.2375 -0.6392  0.3992
  163ASP    OD1 1012   4.902   4.354   5.969 -0.2574  0.0460  0.2996
  163ASP    OD2 1013   5.051   4.268   5.820  0.2625  0.0131  0.0491
  163ASP    HD2 1014   5.146   4.267   5.804  0.2194 -0.2828 -0.2198
  163ASP      C 1015   5.209   4.535   6.193 -0.1153  0.4177  0.1409
  163ASP      O 1016   5.234   4.476   6.298 -0.5308 -0.6150 -0.3181
  164LEU      N 1017   5.286   4.639   6.157  0.1090  0.0779 -0.3912
  164LEU     HN 1018   5.267   4.680   6.068  3.2958  0.1229 -1.1887
  164LEU     CA 1019   5.392   4.701   6.231 -0.0267 -0.2261  0.0634
  164LEU     HA 1020   5.477   4.634   6.232  1.3565  1.4575  0.2163
  164LEU     CB 1021   5.450   4.817   6.149  0.2427 -0.7743 -0.5344
  164LEU    HB1 1022   5.390   4.911   6.152 -2.5837 -2.4421 -1.0925
  164LEU    HB2 1023   5.470   4.795   6.042  0.3263  2.2095 -1.2359
  164LEU     CG 1024   5.587   4.864   6.201 -0.1103  0.0158 -0.2985
  164LEU     HG 1025   5.581   4.864   6.311  0.3668  0.4798 -0.2694
  164LEU    CD1 1026   5.702   4.766   6.171 -0.1422 -0.1481  0.1189
  164LEU   HD11 1027   5.677   4.662   6.203  0.9500  0.3443  2.8298
  164LEU   HD12 1028   5.792   4.805   6.223 -1.3118  1.9976  0.6421
  164LEU   HD13 1029   5.726   4.763   6.063 -1.0151 -1.0223 -0.0755
  164LEU    CD2 1030   5.633   5.007   6.169  0.3543 -0.1190 -0.2463
  164LEU   HD21 1031   5.736   5.022   6.209  0.4931  0.0515 -0.6608
  164LEU   HD22 1032   5.563   5.085   6.208 -1.0324 -0.0665 -2.6190
  164LEU   HD23 1033   5.652   5.018   6.060 -0.3862  0.6961 -0.3087
  164LEU      C 1034   5.354   4.747   6.367 -0.3862 -0.4075  0.0241
  164LEU      O 1035   5.414   4.701   6.465 -0.1192  0.6358  0.3666
  165LEU      N 1036   5.248   4.828   6.383 -0.1048 -0.0136 -0.0941
  165LEU     HN 1037   5.200   4.861   6.302 -1.7127  0.1594  0.8967
  165LEU     CA 1038   5.196   4.867   6.510 -0.0287 -0.2001 -0.0059
  165LEU     HA 1039   5.268   4.930   6.560 -0.5481  0.3775  0.0191
  165LEU     CB 1040   5.073   4.959   6.499  0.2814  0.2592  0.3412
  165LEU    HB1 1041   4.988   4.904   6.453  0.8677  1.0870 -1.8620
  165LEU    HB2 1042   5.098   5.043   6.430  1.9858 -1.9980 -1.9941
  165LEU     CG 1043   5.010   5.007   6.631 -0.3275  0.0821  0.1132
  165LEU     HG 1044   4.997   4.920   6.699  2.7747 -0.2570  0.3796
  165LEU    CD1 1045   5.092   5.114   6.703  0.1390 -0.0929 -0.1562
  165LEU   HD11 1046   5.057   5.127   6.807 -2.0174  0.6968 -0.9309
  165LEU   HD12 1047   5.097   5.209   6.645  0.0752  0.9014  1.4006
  165LEU   HD13 1048   5.200   5.087   6.712  0.8007  2.2097 -0.4257
  165LEU    CD2 1049   4.869   5.063   6.607 -0.0670  0.5616 -0.3180
  165LEU   HD21 1050   4.829   5.089   6.708  1.6058 -1.3068  0.9068
  165LEU   HD22 1051   4.792   4.993   6.567 -0.8368  1.0559  0.2441
  165LEU   HD23 1052   4.891   5.149   6.541  0.7526 -0.2163 -1.0858
  165LEU      C 1053   5.162   4.753   6.600 -0.8597  0.2122  0.2121
  165LEU      O 1054   5.203   4.754   6.717  0.1177  0.2144 -0.1171
  166GLY      N 1055   5.102   4.644   6.550 -0.3941  0.0655 -0.0347
  166GLY     HN 1056   5.065   4.644   6.457 -0.1938  1.4853 -0.1437
  166GLY     CA 1057   5.066   4.532   6.631 -0.0487 -0.2346 -0.2950
  166GLY    HA1 1058   4.994   4.474   6.576 -1.2211  0.7446  0.1513
  166GLY    HA2 1059   5.027   4.567   6.725  2.2780  0.0766  0.6464
  166GLY      C 1060   5.180   4.443   6.668 -0.1869 -0.1529  0.3407
  166GLY      O 1061   5.185   4.397   6.782 -0.4168 -0.0338  0.3981
  167SER      N 1062   5.271   4.412   6.574 -0.0766 -0.3514  0.5127
  167SER     HN 1063   5.271   4.459   6.486  2.8325  0.2997  0.7401
  167SER     CA 1064   5.386   4.331   6.602 -0.0446 -0.6084 -0.3252
  167SER     HA 1065   5.353   4.245   6.657 -0.4664  0.5324  1.2901
  167SER     CB 1066   5.462   4.281   6.479 -0.0569 -0.4711 -0.3890
  167SER    HB1 1067   5.396   4.212   6.422  0.3013 -1.1393 -0.0093
  167SER    HB2 1068   5.551   4.219   6.502  0.3227  0.2031 -0.0347
  167SER     OG 1069   5.492   4.385   6.387  0.5567  0.0171  0.3521
  167SER    HG1 1070   5.411   4.393   6.336  1.8201 -0.2043 -1.8527
  167SER      C 1071   5.488   4.399   6.687 -0.4590  0.1094 -0.3942
  167SER      O 1072   5.549   4.334   6.771 -0.5323 -0.0144 -0.4374
  168VAL      N 1073   5.520   4.528   6.664  0.4153 -0.0515 -0.1022
  168VAL     HN 1074   5.493   4.571   6.579 -1.2596  3.9159  2.1661
  168VAL     CA 1075   5.607   4.610   6.743  0.0221  0.2400  0.0311
  168VAL     HA 1076   5.698   4.551   6.745  1.3214  2.1248 -0.3321
  168VAL     CB 1077   5.635   4.744   6.680  0.9603 -0.0493 -0.1935
  168VAL     HB 1078   5.539   4.791   6.649  1.4586  0.7703 -0.5107
  168VAL    CG1 1079   5.717   4.841   6.765 -0.3920  0.7186  0.2667
  168VAL   HG11 1080   5.667   4.873   6.859 -0.0519  0.9181  0.3832
  168VAL   HG12 1081   5.737   4.931   6.703  0.1498  0.5524  0.1938
  168VAL   HG13 1082   5.812   4.795   6.801 -0.0635  0.7754 -0.5163
  168VAL    CG2 1083   5.710   4.716   6.548  0.1471  0.0009 -0.6751
  168VAL   HG21 1084   5.798   4.649   6.559 -0.8015 -1.2414 -0.3949
  168VAL   HG22 1085   5.745   4.809   6.499  1.7705 -0.3496 -0.2419
  168VAL   HG23 1086   5.642   4.672   6.472 -1.9992  0.3836  0.9069
  168VAL      C 1087   5.560   4.625   6.883 -0.2263 -0.0772 -0.0194
  168VAL      O 1088   5.632   4.601   6.980 -0.1197  0.3312  0.0010
  169ILE      N 1089   5.431   4.654   6.910 -0.0731  0.4553  0.1438
  169ILE     HN 1090   5.375   4.680   6.833 -1.3134  1.4750  1.3446
  169ILE     CA 1091   5.371   4.642   7.040 -0.5242 -0.2701 -0.1254
  169ILE     HA 1092   5.431   4.717   7.090 -0.4743  0.7642 -1.6305
  169ILE     CB 1093   5.228   4.685   7.047 -0.4066  0.0052  0.6061
  169ILE     HB 1094   5.180   4.633   6.962  1.7055  0.0674 -0.6918
  169ILE    CG2 1095   5.153   4.651   7.177 -0.5783 -0.5314  0.3671
  169ILE   HG21 1096   5.207   4.683   7.269  0.1739 -0.5501 -0.0611
  169ILE   HG22 1097   5.135   4.542   7.171  1.0608 -0.7626 -0.8660
  169ILE   HG23 1098   5.061   4.713   7.179 -0.5867 -0.5117  2.9909
  169ILE    CG1 1099   5.222   4.836   7.017  0.3683 -0.1129 -0.1631
  169ILE   HG11 1100   5.130   4.846   6.955 -1.0687  0.6613  1.9656
  169ILE   HG12 1101   5.296   4.867   6.941 -1.4058  0.3713 -1.7808
  169ILE     CD 1102   5.220   4.932   7.136  0.0633 -0.3600  0.0306
  169ILE    HD1 1103   5.206   5.037   7.102 -1.4673 -0.5632 -0.0713
  169ILE    HD2 1104   5.320   4.943   7.182  0.0989  1.6640 -0.4667
  169ILE    HD3 1105   5.159   4.908   7.226  2.1281 -0.2952  1.5018
  169ILE      C 1106   5.395   4.514   7.112 -0.0677  0.0727  0.3410
  169ILE      O 1107   5.440   4.512   7.226  1.0585  0.0033 -0.0891
  170PHE      N 1108   5.371   4.397   7.050 -0.5434  0.3468 -0.0012
  170PHE     HN 1109   5.314   4.384   6.969 -1.8861 -2.1102  1.2232
  170PHE     CA 1110   5.412   4.275   7.112 -0.1569  0.3866 -0.1760
  170PHE     HA 1111   5.376   4.271   7.214  1.9672  0.1197  0.6045
  170PHE     CB 1112   5.349   4.152   7.043  0.6118 -0.0923 -0.0399
  170PHE    HB1 1113   5.353   4.157   6.932 -2.9447 -0.0743 -0.2958
  170PHE    HB2 1114   5.240   4.168   7.060  0.5871 -0.3598  0.0458
  170PHE     CG 1115   5.392   4.015   7.080  0.0980 -0.3382 -0.3361
  170PHE    CD1 1116   5.316   3.951   7.176  0.4536 -0.2913 -0.0197
  170PHE    HD1 1117   5.230   4.005   7.212 -1.1918 -1.9142 -1.3316
  170PHE    CE1 1118   5.358   3.833   7.231 -0.5413 -0.5753  0.1527
  170PHE    HE1 1119   5.301   3.787   7.310 -1.3623  0.7947  0.3731
  170PHE     CZ 1120   5.476   3.776   7.187 -0.6315 -0.1634 -0.6424
  170PHE     HZ 1121   5.515   3.693   7.244 -1.7855  1.1341  2.2615
  170PHE    CD2 1122   5.512   3.958   7.044  0.4968  0.3478 -0.1037
  170PHE    HD2 1123   5.570   4.008   6.968 -0.3048 -1.5917 -2.0884
  170PHE    CE2 1124   5.547   3.831   7.083 -0.1154  0.1738 -0.1186
  170PHE    HE2 1125   5.643   3.793   7.051  0.2657  2.5594 -2.1643
  170PHE      C 1126   5.557   4.255   7.137 -0.2690  0.1135  0.2648
  170PHE      O 1127   5.599   4.211   7.244 -0.2350 -0.0245  0.1949
  171VAL      N 1128   5.645   4.293   7.043 -0.0886 -0.5390  0.1595
  171VAL     HN 1129   5.607   4.325   6.956 -1.5120 -1.2417  0.4969
  171VAL     CA 1130   5.786   4.299   7.064 -0.1140  0.0766  0.1696
  171VAL     HA 1131   5.813   4.198   7.089  1.0136 -0.5021 -2.9273
  171VAL     CB 1132   5.866   4.320   6.939 -0.1790 -0.1932  0.0848
  171VAL     HB 1133   5.831   4.407   6.880 -0.1820 -1.8487 -2.5086
  171VAL    CG1 1134   6.017   4.340   6.962 -0.0427  0.1139 -1.0086
  171VAL   HG11 1135   6.035   4.424   7.032 -1.1428 -1.4505  1.3195
  171VAL   HG12 1136   6.067   4.363   6.866  0.0746 -3.9621 -2.1164
  171VAL   HG13 1137   6.068   4.263   7.024  0.7488  0.1719 -1.5830
  171VAL    CG2 1138   5.854   4.193   6.852  0.1036 -0.1216 -0.0615
  171VAL   HG21 1139   5.931   4.211   6.775  0.9405  1.0323  0.9944
  171VAL   HG22 1140   5.758   4.174   6.800 -0.8407  0.5625  1.3490
  171VAL   HG23 1141   5.889   4.101   6.904  0.9782 -1.0539 -2.2142
  171VAL      C 1142   5.821   4.391   7.176 -0.3026  0.2514  0.0862
  171VAL      O 1143   5.889   4.346   7.269 -0.1651  0.2101 -0.0342
  172TYR      N 1144   5.766   4.514   7.186  0.5443  0.6419  0.0054
  172TYR     HN 1145   5.715   4.553   7.109 -1.0178 -1.7861 -0.3012
  172TYR     CA 1146   5.773   4.600   7.300 -0.1467 -0.0953  0.6164
  172TYR     HA 1147   5.879   4.608   7.318 -0.4423  1.0195  1.9704
  172TYR     CB 1148   5.720   4.742   7.275  0.2183 -0.0421  0.1142
  172TYR    HB1 1149   5.644   4.742   7.193  1.0418  1.9355 -0.7090
  172TYR    HB2 1150   5.809   4.794   7.235  0.6968  0.6333  1.9457
  172TYR     CG 1151   5.675   4.839   7.379 -0.0733 -0.3384  0.2672
  172TYR    CD1 1152   5.764   4.894   7.468  0.0861 -0.0005 -0.1011
  172TYR    HD1 1153   5.867   4.862   7.456 -0.0099 -0.1304 -0.6157
  172TYR    CE1 1154   5.731   4.990   7.560 -0.2509 -0.0452 -0.1777
  172TYR    HE1 1155   5.796   5.039   7.631 -0.7907 -0.6918  0.7818
  172TYR     CZ 1156   5.600   5.032   7.560 -0.2602 -0.0762  0.2138
  172TYR     OH 1157   5.561   5.140   7.643  0.3556  0.0957  0.2825
  172TYR     HH 1158   5.635   5.153   7.703 -0.6966  0.5922  1.5126
  172TYR    CD2 1159   5.543   4.875   7.389 -0.1435 -0.2960 -0.7214
  172TYR    HD2 1160   5.467   4.825   7.330  0.8436 -2.1405 -0.4916
  172TYR    CE2 1161   5.507   4.972   7.479  0.4337 -0.4716 -0.2969
  172TYR    HE2 1162   5.404   5.001   7.495  0.4351 -1.3173  1.5949
  172TYR      C 1163   5.731   4.544   7.431 -0.6911  0.5367  0.7148
  172TYR      O 1164   5.810   4.533   7.525 -0.0037  0.1055  0.1007
  173SER      N 1165   5.611   4.484   7.437 -0.5376 -0.0116 -1.1011
  173SER     HN 1166   5.544   4.495   7.364  0.4935  0.0116 -2.0729
  173SER     CA 1167   5.574   4.417   7.558  0.2724  0.3529 -0.6448
  173SER     HA 1168   5.567   4.494   7.633  1.5263  0.5347 -0.6918
  173SER     CB 1169   5.426   4.376   7.554  0.4061 -0.1581 -0.4074
  173SER    HB1 1170   5.396   4.331   7.651 -0.3089  2.1831  0.5242
  173SER    HB2 1171   5.412   4.303   7.471 -1.3929 -1.3188  0.8407
  173SER     OG 1172   5.341   4.485   7.524  0.6409  0.0697 -0.2488
  173SER    HG1 1173   5.299   4.470   7.439 -0.9614  0.7623  0.3722
  173SER      C 1174   5.657   4.301   7.602 -0.5847 -0.0154  0.0264
  173SER      O 1175   5.686   4.293   7.722  0.0627 -0.7169 -0.1681
  174PHE      N 1176   5.698   4.215   7.508 -1.0781 -0.2929  0.0642
  174PHE     HN 1177   5.680   4.236   7.412  1.8499 -1.1121 -0.7656
  174PHE     CA 1178   5.781   4.101   7.534  0.0389  0.4256 -0.2828
  174PHE     HA 1179   5.729   4.029   7.595  0.3804 -0.8151 -1.4109
  174PHE     CB 1180   5.801   4.018   7.406 -0.2836 -0.3071  0.1374
  174PHE    HB1 1181   5.866   4.070   7.332 -0.2494 -2.0793 -1.1578
  174PHE    HB2 1182   5.705   4.007   7.350  1.8132 -0.1896 -3.8326
  174PHE     CG 1183   5.856   3.881   7.426  0.0332 -0.1361  0.4420
  174PHE    CD1 1184   5.993   3.876   7.415  0.0506  0.0473  0.5776
  174PHE    HD1 1185   6.050   3.968   7.413 -0.5758  0.4553  1.1402
  174PHE    CE1 1186   6.053   3.752   7.414 -0.3312 -0.1370 -0.5428
  174PHE    HE1 1187   6.161   3.754   7.414 -0.2897 -1.6633 -0.7316
  174PHE     CZ 1188   5.980   3.636   7.407 -0.0697 -0.2934 -0.6752
  174PHE     HZ 1189   6.030   3.540   7.410  2.2757  0.8587  0.8301
  174PHE    CD2 1190   5.780   3.767   7.423 -0.2883  0.0721  0.6054
  174PHE    HD2 1191   5.672   3.772   7.415 -0.2553 -0.0440  0.0021
  174PHE    CE2 1192   5.843   3.645   7.413  0.0018  0.2437  0.3327
  174PHE    HE2 1193   5.783   3.556   7.415  1.5366 -0.8568 -0.3240
  174PHE      C 1194   5.914   4.128   7.595 -0.0131  0.3059 -0.1165
  174PHE      O 1195   5.957   4.079   7.699  0.6225  0.4607 -0.2996
  175ILE      N 1196   5.991   4.216   7.529 -0.4315  0.7215 -0.0505
  175ILE     HN 1197   5.963   4.253   7.441 -0.7211 -2.7702 -1.5634
  175ILE     CA 1198   6.112   4.265   7.587 -0.1688  0.0505 -0.0274
  175ILE     HA 1199   6.170   4.179   7.616  1.2905  0.3291 -1.8715
  175ILE     CB 1200   6.194   4.342   7.488  0.2286 -0.3546 -0.0177
  175ILE     HB 1201   6.142   4.433   7.450  0.0092 -0.5627 -0.2162
  175ILE    CG2 1202   6.325   4.389   7.555  0.0249  0.3409 -0.0952
  175ILE   HG21 1203   6.308   4.476   7.621 -0.5645 -1.1574  1.8435
  175ILE   HG22 1204   6.394   4.417   7.473 -0.8184 -0.8826 -1.2673
  175ILE   HG23 1205   6.368   4.306   7.616  1.0820 -1.7832 -3.4821
  175ILE    CG1 1206   6.218   4.264   7.358 -0.1855 -0.6269  0.0695
  175ILE   HG11 1207   6.265   4.337   7.290  2.9511 -2.1163  0.4492
  175ILE   HG12 1208   6.120   4.240   7.311 -1.9384  0.9136  2.7318
  175ILE     CD 1209   6.305   4.139   7.372 -0.0107 -0.5311 -0.1566
  175ILE    HD1 1210   6.298   4.064   7.291  1.1997 -0.2705 -0.5266
  175ILE    HD2 1211   6.256   4.089   7.458 -1.3749 -0.3031 -0.7825
  175ILE    HD3 1212   6.407   4.165   7.408 -0.6442  1.6815  0.2152
  175ILE      C 1213   6.093   4.347   7.710 -0.0148  0.2022 -0.1043
  175ILE      O 1214   6.177   4.346   7.800  0.3789 -0.0457 -0.4722
  176ASP      N 1215   5.990   4.432   7.725 -0.2600 -0.0437 -0.3648
  176ASP     HN 1216   5.928   4.445   7.649 -0.3698 -0.5767 -0.3708
  176ASP     CA 1217   5.973   4.514   7.841 -0.2091  0.2759 -0.5836
  176ASP     HA 1218   6.064   4.573   7.849 -0.3072  0.4542 -0.7964
  176ASP     CB 1219   5.857   4.611   7.817 -0.3138  0.2975 -0.0034
  176ASP    HB1 1220   5.759   4.558   7.812 -0.6990  0.9528  0.3812
  176ASP    HB2 1221   5.873   4.668   7.723 -3.0913  1.0031 -0.1380
  176ASP     CG 1222   5.838   4.723   7.919 -1.0199  0.6731 -0.5330
  176ASP    OD1 1223   5.935   4.800   7.943 -0.5410 -0.1072  0.0992
  176ASP    OD2 1224   5.723   4.741   7.968 -0.8576 -0.1297  0.1841
  176ASP      C 1225   5.955   4.437   7.967 -0.0349  0.6183 -0.3456
  176ASP      O 1226   6.019   4.457   8.070 -0.6484  0.3491  0.0916
  177PHE      N 1227   5.859   4.342   7.957 -0.1520  0.6639  0.3086
  177PHE     HN 1228   5.810   4.341   7.871  0.8296  0.6418 -0.2702
  177PHE     CA 1229   5.825   4.249   8.060  0.3741 -0.3186 -0.3951
  177PHE     HA 1230   5.807   4.304   8.151  0.5343 -1.5022  0.3674
  177PHE     CB 1231   5.693   4.179   8.023  0.0738 -0.1782  0.4091
  177PHE    HB1 1232   5.693   4.133   7.922  0.3341  1.8420 -0.5580
  177PHE    HB2 1233   5.610   4.253   8.021 -0.7226 -1.0421  0.2666
  177PHE     CG 1234   5.637   4.073   8.113 -0.2051 -0.5438 -0.1905
  177PHE    CD1 1235   5.625   4.111   8.244 -0.3513 -0.2979 -0.2744
  177PHE    HD1 1236   5.659   4.208   8.276 -1.2761 -0.6828  2.1617
  177PHE    CE1 1237   5.569   4.025   8.336 -0.1687  0.0297  0.1514
  177PHE    HE1 1238   5.559   4.053   8.439  0.1690 -2.4487  0.9268
  177PHE     CZ 1239   5.539   3.896   8.296 -0.2253  0.0107  0.2542
  177PHE     HZ 1240   5.503   3.818   8.361 -2.4949 -1.5877 -2.6889
  177PHE    CD2 1241   5.608   3.946   8.069  0.2080 -0.6442 -0.1817
  177PHE    HD2 1242   5.607   3.926   7.963 -2.1092 -0.1954 -0.2960
  177PHE    CE2 1243   5.562   3.859   8.165 -0.3209  0.0667  0.2218
  177PHE    HE2 1244   5.538   3.755   8.149  2.5079 -0.6363  0.0933
  177PHE      C 1245   5.935   4.153   8.091  0.2199 -0.4270 -0.1815
  177PHE      O 1246   5.974   4.137   8.206 -0.2497  0.2846  0.0851
  178HSD      N 1247   5.993   4.086   7.990 -0.1819  0.0811 -0.7594
  178HSD     HN 1248   5.975   4.109   7.895  0.9167  2.9931 -0.3671
  178HSD     CA 1249   6.068   3.967   8.016 -0.0785  0.2383 -0.3377
  178HSD     HA 1250   6.033   3.915   8.104 -0.9696 -2.1931 -2.0154
  178HSD     CB 1251   6.061   3.857   7.909 -0.3658  0.3203 -0.4033
  178HSD    HB1 1252   6.123   3.773   7.946  2.7191  1.4551 -2.6027
  178HSD    HB2 1253   6.099   3.894   7.811  0.9366  0.6212  0.1988
  178HSD    ND1 1254   5.874   3.725   8.010  0.0585 -0.2508  0.6474
  178HSD    HD1 1255   5.910   3.719   8.103 -1.1746 -2.7541  1.0438
  178HSD     CG 1256   5.923   3.798   7.903 -0.2359 -0.0944  0.6182
  178HSD    CE1 1257   5.762   3.664   7.963  0.2300 -0.0540 -0.0238
  178HSD    HE1 1258   5.704   3.606   8.034 -0.9784  0.6579 -0.3928
  178HSD    NE2 1259   5.739   3.693   7.836  0.3621  0.3248  0.0349
  178HSD    CD2 1260   5.842   3.775   7.796  0.5307  0.0931 -0.0120
  178HSD    HD2 1261   5.848   3.802   7.692 -0.6470 -0.0927 -0.1368
  178HSD      C 1262   6.215   3.982   8.033 -0.0738 -0.1071 -0.0510
  178HSD      O 1263   6.280   3.902   8.101  0.6575  0.4452 -0.0769
  179VAL      N 1264   6.280   4.088   7.981  0.0119  0.0112  0.2963
  179VAL     HN 1265   6.224   4.161   7.942  0.4657  0.9556  1.3294
  179VAL     CA 1266   6.422   4.104   7.971  0.0326 -0.2442  0.1662
  179VAL     HA 1267   6.476   4.017   8.005  2.8170  1.5448  0.6583
  179VAL     CB 1268   6.460   4.146   7.832  0.0887  0.0338  0.2645
  179VAL     HB 1269   6.397   4.235   7.813  0.6355  0.6102  1.0948
  179VAL    CG1 1270   6.609   4.178   7.809  0.1786 -0.4242  0.2036
  179VAL   HG11 1271   6.665   4.093   7.765  1.8941  0.4474  0.6397
  179VAL   HG12 1272   6.656   4.217   7.901 -0.9422  2.3412 -0.3062
  179VAL   HG13 1273   6.613   4.258   7.733 -0.6329 -1.1051 -0.5841
  179VAL    CG2 1274   6.405   4.034   7.742 -0.3336 -0.0754  0.6524
  179VAL   HG21 1275   6.452   4.056   7.643 -0.2017  0.3245  0.8030
  179VAL   HG22 1276   6.294   4.034   7.736 -0.3215  0.1851  0.4012
  179VAL   HG23 1277   6.436   3.928   7.756 -3.8605 -1.5203 -1.2146
  179VAL      C 1278   6.461   4.213   8.065  0.2551  0.1159 -0.3414
  179VAL      O 1279   6.533   4.183   8.160 -0.3592 -0.2089  0.0225
  180PHE      N 1280   6.389   4.327   8.063 -0.2123 -0.1719  0.0980
  180PHE     HN 1281   6.322   4.346   7.991 -1.3121  1.4823  1.4674
  180PHE     CA 1282   6.411   4.437   8.151 -0.2327 -0.1153  0.0312
  180PHE     HA 1283   6.518   4.443   8.162  0.0230  0.3966 -2.1985
  180PHE     CB 1284   6.360   4.561   8.075 -0.1498 -0.1381 -0.0608
  180PHE    HB1 1285   6.356   4.652   8.139  0.5075 -0.8479  1.0233
  180PHE    HB2 1286   6.255   4.535   8.048 -0.5941  1.2360  0.2811
  180PHE     CG 1287   6.445   4.591   7.956  0.2859 -0.1752  0.2366
  180PHE    CD1 1288   6.385   4.639   7.842  0.1974  0.4228  0.5331
  180PHE    HD1 1289   6.279   4.662   7.833 -0.0838 -0.5974  1.0068
  180PHE    CE1 1290   6.473   4.677   7.743 -0.4066  0.1986 -0.1011
  180PHE    HE1 1291   6.443   4.720   7.649  3.0448  1.9788 -0.5392
  180PHE     CZ 1292   6.609   4.655   7.742 -0.4984 -0.4019  0.0243
  180PHE     HZ 1293   6.666   4.673   7.652 -0.9942  0.9773 -0.0363
  180PHE    CD2 1294   6.582   4.588   7.966  0.2916  0.9271  0.6487
  180PHE    HD2 1295   6.634   4.553   8.053 -0.0611  1.5641  1.1174
  180PHE    CE2 1296   6.665   4.610   7.859 -0.2223 -0.0480  0.0274
  180PHE    HE2 1297   6.769   4.584   7.846 -0.8809 -2.6805 -0.6417
  180PHE      C 1298   6.353   4.412   8.286 -0.4308 -0.1405 -0.0578
  180PHE      O 1299   6.409   4.453   8.388 -0.1935  0.0524 -0.2665
  181HSD      N 1300   6.239   4.341   8.294 -0.1732 -0.5265  0.2220
  181HSD     HN 1301   6.203   4.302   8.210  1.4212 -1.4119 -0.0814
  181HSD     CA 1302   6.176   4.315   8.420 -0.1488 -0.0969  0.3235
  181HSD     HA 1303   6.096   4.246   8.403  0.0727 -0.0200 -1.1441
  181HSD     CB 1304   6.260   4.249   8.530  0.0532 -0.2518  0.0745
  181HSD    HB1 1305   6.206   4.209   8.618 -0.1813 -0.6179 -0.2345
  181HSD    HB2 1306   6.335   4.315   8.579 -0.8389 -0.0485  1.2009
  181HSD    ND1 1307   6.277   4.004   8.464  0.0481 -0.1422  0.1047
  181HSD    HD1 1308   6.179   3.987   8.471 -0.1560  0.8468 -0.1275
  181HSD     CG 1309   6.334   4.129   8.476  0.0368 -0.0955 -0.2996
  181HSD    CE1 1310   6.377   3.914   8.444 -0.1081 -0.3204  0.1264
  181HSD    HE1 1311   6.358   3.808   8.425  2.1120 -0.7855  0.2979
  181HSD    NE2 1312   6.497   3.967   8.460 -0.0659 -0.2303 -0.4504
  181HSD    CD2 1313   6.466   4.100   8.482 -0.0171 -0.2894 -0.0028
  181HSD    HD2 1314   6.552   4.163   8.500 -0.5966  0.5786 -0.2324
  181HSD      C 1315   6.097   4.432   8.469  0.2240  0.2752  0.0454
  181HSD      O 1316   6.089   4.454   8.589  0.0072  0.3419  0.0202
  182ARG      N 1317   6.029   4.496   8.371 -0.0170 -0.3229 -0.1825
  182ARG     HN 1318   6.027   4.470   8.275 -1.7592  0.8955 -0.5147
  182ARG     CA 1319   5.924   4.585   8.407 -0.2310 -0.1326 -1.2477
  182ARG     HA 1320   5.965   4.638   8.492 -1.6940  0.2993 -0.7764
  182ARG     CB 1321   5.898   4.687   8.295 -0.8782  0.7417 -0.3207
  182ARG    HB1 1322   5.805   4.747   8.307 -0.9342  0.5648  0.1505
  182ARG    HB2 1323   5.878   4.640   8.196 -2.0918 -1.2541  0.8027
  182ARG     CG 1324   6.004   4.797   8.304 -0.2477  0.0854  0.4574
  182ARG    HG1 1325   5.998   4.838   8.407 -1.7906  2.7455 -0.5800
  182ARG    HG2 1326   5.963   4.887   8.253  0.1769  0.2532  0.4095
  182ARG     CD 1327   6.146   4.765   8.255 -0.5712  0.2966 -0.6525
  182ARG    HD1 1328   6.138   4.725   8.152  0.2722  0.0676 -0.6336
  182ARG    HD2 1329   6.196   4.692   8.322 -1.9478  0.8850  1.0954
  182ARG     NE 1330   6.220   4.894   8.255  0.3715 -0.2350 -0.4196
  182ARG     HE 1331   6.246   4.935   8.342 -1.5930 -0.2749  0.2401
  182ARG     CZ 1332   6.212   4.982   8.150  0.6938 -0.1223 -0.3506
  182ARG    NH1 1333   6.146   4.950   8.034 -0.0660 -0.4506  0.1652
  182ARG   HH11 1334   6.075   4.879   8.033  0.3037 -0.8460  0.8144
  182ARG   HH12 1335   6.155   5.003   7.950 -0.2163  1.0398  1.0543
  182ARG    NH2 1336   6.266   5.106   8.162 -0.4567  0.3769 -0.2737
  182ARG   HH21 1337   6.302   5.133   8.251 -0.5621 -1.1902  0.2649
  182ARG   HH22 1338   6.244   5.181   8.099 -2.1977  1.9230  1.9874
  182ARG      C 1339   5.795   4.523   8.449 -0.4779  0.6479 -0.8226
  182ARG      O 1340   5.762   4.414   8.403  0.0223 -0.1098  0.5531
  183LYS      N 1341   5.730   4.592   8.544  0.1188  0.2710 -0.1302
  183LYS     HN 1342   5.762   4.677   8.585 -1.6952  0.2199  1.5670
  183LYS     CA 1343   5.595   4.559   8.576  0.2198 -0.0193  0.0003
  183LYS     HA 1344   5.572   4.475   8.512 -1.5398  0.1312  0.3867
  183LYS     CB 1345   5.575   4.524   8.725 -0.3534 -0.3607 -0.1544
  183LYS    HB1 1346   5.469   4.494   8.741 -0.1410 -2.5027 -2.2317
  183LYS    HB2 1347   5.610   4.612   8.783  0.3668 -0.9597  0.3271
  183LYS     CG 1348   5.655   4.403   8.771  0.0070 -0.0269  0.1024
  183LYS    HG1 1349   5.759   4.407   8.733  0.5544 -1.2121  1.3549
  183LYS    HG2 1350   5.618   4.310   8.723  0.5047  1.4561 -3.3911
  183LYS     CD 1351   5.655   4.379   8.923 -0.2882 -0.1576  0.0829
  183LYS    HD1 1352   5.589   4.290   8.923 -1.6306  0.8169  0.9716
  183LYS    HD2 1353   5.591   4.453   8.975 -0.5229  1.4763 -2.3538
  183LYS     CE 1354   5.791   4.349   8.985 -0.0226  0.0350 -0.3956
  183LYS    HE1 1355   5.861   4.434   8.999  0.3073 -0.3420  0.3483
  183LYS    HE2 1356   5.838   4.277   8.914 -0.0187  0.1818 -0.5412
  183LYS     NZ 1357   5.768   4.285   9.117  0.3120 -0.0552 -0.3807
  183LYS    HZ1 1358   5.840   4.213   9.137 -1.8205 -2.5539 -1.1084
  183LYS    HZ2 1359   5.683   4.226   9.113  1.7600 -2.2957  0.1184
  183LYS    HZ3 1360   5.759   4.352   9.196 -0.1852  0.3042 -0.7353
  183LYS      C 1361   5.507   4.673   8.538 -0.1122 -0.1046  0.4910
  183LYS      O 1362   5.539   4.790   8.559  0.6537 -0.3220  0.5816
  184ASP      N 1363   5.394   4.648   8.469 -0.1097  0.1279  0.3991
  184ASP     HN 1364   5.375   4.550   8.464  0.3901  0.0754 -0.9594
  184ASP     CA 1365   5.310   4.743   8.404 -0.0177 -0.1336 -0.1121
  184ASP     HA 1366   5.368   4.810   8.342 -0.0720  0.2426  0.2357
  184ASP     CB 1367   5.200   4.672   8.324 -0.0830  0.2086 -0.3268
  184ASP    HB1 1368   5.115   4.739   8.296 -0.2158  0.8191  1.4004
  184ASP    HB2 1369   5.159   4.587   8.383  1.0812 -0.8040 -0.9361
  184ASP     CG 1370   5.257   4.621   8.193  0.0072 -0.0125 -0.2001
  184ASP    OD1 1371   5.336   4.688   8.120 -0.0369 -0.2115 -0.4295
  184ASP    OD2 1372   5.222   4.507   8.154 -0.4285  0.0069  0.1357
  184ASP      C 1373   5.239   4.824   8.507  0.2937  0.2014 -0.1588
  184ASP      O 1374   5.237   4.799   8.628  0.1557 -0.4190 -0.2864
  185SER      N 1375   5.168   4.928   8.459 -0.0638  0.1922  0.3410
  185SER     HN 1376   5.172   4.950   8.362  1.0233  0.7925  0.5085
  185SER     CA 1377   5.103   5.033   8.532 -0.2527 -0.4501  1.1179
  185SER     HA 1378   5.052   4.990   8.617  0.9909 -0.5063  1.8530
  185SER     CB 1379   5.204   5.136   8.583 -0.0717 -0.1167  0.1050
  185SER    HB1 1380   5.252   5.171   8.488 -2.4118  1.3362 -0.6059
  185SER    HB2 1381   5.276   5.087   8.651 -0.4731 -1.2210 -0.2435
  185SER     OG 1382   5.146   5.248   8.647  1.1106  0.1274  0.7761
  185SER    HG1 1383   5.207   5.322   8.635  1.2376 -0.1290 -0.1774
  185SER      C 1384   5.001   5.090   8.439  0.1672 -0.2770  0.7600
  185SER      O 1385   5.011   5.069   8.318 -0.2372  0.1693  0.6441
  186ARG      N 1386   4.908   5.178   8.481 -0.0574 -0.0471 -0.2025
  186ARG     HN 1387   4.922   5.213   8.573  1.3267 -1.4882  0.1770
  186ARG     CA 1388   4.788   5.218   8.415 -0.1059 -0.5589 -0.4265
  186ARG     HA 1389   4.732   5.128   8.392 -3.3112  0.4983  2.4879
  186ARG     CB 1390   4.699   5.309   8.501  0.7339  0.3143 -0.4658
  186ARG    HB1 1391   4.765   5.386   8.546  0.6734  0.9866 -1.5038
  186ARG    HB2 1392   4.666   5.242   8.584  2.7676  1.2708  1.1878
  186ARG     CG 1393   4.580   5.380   8.438  0.0595  0.3265  0.7838
  186ARG    HG1 1394   4.496   5.309   8.419 -0.9292  1.3330  1.2273
  186ARG    HG2 1395   4.604   5.428   8.341 -0.3029 -1.4635 -0.2346
  186ARG     CD 1396   4.515   5.496   8.514  0.0249  0.7183  0.1635
  186ARG    HD1 1397   4.414   5.524   8.478  0.3042 -0.3310 -1.5293
  186ARG    HD2 1398   4.573   5.591   8.518 -1.1651  1.5494 -1.2412
  186ARG     NE 1399   4.497   5.446   8.653  0.1522  0.4075  0.0667
  186ARG     HE 1400   4.501   5.346   8.662 -3.8287  0.2762  2.7834
  186ARG     CZ 1401   4.501   5.519   8.767 -0.3425  0.1308  0.2652
  186ARG    NH1 1402   4.514   5.655   8.772 -0.0364  0.1154 -0.0848
  186ARG   HH11 1403   4.496   5.713   8.692 -0.8882  3.1531  2.1332
  186ARG   HH12 1404   4.466   5.695   8.850 -2.2268 -2.5884  0.0959
  186ARG    NH2 1405   4.497   5.445   8.882  0.3410  0.2367  0.3597
  186ARG   HH21 1406   4.473   5.351   8.860 -1.3272  0.2170  2.0068
  186ARG   HH22 1407   4.476   5.485   8.971 -1.7160  0.4415 -0.1767
  186ARG      C 1408   4.804   5.277   8.279  0.2861  0.2028 -0.0566
  186ARG      O 1409   4.750   5.221   8.183  0.3486 -0.0708  0.0684
  187ASN      N 1410   4.881   5.385   8.258  0.3447  0.1117 -0.3108
  187ASN     HN 1411   4.927   5.430   8.334  0.2374 -1.1272  0.5241
  187ASN     CA 1412   4.900   5.459   8.137 -0.1389  0.2993 -0.2710
  187ASN     HA 1413   4.805   5.489   8.094  0.3199  1.8673 -0.2604
  187ASN     CB 1414   4.966   5.596   8.163  0.0940  0.1495 -0.0756
  187ASN    HB1 1415   4.971   5.655   8.069  0.1608 -1.1088 -0.8958
  187ASN    HB2 1416   5.069   5.572   8.199  0.1272  1.0000  0.4228
  187ASN     CG 1417   4.879   5.678   8.256  0.0339  0.2147 -0.1899
  187ASN    OD1 1418   4.757   5.665   8.268  0.1482 -0.2909  0.4842
  187ASN    ND2 1419   4.942   5.772   8.332 -0.2595  0.2348  0.0320
  187ASN   HD21 1420   4.888   5.819   8.402  0.7041  1.1181  0.2079
  187ASN   HD22 1421   5.037   5.801   8.321 -0.4974  2.2586  2.4489
  187ASN      C 1422   4.975   5.381   8.035  0.0778  0.0789  0.0584
  187ASN      O 1423   4.948   5.385   7.916 -0.2749 -0.2838  0.1270
  188VAL      N 1424   5.074   5.302   8.080 -0.2469 -0.1870  0.3062
  188VAL     HN 1425   5.108   5.306   8.174 -2.5652  0.6940  1.1829
  188VAL     CA 1426   5.149   5.219   7.991  0.1269  0.0672  0.3842
  188VAL     HA 1427   5.182   5.275   7.904  0.3037 -0.3639  0.1737
  188VAL     CB 1428   5.287   5.186   8.041  0.2251 -0.3005 -0.1176
  188VAL     HB 1429   5.332   5.283   8.071  2.6634 -2.0107  2.2241
  188VAL    CG1 1430   5.291   5.096   8.166  0.1589  0.1270  0.1933
  188VAL   HG11 1431   5.397   5.079   8.193  0.1003  1.2815  1.2668
  188VAL   HG12 1432   5.244   4.996   8.151  2.1355 -0.6827 -0.9058
  188VAL   HG13 1433   5.249   5.139   8.260  1.1962 -0.4434  0.9288
  188VAL    CG2 1434   5.377   5.131   7.929 -0.1930 -0.4390 -0.3904
  188VAL   HG21 1435   5.481   5.149   7.965 -0.4173  0.3141 -0.0898
  188VAL   HG22 1436   5.360   5.173   7.828 -3.4958 -1.0603 -0.1972
  188VAL   HG23 1437   5.372   5.022   7.914  1.7787 -0.7056  0.5642
  188VAL      C 1438   5.079   5.093   7.954  0.2778 -0.0436  0.4734
  188VAL      O 1439   5.080   5.053   7.838 -0.0188  0.5067  0.2716
  189PHE      N 1440   4.992   5.033   8.037 -0.6318  0.2987 -0.2041
  189PHE     HN 1441   4.977   5.072   8.128  2.8061 -1.9612  1.5948
  189PHE     CA 1442   4.905   4.924   8.006 -0.4380  0.0771  0.0159
  189PHE     HA 1443   4.958   4.843   7.960  1.6247  0.6402  1.2725
  189PHE     CB 1444   4.842   4.885   8.141 -0.2232  0.2252  0.1590
  189PHE    HB1 1445   4.763   4.958   8.166 -0.1836  0.6710 -0.9893
  189PHE    HB2 1446   4.911   4.868   8.227 -2.2172  1.7294  2.1684
  189PHE     CG 1447   4.770   4.756   8.122  0.3803 -0.0875 -0.0452
  189PHE    CD1 1448   4.650   4.735   8.058  0.7097 -0.9282 -0.4089
  189PHE    HD1 1449   4.596   4.820   8.018 -4.2047 -3.7777 -0.7472
  189PHE    CE1 1450   4.595   4.609   8.050 -0.6637 -0.4295  0.5991
  189PHE    HE1 1451   4.500   4.595   8.001 -0.4370 -2.6523  0.7090
  189PHE     CZ 1452   4.661   4.502   8.106 -0.1058 -0.0877  0.6049
  189PHE     HZ 1453   4.619   4.404   8.090 -0.4526  0.1084  0.2871
  189PHE    CD2 1454   4.829   4.650   8.186  0.5642  0.3549  0.5257
  189PHE    HD2 1455   4.924   4.660   8.237  1.0236  0.8038 -0.3866
  189PHE    CE2 1456   4.773   4.524   8.182  0.0355  0.5975  0.2060
  189PHE    HE2 1457   4.809   4.442   8.242 -1.9549  0.3678  1.1814
  189PHE      C 1458   4.809   4.961   7.898 -0.4796 -0.4435 -0.1271
  189PHE      O 1459   4.781   4.888   7.803 -0.1031 -0.2039 -0.4237
  190LEU      N 1460   4.747   5.079   7.919  0.1778 -0.0668 -0.2900
  190LEU     HN 1461   4.764   5.130   8.003  1.2127 -2.1878  0.8687
  190LEU     CA 1462   4.665   5.135   7.816  0.2657 -0.0342 -0.3422
  190LEU     HA 1463   4.596   5.055   7.792  1.4149 -0.2291 -3.3712
  190LEU     CB 1464   4.590   5.260   7.865  0.4339  0.0719 -0.3546
  190LEU    HB1 1465   4.517   5.281   7.784 -0.3245 -2.5739 -0.4603
  190LEU    HB2 1466   4.655   5.348   7.886  0.0149  0.1341  0.7096
  190LEU     CG 1467   4.507   5.240   7.993  0.3037  0.5331 -0.3665
  190LEU     HG 1468   4.570   5.179   8.061 -0.5634 -0.6076 -0.5556
  190LEU    CD1 1469   4.478   5.377   8.056  0.3168  0.3518  0.0380
  190LEU   HD11 1470   4.561   5.442   8.091  0.4790  1.3822 -2.0946
  190LEU   HD12 1471   4.417   5.362   8.147  1.2524 -0.8942  0.4898
  190LEU   HD13 1472   4.413   5.427   7.981 -0.4120 -2.7837 -1.6008
  190LEU    CD2 1473   4.377   5.160   7.974  0.4528  0.2650 -0.2707
  190LEU   HD21 1474   4.405   5.069   7.917  3.2006 -1.2737  3.1537
  190LEU   HD22 1475   4.298   5.216   7.919  1.6268  0.2326 -2.0883
  190LEU   HD23 1476   4.336   5.131   8.073  1.1167  2.7461  0.8002
  190LEU      C 1477   4.740   5.173   7.693 -0.0668  0.5118 -0.3779
  190LEU      O 1478   4.681   5.166   7.585  0.1374  0.1135 -0.4668
  191PHE      N 1479   4.869   5.210   7.694  0.1197 -0.1272 -0.3311
  191PHE     HN 1480   4.918   5.231   7.779  1.6007 -0.6561 -1.0209
  191PHE     CA 1481   4.944   5.227   7.574  0.0162 -0.0632 -0.3860
  191PHE     HA 1482   4.888   5.290   7.506 -0.5349  1.3868  1.3294
  191PHE     CB 1483   5.074   5.306   7.594  0.1512 -0.3620 -0.0931
  191PHE    HB1 1484   5.143   5.260   7.668  0.8294  2.1062  0.8977
  191PHE    HB2 1485   5.046   5.398   7.649  0.3297 -1.2036  1.4674
  191PHE     CG 1486   5.152   5.331   7.470 -0.3430 -0.1377 -0.3581
  191PHE    CD1 1487   5.105   5.421   7.377 -0.9023 -0.3638 -0.2942
  191PHE    HD1 1488   5.007   5.467   7.387 -1.2328 -0.7292 -1.6263
  191PHE    CE1 1489   5.187   5.455   7.272  0.1923 -0.0537  0.6396
  191PHE    HE1 1490   5.152   5.521   7.194  0.1897 -0.9423 -0.1199
  191PHE     CZ 1491   5.315   5.407   7.260  0.4271  0.6933  0.1223
  191PHE     HZ 1492   5.374   5.442   7.176 -0.5370 -0.1295 -0.9308
  191PHE    CD2 1493   5.277   5.276   7.455 -0.1254  0.3183 -0.2205
  191PHE    HD2 1494   5.315   5.210   7.531 -0.4650 -0.6415 -0.8668
  191PHE    CE2 1495   5.361   5.319   7.354  0.0873  0.3534 -0.0284
  191PHE    HE2 1496   5.462   5.280   7.350  0.0838  0.4228 -0.8758
  191PHE      C 1497   4.960   5.102   7.495 -0.4250 -0.3427 -0.0368
  191PHE      O 1498   4.937   5.096   7.374 -0.1151 -0.5673 -0.0856
  192LYS      N 1499   4.991   4.992   7.566 -0.1155 -0.1641  0.1063
  192LYS     HN 1500   5.006   4.994   7.664 -0.7476 -3.1001  0.3686
  192LYS     CA 1501   4.997   4.854   7.529 -0.5738  0.0080 -0.6331
  192LYS     HA 1502   5.061   4.850   7.441  0.0923  2.8313 -0.3668
  192LYS     CB 1503   5.057   4.772   7.644 -0.0630  0.2101 -0.7482
  192LYS    HB1 1504   5.031   4.664   7.645  0.3566  0.0270  2.8015
  192LYS    HB2 1505   5.001   4.805   7.734 -0.0705  0.2581 -0.7701
  192LYS     CG 1506   5.209   4.788   7.644 -0.0765  0.3570 -0.0678
  192LYS    HG1 1507   5.222   4.897   7.662 -1.7797  0.6545 -0.4257
  192LYS    HG2 1508   5.254   4.767   7.545  0.6751 -1.2064  0.5683
  192LYS     CD 1509   5.273   4.711   7.759  0.1640 -0.0491 -0.4727
  192LYS    HD1 1510   5.246   4.603   7.751 -1.8999  0.1493  2.2576
  192LYS    HD2 1511   5.217   4.755   7.845  1.5098  0.4529  0.1758
  192LYS     CE 1512   5.425   4.719   7.774  0.0987  0.4995 -0.0656
  192LYS    HE1 1513   5.447   4.827   7.788 -0.8567  0.8062 -0.8479
  192LYS    HE2 1514   5.477   4.677   7.685 -1.8289 -1.5283 -0.3172
  192LYS     NZ 1515   5.468   4.656   7.900 -0.2982 -0.2026 -0.2787
  192LYS    HZ1 1516   5.444   4.555   7.912  0.1740  0.0099  3.6451
  192LYS    HZ2 1517   5.400   4.688   7.971  0.1141 -1.2952  0.6519
  192LYS    HZ3 1518   5.564   4.686   7.927 -0.8872  1.2336  0.2847
  192LYS      C 1519   4.872   4.798   7.471 -0.5404 -0.0994 -0.6024
  192LYS      O 1520   4.869   4.744   7.361 -0.1558 -0.1090 -0.6072
  193LEU      N 1521   4.759   4.820   7.542 -0.0945 -0.2602  0.1717
  193LEU     HN 1522   4.768   4.863   7.631  2.0651  2.5985 -1.2442
  193LEU     CA 1523   4.627   4.793   7.494 -0.0351 -0.3821  0.0754
  193LEU     HA 1524   4.611   4.688   7.474 -1.4301 -0.1247 -0.2816
  193LEU     CB 1525   4.525   4.827   7.604 -0.0536  0.2726 -0.1383
  193LEU    HB1 1526   4.523   4.934   7.632  0.6407  0.3332 -0.3137
  193LEU    HB2 1527   4.548   4.774   7.699 -0.0818  1.2769  0.4402
  193LEU     CG 1528   4.382   4.788   7.563  0.0490  0.0053 -0.2505
  193LEU     HG 1529   4.359   4.843   7.469 -1.4391  0.1189  0.1478
  193LEU    CD1 1530   4.357   4.638   7.541 -0.9029  0.0790  0.2676
  193LEU   HD11 1531   4.253   4.613   7.508 -0.8254  1.0223 -0.7508
  193LEU   HD12 1532   4.376   4.601   7.644  3.2330  2.0558  0.4079
  193LEU   HD13 1533   4.430   4.599   7.466  0.2698  0.0764  1.3814
  193LEU    CD2 1534   4.279   4.832   7.669  0.2950 -0.7987  0.3262
  193LEU   HD21 1535   4.307   4.931   7.710  1.0557 -0.1077 -1.7315
  193LEU   HD22 1536   4.264   4.758   7.751  3.2852 -1.1603  0.6935
  193LEU   HD23 1537   4.184   4.848   7.614 -0.3532 -0.5370  1.4784
  193LEU      C 1538   4.590   4.868   7.371 -0.0138 -0.2213  0.1670
  193LEU      O 1539   4.537   4.815   7.272  0.7217 -0.0043 -0.3462
  194GLY      N 1540   4.617   4.999   7.373  0.2195 -0.2518 -0.6762
  194GLY     HN 1541   4.664   5.037   7.452  1.6634  0.9319 -2.0495
  194GLY     CA 1542   4.602   5.099   7.271  0.1778  0.0092 -0.4144
  194GLY    HA1 1543   4.653   5.183   7.316  2.1485 -2.4468  2.3796
  194GLY    HA2 1544   4.497   5.120   7.262 -0.5399 -2.0552  1.9914
  194GLY      C 1545   4.667   5.062   7.142  0.3182  0.2007 -0.3993
  194GLY      O 1546   4.605   5.074   7.037 -0.1580 -0.0773 -0.1563
  195GLY      N 1547   4.789   5.004   7.143  0.0592 -0.3624  0.2807
  195GLY     HN 1548   4.834   4.996   7.231  1.2891 -0.7232 -0.3652
  195GLY     CA 1549   4.850   4.962   7.021 -0.0679  0.1271  0.0427
  195GLY    HA1 1550   4.949   4.921   7.028 -0.3103 -0.4029  0.4181
  195GLY    HA2 1551   4.840   5.044   6.951  1.1444  0.0695 -0.2144
  195GLY      C 1552   4.780   4.848   6.954  0.7113 -0.3324  0.0074
  195GLY      O 1553   4.745   4.861   6.837  0.0951 -0.3569  0.1909
  196VAL      N 1554   4.748   4.741   7.030 -0.2849 -0.1750 -0.1803
  196VAL     HN 1555   4.792   4.742   7.119 -0.8533 -0.6291  0.1065
  196VAL     CA 1556   4.670   4.631   6.982 -0.2543 -0.2550 -0.0473
  196VAL     HA 1557   4.731   4.592   6.902 -0.1900 -2.4217  0.9776
  196VAL     CB 1558   4.656   4.530   7.092  0.3690 -0.0545  0.2195
  196VAL     HB 1559   4.621   4.586   7.182  0.4216 -0.3212  0.4042
  196VAL    CG1 1560   4.551   4.422   7.059 -0.4930  0.9124 -0.2723
  196VAL   HG11 1561   4.453   4.466   7.031  0.0993  1.0306 -2.3233
  196VAL   HG12 1562   4.532   4.361   7.150 -0.3427  0.3928 -0.5893
  196VAL   HG13 1563   4.585   4.351   6.981  1.6713  1.1976  0.3410
  196VAL    CG2 1564   4.791   4.464   7.125  0.6646  0.2216 -0.4136
  196VAL   HG21 1565   4.868   4.532   7.166  1.1478 -0.3262 -0.4031
  196VAL   HG22 1566   4.819   4.410   7.033 -0.3321 -1.0370 -0.0060
  196VAL   HG23 1567   4.761   4.389   7.201  0.0792  0.2182 -0.6417
  196VAL      C 1568   4.536   4.669   6.928 -0.2489  0.0365  0.1441
  196VAL      O 1569   4.502   4.629   6.817  0.4839 -0.0300 -0.0635
  197THR      N 1570   4.459   4.749   7.004 -0.8499 -0.1503 -0.2614
  197THR     HN 1571   4.499   4.777   7.091  1.2258  1.0305 -1.5075
  197THR     CA 1572   4.326   4.789   6.972 -0.7835  0.1282 -0.1964
  197THR     HA 1573   4.278   4.694   6.956  1.9761 -1.9675  2.8664
  197THR     CB 1574   4.244   4.857   7.078 -0.2431  0.6791 -0.1275
  197THR     HB 1575   4.152   4.902   7.034  0.4027  1.5536 -0.6188
  197THR    OG1 1576   4.314   4.963   7.141  0.0072  0.6195 -0.3020
  197THR    HG1 1577   4.396   4.916   7.156  0.6798  1.5393 -0.9969
  197THR    CG2 1578   4.208   4.764   7.195  0.7057  0.2394 -0.1776
  197THR   HG21 1579   4.134   4.811   7.263 -1.0200 -0.6936 -1.3321
  197THR   HG22 1580   4.299   4.715   7.235  0.2633 -0.7038 -0.2958
  197THR   HG23 1581   4.154   4.672   7.164  1.6864 -0.9808  1.5659
  197THR      C 1582   4.322   4.875   6.850  0.1533  0.2730 -0.1325
  197THR      O 1583   4.238   4.863   6.761  0.6539 -0.2211 -0.5404
  198ALA      N 1584   4.412   4.972   6.830  0.0425  0.4114  0.0388
  198ALA     HN 1585   4.489   4.990   6.891  1.0042 -1.3569 -0.5994
  198ALA     CA 1586   4.412   5.049   6.709  0.0824 -0.1050 -0.2904
  198ALA     HA 1587   4.315   5.092   6.688  0.4281 -0.0217 -1.8094
  198ALA     CB 1588   4.503   5.173   6.718  0.4019 -0.3907  0.4836
  198ALA    HB1 1589   4.503   5.234   6.625 -0.8221 -1.4569 -0.2446
  198ALA    HB2 1590   4.608   5.151   6.746  0.7544  1.0209  0.3527
  198ALA    HB3 1591   4.456   5.231   6.801  0.6258  1.5308 -0.6695
  198ALA      C 1592   4.459   4.973   6.590  0.3170  0.5608 -0.6270
  198ALA      O 1593   4.419   5.004   6.478  0.2392  0.0364 -0.7453
  199SER      N 1594   4.546   4.872   6.605  0.0194  0.4076  0.1123
  199SER     HN 1595   4.596   4.868   6.691  0.8862  0.6000 -0.3628
  199SER     CA 1596   4.592   4.785   6.501 -0.3566  0.1996  0.1219
  199SER     HA 1597   4.640   4.849   6.429  1.6004 -1.0449  0.2466
  199SER     CB 1598   4.704   4.692   6.550 -0.9619 -0.5193  0.1704
  199SER    HB1 1599   4.682   4.626   6.636  2.9668 -0.0977  1.7270
  199SER    HB2 1600   4.787   4.763   6.572 -0.2107 -0.5757 -2.1523
  199SER     OG 1601   4.755   4.603   6.451 -0.1665 -0.1159  0.2089
  199SER    HG1 1602   4.810   4.653   6.391  0.0592  0.1439  0.6218
  199SER      C 1603   4.473   4.717   6.442 -0.0905  0.0084 -0.1944
  199SER      O 1604   4.469   4.715   6.319 -0.1122 -0.2400 -0.1906
  200PHE      N 1605   4.375   4.659   6.513 -0.0544  0.2420  0.0436
  200PHE     HN 1606   4.374   4.663   6.613 -2.4721 -0.1835  0.0855
  200PHE     CA 1607   4.259   4.608   6.448  0.0599  0.2028 -0.1283
  200PHE     HA 1608   4.297   4.537   6.376 -0.7660 -0.5190  0.1316
  200PHE     CB 1609   4.188   4.523   6.555 -0.2955  0.3531 -0.2405
  200PHE    HB1 1610   4.155   4.593   6.634  0.5882 -1.7367  2.1439
  200PHE    HB2 1611   4.258   4.450   6.602  0.2352  0.9463 -0.0896
  200PHE     CG 1612   4.067   4.457   6.499 -0.2201  0.7501 -0.8807
  200PHE    CD1 1613   4.068   4.375   6.388 -0.1868  0.1709 -0.4543
  200PHE    HD1 1614   4.157   4.352   6.331  0.8623  1.3513  0.6435
  200PHE    CE1 1615   3.952   4.310   6.354 -0.1994  0.0485 -0.1822
  200PHE    HE1 1616   3.961   4.241   6.271 -2.3190 -1.9915  1.1284
  200PHE     CZ 1617   3.833   4.326   6.421 -0.2290 -0.4339 -0.1113
  200PHE     HZ 1618   3.753   4.257   6.399  0.7667 -2.1449  1.3415
  200PHE    CD2 1619   3.950   4.483   6.566 -0.0299 -0.0234 -0.2367
  200PHE    HD2 1620   3.947   4.541   6.656 -0.3858 -0.4311  0.0178
  200PHE    CE2 1621   3.838   4.412   6.528  0.2363 -0.5602 -0.0294
  200PHE    HE2 1622   3.748   4.419   6.588  0.6246  1.5538  0.3665
  200PHE      C 1623   4.164   4.698   6.377  0.2683  0.1557 -0.4701
  200PHE      O 1624   4.122   4.677   6.263 -0.0649 -0.0771 -0.3072
  201THR      N 1625   4.147   4.815   6.441  0.3064  0.1642 -0.4751
  201THR     HN 1626   4.180   4.822   6.535 -2.6675 -0.9765  0.7575
  201THR     CA 1627   4.060   4.921   6.399  0.1367  0.1012 -0.2841
  201THR     HA 1628   3.963   4.878   6.380  0.1152 -0.2155  0.5002
  201THR     CB 1629   4.048   5.029   6.501 -0.1006 -0.1319 -0.0636
  201THR     HB 1630   4.148   5.075   6.517  1.2086 -2.2052 -1.7762
  201THR    OG1 1631   4.006   4.966   6.621  0.8276 -0.3860  0.1342
  201THR    HG1 1632   4.084   4.928   6.662 -1.2251 -1.6702  3.2577
  201THR    CG2 1633   3.957   5.148   6.466 -0.1465 -0.2141 -0.2227
  201THR   HG21 1634   3.988   5.193   6.369  2.7423  0.8840  1.1010
  201THR   HG22 1635   3.972   5.224   6.546 -0.5383 -0.2671 -0.0970
  201THR   HG23 1636   3.850   5.118   6.460 -0.1695 -0.0251 -0.7918
  201THR      C 1637   4.110   4.976   6.270  0.2513 -0.1666 -0.3545
  201THR      O 1638   4.031   4.998   6.178 -0.2855 -0.2779  0.0766
  202ALA      N 1639   4.242   4.994   6.251  0.3231  0.1577  0.4421
  202ALA     HN 1640   4.307   4.986   6.326  1.5296  0.3980 -0.5525
  202ALA     CA 1641   4.308   5.027   6.128  0.4276 -0.6837  0.2676
  202ALA     HA 1642   4.261   5.115   6.087  0.0586 -1.3868 -0.8612
  202ALA     CB 1643   4.457   5.059   6.151  0.3088  0.0513  0.0472
  202ALA    HB1 1644   4.516   4.973   6.191 -0.3216  0.3414  1.6941
  202ALA    HB2 1645   4.452   5.142   6.224 -0.4008 -1.7105  2.1359
  202ALA    HB3 1646   4.503   5.096   6.057 -0.0955 -2.3565 -1.1956
  202ALA      C 1647   4.296   4.930   6.016  0.0431 -0.2173 -0.0957
  202ALA      O 1648   4.265   4.968   5.903  0.2762  0.1951 -0.0243
  203SER      N 1649   4.307   4.801   6.050 -0.7326 -0.2958 -0.1222
  203SER     HN 1650   4.333   4.780   6.144  1.6045  0.6874 -0.4866
  203SER     CA 1651   4.293   4.685   5.967 -0.6895 -0.7396  0.4830
  203SER     HA 1652   4.353   4.689   5.878 -0.0259 -1.1645  0.9054
  203SER     CB 1653   4.338   4.558   6.041 -0.0510 -0.6044  0.3309
  203SER    HB1 1654   4.321   4.478   5.966  1.5294 -0.9684  0.3366
  203SER    HB2 1655   4.276   4.523   6.126 -0.4209 -1.6922 -0.3577
  203SER     OG 1656   4.474   4.561   6.081  0.1578 -0.6551 -0.3675
  203SER    HG1 1657   4.482   4.611   6.162  0.4867 -0.6032 -0.4305
  203SER      C 1658   4.152   4.677   5.920 -0.5828 -0.2295  0.0801
  203SER      O 1659   4.130   4.658   5.800  0.1469  0.1973 -0.1267
  204VAL      N 1660   4.049   4.703   6.002 -0.0592  0.4064  0.5480
  204VAL     HN 1661   4.066   4.690   6.100 -0.6831 -0.4565  0.5572
  204VAL     CA 1662   3.913   4.708   5.958  0.0178  0.1416  0.2777
  204VAL     HA 1663   3.876   4.621   5.905  1.1013 -0.4058  0.3892
  204VAL     CB 1664   3.824   4.718   6.078 -0.1741 -0.6280  0.2042
  204VAL     HB 1665   3.869   4.805   6.131  3.8264 -1.2061 -1.8002
  204VAL    CG1 1666   3.679   4.758   6.046 -0.0120 -0.0936  0.1238
  204VAL   HG11 1667   3.622   4.783   6.137 -2.7401  0.7135 -1.6746
  204VAL   HG12 1668   3.636   4.668   5.997 -0.5179 -1.5427  3.0517
  204VAL   HG13 1669   3.676   4.847   5.979  0.6744  0.0756  0.3031
  204VAL    CG2 1670   3.831   4.597   6.173  0.2753 -0.1882  0.7401
  204VAL   HG21 1671   3.781   4.513   6.120 -1.2621  0.0463  1.7755
  204VAL   HG22 1672   3.779   4.611   6.269 -1.8430 -1.6613 -0.1116
  204VAL   HG23 1673   3.934   4.558   6.190 -0.0682 -0.8636  1.2978
  204VAL      C 1674   3.883   4.821   5.865  0.2402 -0.2186 -0.2325
  204VAL      O 1675   3.816   4.808   5.762 -0.0224 -0.1388 -0.0723
  205GLY      N 1676   3.934   4.940   5.900 -0.0545 -0.1707  0.0327
  205GLY     HN 1677   3.979   4.944   5.989  0.0324 -0.4829  0.0035
  205GLY     CA 1678   3.907   5.062   5.831 -0.5877 -0.1929  0.1983
  205GLY    HA1 1679   3.965   5.126   5.896  1.5971 -1.8790  0.0228
  205GLY    HA2 1680   3.802   5.087   5.825 -0.8122 -1.3497 -0.9881
  205GLY      C 1681   3.964   5.063   5.693 -0.3164 -0.8799  0.3048
  205GLY      O 1682   3.907   5.119   5.600  0.6886 -0.2332  0.0622
  206SER      N 1683   4.085   5.007   5.675  0.0801  0.0364  0.0416
  206SER     HN 1684   4.141   4.979   5.753  2.4909 -4.2492 -2.8060
  206SER     CA 1685   4.146   4.975   5.550 -0.4075 -0.0622 -0.1707
  206SER     HA 1686   4.176   5.073   5.515 -1.2972  0.3994  0.3187
  206SER     CB 1687   4.274   4.894   5.576 -0.6863 -0.2155  0.7495
  206SER    HB1 1688   4.317   4.862   5.479 -2.7197 -0.4905 -0.1159
  206SER    HB2 1689   4.252   4.805   5.638 -1.9855  0.7153  1.6791
  206SER     OG 1690   4.369   4.976   5.643 -0.0843 -0.3374  0.0588
  206SER    HG1 1691   4.338   4.984   5.734 -1.6821  0.2503 -0.5038
  206SER      C 1692   4.059   4.907   5.450 -0.0570 -0.1970 -0.3853
  206SER      O 1693   4.067   4.939   5.331 -0.1052 -0.1503 -0.3753
  207LEU      N 1694   3.980   4.807   5.493  0.2178 -0.1112  0.3204
  207LEU     HN 1695   3.968   4.782   5.589  1.5179 -2.4931 -0.0445
  207LEU     CA 1696   3.893   4.736   5.405 -0.0584  0.0806  0.4377
  207LEU     HA 1697   3.934   4.730   5.305 -0.2015 -1.5793  0.4525
  207LEU     CB 1698   3.869   4.593   5.455  0.3035 -0.4575 -0.8832
  207LEU    HB1 1699   3.804   4.538   5.383  0.3087  0.9207 -1.9762
  207LEU    HB2 1700   3.812   4.598   5.551 -0.4421  0.9129 -1.3752
  207LEU     CG 1701   3.991   4.504   5.482  0.2246 -0.2248  0.2848
  207LEU     HG 1702   4.039   4.541   5.576  0.4273 -2.1012  0.9750
  207LEU    CD1 1703   3.947   4.358   5.504 -0.2921 -0.0970  0.0925
  207LEU   HD11 1704   3.895   4.314   5.416 -1.6425  0.5004  0.5544
  207LEU   HD12 1705   3.882   4.348   5.594  0.8973  0.6239  1.0601
  207LEU   HD13 1706   4.031   4.286   5.512 -0.5914 -0.2950  1.6520
  207LEU    CD2 1707   4.094   4.513   5.369 -0.0532 -0.5218  0.0065
  207LEU   HD21 1708   4.123   4.616   5.338 -0.7401  0.1060  1.3841
  207LEU   HD22 1709   4.034   4.486   5.280  0.5310  2.0041 -1.2465
  207LEU   HD23 1710   4.183   4.451   5.392  1.1881  1.1783  0.0196
  207LEU      C 1711   3.766   4.805   5.369 -0.1707 -0.4058 -0.1180
  207LEU      O 1712   3.709   4.795   5.260 -0.1373  0.2435 -0.2015
  208PHE      N 1713   3.717   4.892   5.460 -0.0229 -0.0938 -0.3358
  208PHE     HN 1714   3.757   4.890   5.551  0.4751 -2.1236 -0.5467
  208PHE     CA 1715   3.613   4.986   5.432 -0.0262  0.0719  0.2196
  208PHE     HA 1716   3.528   4.928   5.399  0.7777 -0.6843 -0.5677
  208PHE     CB 1717   3.573   5.068   5.556  0.1043 -0.1229  0.3892
  208PHE    HB1 1718   3.654   5.141   5.576 -1.1870  1.3322  0.4496
  208PHE    HB2 1719   3.581   4.991   5.636 -2.9138 -1.6889 -0.6643
  208PHE     CG 1720   3.433   5.117   5.550  0.0178 -0.4278 -0.2422
  208PHE    CD1 1721   3.396   5.235   5.490  0.6485 -0.2825 -0.3475
  208PHE    HD1 1722   3.468   5.283   5.424  1.9245 -2.7196 -0.8303
  208PHE    CE1 1723   3.263   5.269   5.482  0.6784 -0.0662  0.0678
  208PHE    HE1 1724   3.235   5.356   5.424  0.5580 -0.1791 -0.0439
  208PHE     CZ 1725   3.173   5.211   5.569  0.6228  0.6017  0.4633
  208PHE     HZ 1726   3.071   5.243   5.578  0.0745 -1.0703  0.3684
  208PHE    CD2 1727   3.341   5.051   5.629  0.4285 -0.0621  0.5601
  208PHE    HD2 1728   3.358   4.954   5.674 -1.0536 -0.4403  0.3454
  208PHE    CE2 1729   3.214   5.101   5.640  0.2007 -0.3255 -0.7101
  208PHE    HE2 1730   3.148   5.046   5.706  1.4044 -1.4260 -0.3842
  208PHE      C 1731   3.633   5.070   5.310  0.1808 -0.4663 -0.1170
  208PHE      O 1732   3.559   5.063   5.212  0.2239  0.4249 -0.2176
  209LEU      N 1733   3.747   5.141   5.305 -0.0988 -0.0087  0.0565
  209LEU     HN 1734   3.799   5.151   5.390 -0.4815  1.3486  0.1582
  209LEU     CA 1735   3.780   5.229   5.197  0.0374 -0.4396 -0.2551
  209LEU     HA 1736   3.701   5.300   5.177  1.6680  0.6154 -3.6830
  209LEU     CB 1737   3.905   5.312   5.230 -0.5615  0.3170  0.1337
  209LEU    HB1 1738   3.939   5.375   5.146 -2.6768  0.6616 -0.5297
  209LEU    HB2 1739   3.985   5.239   5.254 -1.1954 -1.0258 -1.6703
  209LEU     CG 1740   3.899   5.397   5.359  0.0559 -0.5033  0.7155
  209LEU     HG 1741   3.873   5.328   5.442 -2.8354 -1.0223 -0.4900
  209LEU    CD1 1742   4.038   5.449   5.397  0.2873 -0.4857 -0.1409
  209LEU   HD11 1743   4.099   5.359   5.416  1.8821  0.5411 -0.1638
  209LEU   HD12 1744   4.042   5.509   5.490  1.5959  1.0083 -1.0963
  209LEU   HD13 1745   4.086   5.514   5.320 -0.8986  3.6111  2.2352
  209LEU    CD2 1746   3.799   5.514   5.350 -0.4490 -0.9455  0.5010
  209LEU   HD21 1747   3.692   5.484   5.344 -0.8724  0.0233  2.4369
  209LEU   HD22 1748   3.836   5.569   5.261 -0.0406  0.4200  1.4787
  209LEU   HD23 1749   3.806   5.589   5.431 -1.5360 -1.1930  0.8374
  209LEU      C 1750   3.794   5.166   5.063  0.1121  0.1442 -0.5239
  209LEU      O 1751   3.745   5.216   4.961 -0.1268  0.5340 -0.2202
  210THR      N 1752   3.865   5.053   5.051 -0.2250 -0.0897 -0.3263
  210THR     HN 1753   3.909   5.016   5.132 -1.2135  2.9585  1.7516
  210THR     CA 1754   3.898   4.981   4.932  0.2933  0.3817 -0.4696
  210THR     HA 1755   3.943   5.051   4.863  2.3289 -0.9682 -0.6072
  210THR     CB 1756   4.006   4.877   4.943  0.1443  0.2726 -0.0275
  210THR     HB 1757   4.025   4.832   4.843  1.0418 -1.0454  0.7035
  210THR    OG1 1758   3.967   4.785   5.043  0.6714  0.0382 -0.0388
  210THR    HG1 1759   3.923   4.709   5.003  1.1538 -0.4914  0.4027
  210THR    CG2 1760   4.144   4.930   4.986 -0.1384  0.5710  0.5351
  210THR   HG21 1761   4.193   5.010   4.927 -0.3867 -0.1487 -0.6949
  210THR   HG22 1762   4.218   4.847   4.997 -2.7288 -2.1433 -0.9972
  210THR   HG23 1763   4.132   4.976   5.086 -0.9331  1.1508  0.1850
  210THR      C 1764   3.777   4.921   4.869  0.2851 -0.1857  0.0775
  210THR      O 1765   3.767   4.892   4.750 -0.3438  0.2618  0.0184
  211ALA      N 1766   3.664   4.902   4.940 -0.1233  0.1003 -0.4871
  211ALA     HN 1767   3.650   4.908   5.038  0.3033 -1.3382 -0.3275
  211ALA     CA 1768   3.540   4.856   4.887  0.1435 -0.5790 -0.5356
  211ALA     HA 1769   3.570   4.772   4.828  1.1779  0.7233 -1.9292
  211ALA     CB 1770   3.459   4.806   5.008  0.2694  0.4391 -0.0205
  211ALA    HB1 1771   3.366   4.763   4.967  0.7172 -1.8852  1.2236
  211ALA    HB2 1772   3.443   4.875   5.094  0.2401  2.1305 -1.3188
  211ALA    HB3 1773   3.517   4.721   5.050 -0.5674 -0.6515 -1.0364
  211ALA      C 1774   3.474   4.961   4.804  0.2979 -0.1445 -0.1192
  211ALA      O 1775   3.424   4.927   4.697  0.0866 -0.3491  0.0420
  212ILE      N 1776   3.482   5.088   4.848  0.5857 -0.1907 -0.0387
  212ILE     HN 1777   3.539   5.095   4.929  1.2563 -0.3901 -0.4859
  212ILE     CA 1778   3.433   5.204   4.782  0.3779 -0.0182  0.4195
  212ILE     HA 1779   3.331   5.184   4.752 -0.2858  1.3602  1.6079
  212ILE     CB 1780   3.436   5.326   4.870  0.0867  0.1595  0.1883
  212ILE     HB 1781   3.539   5.348   4.907  0.4996 -1.6594  0.2317
  212ILE    CG2 1782   3.399   5.450   4.787 -0.2741 -0.2329 -0.2403
  212ILE   HG21 1783   3.391   5.543   4.847  3.2998 -1.3185  2.2847
  212ILE   HG22 1784   3.306   5.434   4.728 -1.3280 -2.1845  1.7583
  212ILE   HG23 1785   3.488   5.472   4.725 -0.5363 -2.5948 -1.5984
  212ILE    CG1 1786   3.336   5.304   4.985 -0.1003  0.1718  0.0276
  212ILE   HG11 1787   3.382   5.226   5.050 -0.6652 -0.4794 -0.3358
  212ILE   HG12 1788   3.239   5.276   4.940  0.6564  1.3595 -2.5319
  212ILE     CD 1789   3.313   5.428   5.071 -0.0053  0.1599  0.0704
  212ILE    HD1 1790   3.259   5.511   5.021 -0.6772 -0.5554 -0.4177
  212ILE    HD2 1791   3.414   5.469   5.095  0.1134  0.2669 -0.5923
  212ILE    HD3 1792   3.256   5.414   5.165 -0.1372  0.8070  0.0942
  212ILE      C 1793   3.509   5.225   4.656 -0.4345 -0.1700 -0.1077
  212ILE      O 1794   3.466   5.271   4.551 -0.1138  0.7288  0.1414
  213ASP      N 1795   3.640   5.193   4.664 -0.4422 -0.2314 -0.2255
  213ASP     HN 1796   3.671   5.170   4.756  1.5765 -0.8263 -1.0149
  213ASP     CA 1797   3.734   5.189   4.557  0.2280  0.2460  0.3346
  213ASP     HA 1798   3.721   5.273   4.491  0.0356 -0.5804 -0.7204
  213ASP     CB 1799   3.878   5.174   4.608  0.0473 -0.6166  0.6125
  213ASP    HB1 1800   3.875   5.110   4.699  1.3503 -1.1760  0.2842
  213ASP    HB2 1801   3.913   5.273   4.645 -1.3181 -0.2738  1.0455
  213ASP     CG 1802   3.984   5.129   4.508 -0.1033  0.8607 -0.2383
  213ASP    OD1 1803   4.001   5.197   4.403 -0.1501  0.4717 -0.4983
  213ASP    OD2 1804   4.031   5.014   4.530 -1.3280  0.2778 -0.6045
  213ASP      C 1805   3.692   5.088   4.455 -0.6057  0.2920  0.6245
  213ASP      O 1806   3.672   5.117   4.338  0.1616 -0.2473  0.3474
  214ARG      N 1807   3.672   4.961   4.495 -0.1695 -0.0247 -0.1294
  214ARG     HN 1808   3.717   4.927   4.578 -1.7435 -1.7336  0.0920
  214ARG     CA 1809   3.625   4.851   4.417 -0.7472 -0.2195  0.4737
  214ARG     HA 1810   3.697   4.830   4.338 -0.6472 -0.5582  0.6549
  214ARG     CB 1811   3.628   4.717   4.492  0.0201 -0.3572  0.2053
  214ARG    HB1 1812   3.585   4.640   4.424 -4.1781  1.8689  0.0424
  214ARG    HB2 1813   3.578   4.737   4.589  0.5866  1.8534  0.0993
  214ARG     CG 1814   3.756   4.650   4.541  0.3941  0.4182  0.3095
  214ARG    HG1 1815   3.726   4.557   4.595  1.5103  0.9481  1.9280
  214ARG    HG2 1816   3.816   4.708   4.614  1.1695  1.3896 -1.0546
  214ARG     CD 1817   3.853   4.612   4.428 -0.1375  0.0044 -0.0150
  214ARG    HD1 1818   3.789   4.584   4.342 -3.1751 -0.5683  2.2735
  214ARG    HD2 1819   3.910   4.522   4.459 -0.8482 -0.6118 -0.4838
  214ARG     NE 1820   3.954   4.719   4.402  0.3523 -0.2974  0.6052
  214ARG     HE 1821   3.975   4.787   4.471 -0.5016  0.1710  0.4200
  214ARG     CZ 1822   3.974   4.770   4.277  0.6627 -1.0125  0.3603
  214ARG    NH1 1823   3.951   4.697   4.164  0.3828  0.3432 -0.4821
  214ARG   HH11 1824   3.926   4.600   4.167 -0.3702  0.5400 -0.2940
  214ARG   HH12 1825   3.980   4.728   4.074  1.5739  0.2231 -0.1590
  214ARG    NH2 1826   4.031   4.894   4.271  0.1254 -0.7653  0.3695
  214ARG   HH21 1827   4.039   4.950   4.354  0.9794  0.3989 -0.4720
  214ARG   HH22 1828   4.037   4.941   4.183 -0.9631 -1.6261 -0.1968
  214ARG      C 1829   3.493   4.868   4.351 -0.2421 -0.3056 -0.5837
  214ARG      O 1830   3.477   4.836   4.233  0.1047  0.2812 -0.7968
  215TYR      N 1831   3.394   4.922   4.424  0.0419 -0.8768  0.2341
  215TYR     HN 1832   3.407   4.927   4.523 -0.9842  2.8850  0.3355
  215TYR     CA 1833   3.271   4.958   4.360  0.3550  0.2939  0.2721
  215TYR     HA 1834   3.228   4.868   4.319 -0.7200  0.3267  1.2596
  215TYR     CB 1835   3.182   5.002   4.478 -0.2158 -0.1997  0.0271
  215TYR    HB1 1836   3.228   5.094   4.519  1.5229 -0.7647 -0.5777
  215TYR    HB2 1837   3.180   4.923   4.556 -0.8325  0.7134  0.9581
  215TYR     CG 1838   3.049   5.042   4.425 -0.0255  0.2560 -0.1054
  215TYR    CD1 1839   2.956   4.950   4.384  0.1697  0.0863 -0.1645
  215TYR    HD1 1840   2.984   4.846   4.394  2.2717  0.6686  0.4646
  215TYR    CE1 1841   2.832   4.994   4.344  0.4539  0.5228 -0.5760
  215TYR    HE1 1842   2.756   4.922   4.315  0.9182  0.4672 -1.6928
  215TYR     CZ 1843   2.795   5.125   4.328 -0.1710  0.3917 -0.2514
  215TYR     OH 1844   2.662   5.151   4.289 -0.1400  0.3831 -0.3616
  215TYR     HH 1845   2.652   5.247   4.289  0.1064  0.4213 -1.1694
  215TYR    CD2 1846   3.013   5.174   4.407  0.3934  0.3500 -0.2686
  215TYR    HD2 1847   3.080   5.253   4.437  0.1079 -0.1881  1.9687
  215TYR    CE2 1848   2.895   5.217   4.350  0.2785 -0.0681 -0.3545
  215TYR    HE2 1849   2.887   5.324   4.336  0.7601  0.0026 -0.1365
  215TYR      C 1850   3.279   5.056   4.248 -0.2373 -0.0225 -0.0505
  215TYR      O 1851   3.240   5.025   4.135 -0.4751 -0.3036  0.1082
  216ILE      N 1852   3.340   5.173   4.274 -0.3276 -0.0239  0.1747
  216ILE     HN 1853   3.369   5.198   4.366 -0.2272  1.5810 -0.2601
  216ILE     CA 1854   3.367   5.270   4.172 -0.0618  0.0132  0.2801
  216ILE     HA 1855   3.274   5.305   4.130 -0.3424 -1.8318 -0.7665
  216ILE     CB 1856   3.426   5.394   4.232  0.0353  0.2482 -0.2892
  216ILE     HB 1857   3.522   5.351   4.270 -0.1337 -3.3574 -3.3377
  216ILE    CG2 1858   3.447   5.498   4.121 -0.0410  0.2156 -0.3343
  216ILE   HG21 1859   3.350   5.524   4.074  0.6016  0.3782 -1.6006
  216ILE   HG22 1860   3.513   5.468   4.037 -0.3168 -2.3482  0.2740
  216ILE   HG23 1861   3.487   5.592   4.165 -0.3205  0.0555  0.2706
  216ILE    CG1 1862   3.346   5.458   4.347 -0.1926  0.1309 -0.3813
  216ILE   HG11 1863   3.412   5.525   4.407  0.5124  1.8970 -2.9386
  216ILE   HG12 1864   3.312   5.376   4.413 -0.7123 -0.2491 -1.0984
  216ILE     CD 1865   3.223   5.539   4.305 -0.0743  0.8648  0.6401
  216ILE    HD1 1866   3.163   5.502   4.218  0.6923 -0.1921  0.5376
  216ILE    HD2 1867   3.258   5.644   4.300  1.5930  0.2796 -2.5049
  216ILE    HD3 1868   3.157   5.529   4.394  0.6727  0.4121  1.1528
  216ILE      C 1869   3.445   5.221   4.055 -0.2337  0.2209  0.0768
  216ILE      O 1870   3.428   5.274   3.946  0.3478 -0.0674 -0.1630
  217SER      N 1871   3.541   5.128   4.072  0.0284  0.4716 -0.0194
  217SER     HN 1872   3.565   5.089   4.161 -1.8147  2.8697  1.6416
  217SER     CA 1873   3.618   5.071   3.966 -0.2324  0.2104 -0.0694
  217SER     HA 1874   3.652   5.152   3.903  0.8826  1.4002  1.9736
  217SER     CB 1875   3.742   4.993   4.013 -0.2876  0.2556  0.1523
  217SER    HB1 1876   3.806   4.980   3.923  0.5251  0.7803  0.6452
  217SER    HB2 1877   3.726   4.892   4.058  0.7934 -0.4423 -0.9680
  217SER     OG 1878   3.828   5.075   4.090  0.2696  0.4254 -0.6365
  217SER    HG1 1879   3.785   5.102   4.171 -0.6851  0.6073 -1.1893
  217SER      C 1880   3.539   4.973   3.885  0.2431 -0.0950 -0.1696
  217SER      O 1881   3.544   4.973   3.762 -0.1083  0.5125 -0.1884
  218ILE      N 1882   3.442   4.902   3.946  0.0130  0.5965  0.2880
  218ILE     HN 1883   3.427   4.897   4.044  2.0990  1.0991  0.6929
  218ILE     CA 1884   3.375   4.802   3.868 -0.0635  0.2702  0.7718
  218ILE     HA 1885   3.442   4.764   3.793 -1.5026 -1.1991  0.1815
  218ILE     CB 1886   3.322   4.693   3.957  0.3379 -0.3817  0.2187
  218ILE     HB 1887   3.288   4.749   4.047  1.6686  0.8090  0.0340
  218ILE    CG2 1888   3.223   4.604   3.880 -0.2678  0.3791  0.1049
  218ILE   HG21 1889   3.271   4.536   3.806 -0.5392  0.5792 -0.2594
  218ILE   HG22 1890   3.137   4.660   3.837  0.2682  0.9462 -0.2543
  218ILE   HG23 1891   3.162   4.536   3.943 -2.0279  0.9399 -0.9355
  218ILE    CG1 1892   3.441   4.610   4.007  0.4755 -0.5298 -0.3477
  218ILE   HG11 1893   3.527   4.679   4.019  0.6529 -0.8154  0.0390
  218ILE   HG12 1894   3.472   4.534   3.931  4.7157 -1.5816  2.0671
  218ILE     CD 1895   3.415   4.532   4.136 -0.3909  0.4059  0.0476
  218ILE    HD1 1896   3.333   4.457   4.132  1.6425 -1.9554  0.4968
  218ILE    HD2 1897   3.391   4.602   4.219 -0.7239 -0.2295  0.4953
  218ILE    HD3 1898   3.507   4.476   4.159  0.4497  1.4257 -0.7128
  218ILE      C 1899   3.257   4.865   3.803 -0.0485 -0.3557  0.1367
  218ILE      O 1900   3.220   4.834   3.689  0.1655  0.1538 -0.0740
  219HSD      N 1901   3.197   4.967   3.867 -0.0245 -0.2194 -0.0566
  219HSD     HN 1902   3.217   4.993   3.961 -2.8118  1.9223  0.0536
  219HSD     CA 1903   3.076   5.028   3.824 -0.0984 -0.4794 -0.2214
  219HSD     HA 1904   3.012   4.973   3.756  1.4436  0.1369 -2.2794
  219HSD     CB 1905   2.992   5.066   3.948 -0.1658 -0.2641 -0.3317
  219HSD    HB1 1906   3.026   5.159   3.997  3.6807 -0.3628 -2.4047
  219HSD    HB2 1907   3.009   4.986   4.023  1.8715  1.1402  0.8151
  219HSD    ND1 1908   2.753   5.087   4.026  0.2316  0.5337 -0.1171
  219HSD    HD1 1909   2.766   5.104   4.124  0.5142  2.1503 -0.4242
  219HSD     CG 1910   2.844   5.075   3.924 -0.1828 -0.6287 -0.3678
  219HSD    CE1 1911   2.630   5.072   3.970  0.2600 -0.2042  0.0060
  219HSD    HE1 1912   2.537   5.093   4.023  0.1010 -0.0964 -0.3102
  219HSD    NE2 1913   2.639   5.053   3.840  0.0024  0.5766 -0.1261
  219HSD    CD2 1914   2.774   5.056   3.809 -0.0564 -0.3724 -0.4887
  219HSD    HD2 1915   2.802   5.034   3.707 -2.0592  0.1032 -1.1779
  219HSD      C 1916   3.094   5.149   3.739  0.4049 -0.5748 -0.2534
  219HSD      O 1917   3.021   5.170   3.642  0.3935  0.4989 -0.0323
  220ARG      N 1918   3.198   5.231   3.760 -0.2098  0.0601  0.3969
  220ARG     HN 1919   3.271   5.209   3.823 -0.9401  0.0005  1.2369
  220ARG     CA 1920   3.225   5.349   3.683 -0.4538 -0.1966 -0.0880
  220ARG     HA 1921   3.162   5.361   3.596  0.7701  2.4689 -0.7223
  220ARG     CB 1922   3.202   5.475   3.769  0.1413  0.0501 -0.2890
  220ARG    HB1 1923   3.233   5.564   3.711  0.5682 -0.5990 -1.0810
  220ARG    HB2 1924   3.266   5.460   3.859 -0.3050 -5.0339 -0.5135
  220ARG     CG 1925   3.061   5.496   3.823  0.1614 -0.5984  0.0235
  220ARG    HG1 1926   3.069   5.594   3.874  1.3693  0.5444 -2.2348
  220ARG    HG2 1927   3.039   5.414   3.896  0.3389 -1.0240 -0.3964
  220ARG     CD 1928   2.943   5.500   3.726 -0.1599 -0.0044  0.4331
  220ARG    HD1 1929   2.858   5.541   3.784  0.0984 -0.7266  1.3516
  220ARG    HD2 1930   2.907   5.405   3.681  0.4757  0.1377 -0.3885
  220ARG     NE 1931   2.963   5.584   3.605 -0.6597 -0.0142  0.3397
  220ARG     HE 1932   2.991   5.540   3.520  0.1212 -2.6172  1.8306
  220ARG     CZ 1933   2.956   5.721   3.605 -0.9330 -0.0256 -0.3760
  220ARG    NH1 1934   2.951   5.787   3.725 -0.3705 -0.8981  0.1396
  220ARG   HH11 1935   2.944   5.734   3.809  1.7177  0.8857  1.5166
  220ARG   HH12 1936   2.923   5.883   3.721  3.0304  0.1815 -2.4883
  220ARG    NH2 1937   2.960   5.788   3.487  0.7486  0.1682 -0.2326
  220ARG   HH21 1938   2.936   5.740   3.402  2.7401  0.1384 -0.8198
  220ARG   HH22 1939   2.943   5.886   3.494  0.6697  0.4623 -3.0628
  220ARG      C 1940   3.365   5.352   3.635 -0.4886  0.0340 -0.1783
  220ARG      O 1941   3.440   5.438   3.683 -0.3500 -0.0505 -0.2421
  221PRO      N 1942   3.416   5.267   3.551  0.2990 -0.4125  0.7387
  221PRO     CD 1943   3.339   5.177   3.467  0.2880 -0.1074  0.4211
  221PRO    HD1 1944   3.245   5.220   3.425 -0.5303 -1.3385  0.9248
  221PRO    HD2 1945   3.307   5.091   3.530 -2.3088  1.0264  0.7851
  221PRO     CA 1946   3.556   5.238   3.537  0.2394 -0.3191 -0.1018
  221PRO     HA 1947   3.587   5.208   3.636 -0.0810 -0.7651 -0.1370
  221PRO     CB 1948   3.568   5.114   3.449 -0.8887 -0.6401  0.1803
  221PRO    HB1 1949   3.554   5.025   3.513  1.6151 -1.8839 -0.8391
  221PRO    HB2 1950   3.661   5.109   3.389  0.3854  1.9263  1.7569
  221PRO     CG 1951   3.442   5.131   3.363 -0.2756  0.6615 -0.4947
  221PRO    HG1 1952   3.456   5.213   3.289 -0.0895  0.1911 -0.9872
  221PRO    HG2 1953   3.407   5.036   3.318  0.5178  0.2525 -0.2725
  221PRO      C 1954   3.635   5.350   3.478 -0.1420 -0.1175 -0.2283
  221PRO      O 1955   3.751   5.364   3.515  0.1012 -0.6368 -0.7676
  222LEU      N 1956   3.580   5.430   3.384 -0.1898 -0.1592 -0.2361
  222LEU     HN 1957   3.487   5.420   3.350 -0.2317  1.2140 -0.5985
  222LEU     CA 1958   3.652   5.541   3.328  0.0063 -0.1528  0.0234
  222LEU     HA 1959   3.755   5.514   3.309  0.2274 -1.1709  2.2595
  222LEU     CB 1960   3.598   5.582   3.190 -0.2448  0.0851  0.1932
  222LEU    HB1 1961   3.663   5.662   3.148  0.1191 -0.0356  0.5143
  222LEU    HB2 1962   3.498   5.628   3.205  1.0587  3.3745 -0.3001
  222LEU     CG 1963   3.579   5.467   3.090  0.4241  0.2914 -0.1734
  222LEU     HG 1964   3.515   5.387   3.132 -2.2876  1.0932 -2.4569
  222LEU    CD1 1965   3.522   5.535   2.964  0.1833  0.2811 -0.0698
  222LEU   HD11 1966   3.431   5.588   2.998 -0.6553 -0.6303 -0.8335
  222LEU   HD12 1967   3.499   5.468   2.879  3.1786 -1.6570  0.4645
  222LEU   HD13 1968   3.595   5.609   2.926 -1.5175  1.1274 -1.8202
  222LEU    CD2 1969   3.700   5.379   3.054  0.1851  0.0505 -0.3899
  222LEU   HD21 1970   3.712   5.290   3.119 -0.0927  2.3269  3.0592
  222LEU   HD22 1971   3.796   5.433   3.066  0.9863 -1.6517  1.4505
  222LEU   HD23 1972   3.687   5.353   2.947 -0.9167 -0.6293 -0.1029
  222LEU      C 1973   3.651   5.660   3.417  0.0088 -0.3552  0.2964
  222LEU      O 1974   3.749   5.735   3.418 -0.3790  0.1653  0.1099
  223ALA      N 1975   3.539   5.681   3.487 -0.4944  0.1525 -0.6446
  223ALA     HN 1976   3.461   5.619   3.477 -0.2017 -0.1457 -1.0732
  223ALA     CA 1977   3.510   5.802   3.558  0.1096 -0.0074 -0.1236
  223ALA     HA 1978   3.558   5.888   3.514 -1.3141  0.8971  0.0379
  223ALA     CB 1979   3.358   5.826   3.555  0.1650  0.3475 -0.1304
  223ALA    HB1 1980   3.299   5.753   3.614 -1.8014  3.5981  2.2784
  223ALA    HB2 1981   3.313   5.826   3.454 -0.2472 -0.6445  0.0442
  223ALA    HB3 1982   3.343   5.923   3.607 -1.9456  0.2699 -0.5290
  223ALA      C 1983   3.565   5.786   3.696 -0.2820  0.0192  0.0348
  223ALA      O 1984   3.567   5.877   3.779  0.9112 -0.4630  0.5473
  224TYR      N 1985   3.626   5.671   3.730 -0.4083 -0.0530  0.0195
  224TYR     HN 1986   3.619   5.591   3.672  2.1362 -1.1718  1.1139
  224TYR     CA 1987   3.698   5.632   3.847  0.3059 -0.0448 -0.4126
  224TYR     HA 1988   3.634   5.648   3.933  1.5420  0.6461  0.4074
  224TYR     CB 1989   3.741   5.485   3.834  0.0192 -0.1375 -0.3267
  224TYR    HB1 1990   3.780   5.466   3.732  1.5948  1.5849 -0.0979
  224TYR    HB2 1991   3.646   5.429   3.849 -0.4171  0.5333 -0.5431
  224TYR     CG 1992   3.839   5.429   3.932 -0.7127 -0.4319  0.2519
  224TYR    CD1 1993   3.955   5.373   3.884 -0.5054  0.0506  0.1756
  224TYR    HD1 1994   3.986   5.370   3.780  2.3933 -1.2340  0.9712
  224TYR    CE1 1995   4.052   5.328   3.970 -0.6214 -0.4759  0.0394
  224TYR    HE1 1996   4.144   5.290   3.929 -0.3486  0.8354 -0.6412
  224TYR     CZ 1997   4.033   5.338   4.106  0.0795  0.2769  0.0899
  224TYR     OH 1998   4.134   5.292   4.193  0.0191 -0.1802 -0.0762
  224TYR     HH 1999   4.084   5.267   4.272 -0.1466  2.2974  0.6824
  224TYR    CD2 2000   3.818   5.431   4.068 -0.5530  0.2287  0.2691
  224TYR    HD2 2001   3.723   5.469   4.101 -0.3320  1.2327 -0.1890
  224TYR    CE2 2002   3.916   5.389   4.155  0.0505  0.5355 -0.2459
  224TYR    HE2 2003   3.909   5.395   4.263 -0.0453  0.8434 -0.2691
  224TYR      C 2004   3.813   5.720   3.880  0.3145 -0.2706  0.1823
  224TYR      O 2005   3.846   5.771   3.987  0.2554  0.5495 -0.1798
  225LYS      N 2006   3.877   5.761   3.769  0.2787 -0.0970  0.2258
  225LYS     HN 2007   3.849   5.729   3.679  0.4903  0.2472  0.0345
  225LYS     CA 2008   3.990   5.848   3.758  0.0489  0.1728 -0.0197
  225LYS     HA 2009   4.072   5.801   3.810  0.2068 -0.0300 -0.4450
  225LYS     CB 2010   4.024   5.857   3.608 -0.8291 -0.2157 -0.2500
  225LYS    HB1 2011   4.110   5.925   3.588 -0.8134 -0.1979 -0.1231
  225LYS    HB2 2012   3.941   5.898   3.547  0.0813  3.5910  0.7976
  225LYS     CG 2013   4.061   5.718   3.557 -0.7245 -0.2356 -0.1206
  225LYS    HG1 2014   3.986   5.636   3.561 -1.2422  0.2378  0.0249
  225LYS    HG2 2015   4.143   5.684   3.623 -1.5709  0.1200  1.1392
  225LYS     CD 2016   4.101   5.727   3.409  0.0929 -0.3544  0.0914
  225LYS    HD1 2017   4.189   5.792   3.391 -0.2834 -0.3910 -2.0792
  225LYS    HD2 2018   4.019   5.769   3.348 -0.3696  0.9339  1.5266
  225LYS     CE 2019   4.131   5.590   3.348  0.0433 -0.2020 -0.2746
  225LYS    HE1 2020   4.049   5.516   3.366  1.3030 -1.5106  0.3215
  225LYS    HE2 2021   4.228   5.561   3.393  0.9047  2.0208 -0.6145
  225LYS     NZ 2022   4.142   5.599   3.201 -0.6801 -0.3623 -0.3446
  225LYS    HZ1 2023   4.053   5.631   3.158 -1.4262 -2.6364 -0.6272
  225LYS    HZ2 2024   4.168   5.506   3.161 -1.2085 -1.3714  1.5449
  225LYS    HZ3 2025   4.216   5.664   3.167 -0.1681  0.4421  2.1005
  225LYS      C 2026   3.965   5.986   3.808  0.0441 -0.1516  0.8896
  225LYS      O 2027   4.049   6.052   3.869  0.4060  0.1429  0.0852
  226ARG      N 2028   3.842   6.038   3.792  0.2827  0.1349 -0.0761
  226ARG     HN 2029   3.761   5.993   3.756  1.5342 -2.3398  0.0134
  226ARG     CA 2030   3.815   6.170   3.839 -0.4202  0.0506 -0.2432
  226ARG     HA 2031   3.906   6.228   3.842  1.2067 -2.3572 -0.2437
  226ARG     CB 2032   3.727   6.223   3.724 -0.0640 -0.2352 -0.6486
  226ARG    HB1 2033   3.693   6.324   3.755 -0.0763 -0.9705  1.9731
  226ARG    HB2 2034   3.635   6.162   3.714 -1.2386  1.5779 -1.3045
  226ARG     CG 2035   3.796   6.238   3.589  0.2017 -0.5243 -0.5465
  226ARG    HG1 2036   3.825   6.138   3.550  0.5486  0.0342 -1.7944
  226ARG    HG2 2037   3.888   6.295   3.615  0.5328 -1.3341  0.0669
  226ARG     CD 2038   3.715   6.308   3.479 -0.0103  0.0123 -0.0532
  226ARG    HD1 2039   3.784   6.314   3.392  0.5302 -1.1197  0.2735
  226ARG    HD2 2040   3.689   6.413   3.505  3.8595  1.1204  0.0421
  226ARG     NE 2041   3.595   6.220   3.467  0.3170 -0.5179  0.4895
  226ARG     HE 2042   3.518   6.233   3.528 -0.3605 -1.4583 -0.1408
  226ARG     CZ 2043   3.588   6.132   3.363  0.1857 -0.0423  0.0918
  226ARG    NH1 2044   3.694   6.109   3.280 -0.1785  1.0147 -0.6936
  226ARG   HH11 2045   3.789   6.125   3.308 -0.0027 -0.5988 -0.2514
  226ARG   HH12 2046   3.686   6.041   3.208 -0.0729 -0.2287  0.4222
  226ARG    NH2 2047   3.466   6.085   3.322  0.1999 -0.3240  0.3695
  226ARG   HH21 2048   3.380   6.115   3.364 -0.7036 -1.3536 -0.6962
  226ARG   HH22 2049   3.466   6.033   3.237  2.3657 -0.2964  0.2865
  226ARG      C 2050   3.744   6.175   3.971 -0.2562 -0.5419 -0.1308
  226ARG      O 2051   3.718   6.282   4.025  0.0057 -0.5374 -0.0115
  227ILE      N 2052   3.719   6.057   4.031 -0.2198 -0.3825  0.1997
  227ILE     HN 2053   3.762   5.980   3.984 -2.0742 -1.4570  0.1658
  227ILE     CA 2054   3.639   6.031   4.146 -0.3326 -0.4931  0.0974
  227ILE     HA 2055   3.598   6.128   4.169 -2.7399 -1.1609 -1.0671
  227ILE     CB 2056   3.518   5.944   4.129 -0.8589  0.2061  0.1902
  227ILE     HB 2057   3.559   5.851   4.083 -1.2971  0.0828  0.0431
  227ILE    CG2 2058   3.441   5.913   4.258  0.3143 -0.5883  0.7145
  227ILE   HG21 2059   3.508   5.852   4.324 -0.3810 -1.5438  0.5475
  227ILE   HG22 2060   3.349   5.856   4.235  0.1289  0.4845 -1.3916
  227ILE   HG23 2061   3.432   6.006   4.320  0.7896 -1.5164  2.2396
  227ILE    CG1 2062   3.430   6.026   4.034 -0.3325 -0.2251 -0.6855
  227ILE   HG11 2063   3.487   6.072   3.950 -1.1300 -0.8268 -1.5922
  227ILE   HG12 2064   3.387   6.112   4.089  0.6900 -1.8628  2.9242
  227ILE     CD 2065   3.317   5.947   3.968 -0.1435 -0.6048 -0.5532
  227ILE    HD1 2066   3.269   6.012   3.892 -1.6555  1.7631  2.2007
  227ILE    HD2 2067   3.240   5.912   4.041  1.0628 -0.5245  0.8083
  227ILE    HD3 2068   3.349   5.863   3.902 -1.5537  0.6221 -2.9564
  227ILE      C 2069   3.714   5.983   4.266  1.2048  0.6114 -0.3834
  227ILE      O 2070   3.695   6.040   4.373  0.3307 -0.4413  0.0416
  228VAL      N 2071   3.811   5.891   4.255  0.6484  0.0074 -0.3116
  228VAL     HN 2072   3.827   5.845   4.168  1.7796 -1.8816  0.8271
  228VAL     CA 2073   3.899   5.839   4.355  0.5420 -0.3125 -0.3843
  228VAL     HA 2074   3.877   5.883   4.451 -0.3719  0.5643 -0.9821
  228VAL     CB 2075   3.892   5.689   4.363  0.3874 -0.3129 -0.5342
  228VAL     HB 2076   3.920   5.640   4.267 -0.4564 -0.9837 -0.4519
  228VAL    CG1 2077   3.978   5.643   4.481  0.1019 -0.1575 -0.2661
  228VAL   HG11 2078   3.957   5.534   4.494  0.9722 -0.5767 -2.1587
  228VAL   HG12 2079   3.955   5.697   4.576  2.7561 -0.2626  0.5053
  228VAL   HG13 2080   4.081   5.669   4.452  0.8512 -2.8846 -0.3154
  228VAL    CG2 2081   3.747   5.642   4.382  0.1747  0.3649 -0.4373
  228VAL   HG21 2082   3.703   5.694   4.470  1.0015 -1.2214  0.9883
  228VAL   HG22 2083   3.743   5.534   4.410 -0.7006  0.1743 -1.2464
  228VAL   HG23 2084   3.697   5.649   4.283  1.8274  0.2779 -1.3040
  228VAL      C 2085   4.034   5.887   4.314  0.5084  0.1923  0.0902
  228VAL      O 2086   4.104   5.823   4.236 -0.0693 -0.2378 -0.0853
  229THR      N 2087   4.071   6.008   4.358  0.5463  0.1567  0.1564
  229THR     HN 2088   4.010   6.065   4.413  0.4319 -0.6736  0.9088
  229THR     CA 2089   4.191   6.075   4.316  0.4746  0.0047 -0.2921
  229THR     HA 2090   4.221   6.030   4.223 -0.1504  0.9556 -0.9822
  229THR     CB 2091   4.173   6.222   4.292 -0.1850 -0.0178  0.0270
  229THR     HB 2092   4.263   6.277   4.257 -0.2896  0.6366  0.7569
  229THR    OG1 2093   4.122   6.285   4.409  0.2555 -0.6839  0.5859
  229THR    HG1 2094   4.123   6.380   4.396 -0.0812 -0.8089 -0.4758
  229THR    CG2 2095   4.057   6.226   4.191 -0.5230 -0.6780  0.3820
  229THR   HG21 2096   3.966   6.183   4.238 -0.6946 -1.2889 -0.4984
  229THR   HG22 2097   4.096   6.181   4.097  4.3264  0.7921  1.3871
  229THR   HG23 2098   4.031   6.332   4.171 -0.7781 -0.3685  2.1759
  229THR      C 2099   4.294   6.050   4.421  0.1440 -0.5601 -0.0952
  229THR      O 2100   4.259   6.014   4.533 -0.5229  0.0214 -0.1113
  230ARG      N 2101   4.423   6.074   4.392  0.1798 -0.0078  0.4979
  230ARG     HN 2102   4.438   6.081   4.294 -1.6843  1.0724  0.2373
  230ARG     CA 2103   4.531   6.065   4.485 -0.0222 -0.7848  0.6632
  230ARG     HA 2104   4.526   5.961   4.514 -1.6427 -0.3175  2.2624
  230ARG     CB 2105   4.669   6.089   4.422 -0.3706 -0.1652  0.1305
  230ARG    HB1 2106   4.743   6.076   4.504 -0.7300 -1.1683  0.3027
  230ARG    HB2 2107   4.681   6.194   4.388  1.2351  0.6284  2.8188
  230ARG     CG 2108   4.703   6.003   4.300 -0.2271  0.2719 -0.1403
  230ARG    HG1 2109   4.629   6.023   4.220 -2.1581 -1.2321  1.1680
  230ARG    HG2 2110   4.715   5.895   4.325 -0.3466  0.5382  1.1595
  230ARG     CD 2111   4.840   6.046   4.247 -0.0736  0.0276  0.0576
  230ARG    HD1 2112   4.923   6.031   4.320  0.5514 -2.6870 -1.0696
  230ARG    HD2 2113   4.826   6.152   4.220  0.8582 -0.0703 -0.8733
  230ARG     NE 2114   4.864   5.968   4.122 -0.3959  0.2631 -0.1503
  230ARG     HE 2115   4.790   5.909   4.091  0.6900 -1.4870  0.4519
  230ARG     CZ 2116   4.962   5.996   4.031 -0.1142 -0.7123 -0.1619
  230ARG    NH1 2117   5.061   6.088   4.047 -0.4892 -0.3385  0.0348
  230ARG   HH11 2118   5.081   6.128   4.137  1.9737 -0.2344 -0.4936
  230ARG   HH12 2119   5.113   6.122   3.969  0.8983  0.2037  1.1304
  230ARG    NH2 2120   4.954   5.950   3.903  0.1969 -0.2213 -0.3595
  230ARG   HH21 2121   4.870   5.898   3.886 -2.6716  3.5045  0.9790
  230ARG   HH22 2122   5.018   5.984   3.834 -1.7038  1.1762 -1.5497
  230ARG      C 2123   4.520   6.139   4.614  0.1637  0.0747  0.1875
  230ARG      O 2124   4.548   6.070   4.711 -0.0981 -0.8043 -0.3519
  231PRO      N 2125   4.482   6.264   4.621 -0.1481 -0.0312  0.3991
  231PRO     CD 2126   4.488   6.359   4.511  0.4851 -0.2351  0.2571
  231PRO    HD1 2127   4.431   6.330   4.421 -1.8238 -1.8472  2.1286
  231PRO    HD2 2128   4.594   6.374   4.480  0.1347 -1.0990 -1.4536
  231PRO     CA 2129   4.477   6.331   4.747  0.1192 -0.2805  0.5431
  231PRO     HA 2130   4.564   6.311   4.807 -0.6502  2.5649  2.8356
  231PRO     CB 2131   4.465   6.479   4.713  0.0338 -0.4507 -0.1757
  231PRO    HB1 2132   4.563   6.529   4.725  0.6433 -1.5788 -0.2892
  231PRO    HB2 2133   4.383   6.528   4.770  0.2845 -0.3246  0.0773
  231PRO     CG 2134   4.423   6.487   4.565  0.3502 -0.0877 -0.2473
  231PRO    HG1 2135   4.314   6.467   4.572  0.2452  0.8548  1.3396
  231PRO    HG2 2136   4.445   6.587   4.524  0.0291 -0.0314 -0.2833
  231PRO      C 2137   4.364   6.270   4.824 -0.4242 -0.0788 -0.0922
  231PRO      O 2138   4.373   6.249   4.944 -0.5075 -0.0273 -0.0777
  232LYS      N 2139   4.252   6.238   4.755 -0.2129 -0.4251 -0.2802
  232LYS     HN 2140   4.253   6.247   4.656  0.9332 -0.7879 -0.3211
  232LYS     CA 2141   4.133   6.194   4.822 -0.2419 -0.6549 -0.4825
  232LYS     HA 2142   4.103   6.265   4.898  2.4746 -0.7703  0.8181
  232LYS     CB 2143   4.021   6.182   4.718 -0.4903  0.0588 -0.3009
  232LYS    HB1 2144   3.947   6.111   4.760 -0.1521 -0.9007 -1.2890
  232LYS    HB2 2145   4.064   6.137   4.626  1.7234 -1.2841  1.2926
  232LYS     CG 2146   3.947   6.314   4.696  0.1135  0.4318 -0.1266
  232LYS    HG1 2147   4.027   6.381   4.656  4.0470 -2.5457  2.0723
  232LYS    HG2 2148   3.915   6.357   4.793 -0.7680 -1.7248  0.5957
  232LYS     CD 2149   3.828   6.290   4.603 -0.0673  0.1806  0.1715
  232LYS    HD1 2150   3.772   6.197   4.628 -1.0217  1.3102  2.6258
  232LYS    HD2 2151   3.868   6.268   4.502 -1.7303  2.6432 -1.1049
  232LYS     CE 2152   3.729   6.406   4.595 -0.4306 -0.1669 -0.4383
  232LYS    HE1 2153   3.779   6.504   4.582 -0.3041 -0.0973  0.5150
  232LYS    HE2 2154   3.677   6.390   4.692  1.9947 -2.9084  0.5337
  232LYS     NZ 2155   3.629   6.384   4.488 -0.1576 -0.2992 -0.6681
  232LYS    HZ1 2156   3.583   6.291   4.491 -0.8329  0.0058  3.1321
  232LYS    HZ2 2157   3.679   6.401   4.399 -0.9577  1.3702 -0.8522
  232LYS    HZ3 2158   3.552   6.453   4.480 -1.2199 -1.2258  0.8809
  232LYS      C 2159   4.161   6.064   4.890  0.5054 -0.0724  0.3538
  232LYS      O 2160   4.104   6.049   4.997  0.2354  0.4032  0.2790
  233ALA      N 2161   4.237   5.973   4.827 -0.0396 -0.0343 -0.3761
  233ALA     HN 2162   4.256   5.991   4.731 -0.4034 -1.6306 -0.7823
  233ALA     CA 2163   4.272   5.848   4.886 -0.3324  0.1923  0.2848
  233ALA     HA 2164   4.181   5.820   4.937 -0.3542  0.5780  0.4589
  233ALA     CB 2165   4.314   5.750   4.775  0.1132  0.2549  0.3963
  233ALA    HB1 2166   4.402   5.798   4.725 -1.1408  3.4643  1.0003
  233ALA    HB2 2167   4.230   5.735   4.704 -1.5143 -1.4354  2.5572
  233ALA    HB3 2168   4.334   5.649   4.816 -1.4768 -0.8356 -1.3672
  233ALA      C 2169   4.376   5.856   4.993  0.0194 -0.9623  0.0548
  233ALA      O 2170   4.371   5.779   5.089  0.2500 -0.4445  0.4898
  234VAL      N 2171   4.475   5.946   4.983 -0.2586 -0.6887 -0.2571
  234VAL     HN 2172   4.494   5.999   4.900 -0.9380 -0.3541 -0.2100
  234VAL     CA 2173   4.568   5.962   5.091  0.0354  0.4980 -0.6635
  234VAL     HA 2174   4.593   5.863   5.126 -1.4800  0.0183 -0.8558
  234VAL     CB 2175   4.689   6.047   5.065  0.4706  0.0945 -0.0040
  234VAL     HB 2176   4.664   6.151   5.032  1.6489  0.6253  0.7396
  234VAL    CG1 2177   4.779   6.079   5.185 -0.2336 -0.0971  0.5803
  234VAL   HG11 2178   4.728   6.138   5.264  1.2544 -0.0691  1.5453
  234VAL   HG12 2179   4.871   6.120   5.139 -1.6109  2.3313 -0.1937
  234VAL   HG13 2180   4.799   5.983   5.238 -0.1239  0.0218  0.7529
  234VAL    CG2 2181   4.771   5.968   4.962  0.2946  0.2531 -0.2670
  234VAL   HG21 2182   4.865   6.022   4.937 -1.1329  2.3939 -1.3793
  234VAL   HG22 2183   4.710   5.943   4.872 -0.7608 -0.7466  0.6956
  234VAL   HG23 2184   4.793   5.870   5.008  0.4165  0.5926  0.4096
  234VAL      C 2185   4.497   6.015   5.210  0.4049 -0.2897 -0.0777
  234VAL      O 2186   4.511   5.967   5.322  0.5376 -0.2886 -0.0944
  235VAL      N 2187   4.409   6.116   5.194  0.5203 -0.1649  0.0695
  235VAL     HN 2188   4.397   6.168   5.110 -0.4587  2.9903  1.9797
  235VAL     CA 2189   4.328   6.174   5.297  0.5208 -0.1231  0.0464
  235VAL     HA 2190   4.398   6.209   5.371  0.8235  0.8549 -0.6915
  235VAL     CB 2191   4.270   6.304   5.251  0.2371 -0.3420 -0.2269
  235VAL     HB 2192   4.222   6.289   5.152  0.7830  0.3912 -0.6127
  235VAL    CG1 2193   4.160   6.358   5.344 -0.0636 -0.9682 -0.2180
  235VAL   HG11 2194   4.187   6.374   5.450 -0.0007  0.8997 -0.4823
  235VAL   HG12 2195   4.069   6.296   5.327 -0.6933 -0.1245  0.0278
  235VAL   HG13 2196   4.151   6.464   5.313  0.5733 -0.2341  1.9657
  235VAL    CG2 2197   4.391   6.399   5.246 -0.5563  0.7482  0.7380
  235VAL   HG21 2198   4.436   6.420   5.346  0.7060 -1.3900  0.6669
  235VAL   HG22 2199   4.353   6.495   5.205  1.3926  1.5800  0.8014
  235VAL   HG23 2200   4.469   6.358   5.179 -2.1924  1.0286 -1.4719
  235VAL      C 2201   4.231   6.087   5.371  0.1761  0.3041  0.0971
  235VAL      O 2202   4.219   6.096   5.493 -0.0199 -0.4663  0.1361
  236ALA      N 2203   4.159   6.000   5.298 -0.1865  0.4685  0.2564
  236ALA     HN 2204   4.168   6.008   5.199 -0.4822  1.7683  0.3101
  236ALA     CA 2205   4.076   5.903   5.363 -0.1134 -0.0347 -0.3963
  236ALA     HA 2206   4.007   5.956   5.426 -0.7831 -2.8020  1.3332
  236ALA     CB 2207   4.010   5.821   5.250 -0.4882 -0.7547  0.3385
  236ALA    HB1 2208   4.078   5.748   5.202  2.2855  1.0083  1.2861
  236ALA    HB2 2209   3.972   5.884   5.167  0.4875 -0.5914  0.0043
  236ALA    HB3 2210   3.925   5.761   5.287 -1.3190  0.3034  0.1963
  236ALA      C 2211   4.147   5.804   5.449  0.2492  0.8100  0.2916
  236ALA      O 2212   4.119   5.781   5.566 -0.2227  0.2321  0.0694
  237PHE      N 2213   4.258   5.746   5.399 -0.5129 -0.2694 -0.1944
  237PHE     HN 2214   4.281   5.765   5.304 -0.3358 -1.3944 -0.3841
  237PHE     CA 2215   4.341   5.665   5.482 -0.2015  0.2890  0.0479
  237PHE     HA 2216   4.272   5.587   5.513  1.1594 -0.6808  0.7897
  237PHE     CB 2217   4.458   5.601   5.405 -0.2277 -0.1151  0.3398
  237PHE    HB1 2218   4.538   5.563   5.472  0.2362 -2.1890 -1.3095
  237PHE    HB2 2219   4.499   5.675   5.333  1.8192  0.4279  1.9583
  237PHE     CG 2220   4.401   5.480   5.340 -0.0710 -0.0668  0.1140
  237PHE    CD1 2221   4.353   5.471   5.211 -0.1899  0.5757  0.1120
  237PHE    HD1 2222   4.387   5.550   5.147  1.7825 -0.8685 -0.7193
  237PHE    CE1 2223   4.310   5.354   5.153 -0.3675  0.4697  0.4534
  237PHE    HE1 2224   4.286   5.355   5.048  1.9517 -2.7103 -0.2492
  237PHE     CZ 2225   4.316   5.242   5.232 -0.5460  0.0981 -0.0588
  237PHE     HZ 2226   4.280   5.149   5.189  0.8650 -1.0205  1.1034
  237PHE    CD2 2227   4.396   5.368   5.420  0.4841 -0.5918 -0.5649
  237PHE    HD2 2228   4.435   5.378   5.520 -0.0126 -1.3130 -0.2903
  237PHE    CE2 2229   4.359   5.249   5.362 -0.0299 -0.6206 -0.1819
  237PHE    HE2 2230   4.355   5.161   5.424 -0.5587 -0.1782  0.4317
  237PHE      C 2231   4.391   5.727   5.608  0.4191 -0.1208  0.0040
  237PHE      O 2232   4.404   5.662   5.712 -0.2705  0.4982  0.4829
  238CYS      N 2233   4.430   5.855   5.596 -0.2500  0.0774 -0.0882
  238CYS     HN 2234   4.417   5.906   5.512 -1.8667 -0.8568 -0.4436
  238CYS     CA 2235   4.470   5.930   5.711  0.4449 -0.2753 -0.0965
  238CYS     HA 2236   4.547   5.871   5.760  0.9052 -0.6677 -1.2604
  238CYS     CB 2237   4.537   6.061   5.668 -0.1814  0.1581  0.2418
  238CYS    HB1 2238   4.527   6.133   5.753  0.7468  1.7524 -0.9278
  238CYS    HB2 2239   4.479   6.092   5.578  1.3117  1.3366 -0.3721
  238CYS     SG 2240   4.711   6.029   5.626 -0.2275 -0.1835  0.3131
  238CYS    HG1 2241   4.684   5.965   5.513  0.9296 -0.9032  0.4272
  238CYS      C 2242   4.361   5.961   5.808  0.1236  0.2304 -0.6166
  238CYS      O 2243   4.378   5.941   5.928 -0.4081 -0.0840 -0.5905
  239LEU      N 2244   4.242   5.999   5.758 -0.1551  0.4582  0.2072
  239LEU     HN 2245   4.234   6.012   5.660  1.8416  2.1251  0.1924
  239LEU     CA 2246   4.133   6.032   5.844 -0.3197  0.3380  0.0457
  239LEU     HA 2247   4.181   6.101   5.913  1.4005 -0.5165 -0.2500
  239LEU     CB 2248   4.022   6.111   5.772 -0.4904  0.2923  0.2547
  239LEU    HB1 2249   3.926   6.113   5.826 -0.0524  0.1466  1.0508
  239LEU    HB2 2250   4.013   6.065   5.671  3.0902  1.4824 -0.7875
  239LEU     CG 2251   4.060   6.259   5.754  0.2428 -0.0082 -0.7637
  239LEU     HG 2252   4.168   6.278   5.735  0.5412 -1.4995 -0.6774
  239LEU    CD1 2253   3.977   6.333   5.648 -0.0024  0.2743 -0.3732
  239LEU   HD11 2254   4.029   6.421   5.605 -0.8034  0.3300 -1.2583
  239LEU   HD12 2255   3.889   6.380   5.697  0.1233 -0.9970  1.1475
  239LEU   HD13 2256   3.941   6.273   5.562 -0.5042 -0.0162  0.0358
  239LEU    CD2 2257   4.037   6.324   5.891  0.2885 -0.7659 -0.3918
  239LEU   HD21 2258   4.110   6.285   5.965  2.2855  1.4507 -1.0758
  239LEU   HD22 2259   3.933   6.302   5.923 -0.0451  1.5915  0.2991
  239LEU   HD23 2260   4.052   6.434   5.890  1.1302 -0.8709 -0.4035
  239LEU      C 2261   4.079   5.911   5.913  0.3885  0.0197  0.0499
  239LEU      O 2262   4.049   5.914   6.032 -0.6219 -0.5294 -0.1835
  240MET      N 2263   4.084   5.795   5.845 -0.6210 -0.0330  0.0436
  240MET     HN 2264   4.106   5.806   5.748  1.9630 -2.2143  0.2765
  240MET     CA 2265   4.062   5.668   5.906  0.0621 -0.2497 -0.1519
  240MET     HA 2266   3.967   5.664   5.956 -0.8989  0.3797 -1.8423
  240MET     CB 2267   4.071   5.565   5.792 -0.8737 -0.1176 -0.3517
  240MET    HB1 2268   4.172   5.582   5.750  0.5298  0.5642  2.9427
  240MET    HB2 2269   3.993   5.592   5.718 -0.7872  2.5049  0.4289
  240MET     CG 2270   4.053   5.414   5.813  0.1766 -0.2626 -0.4167
  240MET    HG1 2271   4.028   5.371   5.714  0.9648  0.5898 -0.9983
  240MET    HG2 2272   3.964   5.415   5.880  1.2117  2.0988  1.0655
  240MET     SD 2273   4.185   5.319   5.894 -0.2564 -0.5411 -0.0321
  240MET     CE 2274   4.302   5.340   5.757  0.2182  0.6297  0.5319
  240MET    HE1 2275   4.385   5.269   5.778 -0.8001 -1.0125 -0.6510
  240MET    HE2 2276   4.352   5.439   5.758  2.0226 -0.1834 -1.1362
  240MET    HE3 2277   4.248   5.326   5.660 -3.8958  0.9383  2.5638
  240MET      C 2278   4.164   5.631   6.009 -0.3077 -0.3590  0.1768
  240MET      O 2279   4.123   5.587   6.116 -0.2153 -0.2496  0.2564
  241TRP      N 2280   4.294   5.651   5.979 -0.2067 -1.2198  0.0227
  241TRP     HN 2281   4.327   5.671   5.887 -1.3351  1.6690  0.1397
  241TRP     CA 2282   4.389   5.622   6.081 -0.1538 -0.6008  0.1527
  241TRP     HA 2283   4.370   5.522   6.119  0.3120 -1.5299 -1.9155
  241TRP     CB 2284   4.530   5.621   6.018 -0.0188 -0.0140  0.4470
  241TRP    HB1 2285   4.607   5.654   6.092  2.2127 -2.1962 -0.7907
  241TRP    HB2 2286   4.531   5.690   5.931 -3.5804 -0.3232  0.0006
  241TRP     CG 2287   4.583   5.486   5.985  0.2407  0.2144 -0.0837
  241TRP    CD1 2288   4.608   5.443   5.858  0.0567  0.4142 -0.1874
  241TRP    HD1 2289   4.568   5.495   5.772 -0.3915  0.6242  0.1400
  241TRP    NE1 2290   4.677   5.324   5.863 -0.2175  0.2730  0.4666
  241TRP    HE1 2291   4.667   5.248   5.803  1.9596  1.0129 -0.9440
  241TRP    CE2 2292   4.698   5.293   5.994  0.4531 -0.0521  0.2815
  241TRP    CD2 2293   4.639   5.389   6.074 -0.7326 -0.4111 -0.1476
  241TRP    CE3 2294   4.643   5.371   6.209 -0.5225 -0.0136 -0.1020
  241TRP    HE3 2295   4.583   5.433   6.275 -1.9621 -0.4838 -0.9149
  241TRP    CZ3 2296   4.706   5.263   6.265 -0.4490  0.1092  0.0539
  241TRP    HZ3 2297   4.702   5.248   6.372  0.0383 -1.6332 -0.1336
  241TRP    CZ2 2298   4.751   5.176   6.042  0.6594 -0.0388  0.0919
  241TRP    HZ2 2299   4.800   5.097   5.988  1.9854 -0.5762  1.9771
  241TRP    CH2 2300   4.756   5.168   6.179 -0.1504  0.1833  0.1436
  241TRP    HH2 2301   4.790   5.078   6.228 -1.5969 -0.8782 -0.7160
  241TRP      C 2302   4.382   5.712   6.199  0.4894 -0.0206 -0.2425
  241TRP      O 2303   4.411   5.675   6.313 -0.0169  0.1881 -0.0447
  242THR      N 2304   4.335   5.837   6.182 -0.6407 -0.3438  0.4194
  242THR     HN 2305   4.327   5.875   6.090 -1.0454 -0.1725  0.5238
  242THR     CA 2306   4.300   5.918   6.294  0.0146 -0.3257  0.6142
  242THR     HA 2307   4.391   5.920   6.352 -0.1066  2.7459  0.8935
  242THR     CB 2308   4.264   6.057   6.251  0.1895 -0.3527  0.3774
  242THR     HB 2309   4.171   6.058   6.190  0.2297  2.1429  0.2597
  242THR    OG1 2310   4.366   6.123   6.177 -0.2181  0.4580  0.5266
  242THR    HG1 2311   4.389   6.068   6.102  2.1605 -1.0063  2.1946
  242THR    CG2 2312   4.237   6.157   6.365  0.1689  0.1809 -0.0922
  242THR   HG21 2313   4.223   6.261   6.327 -0.2211  0.0420 -0.3453
  242THR   HG22 2314   4.321   6.168   6.436 -0.1904 -0.4444  0.4312
  242THR   HG23 2315   4.156   6.133   6.437  0.3220 -1.6823 -0.4916
  242THR      C 2316   4.189   5.877   6.385 -0.2140 -0.5786  0.2216
  242THR      O 2317   4.208   5.871   6.506 -0.6276 -0.1053  0.3107
  243ILE      N 2318   4.072   5.837   6.332 -0.1112 -0.0372 -0.4218
  243ILE     HN 2319   4.047   5.846   6.236  0.5969 -0.1270 -0.6169
  243ILE     CA 2320   3.968   5.772   6.406  0.1069  0.2946  0.1813
  243ILE     HA 2321   3.943   5.838   6.487  0.5523 -0.0569  0.6114
  243ILE     CB 2322   3.845   5.756   6.322  0.4007 -0.0429 -0.1874
  243ILE     HB 2323   3.874   5.703   6.228  1.1208  0.9839 -0.5657
  243ILE    CG2 2324   3.742   5.673   6.400  0.3195  0.5099  0.3020
  243ILE   HG21 2325   3.648   5.684   6.342  1.2486 -0.4238 -1.4758
  243ILE   HG22 2326   3.728   5.715   6.502 -2.2970  2.1333 -0.6436
  243ILE   HG23 2327   3.769   5.565   6.410 -1.6148 -0.0942 -0.5973
  243ILE    CG1 2328   3.785   5.891   6.278 -0.2635 -0.2744 -0.0022
  243ILE   HG11 2329   3.696   5.865   6.217  1.0066  1.2243 -2.6586
  243ILE   HG12 2330   3.856   5.939   6.207 -0.4241 -0.2075 -0.1169
  243ILE     CD 2331   3.744   5.983   6.393  0.3482 -0.1888  0.1510
  243ILE    HD1 2332   3.684   6.070   6.359 -1.5284 -1.1300  0.8751
  243ILE    HD2 2333   3.841   6.026   6.425  1.1685 -1.0440 -1.1081
  243ILE    HD3 2334   3.699   5.930   6.481 -0.0170 -0.3555 -0.1342
  243ILE      C 2335   4.017   5.646   6.469 -0.2424 -0.0896 -0.3039
  243ILE      O 2336   3.991   5.621   6.587  0.7572 -0.4433 -0.1562
  244ALA      N 2337   4.096   5.571   6.391  0.0297 -0.4721  0.3326
  244ALA     HN 2338   4.104   5.593   6.294 -2.3680 -0.3379  0.1105
  244ALA     CA 2339   4.154   5.451   6.444 -0.2530 -0.6404  0.2604
  244ALA     HA 2340   4.071   5.387   6.470 -0.1701 -0.7930  0.1505
  244ALA     CB 2341   4.225   5.381   6.327 -0.0770 -0.3700  0.2045
  244ALA    HB1 2342   4.262   5.286   6.371  0.1049 -0.0916  0.6653
  244ALA    HB2 2343   4.315   5.436   6.293 -0.1238 -1.7479 -2.3497
  244ALA    HB3 2344   4.165   5.361   6.236 -0.0624 -1.1231  0.3529
  244ALA      C 2345   4.237   5.463   6.567  0.0307  0.2567 -0.0078
  244ALA      O 2346   4.225   5.383   6.660 -0.3817  0.3845  0.0524
  245ILE      N 2347   4.331   5.559   6.569 -0.7274  1.0089  0.4977
  245ILE     HN 2348   4.358   5.608   6.486 -1.0243 -0.6142 -0.6187
  245ILE     CA 2349   4.412   5.595   6.681  0.4816 -0.8899  0.2806
  245ILE     HA 2350   4.456   5.505   6.720 -0.9075 -1.1187  1.4204
  245ILE     CB 2351   4.523   5.682   6.632 -0.1009 -0.3417 -0.0849
  245ILE     HB 2352   4.478   5.758   6.565 -2.2827 -2.0084 -0.6324
  245ILE    CG2 2353   4.593   5.759   6.745  0.4994 -1.0865  0.0628
  245ILE   HG21 2354   4.522   5.835   6.786  1.1110 -0.7550  0.5255
  245ILE   HG22 2355   4.681   5.821   6.716  0.1806 -0.8169 -0.3442
  245ILE   HG23 2356   4.611   5.699   6.837 -0.8057  0.2715  1.2723
  245ILE    CG1 2357   4.629   5.597   6.560 -0.2638 -0.3437 -0.3231
  245ILE   HG11 2358   4.583   5.527   6.487 -1.1139  0.0657 -0.1970
  245ILE   HG12 2359   4.681   5.539   6.639  0.6987  0.1622 -0.5734
  245ILE     CD 2360   4.738   5.679   6.491 -0.7586  0.5005 -0.1208
  245ILE    HD1 2361   4.763   5.774   6.542  0.8466 -0.0093  0.0999
  245ILE    HD2 2362   4.712   5.708   6.386 -3.8640  0.9464  0.6831
  245ILE    HD3 2363   4.829   5.615   6.488 -0.4425  0.9191  0.4482
  245ILE      C 2364   4.331   5.656   6.791  0.3369 -0.0040 -0.3050
  245ILE      O 2365   4.342   5.628   6.911 -0.3932 -0.1614 -0.2740
  246VAL      N 2366   4.228   5.735   6.760 -0.1145 -0.3584  0.2623
  246VAL     HN 2367   4.205   5.750   6.664  0.5960 -1.8369 -0.1615
  246VAL     CA 2368   4.153   5.812   6.855 -0.0741 -0.0461  0.0420
  246VAL     HA 2369   4.221   5.858   6.926  1.3401 -1.4703 -0.3083
  246VAL     CB 2370   4.087   5.928   6.787 -0.7553 -0.4168  0.0673
  246VAL     HB 2371   4.050   5.896   6.687 -0.0318  0.5146 -0.5157
  246VAL    CG1 2372   3.965   5.992   6.856 -0.4318  0.3799 -0.0946
  246VAL   HG11 2373   3.942   6.099   6.836 -1.1882  0.0977 -0.7475
  246VAL   HG12 2374   3.978   5.986   6.966  1.7248  0.3094 -0.2993
  246VAL   HG13 2375   3.876   5.933   6.827 -0.9231  0.2844  1.5127
  246VAL    CG2 2376   4.193   6.038   6.768 -0.6585 -0.5104  0.0619
  246VAL   HG21 2377   4.168   6.104   6.682  0.2967 -0.6287 -0.3156
  246VAL   HG22 2378   4.299   6.005   6.758 -0.4468 -0.5474  2.0606
  246VAL   HG23 2379   4.197   6.095   6.863  1.0157 -1.5099  0.6490
  246VAL      C 2380   4.057   5.738   6.940 -0.1203  0.0594  0.0819
  246VAL      O 2381   4.049   5.772   7.058  0.2115 -0.1379  0.1618
  247ILE      N 2382   4.004   5.623   6.893  0.1347  0.0858 -0.2749
  247ILE     HN 2383   4.020   5.590   6.800  1.0487  0.5055 -0.2735
  247ILE     CA 2384   3.925   5.538   6.977  0.0086  0.5671  0.0995
  247ILE     HA 2385   3.856   5.591   7.040  1.7174  0.9114  1.7707
  247ILE     CB 2386   3.832   5.450   6.899  0.4730  0.0438  0.1303
  247ILE     HB 2387   3.773   5.505   6.823  1.0335  0.2658 -0.1512
  247ILE    CG2 2388   3.902   5.343   6.813 -0.0069 -0.0239 -0.1757
  247ILE   HG21 2389   3.833   5.283   6.750  1.3177 -2.4851  0.5739
  247ILE   HG22 2390   3.962   5.271   6.872 -1.8481 -1.4224  0.0811
  247ILE   HG23 2391   3.969   5.385   6.736 -0.1023  1.0528  0.3093
  247ILE    CG1 2392   3.732   5.378   6.991  0.8986 -0.3904  0.2609
  247ILE   HG11 2393   3.693   5.462   7.053  2.1918 -0.1906  0.8291
  247ILE   HG12 2394   3.778   5.300   7.055  2.2014 -0.0361 -0.2147
  247ILE     CD 2395   3.614   5.318   6.914  0.2805 -0.0706  0.9397
  247ILE    HD1 2396   3.636   5.209   6.906 -1.2955 -0.2841 -1.3689
  247ILE    HD2 2397   3.609   5.360   6.811  1.8361 -1.7844  0.0944
  247ILE    HD3 2398   3.520   5.337   6.968  0.6343 -0.6957  1.7955
  247ILE      C 2399   4.015   5.470   7.075 -0.1686  0.3506  0.1113
  247ILE      O 2400   3.969   5.434   7.184  0.3229 -0.1670  0.1481
  248ALA      N 2401   4.144   5.456   7.040 -0.3099 -0.3240 -0.1571
  248ALA     HN 2402   4.170   5.502   6.955 -4.6924  3.2651  0.0264
  248ALA     CA 2403   4.235   5.394   7.131 -0.2500  0.1542  0.1141
  248ALA     HA 2404   4.177   5.318   7.181 -0.0987  0.2618  0.4547
  248ALA     CB 2405   4.337   5.322   7.041 -0.1969  0.0477  0.2585
  248ALA    HB1 2406   4.402   5.397   6.990  1.5466 -0.2726  1.9210
  248ALA    HB2 2407   4.284   5.271   6.957  1.2066 -2.0437  0.5804
  248ALA    HB3 2408   4.399   5.248   7.095  1.0868  1.4491  0.8019
  248ALA      C 2409   4.311   5.480   7.226 -0.6881  0.2914  0.3412
  248ALA      O 2410   4.378   5.427   7.314 -0.1545 -0.2225 -0.3593
  249VAL      N 2411   4.295   5.614   7.225 -0.7959  0.2765 -0.1382
  249VAL     HN 2412   4.244   5.663   7.154  1.0500  2.3949 -0.1127
  249VAL     CA 2413   4.359   5.699   7.320  0.3201 -0.6102 -0.0820
  249VAL     HA 2414   4.420   5.642   7.389  0.8420  0.5112  0.4040
  249VAL     CB 2415   4.457   5.795   7.260 -0.4022  0.1367 -0.0825
  249VAL     HB 2416   4.500   5.850   7.346 -0.0703  0.9507 -0.7470
  249VAL    CG1 2417   4.573   5.708   7.208 -0.6042  0.0587 -0.4066
  249VAL   HG11 2418   4.545   5.652   7.116  0.6205 -0.3947 -0.5185
  249VAL   HG12 2419   4.612   5.641   7.287 -0.3418 -0.0752 -0.6473
  249VAL   HG13 2420   4.652   5.784   7.193  1.5073 -1.3261  2.6704
  249VAL    CG2 2421   4.395   5.890   7.156 -0.6924 -0.3208 -0.3306
  249VAL   HG21 2422   4.458   5.977   7.131 -1.3768 -0.1561 -1.5743
  249VAL   HG22 2423   4.298   5.925   7.199 -1.4259 -1.8117 -0.6988
  249VAL   HG23 2424   4.369   5.836   7.063  0.0057  0.0385 -0.7344
  249VAL      C 2425   4.242   5.753   7.394  0.4517 -0.7482  0.2304
  249VAL      O 2426   4.259   5.834   7.485 -0.5412 -0.1679 -0.0869
  250LEU      N 2427   4.117   5.708   7.375 -0.0013  0.4876  0.1990
  250LEU     HN 2428   4.100   5.660   7.290 -0.3588 -0.8073  0.9763
  250LEU     CA 2429   4.010   5.731   7.468  0.1552  0.7293  0.3216
  250LEU     HA 2430   4.021   5.837   7.485  2.2767  0.7141 -0.7186
  250LEU     CB 2431   3.867   5.685   7.433  0.1224  0.4920  0.7625
  250LEU    HB1 2432   3.796   5.708   7.516 -2.1257 -2.3166 -0.2287
  250LEU    HB2 2433   3.871   5.576   7.417  1.3337  0.7968 -1.3421
  250LEU     CG 2434   3.804   5.729   7.300  0.4624 -0.0832  0.4076
  250LEU     HG 2435   3.874   5.715   7.215 -0.9671 -1.4978 -0.5800
  250LEU    CD1 2436   3.682   5.645   7.259  0.3645  0.4453 -0.4168
  250LEU   HD11 2437   3.638   5.663   7.159 -3.4903 -2.9102  0.3852
  250LEU   HD12 2438   3.604   5.664   7.336 -2.2027  0.6917 -2.9129
  250LEU   HD13 2439   3.705   5.537   7.268  1.1817  0.7018  0.7825
  250LEU    CD2 2440   3.775   5.880   7.304  0.3501 -0.0893 -0.0825
  250LEU   HD21 2441   3.869   5.939   7.290  1.1815 -0.8963  1.7388
  250LEU   HD22 2442   3.730   5.915   7.399 -0.5815  3.7630 -1.7367
  250LEU   HD23 2443   3.717   5.903   7.213  2.2300  0.8509 -1.1179
  250LEU      C 2444   4.035   5.681   7.606 -0.3733 -0.3961  0.0247
  250LEU      O 2445   3.990   5.747   7.699  0.1069 -0.6746  0.4573
  251PRO      N 2446   4.097   5.572   7.640  0.2627  0.1099  0.5071
  251PRO     CD 2447   4.101   5.450   7.561  0.9171  0.5556 -0.1736
  251PRO    HD1 2448   4.198   5.436   7.510  0.5347 -2.2627 -0.3248
  251PRO    HD2 2449   4.026   5.434   7.481  0.0206 -0.5555  0.8410
  251PRO     CA 2450   4.112   5.541   7.779 -0.1401 -0.0458  0.5168
  251PRO     HA 2451   4.016   5.557   7.825 -1.4092  1.5935 -2.4089
  251PRO     CB 2452   4.153   5.394   7.788  0.0393 -0.0293 -0.0047
  251PRO    HB1 2453   4.126   5.342   7.882  2.6046  0.9472  1.3765
  251PRO    HB2 2454   4.263   5.384   7.776  0.1135  1.5970 -0.9711
  251PRO     CG 2455   4.086   5.335   7.663  0.3286  0.4406 -0.3840
  251PRO    HG1 2456   4.119   5.236   7.625 -1.1929 -0.8366  1.4160
  251PRO    HG2 2457   3.979   5.315   7.684  0.6409 -0.0351  0.8135
  251PRO      C 2458   4.216   5.624   7.846  0.0391  0.0101  0.1690
  251PRO      O 2459   4.187   5.674   7.954  0.1473  0.7125 -0.1187
  252LEU      N 2460   4.332   5.646   7.781 -0.2980 -0.0351 -0.4527
  252LEU     HN 2461   4.362   5.586   7.706 -3.7150 -1.3121 -1.0041
  252LEU     CA 2462   4.427   5.746   7.818 -0.3432 -0.0092 -0.4074
  252LEU     HA 2463   4.465   5.720   7.916  0.2193  1.7941 -0.1220
  252LEU     CB 2464   4.544   5.772   7.721  0.4211 -0.0584  0.4806
  252LEU    HB1 2465   4.596   5.867   7.743 -0.1360  0.6148 -0.9765
  252LEU    HB2 2466   4.496   5.784   7.621 -0.1107  0.7455  0.8247
  252LEU     CG 2467   4.652   5.663   7.718  0.0757 -0.3826 -0.3985
  252LEU     HG 2468   4.607   5.563   7.736  1.9968 -0.7769  3.2327
  252LEU    CD1 2469   4.708   5.658   7.575 -0.0368 -0.0348 -0.4544
  252LEU   HD11 2470   4.641   5.618   7.496 -0.3758  0.1271 -0.2506
  252LEU   HD12 2471   4.798   5.592   7.575 -1.1113 -1.5653  0.1310
  252LEU   HD13 2472   4.753   5.753   7.538 -0.2989  0.7471  1.1594
  252LEU    CD2 2473   4.760   5.678   7.826 -0.0721  0.8927 -0.4168
  252LEU   HD21 2474   4.800   5.778   7.797  0.4796  0.3439 -1.6418
  252LEU   HD22 2475   4.840   5.603   7.810 -1.3108 -0.4945 -0.2937
  252LEU   HD23 2476   4.719   5.679   7.929 -1.3466  0.4194 -0.9036
  252LEU      C 2477   4.366   5.879   7.844  0.0685  0.1217 -0.0898
  252LEU      O 2478   4.388   5.934   7.952 -0.2397  0.0674  0.0031
  253LEU      N 2479   4.285   5.932   7.750  0.4258  0.5117 -0.1787
  253LEU     HN 2480   4.277   5.893   7.659 -2.4499  0.1636  0.1242
  253LEU     CA 2481   4.198   6.043   7.770 -0.6526 -0.3162 -0.1850
  253LEU     HA 2482   4.257   6.130   7.797  0.9666 -1.3808 -0.1840
  253LEU     CB 2483   4.123   6.081   7.641 -0.5208  0.2392 -0.1003
  253LEU    HB1 2484   4.027   6.133   7.664 -0.0834  0.9815  0.1032
  253LEU    HB2 2485   4.090   5.983   7.600  1.8720 -1.4407  1.6917
  253LEU     CG 2486   4.193   6.161   7.530  0.2748 -0.1758  0.0994
  253LEU     HG 2487   4.283   6.103   7.501 -0.0308 -0.5114 -0.1816
  253LEU    CD1 2488   4.092   6.174   7.415  0.0216 -0.0197  0.3387
  253LEU   HD11 2489   4.043   6.078   7.387 -0.3746  1.1618 -3.6494
  253LEU   HD12 2490   4.143   6.219   7.327  0.7196  0.5153  1.0058
  253LEU   HD13 2491   4.007   6.241   7.440  0.9633  0.9805  0.9414
  253LEU    CD2 2492   4.223   6.301   7.584 -0.6077  0.2750 -0.5573
  253LEU   HD21 2493   4.249   6.369   7.500  0.7876 -0.4307 -0.7265
  253LEU   HD22 2494   4.316   6.293   7.644 -2.0500 -0.1558  1.7651
  253LEU   HD23 2495   4.143   6.340   7.651  0.9677 -1.1131  2.3499
  253LEU      C 2496   4.099   6.042   7.881 -0.2022 -0.0858  0.2253
  253LEU      O 2497   4.097   6.141   7.954  0.6021  0.0752  0.0381
  254GLY      N 2498   4.024   5.932   7.898 -0.2499 -0.1557 -0.4022
  254GLY     HN 2499   4.028   5.854   7.836  0.9401 -0.7616  0.3969
  254GLY     CA 2500   3.950   5.924   8.020  0.2423  0.0080 -0.0915
  254GLY    HA1 2501   3.874   6.001   8.016  0.2464  0.0008 -0.3080
  254GLY    HA2 2502   4.022   5.933   8.100 -1.0676 -0.7714  1.2336
  254GLY      C 2503   3.870   5.801   8.050 -0.4218  0.4602  0.0278
  254GLY      O 2504   3.829   5.770   8.161 -0.8999  0.8328 -0.0436
  255TRP      N 2505   3.843   5.717   7.948  0.1650  0.2405  0.0489
  255TRP     HN 2506   3.876   5.740   7.857 -0.4206 -2.6244 -0.9929
  255TRP     CA 2507   3.756   5.605   7.967  0.5354 -0.0390  0.1090
  255TRP     HA 2508   3.688   5.624   8.049  0.2077 -0.4495 -0.0629
  255TRP     CB 2509   3.667   5.589   7.842  0.0966 -0.2010  0.4402
  255TRP    HB1 2510   3.737   5.542   7.770  0.8294  1.6320 -0.1118
  255TRP    HB2 2511   3.627   5.684   7.801 -0.6374 -0.3945  0.6971
  255TRP     CG 2512   3.545   5.505   7.858 -0.5660  0.6657 -0.0000
  255TRP    CD1 2513   3.511   5.410   7.949  0.1760 -0.1940 -0.6067
  255TRP    HD1 2514   3.564   5.384   8.040  0.8081 -0.1477 -0.9586
  255TRP    NE1 2515   3.392   5.355   7.909 -0.2988  0.4740 -0.1214
  255TRP    HE1 2516   3.330   5.299   7.960 -0.8892 -0.9198 -2.2397
  255TRP    CE2 2517   3.361   5.398   7.783 -0.1086  0.2668 -0.2380
  255TRP    CD2 2518   3.462   5.484   7.743 -0.4754  0.7698 -0.0839
  255TRP    CE3 2519   3.460   5.540   7.619 -0.1063  0.3624 -0.2729
  255TRP    HE3 2520   3.543   5.602   7.589  0.4901 -0.4090 -0.2656
  255TRP    CZ3 2521   3.362   5.500   7.532 -0.1492 -0.1200 -0.0107
  255TRP    HZ3 2522   3.374   5.547   7.435 -0.9321  0.4240  0.1471
  255TRP    CZ2 2523   3.256   5.368   7.702  0.0330  0.3012 -0.4354
  255TRP    HZ2 2524   3.190   5.288   7.732  1.0860  0.4578  2.6863
  255TRP    CH2 2525   3.269   5.407   7.571 -0.2808 -0.2539 -0.6336
  255TRP    HH2 2526   3.197   5.380   7.495 -1.0909  0.3526 -0.0885
  255TRP      C 2527   3.824   5.482   8.015 -0.2134 -0.3347  0.4236
  255TRP      O 2528   3.866   5.395   7.938  0.6071  0.2825  0.1606
  256ASN      N 2529   3.845   5.478   8.147  0.3341 -0.2100  0.3411
  256ASN     HN 2530   3.810   5.549   8.208 -1.8752 -1.8737  1.1199
  256ASN     CA 2531   3.917   5.371   8.210  0.2588 -0.5158 -0.0876
  256ASN     HA 2532   3.903   5.281   8.153 -0.8783 -0.1656 -0.3832
  256ASN     CB 2533   4.070   5.391   8.209  0.2229 -0.2019  0.3219
  256ASN    HB1 2534   4.107   5.402   8.105  0.9523 -1.3264  0.4507
  256ASN    HB2 2535   4.112   5.301   8.258  1.4167  0.8543  1.3077
  256ASN     CG 2536   4.121   5.506   8.294  0.5015  0.0156 -0.1322
  256ASN    OD1 2537   4.139   5.488   8.415  0.0367  0.1560 -0.0371
  256ASN    ND2 2538   4.174   5.617   8.236  0.4468 -0.1182 -0.4382
  256ASN   HD21 2539   4.173   5.623   8.136 -0.4873 -0.0963 -0.4369
  256ASN   HD22 2540   4.214   5.685   8.297  0.0297  0.1448 -0.4575
  256ASN      C 2541   3.855   5.351   8.344 -0.3535  0.0967 -0.2688
  256ASN      O 2542   3.806   5.447   8.402 -0.4166  0.2347 -0.5524
  257CYS      N 2543   3.863   5.226   8.395  0.4388  0.1983 -0.1283
  257CYS     HN 2544   3.915   5.151   8.354 -0.0410 -2.3803  3.4647
  257CYS     CA 2545   3.799   5.198   8.519  0.3427 -0.1911 -0.2669
  257CYS     HA 2546   3.700   5.242   8.515  0.3684  0.4526  2.9693
  257CYS     CB 2547   3.772   5.048   8.546  0.2428 -0.1465 -0.1182
  257CYS    HB1 2548   3.735   5.017   8.446  1.1191 -0.6017 -0.3101
  257CYS    HB2 2549   3.689   5.027   8.617  1.2118  1.3396  1.5582
  257CYS     SG 2550   3.925   4.956   8.579  0.2890 -0.0448 -0.0432
  257CYS      C 2551   3.862   5.264   8.636  0.1603 -0.5265  0.0261
  257CYS      O 2552   3.794   5.304   8.731  0.0787  0.0041 -0.2506
  258GLU      N 2553   3.994   5.294   8.636  0.1892 -0.6504 -0.5408
  258GLU     HN 2554   4.042   5.286   8.549 -0.0843  0.4131 -0.8088
  258GLU     CA 2555   4.063   5.361   8.741  0.0788 -0.4991 -0.5650
  258GLU     HA 2556   4.032   5.311   8.832 -0.7603 -0.7045 -0.9503
  258GLU     CB 2557   4.211   5.321   8.731  0.2453  0.0495 -0.3248
  258GLU    HB1 2558   4.269   5.369   8.813 -1.0090 -0.4774  0.8982
  258GLU    HB2 2559   4.239   5.353   8.628  1.4409 -2.6625 -0.9217
  258GLU     CG 2560   4.234   5.171   8.750 -0.0567  0.0888  0.3733
  258GLU    HG1 2561   4.240   5.124   8.650 -0.8851  0.7073  0.0167
  258GLU    HG2 2562   4.155   5.117   8.806  0.5416 -0.3216  0.8312
  258GLU     CD 2563   4.366   5.146   8.821  0.2117  0.5452  0.0380
  258GLU    OE1 2564   4.361   5.086   8.932  0.0745  0.9583  0.2565
  258GLU    OE2 2565   4.477   5.181   8.773  0.1512 -0.0016 -0.5026
  258GLU      C 2566   4.047   5.507   8.766 -0.0516 -0.6207  0.0963
  258GLU      O 2567   4.047   5.564   8.875  0.2328  0.0742 -0.2622
  259LYS      N 2568   4.023   5.585   8.658  0.1549 -0.1724  0.3710
  259LYS     HN 2569   4.035   5.539   8.570 -1.2056  0.1109  0.0201
  259LYS     CA 2570   3.989   5.723   8.652  0.0239 -0.2440 -0.5843
  259LYS     HA 2571   4.050   5.771   8.728  0.2312 -0.2047 -0.7723
  259LYS     CB 2572   4.003   5.776   8.508  0.0638  0.3522 -0.3630
  259LYS    HB1 2573   3.961   5.703   8.436 -1.9965 -0.9433  2.0211
  259LYS    HB2 2574   4.111   5.788   8.482  0.4218  0.0608  0.9125
  259LYS     CG 2575   3.927   5.905   8.478 -0.1875  0.2092 -0.3462
  259LYS    HG1 2576   3.819   5.887   8.491 -0.3438  1.7952  0.8599
  259LYS    HG2 2577   3.919   5.924   8.368  0.2903  0.1616 -0.3933
  259LYS     CD 2578   3.978   6.028   8.555  0.0625 -0.4586  0.5657
  259LYS    HD1 2579   3.963   6.015   8.664 -0.4101  2.9874  1.0228
  259LYS    HD2 2580   3.904   6.108   8.534 -1.8190 -1.8004  1.7210
  259LYS     CE 2581   4.119   6.079   8.526 -0.0858 -0.4548 -0.1731
  259LYS    HE1 2582   4.197   6.007   8.557  0.8902 -0.2604 -2.0080
  259LYS    HE2 2583   4.128   6.176   8.579  0.3787 -0.8048  0.3958
  259LYS     NZ 2584   4.135   6.100   8.380  0.2197 -0.2831 -0.1152
  259LYS    HZ1 2585   4.163   6.013   8.329  0.0350 -0.7064  0.4914
  259LYS    HZ2 2586   4.215   6.165   8.366 -0.8240  0.5953 -2.4262
  259LYS    HZ3 2587   4.062   6.153   8.329  2.9289  1.3684 -2.6106
  259LYS      C 2588   3.846   5.738   8.691  0.0590  0.4170 -0.6952
  259LYS      O 2589   3.807   5.832   8.760 -0.4095 -0.2222 -0.0767
  260LEU      N 2590   3.756   5.647   8.649  0.1711 -0.0146 -0.0036
  260LEU     HN 2591   3.788   5.571   8.593  0.0446 -0.4785  0.5383
  260LEU     CA 2592   3.616   5.659   8.675  0.0795 -0.8151 -0.1070
  260LEU     HA 2593   3.592   5.764   8.671 -1.0784 -1.0984 -1.2915
  260LEU     CB 2594   3.544   5.591   8.558 -0.1913 -0.4538 -0.1513
  260LEU    HB1 2595   3.443   5.553   8.586  0.6732  0.3446  5.0612
  260LEU    HB2 2596   3.608   5.502   8.540 -0.9111 -0.9318 -0.4065
  260LEU     CG 2597   3.532   5.680   8.433  0.2593 -0.1001  0.0556
  260LEU     HG 2598   3.631   5.728   8.416  0.7743 -1.6534 -1.6318
  260LEU    CD1 2599   3.502   5.593   8.310  0.6407 -0.0493 -0.0734
  260LEU   HD11 2600   3.398   5.553   8.304  0.6635 -0.2297  0.6540
  260LEU   HD12 2601   3.563   5.501   8.298 -0.0587 -0.2775 -2.3912
  260LEU   HD13 2602   3.513   5.652   8.216 -0.6595 -0.3076 -0.4135
  260LEU    CD2 2603   3.420   5.782   8.460  0.2008 -0.0338 -0.4324
  260LEU   HD21 2604   3.330   5.725   8.490  0.7943 -1.0103 -0.4492
  260LEU   HD22 2605   3.381   5.841   8.374  0.5504 -1.6559 -1.7616
  260LEU   HD23 2606   3.456   5.854   8.537 -0.5189  0.2496 -0.3580
  260LEU      C 2607   3.564   5.608   8.805  0.0870  0.3416  0.3583
  260LEU      O 2608   3.455   5.655   8.839  0.0846  0.6701 -0.0948
  261GLN      N 2609   3.624   5.508   8.872 -0.3619 -0.2433 -0.1045
  261GLN     HN 2610   3.715   5.476   8.846 -0.4447  0.7478 -1.8060
  261GLN     CA 2611   3.557   5.447   8.982  0.2262 -0.3920  0.1745
  261GLN     HA 2612   3.627   5.374   9.018  0.1802 -0.8708 -0.6933
  261GLN     CB 2613   3.536   5.531   9.110  0.6660 -0.0470  0.0237
  261GLN    HB1 2614   3.495   5.466   9.190  1.6713  0.2892  0.8189
  261GLN    HB2 2615   3.458   5.610   9.100  0.1804 -0.0863  2.8519
  261GLN     CG 2616   3.664   5.586   9.172  0.2647  0.3013  0.5571
  261GLN    HG1 2617   3.641   5.664   9.247 -1.6108  2.8604 -2.4415
  261GLN    HG2 2618   3.722   5.645   9.098  0.7538 -1.8404 -0.8505
  261GLN     CD 2619   3.746   5.472   9.231  0.4389  0.2926  0.3029
  261GLN    OE1 2620   3.820   5.410   9.154 -0.1639 -0.0460 -0.0130
  261GLN    NE2 2621   3.731   5.438   9.362  0.2764 -0.7851  0.0154
  261GLN   HE21 2622   3.795   5.377   9.408  2.2737  1.6883  0.7530
  261GLN   HE22 2623   3.665   5.487   9.419 -2.0769 -2.5263 -1.0286
  261GLN      C 2624   3.437   5.364   8.951 -0.0851  0.0150  0.2631
  261GLN      O 2625   3.341   5.356   9.026 -0.0510 -0.0804  0.2972
  262SER      N 2626   3.441   5.314   8.826 -0.9723  0.3721  0.0859
  262SER     HN 2627   3.522   5.345   8.776 -2.0966  0.5395 -1.7521
  262SER     CA 2628   3.349   5.226   8.761 -0.3061 -0.4358  0.2303
  262SER     HA 2629   3.260   5.243   8.819  0.3948  1.2007  0.8831
  262SER     CB 2630   3.329   5.255   8.612 -0.5667 -0.4972  0.2527
  262SER    HB1 2631   3.287   5.355   8.589  0.0794 -0.7661 -2.4486
  262SER    HB2 2632   3.260   5.181   8.566 -0.7172 -1.0836  1.3825
  262SER     OG 2633   3.448   5.235   8.536 -0.4172 -0.0470  0.3678
  262SER    HG1 2634   3.426   5.236   8.443 -0.1632 -0.9823  0.2867
  262SER      C 2635   3.387   5.083   8.783  0.0889 -0.3696 -0.0123
  262SER      O 2636   3.447   5.046   8.884 -0.2874 -0.0639  0.3288
  263VAL      N 2637   3.362   4.992   8.688 -0.8877 -0.3520  0.2182
  263VAL     HN 2638   3.336   5.020   8.596 -1.5463  2.3424  1.1456
  263VAL     CA 2639   3.386   4.852   8.705  0.0206 -0.2294  0.0410
  263VAL     HA 2640   3.425   4.826   8.802  0.9761  0.7418 -0.0689
  263VAL     CB 2641   3.259   4.776   8.677 -0.2171  0.2931 -0.3069
  263VAL     HB 2642   3.211   4.801   8.580  0.1573  0.8039 -0.3664
  263VAL    CG1 2643   3.291   4.627   8.696 -0.4435  0.2247 -0.4624
  263VAL   HG11 2644   3.305   4.592   8.800 -0.9105 -3.1298 -1.3857
  263VAL   HG12 2645   3.372   4.580   8.637  1.0636  2.5488 -0.3443
  263VAL   HG13 2646   3.207   4.561   8.664  0.7483 -1.3710 -0.4570
  263VAL    CG2 2647   3.152   4.800   8.784  0.4579  0.2010  0.3971
  263VAL   HG21 2648   3.139   4.909   8.803  0.1864  0.8295 -2.8182
  263VAL   HG22 2649   3.178   4.756   8.883  0.0955 -0.4002  0.2308
  263VAL   HG23 2650   3.050   4.767   8.753 -0.9670  0.7901  3.8963
  263VAL      C 2651   3.477   4.807   8.596 -0.0180  0.3157 -0.2153
  263VAL      O 2652   3.439   4.831   8.482  0.2262  0.4352 -0.2723
  264CYS      N 2653   3.597   4.755   8.629  0.0884  0.3021 -0.6209
  264CYS     HN 2654   3.619   4.761   8.725  0.4186  0.1688 -0.6896
  264CYS     CA 2655   3.695   4.699   8.542  0.4757  0.4056 -0.2510
  264CYS     HA 2656   3.711   4.773   8.464 -3.8764  2.3008  0.3565
  264CYS     CB 2657   3.824   4.670   8.621  0.1040  0.1129  0.2496
  264CYS    HB1 2658   3.902   4.639   8.549 -0.4573 -2.0313  0.5045
  264CYS    HB2 2659   3.814   4.578   8.683 -1.0704 -0.7150 -1.0982
  264CYS     SG 2660   3.886   4.812   8.716 -0.1002  0.2593  0.1663
  264CYS      C 2661   3.662   4.566   8.484 -0.2022  0.2511  0.4773
  264CYS      O 2662   3.585   4.490   8.542 -0.5009  0.2682  0.1069
  265SER      N 2663   3.711   4.529   8.364 -0.1796 -0.0856  0.5905
  265SER     HN 2664   3.768   4.580   8.300 -1.6069  0.2165 -0.4756
  265SER     CA 2665   3.710   4.396   8.310 -0.1929 -0.0966  0.6174
  265SER     HA 2666   3.617   4.353   8.342  0.2003 -0.7896  0.8473
  265SER     CB 2667   3.732   4.394   8.158  0.0090  0.5203  0.6338
  265SER    HB1 2668   3.661   4.457   8.101 -1.3394 -1.5120 -0.0338
  265SER    HB2 2669   3.689   4.298   8.123  0.3069  0.7562 -0.4036
  265SER     OG 2670   3.866   4.399   8.111 -0.0749  0.1122  0.3351
  265SER    HG1 2671   3.925   4.441   8.175  0.3468 -0.6510  0.4479
  265SER      C 2672   3.806   4.307   8.382  0.0097 -0.1311  0.3050
  265SER      O 2673   3.911   4.350   8.430  0.0890  0.0544 -0.0307
  266ASP      N 2674   3.775   4.177   8.392  0.5138 -0.2913 -0.1762
  266ASP     HN 2675   3.690   4.142   8.354  0.1300  2.7674 -2.5590
  266ASP     CA 2676   3.867   4.077   8.436 -0.1827 -0.8742 -0.0289
  266ASP     HA 2677   3.904   4.121   8.528 -0.6911  0.4740 -0.4531
  266ASP     CB 2678   3.787   3.949   8.465  0.4354 -1.2398  0.0842
  266ASP    HB1 2679   3.848   3.864   8.503  0.3057 -0.1804  2.8911
  266ASP    HB2 2680   3.734   3.934   8.369 -0.4562  2.4895 -0.1546
  266ASP     CG 2681   3.687   3.968   8.577  0.0510 -0.5327 -0.3755
  266ASP    OD1 2682   3.665   4.079   8.634 -0.4742 -0.5897 -0.4660
  266ASP    OD2 2683   3.624   3.865   8.614  0.3458 -0.5280  0.1464
  266ASP      C 2684   3.980   4.038   8.346 -0.0224  0.3063 -0.3570
  266ASP      O 2685   4.089   4.001   8.390 -0.1086 -0.0145 -0.4103
  267ILE      N 2686   3.952   4.041   8.215 -0.1133  0.5661 -0.3308
  267ILE     HN 2687   3.859   4.068   8.189  0.3209  0.9447 -1.5730
  267ILE     CA 2688   4.041   3.989   8.116 -0.2538 -0.7953  0.2441
  267ILE     HA 2689   4.086   3.902   8.161 -0.5690 -0.6161  0.9231
  267ILE     CB 2690   3.961   3.940   7.998 -0.1349 -0.3374 -0.0279
  267ILE     HB 2691   3.870   3.894   8.041 -0.5121  0.4148  0.0078
  267ILE    CG2 2692   3.921   4.057   7.907  0.1990 -0.6986 -0.6445
  267ILE   HG21 2693   4.006   4.093   7.845  0.8899 -2.4627 -0.7805
  267ILE   HG22 2694   3.875   4.141   7.963 -1.1761 -1.0760 -1.1603
  267ILE   HG23 2695   3.843   4.034   7.831 -1.1412  1.5723 -0.0658
  267ILE    CG1 2696   4.036   3.845   7.903  0.3433 -0.0139  0.0200
  267ILE   HG11 2697   4.124   3.895   7.857  1.3152  0.5070  2.3237
  267ILE   HG12 2698   3.969   3.816   7.819 -0.5523 -0.8414  0.9944
  267ILE     CD 2699   4.068   3.713   7.972 -0.2788 -0.0660  0.2180
  267ILE    HD1 2700   3.978   3.668   8.018 -0.9227  0.6087 -0.3530
  267ILE    HD2 2701   4.150   3.725   8.045 -1.8152 -1.6073  2.3152
  267ILE    HD3 2702   4.116   3.638   7.905  1.4260  1.3938 -0.2621
  267ILE      C 2703   4.151   4.083   8.081 -0.7105 -0.6334 -0.7854
  267ILE      O 2704   4.264   4.040   8.057 -0.0064  0.5042  0.3870
  268PHE      N 2705   4.125   4.213   8.100 -0.2623 -0.7122  0.4540
  268PHE     HN 2706   4.031   4.246   8.104  0.1633  1.0988 -1.7891
  268PHE     CA 2707   4.223   4.318   8.095 -0.4244 -0.5837 -0.1000
  268PHE     HA 2708   4.322   4.274   8.099  1.1006  2.6529  0.9264
  268PHE     CB 2709   4.206   4.413   7.975  0.0682 -0.0400  0.2545
  268PHE    HB1 2710   4.269   4.502   7.993  0.3542 -0.2028  0.0586
  268PHE    HB2 2711   4.096   4.431   7.974 -0.3914 -2.2887  1.8298
  268PHE     CG 2712   4.257   4.351   7.849  0.2888  0.1549  0.2486
  268PHE    CD1 2713   4.387   4.308   7.845  0.5057  0.8003  0.2662
  268PHE    HD1 2714   4.452   4.320   7.931  1.6221  0.9855 -0.5765
  268PHE    CE1 2715   4.433   4.258   7.726 -0.7374  0.2029  0.0247
  268PHE    HE1 2716   4.539   4.242   7.713 -0.8954 -1.7486  0.8268
  268PHE     CZ 2717   4.350   4.241   7.618 -0.0892 -0.3358 -0.3949
  268PHE     HZ 2718   4.399   4.208   7.527  2.4185  0.3721  0.6113
  268PHE    CD2 2719   4.172   4.328   7.744 -0.1370  1.2381  0.3407
  268PHE    HD2 2720   4.072   4.370   7.747 -0.3874  0.6295  0.6896
  268PHE    CE2 2721   4.217   4.273   7.626  0.1103  0.2150  0.9003
  268PHE    HE2 2722   4.146   4.250   7.548  0.2174 -0.7529  1.0750
  268PHE      C 2723   4.212   4.402   8.217  0.4390 -0.0780 -0.3642
  268PHE      O 2724   4.112   4.471   8.236  0.6417  0.1098  0.0446
  269PRO      N 2725   4.305   4.406   8.307  0.5154 -0.0170 -0.4456
  269PRO     CD 2726   4.404   4.300   8.325  0.3642 -0.0879 -0.0040
  269PRO    HD1 2727   4.470   4.312   8.236 -0.5473 -0.3028 -0.7211
  269PRO    HD2 2728   4.370   4.195   8.333  0.2486 -0.0736 -0.2943
  269PRO     CA 2729   4.328   4.521   8.389 -0.1948 -0.2588  0.1087
  269PRO     HA 2730   4.259   4.509   8.471  0.5248  0.9961  0.9378
  269PRO     CB 2731   4.474   4.501   8.431 -0.3179  0.4901  0.9324
  269PRO    HB1 2732   4.500   4.556   8.524  0.7443  1.2772  0.1848
  269PRO    HB2 2733   4.541   4.519   8.345 -0.6787 -0.5773  0.4041
  269PRO     CG 2734   4.480   4.348   8.450  0.3493  0.3717 -0.1693
  269PRO    HG1 2735   4.581   4.303   8.464  0.3778  1.1825  2.8230
  269PRO    HG2 2736   4.425   4.337   8.545  1.2645  1.3483  0.5074
  269PRO      C 2737   4.313   4.663   8.345  0.1381 -0.1348  0.3857
  269PRO      O 2738   4.357   4.693   8.234 -0.0898 -0.1168  0.3018
  270HSD      N 2739   4.267   4.754   8.431 -0.2053 -0.2824  0.3600
  270HSD     HN 2740   4.239   4.721   8.521 -0.1634  2.0696  1.3137
  270HSD     CA 2741   4.268   4.897   8.436 -0.0971 -0.2779  0.2130
  270HSD     HA 2742   4.253   4.925   8.539 -1.0296 -1.2669  0.3621
  270HSD     CB 2743   4.399   4.967   8.396 -0.2908 -0.1166 -0.1486
  270HSD    HB1 2744   4.399   5.077   8.409  2.3964  0.1003 -1.2699
  270HSD    HB2 2745   4.412   4.942   8.288  0.9114 -0.5881  0.0838
  270HSD    ND1 2746   4.555   4.981   8.594 -0.5632 -0.4655  0.0073
  270HSD    HD1 2747   4.518   5.065   8.631  0.2255  1.0182 -2.3175
  270HSD     CG 2748   4.519   4.921   8.474  0.1194  0.2339 -0.5614
  270HSD    CE1 2749   4.669   4.920   8.637 -0.1122  0.1136 -0.3494
  270HSD    HE1 2750   4.723   4.952   8.726 -0.3846  3.2059 -1.1926
  270HSD    NE2 2751   4.704   4.820   8.558 -0.3184 -0.1785 -0.0733
  270HSD    CD2 2752   4.611   4.823   8.456 -0.5351 -0.5217  0.1124
  270HSD    HD2 2753   4.613   4.757   8.370 -1.5866  0.0349 -0.3624
  270HSD      C 2754   4.159   4.955   8.352 -0.4256 -0.0708  0.7777
  270HSD      O 2755   4.143   5.077   8.344  0.0880 -0.0406  0.0878
  271ILE      N 2756   4.086   4.868   8.281  0.2884 -0.3399  0.3596
  271ILE     HN 2757   4.089   4.769   8.293 -1.9469 -0.3373  1.4650
  271ILE     CA 2758   4.010   4.916   8.170 -0.0971 -0.7772  0.4309
  271ILE     HA 2759   4.018   5.024   8.170  0.5377 -0.8195  1.0652
  271ILE     CB 2760   4.059   4.887   8.031 -0.4710  0.1169  0.1082
  271ILE     HB 2761   4.158   4.936   8.014 -0.7901  0.5171 -0.6673
  271ILE    CG2 2762   4.081   4.735   8.023  0.5275  0.2657 -0.1646
  271ILE   HG21 2763   4.012   4.680   8.090  0.0424  2.0908  0.9238
  271ILE   HG22 2764   4.178   4.692   8.055 -0.5840 -2.2797  0.0444
  271ILE   HG23 2765   4.072   4.711   7.915 -1.9585 -0.1739  0.0813
  271ILE    CG1 2766   3.974   4.939   7.914 -0.1435  0.1018 -0.1394
  271ILE   HG11 2767   3.876   4.887   7.911 -0.9723  1.2559  2.8604
  271ILE   HG12 2768   4.017   4.912   7.815 -2.2530 -0.3185 -1.0047
  271ILE     CD 2769   3.940   5.088   7.907  0.1492  0.1898  0.2852
  271ILE    HD1 2770   3.854   5.114   7.972  0.1979  0.1930  0.3483
  271ILE    HD2 2771   3.919   5.123   7.804  0.4321  0.1216  0.2016
  271ILE    HD3 2772   4.033   5.142   7.934  0.7505 -0.8324  0.3201
  271ILE      C 2773   3.867   4.881   8.190 -0.2931 -0.3318 -0.1605
  271ILE      O 2774   3.831   4.772   8.234 -0.4397 -0.1070  0.2885
  272ASP      N 2775   3.779   4.982   8.177  0.0870 -0.0108 -0.2700
  272ASP     HN 2776   3.812   5.071   8.148  0.3817 -0.0295  0.0031
  272ASP     CA 2777   3.638   4.960   8.187  0.0913 -0.0583 -0.3127
  272ASP     HA 2778   3.628   4.904   8.278  2.1405  1.0821  0.6852
  272ASP     CB 2779   3.579   5.101   8.208  0.0317 -0.1128 -0.1149
  272ASP    HB1 2780   3.604   5.155   8.114  0.1782  2.1040  1.1289
  272ASP    HB2 2781   3.634   5.159   8.285 -2.0476  1.5638  0.2023
  272ASP     CG 2782   3.431   5.135   8.214  0.1977  0.6861 -0.3775
  272ASP    OD1 2783   3.344   5.050   8.180  0.1049  0.5880  0.1000
  272ASP    OD2 2784   3.393   5.249   8.252  0.6101  0.6400  0.1867
  272ASP      C 2785   3.571   4.876   8.084 -0.3466 -0.0678 -0.0242
  272ASP      O 2786   3.609   4.884   7.967 -0.0898  0.0124  0.0641
  273GLU      N 2787   3.473   4.791   8.120  0.3731 -0.8635  0.1005
  273GLU     HN 2788   3.456   4.787   8.218  0.0259 -2.9052 -0.0071
  273GLU     CA 2789   3.402   4.706   8.030 -0.0480 -0.2777 -0.1277
  273GLU     HA 2790   3.461   4.638   7.970  1.3061  3.0253 -2.8619
  273GLU     CB 2791   3.308   4.619   8.115  0.2541 -0.7328 -0.2583
  273GLU    HB1 2792   3.241   4.561   8.048 -1.1457 -1.1475  1.4334
  273GLU    HB2 2793   3.241   4.686   8.172  0.8381 -0.5918  0.2869
  273GLU     CG 2794   3.368   4.521   8.217  0.3103 -0.0177  0.3996
  273GLU    HG1 2795   3.436   4.553   8.299  1.8131 -0.0423 -0.7931
  273GLU    HG2 2796   3.418   4.445   8.154  1.5153  1.0324  0.0604
  273GLU     CD 2797   3.252   4.452   8.287  0.2961 -0.1351  0.2591
  273GLU    OE1 2798   3.140   4.510   8.295  0.2941 -0.1035  0.0086
  273GLU    OE2 2799   3.277   4.353   8.361  0.1994 -0.1060  0.3313
  273GLU      C 2800   3.323   4.775   7.924  0.6189  0.0541 -0.4116
  273GLU      O 2801   3.322   4.731   7.809 -0.0668 -0.1899 -0.3160
  274THR      N 2802   3.272   4.892   7.963  0.1471 -0.1878 -0.2963
  274THR     HN 2803   3.289   4.913   8.059 -0.3498 -4.2290  0.8486
  274THR     CA 2804   3.198   4.978   7.875  0.1609 -0.0073 -0.1323
  274THR     HA 2805   3.130   4.910   7.826 -0.0647  0.7291 -0.8674
  274THR     CB 2806   3.122   5.088   7.942  0.0445  0.1436 -0.5141
  274THR     HB 2807   3.061   5.141   7.865  0.2599 -1.5344 -1.8894
  274THR    OG1 2808   3.193   5.180   8.023  0.2716 -0.4566 -0.0264
  274THR    HG1 2809   3.252   5.131   8.080  0.0022  0.6948  1.3104
  274THR    CG2 2810   3.020   5.031   8.042  0.3698  0.2267 -0.1310
  274THR   HG21 2811   3.067   4.997   8.137  2.0997  0.4585 -0.8683
  274THR   HG22 2812   2.966   4.947   7.993 -1.6780  2.7634 -2.6022
  274THR   HG23 2813   2.939   5.104   8.060  2.6870  2.6675  0.9701
  274THR      C 2814   3.268   5.025   7.752 -0.0161  0.5178 -0.0327
  274THR      O 2815   3.215   5.018   7.642 -0.3414 -0.1627  0.1668
  275TYR      N 2816   3.397   5.061   7.768  0.1083 -0.0995  0.3946
  275TYR     HN 2817   3.441   5.079   7.856  2.9076  1.0635 -1.1036
  275TYR     CA 2818   3.487   5.087   7.660  0.2242 -0.1207  0.4861
  275TYR     HA 2819   3.433   5.159   7.600 -1.6570 -1.6426  0.2345
  275TYR     CB 2820   3.622   5.147   7.702  0.3593  0.0757 -0.2274
  275TYR    HB1 2821   3.659   5.086   7.786  1.4790  2.5437  1.1769
  275TYR    HB2 2822   3.593   5.248   7.738 -2.1438 -1.4958  2.6698
  275TYR     CG 2823   3.720   5.159   7.590  0.0202 -0.1949 -0.5601
  275TYR    CD1 2824   3.715   5.261   7.498 -0.3866  0.2608 -0.0393
  275TYR    HD1 2825   3.641   5.339   7.511  0.9277  1.5357  0.0393
  275TYR    CE1 2826   3.807   5.265   7.396 -0.6051 -0.3819 -0.2656
  275TYR    HE1 2827   3.788   5.341   7.322 -0.1779  0.2333  0.2400
  275TYR     CZ 2828   3.896   5.162   7.379  0.3331  0.3480  0.1583
  275TYR     OH 2829   3.982   5.176   7.268  0.6665 -0.0351  0.3628
  275TYR     HH 2830   3.962   5.260   7.225  1.2174  0.2037  0.5590
  275TYR    CD2 2831   3.810   5.056   7.576  0.3414  0.0325 -0.1910
  275TYR    HD2 2832   3.812   4.981   7.654 -0.0545 -0.8993 -1.0696
  275TYR    CE2 2833   3.900   5.061   7.472  0.4436  0.1122 -0.1000
  275TYR    HE2 2834   3.977   4.986   7.462 -0.0670 -0.2620 -1.4913
  275TYR      C 2835   3.508   4.978   7.561 -0.1191 -0.1887  0.4865
  275TYR      O 2836   3.496   4.991   7.440 -0.7074 -0.2593  0.5347
  276LEU      N 2837   3.527   4.855   7.613 -0.0960 -0.1970  0.4607
  276LEU     HN 2838   3.525   4.840   7.712 -0.7484 -0.2805  0.4394
  276LEU     CA 2839   3.560   4.747   7.525 -0.0321  0.1343  0.0740
  276LEU     HA 2840   3.639   4.779   7.460 -1.2064 -0.1007 -1.5092
  276LEU     CB 2841   3.593   4.634   7.625 -0.0839  0.1069  0.0607
  276LEU    HB1 2842   3.610   4.538   7.572 -1.1500  0.0619 -0.2148
  276LEU    HB2 2843   3.512   4.614   7.697 -1.3467 -3.9620 -2.1817
  276LEU     CG 2844   3.720   4.672   7.704  0.0906 -0.2117 -0.0647
  276LEU     HG 2845   3.721   4.772   7.753  1.5886 -0.2503  0.0326
  276LEU    CD1 2846   3.731   4.579   7.826  0.6021  0.1010  0.1332
  276LEU   HD11 2847   3.834   4.588   7.865  0.5632 -0.2318  0.3161
  276LEU   HD12 2848   3.710   4.473   7.798  0.4853  0.0030  0.5869
  276LEU   HD13 2849   3.673   4.605   7.917  0.4404  2.5363 -0.6098
  276LEU    CD2 2850   3.845   4.660   7.615  0.1926  0.1922  0.0227
  276LEU   HD21 2851   3.932   4.678   7.681 -0.0362  1.0754  0.0955
  276LEU   HD22 2852   3.840   4.743   7.540 -1.1218 -1.2119 -1.5371
  276LEU   HD23 2853   3.851   4.572   7.547  3.3350  1.2744 -1.2960
  276LEU      C 2854   3.439   4.699   7.452 -0.0045  0.2487 -0.0477
  276LEU      O 2855   3.444   4.646   7.341  0.2546  0.3919 -0.1048
  277MET      N 2856   3.317   4.711   7.507 -0.1421 -0.2687 -0.2291
  277MET     HN 2857   3.310   4.725   7.606  1.6538  1.2166 -0.2566
  277MET     CA 2858   3.197   4.687   7.434 -0.5302  0.6612  0.0846
  277MET     HA 2859   3.205   4.596   7.376 -0.3315 -0.9542  2.4674
  277MET     CB 2860   3.077   4.678   7.531  0.1257  0.3795  0.8787
  277MET    HB1 2861   2.983   4.658   7.476 -0.0732 -0.9903  1.6592
  277MET    HB2 2862   3.067   4.777   7.581  1.8779  0.9657  0.1404
  277MET     CG 2863   3.088   4.564   7.633  0.2392 -0.2874  0.1280
  277MET    HG1 2864   3.006   4.598   7.700  0.6585  0.7922  0.1037
  277MET    HG2 2865   3.181   4.569   7.693  0.2262  1.4328  0.0508
  277MET     SD 2866   3.078   4.393   7.572  0.6279 -0.3559  0.2572
  277MET     CE 2867   3.255   4.372   7.536  0.6329  0.0868  0.0205
  277MET    HE1 2868   3.294   4.269   7.550 -0.9025 -0.7673 -1.5440
  277MET    HE2 2869   3.311   4.431   7.611  0.4756 -0.4001  0.5315
  277MET    HE3 2870   3.282   4.414   7.437  0.1969 -0.5001 -0.3592
  277MET      C 2871   3.181   4.788   7.327 -0.6048  0.0161 -0.5177
  277MET      O 2872   3.138   4.754   7.216 -0.5657 -0.5398 -0.3658
  278PHE      N 2873   3.202   4.918   7.356  0.4489 -0.2615 -0.0056
  278PHE     HN 2874   3.236   4.944   7.446 -0.1225  0.9788 -0.1341
  278PHE     CA 2875   3.200   5.016   7.252  0.1563 -0.3314 -0.0687
  278PHE     HA 2876   3.102   5.012   7.207 -0.5914 -2.7952  1.5574
  278PHE     CB 2877   3.213   5.156   7.314  0.6306 -0.3894 -0.0296
  278PHE    HB1 2878   3.313   5.160   7.362  0.0962 -0.5717  1.1405
  278PHE    HB2 2879   3.128   5.167   7.386 -0.2936  2.2809 -1.3744
  278PHE     CG 2880   3.202   5.266   7.214 -0.1237 -0.1337  0.3220
  278PHE    CD1 2881   3.100   5.281   7.124  0.0884 -0.2364  0.0634
  278PHE    HD1 2882   3.017   5.214   7.109  0.7471 -1.3378  1.1212
  278PHE    CE1 2883   3.096   5.387   7.036 -0.1829 -0.3621 -0.0779
  278PHE    HE1 2884   3.019   5.380   6.961  0.8675 -1.6378 -1.0993
  278PHE     CZ 2885   3.204   5.471   7.024 -0.2082 -0.2927  0.1837
  278PHE     HZ 2886   3.200   5.544   6.944 -0.6711  0.1263  0.5862
  278PHE    CD2 2887   3.310   5.350   7.201  0.0124 -0.4469 -0.6552
  278PHE    HD2 2888   3.395   5.339   7.267  0.0812  1.0940 -0.4510
  278PHE    CE2 2889   3.315   5.444   7.101  0.0134  0.3925  0.1128
  278PHE    HE2 2890   3.405   5.503   7.091 -0.4159  1.1506  0.6965
  278PHE      C 2891   3.299   4.988   7.144  0.3374 -0.0605  0.0259
  278PHE      O 2892   3.263   4.999   7.027  0.4741 -0.4800 -0.0552
  279TRP      N 2893   3.424   4.949   7.172  0.2639 -0.4001 -0.1204
  279TRP     HN 2894   3.444   4.935   7.269  0.1066  2.0607  0.3209
  279TRP     CA 2895   3.522   4.928   7.070  0.4011  0.2476 -0.1199
  279TRP     HA 2896   3.516   5.021   7.015 -1.4854  0.6990  0.7847
  279TRP     CB 2897   3.662   4.922   7.134  0.4368  0.3019 -0.1930
  279TRP    HB1 2898   3.646   4.846   7.214  0.2610 -1.5384 -1.8949
  279TRP    HB2 2899   3.693   5.018   7.182 -0.6709  1.4689 -1.7135
  279TRP     CG 2900   3.773   4.880   7.044  0.2911  0.2128 -0.3305
  279TRP    CD1 2901   3.819   4.960   6.943 -0.0036  0.2201 -0.4596
  279TRP    HD1 2902   3.781   5.059   6.922  0.8820  0.5539 -0.5345
  279TRP    NE1 2903   3.913   4.888   6.874 -0.0439 -0.6702  0.3889
  279TRP    HE1 2904   3.935   4.913   6.782  0.4592  0.6800  0.8412
  279TRP    CE2 2905   3.928   4.763   6.928  0.0854 -0.8071  0.0401
  279TRP    CD2 2906   3.844   4.756   7.038 -0.2036 -0.0827 -0.1289
  279TRP    CE3 2907   3.843   4.644   7.115  0.0821 -0.0798 -0.1196
  279TRP    HE3 2908   3.775   4.633   7.198 -0.9208  1.2652 -0.7188
  279TRP    CZ3 2909   3.924   4.540   7.078  0.1402 -0.0225 -0.1538
  279TRP    HZ3 2910   3.920   4.448   7.136 -0.5380  0.4288  0.5391
  279TRP    CZ2 2911   4.010   4.663   6.887  0.3271 -0.4196 -0.4402
  279TRP    HZ2 2912   4.082   4.675   6.807 -1.8510  2.9004 -2.1329
  279TRP    CH2 2913   4.007   4.553   6.969  0.4550 -0.0359  0.0839
  279TRP    HH2 2914   4.078   4.472   6.956  0.7554  0.0467  1.1342
  279TRP      C 2915   3.488   4.815   6.980  0.9760 -0.0533  0.0341
  279TRP      O 2916   3.501   4.817   6.857 -0.5640 -0.2278 -0.1495
  280ILE      N 2917   3.438   4.704   7.036 -0.5796  0.4657 -0.2688
  280ILE     HN 2918   3.423   4.709   7.134 -1.2308  2.5997 -0.4329
  280ILE     CA 2919   3.399   4.578   6.979 -0.0936  0.1062  0.1856
  280ILE     HA 2920   3.478   4.562   6.907 -0.2924  3.6415 -1.0059
  280ILE     CB 2921   3.396   4.467   7.080 -0.3102  0.0511  0.1163
  280ILE     HB 2922   3.342   4.513   7.165 -1.2197 -0.2783 -0.2616
  280ILE    CG2 2923   3.317   4.345   7.028  0.1785  0.0128 -0.5469
  280ILE   HG21 2924   3.364   4.324   6.929  0.4837  1.2943 -0.6868
  280ILE   HG22 2925   3.211   4.376   7.017  0.7706  1.8736 -1.3734
  280ILE   HG23 2926   3.325   4.250   7.085 -0.4867  0.5767  0.5076
  280ILE    CG1 2927   3.536   4.423   7.126 -0.3710 -0.3692 -0.0939
  280ILE   HG11 2928   3.598   4.513   7.141 -1.7122  0.5418  0.2151
  280ILE   HG12 2929   3.582   4.362   7.045 -2.2413 -2.3110  0.2285
  280ILE     CD 2930   3.544   4.354   7.262  0.4579  0.2466  0.1744
  280ILE    HD1 2931   3.484   4.413   7.334 -0.4367 -0.5468  0.1057
  280ILE    HD2 2932   3.651   4.350   7.292  0.2193 -2.8309  0.9699
  280ILE    HD3 2933   3.502   4.254   7.238  0.0052  0.3773  0.4174
  280ILE      C 2934   3.282   4.598   6.890 -0.1370  0.0592  0.2322
  280ILE      O 2935   3.274   4.550   6.777  0.3189  0.2091  0.1364
  281GLY      N 2936   3.194   4.691   6.929 -0.1234  0.1646  0.0139
  281GLY     HN 2937   3.208   4.729   7.020  0.8541  0.9804 -0.4560
  281GLY     CA 2938   3.074   4.730   6.861 -0.4015 -0.1542  0.3187
  281GLY    HA1 2939   3.006   4.793   6.917 -0.3053  0.9015 -0.7168
  281GLY    HA2 2940   3.034   4.643   6.811  0.0753  1.1432 -2.5138
  281GLY      C 2941   3.104   4.815   6.743 -0.4123 -0.1532  0.3163
  281GLY      O 2942   3.045   4.797   6.636 -0.1106 -0.4434  0.1944
  282VAL      N 2943   3.195   4.914   6.747 -0.4170 -0.1272 -0.1596
  282VAL     HN 2944   3.243   4.936   6.832 -0.1110  0.7011 -0.5333
  282VAL     CA 2945   3.224   4.993   6.631 -0.2056  0.1401  0.0731
  282VAL     HA 2946   3.135   5.023   6.578 -1.1965 -2.2497  0.2396
  282VAL     CB 2947   3.300   5.115   6.673 -0.0864  0.0948 -0.0101
  282VAL     HB 2948   3.392   5.086   6.728 -0.2978  2.7435  1.9318
  282VAL    CG1 2949   3.341   5.205   6.556  0.8570  0.1494  0.3541
  282VAL   HG11 2950   3.365   5.308   6.590  1.3799  0.7400 -1.6366
  282VAL   HG12 2951   3.250   5.220   6.494  1.4504  1.3289 -0.2657
  282VAL   HG13 2952   3.421   5.161   6.492  1.5600 -1.1342  2.0322
  282VAL    CG2 2953   3.207   5.202   6.759 -0.0552  0.2103 -0.0931
  282VAL   HG21 2954   3.247   5.305   6.769 -1.0679  0.8465 -2.0242
  282VAL   HG22 2955   3.211   5.165   6.864 -0.6403 -0.0715 -0.1687
  282VAL   HG23 2956   3.106   5.194   6.713 -0.3414  0.3813  0.4963
  282VAL      C 2957   3.298   4.918   6.526 -0.3488 -0.0788  0.1268
  282VAL      O 2958   3.263   4.917   6.408  0.2656  0.0248 -0.0643
  283THR      N 2959   3.401   4.839   6.564 -0.4955 -0.3545 -0.0446
  283THR     HN 2960   3.439   4.845   6.656  0.4612 -0.0893 -0.4490
  283THR     CA 2961   3.470   4.754   6.472  0.2720  0.5041 -0.2838
  283THR     HA 2962   3.518   4.812   6.395  0.8172 -1.8119 -1.8149
  283THR     CB 2963   3.590   4.690   6.536 -0.2137  0.0748  0.2136
  283THR     HB 2964   3.640   4.618   6.467 -0.9986 -0.5404  0.2618
  283THR    OG1 2965   3.557   4.631   6.661  0.0002  0.4790  0.4615
  283THR    HG1 2966   3.562   4.702   6.725 -0.9049 -0.0069  1.0898
  283THR    CG2 2967   3.684   4.804   6.577 -0.6271  0.5621 -0.1873
  283THR   HG21 2968   3.765   4.768   6.642 -0.0676  0.7486 -0.7715
  283THR   HG22 2969   3.648   4.889   6.640  2.4010  1.4216  0.5092
  283THR   HG23 2970   3.733   4.857   6.492  1.5428  0.5682  1.0197
  283THR      C 2971   3.385   4.652   6.403  0.4967 -0.1481  0.3809
  283THR      O 2972   3.380   4.646   6.280 -0.4233 -0.2205  0.4110
  284SER      N 2973   3.307   4.577   6.483 -0.8432  0.8943  0.0886
  284SER     HN 2974   3.328   4.581   6.580  1.5993 -0.2036 -0.3336
  284SER     CA 2975   3.215   4.480   6.434  0.2438 -0.2513  0.2817
  284SER     HA 2976   3.281   4.413   6.382  1.3781  2.5119 -2.0835
  284SER     CB 2977   3.145   4.411   6.553  0.0061  0.3861  0.5156
  284SER    HB1 2978   3.071   4.342   6.507  1.7644 -0.8789 -0.5460
  284SER    HB2 2979   3.088   4.485   6.612  1.6995  2.6882 -0.5481
  284SER     OG 2980   3.242   4.341   6.630  0.3511 -0.0403 -0.2914
  284SER    HG1 2981   3.264   4.410   6.693 -2.6113  0.8766 -0.1211
  284SER      C 2982   3.106   4.520   6.341  0.1191 -0.7977  0.1883
  284SER      O 2983   3.092   4.459   6.235  0.1174 -0.3297 -0.0859
  285VAL      N 2984   3.040   4.636   6.360  0.6212 -0.4663 -0.0612
  285VAL     HN 2985   3.044   4.692   6.443 -1.8317  1.9180 -1.3900
  285VAL     CA 2986   2.958   4.708   6.269  0.5745 -0.1470  0.2332
  285VAL     HA 2987   2.872   4.652   6.234  1.6302 -1.7916  0.1636
  285VAL     CB 2988   2.892   4.825   6.336 -0.1189  0.0137 -0.7060
  285VAL     HB 2989   2.961   4.884   6.400 -3.1754  1.3282  1.6341
  285VAL    CG1 2990   2.809   4.914   6.241 -1.1482 -0.1512  0.0190
  285VAL   HG11 2991   2.713   4.876   6.201 -2.9019 -0.5150  4.1440
  285VAL   HG12 2992   2.880   4.941   6.159 -2.9093 -1.0526 -1.8905
  285VAL   HG13 2993   2.793   5.004   6.304  1.3372  0.4558 -0.0749
  285VAL    CG2 2994   2.790   4.772   6.438  0.5736  0.2409  0.1215
  285VAL   HG21 2995   2.830   4.713   6.523 -4.3083 -1.0797  1.8449
  285VAL   HG22 2996   2.724   4.691   6.400  0.3081  0.9024 -0.9066
  285VAL   HG23 2997   2.729   4.856   6.479 -0.0369 -0.0847 -0.1093
  285VAL      C 2998   3.021   4.739   6.138 -0.3847  0.3141 -0.1353
  285VAL      O 2999   2.970   4.710   6.029 -0.1739  0.2294 -0.2120
  286LEU      N 3000   3.143   4.796   6.138 -0.2407  0.0151  0.3538
  286LEU     HN 3001   3.200   4.810   6.218  1.3153  1.2478 -0.8998
  286LEU     CA 3002   3.219   4.827   6.020  0.0663 -0.0516  0.5344
  286LEU     HA 3003   3.158   4.878   5.947 -1.8288 -1.5526  0.9791
  286LEU     CB 3004   3.346   4.904   6.061  0.0861 -0.3040  0.9523
  286LEU    HB1 3005   3.409   4.916   5.971  0.2004  3.4496  1.3804
  286LEU    HB2 3006   3.406   4.850   6.138 -0.4731 -2.7795 -0.2418
  286LEU     CG 3007   3.322   5.048   6.107 -0.0159 -0.0709  0.1791
  286LEU     HG 3008   3.238   5.063   6.179 -1.0203  0.2256 -1.0307
  286LEU    CD1 3009   3.438   5.099   6.195 -0.0221  0.1623  0.0522
  286LEU   HD11 3010   3.470   5.026   6.272  3.4768  0.9704 -0.4708
  286LEU   HD12 3011   3.405   5.191   6.249 -0.5211 -0.1908  0.3625
  286LEU   HD13 3012   3.531   5.118   6.138  0.7086 -1.9460  0.4720
  286LEU    CD2 3013   3.291   5.124   5.977 -0.1298  0.2364  0.3838
  286LEU   HD21 3014   3.253   5.227   5.990  0.7208  0.5728  0.2555
  286LEU   HD22 3015   3.210   5.068   5.926 -0.1458  0.5922  0.0126
  286LEU   HD23 3016   3.387   5.130   5.922 -1.0860  0.9772 -1.2729
  286LEU      C 3017   3.256   4.702   5.949 -0.1627  0.0270  0.2741
  286LEU      O 3018   3.246   4.695   5.827 -0.4679 -0.5163  0.3282
  287LEU      N 3019   3.300   4.591   6.011  0.4230  0.0393 -0.1053
  287LEU     HN 3020   3.324   4.588   6.108  3.0106 -0.1079 -0.6794
  287LEU     CA 3021   3.306   4.463   5.946  0.1884  0.0144 -0.0786
  287LEU     HA 3022   3.381   4.485   5.872  1.6638  1.4201  1.7431
  287LEU     CB 3023   3.370   4.352   6.031  0.0177 -0.3247 -0.3922
  287LEU    HB1 3024   3.363   4.256   5.975 -0.4668 -0.9468  0.7146
  287LEU    HB2 3025   3.322   4.343   6.131  0.6571  1.2875  0.1000
  287LEU     CG 3026   3.520   4.379   6.054 -0.1029 -0.1095  0.1509
  287LEU     HG 3027   3.525   4.484   6.092  1.2321  0.0282 -0.3470
  287LEU    CD1 3028   3.581   4.299   6.171  0.0013 -0.1524  0.0669
  287LEU   HD11 3029   3.687   4.322   6.191 -0.5187  0.1796  2.8632
  287LEU   HD12 3030   3.585   4.191   6.149  0.2818 -0.6094  2.1559
  287LEU   HD13 3031   3.529   4.312   6.268  3.2724 -0.4514  1.9814
  287LEU    CD2 3032   3.613   4.368   5.932  0.1527 -0.0790  0.3419
  287LEU   HD21 3033   3.600   4.273   5.876 -2.5486  0.1958  0.3734
  287LEU   HD22 3034   3.721   4.371   5.957  0.2136  1.0016 -0.0204
  287LEU   HD23 3035   3.589   4.448   5.860  0.0112 -0.6884 -0.3014
  287LEU      C 3036   3.179   4.413   5.886  0.2157 -0.5140  0.3016
  287LEU      O 3037   3.189   4.359   5.776 -0.5574 -0.0528 -0.0042
  288LEU      N 3038   3.059   4.420   5.947  0.2791  0.7284  0.2923
  288LEU     HN 3039   3.054   4.455   6.040 -1.1109  2.1545 -0.2684
  288LEU     CA 3040   2.939   4.373   5.886  0.3344  0.5585  0.3139
  288LEU     HA 3041   2.960   4.272   5.856 -2.1055 -0.2118  1.0070
  288LEU     CB 3042   2.818   4.377   5.980  0.5731  0.6813  0.6166
  288LEU    HB1 3043   2.728   4.343   5.924  0.7756  3.0621 -1.2971
  288LEU    HB2 3044   2.800   4.483   6.008 -0.6145  0.0147  2.6914
  288LEU     CG 3045   2.825   4.301   6.114  0.4117 -0.2899  0.0803
  288LEU     HG 3046   2.898   4.352   6.179  0.0351 -1.2193  1.2709
  288LEU    CD1 3047   2.691   4.314   6.188  0.3316 -0.0621 -0.1039
  288LEU   HD11 3048   2.669   4.422   6.200  1.6712  0.3419 -1.0515
  288LEU   HD12 3049   2.690   4.264   6.287 -1.1644  0.0512 -0.0473
  288LEU   HD13 3050   2.608   4.267   6.130  0.9009 -0.7713 -0.3646
  288LEU    CD2 3051   2.876   4.155   6.115  0.6159 -0.2234 -0.3310
  288LEU   HD21 3052   2.893   4.123   6.220  0.9540 -1.1520 -0.6611
  288LEU   HD22 3053   2.969   4.146   6.056  1.5779  0.7337  0.9822
  288LEU   HD23 3054   2.796   4.089   6.076  0.2404 -0.9769  1.5991
  288LEU      C 3055   2.909   4.443   5.758  0.4313  0.1065  0.0440
  288LEU      O 3056   2.881   4.377   5.657  0.7495 -0.0280  0.0424
  289PHE      N 3057   2.915   4.577   5.758 -0.0319  0.1324 -0.4463
  289PHE     HN 3058   2.940   4.611   5.849 -0.4761  0.6487 -0.5120
  289PHE     CA 3059   2.907   4.659   5.641 -0.8080  0.2978 -0.2813
  289PHE     HA 3060   2.817   4.652   5.581  1.0236  0.9311 -3.2685
  289PHE     CB 3061   2.911   4.807   5.681 -0.1366  0.1629  0.1557
  289PHE    HB1 3062   2.923   4.877   5.596  0.0922 -0.2621 -0.1638
  289PHE    HB2 3063   3.001   4.823   5.745  0.3653 -2.8946  0.3550
  289PHE     CG 3064   2.787   4.851   5.751 -0.1236  0.2569  0.1210
  289PHE    CD1 3065   2.665   4.818   5.698 -0.2638 -0.0140  0.6001
  289PHE    HD1 3066   2.653   4.758   5.609 -0.2635 -0.2506  0.7611
  289PHE    CE1 3067   2.548   4.863   5.754 -0.5568 -0.1885  0.1390
  289PHE    HE1 3068   2.462   4.848   5.690 -0.7663 -0.6832  0.5300
  289PHE     CZ 3069   2.550   4.942   5.867  0.5657  0.0012 -0.0051
  289PHE     HZ 3070   2.456   4.986   5.898  0.0319 -0.9429 -0.2497
  289PHE    CD2 3071   2.785   4.910   5.875  0.5496 -0.0098  0.2630
  289PHE    HD2 3072   2.879   4.934   5.922 -0.0628  0.6773  1.1773
  289PHE    CE2 3073   2.672   4.969   5.925  0.4684 -0.1849  0.2886
  289PHE    HE2 3074   2.673   5.045   6.002 -0.2231  1.8515 -1.6062
  289PHE      C 3075   3.014   4.629   5.543 -0.3391 -0.2657  0.3938
  289PHE      O 3076   2.987   4.631   5.423  0.5732 -0.5025  0.1758
  290ILE      N 3077   3.139   4.591   5.578 -0.0403  0.1603 -0.1920
  290ILE     HN 3078   3.181   4.592   5.668 -0.5575 -0.0751  0.0563
  290ILE     CA 3079   3.241   4.556   5.484  0.0086  0.2192 -0.1603
  290ILE     HA 3080   3.248   4.626   5.403  2.7298 -0.5853 -0.7188
  290ILE     CB 3081   3.378   4.554   5.547 -0.1135  0.2810  0.1100
  290ILE     HB 3082   3.378   4.499   5.643  0.0572  0.9653  0.5076
  290ILE    CG2 3083   3.478   4.497   5.446  0.3565  0.4596  0.4737
  290ILE   HG21 3084   3.586   4.514   5.470  0.8134  0.4013 -1.3964
  290ILE   HG22 3085   3.457   4.558   5.355  0.7760 -2.7183 -1.9331
  290ILE   HG23 3086   3.473   4.389   5.422 -0.1322  0.6040 -0.0818
  290ILE    CG1 3087   3.418   4.698   5.582 -0.0474  0.1786  0.4530
  290ILE   HG11 3088   3.328   4.746   5.626 -1.8493 -0.2569 -2.5228
  290ILE   HG12 3089   3.460   4.761   5.501  0.4342  0.6378  1.0397
  290ILE     CD 3090   3.532   4.700   5.684 -0.0770  0.6778  0.4778
  290ILE    HD1 3091   3.632   4.678   5.642  0.4988  0.6732  1.7812
  290ILE    HD2 3092   3.504   4.627   5.763  0.2083 -0.7364 -0.6971
  290ILE    HD3 3093   3.539   4.803   5.725 -2.1200  0.7924  0.6279
  290ILE      C 3094   3.210   4.426   5.419  0.2652  0.1273 -0.1018
  290ILE      O 3095   3.217   4.421   5.296  0.2529 -0.4883 -0.0814
  291VAL      N 3096   3.155   4.326   5.491  0.3996  0.1142 -0.0185
  291VAL     HN 3097   3.133   4.338   5.587  1.7587 -1.6347  0.5723
  291VAL     CA 3098   3.110   4.198   5.445 -0.1378  0.1508  0.3982
  291VAL     HA 3099   3.201   4.163   5.398  0.7000  1.0219  1.3114
  291VAL     CB 3100   3.086   4.092   5.548 -0.5101 -0.4028 -0.2562
  291VAL     HB 3101   3.019   4.129   5.628  2.3192  1.5230  1.3923
  291VAL    CG1 3102   3.016   3.970   5.485 -0.5336 -0.3811 -0.2720
  291VAL   HG11 3103   2.913   3.990   5.451 -1.1045 -0.0451  1.5280
  291VAL   HG12 3104   3.014   3.893   5.566  0.8495  1.3008  1.4757
  291VAL   HG13 3105   3.077   3.921   5.406 -0.6287 -0.0897 -0.5227
  291VAL    CG2 3106   3.209   4.048   5.629 -0.1181  0.2652 -0.4796
  291VAL   HG21 3107   3.277   3.974   5.582 -0.9298 -0.9065  0.1212
  291VAL   HG22 3108   3.182   4.012   5.731  1.1175 -0.5298 -0.4109
  291VAL   HG23 3109   3.271   4.137   5.652  0.2200 -0.0632 -0.0919
  291VAL      C 3110   3.008   4.205   5.337  0.1032 -0.4313  0.1289
  291VAL      O 3111   3.010   4.154   5.225  0.0957 -0.2138  0.0283
  292TYR      N 3112   2.902   4.283   5.365  0.2852  0.1887 -0.8439
  292TYR     HN 3113   2.894   4.326   5.455  0.5356  1.5374 -1.4392
  292TYR     CA 3114   2.787   4.311   5.286 -0.5154  0.1986  0.2985
  292TYR     HA 3115   2.751   4.211   5.265  1.2573 -0.3105 -0.5093
  292TYR     CB 3116   2.677   4.379   5.371 -0.4797 -0.0951  0.5790
  292TYR    HB1 3117   2.715   4.481   5.391  0.3082  0.3780 -2.6435
  292TYR    HB2 3118   2.659   4.319   5.462 -0.7587 -1.7307 -0.4949
  292TYR     CG 3119   2.554   4.404   5.291  0.0344  0.1763 -0.1359
  292TYR    CD1 3120   2.460   4.305   5.281 -0.3858  0.5691 -0.0859
  292TYR    HD1 3121   2.477   4.206   5.318  1.1332 -1.3751 -5.1443
  292TYR    CE1 3122   2.346   4.329   5.207 -0.3147  0.0872 -0.3510
  292TYR    HE1 3123   2.271   4.251   5.201 -1.4278  1.2277 -2.5521
  292TYR     CZ 3124   2.331   4.444   5.133 -0.1052  0.3376 -0.0089
  292TYR     OH 3125   2.210   4.466   5.064 -0.1292 -0.2864 -0.1794
  292TYR     HH 3126   2.222   4.535   4.998 -2.6688  0.4032 -0.0370
  292TYR    CD2 3127   2.533   4.524   5.227  0.0772  0.4013  0.2706
  292TYR    HD2 3128   2.608   4.601   5.238 -0.7271  1.0291  1.6787
  292TYR    CE2 3129   2.423   4.544   5.146 -0.0143  0.2077  0.3470
  292TYR    HE2 3130   2.412   4.644   5.105 -1.4828  1.0703  2.6434
  292TYR      C 3131   2.827   4.378   5.159 -0.0920 -0.2107  0.2135
  292TYR      O 3132   2.794   4.330   5.051 -0.4410  0.2011  0.1334
  293ALA      N 3133   2.904   4.488   5.163 -0.3009 -0.0194 -0.6106
  293ALA     HN 3134   2.917   4.540   5.247  0.3324  0.4948 -1.0187
  293ALA     CA 3135   2.963   4.543   5.045 -0.0259 -0.3827 -0.6438
  293ALA     HA 3136   2.879   4.566   4.982 -0.2875  0.6346  0.0560
  293ALA     CB 3137   3.039   4.671   5.081  0.1170 -0.4023 -0.8760
  293ALA    HB1 3138   3.127   4.648   5.145  0.9847 -0.2180 -1.9617
  293ALA    HB2 3139   2.973   4.746   5.130 -1.4438 -2.4284  0.2918
  293ALA    HB3 3140   3.075   4.721   4.989 -1.0581  0.2030 -1.0318
  293ALA      C 3141   3.050   4.466   4.952  0.5090  0.1503 -0.5861
  293ALA      O 3142   3.027   4.467   4.831 -0.1066 -0.0040 -0.4704
  294TYR      N 3143   3.150   4.390   5.001  0.1742  0.1341  0.0735
  294TYR     HN 3144   3.154   4.388   5.101 -0.2293  0.5085  0.1008
  294TYR     CA 3145   3.217   4.300   4.913 -0.2173 -0.3517  0.2612
  294TYR     HA 3146   3.263   4.354   4.831  1.6883 -2.2008  0.0137
  294TYR     CB 3147   3.340   4.232   4.976  0.1957  0.4533  0.3396
  294TYR    HB1 3148   3.370   4.143   4.916  0.0764  1.2925 -1.0145
  294TYR    HB2 3149   3.296   4.197   5.072  0.0570 -0.6452 -0.1076
  294TYR     CG 3150   3.451   4.331   4.986  0.3444  0.3718 -0.4222
  294TYR    CD1 3151   3.532   4.361   4.879  0.8193  0.3641 -0.0653
  294TYR    HD1 3152   3.508   4.309   4.788 -0.6256 -1.6739  1.3777
  294TYR    CE1 3153   3.638   4.448   4.890  1.0111  0.1344 -0.0719
  294TYR    HE1 3154   3.696   4.479   4.804 -1.8027  1.8780 -1.4842
  294TYR     CZ 3155   3.661   4.505   5.013 -0.2523 -0.2902  0.3732
  294TYR     OH 3156   3.767   4.597   5.020 -0.0554 -0.4619 -0.3239
  294TYR     HH 3157   3.758   4.634   5.108  0.7483 -2.3540  0.6108
  294TYR    CD2 3158   3.471   4.398   5.104 -0.1315 -0.0618 -0.0914
  294TYR    HD2 3159   3.408   4.365   5.185  1.1089 -3.1198 -0.2333
  294TYR    CE2 3160   3.584   4.475   5.123 -0.3059  0.0675  0.4316
  294TYR    HE2 3161   3.608   4.513   5.221  1.8776 -1.5208  0.5890
  294TYR      C 3162   3.138   4.193   4.846 -0.2212 -0.2917  0.1704
  294TYR      O 3163   3.157   4.169   4.726  0.3892  0.3328  0.1331
  295MET      N 3164   3.046   4.123   4.914  0.0021 -0.3853  0.3798
  295MET     HN 3165   3.035   4.150   5.009  1.1240 -0.4490  0.5376
  295MET     CA 3166   2.963   4.025   4.850  0.2318 -0.2087 -0.2020
  295MET     HA 3167   3.029   3.955   4.801 -2.0274 -1.9934 -0.8690
  295MET     CB 3168   2.877   3.930   4.936  0.4350 -0.2907 -0.0877
  295MET    HB1 3169   2.796   3.879   4.881  1.0183 -1.1838 -0.1356
  295MET    HB2 3170   2.836   3.998   5.014 -0.3814  0.9409 -1.5224
  295MET     CG 3171   2.957   3.821   5.007  0.1999 -0.5048 -0.1494
  295MET    HG1 3172   2.885   3.754   5.059 -0.6226  0.7969  0.4360
  295MET    HG2 3173   3.019   3.868   5.087  1.9778 -0.8036 -1.2746
  295MET     SD 3174   3.056   3.708   4.905 -0.0053 -0.5121 -0.3398
  295MET     CE 3175   3.217   3.768   4.963 -0.4375 -0.1789  0.5255
  295MET    HE1 3176   3.230   3.747   5.072  1.0259  3.0078  1.0870
  295MET    HE2 3177   3.227   3.878   4.971 -0.9623 -0.1574  0.9446
  295MET    HE3 3178   3.295   3.716   4.903 -0.2918  1.6665 -0.9844
  295MET      C 3179   2.875   4.083   4.746 -0.0734 -0.2372  0.0393
  295MET      O 3180   2.853   4.033   4.636  0.5516 -0.2106 -0.0950
  296TYR      N 3181   2.821   4.202   4.780  0.6544  0.1435 -0.1269
  296TYR     HN 3182   2.837   4.231   4.874 -0.6246 -1.6518  0.7039
  296TYR     CA 3183   2.735   4.274   4.692  0.0999  0.0448  0.3258
  296TYR     HA 3184   2.663   4.204   4.652 -2.4422  2.2188  0.8192
  296TYR     CB 3185   2.666   4.388   4.768 -0.2525 -0.0778  0.1935
  296TYR    HB1 3186   2.746   4.448   4.817 -0.1911  1.3659 -1.5933
  296TYR    HB2 3187   2.598   4.340   4.842 -3.1757  0.4393 -1.9648
  296TYR     CG 3188   2.580   4.473   4.681  0.1589 -0.0235 -0.1628
  296TYR    CD1 3189   2.634   4.594   4.643  0.4636 -0.2116 -0.3370
  296TYR    HD1 3190   2.742   4.598   4.643  0.4417  0.9569 -1.6193
  296TYR    CE1 3191   2.560   4.688   4.575  0.3669 -0.1030 -0.0839
  296TYR    HE1 3192   2.606   4.777   4.534 -0.5130 -0.0453 -0.9977
  296TYR     CZ 3193   2.428   4.667   4.544  0.3255 -0.1802  0.1447
  296TYR     OH 3194   2.350   4.760   4.472  0.0587 -0.3570  0.2005
  296TYR     HH 3195   2.379   4.852   4.468  0.0085 -0.3027  0.9998
  296TYR    CD2 3196   2.445   4.455   4.661  0.2386 -0.3328 -0.4332
  296TYR    HD2 3197   2.392   4.366   4.690  2.1082 -0.3998  3.4487
  296TYR    CE2 3198   2.375   4.547   4.586 -0.0887  0.0734  0.3585
  296TYR    HE2 3199   2.269   4.535   4.573 -0.3727  1.8061  0.8414
  296TYR      C 3200   2.808   4.316   4.569  0.0710  0.0386  0.3071
  296TYR      O 3201   2.760   4.302   4.456  0.4213  0.0105  0.1593
  297ILE      N 3202   2.933   4.362   4.590  0.3478 -0.4185 -0.2784
  297ILE     HN 3203   2.973   4.357   4.681 -0.5549  0.6512  0.2060
  297ILE     CA 3204   3.019   4.403   4.483  0.4774 -0.1420 -0.0688
  297ILE     HA 3205   2.968   4.479   4.425 -2.3196 -1.2739  0.7140
  297ILE     CB 3206   3.138   4.475   4.538  0.2357  0.1584  0.0691
  297ILE     HB 3207   3.175   4.411   4.622 -0.1054 -0.3732 -0.1834
  297ILE    CG2 3208   3.243   4.486   4.426  0.2138 -0.6231 -0.0304
  297ILE   HG21 3209   3.297   4.391   4.406 -0.1766 -1.3778  2.2425
  297ILE   HG22 3210   3.318   4.561   4.458  0.8429 -0.3826 -1.9294
  297ILE   HG23 3211   3.196   4.535   4.338 -2.2701  0.3193  1.7065
  297ILE    CG1 3212   3.101   4.613   4.594  0.1563  0.1610  0.0114
  297ILE   HG11 3213   3.001   4.613   4.642 -0.1489  3.6103 -0.3116
  297ILE   HG12 3214   3.089   4.677   4.504  0.8810 -1.3325 -1.1838
  297ILE     CD 3215   3.205   4.674   4.688  0.0037 -0.0613  0.3232
  297ILE    HD1 3216   3.169   4.764   4.741  1.7711  0.7303  0.2631
  297ILE    HD2 3217   3.293   4.706   4.628 -1.1211  0.6090 -1.0142
  297ILE    HD3 3218   3.246   4.594   4.754  2.5632 -0.1444 -1.2257
  297ILE      C 3219   3.050   4.289   4.392  0.2388 -0.1887 -0.0913
  297ILE      O 3220   3.022   4.295   4.272 -0.3085 -0.5549  0.0168
  298LEU      N 3221   3.095   4.177   4.449 -0.0595 -0.1749  0.1784
  298LEU     HN 3222   3.099   4.169   4.549  0.3677 -0.3321  0.1542
  298LEU     CA 3223   3.114   4.062   4.365  0.2058  0.0169 -0.0259
  298LEU     HA 3224   3.178   4.105   4.289  0.7178 -0.3885  0.1708
  298LEU     CB 3225   3.200   3.953   4.432  0.4558 -0.1585 -0.6307
  298LEU    HB1 3226   3.200   3.849   4.392 -0.6882  0.1846 -1.5913
  298LEU    HB2 3227   3.162   3.949   4.536 -0.8378  1.9768 -0.9505
  298LEU     CG 3228   3.344   3.998   4.460  0.3284 -0.0102 -0.2119
  298LEU     HG 3229   3.352   4.103   4.497  2.5517  0.8315 -2.7762
  298LEU    CD1 3230   3.397   3.891   4.556 -0.1157  0.0446  0.0985
  298LEU   HD11 3231   3.505   3.905   4.579 -0.4456  1.0901  1.1209
  298LEU   HD12 3232   3.392   3.791   4.508 -0.7770  0.7642 -1.3648
  298LEU   HD13 3233   3.339   3.880   4.650  1.1529  0.3610  0.9431
  298LEU    CD2 3234   3.415   3.986   4.324 -0.2391 -0.2868 -0.4853
  298LEU   HD21 3235   3.426   3.880   4.293  0.8286 -0.0228 -1.0393
  298LEU   HD22 3236   3.518   4.027   4.334 -0.7020  0.7664  0.1793
  298LEU   HD23 3237   3.360   4.047   4.249 -0.4503  0.4519  0.2527
  298LEU      C 3238   2.998   4.000   4.296  0.0896  0.1589  0.0419
  298LEU      O 3239   3.011   3.978   4.176 -0.1786  0.2267 -0.0023
  299TRP      N 3240   2.882   3.964   4.355  0.5095 -0.7816  0.3128
  299TRP     HN 3241   2.872   3.981   4.453  0.0116 -0.3821  0.1944
  299TRP     CA 3242   2.764   3.900   4.305  0.0660  0.0522  0.2668
  299TRP     HA 3243   2.791   3.805   4.261 -2.3929 -0.2424 -0.7307
  299TRP     CB 3244   2.665   3.873   4.419 -0.1052  0.1454  0.1392
  299TRP    HB1 3245   2.572   3.829   4.376  1.1176 -4.5901  1.7000
  299TRP    HB2 3246   2.641   3.972   4.464 -0.1811 -0.3172  1.1385
  299TRP     CG 3247   2.710   3.775   4.522 -0.2987 -0.1948 -0.0964
  299TRP    CD1 3248   2.827   3.704   4.527 -0.1696  0.0199 -0.0506
  299TRP    HD1 3249   2.921   3.726   4.479 -0.2822  0.2166 -0.1824
  299TRP    NE1 3250   2.831   3.614   4.630 -0.2728 -0.3161 -0.3391
  299TRP    HE1 3251   2.893   3.540   4.641 -0.8617 -0.7909 -0.1713
  299TRP    CE2 3252   2.718   3.637   4.705 -0.2322 -0.5961 -0.1910
  299TRP    CD2 3253   2.640   3.729   4.637 -0.0996 -0.3743 -0.0465
  299TRP    CE3 3254   2.519   3.770   4.685 -0.0295 -0.1102 -0.0973
  299TRP    HE3 3255   2.464   3.849   4.636 -0.1136  0.3451  0.7104
  299TRP    CZ3 3256   2.469   3.702   4.794  0.2456 -0.3019 -0.0876
  299TRP    HZ3 3257   2.364   3.721   4.815  1.1586  3.1361  2.3016
  299TRP    CZ2 3258   2.670   3.574   4.815  0.5211  0.4912  0.7852
  299TRP    HZ2 3259   2.724   3.495   4.865 -0.0563 -0.4477 -0.0349
  299TRP    CH2 3260   2.543   3.606   4.857  0.0093 -0.4388 -0.0171
  299TRP    HH2 3261   2.507   3.576   4.954 -1.3483  1.2843  0.0527
  299TRP      C 3262   2.710   3.980   4.192 -0.4536  0.0259  0.4962
  299TRP      O 3263   2.679   3.934   4.082  0.5259 -0.1537  0.2884
  300LYS      N 3264   2.692   4.112   4.211 -0.2744  0.0952  0.1864
  300LYS     HN 3265   2.711   4.142   4.304 -1.2255  1.7994 -0.1350
  300LYS     CA 3266   2.652   4.212   4.117 -0.2670 -0.0913 -0.0168
  300LYS     HA 3267   2.561   4.184   4.066 -0.4061  0.2615  0.0372
  300LYS     CB 3268   2.633   4.347   4.187  0.2399 -0.3798  0.6839
  300LYS    HB1 3269   2.608   4.421   4.108  0.3956 -0.7463  0.2922
  300LYS    HB2 3270   2.727   4.382   4.235  0.7564  1.3461 -1.4372
  300LYS     CG 3271   2.514   4.357   4.283  0.1888 -0.1460  0.5966
  300LYS    HG1 3272   2.495   4.458   4.325  0.8077 -0.0036  0.5406
  300LYS    HG2 3273   2.536   4.293   4.370  0.7431 -1.0271 -0.1734
  300LYS     CD 3274   2.383   4.312   4.217 -0.1019  0.7253  0.5603
  300LYS    HD1 3275   2.384   4.206   4.184  2.5155  1.3198 -1.6563
  300LYS    HD2 3276   2.377   4.375   4.125  2.0177  1.5869  0.9577
  300LYS     CE 3277   2.254   4.352   4.288 -0.5423  0.1662  0.0935
  300LYS    HE1 3278   2.264   4.457   4.325  1.5370  0.3059 -0.7481
  300LYS    HE2 3279   2.237   4.297   4.383 -0.7510  1.3913  0.7848
  300LYS     NZ 3280   2.136   4.342   4.200 -0.1919  0.7548 -0.4527
  300LYS    HZ1 3281   2.058   4.377   4.261  1.3838  2.0998  0.8863
  300LYS    HZ2 3282   2.118   4.241   4.187  2.0608  0.1610  0.5949
  300LYS    HZ3 3283   2.150   4.373   4.102  0.6387  0.0117 -0.5773
  300LYS      C 3284   2.750   4.215   4.005  0.1132 -0.1766  0.3138
  300LYS      O 3285   2.708   4.195   3.891  0.0909  0.1172  0.2697
  301ALA      N 3286   2.883   4.214   4.023  0.1504 -0.1213  0.0464
  301ALA     HN 3287   2.919   4.220   4.116  1.1348 -0.3571 -0.3058
  301ALA     CA 3288   2.976   4.211   3.914 -0.0558  0.2238 -0.1405
  301ALA     HA 3289   2.947   4.289   3.845  0.0063  1.6541  1.3925
  301ALA     CB 3290   3.120   4.237   3.964 -0.0046 -0.1880 -0.0752
  301ALA    HB1 3291   3.155   4.151   4.025 -0.6312  0.8083  1.7609
  301ALA    HB2 3292   3.130   4.327   4.027  3.1737  1.1782 -2.3091
  301ALA    HB3 3293   3.192   4.245   3.880 -2.7954  1.3271 -2.5026
  301ALA      C 3294   2.972   4.087   3.833  0.2839  0.1764 -0.0868
  301ALA      O 3295   2.963   4.094   3.710  0.3746 -0.0117 -0.1047
  302HSD      N 3296   2.955   3.971   3.898 -0.4946  0.1459 -0.3302
  302HSD     HN 3297   2.967   3.974   3.997  1.1474 -1.0551 -0.4521
  302HSD     CA 3298   2.934   3.840   3.844 -0.2768 -0.2674  0.5641
  302HSD     HA 3299   3.025   3.826   3.787  1.6091  4.4059  1.8815
  302HSD     CB 3300   2.944   3.716   3.935 -0.2350 -0.4922  0.2553
  302HSD    HB1 3301   2.879   3.737   4.023  0.4138  1.2185  0.3780
  302HSD    HB2 3302   3.042   3.738   3.983 -0.9571  1.2187  1.0457
  302HSD    ND1 3303   2.816   3.509   3.862 -0.4260 -0.4582 -0.0525
  302HSD    HD1 3304   2.724   3.545   3.873 -1.8559 -3.0526 -2.4390
  302HSD     CG 3305   2.935   3.577   3.879 -0.5428 -0.0245 -0.8995
  302HSD    CE1 3306   2.850   3.384   3.822 -0.5102 -0.6798  0.5598
  302HSD    HE1 3307   2.776   3.312   3.786 -0.3402  0.0960 -1.4582
  302HSD    NE2 3308   2.981   3.368   3.812 -0.4981 -0.2367 -0.0460
  302HSD    CD2 3309   3.034   3.485   3.862 -0.5531 -0.2080 -0.0549
  302HSD    HD2 3310   3.139   3.501   3.882 -0.9598  1.3971  1.0324
  302HSD      C 3311   2.809   3.829   3.764 -0.0623  0.3842  0.1317
  302HSD      O 3312   2.818   3.772   3.656 -0.4854  0.0968  0.2484
  303SER      N 3313   2.696   3.885   3.811 -0.2934  0.0561 -0.0342
  303SER     HN 3314   2.715   3.933   3.896  1.1343  0.1688 -0.4019
  303SER     CA 3315   2.570   3.882   3.743 -0.0952 -0.4725 -0.3845
  303SER     HA 3316   2.548   3.779   3.720 -1.3488 -0.1857 -0.5557
  303SER     CB 3317   2.456   3.916   3.841  0.5039 -0.8063  0.4438
  303SER    HB1 3318   2.468   4.016   3.886  2.4237 -0.9164  0.2377
  303SER    HB2 3319   2.453   3.851   3.931  0.3338 -0.2475  0.8401
  303SER     OG 3320   2.324   3.913   3.788  0.5301  0.0130  0.3267
  303SER    HG1 3321   2.288   3.825   3.780 -1.4188  0.4625  2.8321
  303SER      C 3322   2.564   3.966   3.621  0.4006 -0.5313 -0.4502
  303SER      O 3323   2.505   3.931   3.519  0.3770 -0.9273 -0.3005
  304HSD      N 3324   2.629   4.084   3.619  0.4931 -0.5727 -0.0092
  304HSD     HN 3325   2.680   4.115   3.699 -0.1121 -1.5000  0.7585
  304HSD     CA 3326   2.659   4.166   3.506  0.1017 -0.3261  0.0663
  304HSD     HA 3327   2.569   4.178   3.447  0.1795  1.0014  0.1809
  304HSD     CB 3328   2.712   4.303   3.552 -0.6475 -0.0167  0.0304
  304HSD    HB1 3329   2.807   4.296   3.609 -1.2162  1.5141  1.2219
  304HSD    HB2 3330   2.641   4.342   3.627 -2.8127 -2.6167 -0.5100
  304HSD    ND1 3331   2.764   4.532   3.471 -0.9802  0.3798  0.0512
  304HSD    HD1 3332   2.799   4.559   3.560  1.4350  1.3957 -1.1169
  304HSD     CG 3333   2.718   4.405   3.443 -0.1442  0.0576  0.1252
  304HSD    CE1 3334   2.729   4.612   3.367  0.1006 -0.0138 -0.6289
  304HSD    HE1 3335   2.763   4.715   3.361 -0.1622  0.4137  2.9883
  304HSD    NE2 3336   2.662   4.547   3.273  0.0946 -0.3921 -0.3610
  304HSD    CD2 3337   2.651   4.419   3.325  0.6731 -0.4655 -0.4145
  304HSD    HD2 3338   2.596   4.349   3.264  1.7703 -2.4002  0.7247
  304HSD      C 3339   2.757   4.098   3.416 -0.0902 -0.0544 -0.3497
  304HSD      O 3340   2.748   4.111   3.294 -0.1705 -0.1256 -0.3514
  305ALA      N 3341   2.852   4.018   3.466 -0.2125 -0.0425 -0.0981
  305ALA     HN 3342   2.860   4.008   3.565  0.4522  0.6712 -0.0636
  305ALA     CA 3343   2.953   3.945   3.396 -0.1782 -0.4610  0.3801
  305ALA     HA 3344   2.997   4.021   3.333 -1.8864  0.3310  0.0773
  305ALA     CB 3345   3.063   3.897   3.492  0.0032  0.2486  0.5405
  305ALA    HB1 3346   3.151   3.862   3.433 -0.3791  3.9905 -2.6452
  305ALA    HB2 3347   3.023   3.802   3.534  3.6056 -1.7405 -0.0929
  305ALA    HB3 3348   3.085   3.973   3.569  0.7032  0.5791  0.0276
  305ALA      C 3349   2.899   3.851   3.295  0.1672  0.1083 -0.3447
  305ALA      O 3350   2.952   3.845   3.184 -0.1821  0.3457 -0.5258
  306VAL      N 3351   2.801   3.764   3.327  0.3223  0.0271 -0.0864
  306VAL     HN 3352   2.775   3.755   3.422  1.3448 -0.5767  0.1428
  306VAL     CA 3353   2.737   3.680   3.231 -0.3189  0.0910  0.2789
  306VAL     HA 3354   2.819   3.640   3.173 -0.1827  0.2808  0.3410
  306VAL     CB 3355   2.671   3.561   3.295 -0.0976  0.2243  0.7560
  306VAL     HB 3356   2.627   3.496   3.217  0.0070  2.1502 -1.0086
  306VAL    CG1 3357   2.774   3.473   3.366  0.3766  0.0102 -0.1774
  306VAL   HG11 3358   2.863   3.447   3.305 -0.1640  0.0489 -0.9996
  306VAL   HG12 3359   2.719   3.379   3.388 -2.3399  1.8233  1.4214
  306VAL   HG13 3360   2.808   3.509   3.466 -0.6828 -0.3008  0.3169
  306VAL    CG2 3361   2.555   3.603   3.387 -0.1311  0.1610  0.7417
  306VAL   HG21 3362   2.493   3.684   3.342  1.3535  0.9962  0.1500
  306VAL   HG22 3363   2.583   3.651   3.482 -1.9812  1.8263  0.5238
  306VAL   HG23 3364   2.490   3.518   3.418 -0.4000 -0.1551 -0.6001
  306VAL      C 3365   2.642   3.747   3.138  0.2581 -0.1746 -0.5206
  306VAL      O 3366   2.620   3.700   3.027 -0.3237 -0.7870 -0.1546
  307ARG      N 3367   2.585   3.864   3.175  0.4175 -0.1045 -0.4982
  307ARG     HN 3368   2.622   3.900   3.260  4.8720 -1.5592 -1.5183
  307ARG     CA 3369   2.515   3.949   3.083 -0.5648 -0.2691  0.0922
  307ARG     HA 3370   2.442   3.887   3.033 -1.1178 -0.3247  0.9407
  307ARG     CB 3371   2.440   4.067   3.147 -0.1696  0.0623 -0.0550
  307ARG    HB1 3372   2.505   4.132   3.208 -1.0610  1.6960 -0.7760
  307ARG    HB2 3373   2.360   4.029   3.213  0.6263 -2.1055 -0.2488
  307ARG     CG 3374   2.368   4.170   3.060  0.1098  0.1219 -0.2158
  307ARG    HG1 3375   2.442   4.232   3.004  1.3287 -0.5036  0.6570
  307ARG    HG2 3376   2.326   4.244   3.131  0.8995  1.0938 -0.7220
  307ARG     CD 3377   2.270   4.117   2.955  0.1912 -0.1433 -0.1566
  307ARG    HD1 3378   2.315   4.033   2.897  0.6803 -0.1375  0.2044
  307ARG    HD2 3379   2.240   4.194   2.881  1.4883 -1.4646 -2.1597
  307ARG     NE 3380   2.151   4.057   3.023 -0.2450  0.4157 -0.4215
  307ARG     HE 3381   2.159   3.958   3.035 -0.5196  0.1400 -2.1357
  307ARG     CZ 3382   2.056   4.121   3.097 -0.0426  0.2912 -0.0507
  307ARG    NH1 3383   2.026   4.252   3.075  0.0676  0.3295  0.0243
  307ARG   HH11 3384   2.090   4.310   3.025 -1.9163  0.8691 -2.0874
  307ARG   HH12 3385   1.947   4.300   3.115 -0.2500 -1.5056  1.7850
  307ARG    NH2 3386   1.972   4.045   3.173 -0.2634  0.9994  0.4195
  307ARG   HH21 3387   1.988   3.947   3.169 -2.0445  0.6507  0.9951
  307ARG   HH22 3388   1.918   4.096   3.240 -1.1013 -1.2592  1.5691
  307ARG      C 3389   2.611   3.997   2.980 -0.3209 -0.5859  0.1677
  307ARG      O 3390   2.579   4.003   2.861 -0.1313  0.4040  0.1551
  308MET      N 3391   2.736   4.032   3.014 -0.2130 -0.4063 -0.3994
  308MET     HN 3392   2.773   4.028   3.106  0.3938 -0.2703 -0.6339
  308MET     CA 3393   2.824   4.105   2.928  0.2767 -0.3613  0.1348
  308MET     HA 3394   2.772   4.171   2.860  2.8317  1.4904 -0.1442
  308MET     CB 3395   2.924   4.186   3.012  0.1160  0.0592 -0.0753
  308MET    HB1 3396   3.026   4.191   2.967  1.2347  2.7023  2.4152
  308MET    HB2 3397   2.950   4.126   3.102 -1.8687 -0.0868  0.4450
  308MET     CG 3398   2.872   4.317   3.072  0.2272  0.1049 -0.0769
  308MET    HG1 3399   2.941   4.370   3.140 -0.1156 -0.0748  0.4195
  308MET    HG2 3400   2.784   4.285   3.133  1.0519 -0.3792  0.8965
  308MET     SD 3401   2.806   4.435   2.951 -0.2025 -0.0816 -0.0291
  308MET     CE 3402   2.969   4.465   2.877 -0.0808 -0.7121 -0.0236
  308MET    HE1 3403   2.959   4.543   2.798  4.1748  2.4097  2.1071
  308MET    HE2 3404   3.000   4.372   2.826 -0.1637 -0.2526 -0.9377
  308MET    HE3 3405   3.050   4.496   2.947  0.4012  0.2014 -0.9471
  308MET      C 3406   2.901   4.026   2.828 -0.1769 -0.2856 -0.2753
  308MET      O 3407   2.966   4.086   2.743  0.1028  0.3613  0.3799
  309ILE      N 3408   2.883   3.893   2.826 -0.2879 -0.2813  0.3182
  309ILE     HN 3409   2.854   3.842   2.906  1.1272 -2.2837 -0.3707
  309ILE     CA 3410   2.912   3.807   2.716  0.0413  0.0627  0.1341
  309ILE     HA 3411   3.016   3.814   2.688 -0.1432  0.9544 -0.3449
  309ILE     CB 3412   2.891   3.664   2.758 -0.1127  0.0552  0.0331
  309ILE     HB 3413   2.783   3.642   2.757  0.0297 -0.6691 -0.7239
  309ILE    CG2 3414   2.962   3.575   2.654 -0.4103 -0.0790 -0.0557
  309ILE   HG21 3415   3.059   3.617   2.621  0.2743 -1.4240  0.1772
  309ILE   HG22 3416   2.899   3.564   2.564 -1.7205  2.1385  0.4987
  309ILE   HG23 3417   2.979   3.470   2.686  0.1421 -0.9793 -3.0259
  309ILE    CG1 3418   2.958   3.636   2.894 -0.4578  0.1918  0.2327
  309ILE   HG11 3419   2.935   3.708   2.975  1.6669 -0.0904  1.1528
  309ILE   HG12 3420   3.069   3.625   2.888 -0.2630  1.5189  1.0442
  309ILE     CD 3421   2.924   3.498   2.949  0.2324  0.0915  0.4208
  309ILE    HD1 3422   2.814   3.493   2.965  0.3608  0.3613  1.4807
  309ILE    HD2 3423   2.985   3.487   3.041 -0.2814 -0.3879  0.7145
  309ILE    HD3 3424   2.951   3.412   2.884 -1.4644  0.7066 -1.1946
  309ILE      C 3425   2.840   3.838   2.589  0.2934 -0.6359 -0.1901
  309ILE      O 3426   2.898   3.855   2.482  0.0430  0.2443 -0.2016
  310GLN      N 3427   2.708   3.860   2.593  0.3616 -0.1417 -0.4816
  310GLN     HN 3428   2.658   3.852   2.680 -0.3282 -1.7599 -0.9889
  310GLN     CA 3429   2.621   3.890   2.484 -0.0935 -0.2880 -0.1629
  310GLN     HA 3430   2.661   3.860   2.389  2.3467  0.7873  0.4700
  310GLN     CB 3431   2.484   3.819   2.490 -0.2149 -0.0492 -0.1042
  310GLN    HB1 3432   2.422   3.847   2.401  2.0540  0.2081 -1.6917
  310GLN    HB2 3433   2.436   3.850   2.585  0.7165 -0.3967  0.4885
  310GLN     CG 3434   2.489   3.667   2.479  0.3368 -0.0400  0.0015
  310GLN    HG1 3435   2.562   3.654   2.396 -1.5650  1.6523 -2.0594
  310GLN    HG2 3436   2.391   3.628   2.445  1.0344 -0.0779 -2.1232
  310GLN     CD 3437   2.542   3.595   2.602 -0.3535 -0.2656  0.1706
  310GLN    OE1 3438   2.498   3.621   2.714  0.3212 -0.3564  0.4640
  310GLN    NE2 3439   2.641   3.503   2.585  0.0042  0.2644 -0.6740
  310GLN   HE21 3440   2.680   3.451   2.661 -1.0698  0.7936  0.2745
  310GLN   HE22 3441   2.665   3.484   2.490  0.3274  0.1665 -0.5750
  310GLN      C 3442   2.610   4.037   2.460 -0.5214 -0.2080  0.4814
  310GLN      O 3443   2.529   4.083   2.380 -0.4022  0.1983  0.5926
  311ARG      N 3444   2.686   4.114   2.539  0.1183 -0.0428 -0.2825
  311ARG     HN 3445   2.744   4.076   2.611 -0.4986  0.4035  0.4709
  311ARG     CA 3446   2.700   4.256   2.530 -0.0720  0.0156  0.3088
  311ARG     HA 3447   2.652   4.282   2.437 -2.1058 -1.1934  0.9552
  311ARG     CB 3448   2.627   4.314   2.653 -0.4774 -0.0116  0.0856
  311ARG    HB1 3449   2.622   4.425   2.641 -1.1777 -0.2043 -1.6740
  311ARG    HB2 3450   2.693   4.298   2.741 -1.7023 -0.1351  1.0046
  311ARG     CG 3451   2.481   4.279   2.680 -0.3418 -0.0892  0.7326
  311ARG    HG1 3452   2.463   4.317   2.783  1.0468  0.9052  0.6485
  311ARG    HG2 3453   2.459   4.170   2.684  0.4539 -0.3650 -1.2124
  311ARG     CD 3454   2.389   4.348   2.579 -0.0479  0.1053  0.5957
  311ARG    HD1 3455   2.410   4.316   2.475 -1.2558 -1.6856  0.8682
  311ARG    HD2 3456   2.406   4.458   2.580  3.2539 -0.3111  0.3352
  311ARG     NE 3457   2.246   4.315   2.607 -0.3364  0.3915 -0.5073
  311ARG     HE 3458   2.194   4.387   2.653  0.5904  1.0330 -0.4353
  311ARG     CZ 3459   2.179   4.202   2.570  0.3819 -0.3853  0.5144
  311ARG    NH1 3460   2.244   4.100   2.505  0.6002  0.2279 -0.2514
  311ARG   HH11 3461   2.334   4.124   2.469  1.2414  0.6498  1.5246
  311ARG   HH12 3462   2.181   4.028   2.478 -1.5617  2.0386 -0.2853
  311ARG    NH2 3463   2.045   4.192   2.590  0.3704 -0.5748  0.3508
  311ARG   HH21 3464   1.995   4.268   2.632  0.0616 -0.9445  0.6590
  311ARG   HH22 3465   1.998   4.107   2.566 -1.1578  0.7071 -1.5353
  311ARG      C 3466   2.840   4.302   2.512  0.1113 -0.6156  0.0965
  311ARG      O 3467   2.880   4.407   2.564 -0.6691 -0.0614 -0.4063
  312GLY      N 3468   2.929   4.231   2.441  0.3490 -0.4487  0.2221
  312GLY     HN 3469   2.908   4.151   2.385  1.6413  1.5330 -3.3866
  312GLY     CA 3470   3.069   4.255   2.452  0.3183 -0.0409 -0.2383
  312GLY    HA1 3471   3.103   4.169   2.396 -1.9796 -2.0074  1.1819
  312GLY    HA2 3472   3.105   4.261   2.554  1.7800 -1.5177 -0.6187
  312GLY      C 3473   3.117   4.371   2.373 -0.1104  0.0760 -0.3240
  312GLY      O 3474   3.042   4.455   2.322 -0.2450  0.1347 -0.0310
  313THR      N 3475   3.247   4.372   2.341 -0.0613 -0.2203 -0.1261
  313THR     HN 3476   3.307   4.309   2.391 -1.0071  0.0757  1.4540
  313THR     CA 3477   3.312   4.464   2.253  0.1285  0.2385  0.4893
  313THR     HA 3478   3.328   4.554   2.312 -2.5396 -0.3500  2.3047
  313THR     CB 3479   3.453   4.431   2.217  0.0337  0.2173  0.1287
  313THR     HB 3480   3.511   4.495   2.147  0.3012  0.1262  0.2648
  313THR    OG1 3481   3.451   4.292   2.189 -0.3650  0.1479  0.4896
  313THR    HG1 3482   3.542   4.269   2.171  0.0199  2.0224 -0.2501
  313THR    CG2 3483   3.540   4.445   2.344 -0.0662 -0.6522  0.3003
  313THR   HG21 3484   3.483   4.406   2.430 -0.5204 -0.7609 -0.0466
  313THR   HG22 3485   3.558   4.552   2.369 -2.3780  0.0417 -0.7481
  313THR   HG23 3486   3.642   4.402   2.329  0.9344  1.9178 -1.0745
  313THR      C 3487   3.245   4.511   2.128  0.7234  0.2353  0.1667
  313THR      O 3488   3.208   4.627   2.111 -0.7652 -0.1712  0.4873
  314GLN      N 3489   3.203   4.419   2.039  0.5616  0.3494  0.1243
  314GLN     HN 3490   3.227   4.325   2.062  0.4099  0.1287 -0.6057
  314GLN     CA 3491   3.134   4.440   1.916  0.3413  0.1827  0.2194
  314GLN     HA 3492   3.133   4.543   1.885 -2.6332  1.0222  2.5850
  314GLN     CB 3493   3.199   4.359   1.803  0.0736  0.3620 -0.0650
  314GLN    HB1 3494   3.144   4.378   1.709  1.3252  2.2734 -0.4774
  314GLN    HB2 3495   3.202   4.251   1.826  1.3651  0.5824  0.9584
  314GLN     CG 3496   3.341   4.406   1.771  0.2268 -0.2096 -0.2273
  314GLN    HG1 3497   3.376   4.347   1.683  0.9140 -1.6336  0.9613
  314GLN    HG2 3498   3.409   4.392   1.857  0.3908 -0.2106 -0.3565
  314GLN     CD 3499   3.356   4.549   1.720 -0.3505 -0.0669  0.0018
  314GLN    OE1 3500   3.386   4.634   1.803 -0.0022 -0.1296 -0.0612
  314GLN    NE2 3501   3.351   4.583   1.588 -0.2742 -0.1071 -0.0113
  314GLN   HE21 3502   3.369   4.680   1.570  0.9872 -0.1799  0.7422
  314GLN   HE22 3503   3.354   4.515   1.515 -1.9048 -0.5086  0.2441
  314GLN      C 3504   2.988   4.408   1.926  0.3084  0.4009  0.4543
  314GLN      O 3505   2.917   4.399   1.827  0.6408  0.9654  0.1580
  315LYS      N 3506   2.942   4.383   2.050  0.2673 -0.0843  0.3433
  315LYS     HN 3507   3.007   4.375   2.126  1.8748 -0.6680 -1.0338
  315LYS     CA 3508   2.808   4.364   2.097  0.0438  0.2627 -0.1500
  315LYS     HA 3509   2.818   4.402   2.198 -3.6827 -0.6642  0.7211
  315LYS     CB 3510   2.696   4.450   2.036 -0.5151 -0.2533  0.1453
  315LYS    HB1 3511   2.599   4.411   2.073 -0.7321  0.2066  0.0685
  315LYS    HB2 3512   2.688   4.444   1.926 -1.9605  0.1882  0.2078
  315LYS     CG 3513   2.688   4.597   2.079  0.0354 -0.2398  0.2062
  315LYS    HG1 3514   2.582   4.628   2.077 -0.2447 -1.0594  1.3447
  315LYS    HG2 3515   2.749   4.659   2.010  0.9832  2.6978  3.3910
  315LYS     CD 3516   2.740   4.631   2.219 -0.1507 -0.3833  0.3099
  315LYS    HD1 3517   2.849   4.611   2.222 -0.3742 -1.6399  0.8567
  315LYS    HD2 3518   2.691   4.564   2.294 -0.9095 -1.2503 -0.9163
  315LYS     CE 3519   2.725   4.779   2.255  0.1115 -0.2303 -0.2052
  315LYS    HE1 3520   2.619   4.791   2.286 -0.4673 -5.4183  0.7581
  315LYS    HE2 3521   2.751   4.845   2.169  1.9224  1.0971  1.2746
  315LYS     NZ 3522   2.804   4.821   2.372 -0.4530  0.9094 -0.2236
  315LYS    HZ1 3523   2.905   4.818   2.345  0.0187 -1.0979  1.4620
  315LYS    HZ2 3524   2.801   4.750   2.449 -0.8076  0.1655 -0.9158
  315LYS    HZ3 3525   2.770   4.913   2.407 -1.5761 -0.3264  2.1930
  315LYS      C 3526   2.780   4.220   2.123  0.2565  0.1780 -0.3785
  315LYS      O 3527   2.673   4.174   2.160  0.2400  0.3539 -0.2036
  316SER      N 3528   2.888   4.139   2.116  0.3965  0.3562 -0.3056
  316SER     HN 3529   2.967   4.173   2.067 -0.1522  1.1204 -0.6849
  316SER     CA 3530   2.882   4.002   2.156  0.0523  0.4115 -0.1568
  316SER     HA 3531   2.833   3.989   2.251  0.9031 -0.2306  0.2126
  316SER     CB 3532   2.816   3.902   2.060  0.4833 -0.4148  0.3959
  316SER    HB1 3533   2.844   3.905   1.952  0.5898  1.8946  0.4397
  316SER    HB2 3534   2.712   3.939   2.043  0.3689 -0.4460  1.0058
  316SER     OG 3535   2.810   3.772   2.117  0.6803 -0.4798  0.2683
  316SER    HG1 3536   2.897   3.733   2.109  1.3795  0.8830  0.9552
  316SER      C 3537   3.024   3.961   2.172 -0.1280  0.1913  0.9821
  316SER      O 3538   3.098   4.042   2.116 -0.4135 -0.2417 -0.0478
  317ILE      N 3539   3.067   3.858   2.246  0.3378 -0.4612 -0.1616
  317ILE     HN 3540   3.000   3.836   2.317  0.2077  1.9593  0.5330
  317ILE     CA 3541   3.198   3.803   2.258  0.6429  0.1965 -0.4658
  317ILE     HA 3542   3.270   3.858   2.199  0.6793 -0.8536 -1.4546
  317ILE     CB 3543   3.202   3.663   2.202 -0.2921  0.0616 -0.2070
  317ILE     HB 3544   3.309   3.632   2.195 -0.1116  1.0372 -2.6883
  317ILE    CG2 3545   3.121   3.565   2.288 -0.3404  0.4900  0.2461
  317ILE   HG21 3546   3.016   3.602   2.289 -0.3820  0.6622 -2.3592
  317ILE   HG22 3547   3.162   3.534   2.386 -0.5422 -0.9014 -0.0819
  317ILE   HG23 3548   3.114   3.477   2.220  0.1901  1.0222 -0.5132
  317ILE    CG1 3549   3.156   3.659   2.056  0.0613 -0.1605 -0.3132
  317ILE   HG11 3550   3.215   3.739   2.007  0.8628  0.0493  0.9602
  317ILE   HG12 3551   3.048   3.683   2.047 -0.3631 -1.6727  0.3231
  317ILE     CD 3552   3.188   3.533   1.976  0.2230 -0.4420  0.1893
  317ILE    HD1 3553   3.296   3.512   1.982  0.5458  1.1208  0.1833
  317ILE    HD2 3554   3.165   3.544   1.867  2.9536 -2.3149 -0.6704
  317ILE    HD3 3555   3.132   3.445   2.015  1.1543 -2.6046 -2.9219
  317ILE      C 3556   3.249   3.805   2.398  0.2347 -0.6599 -0.3017
  317ILE      O 3557   3.193   3.854   2.495  0.2340  0.3754 -0.8171
  327VAL      N 3558   3.367   3.742   2.411  0.2102 -0.5956  0.2667
  327VAL     HN 3559   3.402   3.692   2.332  1.0627  0.1668  0.1482
  327VAL     CA 3560   3.436   3.713   2.533  0.0278 -0.4262  0.4093
  327VAL     HA 3561   3.374   3.731   2.619  1.5467  1.2177  1.2329
  327VAL     CB 3562   3.556   3.802   2.541 -0.2554  0.0177 -0.1850
  327VAL     HB 3563   3.519   3.907   2.535 -2.1386 -0.6805 -1.7953
  327VAL    CG1 3564   3.658   3.793   2.425  0.7346  1.4307  0.5413
  327VAL   HG11 3565   3.611   3.810   2.326 -1.8061 -2.0365  0.9423
  327VAL   HG12 3566   3.704   3.693   2.409  0.1928  1.3325 -0.4536
  327VAL   HG13 3567   3.737   3.869   2.440 -0.4845  2.5905  1.2700
  327VAL    CG2 3568   3.625   3.799   2.678 -0.3391 -0.1807 -0.1469
  327VAL   HG21 3569   3.555   3.820   2.761  0.9981  0.9544  0.7544
  327VAL   HG22 3570   3.700   3.881   2.667 -1.7457  1.0144 -1.2039
  327VAL   HG23 3571   3.674   3.703   2.704 -0.0414 -0.2222 -0.8356
  327VAL      C 3572   3.467   3.568   2.533 -0.7834 -0.6074  0.1064
  327VAL      O 3573   3.453   3.498   2.432 -0.5269 -0.0537 -0.3158
  328GLN      N 3574   3.505   3.512   2.649 -0.2937 -0.8351 -0.1588
  328GLN     HN 3575   3.528   3.579   2.720 -1.0837  0.6526 -1.2480
  328GLN     CA 3576   3.532   3.372   2.655  0.0507 -0.7658 -0.0083
  328GLN     HA 3577   3.461   3.321   2.592 -0.7794 -0.9813  1.0524
  328GLN     CB 3578   3.673   3.332   2.611  0.0010 -0.1578 -0.7353
  328GLN    HB1 3579   3.697   3.227   2.637 -2.4753 -0.7734 -0.7517
  328GLN    HB2 3580   3.659   3.332   2.501 -0.7704  0.1438 -0.6421
  328GLN     CG 3581   3.784   3.432   2.648 -0.2284 -0.3304  0.4476
  328GLN    HG1 3582   3.751   3.529   2.606  0.3621 -0.0478  0.6314
  328GLN    HG2 3583   3.883   3.418   2.601  0.9935  1.0889  2.4384
  328GLN     CD 3584   3.813   3.436   2.798  0.1174 -0.1200  0.3730
  328GLN    OE1 3585   3.784   3.531   2.870  0.2728  0.1310  0.1067
  328GLN    NE2 3586   3.877   3.325   2.843  0.4771 -0.1272 -0.1364
  328GLN   HE21 3587   3.887   3.313   2.942 -1.7532  2.5767  0.5331
  328GLN   HE22 3588   3.921   3.262   2.779  0.1001  0.7509 -1.2794
  328GLN      C 3589   3.520   3.324   2.796  0.4561  0.3490  0.4134
  328GLN      O 3590   3.569   3.219   2.836 -0.2233 -0.3350 -0.4917
  329VAL      N 3591   3.450   3.400   2.883  0.2326  0.4173  0.1760
  329VAL     HN 3592   3.386   3.466   2.845  0.1497  0.2901  0.0953
  329VAL     CA 3593   3.430   3.367   3.021 -0.0848 -0.0857  0.0103
  329VAL     HA 3594   3.482   3.279   3.053  1.9384  1.6051  1.6292
  329VAL     CB 3595   3.282   3.356   3.046 -0.0806  0.1166  0.1283
  329VAL     HB 3596   3.241   3.459   3.038  0.1821  0.5146  2.8121
  329VAL    CG1 3597   3.209   3.262   2.949 -0.2947 -0.1835  0.5736
  329VAL   HG11 3598   3.103   3.246   2.975 -0.1696 -1.9928  0.1142
  329VAL   HG12 3599   3.260   3.167   2.924 -1.9757 -0.8900 -0.3513
  329VAL   HG13 3600   3.192   3.319   2.855  1.0736  0.6930  0.8330
  329VAL    CG2 3601   3.265   3.298   3.188  0.7140  0.2110  0.2670
  329VAL   HG21 3602   3.157   3.281   3.209  0.6854  0.6111  0.4663
  329VAL   HG22 3603   3.307   3.359   3.271  0.3983  1.7108 -0.6377
  329VAL   HG23 3604   3.312   3.198   3.191 -2.4295 -1.3556  1.3047
  329VAL      C 3605   3.503   3.473   3.095  0.3032 -0.0516 -0.4164
  329VAL      O 3606   3.624   3.459   3.113  0.3194 -0.1809 -0.6254
  330THR      N 3607   3.435   3.578   3.146 -0.1576 -0.4910 -0.1166
  330THR     HN 3608   3.337   3.579   3.128 -0.4577 -0.2362  1.4160
  330THR     CA 3609   3.478   3.688   3.226  0.4789 -0.3123 -0.6921
  330THR     HA 3610   3.391   3.701   3.288  0.3325  0.9701 -1.1345
  330THR     CB 3611   3.583   3.671   3.333 -0.1972  0.0199  0.0344
  330THR     HB 3612   3.583   3.759   3.400 -0.6126 -1.3470  1.9091
  330THR    OG1 3613   3.711   3.645   3.277 -0.0547  0.7444  0.0170
  330THR    HG1 3614   3.689   3.572   3.219  3.3847  0.3101 -0.9465
  330THR    CG2 3615   3.536   3.558   3.427 -0.0690 -0.5907 -0.6227
  330THR   HG21 3616   3.609   3.534   3.507  0.8409  0.3579 -1.1382
  330THR   HG22 3617   3.519   3.459   3.379  3.7399 -0.9647 -1.5080
  330THR   HG23 3618   3.446   3.587   3.486  0.6306 -0.9003  0.6225
  330THR      C 3619   3.498   3.806   3.137 -0.7385  0.2551 -0.2218
  330THR      O 3620   3.520   3.789   3.018 -1.1380 -0.1940 -0.2360
  331ARG      N 3621   3.481   3.930   3.186 -0.1106  0.4348 -0.4603
  331ARG     HN 3622   3.457   3.944   3.282 -1.3159 -1.7306 -0.3890
  331ARG     CA 3623   3.489   4.043   3.098 -0.5100  0.3235 -0.6412
  331ARG     HA 3624   3.420   4.032   3.016  1.1326 -0.0438 -2.0363
  331ARG     CB 3625   3.420   4.159   3.170 -0.4208  0.2030 -0.3577
  331ARG    HB1 3626   3.449   4.251   3.114  3.3725  0.3156  1.4774
  331ARG    HB2 3627   3.466   4.169   3.271  3.1730 -0.4333 -1.8080
  331ARG     CG 3628   3.268   4.141   3.177 -0.3198 -0.4098  0.4389
  331ARG    HG1 3629   3.241   4.039   3.210  0.5082 -0.4664  0.9601
  331ARG    HG2 3630   3.234   4.145   3.071 -0.5471 -1.9246  0.4349
  331ARG     CD 3631   3.198   4.245   3.265 -0.7062 -0.3010  0.0115
  331ARG    HD1 3632   3.246   4.263   3.364 -2.0391  1.9826  0.3021
  331ARG    HD2 3633   3.090   4.223   3.276 -1.3644  2.6312  0.0581
  331ARG     NE 3634   3.202   4.372   3.189 -0.0475 -0.0459  0.4607
  331ARG     HE 3635   3.250   4.388   3.102  0.0914 -1.6893  0.2035
  331ARG     CZ 3636   3.154   4.489   3.241 -0.4504  0.0529 -0.1204
  331ARG    NH1 3637   3.084   4.506   3.357  0.2232 -0.0415  0.3102
  331ARG   HH11 3638   3.081   4.426   3.416  2.1343 -1.2320 -1.1055
  331ARG   HH12 3639   3.051   4.596   3.386 -0.9541 -0.3398 -0.0315
  331ARG    NH2 3640   3.171   4.603   3.168  0.1792  0.4140  0.5664
  331ARG   HH21 3641   3.221   4.595   3.081 -0.8835  1.9446 -0.2294
  331ARG   HH22 3642   3.153   4.693   3.208 -0.6065  1.4465 -1.8799
  331ARG      C 3643   3.629   4.075   3.057 -0.3048  0.8222  0.4030
  331ARG      O 3644   3.715   4.048   3.140 -0.2777  0.0736  0.1374
  332PRO      N 3645   3.663   4.125   2.942 -0.0810  0.1292  0.1625
  332PRO     CD 3646   3.570   4.147   2.832 -0.2616  0.6659  0.4214
  332PRO    HD1 3647   3.499   4.228   2.860 -0.9336  1.2332 -2.5500
  332PRO    HD2 3648   3.524   4.048   2.814  2.0137 -0.8981  2.5677
  332PRO     CA 3649   3.788   4.190   2.912  0.0234 -0.1642 -0.0400
  332PRO     HA 3650   3.848   4.104   2.887  0.9074  0.1915  0.7710
  332PRO     CB 3651   3.758   4.276   2.790 -0.0502  0.1094  0.1702
  332PRO    HB1 3652   3.845   4.288   2.722 -0.0294 -0.6430  0.0553
  332PRO    HB2 3653   3.719   4.379   2.804  2.4965  1.2952 -0.8312
  332PRO     CG 3654   3.651   4.197   2.712 -0.2268  0.2459  0.2717
  332PRO    HG1 3655   3.602   4.250   2.628  0.5642  0.8997  0.2032
  332PRO    HG2 3656   3.699   4.110   2.660 -0.4216  0.1616  0.2327
  332PRO      C 3657   3.868   4.263   3.014 -0.0239  0.6114 -0.5576
  332PRO      O 3658   3.813   4.343   3.089 -0.6182 -0.1795 -0.1417
  333ASP      N 3659   4.000   4.238   3.017 -0.0414  0.5165 -0.5905
  333ASP     HN 3660   4.029   4.161   2.959 -0.7115 -0.4671  0.3368
  333ASP     CA 3661   4.099   4.318   3.082 -0.0143  0.0049  0.0066
  333ASP     HA 3662   4.170   4.239   3.105 -1.3143 -1.8978 -2.0182
  333ASP     CB 3663   4.159   4.416   2.981 -0.7665  0.2811 -0.1782
  333ASP    HB1 3664   4.236   4.478   3.032  0.0767  0.1708 -1.2695
  333ASP    HB2 3665   4.091   4.490   2.934  0.1834  0.1388 -1.8728
  333ASP     CG 3666   4.235   4.347   2.868  0.4435  0.2261  0.6434
  333ASP    OD1 3667   4.307   4.246   2.886 -0.0805 -0.1631  0.5840
  333ASP    OD2 3668   4.235   4.413   2.760 -0.1323  0.0745  0.5442
  333ASP      C 3669   4.082   4.383   3.215  0.5243 -0.0215  0.0890
  333ASP      O 3670   4.111   4.325   3.319  0.2587 -0.5793 -0.1457
  334GLN      N 3671   4.041   4.511   3.219 -0.1745 -0.2587  0.6260
  334GLN     HN 3672   4.028   4.565   3.136  2.1478  0.9351  0.9301
  334GLN     CA 3673   4.031   4.596   3.334  0.7990  0.1542  0.4224
  334GLN     HA 3674   4.123   4.593   3.390  0.9173  4.2773  0.7550
  334GLN     CB 3675   3.984   4.736   3.292  0.1395 -0.0562  0.4462
  334GLN    HB1 3676   3.880   4.733   3.252 -0.6190 -0.8381  2.3224
  334GLN    HB2 3677   4.054   4.785   3.221  0.0398  0.0398  0.4143
  334GLN     CG 3678   3.976   4.839   3.406 -0.0030  0.3345  0.0857
  334GLN    HG1 3679   3.898   4.812   3.481  1.1876 -1.6936  0.6900
  334GLN    HG2 3680   3.939   4.935   3.364 -0.3526 -0.3416 -1.2166
  334GLN     CD 3681   4.109   4.852   3.478 -0.1313  0.4785  0.2959
  334GLN    OE1 3682   4.191   4.931   3.432  0.0220  0.2742  0.2185
  334GLN    NE2 3683   4.141   4.771   3.582 -0.0007 -0.1700 -0.2489
  334GLN   HE21 3684   4.071   4.703   3.603 -2.3658  1.8444 -1.1799
  334GLN   HE22 3685   4.235   4.770   3.618  0.1278 -0.1675 -0.5778
  334GLN      C 3686   3.931   4.542   3.431 -0.0841  0.1658 -0.4612
  334GLN      O 3687   3.953   4.536   3.552 -0.1001  0.1791 -0.4583
  335ALA      N 3688   3.814   4.495   3.385  0.2239 -0.4151 -0.6688
  335ALA     HN 3689   3.800   4.511   3.288 -0.1708  0.6865 -0.4497
  335ALA     CA 3690   3.709   4.435   3.462  0.0889  0.5316 -0.0990
  335ALA     HA 3691   3.664   4.507   3.529  0.8011  0.4428  0.4912
  335ALA     CB 3692   3.608   4.379   3.361  0.2675  0.1172 -0.0517
  335ALA    HB1 3693   3.513   4.355   3.414  0.9943 -0.6193  0.9327
  335ALA    HB2 3694   3.650   4.287   3.315 -0.9811 -0.0298 -0.9412
  335ALA    HB3 3695   3.581   4.457   3.287  2.8730  2.0253  0.8542
  335ALA      C 3696   3.757   4.321   3.545 -0.1802  0.5322  0.0584
  335ALA      O 3697   3.742   4.314   3.667  0.5587  0.0661  0.1262
  336ARG      N 3698   3.827   4.222   3.487 -0.5283 -0.1737  0.8249
  336ARG     HN 3699   3.850   4.242   3.392  1.3281  3.3240  1.8457
  336ARG     CA 3700   3.884   4.106   3.549  0.7724  0.0873  0.1535
  336ARG     HA 3701   3.800   4.070   3.607  1.8409 -1.7487  0.6419
  336ARG     CB 3702   3.917   3.997   3.447  0.1757  0.2075 -0.1703
  336ARG    HB1 3703   3.822   3.969   3.395 -0.6577  1.6515  0.5123
  336ARG    HB2 3704   3.972   3.911   3.491  3.2011  0.9041 -2.2955
  336ARG     CG 3705   4.024   4.034   3.344 -0.0762  0.2656 -0.4129
  336ARG    HG1 3706   4.118   4.050   3.401 -0.8600 -0.0245  1.0033
  336ARG    HG2 3707   3.998   4.136   3.308  0.0613  0.6395  0.5131
  336ARG     CD 3708   4.058   3.935   3.233 -0.2909  0.1877 -0.4100
  336ARG    HD1 3709   4.099   3.845   3.284 -0.9049  0.5806  0.7917
  336ARG    HD2 3710   4.137   3.985   3.172 -0.7632  4.0702  1.8339
  336ARG     NE 3711   3.942   3.902   3.146 -0.8448  0.1973  0.3257
  336ARG     HE 3712   3.855   3.950   3.159 -0.1268  2.1859 -1.7132
  336ARG     CZ 3713   3.939   3.792   3.065  0.3446  0.4465 -0.0705
  336ARG    NH1 3714   4.041   3.707   3.034 -0.0800 -0.2649  0.4727
  336ARG   HH11 3715   4.132   3.737   3.062  0.6346 -2.8748  1.3006
  336ARG   HH12 3716   4.032   3.663   2.945 -0.1595 -1.9878  1.2870
  336ARG    NH2 3717   3.820   3.763   3.005  0.1711  0.1246  0.4244
  336ARG   HH21 3718   3.821   3.679   2.951  2.7414  0.6269 -0.4723
  336ARG   HH22 3719   3.739   3.806   3.044  0.5024 -0.5947  1.9808
  336ARG      C 3720   3.987   4.133   3.653  0.8222 -0.1352  0.1611
  336ARG      O 3721   3.994   4.067   3.757 -0.0045  0.4022  0.5716
  337MET      N 3722   4.071   4.235   3.627  0.1345  0.3614 -0.1359
  337MET     HN 3723   4.077   4.275   3.536 -0.8721  2.1507  0.5410
  337MET     CA 3724   4.173   4.272   3.720  0.1396 -0.2268  0.0976
  337MET     HA 3725   4.229   4.188   3.757 -0.1206 -0.9844 -1.1692
  337MET     CB 3726   4.273   4.371   3.659 -0.3798 -0.0122 -0.4195
  337MET    HB1 3727   4.346   4.402   3.736 -1.5672 -0.0332  0.7396
  337MET    HB2 3728   4.218   4.454   3.612 -1.0152  0.1281  0.5573
  337MET     CG 3729   4.369   4.303   3.560  0.1418  0.0429  0.0408
  337MET    HG1 3730   4.309   4.269   3.473  0.1356 -0.5457  0.2727
  337MET    HG2 3731   4.429   4.221   3.604 -0.5821  0.6973  2.3440
  337MET     SD 3732   4.498   4.421   3.508  0.1353  0.0449  0.0292
  337MET     CE 3733   4.406   4.466   3.359 -0.2877  0.1029  0.3066
  337MET    HE1 3734   4.379   4.374   3.303  0.4685  0.6091 -0.9356
  337MET    HE2 3735   4.475   4.529   3.298 -2.5742  0.4663 -2.1043
  337MET    HE3 3736   4.313   4.525   3.376  0.1585  1.4259 -1.5030
  337MET      C 3737   4.124   4.338   3.844  0.1121 -0.4965  0.2310
  337MET      O 3738   4.166   4.321   3.958  0.1979 -0.4362  0.2079
  338ASP      N 3739   4.024   4.426   3.826  0.2522 -0.3493  0.1714
  338ASP     HN 3740   3.998   4.457   3.735  0.2638 -2.0593 -0.4383
  338ASP     CA 3741   3.948   4.487   3.931 -0.0704 -0.0949 -0.2081
  338ASP     HA 3742   4.016   4.536   3.998  1.4869 -1.2662 -0.8740
  338ASP     CB 3743   3.856   4.592   3.865 -0.1113 -0.1304 -0.2086
  338ASP    HB1 3744   3.779   4.612   3.942 -0.1128 -0.4571 -0.1222
  338ASP    HB2 3745   3.791   4.549   3.785 -0.1407  1.4174 -1.0512
  338ASP     CG 3746   3.916   4.723   3.815 -0.0003 -0.1179 -0.0431
  338ASP    OD1 3747   4.017   4.767   3.876  0.1231  0.4232 -0.6307
  338ASP    OD2 3748   3.858   4.782   3.720  0.1744 -0.4178 -0.3370
  338ASP      C 3749   3.866   4.389   4.008  0.9496 -0.6075  0.2308
  338ASP      O 3750   3.876   4.385   4.131  0.0114 -0.2699  0.3213
  339ILE      N 3751   3.796   4.295   3.942  0.4038 -0.0534  0.0134
  339ILE     HN 3752   3.788   4.306   3.843 -1.3987 -1.7139 -0.0680
  339ILE     CA 3753   3.728   4.185   4.002  0.3588  0.2580  0.5381
  339ILE     HA 3754   3.660   4.229   4.074  0.7108  1.8393 -0.0527
  339ILE     CB 3755   3.631   4.110   3.915  0.2002  0.3360  0.6483
  339ILE     HB 3756   3.677   4.094   3.815 -1.4546  1.6686 -0.3874
  339ILE    CG2 3757   3.592   3.968   3.958  0.0909  0.3035  0.4396
  339ILE   HG21 3758   3.513   3.926   3.892  1.0027 -1.2025  0.2645
  339ILE   HG22 3759   3.561   3.967   4.064  1.1875  0.7474  0.7776
  339ILE   HG23 3760   3.677   3.898   3.946  0.7950  1.2230 -0.1074
  339ILE    CG1 3761   3.507   4.199   3.897  0.6170  0.7648 -0.1598
  339ILE   HG11 3762   3.532   4.308   3.894  1.5548  0.5760  0.2898
  339ILE   HG12 3763   3.448   4.177   3.989 -0.6489  1.9320 -0.6597
  339ILE     CD 3764   3.427   4.157   3.774  0.6227 -0.0341  0.1070
  339ILE    HD1 3765   3.356   4.074   3.797 -0.5512  0.8214 -0.3452
  339ILE    HD2 3766   3.485   4.121   3.687 -2.8503  0.1811 -2.5332
  339ILE    HD3 3767   3.373   4.242   3.727 -1.0948  0.2978  2.4762
  339ILE      C 3768   3.820   4.093   4.075  0.3561  0.2154  0.4890
  339ILE      O 3769   3.784   4.058   4.187  0.0907 -0.3229  0.2350
  340ARG      N 3770   3.943   4.061   4.031  0.1735 -0.2818  0.3425
  340ARG     HN 3771   3.972   4.101   3.945  2.4847  1.4248  1.8224
  340ARG     CA 3772   4.042   3.989   4.104  0.3855 -0.3578 -0.0147
  340ARG     HA 3773   3.995   3.894   4.126  0.7698 -1.1551 -2.4023
  340ARG     CB 3774   4.164   3.978   4.012  0.0542  0.2858 -0.5418
  340ARG    HB1 3775   4.200   4.080   3.987  2.6362 -0.8493 -1.8452
  340ARG    HB2 3776   4.140   3.931   3.915  0.2498  1.4322 -1.1596
  340ARG     CG 3777   4.275   3.887   4.066 -0.2391  0.4973  0.4334
  340ARG    HG1 3778   4.329   3.943   4.147 -1.2808  0.7667  0.9615
  340ARG    HG2 3779   4.352   3.876   3.987 -0.4671  0.8531  0.1588
  340ARG     CD 3780   4.230   3.749   4.114  0.1332  0.2848  0.1752
  340ARG    HD1 3781   4.154   3.710   4.042 -0.1607  0.7543  0.2293
  340ARG    HD2 3782   4.195   3.762   4.218 -0.9730 -0.0391 -0.1451
  340ARG     NE 3783   4.354   3.668   4.123 -0.0756 -0.0529  0.0328
  340ARG     HE 3784   4.438   3.718   4.100  0.5984 -0.9052  0.5683
  340ARG     CZ 3785   4.366   3.535   4.154  0.3267 -0.0547 -0.1168
  340ARG    NH1 3786   4.261   3.464   4.204  0.5152  0.0640  0.4508
  340ARG   HH11 3787   4.170   3.503   4.213 -0.3680 -1.7884 -0.0605
  340ARG   HH12 3788   4.286   3.375   4.243  1.6358 -0.2871 -0.9916
  340ARG    NH2 3789   4.487   3.473   4.148 -0.1784 -1.0217 -0.4944
  340ARG   HH21 3790   4.560   3.532   4.113 -1.2833 -0.1953 -1.5050
  340ARG   HH22 3791   4.501   3.378   4.177  2.0067 -0.9048 -0.9967
  340ARG      C 3792   4.077   4.045   4.238 -0.8520  0.1800  0.0968
  340ARG      O 3793   4.090   3.977   4.340 -0.2074 -0.1938 -0.2347
  341LEU      N 3794   4.089   4.178   4.243 -0.1155  0.1191 -0.0385
  341LEU     HN 3795   4.076   4.238   4.164  0.5676  1.4663  0.8183
  341LEU     CA 3796   4.136   4.254   4.355 -0.2573 -0.1095  0.1756
  341LEU     HA 3797   4.224   4.205   4.393 -0.5129 -0.4551  0.3325
  341LEU     CB 3798   4.173   4.398   4.316 -0.1904 -0.1775 -0.0100
  341LEU    HB1 3799   4.084   4.460   4.292 -0.7563 -0.2794  1.6990
  341LEU    HB2 3800   4.232   4.393   4.221  2.0317  1.5028  1.1780
  341LEU     CG 3801   4.246   4.481   4.423  0.6118 -0.2292 -0.5071
  341LEU     HG 3802   4.171   4.497   4.503 -1.2104  0.8834 -2.3370
  341LEU    CD1 3803   4.367   4.409   4.484  0.1566 -0.4483  0.1437
  341LEU   HD11 3804   4.447   4.474   4.525 -0.4854  0.2813  0.2553
  341LEU   HD12 3805   4.424   4.354   4.406 -0.3155  0.1146 -0.6093
  341LEU   HD13 3806   4.342   4.338   4.566  2.8613 -0.1381  1.3621
  341LEU    CD2 3807   4.303   4.613   4.366  0.2690  0.2505  0.2439
  341LEU   HD21 3808   4.344   4.678   4.446  2.6480  0.4253 -1.0478
  341LEU   HD22 3809   4.221   4.662   4.309  0.7013  0.5522 -0.1199
  341LEU   HD23 3810   4.388   4.606   4.295  2.0808 -0.4036  2.3565
  341LEU      C 3811   4.035   4.252   4.464 -0.1244 -0.3567  0.2946
  341LEU      O 3812   4.058   4.253   4.585  0.2056  0.1236  0.2306
  342ALA      N 3813   3.907   4.257   4.423  0.0589 -0.1317 -0.2593
  342ALA     HN 3814   3.893   4.266   4.325  2.8740 -2.3435 -0.9599
  342ALA     CA 3815   3.793   4.245   4.509  0.2701  0.0003  0.0412
  342ALA     HA 3816   3.799   4.316   4.590 -0.6152  0.3048 -0.1499
  342ALA     CB 3817   3.659   4.281   4.441 -0.0123  0.3918  0.7916
  342ALA    HB1 3818   3.644   4.390   4.423 -0.8084 -0.1161 -2.1221
  342ALA    HB2 3819   3.575   4.254   4.508 -0.9646  1.3430  0.0132
  342ALA    HB3 3820   3.651   4.218   4.350  3.0175 -0.4882  1.0175
  342ALA      C 3821   3.783   4.115   4.580 -0.1301 -0.1473 -0.2812
  342ALA      O 3822   3.752   4.111   4.699  0.3571 -0.1916 -0.1539
  343LYS      N 3823   3.817   4.003   4.513 -0.4223 -0.3472 -0.0964
  343LYS     HN 3824   3.833   4.012   4.415 -0.0922 -1.9893 -0.2122
  343LYS     CA 3825   3.846   3.873   4.564  0.0278 -0.0520  0.4166
  343LYS     HA 3826   3.763   3.845   4.627 -0.6925  0.5790 -0.2405
  343LYS     CB 3827   3.847   3.760   4.459 -0.1469  0.2511  0.0874
  343LYS    HB1 3828   3.852   3.672   4.526 -0.8020  1.2083  1.4371
  343LYS    HB2 3829   3.939   3.769   4.397  1.5707 -0.5735  2.3863
  343LYS     CG 3830   3.709   3.735   4.398 -0.4764 -0.3996  1.0843
  343LYS    HG1 3831   3.694   3.828   4.339  2.5282  0.5709  1.6924
  343LYS    HG2 3832   3.631   3.727   4.477 -0.2894  0.0157  1.3139
  343LYS     CD 3833   3.712   3.607   4.313 -0.1922  0.2487  0.1115
  343LYS    HD1 3834   3.725   3.519   4.379  0.1077 -0.9261 -1.4448
  343LYS    HD2 3835   3.793   3.600   4.237 -0.0662  0.3818  0.2324
  343LYS     CE 3836   3.576   3.590   4.244 -0.2968 -0.3443  0.4598
  343LYS    HE1 3837   3.580   3.647   4.149 -0.7809 -1.6549 -0.3616
  343LYS    HE2 3838   3.498   3.638   4.307 -1.0932  1.3023 -1.6456
  343LYS     NZ 3839   3.536   3.451   4.214 -0.1557 -0.0400 -1.2362
  343LYS    HZ1 3840   3.596   3.422   4.134  0.5281  2.6713 -1.7972
  343LYS    HZ2 3841   3.433   3.436   4.208 -0.0611 -0.7948 -1.0289
  343LYS    HZ3 3842   3.562   3.397   4.299 -1.6549  2.2617  0.8209
  343LYS      C 3843   3.963   3.866   4.656  0.1602  0.1919  0.2658
  343LYS      O 3844   3.963   3.798   4.759 -0.3082  0.3251  0.3563
  344THR      N 3845   4.074   3.936   4.625  0.3089 -0.1396  0.0432
  344THR     HN 3846   4.060   4.004   4.554  0.4542 -0.3363 -0.1756
  344THR     CA 3847   4.191   3.943   4.707  0.2141 -0.8731  0.2533
  344THR     HA 3848   4.223   3.842   4.725  0.3173 -0.5041  2.3893
  344THR     CB 3849   4.303   4.014   4.637  0.0406 -0.9575 -0.1148
  344THR     HB 3850   4.261   4.109   4.598 -1.1316  0.1111  3.3073
  344THR    OG1 3851   4.343   3.946   4.520 -0.9572  0.0869 -1.0831
  344THR    HG1 3852   4.366   4.012   4.453  0.9684 -1.2822 -1.8705
  344THR    CG2 3853   4.425   4.052   4.722  0.0467  0.0881 -0.5774
  344THR   HG21 3854   4.466   3.959   4.767  1.0106  1.5789  1.8577
  344THR   HG22 3855   4.413   4.132   4.799 -2.5564  0.2186 -1.0343
  344THR   HG23 3856   4.505   4.103   4.663 -0.7752  0.6339 -1.2375
  344THR      C 3857   4.166   4.004   4.841 -0.0844  0.2363 -0.2955
  344THR      O 3858   4.208   3.950   4.943 -0.3709  0.0895 -0.2545
  345LEU      N 3859   4.094   4.118   4.844  0.4080  0.5675 -0.7095
  345LEU     HN 3860   4.064   4.164   4.761 -3.4135  0.7551  0.5789
  345LEU     CA 3861   4.042   4.174   4.965  0.3042  0.0883 -0.5285
  345LEU     HA 3862   4.120   4.175   5.039 -0.0585 -1.9176 -0.0611
  345LEU     CB 3863   3.986   4.316   4.943  0.2843  0.1586 -0.0493
  345LEU    HB1 3864   3.933   4.359   5.030  0.1863  1.3353 -0.6672
  345LEU    HB2 3865   3.904   4.317   4.867  0.0330  1.4301  0.2302
  345LEU     CG 3866   4.089   4.415   4.887 -0.0315  0.3373 -0.3214
  345LEU     HG 3867   4.150   4.368   4.808 -0.3196 -0.2929 -0.1741
  345LEU    CD1 3868   4.021   4.531   4.811 -0.1987  0.2979 -0.2320
  345LEU   HD11 3869   3.948   4.586   4.874  2.5596  1.5634  2.1097
  345LEU   HD12 3870   3.976   4.506   4.713  0.5663  1.6807 -0.9569
  345LEU   HD13 3871   4.094   4.612   4.792  1.3199 -1.2413 -1.3490
  345LEU    CD2 3872   4.164   4.487   5.001  0.1909  0.3694 -0.4882
  345LEU   HD21 3873   4.251   4.537   4.953  0.3208  0.2045 -0.4267
  345LEU   HD22 3874   4.199   4.407   5.070  0.5604 -0.7397 -1.9148
  345LEU   HD23 3875   4.099   4.566   5.044  1.1244  1.7744 -1.5685
  345LEU      C 3876   3.948   4.091   5.045  0.6138  0.1110 -0.1336
  345LEU      O 3877   3.954   4.097   5.167  0.2104  0.6342 -0.1347
  346VAL      N 3878   3.863   4.012   4.976  0.7538 -0.2127  0.0655
  346VAL     HN 3879   3.838   4.033   4.882 -0.6223  0.8161  0.6238
  346VAL     CA 3880   3.783   3.911   5.039  0.0293  0.3487  0.0511
  346VAL     HA 3881   3.724   3.948   5.122 -0.6471 -0.6867  0.0487
  346VAL     CB 3882   3.679   3.868   4.940 -0.3010  0.2969  0.4186
  346VAL     HB 3883   3.717   3.858   4.837  0.8074 -0.1168  0.8499
  346VAL    CG1 3884   3.626   3.725   4.965  0.1137  0.0631 -0.0382
  346VAL   HG11 3885   3.706   3.651   4.943  1.7297  1.7936 -0.3345
  346VAL   HG12 3886   3.547   3.702   4.891  0.2798  2.4501 -1.0822
  346VAL   HG13 3887   3.598   3.709   5.071 -0.5341 -1.2271 -0.3929
  346VAL    CG2 3888   3.563   3.969   4.949 -0.3416  0.2937 -0.0491
  346VAL   HG21 3889   3.513   3.959   5.048 -0.0373 -0.6088  0.0212
  346VAL   HG22 3890   3.482   3.953   4.875 -0.2638 -1.6449  0.2481
  346VAL   HG23 3891   3.608   4.069   4.932  1.2784 -0.2933  0.5719
  346VAL      C 3892   3.859   3.802   5.106 -0.0447  0.3484  0.1367
  346VAL      O 3893   3.808   3.745   5.202  0.3762  0.6826  0.5699
  347LEU      N 3894   3.978   3.762   5.058 -0.0923  0.2520  0.0984
  347LEU     HN 3895   4.014   3.807   4.976  0.0357  0.3947  0.2324
  347LEU     CA 3896   4.068   3.677   5.130  0.0296 -0.0082 -0.3558
  347LEU     HA 3897   4.011   3.591   5.160  0.6524 -1.1007 -2.1700
  347LEU     CB 3898   4.192   3.627   5.054 -0.1315 -0.0530 -0.5898
  347LEU    HB1 3899   4.251   3.715   5.019  1.3144 -0.8250 -0.1889
  347LEU    HB2 3900   4.159   3.572   4.964 -2.5791 -1.7672  1.2269
  347LEU     CG 3901   4.288   3.530   5.124  0.2331  0.5418 -0.2514
  347LEU     HG 3902   4.347   3.575   5.207  1.4822  0.5042 -1.0887
  347LEU    CD1 3903   4.220   3.398   5.166  1.0463  0.2378  0.1403
  347LEU   HD11 3904   4.296   3.327   5.205 -0.7954 -1.3945  0.9183
  347LEU   HD12 3905   4.163   3.350   5.083 -0.1257  0.3129  0.8745
  347LEU   HD13 3906   4.143   3.414   5.244 -0.8411 -2.3796 -1.0456
  347LEU    CD2 3907   4.400   3.481   5.031 -0.3843 -0.5587 -0.4431
  347LEU   HD21 3908   4.443   3.573   4.984  1.5014 -0.8129  0.6595
  347LEU   HD22 3909   4.361   3.418   4.949 -3.1440 -0.4749  0.7072
  347LEU   HD23 3910   4.476   3.423   5.087 -1.4403  0.1566  1.8616
  347LEU      C 3911   4.128   3.739   5.252 -0.0767  0.1359 -0.3766
  347LEU      O 3912   4.137   3.672   5.354 -0.9250  0.0278 -0.3657
  348ILE      N 3913   4.164   3.869   5.248 -0.5226  0.2708 -0.1220
  348ILE     HN 3914   4.175   3.913   5.159  1.7947  1.6393  0.7462
  348ILE     CA 3915   4.219   3.934   5.363  0.0182 -0.1239 -0.1527
  348ILE     HA 3916   4.286   3.861   5.406 -1.1711 -0.9799  0.2761
  348ILE     CB 3917   4.285   4.064   5.326 -0.3823  0.1067 -0.0651
  348ILE     HB 3918   4.212   4.127   5.271 -0.1915  1.0023  0.6831
  348ILE    CG2 3919   4.338   4.138   5.450  0.0125 -0.4537  0.1070
  348ILE   HG21 3920   4.412   4.072   5.499 -1.2357 -1.4063  0.7625
  348ILE   HG22 3921   4.258   4.166   5.522 -0.3441 -0.6322 -0.2138
  348ILE   HG23 3922   4.392   4.233   5.429  0.4657 -1.0161 -1.4599
  348ILE    CG1 3923   4.401   4.054   5.225 -0.0781  0.4327  0.2503
  348ILE   HG11 3924   4.380   3.964   5.164  0.7933 -0.3584  1.0850
  348ILE   HG12 3925   4.490   4.026   5.286 -0.4881  0.6126  0.9452
  348ILE     CD 3926   4.429   4.179   5.141 -0.1812  0.0017 -0.4318
  348ILE    HD1 3927   4.455   4.260   5.212 -1.3347 -0.0387  0.0704
  348ILE    HD2 3928   4.341   4.204   5.079 -2.3956  0.1687  2.5211
  348ILE    HD3 3929   4.516   4.162   5.074  0.6591 -1.0350  0.8626
  348ILE      C 3930   4.118   3.953   5.470  0.0594  0.2966 -0.1874
  348ILE      O 3931   4.144   3.933   5.588  0.0573  0.2944 -0.1879
  349LEU      N 3932   3.995   3.984   5.425  0.0190 -0.2010 -0.4229
  349LEU     HN 3933   3.983   4.009   5.330 -0.9291  0.8564 -0.0505
  349LEU     CA 3934   3.875   3.996   5.502  0.2932 -0.0649 -0.0137
  349LEU     HA 3935   3.900   4.063   5.583 -1.5728  2.3172 -1.2897
  349LEU     CB 3936   3.756   4.057   5.427  0.3343  1.0714  0.8118
  349LEU    HB1 3937   3.727   3.984   5.348  0.8595 -0.7684  2.2641
  349LEU    HB2 3938   3.791   4.147   5.371 -0.3732  0.2388 -1.0724
  349LEU     CG 3939   3.627   4.086   5.505 -0.2412 -0.1648  0.3563
  349LEU     HG 3940   3.601   3.993   5.560  1.7588 -0.5883  0.6640
  349LEU    CD1 3941   3.646   4.196   5.612 -0.4006 -0.0454  0.2618
  349LEU   HD11 3942   3.556   4.213   5.675 -2.2875  1.0301 -2.5064
  349LEU   HD12 3943   3.676   4.289   5.560 -2.5441  0.4323 -0.2324
  349LEU   HD13 3944   3.733   4.173   5.677  1.5075  1.5048 -1.6081
  349LEU    CD2 3945   3.512   4.126   5.411 -0.0720  0.3225  0.3541
  349LEU   HD21 3946   3.468   4.040   5.356 -1.4714  1.8315 -0.9733
  349LEU   HD22 3947   3.547   4.206   5.342  1.5175  0.5176  1.3444
  349LEU   HD23 3948   3.434   4.173   5.475 -0.3400 -1.6739  1.5712
  349LEU      C 3949   3.837   3.870   5.574 -0.0857  0.1515  0.1735
  349LEU      O 3950   3.809   3.866   5.693 -0.4488 -0.5612  0.0660
  350VAL      N 3951   3.836   3.750   5.513 -1.0526  0.2642 -0.0418
  350VAL     HN 3952   3.843   3.748   5.413  0.6971 -0.7902  0.0584
  350VAL     CA 3953   3.823   3.627   5.585 -0.3264  0.2665  0.0984
  350VAL     HA 3954   3.738   3.619   5.651 -0.4637 -1.5407 -0.2442
  350VAL     CB 3955   3.806   3.510   5.494 -0.5092 -0.2926  0.8461
  350VAL     HB 3956   3.849   3.538   5.395  2.0142 -0.4592  1.8037
  350VAL    CG1 3957   3.874   3.379   5.540  0.3235 -0.0303  0.3841
  350VAL   HG11 3958   3.985   3.383   5.549  0.5096 -2.2141 -0.3966
  350VAL   HG12 3959   3.858   3.308   5.456 -1.7904 -1.0091  1.5539
  350VAL   HG13 3960   3.840   3.344   5.640 -1.1957  1.1677  0.3299
  350VAL    CG2 3961   3.655   3.484   5.480 -0.5257  0.0203  0.4282
  350VAL   HG21 3962   3.599   3.579   5.463  0.8032  1.1222  1.8351
  350VAL   HG22 3963   3.626   3.420   5.566  1.3580 -1.1895  0.2223
  350VAL   HG23 3964   3.649   3.427   5.385  1.9758  0.7025 -0.2381
  350VAL      C 3965   3.935   3.600   5.679 -0.2256  0.0362 -0.0891
  350VAL      O 3966   3.908   3.563   5.793  0.4092 -0.5788 -0.1310
  351VAL      N 3967   4.063   3.628   5.646 -0.3232  1.1340  0.4455
  351VAL     HN 3968   4.078   3.661   5.553 -2.0758  1.3017  0.1892
  351VAL     CA 3969   4.180   3.616   5.727 -0.2050 -0.2224  0.0918
  351VAL     HA 3970   4.183   3.516   5.766  0.0948  0.7150  2.6624
  351VAL     CB 3971   4.304   3.635   5.644 -0.0016  0.2311  0.4942
  351VAL     HB 3972   4.288   3.723   5.578 -2.2231  0.2961  1.0294
  351VAL    CG1 3973   4.437   3.646   5.721  0.1901 -0.3395  0.2490
  351VAL   HG11 3974   4.516   3.632   5.644 -0.4501 -1.5026 -0.2347
  351VAL   HG12 3975   4.456   3.570   5.800  0.5570  0.7077  1.1908
  351VAL   HG13 3976   4.447   3.748   5.762  0.7606 -0.4711  0.4384
  351VAL    CG2 3977   4.322   3.515   5.550 -0.2091  0.4598  0.1587
  351VAL   HG21 3978   4.346   3.425   5.611  2.3734  1.0389  0.1125
  351VAL   HG22 3979   4.414   3.518   5.487 -0.5136  0.1835 -0.3048
  351VAL   HG23 3980   4.230   3.501   5.489 -0.2252  5.0748 -1.1978
  351VAL      C 3981   4.181   3.693   5.854 -0.0745 -0.1882  0.0702
  351VAL      O 3982   4.227   3.649   5.959  0.1240  0.1199  0.1157
  352LEU      N 3983   4.121   3.814   5.850  0.1192 -0.0837  0.3217
  352LEU     HN 3984   4.078   3.831   5.762  2.1958  0.8309 -0.5908
  352LEU     CA 3985   4.091   3.906   5.956  0.2296  0.3449 -0.0175
  352LEU     HA 3986   4.181   3.932   6.010 -1.3045  2.0489  1.8921
  352LEU     CB 3987   4.046   4.041   5.899  0.3054  0.0700 -0.7401
  352LEU    HB1 3988   3.944   4.032   5.854 -0.4890  3.0297  0.2517
  352LEU    HB2 3989   4.122   4.062   5.820  2.2451  1.3147  1.3553
  352LEU     CG 3990   4.044   4.157   6.000  0.1841 -0.4524 -0.1367
  352LEU     HG 3991   3.999   4.131   6.098 -0.1929  0.3617 -0.0854
  352LEU    CD1 3992   4.188   4.199   6.033  0.0456  0.2260 -0.3628
  352LEU   HD11 3993   4.190   4.287   6.101 -0.0438  0.5752 -0.8099
  352LEU   HD12 3994   4.237   4.221   5.936  0.9525 -1.4227 -0.3194
  352LEU   HD13 3995   4.253   4.118   6.073  0.0393 -1.3130 -3.1904
  352LEU    CD2 3996   3.960   4.270   5.937  0.0229 -0.1711  0.5729
  352LEU   HD21 3997   3.945   4.350   6.012  0.9845  0.6148 -0.0449
  352LEU   HD22 3998   3.859   4.224   5.930 -0.4897  0.6490  2.1312
  352LEU   HD23 3999   4.001   4.311   5.842 -3.2814 -0.9507 -1.3478
  352LEU      C 4000   3.993   3.845   6.050  0.7832 -0.6841 -0.0878
  352LEU      O 4001   4.015   3.838   6.171  0.0706  0.0384  0.0938
  353ILE      N 4002   3.875   3.808   5.998  0.1594 -0.1450  0.9022
  353ILE     HN 4003   3.857   3.829   5.902  1.8087  0.0117  0.5935
  353ILE     CA 4004   3.762   3.752   6.066 -0.4903 -0.2522 -0.2358
  353ILE     HA 4005   3.733   3.821   6.144 -1.2907 -0.9801  0.1323
  353ILE     CB 4006   3.644   3.721   5.979 -1.0825  0.1531  0.4209
  353ILE     HB 4007   3.684   3.667   5.891 -0.1472  0.4332  0.6677
  353ILE    CG2 4008   3.541   3.625   6.041 -0.3277 -0.5937  0.5213
  353ILE   HG21 4009   3.576   3.519   6.049 -0.3954 -0.7843 -1.2900
  353ILE   HG22 4010   3.461   3.629   5.964  0.6064  0.0164 -0.4534
  353ILE   HG23 4011   3.520   3.651   6.147 -0.8570 -2.3315  0.8795
  353ILE    CG1 4012   3.594   3.857   5.927 -0.1311  0.3365 -0.0300
  353ILE   HG11 4013   3.681   3.912   5.884 -0.5124  1.0700  0.1201
  353ILE   HG12 4014   3.558   3.912   6.016  2.5434  1.3300  0.5157
  353ILE     CD 4015   3.496   3.846   5.810 -0.1365 -0.2798  0.0291
  353ILE    HD1 4016   3.476   3.942   5.757 -0.9901 -0.2178  0.4465
  353ILE    HD2 4017   3.398   3.812   5.848 -0.1833 -1.7467 -1.3143
  353ILE    HD3 4018   3.524   3.766   5.738 -0.1948 -1.7107  1.5372
  353ILE      C 4019   3.791   3.630   6.146  0.2479  0.1521  0.1230
  353ILE      O 4020   3.750   3.624   6.262 -0.3738  0.5663 -0.0742
  354ILE      N 4021   3.864   3.529   6.095 -0.3939 -0.2248 -0.0661
  354ILE     HN 4022   3.900   3.549   6.004  0.2353 -2.6993 -0.4254
  354ILE     CA 4023   3.895   3.403   6.155 -0.0682 -0.0925  0.0480
  354ILE     HA 4024   3.800   3.370   6.196 -0.3588  1.9249  1.1422
  354ILE     CB 4025   3.935   3.298   6.056  0.1307  0.1732 -0.1543
  354ILE     HB 4026   4.035   3.324   6.015  0.0948 -0.0662 -0.4000
  354ILE    CG2 4027   3.951   3.156   6.114 -0.0406  0.5129  0.7417
  354ILE   HG21 4028   4.035   3.145   6.185 -1.0172  2.6327  2.3262
  354ILE   HG22 4029   3.973   3.081   6.036 -3.1890 -1.7622  1.8447
  354ILE   HG23 4030   3.868   3.120   6.178 -3.1543  0.7475 -2.7907
  354ILE    CG1 4031   3.837   3.282   5.938 -0.1201 -0.3299  0.1168
  354ILE   HG11 4032   3.885   3.230   5.852 -3.5713 -0.1101 -2.0982
  354ILE   HG12 4033   3.807   3.380   5.894  1.5747 -0.3065 -1.1143
  354ILE     CD 4034   3.708   3.206   5.967 -0.6660  0.5182 -0.0580
  354ILE    HD1 4035   3.718   3.099   5.993 -1.4628  0.3546 -0.4059
  354ILE    HD2 4036   3.636   3.207   5.883 -0.4507 -1.1107 -0.2903
  354ILE    HD3 4037   3.666   3.240   6.064  0.9007 -0.3166  0.9547
  354ILE      C 4038   3.994   3.412   6.267 -0.3070 -0.1657  0.2656
  354ILE      O 4039   3.982   3.345   6.370 -0.2655 -0.3291  0.1644
  355CYS      N 4040   4.089   3.507   6.260 -0.0920 -0.3701  0.3908
  355CYS     HN 4041   4.096   3.552   6.171 -1.5518 -3.0671 -1.2468
  355CYS     CA 4042   4.191   3.536   6.355 -0.0824 -0.1749  0.3223
  355CYS     HA 4043   4.222   3.444   6.403  1.1571 -0.6710 -1.3074
  355CYS     CB 4044   4.313   3.614   6.304 -0.1561 -0.2130  0.0856
  355CYS    HB1 4045   4.375   3.640   6.392  0.8412 -1.2206 -0.2973
  355CYS    HB2 4046   4.274   3.703   6.250 -0.1459  0.5712  1.3311
  355CYS     SG 4047   4.420   3.513   6.197  0.2707  0.1346  0.1810
  355CYS    HG1 4048   4.488   3.480   6.305  1.1976 -0.6953 -0.6419
  355CYS      C 4049   4.135   3.617   6.466  0.2517  0.0100  0.3567
  355CYS      O 4050   4.138   3.575   6.582 -0.1892 -0.3564  0.2399
  356TRP      N 4051   4.079   3.736   6.438 -0.1116 -0.1387  0.4467
  356TRP     HN 4052   4.064   3.762   6.343  0.5558 -0.1292  0.3451
  356TRP     CA 4053   4.021   3.830   6.529 -0.1761  0.0466  0.2165
  356TRP     HA 4054   4.102   3.828   6.601  1.5766 -2.2704 -1.6522
  356TRP     CB 4055   4.011   3.976   6.482  0.1753  0.0916  0.2761
  356TRP    HB1 4056   3.940   4.029   6.548  0.5975  0.7397  0.2169
  356TRP    HB2 4057   3.970   3.976   6.379  0.6208  1.0624  0.0906
  356TRP     CG 4058   4.138   4.053   6.496  0.1673  0.1662 -0.0420
  356TRP    CD1 4059   4.228   4.068   6.394  0.3350 -0.3541  0.0227
  356TRP    HD1 4060   4.221   4.015   6.301 -0.8106  0.5752 -0.4560
  356TRP    NE1 4061   4.325   4.156   6.434  0.5802 -0.7089  0.2127
  356TRP    HE1 4062   4.413   4.157   6.391  0.0996 -2.6635 -0.9466
  356TRP    CE2 4063   4.304   4.184   6.566  0.4183 -0.8436  0.2143
  356TRP    CD2 4064   4.180   4.134   6.606  0.1682 -0.2058  0.2377
  356TRP    CE3 4065   4.142   4.156   6.735  0.0197  0.0965  0.1428
  356TRP    HE3 4066   4.045   4.119   6.766 -0.1302  0.0752 -0.3410
  356TRP    CZ3 4067   4.219   4.226   6.823 -0.2173  0.6534 -0.0875
  356TRP    HZ3 4068   4.191   4.236   6.927 -1.3618  0.8777 -0.4034
  356TRP    CZ2 4069   4.390   4.250   6.648 -0.3186  0.4092 -0.0100
  356TRP    HZ2 4070   4.479   4.307   6.626  0.2309  0.2390  1.6797
  356TRP    CH2 4071   4.343   4.263   6.776  0.0381  0.1002  0.1497
  356TRP    HH2 4072   4.404   4.322   6.843  0.4930 -0.8856  0.6211
  356TRP      C 4073   3.900   3.787   6.604 -0.2737 -0.4237 -0.2089
  356TRP      O 4074   3.887   3.806   6.725  0.0951  0.1974 -0.2684
  357GLY      N 4075   3.812   3.718   6.529  0.1559 -0.4310 -0.7080
  357GLY     HN 4076   3.828   3.699   6.432 -1.1914 -1.0937 -0.8250
  357GLY     CA 4077   3.685   3.675   6.578  0.4259 -0.2326  0.1793
  357GLY    HA1 4078   3.661   3.600   6.504 -1.6776 -1.0398  1.5701
  357GLY    HA2 4079   3.614   3.756   6.586 -1.8194 -2.2107  1.4658
  357GLY      C 4080   3.677   3.599   6.706 -0.0332  0.6614  0.6898
  357GLY      O 4081   3.590   3.642   6.781 -0.5418  0.2554  0.3446
  358PRO      N 4082   3.745   3.495   6.741 -0.4955  0.0677 -0.1435
  358PRO     CD 4083   3.821   3.415   6.646 -0.2710 -0.3801  0.4038
  358PRO    HD1 4084   3.925   3.451   6.631  0.8721 -3.1140  1.1848
  358PRO    HD2 4085   3.768   3.412   6.548  3.1252  1.6654 -1.7212
  358PRO     CA 4086   3.729   3.427   6.866  0.1823  0.1010 -0.0357
  358PRO     HA 4087   3.627   3.400   6.886 -0.4485  2.1212 -0.3355
  358PRO     CB 4088   3.831   3.313   6.860  0.2546  0.1441  0.3529
  358PRO    HB1 4089   3.805   3.223   6.920 -0.5973 -0.6462 -1.1713
  358PRO    HB2 4090   3.934   3.341   6.892  0.2976 -1.5161  1.8463
  358PRO     CG 4091   3.830   3.276   6.711  0.3677 -0.3131  0.4640
  358PRO    HG1 4092   3.920   3.226   6.669  0.5933 -0.6455  1.3293
  358PRO    HG2 4093   3.740   3.218   6.682 -0.7324  0.1465  2.7340
  358PRO      C 4094   3.768   3.505   6.987  0.4671 -0.5147  0.2791
  358PRO      O 4095   3.706   3.488   7.092 -0.1176  0.3582  0.0863
  359LEU      N 4096   3.870   3.592   6.976 -0.0098 -0.0165 -0.3068
  359LEU     HN 4097   3.919   3.595   6.889  0.1711  2.2805 -0.1945
  359LEU     CA 4098   3.922   3.687   7.069 -0.1399  0.0260 -0.2784
  359LEU     HA 4099   3.956   3.634   7.156  0.1541  0.2180 -0.2758
  359LEU     CB 4100   4.048   3.756   7.014  0.1872 -0.1743  0.2238
  359LEU    HB1 4101   4.009   3.836   6.948 -0.5434 -0.1477  0.6757
  359LEU    HB2 4102   4.109   3.678   6.963 -1.2568 -1.1761 -0.0216
  359LEU     CG 4103   4.137   3.826   7.118  0.0669  0.3570 -0.0282
  359LEU     HG 4104   4.073   3.894   7.177 -0.2809  0.2716 -0.3033
  359LEU    CD1 4105   4.209   3.721   7.206 -0.5926 -0.3313 -0.2991
  359LEU   HD11 4106   4.276   3.769   7.280 -1.7633  0.1771  0.4692
  359LEU   HD12 4107   4.266   3.665   7.130 -1.8894 -1.6859 -0.3238
  359LEU   HD13 4108   4.141   3.652   7.259  2.5076 -2.8224  0.7107
  359LEU    CD2 4109   4.247   3.916   7.060 -0.0561  0.4815 -0.0670
  359LEU   HD21 4110   4.325   3.934   7.138 -1.0406  0.5879  0.9134
  359LEU   HD22 4111   4.200   4.011   7.025  0.5925  0.9290  0.2367
  359LEU   HD23 4112   4.300   3.880   6.969 -1.9263  2.4996 -2.0811
  359LEU      C 4113   3.815   3.777   7.120 -0.2299 -0.3832  0.2618
  359LEU      O 4114   3.779   3.785   7.237 -0.0384  0.6717  0.2595
  360LEU      N 4115   3.748   3.845   7.025  0.6118  0.2516  0.1085
  360LEU     HN 4116   3.769   3.829   6.929  0.8905 -0.1828  0.2427
  360LEU     CA 4117   3.635   3.929   7.052  0.1312 -0.4727  0.3898
  360LEU     HA 4118   3.668   4.002   7.124 -0.1738  0.2629 -0.1972
  360LEU     CB 4119   3.602   4.005   6.922  0.3432 -0.1652  0.5168
  360LEU    HB1 4120   3.525   4.085   6.928  0.7437  0.5378 -2.3709
  360LEU    HB2 4121   3.559   3.937   6.846  0.8407  0.2928 -0.1805
  360LEU     CG 4122   3.722   4.072   6.852  0.2552 -0.1730  0.3584
  360LEU     HG 4123   3.800   4.002   6.816 -0.2296  0.2672 -1.6501
  360LEU    CD1 4124   3.659   4.151   6.737  0.4753 -0.4316  0.0599
  360LEU   HD11 4125   3.637   4.257   6.765 -0.1039 -1.1614  2.5951
  360LEU   HD12 4126   3.566   4.100   6.703 -0.2931  1.5531 -0.9962
  360LEU   HD13 4127   3.727   4.152   6.649 -0.0101 -0.1405 -0.3202
  360LEU    CD2 4128   3.804   4.166   6.942  1.1089 -0.1003 -0.4850
  360LEU   HD21 4129   3.739   4.249   6.978  2.0986 -0.7191  3.1356
  360LEU   HD22 4130   3.882   4.218   6.883  1.5234 -0.4859 -0.2861
  360LEU   HD23 4131   3.854   4.107   7.021 -0.5356  0.1173  0.7824
  360LEU      C 4132   3.513   3.859   7.103 -0.1229 -0.1997  0.1598
  360LEU      O 4133   3.436   3.910   7.184 -0.2831  0.2057 -0.2416
  361ALA      N 4134   3.486   3.738   7.053 -0.4015  0.0237 -0.2394
  361ALA     HN 4135   3.548   3.705   6.982  1.3198  0.5690  0.9463
  361ALA     CA 4136   3.377   3.659   7.100 -0.0639 -0.3589 -0.0874
  361ALA     HA 4137   3.287   3.719   7.097 -0.3710 -0.7384  1.1159
  361ALA     CB 4138   3.351   3.525   7.029 -0.5613 -0.1570 -0.2955
  361ALA    HB1 4139   3.336   3.551   6.922 -0.6330 -0.9405 -0.4856
  361ALA    HB2 4140   3.257   3.481   7.069 -0.5071  0.7856  0.9273
  361ALA    HB3 4141   3.430   3.448   7.043 -0.9889 -0.9174 -1.8687
  361ALA      C 4142   3.386   3.621   7.244 -0.2622 -0.2927 -0.0570
  361ALA      O 4143   3.288   3.622   7.317 -0.3444 -0.2938 -0.1670
  362ILE      N 4144   3.508   3.585   7.289 -0.0883 -0.1887 -0.4398
  362ILE     HN 4145   3.587   3.582   7.228  0.0335  0.5868 -0.3213
  362ILE     CA 4146   3.531   3.554   7.426 -0.0144  0.4785 -0.3014
  362ILE     HA 4147   3.468   3.468   7.441  0.5439 -0.0095 -0.7146
  362ILE     CB 4148   3.672   3.511   7.453 -0.2279  0.0006  0.0598
  362ILE     HB 4149   3.743   3.584   7.409 -0.6729  0.8323  0.6967
  362ILE    CG2 4150   3.695   3.497   7.605 -0.5478 -0.3117  0.0816
  362ILE   HG21 4151   3.610   3.450   7.658  0.6352 -2.0756  0.4863
  362ILE   HG22 4152   3.698   3.596   7.656 -1.7308  0.5853 -1.4832
  362ILE   HG23 4153   3.784   3.442   7.642 -0.4848 -1.0121 -1.0651
  362ILE    CG1 4154   3.705   3.375   7.389  0.0940  0.1685 -0.1363
  362ILE   HG11 4155   3.662   3.366   7.287  1.1406  0.4262 -0.6135
  362ILE   HG12 4156   3.666   3.293   7.455 -1.1999 -0.0700 -1.1722
  362ILE     CD 4157   3.855   3.360   7.365  0.0662 -0.1259 -0.1379
  362ILE    HD1 4158   3.899   3.340   7.465  0.2629 -1.8790 -0.5397
  362ILE    HD2 4159   3.890   3.457   7.324  0.8633  0.3409  1.5363
  362ILE    HD3 4160   3.893   3.278   7.300  0.5403  1.4967 -2.0200
  362ILE      C 4161   3.492   3.666   7.516 -0.4807  0.1550 -0.0980
  362ILE      O 4162   3.419   3.656   7.615 -0.1646  0.7828  0.2069
  363MET      N 4163   3.540   3.787   7.481  0.4377 -0.0892  0.2910
  363MET     HN 4164   3.578   3.805   7.391 -1.7078  0.6279 -0.5273
  363MET     CA 4165   3.514   3.907   7.555  0.0456  0.0911 -0.1350
  363MET     HA 4166   3.555   3.897   7.655 -0.1950 -0.5560 -0.0950
  363MET     CB 4167   3.580   4.029   7.489  0.0085  0.2705  0.1578
  363MET    HB1 4168   3.559   4.130   7.531 -1.2400 -0.5127  1.5220
  363MET    HB2 4169   3.556   4.030   7.380  0.4499  1.1669  0.0634
  363MET     CG 4170   3.732   4.013   7.492 -0.0335 -0.2090 -0.0644
  363MET    HG1 4171   3.763   3.912   7.457  1.3075  0.0808  0.2320
  363MET    HG2 4172   3.770   4.015   7.596 -1.3423  0.2331  0.4307
  363MET     SD 4173   3.832   4.117   7.381 -0.5794 -0.0273 -0.3879
  363MET     CE 4174   3.846   4.270   7.477 -0.2163 -0.5075  0.3243
  363MET    HE1 4175   3.911   4.258   7.567 -0.5130 -0.2272  0.5743
  363MET    HE2 4176   3.745   4.292   7.517  0.5706  0.3380  1.9657
  363MET    HE3 4177   3.884   4.355   7.416 -0.6356 -0.4988  0.0780
  363MET      C 4178   3.372   3.945   7.578  0.0956  0.1123  0.1478
  363MET      O 4179   3.324   3.977   7.686  0.0627  0.2883  0.0812
  364VAL      N 4180   3.288   3.944   7.473  0.0049  0.4456  0.2144
  364VAL     HN 4181   3.329   3.925   7.384  1.6658 -1.4381  1.2835
  364VAL     CA 4182   3.149   3.975   7.480 -0.0598  0.2054  0.0277
  364VAL     HA 4183   3.150   4.076   7.518 -0.5499 -0.3026  1.4600
  364VAL     CB 4184   3.082   3.980   7.346 -0.2128  0.1979  0.1041
  364VAL     HB 4185   3.087   3.890   7.282  0.7092  0.7929 -0.7033
  364VAL    CG1 4186   2.936   4.021   7.368 -0.1418  0.3375  0.3180
  364VAL   HG11 4187   2.871   3.933   7.390  1.0024 -0.7110 -0.4055
  364VAL   HG12 4188   2.894   4.059   7.273  0.5949  0.5964  0.0953
  364VAL   HG13 4189   2.928   4.100   7.446  0.0217  2.2424 -1.5009
  364VAL    CG2 4190   3.152   4.089   7.263  0.1571  0.3079  0.5564
  364VAL   HG21 4191   3.116   4.123   7.164 -0.2220  0.4502  0.7427
  364VAL   HG22 4192   3.258   4.059   7.248  1.1505  3.3016  0.7412
  364VAL   HG23 4193   3.175   4.180   7.322  1.7184 -0.1252  0.6659
  364VAL      C 4194   3.070   3.892   7.575  0.2511  0.2035  0.2853
  364VAL      O 4195   3.000   3.931   7.668  0.0800 -0.2193  0.3364
  365TYR      N 4196   3.086   3.759   7.567 -0.1706  0.1672  0.0324
  365TYR     HN 4197   3.141   3.720   7.492 -0.8999 -0.5671 -0.1402
  365TYR     CA 4198   3.030   3.666   7.659  0.5278 -0.1272  0.1680
  365TYR     HA 4199   2.924   3.690   7.663  0.8333  1.3410 -0.1753
  365TYR     CB 4200   3.038   3.528   7.591  0.5544  0.0713 -0.2355
  365TYR    HB1 4201   3.140   3.487   7.608  0.2609 -0.6944 -0.2900
  365TYR    HB2 4202   3.036   3.544   7.481 -0.5638  4.0372  0.2020
  365TYR     CG 4203   2.943   3.419   7.630  0.2697  0.2702 -0.3708
  365TYR    CD1 4204   2.951   3.302   7.558 -0.1804  0.2286 -0.3540
  365TYR    HD1 4205   3.017   3.298   7.473  0.1104  0.7485 -0.1620
  365TYR    CE1 4206   2.878   3.192   7.598  0.0214  0.0746 -0.4089
  365TYR    HE1 4207   2.886   3.106   7.533 -1.3938 -0.2545 -0.1616
  365TYR     CZ 4208   2.793   3.195   7.706 -0.2733 -0.3601 -0.6291
  365TYR     OH 4209   2.705   3.091   7.744 -0.0018 -0.4558 -0.2584
  365TYR     HH 4210   2.685   3.102   7.837  1.7383 -0.9902  0.2174
  365TYR    CD2 4211   2.848   3.427   7.729 -0.5301 -0.7312 -1.0406
  365TYR    HD2 4212   2.839   3.517   7.788  1.5064  0.0873 -1.8691
  365TYR    CE2 4213   2.768   3.319   7.759 -0.2367 -0.6503  0.0742
  365TYR    HE2 4214   2.700   3.335   7.841  1.0428  0.8316  0.9037
  365TYR      C 4215   3.093   3.674   7.794  0.2602 -0.0550  0.2904
  365TYR      O 4216   3.030   3.677   7.899  0.0976  0.2710  0.1857
  366ASP      N 4217   3.225   3.691   7.814  0.2770 -0.0539  0.1823
  366ASP     HN 4218   3.282   3.693   7.732  0.8883 -1.0556  0.5714
  366ASP     CA 4219   3.283   3.715   7.942  0.1369  0.1976  0.1992
  366ASP     HA 4220   3.256   3.632   8.006 -0.2518 -0.8285 -1.2536
  366ASP     CB 4221   3.436   3.705   7.930  0.0920 -0.0589 -0.1468
  366ASP    HB1 4222   3.476   3.789   7.869  1.3056 -0.7815 -0.4083
  366ASP    HB2 4223   3.468   3.613   7.875  2.1512 -0.2459  1.2402
  366ASP     CG 4224   3.509   3.703   8.064  0.2242 -0.2897 -0.2201
  366ASP    OD1 4225   3.466   3.636   8.161 -0.5345  0.3583 -0.0990
  366ASP    OD2 4226   3.615   3.772   8.069  0.1918 -0.2944  0.5956
  366ASP      C 4227   3.238   3.837   8.015 -0.5706  0.2306 -0.2854
  366ASP      O 4228   3.203   3.829   8.133  0.3475 -0.1650 -0.0263
  367VAL      N 4229   3.242   3.956   7.953  0.1511  0.2743 -0.1716
  367VAL     HN 4230   3.268   3.959   7.857 -0.1421 -3.8319 -0.5652
  367VAL     CA 4231   3.194   4.077   8.013  0.0143 -0.0300  0.3378
  367VAL     HA 4232   3.231   4.110   8.109 -0.9850 -1.2571  1.1826
  367VAL     CB 4233   3.207   4.196   7.922 -0.0245  0.1708  0.5925
  367VAL     HB 4234   3.165   4.166   7.823 -1.0555  0.6094  0.8838
  367VAL    CG1 4235   3.120   4.317   7.960  0.0430  0.2039  0.6414
  367VAL   HG11 4236   3.011   4.303   7.972 -0.0021 -1.8576 -1.4821
  367VAL   HG12 4237   3.136   4.396   7.884 -1.8366  2.7323  2.7032
  367VAL   HG13 4238   3.164   4.364   8.051 -1.4855  0.9968  1.0008
  367VAL    CG2 4239   3.353   4.237   7.897 -0.1296  0.2338  0.0682
  367VAL   HG21 4240   3.401   4.286   7.984  2.8993 -0.7691 -0.9349
  367VAL   HG22 4241   3.374   4.295   7.805  0.0737  0.8405  0.4908
  367VAL   HG23 4242   3.412   4.144   7.879  1.1223  1.1684 -0.7634
  367VAL      C 4243   3.052   4.059   8.054 -0.1786 -0.0104 -0.3082
  367VAL      O 4244   3.011   4.092   8.166  0.0757  0.0694 -0.2373
  368PHE      N 4245   2.955   4.000   7.982 -0.5959  0.8143 -0.4347
  368PHE     HN 4246   2.970   3.968   7.889  2.4669 -0.9129  0.4918
  368PHE     CA 4247   2.824   3.978   8.035 -0.3297 -0.5957 -0.3182
  368PHE     HA 4248   2.793   4.059   8.100 -0.1050 -0.7813  0.0205
  368PHE     CB 4249   2.735   3.984   7.910 -0.1660 -0.3093 -0.4228
  368PHE    HB1 4250   2.632   3.956   7.941 -0.6774  1.4945 -0.3574
  368PHE    HB2 4251   2.767   3.918   7.827 -1.3671  0.1575 -1.3071
  368PHE     CG 4252   2.721   4.122   7.854  0.5957 -0.1736 -0.2795
  368PHE    CD1 4253   2.754   4.242   7.912 -0.7819  0.2435 -0.3247
  368PHE    HD1 4254   2.806   4.243   8.007  1.3169 -0.9025 -1.3947
  368PHE    CE1 4255   2.731   4.363   7.851 -1.1009  0.2155 -0.2596
  368PHE    HE1 4256   2.761   4.454   7.899 -0.5411 -0.1141  0.0250
  368PHE     CZ 4257   2.678   4.362   7.724 -0.3393 -0.1189 -0.5793
  368PHE     HZ 4258   2.672   4.458   7.675  2.3137 -0.0871 -0.9872
  368PHE    CD2 4259   2.664   4.124   7.729 -0.2934  0.0486  0.1248
  368PHE    HD2 4260   2.617   4.034   7.692 -0.6558 -0.1615  1.0673
  368PHE    CE2 4261   2.640   4.243   7.665  0.3056 -0.2683 -0.7005
  368PHE    HE2 4262   2.590   4.251   7.570  0.9233 -0.3477 -1.0399
  368PHE      C 4263   2.792   3.858   8.116 -0.6030 -0.1468  0.2470
  368PHE      O 4264   2.694   3.864   8.190 -0.7468  0.7094 -0.0028
  369GLY      N 4265   2.865   3.745   8.100 -0.4896 -0.0196 -0.1475
  369GLY     HN 4266   2.935   3.746   8.030 -1.3488 -0.0085 -1.0355
  369GLY     CA 4267   2.831   3.619   8.158  0.0905 -0.1772 -0.1476
  369GLY    HA1 4268   2.813   3.544   8.082 -2.4100 -0.2881  0.4653
  369GLY    HA2 4269   2.741   3.628   8.218 -1.3597 -0.5034 -2.1624
  369GLY      C 4270   2.932   3.561   8.251  0.0136  0.2189  0.1841
  369GLY      O 4271   2.892   3.476   8.331  0.2780 -0.3078 -0.2415
  370LYS      N 4272   3.055   3.614   8.251 -0.2447  0.8440 -0.5380
  370LYS     HN 4273   3.072   3.690   8.189 -2.1590 -0.4147 -2.7582
  370LYS     CA 4274   3.164   3.567   8.332 -0.1853  0.3748 -0.8868
  370LYS     HA 4275   3.248   3.624   8.296  1.0277 -0.9710 -0.2559
  370LYS     CB 4276   3.158   3.600   8.482 -0.5227 -0.1678 -0.7792
  370LYS    HB1 4277   3.230   3.532   8.532 -0.0808 -0.4310 -1.7506
  370LYS    HB2 4278   3.065   3.555   8.523 -1.2753  2.2791  0.3321
  370LYS     CG 4279   3.169   3.748   8.516  0.2790 -0.4888  0.4316
  370LYS    HG1 4280   3.066   3.781   8.542  0.5058  0.1279  0.5830
  370LYS    HG2 4281   3.203   3.806   8.427  1.8923 -0.8192  0.7990
  370LYS     CD 4282   3.257   3.769   8.640  0.9035 -0.3179 -0.0348
  370LYS    HD1 4283   3.347   3.704   8.641  0.5878 -0.7744  1.9212
  370LYS    HD2 4284   3.197   3.744   8.730  2.5246  1.5828  1.6503
  370LYS     CE 4285   3.275   3.917   8.670  0.8741 -0.4403  0.6135
  370LYS    HE1 4286   3.313   3.938   8.772  0.4167 -0.5336  0.8005
  370LYS    HE2 4287   3.185   3.983   8.665  0.2309 -1.3569 -0.3946
  370LYS     NZ 4288   3.375   3.984   8.582  0.2311 -0.0702  0.1507
  370LYS    HZ1 4289   3.465   3.932   8.587  0.0146 -0.4534  0.1556
  370LYS    HZ2 4290   3.390   4.080   8.617 -1.5298 -0.4808  2.3044
  370LYS    HZ3 4291   3.351   3.998   8.482 -1.2120 -1.0086  0.3195
  370LYS      C 4292   3.202   3.426   8.301  0.1374  0.1831  0.3405
  370LYS      O 4293   3.134   3.331   8.340  0.1545  0.0843  0.1263
  371MET      N 4294   3.303   3.412   8.213 -0.6624 -0.2782 -0.5216
  371MET     HN 4295   3.345   3.495   8.178 -1.0244 -0.4276 -1.3425
  371MET     CA 4296   3.362   3.297   8.153  0.5830  0.2438 -0.3221
  371MET     HA 4297   3.283   3.223   8.149  0.7840  0.0141 -0.1348
  371MET     CB 4298   3.415   3.320   8.011  0.6672 -0.3570 -0.3898
  371MET    HB1 4299   3.466   3.229   7.972  2.8733  0.3260  0.7653
  371MET    HB2 4300   3.489   3.403   8.017  0.5464 -0.2524 -0.3429
  371MET     CG 4301   3.305   3.355   7.910  0.1457 -0.1226  0.2553
  371MET    HG1 4302   3.353   3.383   7.814 -1.6474  2.1031 -0.0697
  371MET    HG2 4303   3.241   3.441   7.941 -0.2476 -0.9275  1.7778
  371MET     SD 4304   3.186   3.223   7.872 -0.2429  0.2757  0.0731
  371MET     CE 4305   3.042   3.249   7.979  0.2576 -0.2054  0.8784
  371MET    HE1 4306   3.009   3.355   7.966 -1.5893 -0.8736 -0.3252
  371MET    HE2 4307   3.067   3.249   8.087  0.4574 -1.1115  0.8352
  371MET    HE3 4308   2.958   3.179   7.960 -0.6493  0.5732  1.9009
  371MET      C 4309   3.467   3.230   8.236  0.3958 -0.1465 -0.3970
  371MET      O 4310   3.557   3.295   8.290 -0.4254  0.5987  0.0928
  372ASN      N 4311   3.464   3.097   8.251  0.4192 -0.1317 -0.2597
  372ASN     HN 4312   3.396   3.051   8.195  0.8616  1.6438 -2.3990
  372ASN     CA 4313   3.553   3.011   8.323 -0.2617 -0.5006  0.1412
  372ASN     HA 4314   3.545   3.047   8.425  0.1029  2.9252 -0.9306
  372ASN     CB 4315   3.492   2.869   8.328 -0.3512 -0.4551  0.3894
  372ASN    HB1 4316   3.383   2.885   8.341 -0.5339 -1.1661 -0.1943
  372ASN    HB2 4317   3.539   2.822   8.416  0.8371 -0.2524 -0.1161
  372ASN     CG 4318   3.514   2.780   8.207  0.0943 -0.5836  0.5628
  372ASN    OD1 4319   3.608   2.797   8.129 -0.6249 -0.4934 -0.3012
  372ASN    ND2 4320   3.426   2.679   8.186 -0.0483 -0.2806 -0.3722
  372ASN   HD21 4321   3.443   2.619   8.108 -0.9161  0.2933 -1.0232
  372ASN   HD22 4322   3.355   2.668   8.257 -0.7752 -0.5066 -1.1146
  372ASN      C 4323   3.697   3.018   8.285 -0.4036 -0.1475 -0.3358
  372ASN      O 4324   3.739   3.072   8.183  0.0096 -1.0113 -0.6380
  373LYS      N 4325   3.783   2.951   8.363 -0.2568  0.7937  0.3173
  373LYS     HN 4326   3.739   2.913   8.443 -0.5598  0.9818  0.2405
  373LYS     CA 4327   3.925   2.934   8.353 -0.3861 -0.3359  0.3801
  373LYS     HA 4328   3.963   3.034   8.350  2.4246 -1.2642  1.4748
  373LYS     CB 4329   3.990   2.869   8.476  0.5940  0.3396  0.2234
  373LYS    HB1 4330   3.933   2.774   8.490  0.3789  0.2580 -1.1365
  373LYS    HB2 4331   3.954   2.917   8.570 -0.8929 -0.6607  0.1980
  373LYS     CG 4332   4.142   2.847   8.467  0.4460 -0.4065 -0.6532
  373LYS    HG1 4333   4.145   2.789   8.373 -2.1716  0.9083 -1.6700
  373LYS    HG2 4334   4.181   2.787   8.552 -1.7919 -0.9708  0.0511
  373LYS     CD 4335   4.222   2.975   8.442  0.1082 -0.1110 -0.2480
  373LYS    HD1 4336   4.208   3.040   8.531  1.9758  1.3029 -0.9141
  373LYS    HD2 4337   4.193   3.045   8.361  1.8491  0.7849 -0.1426
  373LYS     CE 4338   4.373   2.948   8.435  0.1338 -0.1744  0.4381
  373LYS    HE1 4339   4.417   3.050   8.428 -3.0369  1.3041 -0.0910
  373LYS    HE2 4340   4.392   2.890   8.343 -0.1024  1.9715 -1.0472
  373LYS     NZ 4341   4.435   2.876   8.548  0.7618 -0.6430 -0.2050
  373LYS    HZ1 4342   4.537   2.884   8.526  0.8136 -1.5416 -0.3374
  373LYS    HZ2 4343   4.411   2.775   8.543 -1.2571 -0.1312 -2.8184
  373LYS    HZ3 4344   4.413   2.906   8.644  1.7284 -4.0304  1.2431
  373LYS      C 4345   3.966   2.883   8.219 -0.2136  0.8036 -0.0056
  373LYS      O 4346   4.064   2.920   8.155 -0.0030 -0.3919 -0.3817
  374LEU      N 4347   3.896   2.784   8.161  0.1137  0.3525  0.3707
  374LEU     HN 4348   3.816   2.743   8.204 -0.0186  0.6775  0.4341
  374LEU     CA 4349   3.925   2.732   8.031  0.4153  0.1451  0.5185
  374LEU     HA 4350   4.031   2.717   8.031  1.1798  4.2155 -0.7069
  374LEU     CB 4351   3.846   2.608   7.984  0.8080  0.0103  0.2116
  374LEU    HB1 4352   3.857   2.577   7.878  2.1221  0.9285  0.0532
  374LEU    HB2 4353   3.740   2.638   7.999  1.7865  4.2990 -0.1262
  374LEU     CG 4354   3.876   2.485   8.071  0.0557 -0.3090  0.0199
  374LEU     HG 4355   3.850   2.499   8.178  0.1123  0.4614 -0.0663
  374LEU    CD1 4356   3.775   2.378   8.027 -0.4448  0.3720 -0.4986
  374LEU   HD11 4357   3.682   2.393   8.086 -0.6102 -1.4644 -0.2326
  374LEU   HD12 4358   3.819   2.282   8.061  1.3251  1.4046  0.2245
  374LEU   HD13 4359   3.764   2.375   7.916  1.9176 -2.2467 -0.7906
  374LEU    CD2 4360   4.018   2.428   8.060  0.2160  0.0759  0.1159
  374LEU   HD21 4361   4.050   2.423   7.953  2.0049  3.6444  0.2971
  374LEU   HD22 4362   4.026   2.334   8.118 -1.1946 -0.2562 -0.2059
  374LEU   HD23 4363   4.094   2.497   8.104 -0.2974 -0.1594  1.3852
  374LEU      C 4364   3.914   2.830   7.919  0.4130  0.0884  0.4698
  374LEU      O 4365   3.999   2.846   7.831 -0.2578 -0.5799 -0.3034
  375ILE      N 4366   3.814   2.919   7.926  0.0858 -0.2812  0.4950
  375ILE     HN 4367   3.747   2.910   8.000 -0.5946 -0.0592 -0.0820
  375ILE     CA 4368   3.781   3.021   7.831 -0.0516 -0.3556  0.4620
  375ILE     HA 4369   3.796   2.979   7.733 -0.6562  1.1225 -0.2963
  375ILE     CB 4370   3.642   3.068   7.858  0.1535  0.2641  0.4520
  375ILE     HB 4371   3.635   3.093   7.967  0.8023 -3.0706  1.3533
  375ILE    CG2 4372   3.618   3.183   7.758  0.7582 -0.2385 -0.2766
  375ILE   HG21 4373   3.517   3.226   7.773  0.9633 -0.1126  0.9031
  375ILE   HG22 4374   3.635   3.154   7.653  1.8552  0.5641 -0.3385
  375ILE   HG23 4375   3.685   3.271   7.771  0.0068  0.6894 -2.3323
  375ILE    CG1 4376   3.531   2.968   7.824  0.7572 -0.3411  0.2548
  375ILE   HG11 4377   3.433   3.019   7.808  0.3382 -0.1294  2.9959
  375ILE   HG12 4378   3.522   2.914   7.921  0.4800 -0.3359  0.2336
  375ILE     CD 4379   3.559   2.871   7.709 -0.1535  0.1400 -0.3862
  375ILE    HD1 4380   3.480   2.794   7.726  0.4190 -0.0893  1.4020
  375ILE    HD2 4381   3.658   2.821   7.710 -1.0581 -1.7780  0.5338
  375ILE    HD3 4382   3.546   2.922   7.612  0.1683 -0.1287 -0.5719
  375ILE      C 4383   3.885   3.128   7.841  0.0003 -0.3538 -0.0937
  375ILE      O 4384   3.921   3.177   7.734  0.4860  0.4211  0.4122
  376LYS      N 4385   3.931   3.153   7.965  0.0778 -0.5642 -0.0791
  376LYS     HN 4386   3.888   3.100   8.037 -1.8575  1.3857  0.3279
  376LYS     CA 4387   4.045   3.234   7.992 -0.2904 -0.0826  0.0525
  376LYS     HA 4388   4.039   3.327   7.937  0.9991 -1.3965 -2.4951
  376LYS     CB 4389   4.046   3.273   8.141 -0.4360 -0.6391  0.1979
  376LYS    HB1 4390   4.136   3.334   8.162 -0.7423 -0.4455  0.9735
  376LYS    HB2 4391   4.046   3.185   8.210 -3.3416  0.5867  1.9122
  376LYS     CG 4392   3.925   3.356   8.184  0.2945  0.5741 -0.0604
  376LYS    HG1 4393   3.836   3.290   8.177  0.6213 -0.3560  3.0110
  376LYS    HG2 4394   3.914   3.446   8.119 -0.2266  0.5062 -0.0699
  376LYS     CD 4395   3.939   3.418   8.323 -0.5216 -0.0621  0.3077
  376LYS    HD1 4396   3.945   3.335   8.397  0.4136  1.0517  1.5114
  376LYS    HD2 4397   3.852   3.483   8.347 -1.2682 -1.0275  0.2699
  376LYS     CE 4398   4.059   3.511   8.336 -0.1914 -0.5024  0.4279
  376LYS    HE1 4399   4.089   3.541   8.233 -2.4092 -0.9892 -0.4132
  376LYS    HE2 4400   4.145   3.470   8.394  0.0072 -1.8228 -0.7400
  376LYS     NZ 4401   4.026   3.639   8.403 -0.2219 -0.4193  0.2531
  376LYS    HZ1 4402   4.113   3.696   8.407 -1.0553  0.9556 -0.5858
  376LYS    HZ2 4403   3.994   3.629   8.501  1.1348  1.1875  0.9010
  376LYS    HZ3 4404   3.949   3.690   8.354 -2.3504 -2.1164  1.6346
  376LYS      C 4405   4.177   3.186   7.942 -0.1074  0.3878  0.0692
  376LYS      O 4406   4.263   3.262   7.899  0.2463 -0.1214 -0.1412
  377THR      N 4407   4.199   3.053   7.944  0.4046  0.4571 -0.6131
  377THR     HN 4408   4.126   2.997   7.983  1.6142 -1.2986 -0.7626
  377THR     CA 4409   4.310   2.984   7.886  0.1276 -0.3034 -0.2575
  377THR     HA 4410   4.400   3.027   7.927  0.7786 -1.2693 -0.6447
  377THR     CB 4411   4.305   2.840   7.927  0.3558 -0.2788 -0.1403
  377THR     HB 4412   4.208   2.793   7.902 -0.2572 -0.3668  2.1721
  377THR    OG1 4413   4.322   2.823   8.067  0.8756  0.5068 -0.1032
  377THR    HG1 4414   4.252   2.870   8.114  0.1653 -1.1907  0.6306
  377THR    CG2 4415   4.426   2.763   7.872  0.6685  0.2917 -0.2624
  377THR   HG21 4416   4.522   2.795   7.917  1.0309 -1.5621  0.3821
  377THR   HG22 4417   4.432   2.763   7.761 -0.7455 -1.5727 -0.3907
  377THR   HG23 4418   4.422   2.653   7.889  2.2684 -0.0406 -1.6952
  377THR      C 4419   4.315   2.989   7.737 -0.1106  0.0348 -0.2555
  377THR      O 4420   4.418   3.016   7.677  0.1109 -0.1135  0.0525
  378VAL      N 4421   4.206   2.965   7.662  0.0471 -0.2277 -0.4042
  378VAL     HN 4422   4.124   2.929   7.707 -0.4234 -0.6072 -1.5241
  378VAL     CA 4423   4.206   2.972   7.519  0.4203  0.2733 -0.3802
  378VAL     HA 4424   4.297   2.927   7.483  0.4273 -0.1413  0.1368
  378VAL     CB 4425   4.093   2.898   7.454  0.2907  0.1542 -0.0228
  378VAL     HB 4426   4.095   2.913   7.344  0.7936 -0.6611 -0.1274
  378VAL    CG1 4427   4.105   2.752   7.499 -0.3566  0.1315  0.0907
  378VAL   HG11 4428   4.020   2.701   7.449 -0.7796 -1.3155  2.1304
  378VAL   HG12 4429   4.094   2.743   7.610 -1.8054 -0.2102 -0.0617
  378VAL   HG13 4430   4.204   2.716   7.464 -0.1135  0.6155  0.2660
  378VAL    CG2 4431   3.955   2.952   7.498  0.2598 -0.0387  0.1147
  378VAL   HG21 4432   3.958   3.062   7.510 -1.7517  0.0387  0.1584
  378VAL   HG22 4433   3.914   2.909   7.592  1.7289  1.8220  1.7096
  378VAL   HG23 4434   3.875   2.932   7.425 -0.2166  0.6649  0.4420
  378VAL      C 4435   4.210   3.114   7.472 -0.0263  0.4560  0.1155
  378VAL      O 4436   4.246   3.130   7.356  0.5986 -0.4837  0.1648
  379PHE      N 4437   4.175   3.220   7.547  0.0420  0.3692  0.2692
  379PHE     HN 4438   4.127   3.200   7.632  0.0597 -0.7445  0.0351
  379PHE     CA 4439   4.196   3.358   7.515 -0.5037  0.3257 -0.2797
  379PHE     HA 4440   4.143   3.384   7.424  0.5853  0.1237 -0.9925
  379PHE     CB 4441   4.145   3.447   7.629  0.0670  0.2901  0.0047
  379PHE    HB1 4442   4.189   3.420   7.727 -1.1999 -0.2530  0.4441
  379PHE    HB2 4443   4.038   3.420   7.642  0.7164 -2.3380  0.4424
  379PHE     CG 4444   4.172   3.593   7.613 -0.3119  0.3710  0.1080
  379PHE    CD1 4445   4.068   3.665   7.558 -0.1193 -0.1085 -0.8881
  379PHE    HD1 4446   3.976   3.618   7.528  0.5883 -2.6016  0.5634
  379PHE    CE1 4447   4.092   3.797   7.527  0.3772 -0.1581 -0.7261
  379PHE    HE1 4448   4.022   3.847   7.462 -3.0414 -1.2820  1.7798
  379PHE     CZ 4449   4.209   3.859   7.564 -0.1362  0.1054  0.4892
  379PHE     HZ 4450   4.222   3.965   7.545  2.1665 -0.0155  1.0638
  379PHE    CD2 4451   4.288   3.653   7.656  0.1195 -0.4039  0.0316
  379PHE    HD2 4452   4.374   3.602   7.697  0.5000  1.7968  2.2163
  379PHE    CE2 4453   4.306   3.786   7.628 -0.1627 -0.3747 -0.0186
  379PHE    HE2 4454   4.397   3.836   7.660 -0.3799 -0.4051  0.6488
  379PHE      C 4455   4.340   3.387   7.496 -0.4028  0.3443  0.4996
  379PHE      O 4456   4.380   3.466   7.411 -0.1634 -0.3234 -0.0165
  380ALA      N 4457   4.430   3.323   7.574 -0.0036 -0.1983 -0.3907
  380ALA     HN 4458   4.403   3.274   7.657  2.1951 -1.9797 -0.6411
  380ALA     CA 4459   4.571   3.338   7.566 -0.0367  0.2693 -0.1099
  380ALA     HA 4460   4.606   3.440   7.565  2.3236 -0.3648  2.6043
  380ALA     CB 4461   4.652   3.288   7.687 -0.2469 -0.2749 -0.1938
  380ALA    HB1 4462   4.758   3.320   7.686 -0.6199  1.0304  0.0107
  380ALA    HB2 4463   4.664   3.177   7.688  0.3698 -0.2129  0.5723
  380ALA    HB3 4464   4.598   3.321   7.779  1.8920  0.9560  0.7001
  380ALA      C 4465   4.628   3.289   7.438  0.9525 -0.2351  0.5087
  380ALA      O 4466   4.702   3.362   7.371 -0.1131  0.3225 -0.0764
  381PHE      N 4467   4.580   3.171   7.395  0.6407  0.0793 -0.0090
  381PHE     HN 4468   4.515   3.114   7.444 -1.1069  3.2209  1.6360
  381PHE     CA 4469   4.610   3.108   7.270  0.0145  0.0961 -0.1733
  381PHE     HA 4470   4.716   3.100   7.250 -0.4254 -1.8084 -2.1504
  381PHE     CB 4471   4.560   2.962   7.268 -0.1576  0.1547 -0.2002
  381PHE    HB1 4472   4.564   2.918   7.166 -3.5139 -0.5442 -0.1503
  381PHE    HB2 4473   4.451   2.955   7.286 -0.0219 -0.1336  0.5751
  381PHE     CG 4474   4.631   2.867   7.358 -0.1402  0.3736  0.0212
  381PHE    CD1 4475   4.571   2.818   7.472  0.0457  0.1913  0.0418
  381PHE    HD1 4476   4.472   2.848   7.501  0.3856 -0.6561  2.2427
  381PHE    CE1 4477   4.633   2.718   7.543  0.3557 -0.1338 -0.6772
  381PHE    HE1 4478   4.592   2.685   7.637 -1.7044  1.3711 -0.9699
  381PHE     CZ 4479   4.758   2.672   7.509  0.3844 -0.1358 -0.5695
  381PHE     HZ 4480   4.824   2.602   7.560  1.1170  1.6128  1.0158
  381PHE    CD2 4481   4.758   2.825   7.326  0.0330  0.5108  0.5248
  381PHE    HD2 4482   4.810   2.868   7.241 -1.2641 -0.8313 -1.0062
  381PHE    CE2 4483   4.820   2.727   7.400  0.5933  0.2763 -0.2459
  381PHE    HE2 4484   4.916   2.699   7.358 -0.3098 -0.9688 -1.5734
  381PHE      C 4485   4.564   3.186   7.152  0.0598  0.1520 -0.1546
  381PHE      O 4486   4.633   3.204   7.051 -0.1701 -0.2304 -0.3815
  382CYS      N 4487   4.441   3.240   7.156  0.4089  0.8839  1.2683
  382CYS     HN 4488   4.389   3.210   7.237  0.4574 -1.9906  0.3604
  382CYS     CA 4489   4.375   3.320   7.058  0.1012 -0.5923  0.2383
  382CYS     HA 4490   4.382   3.267   6.964 -1.6458  0.2987 -0.4450
  382CYS     CB 4491   4.232   3.360   7.097  0.0675 -0.0631 -0.4149
  382CYS    HB1 4492   4.192   3.438   7.029 -1.5711 -0.2155  0.3285
  382CYS    HB2 4493   4.225   3.392   7.203 -1.2841 -0.4775 -0.3669
  382CYS     SG 4494   4.125   3.216   7.071 -0.1404  0.0052  0.0460
  382CYS    HG1 4495   4.170   3.148   7.175  2.3590 -0.6028 -1.3516
  382CYS      C 4496   4.447   3.449   7.041  0.1242 -0.6409 -0.0451
  382CYS      O 4497   4.457   3.500   6.930 -0.2779 -0.4109  0.0198
  383SER      N 4498   4.497   3.516   7.147 -0.6021 -0.2108  0.0382
  383SER     HN 4499   4.478   3.489   7.241  0.9861  0.5995  0.6188
  383SER     CA 4500   4.566   3.640   7.130 -0.0534 -0.4800  0.2943
  383SER     HA 4501   4.495   3.718   7.110 -2.1171 -2.8544 -2.4620
  383SER     CB 4502   4.627   3.667   7.269 -0.0352  0.5535  0.0896
  383SER    HB1 4503   4.689   3.759   7.256  0.4092  0.0136 -1.9874
  383SER    HB2 4504   4.694   3.585   7.304  0.0704 -0.1261 -1.6064
  383SER     OG 4505   4.522   3.695   7.360 -0.2656 -0.1039  0.0303
  383SER    HG1 4506   4.472   3.614   7.372 -0.9164  0.3218  0.2531
  383SER      C 4507   4.681   3.648   7.035 -0.5283 -0.0304 -0.2426
  383SER      O 4508   4.715   3.750   6.976  0.1751  0.2365  0.5963
  384MET      N 4509   4.750   3.534   7.017  0.1388  0.2685  0.3710
  384MET     HN 4510   4.718   3.449   7.056 -1.4769 -0.5449 -2.4504
  384MET     CA 4511   4.863   3.524   6.929  0.0410  0.4447  0.2225
  384MET     HA 4512   4.923   3.613   6.929 -0.2608  0.6502 -0.1285
  384MET     CB 4513   4.943   3.401   6.977 -0.3089  0.0275 -0.2463
  384MET    HB1 4514   5.044   3.415   6.932 -0.6405  1.1080 -0.6889
  384MET    HB2 4515   4.907   3.305   6.936  2.7690 -0.1056 -3.0864
  384MET     CG 4516   4.967   3.387   7.127 -0.2296  0.3731 -0.2253
  384MET    HG1 4517   5.033   3.298   7.137 -2.9660 -1.9031 -1.2110
  384MET    HG2 4518   4.868   3.362   7.171  0.6421  0.6392  2.0120
  384MET     SD 4519   5.046   3.533   7.201  0.3528 -0.1186  0.1381
  384MET     CE 4520   5.019   3.487   7.375  0.6370  0.1288  0.2469
  384MET    HE1 4521   4.917   3.506   7.413  0.3557 -1.1787  0.1878
  384MET    HE2 4522   5.084   3.544   7.446  2.3765  0.5450 -1.5758
  384MET    HE3 4523   5.034   3.378   7.389  0.9975  0.4749  3.1420
  384MET      C 4524   4.825   3.496   6.788 -0.0513 -0.2033  0.3687
  384MET      O 4525   4.910   3.509   6.700 -0.2866 -0.2480  0.1340
  385LEU      N 4526   4.695   3.475   6.762  0.0607  0.0577 -0.4332
  385LEU     HN 4527   4.620   3.483   6.827  0.1563  0.0708 -0.3262
  385LEU     CA 4528   4.646   3.467   6.627 -0.0868 -0.2221 -0.3644
  385LEU     HA 4529   4.696   3.394   6.565 -0.1271 -2.6604  2.2729
  385LEU     CB 4530   4.501   3.418   6.618 -0.0047 -0.4961 -0.2070
  385LEU    HB1 4531   4.483   3.393   6.511 -2.4611 -1.6181  0.3939
  385LEU    HB2 4532   4.420   3.481   6.660  1.3785  1.3190 -0.1696
  385LEU     CG 4533   4.472   3.282   6.685  0.0791 -0.2429  0.3502
  385LEU     HG 4534   4.520   3.276   6.785 -0.2344 -1.2378  0.4520
  385LEU    CD1 4535   4.321   3.270   6.708  0.0834 -0.2147  0.3883
  385LEU   HD11 4536   4.266   3.265   6.612  0.8719  1.8167 -0.2262
  385LEU   HD12 4537   4.280   3.365   6.749  0.9952  0.4922 -0.2961
  385LEU   HD13 4538   4.285   3.184   6.769 -2.2322 -0.0655 -0.6455
  385LEU    CD2 4539   4.527   3.165   6.601  0.0182 -0.3642  0.4807
  385LEU   HD21 4540   4.631   3.189   6.573 -0.4297 -0.0208 -0.9365
  385LEU   HD22 4541   4.459   3.146   6.515  1.8768 -1.7406 -0.7544
  385LEU   HD23 4542   4.532   3.076   6.668 -0.2486 -0.0585  0.9104
  385LEU      C 4543   4.645   3.599   6.558 -0.2320 -0.0834 -0.0978
  385LEU      O 4544   4.641   3.608   6.436 -0.7304  0.1235 -0.0671
  386CYS      N 4545   4.658   3.714   6.627 -0.3310 -0.0416 -0.1488
  386CYS     HN 4546   4.672   3.702   6.725 -3.2828 -2.7695  0.0919
  386CYS     CA 4547   4.669   3.844   6.569  0.2737  0.0078  0.0657
  386CYS     HA 4548   4.602   3.850   6.485  0.7349  0.2896 -0.2866
  386CYS     CB 4549   4.634   3.946   6.680  0.5369 -0.3417  0.4720
  386CYS    HB1 4550   4.645   4.046   6.632 -2.5116  1.4457  3.1440
  386CYS    HB2 4551   4.712   3.945   6.759 -0.0061  0.1761  1.0161
  386CYS     SG 4552   4.466   3.933   6.747  0.1582  0.0717 -0.3799
  386CYS    HG1 4553   4.404   4.033   6.685 -1.3578  0.3998  1.5698
  386CYS      C 4554   4.806   3.882   6.524  0.0692  0.3834 -0.2392
  386CYS      O 4555   4.822   3.954   6.425 -0.1142  0.2445 -0.3711
  387LEU      N 4556   4.902   3.815   6.589 -0.1224  0.2654 -0.0768
  387LEU     HN 4557   4.886   3.758   6.669 -1.4908  0.9002  0.1265
  387LEU     CA 4558   5.040   3.807   6.554 -0.1044 -0.2076  0.0894
  387LEU     HA 4559   5.066   3.907   6.520 -0.3522 -0.5665 -1.2199
  387LEU     CB 4560   5.129   3.757   6.669 -0.3850 -0.6067  0.1316
  387LEU    HB1 4561   5.101   3.652   6.692 -2.7786 -0.0663  0.0007
  387LEU    HB2 4562   5.104   3.823   6.754 -1.7213 -0.8170 -0.0771
  387LEU     CG 4563   5.280   3.786   6.665 -0.5127  0.0541  0.0956
  387LEU     HG 4564   5.338   3.735   6.585  2.1373  1.3322  1.0845
  387LEU    CD1 4565   5.301   3.933   6.623 -0.2739 -0.1092 -0.3563
  387LEU   HD11 4566   5.227   3.997   6.674  1.6126  1.9982 -0.1286
  387LEU   HD12 4567   5.279   3.949   6.515 -0.6562  1.2944 -0.0907
  387LEU   HD13 4568   5.401   3.973   6.650  0.0226  0.0257 -1.5841
  387LEU    CD2 4569   5.347   3.751   6.799 -0.1772 -0.1597 -0.1280
  387LEU   HD21 4570   5.283   3.799   6.876 -0.5222 -0.1418 -0.4218
  387LEU   HD22 4571   5.451   3.788   6.805 -0.7483  1.5232  0.1234
  387LEU   HD23 4572   5.336   3.642   6.815  1.2210 -0.2246  0.4914
  387LEU      C 4573   5.060   3.726   6.430 -0.3078  0.1207 -0.1598
  387LEU      O 4574   5.131   3.765   6.337 -0.2713  0.1619 -0.1138
  388LEU      N 4575   4.998   3.607   6.427  0.4675 -0.2850 -0.3542
  388LEU     HN 4576   4.961   3.569   6.511 -0.6481 -1.0674 -1.1692
  388LEU     CA 4577   4.983   3.528   6.309 -0.1657 -0.5690 -0.0856
  388LEU     HA 4578   5.078   3.513   6.260  1.1661  1.4525  1.7184
  388LEU     CB 4579   4.910   3.398   6.348 -0.2180 -0.4656  0.1649
  388LEU    HB1 4580   4.807   3.425   6.377 -0.3210  1.2418 -1.5898
  388LEU    HB2 4581   4.966   3.347   6.429 -0.8320  1.3588  1.7892
  388LEU     CG 4582   4.898   3.289   6.240  0.0558 -0.0967 -0.2431
  388LEU     HG 4583   4.829   3.330   6.163  0.9193  0.3158 -0.8077
  388LEU    CD1 4584   5.031   3.269   6.167 -0.1130 -0.4309 -0.4640
  388LEU   HD11 4585   5.021   3.184   6.095 -1.5428  0.8671 -1.8638
  388LEU   HD12 4586   5.108   3.254   6.246 -2.2364  4.0520  2.8677
  388LEU   HD13 4587   5.062   3.363   6.115  1.6147 -0.1270  1.0063
  388LEU    CD2 4588   4.846   3.154   6.292 -0.0522  0.2985  0.6819
  388LEU   HD21 4589   4.854   3.089   6.203 -1.5800  2.9274 -1.5253
  388LEU   HD22 4590   4.737   3.169   6.311 -0.1911  1.6789 -0.9511
  388LEU   HD23 4591   4.910   3.120   6.376  0.6593  0.5871  0.2595
  388LEU      C 4592   4.913   3.599   6.198 -0.0816  0.4926  0.5280
  388LEU      O 4593   4.964   3.596   6.086  0.0910  0.4341  0.6093
  389ASN      N 4594   4.802   3.673   6.215 -0.1585  0.5250 -0.1081
  389ASN     HN 4595   4.760   3.675   6.305  0.5336  0.9634  0.2190
  389ASN     CA 4596   4.744   3.745   6.106 -0.3649 -0.1222 -0.4294
  389ASN     HA 4597   4.703   3.685   6.025  1.6670 -2.4405  0.1488
  389ASN     CB 4598   4.628   3.822   6.171  0.1182  0.0839  0.1929
  389ASN    HB1 4599   4.675   3.900   6.235  2.5811 -0.5144 -0.7819
  389ASN    HB2 4600   4.566   3.751   6.230 -1.2627  1.3864  0.3630
  389ASN     CG 4601   4.545   3.905   6.074 -0.7039  0.1623  0.9409
  389ASN    OD1 4602   4.561   4.027   6.078  1.1171 -0.0166  0.2827
  389ASN    ND2 4603   4.466   3.836   5.987 -0.5141  0.4057  0.5715
  389ASN   HD21 4604   4.416   3.890   5.920 -1.4001  0.3783  1.1957
  389ASN   HD22 4605   4.480   3.737   5.988  1.5376  0.6371 -0.2894
  389ASN      C 4606   4.835   3.845   6.042 -0.4612  0.5292  0.4427
  389ASN      O 4607   4.835   3.871   5.922  0.1660 -0.1380  0.2903
  390SER      N 4608   4.929   3.897   6.123  0.2477  0.0503 -0.0606
  390SER     HN 4609   4.928   3.884   6.222  1.8017  3.4437  0.5611
  390SER     CA 4610   5.020   3.998   6.077  0.6432 -0.1717  0.2314
  390SER     HA 4611   4.960   4.068   6.021  0.0771 -0.3216  0.6408
  390SER     CB 4612   5.087   4.077   6.191  0.4735  0.2856  0.0147
  390SER    HB1 4613   5.165   4.146   6.155  1.1948 -0.4324  0.1691
  390SER    HB2 4614   5.143   4.007   6.256  0.7436  0.7700  0.3055
  390SER     OG 4615   5.002   4.156   6.273  0.3973  0.0164  0.1945
  390SER    HG1 4616   4.956   4.091   6.326  1.2762 -1.0805 -0.3283
  390SER      C 4617   5.137   3.951   5.997  0.6079 -0.0121  0.0847
  390SER      O 4618   5.202   4.036   5.938  0.3596  0.2996  0.2584
  391THR      N 4619   5.170   3.820   5.992  0.7609  0.0142  0.3445
  391THR     HN 4620   5.124   3.759   6.056 -0.1128  1.9153  1.6361
  391THR     CA 4621   5.262   3.766   5.897  0.1035 -0.0548 -0.2677
  391THR     HA 4622   5.317   3.848   5.853 -1.3618  0.9656 -0.2788
  391THR     CB 4623   5.364   3.674   5.958 -0.3343 -0.6390 -0.4157
  391THR     HB 4624   5.441   3.733   6.011 -0.9419 -0.3252  0.1375
  391THR    OG1 4625   5.448   3.611   5.862  0.8210  0.1345  0.0706
  391THR    HG1 4626   5.480   3.686   5.811  0.1598  0.6693  0.4228
  391THR    CG2 4627   5.308   3.552   6.034 -0.0252 -0.1738  0.5689
  391THR   HG21 4628   5.247   3.491   5.965 -0.2368 -0.2301  0.8064
  391THR   HG22 4629   5.255   3.592   6.124 -2.0312 -0.9569 -0.2054
  391THR   HG23 4630   5.390   3.481   6.058 -0.9470 -1.5329 -0.1687
  391THR      C 4631   5.186   3.699   5.788 -0.4205  0.4567 -0.2228
  391THR      O 4632   5.222   3.692   5.671  0.4503 -0.7044  0.0947
  392VAL      N 4633   5.063   3.651   5.816  0.1094 -0.7192  0.1548
  392VAL     HN 4634   5.033   3.657   5.910 -0.5261  0.6931 -0.1283
  392VAL     CA 4635   4.977   3.600   5.714  0.0106 -0.0475 -0.0999
  392VAL     HA 4636   5.039   3.536   5.652  1.0663  1.7895 -1.0316
  392VAL     CB 4637   4.854   3.528   5.761 -0.2956  0.5583  0.0257
  392VAL     HB 4638   4.807   3.579   5.848 -0.9568 -2.6033  1.6495
  392VAL    CG1 4639   4.752   3.509   5.647  0.3124 -0.4308 -0.3619
  392VAL   HG11 4640   4.657   3.467   5.686  1.2947 -2.4720 -0.0546
  392VAL   HG12 4641   4.788   3.446   5.563 -1.6958 -2.7778  0.4284
  392VAL   HG13 4642   4.719   3.609   5.612  0.0571 -0.2490  0.3667
  392VAL    CG2 4643   4.897   3.396   5.826 -1.0118  0.3665  0.1142
  392VAL   HG21 4644   4.945   3.322   5.759 -1.2477 -0.4006  0.7738
  392VAL   HG22 4645   4.799   3.355   5.860 -1.2226  0.5754 -0.2406
  392VAL   HG23 4646   4.974   3.406   5.905 -1.7438 -0.2168  0.9317
  392VAL      C 4647   4.941   3.698   5.608 -0.6545 -0.2686 -0.0839
  392VAL      O 4648   4.939   3.672   5.488 -0.6288 -0.3722 -0.0609
  393ASN      N 4649   4.922   3.828   5.638  0.4011 -0.1498  0.1059
  393ASN     HN 4650   4.933   3.866   5.729  0.3659 -0.1373  0.1049
  393ASN     CA 4651   4.906   3.928   5.537  0.0605 -0.0389  0.2700
  393ASN     HA 4652   4.814   3.899   5.488 -0.2888 -0.0249  0.8986
  393ASN     CB 4653   4.875   4.061   5.608  0.2489  0.1734 -0.0440
  393ASN    HB1 4654   4.900   4.151   5.548 -0.6536  0.6667  0.3143
  393ASN    HB2 4655   4.913   4.060   5.713  1.6437 -0.4186 -0.5302
  393ASN     CG 4656   4.725   4.079   5.621  0.2176  0.0033 -0.1684
  393ASN    OD1 4657   4.673   4.174   5.564  0.3601  0.6085  0.6945
  393ASN    ND2 4658   4.655   3.988   5.695  0.2978 -0.1533 -0.2833
  393ASN   HD21 4659   4.555   3.976   5.691  0.1790  0.9366 -1.4400
  393ASN   HD22 4660   4.704   3.945   5.770  1.9621 -0.0046 -1.2464
  393ASN      C 4661   5.007   3.951   5.430 -0.1032  0.5150  0.2324
  393ASN      O 4662   4.966   3.930   5.316 -0.0369 -0.0673  0.3113
  394PRO      N 4663   5.134   3.968   5.451  0.0482 -0.0031 -0.2380
  394PRO     CD 4664   5.193   4.003   5.579  0.5629 -0.5337 -0.3296
  394PRO    HD1 4665   5.178   3.918   5.649  1.6172 -0.8823 -0.4993
  394PRO    HD2 4666   5.140   4.094   5.612  0.3760 -0.9056  0.4101
  394PRO     CA 4667   5.218   4.006   5.341  0.1113 -0.3389 -0.3071
  394PRO     HA 4668   5.158   4.062   5.270 -1.9366  1.4784  2.6456
  394PRO     CB 4669   5.330   4.085   5.408 -0.7154  0.4015  0.2353
  394PRO    HB1 4670   5.293   4.189   5.407 -0.7780  0.3947  1.1563
  394PRO    HB2 4671   5.424   4.077   5.348 -1.3832 -0.4020 -0.7477
  394PRO     CG 4672   5.342   4.034   5.553  0.4616  0.3662  0.1407
  394PRO    HG1 4673   5.411   3.948   5.561 -1.4156 -1.1776  0.5541
  394PRO    HG2 4674   5.380   4.120   5.612 -0.7974  0.2665  1.1422
  394PRO      C 4675   5.263   3.890   5.259 -1.0254 -0.6209 -0.5494
  394PRO      O 4676   5.305   3.907   5.145  0.2513 -0.2129 -0.0406
  395ILE      N 4677   5.257   3.771   5.321  0.1600  0.0219  0.8646
  395ILE     HN 4678   5.240   3.769   5.419  0.3632  0.6328  0.9149
  395ILE     CA 4679   5.283   3.646   5.255 -0.4199  0.2494  0.1983
  395ILE     HA 4680   5.375   3.661   5.200 -0.0013 -0.2702  0.7469
  395ILE     CB 4681   5.297   3.538   5.358  0.3631  0.1751  0.0158
  395ILE     HB 4682   5.208   3.543   5.424 -1.2175 -1.0227 -1.9177
  395ILE    CG2 4683   5.305   3.393   5.305  0.3107  0.1376  0.1107
  395ILE   HG21 4684   5.206   3.357   5.269  0.1119  1.5297 -0.8118
  395ILE   HG22 4685   5.335   3.326   5.389 -1.0743  1.0331  1.3890
  395ILE   HG23 4686   5.378   3.396   5.221 -1.1220  3.5489 -1.2026
  395ILE    CG1 4687   5.407   3.549   5.464  0.0349 -0.6255  0.4489
  395ILE   HG11 4688   5.409   3.473   5.545 -3.5494 -1.0786  0.2415
  395ILE   HG12 4689   5.395   3.645   5.518 -1.8185  0.4388 -1.7242
  395ILE     CD 4690   5.545   3.561   5.399 -0.2689  0.7037  0.0069
  395ILE    HD1 4691   5.616   3.576   5.484  0.2355 -0.6541 -0.1448
  395ILE    HD2 4692   5.545   3.653   5.337  3.0695  1.5132  0.9702
  395ILE    HD3 4693   5.576   3.467   5.348 -0.1031 -0.3770  1.9963
  395ILE      C 4694   5.177   3.627   5.152 -0.0426 -0.5718 -0.0483
  395ILE      O 4695   5.205   3.599   5.036 -0.0470  0.1230 -0.2240
  396ILE      N 4696   5.050   3.658   5.184  0.1110 -0.0795  0.0988
  396ILE     HN 4697   5.021   3.676   5.278 -1.9999 -2.4601  0.0179
  396ILE     CA 4698   4.958   3.638   5.076  0.3030 -0.5615  0.0266
  396ILE     HA 4699   4.979   3.543   5.029 -1.2234 -0.2309 -1.4246
  396ILE     CB 4700   4.814   3.622   5.116  0.2323  0.1114  0.0504
  396ILE     HB 4701   4.765   3.606   5.018  2.7840 -2.2084 -1.0185
  396ILE    CG2 4702   4.815   3.498   5.207  0.0714 -0.0801 -0.2058
  396ILE   HG21 4703   4.714   3.454   5.220 -0.2817  0.1631 -1.9070
  396ILE   HG22 4704   4.854   3.529   5.307  1.1659 -2.9711  0.3511
  396ILE   HG23 4705   4.878   3.414   5.171  0.1455 -0.1874  0.1613
  396ILE    CG1 4706   4.744   3.739   5.186  0.4843 -0.0088  0.5074
  396ILE   HG11 4707   4.768   3.830   5.127 -0.8301  0.4643  0.6683
  396ILE   HG12 4708   4.784   3.754   5.288 -3.1901 -0.3948  2.1724
  396ILE     CD 4709   4.591   3.729   5.196  0.4563 -0.2267 -0.1110
  396ILE    HD1 4710   4.556   3.638   5.248 -2.6365  1.2930  0.6802
  396ILE    HD2 4711   4.545   3.734   5.095 -0.9743  1.3428  0.5856
  396ILE    HD3 4712   4.559   3.807   5.267  0.5245 -1.3475  1.1886
  396ILE      C 4713   4.968   3.746   4.974  0.5016 -0.3236  0.3004
  396ILE      O 4714   4.939   3.713   4.860  0.1997 -0.1904  0.3388
  397TYR      N 4715   5.012   3.868   5.011 -0.3046 -0.0677  0.4473
  397TYR     HN 4716   5.035   3.884   5.107 -1.9607  1.0349  0.7003
  397TYR     CA 4717   5.029   3.982   4.925  0.5548 -0.1181  0.5350
  397TYR     HA 4718   4.930   4.015   4.898  0.3714 -1.4939 -0.5791
  397TYR     CB 4719   5.086   4.107   4.994  0.7412 -0.1036  0.3541
  397TYR    HB1 4720   5.115   4.180   4.916 -0.4158 -1.6310 -1.6129
  397TYR    HB2 4721   5.168   4.082   5.064  1.3145  2.3647  0.6463
  397TYR     CG 4722   5.001   4.179   5.093  0.0317 -0.3259 -0.0861
  397TYR    CD1 4723   4.873   4.155   5.137  0.3122 -0.8826  0.4414
  397TYR    HD1 4724   4.813   4.077   5.092  0.0704 -0.8521  0.7037
  397TYR    CE1 4725   4.819   4.217   5.247  0.4921  0.2208 -0.0864
  397TYR    HE1 4726   4.724   4.177   5.277  0.6221 -2.0820 -2.3702
  397TYR     CZ 4727   4.892   4.308   5.320  0.3232  0.2795  0.0093
  397TYR     OH 4728   4.833   4.368   5.433  0.2592  0.4364 -0.1091
  397TYR     HH 4729   4.756   4.318   5.463  0.7921  0.3493  1.1609
  397TYR    CD2 4730   5.067   4.278   5.162  0.3737 -0.4816 -0.1902
  397TYR    HD2 4731   5.166   4.312   5.135  1.0956 -2.1117  0.2280
  397TYR    CE2 4732   5.021   4.332   5.280  0.4551 -0.5851 -0.1109
  397TYR    HE2 4733   5.073   4.400   5.346 -0.5842  0.7475 -0.6201
  397TYR      C 4734   5.121   3.950   4.813  0.0788 -0.1486  0.1505
  397TYR      O 4735   5.098   3.990   4.699 -0.5941 -0.0249  0.3235
  398ALA      N 4736   5.239   3.895   4.846  0.0100 -0.2009  0.3105
  398ALA     HN 4737   5.253   3.886   4.945  0.4682 -0.3178  0.2377
  398ALA     CA 4738   5.339   3.855   4.752 -0.3220 -0.2006 -0.0428
  398ALA     HA 4739   5.380   3.933   4.690  1.1828 -0.5858  0.4186
  398ALA     CB 4740   5.463   3.798   4.824 -0.2214 -0.7448 -0.6313
  398ALA    HB1 4741   5.535   3.750   4.754 -0.1230 -3.0635  0.9568
  398ALA    HB2 4742   5.429   3.722   4.897  1.0704 -0.8729 -0.1444
  398ALA    HB3 4743   5.503   3.886   4.879 -0.5907 -0.7892 -0.2816
  398ALA      C 4744   5.300   3.746   4.658  0.3308 -0.4010 -0.0859
  398ALA      O 4745   5.318   3.751   4.537  0.2622 -0.0300 -0.0797
  399LEU      N 4746   5.240   3.635   4.707  0.2963 -0.4017 -0.1304
  399LEU     HN 4747   5.227   3.623   4.804 -1.9993  0.8944 -0.2164
  399LEU     CA 4748   5.181   3.536   4.623  0.0186  0.0479 -0.4689
  399LEU     HA 4749   5.260   3.492   4.564 -0.6323  1.1841 -2.2941
  399LEU     CB 4750   5.117   3.429   4.713  0.0387  0.3808 -0.0559
  399LEU    HB1 4751   5.077   3.340   4.661 -2.3454  2.0259 -1.2464
  399LEU    HB2 4752   5.034   3.474   4.772  1.2219  1.1653  1.0394
  399LEU     CG 4753   5.214   3.366   4.814 -0.0465 -0.0728 -0.2556
  399LEU     HG 4754   5.277   3.439   4.869  1.5546 -1.6293  0.0829
  399LEU    CD1 4755   5.129   3.292   4.918  1.0898 -0.2300  0.5804
  399LEU   HD11 4756   5.055   3.219   4.878  0.0726  0.9468  0.2589
  399LEU   HD12 4757   5.080   3.368   4.982 -1.8936 -0.0524 -1.6602
  399LEU   HD13 4758   5.198   3.223   4.971 -0.0943 -0.6395  1.6585
  399LEU    CD2 4759   5.319   3.267   4.761  0.0877  0.2052 -0.5074
  399LEU   HD21 4760   5.260   3.194   4.702 -0.2339 -0.3269  0.4603
  399LEU   HD22 4761   5.372   3.212   4.841 -1.9291  1.6760  1.9589
  399LEU   HD23 4762   5.395   3.304   4.688  0.8654  0.1501  0.2570
  399LEU      C 4763   5.072   3.581   4.532 -0.6614  0.0125  0.3157
  399LEU      O 4764   5.054   3.525   4.424  0.1965  0.0234  0.1585
  400ARG      N 4765   4.997   3.682   4.581  0.1993  0.6211  0.4119
  400ARG     HN 4766   5.002   3.712   4.675  1.2474 -0.1364  0.6181
  400ARG     CA 4767   4.884   3.720   4.502  0.0210 -0.4104  0.1563
  400ARG     HA 4768   4.851   3.643   4.433  0.2479  1.0889 -1.6940
  400ARG     CB 4769   4.763   3.753   4.591 -0.0735  0.0153 -0.1248
  400ARG    HB1 4770   4.797   3.824   4.669  0.7917  0.5104 -0.9403
  400ARG    HB2 4771   4.751   3.656   4.646  1.6005 -0.3395 -0.3278
  400ARG     CG 4772   4.637   3.813   4.529  0.0801 -0.0526 -0.5006
  400ARG    HG1 4773   4.668   3.914   4.495  0.7684  0.0547  0.4266
  400ARG    HG2 4774   4.570   3.844   4.612  0.2050 -0.8330 -0.0991
  400ARG     CD 4775   4.562   3.730   4.425 -0.6002 -0.1585  0.0689
  400ARG    HD1 4776   4.625   3.706   4.336 -0.3558 -0.9460  0.4423
  400ARG    HD2 4777   4.474   3.781   4.381 -1.2443 -0.8458  0.5252
  400ARG     NE 4778   4.515   3.602   4.487  0.0593 -0.2099  0.4669
  400ARG     HE 4779   4.580   3.529   4.510 -0.3300 -0.7926 -0.2478
  400ARG     CZ 4780   4.389   3.573   4.532 -0.1204 -0.3042 -0.0938
  400ARG    NH1 4781   4.291   3.667   4.519  0.3125  0.1211 -0.3353
  400ARG   HH11 4782   4.324   3.760   4.503  1.1093  0.1527  1.2455
  400ARG   HH12 4783   4.212   3.655   4.579  1.1543  4.1942  1.9160
  400ARG    NH2 4784   4.378   3.450   4.589  0.8910 -0.2839  0.1752
  400ARG   HH21 4785   4.448   3.379   4.578  2.9958  1.8249 -0.8017
  400ARG   HH22 4786   4.291   3.433   4.637  0.9632 -1.4868 -0.0690
  400ARG      C 4787   4.911   3.836   4.413 -0.3382  0.0923  0.6991
  400ARG      O 4788   4.880   3.833   4.294  0.0188 -0.6549  0.6189
  401SER      N 4789   4.966   3.949   4.462  0.2263 -0.0750  0.4552
  401SER     HN 4790   5.000   3.953   4.555 -1.6548  1.0861  1.1413
  401SER     CA 4791   4.995   4.071   4.394  0.5389 -0.3884  0.0222
  401SER     HA 4792   4.907   4.088   4.333 -0.7650 -1.6791  1.4893
  401SER     CB 4793   5.020   4.195   4.481 -0.5512 -0.2041  0.0885
  401SER    HB1 4794   5.120   4.199   4.528 -0.0032  3.1196 -1.1055
  401SER    HB2 4795   4.948   4.194   4.565  1.5913 -0.2570  1.9946
  401SER     OG 4796   5.021   4.319   4.412  0.5869  0.0707  0.5712
  401SER    HG1 4797   4.932   4.350   4.389  0.4192  0.1201  1.2761
  401SER      C 4798   5.105   4.057   4.295  0.1809 -0.3131 -0.3927
  401SER      O 4799   5.224   4.059   4.326  0.0067  0.7408  0.2602
  402LYS      N 4800   5.079   4.048   4.163  0.7571 -0.0282 -0.5291
  402LYS     HN 4801   4.985   4.045   4.130  0.6599 -1.6816 -0.1939
  402LYS     CA 4802   5.179   4.047   4.061  0.9550 -0.6195 -0.3312
  402LYS     HA 4803   5.246   3.965   4.082 -0.4674 -2.0727 -1.3012
  402LYS     CB 4804   5.110   4.017   3.927 -0.0569 -0.2226  0.0956
  402LYS    HB1 4805   5.176   4.026   3.839  0.6510  2.3650  0.8114
  402LYS    HB2 4806   5.030   4.092   3.910 -2.7375 -2.9031 -0.2251
  402LYS     CG 4807   5.047   3.877   3.937  0.2582 -0.3796 -0.1191
  402LYS    HG1 4808   4.954   3.880   3.997 -0.0750  0.5875 -0.6639
  402LYS    HG2 4809   5.124   3.813   3.985  1.1142  0.0849 -0.8328
  402LYS     CD 4810   5.011   3.828   3.796 -0.2806 -0.7141  0.1332
  402LYS    HD1 4811   4.979   3.721   3.795 -0.3644 -0.7062 -2.3283
  402LYS    HD2 4812   5.106   3.835   3.739  1.3965 -2.1202  2.5435
  402LYS     CE 4813   4.900   3.911   3.734 -0.0438 -0.3720  0.1654
  402LYS    HE1 4814   4.904   4.020   3.756  2.8954 -0.3547 -0.0861
  402LYS    HE2 4815   4.801   3.872   3.767 -0.1929 -0.3513 -0.2404
  402LYS     NZ 4816   4.898   3.890   3.587 -0.0378 -0.0144  0.1119
  402LYS    HZ1 4817   4.836   3.962   3.545  0.1989  0.7379  1.0151
  402LYS    HZ2 4818   4.862   3.793   3.574 -0.1211 -0.3099  2.1764
  402LYS    HZ3 4819   4.991   3.908   3.544  0.3941 -1.5355  0.3400
  402LYS      C 4820   5.271   4.163   4.046  0.0623  0.0690 -0.6069
  402LYS      O 4821   5.391   4.144   4.023 -0.0109 -0.1736 -0.7829
  403ASP      N 4822   5.212   4.283   4.062  0.0465  0.0464 -0.4887
  403ASP     HN 4823   5.113   4.282   4.063  0.0468 -0.1233 -0.6433
  403ASP     CA 4824   5.274   4.412   4.064 -0.4869  0.3066 -0.5364
  403ASP     HA 4825   5.323   4.431   3.969 -0.8866  0.5080 -0.7022
  403ASP     CB 4826   5.171   4.524   4.084 -0.3826  0.3170 -0.0311
  403ASP    HB1 4827   5.221   4.623   4.091 -1.0057  0.5210  2.4695
  403ASP    HB2 4828   5.114   4.503   4.177  1.0439 -2.9200  0.2467
  403ASP     CG 4829   5.071   4.542   3.970 -0.1215 -0.0243 -0.3182
  403ASP    OD1 4830   5.090   4.490   3.857  0.4354 -0.2632 -0.1170
  403ASP    OD2 4831   4.971   4.614   3.997  0.0029 -0.0644  0.2721
  403ASP      C 4832   5.375   4.423   4.173 -0.7304  0.0357 -0.2835
  403ASP      O 4833   5.484   4.474   4.152 -0.6862  0.1118  0.1241
  404LEU      N 4834   5.345   4.370   4.293  0.1816  0.4960  0.1537
  404LEU     HN 4835   5.262   4.322   4.322  0.1605 -0.1769 -0.9758
  404LEU     CA 4836   5.433   4.367   4.406 -0.0428 -0.6996  0.3113
  404LEU     HA 4837   5.457   4.471   4.424  0.6084 -1.1673  2.4674
  404LEU     CB 4838   5.370   4.306   4.532 -0.5467  0.0127  0.4086
  404LEU    HB1 4839   5.363   4.196   4.514  3.0989 -0.3370  0.3712
  404LEU    HB2 4840   5.272   4.356   4.550 -1.0179 -1.8228  3.6457
  404LEU     CG 4841   5.446   4.334   4.662  0.1246  0.2422 -0.0289
  404LEU     HG 4842   5.554   4.306   4.665 -0.6027 -3.0802 -0.8304
  404LEU    CD1 4843   5.444   4.486   4.684 -0.4454  0.2121  0.1404
  404LEU   HD11 4844   5.343   4.531   4.669 -2.2749 -3.0053  1.6765
  404LEU   HD12 4845   5.515   4.550   4.628  0.4855 -1.0785 -0.1939
  404LEU   HD13 4846   5.466   4.510   4.790 -1.0858 -0.6366  0.4728
  404LEU    CD2 4847   5.373   4.279   4.786 -0.0973  1.0659  0.2085
  404LEU   HD21 4848   5.439   4.301   4.873  2.0577 -0.9092 -0.8260
  404LEU   HD22 4849   5.357   4.169   4.788  2.3112  0.5851 -1.8990
  404LEU   HD23 4850   5.272   4.319   4.806 -0.2629  0.4789  0.5679
  404LEU      C 4851   5.560   4.293   4.381  0.0102 -0.5662  0.1785
  404LEU      O 4852   5.671   4.339   4.404 -0.1502 -0.0320 -0.0904
  405ARG      N 4853   5.546   4.175   4.316  0.1145 -0.3247 -0.2884
  405ARG     HN 4854   5.449   4.157   4.297 -0.7205  2.6221  0.5699
  405ARG     CA 4855   5.651   4.089   4.272  0.6940  0.1566  0.1343
  405ARG     HA 4856   5.711   4.074   4.360 -0.5906 -3.6225  0.5423
  405ARG     CB 4857   5.610   3.944   4.241  0.2004  0.2987  0.1149
  405ARG    HB1 4858   5.706   3.893   4.221  0.3571  1.4131 -2.3815
  405ARG    HB2 4859   5.556   3.933   4.145  1.0024 -1.8279 -0.1332
  405ARG     CG 4860   5.545   3.858   4.350  0.5248 -0.0600  0.0233
  405ARG    HG1 4861   5.446   3.908   4.357  0.6703  0.4488 -1.2224
  405ARG    HG2 4862   5.593   3.872   4.449 -0.3908 -2.2618  0.8242
  405ARG     CD 4863   5.545   3.708   4.321 -0.2144 -0.0857  0.1445
  405ARG    HD1 4864   5.514   3.634   4.397  0.5550  0.7776  1.3287
  405ARG    HD2 4865   5.653   3.682   4.311  0.7004  2.2875  2.6576
  405ARG     NE 4866   5.488   3.684   4.185  0.2282  0.5936 -0.1695
  405ARG     HE 4867   5.546   3.654   4.110  0.4018  2.0769 -0.6522
  405ARG     CZ 4868   5.356   3.664   4.155  0.3651  0.2863 -0.5854
  405ARG    NH1 4869   5.258   3.664   4.251  0.1673 -1.0463 -0.7797
  405ARG   HH11 4870   5.292   3.688   4.342 -0.2977 -0.6487 -0.7105
  405ARG   HH12 4871   5.169   3.622   4.232  0.0287 -1.4432  0.6282
  405ARG    NH2 4872   5.316   3.627   4.030 -0.3510 -0.2936 -0.1917
  405ARG   HH21 4873   5.396   3.616   3.971  1.0259 -1.9647  1.8302
  405ARG   HH22 4874   5.230   3.578   4.018 -0.7835 -0.6852  3.3271
  405ARG      C 4875   5.735   4.158   4.170  0.2812 -0.0182 -0.3298
  405ARG      O 4876   5.858   4.157   4.173  0.2639  0.3085  0.7464
  406HSD      N 4877   5.670   4.238   4.083  0.0132  0.0542 -0.0662
  406HSD     HN 4878   5.571   4.232   4.079 -0.1469 -0.4894  2.7138
  406HSD     CA 4879   5.746   4.310   3.985 -0.0460  0.1753 -0.0207
  406HSD     HA 4880   5.812   4.240   3.937 -0.5171 -0.6504  0.5040
  406HSD     CB 4881   5.647   4.343   3.872 -0.1671 -0.0215  0.0279
  406HSD    HB1 4882   5.570   4.409   3.916  0.6908  0.4523  0.8497
  406HSD    HB2 4883   5.581   4.257   3.844 -3.6221  1.4213  2.9390
  406HSD    ND1 4884   5.824   4.388   3.685  0.1034 -0.1395  0.4636
  406HSD    HD1 4885   5.886   4.310   3.694 -0.6017 -0.8175 -0.3620
  406HSD     CG 4886   5.707   4.413   3.754 -0.1174 -0.0299  0.0487
  406HSD    CE1 4887   5.833   4.492   3.598  0.7834  0.1778  0.9024
  406HSD    HE1 4888   5.913   4.496   3.525 -0.5121 -0.3224 -0.5916
  406HSD    NE2 4889   5.736   4.581   3.607  0.3564 -0.2062  0.1549
  406HSD    CD2 4890   5.653   4.527   3.703  0.1195  0.1229  0.1396
  406HSD    HD2 4891   5.560   4.575   3.728 -1.0590 -0.1902 -3.1418
  406HSD      C 4892   5.828   4.424   4.036 -0.0036 -0.0973  0.5254
  406HSD      O 4893   5.938   4.442   3.984 -0.3346 -0.0052 -0.1503
  407ALA      N 4894   5.785   4.490   4.145 -0.1492  0.6157  0.0398
  407ALA     HN 4895   5.701   4.455   4.187 -0.1733  0.4237 -0.1674
  407ALA     CA 4896   5.853   4.601   4.205  0.2021  0.4034  0.0423
  407ALA     HA 4897   5.902   4.665   4.133  0.3651  0.1722 -0.0521
  407ALA     CB 4898   5.752   4.685   4.285 -0.1256 -0.0324  0.0931
  407ALA    HB1 4899   5.715   4.638   4.379 -0.3396  1.3030  0.7021
  407ALA    HB2 4900   5.663   4.707   4.222  0.1270 -0.2976 -0.3575
  407ALA    HB3 4901   5.807   4.773   4.325  1.7281 -1.8256  1.7528
  407ALA      C 4902   5.964   4.553   4.292  0.0316  0.1898  0.1422
  407ALA      O 4903   6.071   4.614   4.287 -0.0813  0.3819  0.0214
  408PHE      N 4904   5.951   4.438   4.360  0.0420 -0.0554 -0.2667
  408PHE     HN 4905   5.865   4.388   4.353  0.5276 -1.2105  1.3481
  408PHE     CA 4906   6.053   4.372   4.436 -0.3944  0.1545  0.5187
  408PHE     HA 4907   6.102   4.444   4.499  1.1974 -1.3007  1.0061
  408PHE     CB 4908   5.988   4.267   4.527 -0.3854 -0.7792 -0.5253
  408PHE    HB1 4909   5.918   4.199   4.473 -1.8606  0.4634 -0.2469
  408PHE    HB2 4910   5.914   4.328   4.582 -2.4386 -0.4257 -3.4375
  408PHE     CG 4911   6.083   4.189   4.612  0.3514  0.1140 -0.5150
  408PHE    CD1 4912   6.126   4.255   4.725 -0.2076 -0.2249 -0.0994
  408PHE    HD1 4913   6.091   4.356   4.742 -2.3825 -0.4718 -2.3905
  408PHE    CE1 4914   6.207   4.188   4.813 -0.1384  0.0772  0.0658
  408PHE    HE1 4915   6.249   4.244   4.895 -2.3417  0.4333  1.0303
  408PHE     CZ 4916   6.249   4.060   4.787 -0.0068  0.1229  0.0538
  408PHE     HZ 4917   6.309   4.011   4.863  0.2331 -0.0930 -0.2741
  408PHE    CD2 4918   6.139   4.069   4.577 -0.4281 -0.3426 -0.2401
  408PHE    HD2 4919   6.112   4.021   4.484 -2.1763  0.4798 -0.1923
  408PHE    CE2 4920   6.215   3.999   4.669  0.3050  0.4680 -0.2148
  408PHE    HE2 4921   6.253   3.902   4.643 -1.4840 -1.1979  2.8822
  408PHE      C 4922   6.166   4.322   4.352 -0.2268  0.1216  0.7640
  408PHE      O 4923   6.285   4.335   4.379  0.0566 -0.6613 -0.0599
  409ARG      N 4924   6.141   4.263   4.233 -0.0170  0.6501  0.4550
  409ARG     HN 4925   6.051   4.235   4.202 -0.0043  1.5610 -0.4574
  409ARG     CA 4926   6.239   4.211   4.143 -0.0279  0.2507  0.6728
  409ARG     HA 4927   6.307   4.157   4.208 -1.6795 -0.7971  1.6179
  409ARG     CB 4928   6.179   4.120   4.034  0.6524  0.2888  0.2611
  409ARG    HB1 4929   6.258   4.089   3.963  1.3732 -1.1961  1.6591
  409ARG    HB2 4930   6.090   4.172   3.993  1.1935 -0.0675 -1.4199
  409ARG     CG 4931   6.143   3.985   4.096 -0.1284  0.4901  0.2605
  409ARG    HG1 4932   6.055   3.992   4.164 -1.2849  0.1536 -1.1444
  409ARG    HG2 4933   6.226   3.940   4.155 -0.4898  1.4714  1.5571
  409ARG     CD 4934   6.109   3.880   3.989 -0.0054  0.2460  0.4602
  409ARG    HD1 4935   6.091   3.776   4.022 -1.8236  0.0094 -1.1305
  409ARG    HD2 4936   6.201   3.874   3.926 -0.4906 -1.8382 -0.1287
  409ARG     NE 4937   5.991   3.932   3.916  0.2084  0.0539 -0.0255
  409ARG     HE 4938   6.000   4.017   3.863 -0.9940  0.3027  0.1263
  409ARG     CZ 4939   5.864   3.888   3.937  0.1356  0.1014 -0.3611
  409ARG    NH1 4940   5.830   3.778   4.010 -0.6551  0.4743 -0.1564
  409ARG   HH11 4941   5.901   3.718   4.046 -1.8539  0.2048  1.9391
  409ARG   HH12 4942   5.748   3.729   3.981  0.4329 -3.1822  2.2649
  409ARG    NH2 4943   5.765   3.962   3.879 -0.1438  0.3422  0.4183
  409ARG   HH21 4944   5.791   4.007   3.793 -0.3855 -2.1837 -1.0680
  409ARG   HH22 4945   5.668   3.939   3.888  0.2090 -1.4322  0.1144
  409ARG      C 4946   6.326   4.319   4.088  0.4864  0.0163  1.0213
  409ARG      O 4947   6.438   4.290   4.047  0.0258 -0.3969  0.0276
  410SER      N 4948   6.282   4.446   4.095  0.8291  0.1415  0.9351
  410SER     HN 4949   6.191   4.465   4.131  0.1849  0.2164 -0.6515
  410SER     CA 4950   6.353   4.551   4.030 -0.2837  0.3598  0.0435
  410SER     HA 4951   6.402   4.511   3.943  0.1660 -1.4088  1.0722
  410SER     CB 4952   6.258   4.662   3.981 -0.3682  0.4517  0.4107
  410SER    HB1 4953   6.175   4.615   3.924 -0.1710  0.5507  0.0366
  410SER    HB2 4954   6.313   4.720   3.903  0.9902 -1.4737 -0.1300
  410SER     OG 4955   6.196   4.740   4.081 -0.5097  0.7884  0.0644
  410SER    HG1 4956   6.159   4.691   4.155 -4.6642  3.0962 -0.1772
  410SER      C 4957   6.448   4.611   4.127  0.1189  0.1140 -0.1960
  410SER      O 4958   6.524   4.698   4.084  0.4503 -0.2190 -0.2820
  411MET      N 4959   6.448   4.566   4.254  0.0777  0.4084 -0.0901
  411MET     HN 4960   6.391   4.489   4.281  1.4416 -1.1144 -1.3367
  411MET     CA 4961   6.542   4.607   4.354  0.4302 -0.4224 -0.0735
  411MET     HA 4962   6.550   4.714   4.341 -0.3237 -0.3080  0.3480
  411MET     CB 4963   6.481   4.586   4.494  0.2353 -0.8146 -0.2162
  411MET    HB1 4964   6.545   4.644   4.564  0.6674 -1.9200  0.3219
  411MET    HB2 4965   6.486   4.479   4.523 -0.8867 -0.7311  0.3247
  411MET     CG 4966   6.345   4.653   4.516  0.5970 -0.1660  0.0659
  411MET    HG1 4967   6.313   4.625   4.619  0.2703  0.1334  0.0463
  411MET    HG2 4968   6.274   4.610   4.443  1.2461  3.4845 -2.9928
  411MET     SD 4969   6.332   4.834   4.502 -0.1680 -0.2348 -0.1797
  411MET     CE 4970   6.158   4.858   4.546  0.1036  0.0828  0.7548
  411MET    HE1 4971   6.093   4.794   4.483 -1.1527  1.1014  0.9519
  411MET    HE2 4972   6.127   4.960   4.514  0.1109  0.1670  1.0169
  411MET    HE3 4973   6.134   4.852   4.654 -1.8096 -1.8221  0.2945
  411MET      C 4974   6.679   4.556   4.326  0.6415  0.2755 -0.3221
  411MET      O 4975   6.782   4.622   4.338  0.2887  0.8397 -0.3688
  412PHE      N 4976   6.689   4.427   4.291  0.2017  0.2442 -0.3390
  412PHE     HN 4977   6.607   4.373   4.275 -0.8290  2.2436 -2.3534
  412PHE     CA 4978   6.809   4.354   4.264  0.1520  0.1232 -0.2341
  412PHE     HA 4979   6.857   4.345   4.360  0.7581  1.7235 -0.3539
  412PHE     CB 4980   6.780   4.207   4.228  0.0124  0.1715 -0.3204
  412PHE    HB1 4981   6.868   4.142   4.215 -0.9611 -1.2431 -0.0157
  412PHE    HB2 4982   6.728   4.203   4.130 -2.4466 -1.6748  0.9499
  412PHE     CG 4983   6.707   4.140   4.340  0.1157  0.3545 -0.1430
  412PHE    CD1 4984   6.773   4.114   4.458 -0.2995  0.1000  0.0346
  412PHE    HD1 4985   6.881   4.116   4.457 -0.1022 -3.7548 -0.8227
  412PHE    CE1 4986   6.715   4.064   4.572 -0.2030 -0.1164 -0.0117
  412PHE    HE1 4987   6.766   4.040   4.663  1.4513  0.3564 -0.7768
  412PHE     CZ 4988   6.578   4.055   4.564 -0.2134  0.2016 -0.2315
  412PHE     HZ 4989   6.528   4.032   4.657 -0.5520  0.9157 -0.2304
  412PHE    CD2 4990   6.571   4.122   4.335  0.1825 -0.1284 -0.3040
  412PHE    HD2 4991   6.524   4.134   4.238 -1.5418 -2.2215  0.2037
  412PHE    CE2 4992   6.507   4.080   4.449 -0.0281 -0.0922 -0.4075
  412PHE    HE2 4993   6.400   4.076   4.457  0.0980  0.8953  4.4306
  412PHE      C 4994   6.913   4.401   4.167  0.2313  0.3924 -0.0190
  412PHE      O 4995   7.028   4.405   4.211  0.2379 -0.0696  0.0079
  413PRO      N 4996   6.891   4.447   4.048 -0.3180 -0.1713 -0.1424
  413PRO     CD 4997   6.760   4.455   3.985 -0.4868  0.8915  0.3310
  413PRO    HD1 4998   6.716   4.555   4.008 -0.5755  0.3430  2.8240
  413PRO    HD2 4999   6.677   4.386   4.009  0.6287 -0.4672  0.4261
  413PRO     CA 5000   6.995   4.491   3.959 -0.0359  0.4345  0.4802
  413PRO     HA 5001   7.094   4.459   3.986  1.5781  2.5275 -2.3522
  413PRO     CB 5002   6.945   4.444   3.823  0.2926  0.7677  0.2415
  413PRO    HB1 5003   6.986   4.341   3.812 -1.1149  0.2262 -0.1835
  413PRO    HB2 5004   6.978   4.503   3.734  1.0193 -0.2413 -0.1726
  413PRO     CG 5005   6.791   4.450   3.835  0.2772 -0.1085  0.5156
  413PRO    HG1 5006   6.753   4.544   3.792  0.5680 -0.3848 -0.3700
  413PRO    HG2 5007   6.732   4.362   3.803 -0.7109  0.5594  0.4737
  413PRO      C 5008   7.005   4.640   3.964  1.0613  0.4118 -0.4983
  413PRO      O 5009   6.998   4.706   3.860  0.3097  0.9122 -0.1415
  414SER      N 5010   7.021   4.699   4.084  0.6110 -0.1231 -0.1702
  414SER     HN 5011   7.041   4.637   4.159  0.5520  2.5014  2.1681
  414SER     CA 5012   7.037   4.839   4.108 -0.2768  0.0181 -0.3626
  414SER     HA 5013   6.950   4.879   4.059 -1.2152 -2.3488 -0.7584
  414SER     CB 5014   7.038   4.875   4.258 -0.4398 -1.0205 -0.1040
  414SER    HB1 5015   6.933   4.857   4.292  0.2373 -0.0386  2.8078
  414SER    HB2 5016   7.065   4.982   4.272 -1.0935 -0.8357 -0.1919
  414SER     OG 5017   7.124   4.798   4.340  0.1739  0.1765  0.3992
  414SER    HG1 5018   7.185   4.864   4.375 -0.9127 -0.1242  3.0844
  414SER      C 5019   7.149   4.908   4.039 -0.3421  0.3351 -0.1547
  414SER      O 5020   7.253   4.855   4.000 -0.4381 -0.0130  0.0600
  415CYSP     N 5021   7.143   5.043   4.036 -0.1853  0.3402 -0.2642
  415CYSP    HN 5022   7.067   5.091   4.078  0.2119  0.5929  0.1758
  415CYSP    CA 5023   7.232   5.129   3.965  0.2243  0.0488 -0.1098
  415CYSP    HA 5024   7.250   5.079   3.872 -0.3457 -1.7365  0.7009
  415CYSP     C 5025   7.363   5.159   4.030 -0.0465  0.0087  0.4659
  415CYSP     O 5026   7.392   5.261   4.093  0.8127  0.1614 -0.1610
  415CYSP    CB 5027   7.159   5.261   3.934  0.1636  0.0675  0.1058
  415CYSP   HB1 5028   7.160   5.330   4.021  0.0552 -0.4698  0.5365
  415CYSP   HB2 5029   7.209   5.329   3.861  0.5094  0.4496  0.6860
  415CYSP    SG 5030   6.987   5.237   3.883  0.0045  0.1341  0.6090
  415CYSP    C1 5031   6.938   5.411   3.903 -0.0284  0.2638 -0.5271
  415CYSP    O1 5032   7.018   5.499   3.928 -0.1069  0.0744  0.4417
  415CYSP    C2 5033   6.786   5.427   3.901 -0.0660  0.0831  0.3015
  415CYSP   H2A 5034   6.744   5.326   3.881  0.2232  0.0381 -0.1076
  415CYSP   H2B 5035   6.761   5.490   3.813  0.2779  0.6558  0.6133
  415CYSP    C3 5036   6.735   5.481   4.034  0.1465  0.2617  0.3102
  415CYSP   H3A 5037   6.763   5.584   4.064 -0.9498  0.5382  0.4418
  415CYSP   H3B 5038   6.779   5.421   4.117 -0.4838 -1.5594 -0.6093
  415CYSP    C4 5039   6.588   5.441   4.052  0.0473  0.3851 -0.2128
  415CYSP   H4A 5040   6.569   5.334   4.030 -1.8282  0.9271 -1.5257
  415CYSP   H4B 5041   6.521   5.494   3.981  0.9745  1.0338 -0.6251
  415CYSP    C5 5042   6.539   5.467   4.195  0.3309  0.7480 -0.1787
  415CYSP   H5A 5043   6.586   5.563   4.226  1.2132  0.4598 -0.5692
  415CYSP   H5B 5044   6.581   5.388   4.261 -1.2191  2.2775  2.8104
  415CYSP    C6 5045   6.387   5.467   4.205  0.3805  0.5536  0.6340
  415CYSP   H6A 5046   6.338   5.377   4.160 -0.0466  1.7933 -1.5223
  415CYSP   H6B 5047   6.349   5.561   4.159  1.2549 -0.1526 -1.6681
  415CYSP    C7 5048   6.334   5.468   4.349 -0.2948 -0.4458  0.4043
  415CYSP   H7A 5049   6.410   5.423   4.416 -0.1159 -1.0860 -0.2215
  415CYSP   H7B 5050   6.238   5.413   4.358 -1.7255  1.5438 -1.4859
  415CYSP    C8 5051   6.303   5.606   4.406 -0.0776 -0.1208 -0.2466
  415CYSP   H8A 5052   6.228   5.655   4.340 -0.7882 -1.3947 -0.4065
  415CYSP   H8B 5053   6.401   5.658   4.406  1.0987 -2.2182 -0.4294
  415CYSP    C9 5054   6.255   5.614   4.552 -0.1545 -0.1297 -0.2718
  415CYSP   H9A 5055   6.328   5.558   4.614 -0.2309 -1.3307 -1.2067
  415CYSP   H9B 5056   6.166   5.548   4.550 -0.5010  0.3383 -1.3450
  415CYSP   C10 5057   6.198   5.742   4.612  0.4944 -0.0397  0.1613
  415CYSP  H10A 5058   6.128   5.788   4.539  1.4706  2.2268  0.5638
  415CYSP  H10B 5059   6.273   5.823   4.631  0.3181 -0.3120  2.3079
  415CYSP   C11 5060   6.117   5.715   4.739  0.0660  0.1172 -0.0794
  415CYSP  H11A 5061   6.056   5.622   4.731 -0.7513  0.7817 -2.5834
  415CYSP  H11B 5062   6.048   5.800   4.759 -0.5266 -0.1721 -0.8026
  415CYSP   C12 5063   6.205   5.694   4.862  0.0292 -0.2260 -0.1121
  415CYSP  H12A 5064   6.261   5.788   4.878  1.4608 -1.0739  0.0425
  415CYSP  H12B 5065   6.282   5.615   4.853  0.2606  0.1112 -1.1996
  415CYSP   C13 5066   6.114   5.661   4.981  0.4718  0.5255  0.4399
  415CYSP  H13A 5067   6.079   5.557   4.963 -0.6513  0.7920  0.9400
  415CYSP  H13B 5068   6.023   5.724   4.990  1.8734  2.5847  0.8896
  415CYSP   C14 5069   6.193   5.668   5.111  0.3594  0.0600  0.5327
  415CYSP  H14A 5070   6.293   5.619   5.115 -0.6298 -2.0273  1.0394
  415CYSP  H14B 5071   6.130   5.610   5.182 -0.3657  1.6643  1.2521
  415CYSP   C15 5072   6.202   5.808   5.172  0.4618  0.2050  0.1866
  415CYSP  H15A 5073   6.096   5.840   5.177 -0.2144 -1.6630 -1.2620
  415CYSP  H15B 5074   6.242   5.878   5.096 -0.4245 -1.9983 -2.4672
  415CYSP   C16 5075   6.274   5.813   5.307  1.0074  0.0636 -0.0972
  415CYSP  H16A 5076   6.373   5.766   5.285  1.0827  0.6387 -1.0602
  415CYSP  H16B 5077   6.282   5.918   5.343 -2.5824  1.3835 -2.5824
  415CYSP  H16C 5078   6.210   5.757   5.378 -0.1008 -0.7640 -1.6991
  416GLU      N 5079   7.465   5.072   4.019  0.0053  0.0427  0.6754
  416GLU     HN 5080   7.436   4.985   3.980  0.1813 -1.0861  2.8610
  416GLU     CA 5081   7.589   5.080   4.090  0.1847  0.2059  0.3466
  416GLU     HA 5082   7.569   5.068   4.196  2.0183 -1.5037  0.5483
  416GLU     CB 5083   7.679   4.957   4.069  0.1869  0.2604  0.0398
  416GLU    HB1 5084   7.748   4.952   4.157 -1.0821 -0.9360  1.0125
  416GLU    HB2 5085   7.741   4.968   3.978 -0.2500 -0.3295 -0.3343
  416GLU     CG 5086   7.604   4.824   4.076  0.1455  0.2920  0.2104
  416GLU    HG1 5087   7.550   4.800   3.982 -1.7972  0.0828  1.3211
  416GLU    HG2 5088   7.527   4.822   4.156 -0.5572  1.0444 -0.4271
  416GLU     CD 5089   7.703   4.712   4.101  0.5023  0.6102  0.2230
  416GLU    OE1 5090   7.745   4.642   4.005 -0.5461 -0.2068  0.3492
  416GLU    OE2 5091   7.736   4.693   4.221  0.0236  0.3218  0.3072
  416GLU      C 5092   7.673   5.200   4.067  0.2121  0.2009  0.4176
  416GLU      O 5093   7.693   5.255   3.959  0.0749  0.3994  0.4927
  417GLY      N 5094   7.734   5.256   4.174  0.5194  0.2195  0.2332
  417GLY     HN 5095   7.718   5.231   4.269  3.0884  0.5815  0.8433
  417GLY     CA 5096   7.854   5.333   4.168  0.6476  0.0286  0.3820
  417GLY    HA1 5097   7.865   5.373   4.268  0.9842 -0.6544  0.6238
  417GLY    HA2 5098   7.832   5.407   4.093 -2.1469 -1.9179 -0.8989
  417GLY      C 5099   7.978   5.263   4.123  0.3458 -0.2752  0.0274
  417GLY      O 5100   7.981   5.153   4.066  0.4681 -0.3780  0.2301
  418THR      N 5101   8.092   5.331   4.138  0.0621  0.0022  0.9994
  418THR     HN 5102   8.096   5.420   4.184 -1.1091 -1.2754  3.7982
  418THR     CA 5103   8.222   5.287   4.096 -0.4309 -0.0473 -0.5492
  418THR     HA 5104   8.199   5.198   4.039  0.2808 -1.9988  2.0180
  418THR     CB 5105   8.293   5.384   4.007 -0.0422 -0.0908 -0.2863
  418THR     HB 5106   8.213   5.435   3.950 -3.0250 -0.9799  2.7958
  418THR    OG1 5107   8.394   5.317   3.932 -0.2196  0.2085 -0.7956
  418THR    HG1 5108   8.361   5.245   3.878 -0.6497 -0.1102 -0.1157
  418THR    CG2 5109   8.370   5.493   4.084  0.5707 -0.4576 -0.3752
  418THR   HG21 5110   8.430   5.457   4.171  1.1878 -0.2052 -0.6893
  418THR   HG22 5111   8.290   5.564   4.112  1.8255  2.3224 -3.2065
  418THR   HG23 5112   8.430   5.551   4.011 -2.1866  2.6908 -0.3803
  418THR      C 5113   8.310   5.248   4.214 -0.1576  0.5282 -0.5616
  418THR    OT1 5114   8.408   5.176   4.209  0.1531  0.9283 -0.2679
  418THR    OT2 5115   8.261   5.307   4.323  0.1863 -0.3953  0.1105
  418THR     CT 5116   8.293   5.262   4.455  0.4953 -0.6623 -0.0549
  418THR    HT1 5117   8.328   5.157   4.450  1.3884 -0.4228  0.8804
  418THR    HT2 5118   8.196   5.263   4.510 -0.2998  2.2393 -1.3028
  418THR    HT3 5119   8.370   5.327   4.501  1.0461  0.5017 -2.4297
  419CHL1    C3 5120   6.190   4.982   7.600  0.1487 -0.1752  0.1279
  419CHL1    H3 5121   6.081   4.965   7.607  0.6130 -3.5360  0.7266
  419CHL1    O3 5122   6.250   4.963   7.728 -0.2431 -0.2587  0.3004
  419CHL1   H3' 5123   6.339   4.997   7.719 -0.8255  0.8266 -2.5386
  419CHL1    C4 5124   6.264   4.890   7.502 -0.5207 -0.3774 -0.1879
  419CHL1   H4A 5125   6.372   4.912   7.512  0.2349 -2.4180 -2.7029
  419CHL1   H4B 5126   6.259   4.783   7.532  2.6815 -0.6413 -0.2475
  419CHL1    C5 5127   6.226   4.909   7.358  0.0475  0.2297 -0.2589
  419CHL1    C6 5128   6.170   4.811   7.285  0.2047  0.4109 -0.6297
  419CHL1    H6 5129   6.164   4.716   7.340 -1.4278  2.0588  2.3322
  419CHL1    C7 5130   6.144   4.818   7.138 -0.2115 -0.9586 -0.6247
  419CHL1   H7A 5131   6.189   4.730   7.087 -0.1794 -1.0710 -0.4006
  419CHL1   H7B 5132   6.034   4.800   7.126 -0.2977 -5.5532  3.6138
  419CHL1    C8 5133   6.210   4.941   7.075 -0.8883 -0.2194  0.0791
  419CHL1    H8 5134   6.316   4.908   7.064 -0.2404  1.9418 -0.6670
  419CHL1   C14 5135   6.146   4.962   6.941  0.6936  0.1319 -0.6453
  419CHL1   H14 5136   6.040   4.964   6.974  1.7783 -0.7595  3.5078
  419CHL1   C15 5137   6.150   4.848   6.837  0.6209 -0.1192 -0.3731
  419CHL1  H15A 5138   6.254   4.814   6.818 -0.1692 -2.6905 -0.4634
  419CHL1  H15B 5139   6.083   4.765   6.869  0.7435  0.3356  1.1330
  419CHL1   C16 5140   6.106   4.917   6.708 -0.7958  0.2768  0.3047
  419CHL1  H16A 5141   6.180   4.892   6.629  2.7941  1.0909  3.1629
  419CHL1  H16B 5142   6.007   4.896   6.664 -0.7479  3.4558 -1.6893
  419CHL1   C17 5143   6.112   5.068   6.741 -0.1825  0.3899 -0.2992
  419CHL1   H17 5144   6.006   5.079   6.774  0.2667  0.3843  1.2055
  419CHL1   C13 5145   6.190   5.085   6.867  0.0610  0.4718 -0.4611
  419CHL1   C18 5146   6.343   5.088   6.846  0.1856 -0.5352  0.2027
  419CHL1  H18A 5147   6.365   5.187   6.800  0.7430 -0.8863 -0.3030
  419CHL1  H18B 5148   6.404   5.073   6.937  1.3957  0.3597 -0.4291
  419CHL1  H18C 5149   6.375   5.012   6.771  2.8939  2.1429 -1.5897
  419CHL1   C12 5150   6.160   5.207   6.955 -0.7053 -0.2060  0.2377
  419CHL1  H12A 5151   6.202   5.294   6.899 -1.4473 -2.0302 -3.4775
  419CHL1  H12B 5152   6.050   5.212   6.967 -0.9198 -0.5053 -1.4088
  419CHL1   C11 5153   6.230   5.194   7.090  0.8411 -0.4260 -0.5616
  419CHL1  H11A 5154   6.338   5.216   7.081  1.0324 -1.7428 -1.6895
  419CHL1  H11B 5155   6.201   5.277   7.159 -0.1165 -2.5655  1.7666
  419CHL1    C9 5156   6.195   5.062   7.161 -0.1408  0.0442 -0.1506
  419CHL1    H9 5157   6.085   5.072   7.173  0.1027  0.8715  1.8747
  419CHL1   C10 5158   6.249   5.046   7.300  0.0371  0.2582 -0.1950
  419CHL1   C19 5159   6.401   5.068   7.297  0.1070 -0.2279 -0.2880
  419CHL1  H19A 5160   6.443   5.046   7.397 -0.4434  1.0173  0.2379
  419CHL1  H19B 5161   6.454   5.006   7.221 -0.0986 -0.4561 -0.2461
  419CHL1  H19C 5162   6.416   5.177   7.282 -0.2809  0.1578  1.8262
  419CHL1    C1 5163   6.179   5.136   7.404 -0.1623 -0.1053 -0.0145
  419CHL1   H1A 5164   6.196   5.242   7.375  0.5413 -0.5948 -1.4758
  419CHL1   H1B 5165   6.069   5.119   7.404 -0.2137  0.2217 -0.2120
  419CHL1    C2 5166   6.216   5.126   7.553  0.2673 -0.2822 -0.1314
  419CHL1   H2A 5167   6.150   5.191   7.614  1.6450 -0.1390  1.2651
  419CHL1   H2B 5168   6.322   5.142   7.580 -0.1685  2.7178  0.1665
  419CHL1   C20 5169   6.137   5.165   6.629 -0.3440  0.7272 -0.0426
  419CHL1   H20 5170   6.165   5.260   6.679  0.4231  0.2201  0.5288
  419CHL1   C21 5171   6.008   5.201   6.554 -0.3218 -0.0270 -0.4536
  419CHL1  H21A 5172   5.972   5.120   6.487  0.2217  0.2478 -1.0965
  419CHL1  H21B 5173   6.032   5.279   6.478  0.8425 -0.5399 -0.6353
  419CHL1  H21C 5174   5.933   5.244   6.623  0.0684 -0.8534  0.5078
  419CHL1   C22 5175   6.253   5.140   6.532 -0.2480  0.1733  0.2079
  419CHL1  H22A 5176   6.312   5.059   6.578 -2.2801  0.0394  2.7660
  419CHL1  H22B 5177   6.215   5.098   6.436 -0.1688  1.6573 -0.5124
  419CHL1   C23 5178   6.344   5.261   6.509  0.1173 -0.1082  0.1587
  419CHL1  H23A 5179   6.287   5.354   6.488 -0.5948 -0.7034 -0.6308
  419CHL1  H23B 5180   6.383   5.290   6.609 -2.1297 -0.9482  1.3410
  419CHL1   C24 5181   6.460   5.236   6.413  0.1599 -0.6703  0.3565
  419CHL1  H24A 5182   6.528   5.165   6.466 -0.3303 -0.1039  1.7831
  419CHL1  H24B 5183   6.414   5.195   6.320 -1.3187 -1.8088  1.5486
  419CHL1   C25 5184   6.548   5.361   6.395 -0.6839 -0.1299 -0.0897
  419CHL1   H25 5185   6.490   5.449   6.360 -2.4565 -1.1250  0.2496
  419CHL1   C26 5186   6.605   5.387   6.536  0.0188  0.1085 -0.4121
  419CHL1  H26A 5187   6.645   5.295   6.584  2.1510  0.6895 -1.0131
  419CHL1  H26B 5188   6.687   5.461   6.529 -1.6231  1.8971 -1.7690
  419CHL1  H26C 5189   6.529   5.432   6.604  0.2860  0.2439 -0.2033
  419CHL1   C27 5190   6.662   5.336   6.295  0.4295  0.9563  0.8814
  419CHL1  H27A 5191   6.736   5.420   6.292 -1.8068  3.0152 -0.3162
  419CHL1  H27B 5192   6.714   5.240   6.315  0.9301  1.2023  0.7892
  419CHL1  H27C 5193   6.613   5.328   6.196 -0.0913 -1.1089  1.2626
  420CHL1    C3 5194   7.520   5.216   7.815 -0.1212 -0.0104 -0.2488
  420CHL1    H3 5195   7.411   5.208   7.836 -0.2899  0.6267 -0.8389
  420CHL1    O3 5196   7.582   5.181   7.938 -0.2649  0.0497 -0.1600
  420CHL1   H3' 5197   7.576   5.085   7.942 -0.9686  0.0640 -0.7046
  420CHL1    C4 5198   7.567   5.108   7.716 -0.0947 -0.2442  0.0149
  420CHL1   H4A 5199   7.677   5.108   7.698 -0.2662 -0.9922 -1.1667
  420CHL1   H4B 5200   7.548   5.010   7.763  1.9187 -0.4664  0.4500
  420CHL1    C5 5201   7.473   5.129   7.601  0.7981 -0.4141 -0.7663
  420CHL1    C6 5202   7.383   5.033   7.575 -0.6896  0.5985  0.4800
  420CHL1    H6 5203   7.389   4.941   7.634  2.5742 -0.2244 -0.9597
  420CHL1    C7 5204   7.310   5.040   7.444 -0.1499 -0.3389  0.1252
  420CHL1   H7A 5205   7.324   4.941   7.396 -0.6168 -0.1264 -0.4690
  420CHL1   H7B 5206   7.205   5.050   7.481 -0.2201 -0.6493  0.0145
  420CHL1    C8 5207   7.358   5.149   7.346  0.2227  0.1787  0.8756
  420CHL1    H8 5208   7.453   5.110   7.303  0.2269 -0.0864  1.1223
  420CHL1   C14 5209   7.249   5.169   7.245  0.4871 -0.7156  0.3946
  420CHL1   H14 5210   7.164   5.204   7.309  0.7872 -1.5684  1.2823
  420CHL1   C15 5211   7.183   5.053   7.168  0.3981 -0.3239 -0.1238
  420CHL1  H15A 5212   7.267   4.998   7.120  1.2606 -0.8131  1.8468
  420CHL1  H15B 5213   7.129   4.979   7.230  2.6957 -1.7688  0.2706
  420CHL1   C16 5214   7.095   5.122   7.063  0.8139  0.5037  0.0567
  420CHL1  H16A 5215   7.126   5.085   6.963 -3.3707  1.3479 -1.7539
  420CHL1  H16B 5216   6.987   5.100   7.079  1.0791 -1.0879 -0.1646
  420CHL1   C17 5217   7.130   5.271   7.073 -0.4326  0.7569  0.9328
  420CHL1   H17 5218   7.055   5.319   7.140 -0.6051 -1.1554  2.1864
  420CHL1   C13 5219   7.260   5.282   7.147 -0.0299 -0.6151  0.4478
  420CHL1   C18 5220   7.365   5.249   7.039  0.3359  0.4877  0.4628
  420CHL1  H18A 5221   7.328   5.170   6.971  1.7415  0.1469  0.0665
  420CHL1  H18B 5222   7.397   5.337   6.979  1.2503  1.2680  2.0248
  420CHL1  H18C 5223   7.460   5.207   7.079  0.6564  1.0493  0.3132
  420CHL1   C12 5224   7.288   5.408   7.229  0.3826 -0.1962 -0.3272
  420CHL1  H12A 5225   7.312   5.493   7.161  0.2667 -0.3865 -0.6034
  420CHL1  H12B 5226   7.196   5.446   7.278  2.2587  1.7974  1.9727
  420CHL1   C11 5227   7.406   5.386   7.324  0.2782 -0.1883 -0.1971
  420CHL1  H11A 5228   7.492   5.366   7.258 -0.1835  3.1124 -2.0036
  420CHL1  H11B 5229   7.416   5.474   7.392 -0.9450 -0.9634  1.0435
  420CHL1    C9 5230   7.387   5.272   7.426  0.2336  0.4252  0.4923
  420CHL1    H9 5231   7.295   5.297   7.482  0.2857  2.5116 -0.2499
  420CHL1   C10 5232   7.493   5.261   7.532  0.4761  0.1664  0.2254
  420CHL1   C19 5233   7.635   5.250   7.473  0.3392  0.6109 -0.1959
  420CHL1  H19A 5234   7.726   5.236   7.535  1.7893  1.2892 -2.0613
  420CHL1  H19B 5235   7.630   5.169   7.398 -0.8353 -1.2052  1.7306
  420CHL1  H19C 5236   7.654   5.341   7.413 -0.9226  1.5913  0.8169
  420CHL1    C1 5237   7.486   5.379   7.630  0.0972  0.1193  0.2552
  420CHL1   H1A 5238   7.524   5.472   7.583 -0.2795 -0.5873 -1.5109
  420CHL1   H1B 5239   7.379   5.396   7.655 -0.2855  1.0630 -1.8168
  420CHL1    C2 5240   7.556   5.357   7.764 -0.1762  0.2472  0.4192
  420CHL1   H2A 5241   7.537   5.443   7.831  1.2888  1.5632 -0.7861
  420CHL1   H2B 5242   7.665   5.343   7.755 -0.1540  0.5197  0.2592
  420CHL1   C20 5243   7.103   5.347   6.946  0.3690 -0.6130 -0.0810
  420CHL1   H20 5244   7.177   5.314   6.870 -1.8501 -0.5632 -2.4028
  420CHL1   C21 5245   7.130   5.497   6.968 -0.6278 -0.4093 -0.2041
  420CHL1  H21A 5246   7.111   5.558   6.878  0.6945  0.6499  0.2120
  420CHL1  H21B 5247   7.237   5.523   6.978 -0.9937  0.2399  3.1356
  420CHL1  H21C 5248   7.076   5.540   7.055 -0.0944  4.2209 -1.9300
  420CHL1   C22 5249   6.967   5.308   6.886  0.7225 -0.7801 -0.7880
  420CHL1  H22A 5250   6.963   5.199   6.865  2.2222 -1.1149  0.4806
  420CHL1  H22B 5251   6.883   5.324   6.957  1.8990 -2.2319  1.0392
  420CHL1   C23 5252   6.938   5.384   6.756 -0.5239 -0.9146 -0.6053
  420CHL1  H23A 5253   6.831   5.365   6.736 -0.8901  0.3448  0.0500
  420CHL1  H23B 5254   6.944   5.493   6.777 -1.6507 -1.1182  1.0007
  420CHL1   C24 5255   7.035   5.348   6.643 -0.0684 -0.0037 -0.5137
  420CHL1  H24A 5256   7.134   5.395   6.661 -0.1041  0.2150 -0.8745
  420CHL1  H24B 5257   7.033   5.237   6.645 -1.6643 -0.0042  2.2063
  420CHL1   C25 5258   6.986   5.393   6.504 -0.0537  0.3773 -0.3951
  420CHL1   H25 5259   6.883   5.356   6.487  0.4096 -0.1834 -2.2035
  420CHL1   C26 5260   6.967   5.546   6.494 -0.2757  0.3945  0.2538
  420CHL1  H26A 5261   7.060   5.601   6.520  1.5912 -2.3126 -0.1851
  420CHL1  H26B 5262   6.925   5.582   6.398 -1.3768  1.2129  1.0135
  420CHL1  H26C 5263   6.887   5.578   6.564  0.0370  0.0566  0.7749
  420CHL1   C27 5264   7.076   5.332   6.396 -0.0729 -0.6604  0.1645
  420CHL1  H27A 5265   7.074   5.222   6.408 -4.3345 -0.9541 -1.5813
  420CHL1  H27B 5266   7.043   5.360   6.294 -0.6773 -2.1227 -0.0613
  420CHL1  H27C 5267   7.179   5.371   6.410 -1.2816  2.7155  0.5294
  421CHL1    C3 5268   3.362   6.010   7.999 -0.3286 -0.2473 -0.0963
  421CHL1    H3 5269   3.252   6.007   7.982 -0.8651  0.8454  2.6893
  421CHL1    O3 5270   3.390   5.969   8.131 -0.5206 -0.2772 -0.0651
  421CHL1   H3' 5271   3.482   5.995   8.141 -0.5964  0.7490 -1.7798
  421CHL1    C4 5272   3.428   5.906   7.906 -0.3368 -0.0740 -0.2980
  421CHL1   H4A 5273   3.526   5.894   7.957 -1.3618 -0.8346  1.6033
  421CHL1   H4B 5274   3.370   5.812   7.918 -0.8800  0.1673 -0.9200
  421CHL1    C5 5275   3.433   5.950   7.763  0.0456  0.4368 -0.1294
  421CHL1    C6 5276   3.383   5.874   7.665 -0.2574 -0.2930  0.5868
  421CHL1    H6 5277   3.353   5.770   7.686  1.0058 -0.7104  0.3924
  421CHL1    C7 5278   3.363   5.911   7.521 -0.4010  0.3338  0.7668
  421CHL1   H7A 5279   3.376   5.810   7.476 -1.7930  0.6683 -0.4689
  421CHL1   H7B 5280   3.257   5.934   7.498 -0.3063 -0.9309 -1.2141
  421CHL1    C8 5281   3.446   6.033   7.478  0.1430 -0.3280 -0.1035
  421CHL1    H8 5282   3.553   6.004   7.472  0.4833  0.7122  0.5594
  421CHL1   C14 5283   3.401   6.082   7.344  0.5341 -0.6651 -0.3577
  421CHL1   H14 5284   3.292   6.104   7.348  0.5444 -0.5500 -0.6426
  421CHL1   C15 5285   3.406   5.980   7.228 -0.0402 -0.3897 -0.6244
  421CHL1  H15A 5286   3.495   5.914   7.233  0.1667 -0.0863 -0.2674
  421CHL1  H15B 5287   3.328   5.902   7.243 -0.0166 -0.0341  1.7313
  421CHL1   C16 5288   3.403   6.070   7.104 -0.1578 -0.1577 -0.4559
  421CHL1  H16A 5289   3.504   6.059   7.058 -0.7362 -0.7717 -1.6143
  421CHL1  H16B 5290   3.319   6.067   7.031 -1.7054  0.7768  1.2402
  421CHL1   C17 5291   3.415   6.212   7.159  0.5589 -0.3292 -0.1503
  421CHL1   H17 5292   3.310   6.248   7.168  0.5498 -0.4906  0.4176
  421CHL1   C13 5293   3.469   6.208   7.299  0.0770 -0.2750  0.0409
  421CHL1   C18 5294   3.621   6.183   7.290  0.0677 -0.3673  0.1334
  421CHL1  H18A 5295   3.642   6.091   7.231 -0.6555  0.0560 -0.8248
  421CHL1  H18B 5296   3.680   6.262   7.240  2.8203 -0.7773  2.5039
  421CHL1  H18C 5297   3.675   6.164   7.385 -0.8099  0.6980  0.8759
  421CHL1   C12 5298   3.442   6.314   7.407 -0.1810 -0.7400  0.4406
  421CHL1  H12A 5299   3.494   6.410   7.383 -1.8389  0.4112  1.2747
  421CHL1  H12B 5300   3.334   6.339   7.396  0.5664  2.6319 -0.3645
  421CHL1   C11 5301   3.485   6.274   7.548 -0.3506 -0.1848  0.6503
  421CHL1  H11A 5302   3.595   6.287   7.560 -0.3014  0.8747 -0.6628
  421CHL1  H11B 5303   3.434   6.348   7.614 -0.5612 -1.6751  2.2069
  421CHL1    C9 5304   3.434   6.135   7.588 -0.0778 -0.4718  0.0059
  421CHL1    H9 5305   3.324   6.147   7.600  0.0537  0.8841 -0.0078
  421CHL1   C10 5306   3.465   6.093   7.728 -0.0773  0.5779  0.3283
  421CHL1   C19 5307   3.619   6.100   7.740 -0.0103  0.0122 -0.1153
  421CHL1  H19A 5308   3.651   6.062   7.641 -0.4215  2.7652 -1.4039
  421CHL1  H19B 5309   3.670   6.199   7.749 -1.0225  0.4013  2.1418
  421CHL1  H19C 5310   3.664   6.035   7.818 -0.2326  0.2811  0.2419
  421CHL1    C1 5311   3.396   6.189   7.826 -0.9139  0.0146  0.2971
  421CHL1   H1A 5312   3.438   6.290   7.809  0.3689 -0.6116 -0.4225
  421CHL1   H1B 5313   3.286   6.189   7.812 -1.0716  0.6635  1.3828
  421CHL1    C2 5314   3.417   6.151   7.973  0.1488 -0.4065  0.0466
  421CHL1   H2A 5315   3.360   6.220   8.039 -1.9528  0.7016 -2.7380
  421CHL1   H2B 5316   3.525   6.150   7.998  0.1143  1.5121  0.4724
  421CHL1   C20 5317   3.470   6.310   7.060  0.3102  0.0927  0.1196
  421CHL1   H20 5318   3.581   6.299   7.068  0.0570 -2.5068  1.0644
  421CHL1   C21 5319   3.431   6.454   7.097  0.1812  0.0339  0.2137
  421CHL1  H21A 5320   3.462   6.466   7.203  0.2638  1.0399  0.0853
  421CHL1  H21B 5321   3.320   6.455   7.090  0.1640  0.7485  0.5107
  421CHL1  H21C 5322   3.488   6.526   7.035 -1.8331 -0.1262 -1.9307
  421CHL1   C22 5323   3.433   6.284   6.913 -0.0419  0.5753  0.1221
  421CHL1  H22A 5324   3.456   6.178   6.890  2.6092  1.2339 -0.6180
  421CHL1  H22B 5325   3.325   6.311   6.911 -0.1198  0.2482 -0.2372
  421CHL1   C23 5326   3.514   6.368   6.814 -0.4144  0.4176 -0.3222
  421CHL1  H23A 5327   3.556   6.461   6.859 -1.1787  1.6172 -2.0025
  421CHL1  H23B 5328   3.603   6.307   6.787 -1.7738 -3.1660  2.4825
  421CHL1   C24 5329   3.434   6.401   6.688  0.0777 -0.1566 -0.7928
  421CHL1  H24A 5330   3.395   6.302   6.659  1.8848 -0.8026 -1.1490
  421CHL1  H24B 5331   3.364   6.476   6.731  0.6817 -0.9213  1.7054
  421CHL1   C25 5332   3.514   6.461   6.572 -0.0467  0.4612 -0.5658
  421CHL1   H25 5333   3.601   6.397   6.546 -1.4676 -2.0125  0.4845
  421CHL1   C26 5334   3.425   6.462   6.446 -0.0747 -0.5960 -0.5578
  421CHL1  H26A 5335   3.323   6.492   6.478 -0.4230 -1.1703 -1.0959
  421CHL1  H26B 5336   3.449   6.543   6.374 -1.5358  0.5379  0.1979
  421CHL1  H26C 5337   3.416   6.365   6.392 -0.2358 -0.8968  0.0069
  421CHL1   C27 5338   3.550   6.609   6.596  0.4541  0.3313 -0.4982
  421CHL1  H27A 5339   3.605   6.654   6.511  2.8595 -2.1171 -0.3653
  421CHL1  H27B 5340   3.457   6.667   6.616  1.1175  1.0048  0.6455
  421CHL1  H27C 5341   3.618   6.618   6.682  1.0430  2.0128 -1.0959
  422CHL1    C3 5342   6.002   3.381   8.169  0.1632 -0.1507 -0.4071
  422CHL1    H3 5343   6.032   3.488   8.179  1.8331 -0.7336  1.2461
  422CHL1    O3 5344   5.901   3.359   8.265  0.1790  0.6851 -0.1856
  422CHL1   H3' 5345   5.820   3.396   8.230 -0.9129  0.4335  1.8886
  422CHL1    C4 5346   5.943   3.369   8.027  0.1486 -0.3823 -0.3803
  422CHL1   H4A 5347   5.903   3.265   8.027 -1.9076  0.2384  3.4459
  422CHL1   H4B 5348   5.852   3.431   8.012  0.0008 -0.9576 -2.0133
  422CHL1    C5 5349   6.055   3.387   7.928  0.8009  0.4899  0.4934
  422CHL1    C6 5350   6.055   3.483   7.835 -0.2000 -0.2819 -0.3210
  422CHL1    H6 5351   5.972   3.555   7.839  1.8572  2.1821  1.1714
  422CHL1    C7 5352   6.164   3.509   7.735 -0.0629 -0.3296 -0.1843
  422CHL1   H7A 5353   6.111   3.533   7.640 -0.8387 -1.0255  0.0515
  422CHL1   H7B 5354   6.228   3.594   7.766  0.3576 -0.3968 -0.8564
  422CHL1    C8 5355   6.252   3.384   7.716 -0.2684 -0.4414 -0.4128
  422CHL1    H8 5356   6.197   3.304   7.663 -1.9695  0.2663  0.2150
  422CHL1   C14 5357   6.370   3.420   7.630 -0.2690  0.0246 -0.2207
  422CHL1   H14 5358   6.425   3.499   7.686  1.3159 -2.2286  1.5659
  422CHL1   C15 5359   6.346   3.468   7.486  0.1580  0.2634 -0.2143
  422CHL1  H15A 5360   6.271   3.402   7.437  0.5854  1.2230 -2.2751
  422CHL1  H15B 5361   6.307   3.572   7.476 -2.3732 -0.0774  3.8388
  422CHL1   C16 5362   6.489   3.465   7.434  0.1763  0.2887 -0.1656
  422CHL1  H16A 5363   6.488   3.425   7.331  0.0719  1.3367 -0.5910
  422CHL1  H16B 5364   6.517   3.573   7.432 -1.1614  0.6800  0.9374
  422CHL1   C17 5365   6.574   3.377   7.527  0.1152 -0.0008 -0.3860
  422CHL1   H17 5366   6.626   3.451   7.591 -0.6096 -0.1347  0.3770
  422CHL1   C13 5367   6.476   3.314   7.622  0.1708  0.4482 -0.0343
  422CHL1   C18 5368   6.416   3.193   7.549 -0.0809  0.4145  0.2253
  422CHL1  H18A 5369   6.398   3.217   7.442  2.6333  3.6572  0.3115
  422CHL1  H18B 5370   6.484   3.106   7.547  0.2503  0.6868 -1.2629
  422CHL1  H18C 5371   6.321   3.156   7.593 -1.5280  0.3708 -2.6743
  422CHL1   C12 5372   6.518   3.278   7.766 -0.5534  0.5396  0.2058
  422CHL1  H12A 5373   6.602   3.205   7.773  0.4687  1.2546 -2.9869
  422CHL1  H12B 5374   6.555   3.368   7.819  1.6943  0.1206 -0.5438
  422CHL1   C11 5375   6.402   3.226   7.850  0.0348 -0.3680  0.4730
  422CHL1  H11A 5376   6.379   3.123   7.817 -2.8685 -0.5931  2.7172
  422CHL1  H11B 5377   6.431   3.214   7.957  0.8151  0.5295  0.3799
  422CHL1    C9 5378   6.289   3.331   7.851  0.0558 -0.3329 -0.4584
  422CHL1    H9 5379   6.339   3.416   7.902  0.9020 -1.1427  0.0861
  422CHL1   C10 5380   6.171   3.292   7.935  0.1993 -0.3165 -0.2480
  422CHL1   C19 5381   6.114   3.154   7.897  0.9388 -0.7429  0.1505
  422CHL1  H19A 5382   6.022   3.123   7.952  1.2291  2.2683  2.6092
  422CHL1  H19B 5383   6.087   3.155   7.789 -0.5965  0.8429  0.4840
  422CHL1  H19C 5384   6.184   3.069   7.910  0.1840 -1.3536  0.3031
  422CHL1    C1 5385   6.217   3.290   8.082  0.0278 -0.7591 -0.1995
  422CHL1   H1A 5386   6.292   3.209   8.098  0.5866 -0.3644 -0.7446
  422CHL1   H1B 5387   6.267   3.386   8.105 -3.3035  0.8138  1.0134
  422CHL1    C2 5388   6.116   3.281   8.196 -0.6350 -1.1860 -0.8128
  422CHL1   H2A 5389   6.157   3.307   8.296  0.2783  0.2616 -1.5298
  422CHL1   H2B 5390   6.076   3.179   8.215 -0.0847 -1.0754  1.1742
  422CHL1   C20 5391   6.680   3.301   7.453  0.0095  0.0098 -0.5492
  422CHL1   H20 5392   6.632   3.233   7.379 -1.0278  0.2172 -0.0819
  422CHL1   C21 5393   6.754   3.214   7.556  0.2027  0.2221 -0.5106
  422CHL1  H21A 5394   6.828   3.139   7.519  1.6359 -0.7280  3.7482
  422CHL1  H21B 5395   6.686   3.141   7.605  1.7000 -1.0022 -0.1643
  422CHL1  H21C 5396   6.783   3.281   7.639 -0.2301  0.1071 -0.2629
  422CHL1   C22 5397   6.780   3.382   7.369  0.0210  0.4028 -0.1563
  422CHL1  H22A 5398   6.750   3.481   7.328 -0.1248  0.5477  0.2960
  422CHL1  H22B 5399   6.853   3.412   7.447  0.7755  2.5218 -1.5787
  422CHL1   C23 5400   6.841   3.295   7.260 -0.1977  0.0114  0.0315
  422CHL1  H23A 5401   6.944   3.320   7.226  0.3974  0.6718  2.1975
  422CHL1  H23B 5402   6.852   3.188   7.290 -1.3690 -0.6029 -1.5773
  422CHL1   C24 5403   6.753   3.288   7.135 -0.1734 -0.3435  0.0318
  422CHL1  H24A 5404   6.645   3.286   7.164 -0.6542  0.8863 -1.5328
  422CHL1  H24B 5405   6.751   3.382   7.076 -1.7800  0.6159  1.5194
  422CHL1   C25 5406   6.776   3.167   7.043  0.2822 -0.1309 -0.1342
  422CHL1   H25 5407   6.773   3.073   7.101  1.7368 -0.4123 -0.4762
  422CHL1   C26 5408   6.662   3.160   6.940 -0.0319  0.0314  0.2022
  422CHL1  H26A 5409   6.634   3.264   6.913  1.1489  0.1739 -0.5313
  422CHL1  H26B 5410   6.695   3.108   6.848  3.5758  1.7741  0.3452
  422CHL1  H26C 5411   6.583   3.101   6.991  0.2727 -0.8950 -0.3900
  422CHL1   C27 5412   6.913   3.180   6.973  0.2889  0.7128  0.0212
  422CHL1  H27A 5413   6.909   3.262   6.899  1.0906 -0.7395 -1.6926
  422CHL1  H27B 5414   6.994   3.206   7.045  2.8917  0.7344 -2.7467
  422CHL1  H27C 5415   6.927   3.088   6.912 -0.5208  1.5003 -1.4013
  423CHL1    C3 5416   2.746   6.232   7.749 -0.0148 -0.4585  0.8095
  423CHL1    H3 5417   2.659   6.301   7.734  0.9375  0.4608 -0.7842
  423CHL1    O3 5418   2.752   6.191   7.884 -0.4619 -0.5385  0.8075
  423CHL1   H3' 5419   2.826   6.130   7.872  0.7513  1.4230 -3.8550
  423CHL1    C4 5420   2.728   6.109   7.658 -0.2153  0.1953 -0.0590
  423CHL1   H4A 5421   2.811   6.039   7.682  0.1362  0.3693 -0.7630
  423CHL1   H4B 5422   2.634   6.059   7.689 -0.9205  1.7997  0.4774
  423CHL1    C5 5423   2.727   6.144   7.512 -0.1514  0.0600 -0.0912
  423CHL1    C6 5424   2.623   6.113   7.433  0.1606  0.3839 -0.6280
  423CHL1    H6 5425   2.535   6.065   7.477 -1.0179  2.3672 -0.7351
  423CHL1    C7 5426   2.633   6.131   7.284  0.2260  0.5290 -0.6055
  423CHL1   H7A 5427   2.609   6.039   7.226  2.6484 -0.4063 -0.2456
  423CHL1   H7B 5428   2.562   6.209   7.247 -0.9091  0.1903  0.7723
  423CHL1    C8 5429   2.772   6.169   7.230  0.4984 -0.2726 -0.4804
  423CHL1    H8 5430   2.831   6.075   7.232  2.0152  0.6672  0.2976
  423CHL1   C14 5431   2.765   6.208   7.085 -0.7903  0.4727 -0.2335
  423CHL1   H14 5432   2.690   6.289   7.074  0.7929  1.8860 -1.0635
  423CHL1   C15 5433   2.729   6.096   6.986  0.0196  0.4744 -0.5391
  423CHL1  H15A 5434   2.788   6.010   7.022  1.0724  1.9831  1.5349
  423CHL1  H15B 5435   2.622   6.065   6.986 -0.7990  3.0175  1.0898
  423CHL1   C16 5436   2.789   6.149   6.855 -0.0767  0.6873 -0.4959
  423CHL1  H16A 5437   2.868   6.077   6.828  0.1462  0.1592  1.4180
  423CHL1  H16B 5438   2.706   6.154   6.781  0.0477  1.8088 -0.5846
  423CHL1   C17 5439   2.859   6.282   6.889 -0.4099  0.6368  0.4276
  423CHL1   H17 5440   2.785   6.361   6.865 -1.8669 -0.6372  0.5699
  423CHL1   C13 5441   2.892   6.271   7.035 -0.0021 -0.7053  0.2484
  423CHL1   C18 5442   3.014   6.179   7.054  0.6471  0.2111  0.5814
  423CHL1  H18A 5443   3.007   6.086   6.995 -0.4605 -0.0426  1.0841
  423CHL1  H18B 5444   3.108   6.234   7.036  0.3155 -0.1954 -3.2172
  423CHL1  H18C 5445   3.017   6.143   7.160  1.5550  0.9414  0.8154
  423CHL1   C12 5446   2.922   6.396   7.120 -0.4501 -0.7287  0.4426
  423CHL1  H12A 5447   3.004   6.451   7.069  0.2521 -0.9478  1.3096
  423CHL1  H12B 5448   2.834   6.463   7.110  1.4452  1.8362  0.1913
  423CHL1   C11 5449   2.945   6.361   7.267  0.1830 -0.4629  0.4066
  423CHL1  H11A 5450   3.043   6.311   7.279  0.4497  0.2854  1.5175
  423CHL1  H11B 5451   2.948   6.457   7.324 -2.9725  0.1369 -0.2449
  423CHL1    C9 5452   2.833   6.271   7.321 -0.3044 -0.1515 -0.0720
  423CHL1    H9 5453   2.758   6.352   7.315  0.4554  0.5064 -0.9594
  423CHL1   C10 5454   2.843   6.225   7.464 -0.2515  0.3038  0.0718
  423CHL1   C19 5455   2.964   6.130   7.468 -0.4056  0.1323  0.6876
  423CHL1  H19A 5456   3.060   6.187   7.461 -0.2639 -0.1662  0.1316
  423CHL1  H19B 5457   2.976   6.060   7.554 -1.9619  0.7218  1.4239
  423CHL1  H19C 5458   2.961   6.065   7.378 -3.6523 -1.5553  1.8674
  423CHL1    C1 5459   2.872   6.340   7.561  0.5174 -0.1635  0.4113
  423CHL1   H1A 5460   2.969   6.387   7.534  0.1996  0.9105  1.0279
  423CHL1   H1B 5461   2.793   6.418   7.554  1.9485  1.2978 -0.0677
  423CHL1    C2 5462   2.877   6.303   7.710 -0.1460 -0.4575  0.3626
  423CHL1   H2A 5463   2.875   6.400   7.763 -0.4075 -1.1733  1.7022
  423CHL1   H2B 5464   2.967   6.239   7.718 -1.9070 -3.1405  0.0939
  423CHL1   C20 5465   2.972   6.304   6.792 -0.4978 -0.2642  0.1114
  423CHL1   H20 5466   3.036   6.214   6.808  1.3802  0.9694 -0.1597
  423CHL1   C21 5467   3.053   6.432   6.818 -0.2445 -0.2939 -0.5158
  423CHL1  H21A 5468   3.125   6.459   6.738  1.5173  2.7506  1.8658
  423CHL1  H21B 5469   3.109   6.414   6.913 -2.0920 -1.3909  0.4372
  423CHL1  H21C 5470   2.995   6.523   6.843 -0.3967 -0.4001 -0.4783
  423CHL1   C22 5471   2.930   6.303   6.644  0.4879  0.6301 -0.1825
  423CHL1  H22A 5472   2.850   6.231   6.618 -0.4694  1.7938 -0.5838
  423CHL1  H22B 5473   2.891   6.407   6.634 -0.9343 -0.0078 -1.7524
  423CHL1   C23 5474   3.042   6.279   6.543  0.2773  0.6104 -0.4099
  423CHL1  H23A 5475   3.092   6.375   6.516 -1.7766  1.3923 -1.7141
  423CHL1  H23B 5476   3.118   6.209   6.583 -1.5353 -1.7241 -0.8282
  423CHL1   C24 5477   2.984   6.231   6.410  0.5243  0.3786 -0.4346
  423CHL1  H24A 5478   2.940   6.133   6.439 -0.3880  0.8878 -0.0344
  423CHL1  H24B 5479   2.900   6.303   6.397  2.0812  2.4687  0.6425
  423CHL1   C25 5480   3.080   6.223   6.290  0.5363 -0.5939 -0.3701
  423CHL1   H25 5481   3.142   6.315   6.292 -0.9549  0.4406  0.7703
  423CHL1   C26 5482   3.168   6.101   6.323  0.7064 -0.3715  0.0047
  423CHL1  H26A 5483   3.216   6.107   6.423  0.7204  0.7939 -0.0576
  423CHL1  H26B 5484   3.109   6.007   6.313  0.6074 -0.5421  1.7301
  423CHL1  H26C 5485   3.252   6.109   6.252  0.7795  1.9303  0.2690
  423CHL1   C27 5486   3.009   6.225   6.154 -0.1757  0.1750 -0.0000
  423CHL1  H27A 5487   2.944   6.135   6.146 -0.7248  0.4408  1.3046
  423CHL1  H27B 5488   2.946   6.316   6.149 -0.1945  0.1809  0.3146
  423CHL1  H27C 5489   3.085   6.229   6.074 -1.3449  1.9669 -1.0905
  424CHL1    C3 5490   3.112   6.872   7.737  0.2333 -0.0104  0.3397
  424CHL1    H3 5491   3.016   6.917   7.704  1.2386  0.6981 -1.8775
  424CHL1    O3 5492   3.095   6.846   7.875  0.1531 -0.3404  0.2670
  424CHL1   H3' 5493   3.094   6.928   7.925 -0.3501  0.6464 -1.2752
  424CHL1    C4 5494   3.139   6.743   7.658  0.5233  0.0491  0.3406
  424CHL1   H4A 5495   3.221   6.684   7.705  0.6952  0.0396  0.0347
  424CHL1   H4B 5496   3.049   6.682   7.679 -1.0591  1.5736 -1.6234
  424CHL1    C5 5497   3.151   6.768   7.511 -0.1997 -0.1439  0.2491
  424CHL1    C6 5498   3.066   6.712   7.423  0.1254 -0.1960 -0.0355
  424CHL1    H6 5499   2.979   6.651   7.453 -0.7845  1.8981  1.8929
  424CHL1    C7 5500   3.082   6.734   7.275  0.0229  0.0564 -0.0075
  424CHL1   H7A 5501   3.080   6.637   7.221  2.6954  0.2812 -0.6396
  424CHL1   H7B 5502   2.998   6.801   7.244  0.1089  1.2804  2.1609
  424CHL1    C8 5503   3.218   6.791   7.232 -0.1958  0.3639 -0.3004
  424CHL1    H8 5504   3.289   6.707   7.251 -0.4698  0.7105  2.5739
  424CHL1   C14 5505   3.217   6.845   7.092  0.0127  0.4531 -0.2669
  424CHL1   H14 5506   3.135   6.919   7.082 -0.1824  0.1089 -1.4952
  424CHL1   C15 5507   3.170   6.743   6.986 -0.3372  0.0707  0.2527
  424CHL1  H15A 5508   3.217   6.643   7.002 -1.0701 -0.2970  0.1652
  424CHL1  H15B 5509   3.060   6.754   6.982 -0.4569  0.7559  3.0550
  424CHL1   C16 5510   3.216   6.810   6.856 -0.4632 -0.1211  0.1095
  424CHL1  H16A 5511   3.279   6.735   6.804 -0.3375 -0.2532  0.4458
  424CHL1  H16B 5512   3.131   6.853   6.799  0.3019  1.7397  0.3068
  424CHL1   C17 5513   3.302   6.931   6.894 -0.3815  0.0148 -0.5063
  424CHL1   H17 5514   3.240   7.023   6.890 -1.3223 -0.5419  0.6437
  424CHL1   C13 5515   3.342   6.906   7.036 -0.0837  0.4263 -0.5155
  424CHL1   C18 5516   3.461   6.807   7.039 -0.2345  0.2540  0.1056
  424CHL1  H18A 5517   3.543   6.876   7.010  0.1925  0.1387  1.0273
  424CHL1  H18B 5518   3.475   6.768   7.141 -2.4999 -2.2520 -0.4319
  424CHL1  H18C 5519   3.465   6.728   6.961  1.7791  1.3127 -0.9402
  424CHL1   C12 5520   3.366   7.028   7.127  0.0126 -0.2289  0.3591
  424CHL1  H12A 5521   3.464   7.071   7.096  0.0550 -1.0468 -0.6985
  424CHL1  H12B 5522   3.288   7.107   7.119  0.5867  0.5858  2.4033
  424CHL1   C11 5523   3.377   6.983   7.272  0.1099 -0.4002  0.2986
  424CHL1  H11A 5524   3.478   6.940   7.291 -0.1006 -0.9833  0.0875
  424CHL1  H11B 5525   3.382   7.076   7.333  0.5166  0.7045 -1.3536
  424CHL1    C9 5526   3.257   6.902   7.324 -0.1585 -0.0643  0.2056
  424CHL1    H9 5527   3.174   6.976   7.323 -0.9017 -0.7849  2.7551
  424CHL1   C10 5528   3.255   6.869   7.470 -0.4291  0.0884  0.2353
  424CHL1   C19 5529   3.386   6.800   7.511 -0.6344  0.1122  0.9450
  424CHL1  H19A 5530   3.397   6.709   7.448  1.6212  1.1398 -0.2455
  424CHL1  H19B 5531   3.477   6.861   7.495 -0.3798 -1.1271 -3.5402
  424CHL1  H19C 5532   3.395   6.774   7.619  1.1951  3.0035  1.5874
  424CHL1    C1 5533   3.240   6.998   7.552 -0.3333 -0.0629  0.4937
  424CHL1   H1A 5534   3.332   7.057   7.533  0.5708 -1.2465  1.0599
  424CHL1   H1B 5535   3.152   7.062   7.528  0.3842  0.0933 -2.0503
  424CHL1    C2 5536   3.223   6.973   7.702  0.2553  0.0498  0.5803
  424CHL1   H2A 5537   3.197   7.069   7.751  1.2776  0.4791  0.3278
  424CHL1   H2B 5538   3.322   6.950   7.748  0.2314  0.0741  0.6432
  424CHL1   C20 5539   3.410   6.970   6.798  0.0188  0.0476 -0.0438
  424CHL1   H20 5540   3.492   6.895   6.800  0.1231  0.1627  0.0544
  424CHL1   C21 5541   3.471   7.109   6.826  0.8219 -0.3083  0.0268
  424CHL1  H21A 5542   3.538   7.110   6.915 -3.4846 -0.6081  3.6448
  424CHL1  H21B 5543   3.392   7.185   6.845  0.9852 -0.0833 -0.2005
  424CHL1  H21C 5544   3.527   7.145   6.737 -1.1999  0.2188 -1.1035
  424CHL1   C22 5545   3.345   6.975   6.659 -0.1431  0.0832  0.0340
  424CHL1  H22A 5546   3.305   6.874   6.638  0.0859 -0.3868  1.7030
  424CHL1  H22B 5547   3.266   7.053   6.654  0.9361  1.2366  0.1677
  424CHL1   C23 5548   3.446   7.012   6.549  0.3287 -0.0923  0.4036
  424CHL1  H23A 5549   3.450   7.123   6.549 -0.8058 -0.0273 -0.5375
  424CHL1  H23B 5550   3.543   6.962   6.570  0.5653 -0.7731 -2.0626
  424CHL1   C24 5551   3.387   6.960   6.418  0.1217  0.2748  0.3487
  424CHL1  H24A 5552   3.406   6.851   6.410  0.9084  0.4661 -0.8206
  424CHL1  H24B 5553   3.282   6.995   6.418 -0.8022 -2.2446  2.4068
  424CHL1   C25 5554   3.464   6.993   6.288  0.2180 -0.2914  0.2562
  424CHL1   H25 5555   3.408   6.945   6.205 -0.8140  1.5726 -0.1904
  424CHL1   C26 5556   3.455   7.139   6.240  0.4600 -0.2094  0.4628
  424CHL1  H26A 5557   3.351   7.171   6.221  0.6893 -0.0471 -0.5835
  424CHL1  H26B 5558   3.492   7.212   6.316 -0.4232  1.2268 -0.4478
  424CHL1  H26C 5559   3.511   7.155   6.146 -0.5413  1.2157  0.0778
  424CHL1   C27 5560   3.608   6.941   6.292  0.2739 -0.0959  0.9826
  424CHL1  H27A 5561   3.611   6.834   6.319  1.8563 -0.8567 -1.8371
  424CHL1  H27B 5562   3.662   6.959   6.196 -1.6824  4.3641  0.4511
  424CHL1  H27C 5563   3.646   7.010   6.371 -3.4324  1.4784  1.5846
  425CHL1    C3 5564   7.597   7.777   7.536  0.1039  0.3643  0.1271
  425CHL1    H3 5565   7.514   7.851   7.529  0.4606  0.9180  1.4132
  425CHL1    O3 5566   7.629   7.758   7.673  0.0009  0.1996  0.1279
  425CHL1   H3' 5567   7.686   7.832   7.696  0.4765 -0.6858  2.0146
  425CHL1    C4 5568   7.574   7.637   7.475  0.2810  0.4309 -0.0910
  425CHL1   H4A 5569   7.664   7.572   7.483  2.4522  3.0626 -1.3616
  425CHL1   H4B 5570   7.493   7.591   7.535  0.9681  1.0880  1.4105
  425CHL1    C5 5571   7.543   7.656   7.329 -0.1233 -0.0932 -0.0755
  425CHL1    C6 5572   7.427   7.608   7.284 -0.2996 -0.0391  0.3081
  425CHL1    H6 5573   7.357   7.555   7.351  0.9649 -1.1133  0.8339
  425CHL1    C7 5574   7.397   7.606   7.136 -0.0169  0.9215  0.2346
  425CHL1   H7A 5575   7.370   7.502   7.107 -2.7344  0.4991  3.6466
  425CHL1   H7B 5576   7.309   7.665   7.103  0.5045  1.1730 -0.7311
  425CHL1    C8 5577   7.516   7.658   7.053 -0.0798  0.5936 -0.0603
  425CHL1    H8 5578   7.588   7.574   7.042 -3.2265 -2.0240 -3.0604
  425CHL1   C14 5579   7.457   7.690   6.919 -0.3080  0.1063 -0.0805
  425CHL1   H14 5580   7.379   7.766   6.941  0.1077  0.4400  0.2690
  425CHL1   C15 5581   7.391   7.580   6.834 -0.8155  0.1413  0.2654
  425CHL1  H15A 5582   7.450   7.489   6.857  0.7490  1.2045  0.6163
  425CHL1  H15B 5583   7.291   7.543   6.865 -0.1663 -1.6106  0.3597
  425CHL1   C16 5584   7.406   7.635   6.692  0.1559 -0.2644  0.2061
  425CHL1  H16A 5585   7.469   7.564   6.635  0.1215 -0.2379  0.1339
  425CHL1  H16B 5586   7.310   7.632   6.636  2.1495  0.7007 -3.6426
  425CHL1   C17 5587   7.473   7.773   6.706 -0.3164 -0.0227  0.0887
  425CHL1   H17 5588   7.394   7.847   6.732 -1.5541 -0.8625 -1.1476
  425CHL1   C13 5589   7.557   7.758   6.829 -0.2479  0.2212  0.0726
  425CHL1   C18 5590   7.665   7.652   6.800  0.0583  0.6399 -0.3162
  425CHL1  H18A 5591   7.750   7.673   6.732  0.4075 -3.0247 -1.1855
  425CHL1  H18B 5592   7.711   7.622   6.896 -2.3754  0.3542  0.8411
  425CHL1  H18C 5593   7.627   7.559   6.753  0.0962  1.3479 -1.8184
  425CHL1   C12 5594   7.612   7.888   6.890 -0.2165  0.3656 -0.2638
  425CHL1  H12A 5595   7.687   7.936   6.823  0.9685 -1.5951 -0.4378
  425CHL1  H12B 5596   7.529   7.961   6.897 -0.0973  0.3442  2.1943
  425CHL1   C11 5597   7.675   7.866   7.028  0.0784  0.7933 -0.3275
  425CHL1  H11A 5598   7.769   7.812   7.007  0.8935  1.6133  1.0840
  425CHL1  H11B 5599   7.696   7.964   7.075 -1.4352  1.5744 -1.1622
  425CHL1    C9 5600   7.585   7.776   7.115  0.9868  0.0326 -0.1687
  425CHL1    H9 5601   7.499   7.844   7.133  0.7599  0.2488 -1.8979
  425CHL1   C10 5602   7.642   7.732   7.246  0.0033  0.1676  0.3118
  425CHL1   C19 5603   7.773   7.654   7.224 -0.1043  0.0808 -0.0231
  425CHL1  H19A 5604   7.752   7.561   7.168  0.4453  0.5951 -1.1174
  425CHL1  H19B 5605   7.844   7.713   7.161  0.2796  1.0101  1.2247
  425CHL1  H19C 5606   7.822   7.633   7.322 -1.3688 -1.0894  0.3949
  425CHL1    C1 5607   7.681   7.861   7.321  0.0365  0.1594  0.3091
  425CHL1   H1A 5608   7.761   7.915   7.267  0.3470 -1.6615 -1.1417
  425CHL1   H1B 5609   7.591   7.926   7.330  0.3317  1.6156 -4.6400
  425CHL1    C2 5610   7.720   7.837   7.467  0.1453  0.5280  0.3417
  425CHL1   H2A 5611   7.742   7.938   7.508  0.9801  0.1917  0.7565
  425CHL1   H2B 5612   7.810   7.773   7.482  0.3567  0.4082 -1.2678
  425CHL1   C20 5613   7.539   7.821   6.580 -0.2117 -0.4255 -0.0117
  425CHL1   H20 5614   7.649   7.804   6.586 -0.3054 -0.5686  1.9068
  425CHL1   C21 5615   7.513   7.973   6.576  0.2211 -0.3344  0.4172
  425CHL1  H21A 5616   7.419   7.991   6.519 -0.5655 -1.2175  1.3850
  425CHL1  H21B 5617   7.605   8.027   6.545  0.8106 -0.3090  2.1146
  425CHL1  H21C 5618   7.495   8.023   6.674 -1.7816  1.2229 -0.6496
  425CHL1   C22 5619   7.488   7.756   6.451 -0.5636  0.1654 -0.1741
  425CHL1  H22A 5620   7.517   7.649   6.451  1.4667  0.6549 -0.2630
  425CHL1  H22B 5621   7.380   7.781   6.444 -0.4792  1.2709  1.7523
  425CHL1   C23 5622   7.567   7.805   6.329  0.2132 -0.1952  0.1776
  425CHL1  H23A 5623   7.537   7.910   6.310  1.4112  0.5959  2.2871
  425CHL1  H23B 5624   7.677   7.807   6.345  0.0952  2.5914  1.2567
  425CHL1   C24 5625   7.554   7.724   6.200  0.1186  0.0679  0.0210
  425CHL1  H24A 5626   7.611   7.763   6.113  0.2218 -1.4460 -0.6229
  425CHL1  H24B 5627   7.586   7.620   6.222 -0.2777  0.2109  1.3427
  425CHL1   C25 5628   7.404   7.706   6.172  0.1254  0.0672 -0.0146
  425CHL1   H25 5629   7.351   7.659   6.257  0.7964 -1.3403 -0.3393
  425CHL1   C26 5630   7.330   7.837   6.138 -0.9517 -0.5185  0.0499
  425CHL1  H26A 5631   7.311   7.895   6.232  0.4814 -1.0885  0.7141
  425CHL1  H26B 5632   7.374   7.886   6.049 -0.7741 -1.9475 -0.6817
  425CHL1  H26C 5633   7.223   7.820   6.114 -1.4081  1.7034  0.2964
  425CHL1   C27 5634   7.394   7.603   6.059 -0.2190  0.0301  0.0478
  425CHL1  H27A 5635   7.289   7.574   6.039  0.0306  0.4680 -2.2403
  425CHL1  H27B 5636   7.428   7.656   5.967  1.5920  0.1677  0.7485
  425CHL1  H27C 5637   7.454   7.510   6.075 -0.3987  0.1738  1.6443
  426CHL1    C3 5638   0.511   5.112   7.547  0.1407  0.1300  0.1378
  426CHL1    H3 5639   0.595   5.181   7.528  0.4302  0.2981  1.8567
  426CHL1    O3 5640   0.533   5.030   7.661  0.3620 -0.6559 -0.4618
  426CHL1   H3' 5641   0.628   5.017   7.657  0.9864  2.9470 -0.4443
  426CHL1    C4 5642   0.378   5.188   7.563  0.1040  0.1038 -0.0300
  426CHL1   H4A 5643   0.300   5.115   7.593 -0.5507  0.4635 -0.8420
  426CHL1   H4B 5644   0.388   5.258   7.649 -0.1551  2.0907 -1.5634
  426CHL1    C5 5645   0.346   5.252   7.432 -0.2363  0.1360  0.0688
  426CHL1    C6 5646   0.306   5.380   7.428  0.5086  0.3731  0.0542
  426CHL1    H6 5647   0.300   5.431   7.525  0.5906  1.5718 -0.5605
  426CHL1    C7 5648   0.245   5.454   7.312  0.2128  0.0008 -0.0304
  426CHL1   H7A 5649   0.148   5.495   7.348  0.5857  1.8824 -1.0369
  426CHL1   H7B 5650   0.305   5.541   7.278 -1.2357  1.3997  0.8484
  426CHL1    C8 5651   0.208   5.358   7.198  0.1904 -0.0451  0.0147
  426CHL1    H8 5652   0.116   5.315   7.241 -0.1221  0.3853 -0.2146
  426CHL1   C14 5653   0.163   5.421   7.069 -0.4968 -0.4012  0.0807
  426CHL1   H14 5654   0.251   5.479   7.034  1.6653 -3.7198 -0.4447
  426CHL1   C15 5655   0.048   5.524   7.069 -0.4164 -0.3093  0.3652
  426CHL1  H15A 5656  -0.041   5.484   7.122  0.2396 -2.3958  0.0075
  426CHL1  H15B 5657   0.077   5.624   7.107  0.6581  0.0209 -1.2459
  426CHL1   C16 5658   0.003   5.533   6.923  1.1206 -0.0675 -0.1151
  426CHL1  H16A 5659  -0.107   5.513   6.926  0.9830  0.7341  0.4646
  426CHL1  H16B 5660   0.019   5.633   6.877 -1.5604  1.1893  1.4352
  426CHL1   C17 5661   0.085   5.427   6.848  1.0207 -0.1431 -0.1176
  426CHL1   H17 5662   0.174   5.483   6.815 -1.0965  1.5693 -3.4332
  426CHL1   C13 5663   0.129   5.330   6.955  0.0382 -0.4852 -0.0134
  426CHL1   C18 5664   0.004   5.245   6.982 -0.2016 -0.0219  0.3568
  426CHL1  H18A 5665  -0.090   5.282   6.937 -0.2914  0.1948  0.7212
  426CHL1  H18B 5666   0.020   5.140   6.947 -0.7460 -0.1901  0.5984
  426CHL1  H18C 5667  -0.006   5.230   7.092 -0.2575  0.3388  0.4021
  426CHL1   C12 5668   0.253   5.242   6.934  0.4747  0.1382 -0.0991
  426CHL1  H12A 5669   0.234   5.166   6.855  2.4296  0.1177 -0.5964
  426CHL1  H12B 5670   0.340   5.297   6.893 -1.6570  2.2794 -2.0608
  426CHL1   C11 5671   0.294   5.162   7.057 -0.4860 -0.1086  0.0736
  426CHL1  H11A 5672   0.223   5.078   7.074 -0.8241  0.8838  5.2376
  426CHL1  H11B 5673   0.395   5.115   7.049 -0.6838 -0.9589  1.9617
  426CHL1    C9 5674   0.308   5.247   7.185  0.1208 -0.1065  0.0091
  426CHL1    H9 5675   0.401   5.306   7.171  1.1530 -0.7999  3.2755
  426CHL1   C10 5676   0.330   5.166   7.309  0.3904  0.0356  0.0535
  426CHL1   C19 5677   0.210   5.072   7.326 -0.0740  0.5956 -0.0817
  426CHL1  H19A 5678   0.205   5.014   7.420 -2.8914  0.9193  0.0592
  426CHL1  H19B 5679   0.111   5.122   7.325 -0.1769  0.4814  1.6741
  426CHL1  H19C 5680   0.223   4.991   7.250  1.1827  1.4262 -0.7832
  426CHL1    C1 5681   0.456   5.079   7.299  0.3998  0.0669 -0.1159
  426CHL1   H1A 5682   0.459   5.001   7.220  2.7662 -0.0526  0.0149
  426CHL1   H1B 5683   0.543   5.142   7.273  0.7390  0.7734  2.4168
  426CHL1    C2 5684   0.494   5.011   7.431 -0.5866  0.1495  0.2211
  426CHL1   H2A 5685   0.585   4.953   7.403 -0.5923  0.6157 -0.8119
  426CHL1   H2B 5686   0.414   4.940   7.459 -0.0937 -0.5423 -0.1100
  426CHL1   C20 5687   0.038   5.369   6.718  0.0481  0.1988  0.0759
  426CHL1   H20 5688  -0.004   5.266   6.727  0.5273 -0.0046 -0.0136
  426CHL1   C21 5689   0.164   5.364   6.631 -0.0168  0.1358 -0.0147
  426CHL1  H21A 5690   0.152   5.308   6.536 -0.5441 -1.6654  1.0482
  426CHL1  H21B 5691   0.256   5.330   6.685  0.7573 -1.2420 -2.0639
  426CHL1  H21C 5692   0.190   5.464   6.592  1.2032  0.0103  0.4282
  426CHL1   C22 5693  -0.081   5.442   6.652 -0.0459  0.0358  0.0637
  426CHL1  H22A 5694  -0.166   5.440   6.723  0.3590  0.9086  0.5912
  426CHL1  H22B 5695  -0.051   5.549   6.648 -1.4266  0.3886 -1.5595
  426CHL1   C23 5696  -0.117   5.385   6.515 -0.5993 -0.2125  0.3084
  426CHL1  H23A 5697  -0.027   5.379   6.450 -0.3252  1.9211  0.4166
  426CHL1  H23B 5698  -0.154   5.282   6.535  2.6601 -1.1048  2.7318
  426CHL1   C24 5699  -0.215   5.467   6.432 -0.5848 -0.5201 -0.0142
  426CHL1  H24A 5700  -0.300   5.497   6.497 -0.1620  0.4978  0.0893
  426CHL1  H24B 5701  -0.160   5.559   6.404 -0.2758 -0.4003  0.9562
  426CHL1   C25 5702  -0.266   5.411   6.298  0.1923  0.2198 -0.6331
  426CHL1   H25 5703  -0.176   5.392   6.235  0.1828  2.3171 -1.3413
  426CHL1   C26 5704  -0.341   5.278   6.317  0.1515  0.3316  0.0080
  426CHL1  H26A 5705  -0.432   5.291   6.379  1.1046 -1.6913  1.9980
  426CHL1  H26B 5706  -0.351   5.228   6.218 -1.1741  1.8436 -0.6721
  426CHL1  H26C 5707  -0.280   5.208   6.378 -0.6745 -1.4458 -1.1205
  426CHL1   C27 5708  -0.350   5.505   6.211 -0.3215 -0.3690 -0.7883
  426CHL1  H27A 5709  -0.455   5.514   6.246 -0.9919 -1.8857 -2.2415
  426CHL1  H27B 5710  -0.298   5.603   6.199 -0.2157 -0.7054 -4.0743
  426CHL1  H27C 5711  -0.350   5.474   6.104  0.6741  1.4848 -1.3794
  427CHL1    C3 5712   3.490   7.452   7.530  0.3193  0.3795  0.0516
  427CHL1    H3 5713   3.590   7.407   7.515  0.3212  0.4554 -0.1707
  427CHL1    O3 5714   3.451   7.452   7.666  0.1861 -0.1349  0.0147
  427CHL1   H3' 5715   3.360   7.479   7.685  0.3176 -0.0172  0.4846
  427CHL1    C4 5716   3.481   7.599   7.484  0.1183  0.3602  0.0238
  427CHL1   H4A 5717   3.378   7.633   7.504 -0.6668 -2.7236  1.9420
  427CHL1   H4B 5718   3.555   7.650   7.549  1.9986 -1.1162 -0.8467
  427CHL1    C5 5719   3.514   7.617   7.338 -0.1902  0.5945 -0.0170
  427CHL1    C6 5720   3.622   7.685   7.300  0.3249 -0.1945  0.0057
  427CHL1    H6 5721   3.683   7.732   7.380 -1.5308 -0.1060  1.4273
  427CHL1    C7 5722   3.665   7.702   7.157  0.1608  0.9600  0.0811
  427CHL1   H7A 5723   3.698   7.806   7.140 -0.2528  1.4037  1.7754
  427CHL1   H7B 5724   3.760   7.647   7.143  0.9546  1.6666  2.2426
  427CHL1    C8 5725   3.556   7.653   7.060  0.2584 -0.0138  0.4503
  427CHL1    H8 5726   3.472   7.726   7.058  0.9331  0.7895 -1.5237
  427CHL1   C14 5727   3.602   7.642   6.918 -1.1334  0.4089 -0.0479
  427CHL1   H14 5728   3.683   7.566   6.913  0.4939  2.0503  0.0616
  427CHL1   C15 5729   3.670   7.766   6.857 -0.2061  0.0601  0.2639
  427CHL1  H15A 5730   3.626   7.863   6.890  1.5508  0.8233  0.4931
  427CHL1  H15B 5731   3.777   7.771   6.889  0.1373  0.8621 -0.9393
  427CHL1   C16 5732   3.654   7.753   6.705  0.2142  0.1171  0.2119
  427CHL1  H16A 5733   3.593   7.840   6.670 -1.7828 -0.6229  1.6236
  427CHL1  H16B 5734   3.752   7.763   6.655  0.5118  1.3255  0.9711
  427CHL1   C17 5735   3.580   7.619   6.690 -0.1277  0.3533 -0.2412
  427CHL1   H17 5736   3.648   7.532   6.700 -2.5386 -1.8079 -1.5820
  427CHL1   C13 5737   3.500   7.602   6.816 -0.5536  0.1624 -0.5388
  427CHL1   C18 5738   3.378   7.695   6.811 -0.6435  0.0777 -0.0214
  427CHL1  H18A 5739   3.407   7.797   6.776  2.5089 -0.3887  0.9511
  427CHL1  H18B 5740   3.305   7.657   6.736  0.4736 -0.5636 -0.8068
  427CHL1  H18C 5741   3.334   7.712   6.911  0.9698 -0.1398  0.7408
  427CHL1   C12 5742   3.459   7.460   6.859 -0.1489  0.0232 -0.6064
  427CHL1  H12A 5743   3.381   7.403   6.804  0.1913 -2.6649  1.4434
  427CHL1  H12B 5744   3.550   7.396   6.858  0.1391  0.3263  1.5064
  427CHL1   C11 5745   3.403   7.461   7.002  0.4475  0.0281 -0.3701
  427CHL1  H11A 5746   3.309   7.519   6.991 -0.1887 -0.4590  1.9650
  427CHL1  H11B 5747   3.380   7.353   7.017  1.7185 -0.4857 -1.8359
  427CHL1    C9 5748   3.495   7.524   7.107 -0.0470 -0.0046  0.0876
  427CHL1    H9 5749   3.582   7.455   7.116 -0.5099 -0.4973  0.9423
  427CHL1   C10 5750   3.431   7.536   7.242  0.1876 -0.0669  0.2047
  427CHL1   C19 5751   3.292   7.603   7.245  0.0448 -0.3796  0.6594
  427CHL1  H19A 5752   3.252   7.618   7.348 -2.8707 -1.1708 -0.2750
  427CHL1  H19B 5753   3.295   7.695   7.184  1.9979 -0.8696 -0.0662
  427CHL1  H19C 5754   3.217   7.541   7.193 -1.2727  2.4730 -1.0481
  427CHL1    C1 5755   3.422   7.393   7.297 -0.1414 -0.0547  0.1850
  427CHL1   H1A 5756   3.345   7.328   7.251  0.8517 -1.1318 -0.0182
  427CHL1   H1B 5757   3.519   7.339   7.290  0.3362  0.3368  2.6671
  427CHL1    C2 5758   3.388   7.374   7.445  0.1772  0.2901  0.3048
  427CHL1   H2A 5759   3.382   7.268   7.479 -2.7331  0.3227  0.1233
  427CHL1   H2B 5760   3.287   7.418   7.459  0.3143  0.6005  0.3239
  427CHL1   C20 5761   3.512   7.623   6.556 -0.0265  0.1565 -0.2982
  427CHL1   H20 5762   3.442   7.708   6.545 -1.4071 -1.0132 -0.7331
  427CHL1   C21 5763   3.435   7.493   6.529 -0.0007  0.1018 -0.1123
  427CHL1  H21A 5764   3.392   7.507   6.428  0.9555  2.2018 -0.2820
  427CHL1  H21B 5765   3.347   7.465   6.590 -0.1914 -0.5849 -0.6768
  427CHL1  H21C 5766   3.491   7.397   6.532 -2.8255 -1.6665 -0.4789
  427CHL1   C22 5767   3.621   7.628   6.448  0.0128  0.4017 -0.2481
  427CHL1  H22A 5768   3.681   7.719   6.469  1.8347 -1.3751  3.2784
  427CHL1  H22B 5769   3.683   7.536   6.457 -1.8554 -1.0914 -1.7616
  427CHL1   C23 5770   3.561   7.648   6.309 -0.4698  0.4062 -0.0388
  427CHL1  H23A 5771   3.502   7.559   6.277 -0.3036  0.7833 -1.4546
  427CHL1  H23B 5772   3.503   7.743   6.305  0.0954  0.7505 -0.0588
  427CHL1   C24 5773   3.671   7.661   6.203 -0.6603 -0.1037 -0.3046
  427CHL1  H24A 5774   3.724   7.754   6.232 -1.4873 -0.4244  2.6302
  427CHL1  H24B 5775   3.734   7.570   6.209 -1.7628 -0.8092  1.4835
  427CHL1   C25 5776   3.627   7.665   6.056  0.2159 -0.1943 -0.5714
  427CHL1   H25 5777   3.579   7.765   6.048  1.3826  0.6000  1.5502
  427CHL1   C26 5778   3.753   7.654   5.968  0.5458  0.0272 -0.1283
  427CHL1  H26A 5779   3.807   7.750   5.982 -0.5643  0.6789 -0.1932
  427CHL1  H26B 5780   3.818   7.566   5.989 -0.5267 -1.2101 -1.7140
  427CHL1  H26C 5781   3.720   7.654   5.862 -1.0647 -1.0804  0.3242
  427CHL1   C27 5782   3.519   7.557   6.035 -0.6462  0.5168  0.1216
  427CHL1  H27A 5783   3.424   7.597   6.075 -1.1161 -1.4697  1.0857
  427CHL1  H27B 5784   3.505   7.535   5.927  0.0477 -0.6506  0.2562
  427CHL1  H27C 5785   3.552   7.469   6.094 -0.2813  0.2165 -0.5179
  428CHL1    C3 5786   7.077   2.119   7.536  0.0688 -0.2465 -0.1267
  428CHL1    H3 5787   6.972   2.103   7.502  0.5396 -1.0716 -1.2718
  428CHL1    O3 5788   7.086   2.099   7.676 -0.0890  0.1802 -0.0532
  428CHL1   H3' 5789   7.181   2.104   7.691  0.0688 -2.4399  0.3829
  428CHL1    C4 5790   7.160   2.017   7.456  0.4544 -0.0732  0.0549
  428CHL1   H4A 5791   7.266   2.019   7.492  0.9539  1.0460 -1.3802
  428CHL1   H4B 5792   7.108   1.920   7.471 -0.4312  0.5653  1.2968
  428CHL1    C5 5793   7.150   2.050   7.310  0.0903 -0.1404  0.0662
  428CHL1    C6 5794   7.095   1.961   7.227 -0.6745  0.3025  0.0787
  428CHL1    H6 5795   7.075   1.860   7.265  1.5238  0.0668  0.7648
  428CHL1    C7 5796   7.062   1.977   7.081  0.2919  0.0358 -0.1813
[truncated: 5,868,620 more chars]
