# Supplementary material for: pKa Calculations of GPCRs: Understanding Protonation States in Receptor Activation
Source: J Chem Inf Model. 2024 Aug 16;64(17):6850–6. doi: 10.1021/acs.jcim.4c01125 (PMC11388449; doi:10.1021/acs.jcim.4c01125)
Supplement: Supplementary file 2 — ci4c01125_si_002.zip [file ci4c01125_si_002.zip › cb1r_inactive_prot_last.gro]

CB1R InactProt in POPC:CHL Membrane
90848
  100GLU    CAY    1   2.129   0.357   0.076  0.3947 -0.1455  0.2133
  100GLU    HY1    2   2.217   0.397   0.133  3.1305 -0.9900 -3.0958
  100GLU    HY2    3   2.052   0.339   0.153  1.3077  4.6081  2.6365
  100GLU    HY3    4   2.088   0.445   0.022  0.4068  0.7467  1.6008
  100GLU     CY    5   2.171   0.254  -0.022  0.0768  0.2864 -0.3829
  100GLU     OY    6   2.274   0.190   0.001 -0.0006  0.5893  0.8251
  100GLU      N    7   2.090   0.238  -0.129 -0.2609  0.0387 -0.0912
  100GLU     HN    8   2.014   0.302  -0.139  0.4636  1.0457  0.6401
  100GLU     CA    9   2.106   0.137  -0.229 -0.4044  0.0741 -0.1494
  100GLU     HA   10   2.194   0.076  -0.216 -2.1136 -2.3636  0.6303
  100GLU     CB   11   1.997   0.028  -0.228  0.0296 -0.3668 -0.5746
  100GLU    HB1   12   2.009  -0.050  -0.306 -2.2549 -0.9491 -0.3912
  100GLU    HB2   13   1.901   0.080  -0.244  0.3192  0.7895  1.1941
  100GLU     CG   14   1.996  -0.057  -0.101 -0.0841  0.5978  0.0797
  100GLU    HG1   15   1.908  -0.124  -0.101  0.0066  0.4765 -0.2732
  100GLU    HG2   16   1.981   0.004  -0.009  0.1648 -1.0440  1.2680
  100GLU     CD   17   2.125  -0.131  -0.069 -0.0853  0.4135 -0.3380
  100GLU    OE1   18   2.173  -0.129   0.048 -0.4999  0.1267 -0.1603
  100GLU    OE2   19   2.175  -0.209  -0.154  0.1867  0.1189  0.0881
  100GLU      C   20   2.103   0.188  -0.369 -0.5931 -0.3166 -0.2890
  100GLU      O   21   2.036   0.287  -0.398 -0.1453  0.2732  0.6509
  101ASN      N   22   2.179   0.129  -0.463  0.1579  0.4568 -0.1836
  101ASN     HN   23   2.217   0.040  -0.438 -0.9858  0.3402  1.3115
  101ASN     CA   24   2.170   0.161  -0.602  0.0870  0.4341 -0.1847
  101ASN     HA   25   2.203   0.263  -0.609  0.8859  0.1613 -0.5557
  101ASN     CB   26   2.261   0.074  -0.691 -0.2179 -0.0251 -0.0509
  101ASN    HB1   27   2.257   0.095  -0.800 -1.2205  2.7479  0.4238
  101ASN    HB2   28   2.240  -0.032  -0.668 -0.6685  0.6690  3.1936
  101ASN     CG   29   2.409   0.095  -0.661 -0.1175 -0.1883 -0.4228
  101ASN    OD1   30   2.475   0.007  -0.607 -0.0386 -0.3126 -0.7212
  101ASN    ND2   31   2.461   0.211  -0.710 -0.1732 -0.0576 -0.1734
  101ASN   HD21   32   2.560   0.226  -0.704 -0.3631  1.1021  0.2506
  101ASN   HD22   33   2.415   0.267  -0.778 -0.6099  0.7153  0.7340
  101ASN      C   34   2.041   0.156  -0.676  0.0639 -0.0008 -0.1183
  101ASN      O   35   1.958   0.068  -0.656  0.5761 -0.4150  0.2108
  102PHE      N   36   2.024   0.248  -0.773 -0.3102  0.1487  0.0898
  102PHE     HN   37   2.086   0.326  -0.782 -2.3419  1.8611  0.1302
  102PHE     CA   38   1.934   0.244  -0.884  0.2977  0.0977 -0.4091
  102PHE     HA   39   1.837   0.261  -0.838  1.4370 -0.0247  2.2055
  102PHE     CB   40   1.971   0.366  -0.970  0.3391  0.4285  0.0707
  102PHE    HB1   41   2.061   0.338  -1.029 -0.8132 -1.6894 -0.8193
  102PHE    HB2   42   1.991   0.451  -0.902  1.1494 -1.8226  2.8085
  102PHE     CG   43   1.857   0.389  -1.064  0.5863  0.6692 -0.1708
  102PHE    CD1   44   1.736   0.421  -1.008  0.1654 -0.0766 -0.6481
  102PHE    HD1   45   1.725   0.449  -0.904  1.2561 -1.1062 -0.2355
  102PHE    CE1   46   1.626   0.434  -1.090 -0.1367 -0.1392 -0.2530
  102PHE    HE1   47   1.533   0.463  -1.043 -0.0831 -0.6763  0.1922
  102PHE     CZ   48   1.641   0.427  -1.226  0.2118 -0.1888 -0.2116
  102PHE     HZ   49   1.552   0.439  -1.286  1.4610  3.0789 -1.6661
  102PHE    CD2   50   1.872   0.380  -1.200  0.4422  0.0258 -0.1466
  102PHE    HD2   51   1.972   0.351  -1.231  0.7632 -1.2804  1.9057
  102PHE    CE2   52   1.764   0.400  -1.282  0.3802  0.1855 -0.0261
  102PHE    HE2   53   1.774   0.410  -1.389  0.0729  2.3969  0.1154
  102PHE      C   54   1.931   0.114  -0.957 -0.1109  0.0667 -0.3390
  102PHE      O   55   2.033   0.079  -1.016  0.1683  0.7948 -0.3005
  103MET      N   56   1.819   0.040  -0.950 -0.2852  0.3091 -0.5742
  103MET     HN   57   1.737   0.086  -0.916  0.6464  1.9506 -0.4275
  103MET     CA   58   1.793  -0.067  -1.042 -0.0994 -0.0995 -0.1521
  103MET     HA   59   1.692  -0.093  -1.013 -0.1609  1.3241  1.0674
  103MET     CB   60   1.810  -0.019  -1.187  0.3580  0.8379  0.2003
  103MET    HB1   61   1.807  -0.108  -1.253 -0.7488 -0.5661  2.0227
  103MET    HB2   62   1.909   0.024  -1.214 -0.8470  2.2109 -2.4763
  103MET     CG   63   1.697   0.071  -1.237 -0.2738 -0.2282 -0.3261
  103MET    HG1   64   1.731   0.109  -1.336 -1.6004  1.7155 -0.0910
  103MET    HG2   65   1.690   0.165  -1.178 -1.1824 -0.7877  0.5004
  103MET     SD   66   1.535  -0.010  -1.252 -0.4563  0.0204  0.2694
  103MET     CE   67   1.454   0.126  -1.341  0.0440 -0.1085 -0.3920
  103MET    HE1   68   1.462   0.228  -1.297  0.0553 -1.2642  2.4573
  103MET    HE2   69   1.343   0.115  -1.347  0.1290 -0.7449 -0.8383
  103MET    HE3   70   1.494   0.126  -1.445 -1.0545  0.0033 -0.8324
  103MET      C   71   1.865  -0.194  -1.013 -0.3737 -0.2172  0.0243
  103MET      O   72   1.892  -0.277  -1.100  0.3060  0.0152  0.0060
  104ASP      N   73   1.908  -0.212  -0.887  0.0805 -0.5069 -0.1709
  104ASP     HN   74   1.893  -0.146  -0.815  1.5004 -0.8059  0.4416
  104ASP     CA   75   1.971  -0.329  -0.833  0.6165 -0.1146  0.0591
  104ASP     HA   76   2.039  -0.359  -0.911 -0.8801 -1.1192 -0.9000
  104ASP     CB   77   2.040  -0.284  -0.703  0.5193  0.3178 -0.0368
  104ASP    HB1   78   1.960  -0.249  -0.635 -0.1774 -0.6188 -0.3644
  104ASP    HB2   79   2.109  -0.197  -0.718 -0.9760  2.1040  2.5746
  104ASP     CG   80   2.114  -0.392  -0.626 -0.5552 -0.3406  0.0851
  104ASP    OD1   81   2.145  -0.497  -0.687 -0.3951 -0.3985  0.2634
  104ASP    OD2   82   2.155  -0.368  -0.509  0.1170 -0.3483 -0.1471
  104ASP      C   83   1.870  -0.437  -0.821  0.4883  0.0374  0.3686
  104ASP      O   84   1.758  -0.426  -0.772  0.1257 -0.4779 -0.3148
  105ILE      N   85   1.892  -0.559  -0.873 -0.2844  0.1160 -0.1705
  105ILE     HN   86   1.978  -0.584  -0.917  0.0757  0.1304  0.5205
  105ILE     CA   87   1.787  -0.654  -0.891 -0.2201  0.0060  0.0204
  105ILE     HA   88   1.694  -0.604  -0.912  0.7648  1.7985 -0.2683
  105ILE     CB   89   1.804  -0.739  -1.014 -0.7206  0.4382 -0.3539
  105ILE     HB   90   1.907  -0.781  -1.003 -0.5183  0.4685 -1.8573
  105ILE    CG2   91   1.717  -0.864  -1.031  0.3419 -0.4271  0.3924
  105ILE   HG21   92   1.698  -0.930  -0.944 -1.4117  0.2823  0.5840
  105ILE   HG22   93   1.775  -0.912  -1.112  0.9992 -0.1685  0.7051
  105ILE   HG23   94   1.612  -0.837  -1.059  0.2650 -0.8715  0.2497
  105ILE    CG1   95   1.811  -0.670  -1.152  0.4881  0.8299 -0.1152
  105ILE   HG11   96   1.827  -0.742  -1.235  3.8729 -0.1310  1.2032
  105ILE   HG12   97   1.904  -0.609  -1.149  0.7545  0.5771 -1.9634
  105ILE     CD   98   1.687  -0.588  -1.185 -0.2597 -0.1281  0.2600
  105ILE    HD1   99   1.699  -0.521  -1.272  2.1945  1.2878  1.5782
  105ILE    HD2  100   1.669  -0.520  -1.098  4.2941  0.2929  1.0839
  105ILE    HD3  101   1.593  -0.642  -1.209 -0.4820  0.3511  0.0312
  105ILE      C  102   1.762  -0.734  -0.768 -0.1417 -0.1569 -0.0693
  105ILE      O  103   1.656  -0.795  -0.760 -0.1432 -0.1364  0.0581
  106GLU      N  104   1.854  -0.731  -0.670 -0.2308 -0.1178  0.0121
  106GLU     HN  105   1.941  -0.684  -0.682  0.6472 -0.5737  3.4404
  106GLU     CA  106   1.844  -0.806  -0.549 -0.2898 -0.2043 -0.0469
  106GLU     HA  107   1.802  -0.903  -0.574  1.1155 -0.9484  0.3942
  106GLU     CB  108   1.980  -0.801  -0.477 -0.3613  0.1668  0.0631
  106GLU    HB1  109   1.967  -0.865  -0.387 -1.4609 -0.9162 -0.8437
  106GLU    HB2  110   2.018  -0.703  -0.440 -1.4467  1.1279 -1.2269
  106GLU     CG  111   2.097  -0.866  -0.550 -0.5066 -0.0094 -0.0114
  106GLU    HG1  112   2.156  -0.792  -0.607  0.7694 -1.6206 -0.8804
  106GLU    HG2  113   2.070  -0.932  -0.636 -0.3031  1.1969 -1.0399
  106GLU     CD  114   2.201  -0.916  -0.452 -0.5880 -0.1551  0.0026
  106GLU    OE1  115   2.270  -0.830  -0.390 -0.3647 -0.3183 -0.0193
  106GLU    OE2  116   2.224  -1.039  -0.441  0.2777 -0.0024  0.0134
  106GLU      C  117   1.745  -0.751  -0.452  0.0894  0.3451  0.0297
  106GLU      O  118   1.687  -0.823  -0.371 -0.2214 -0.0878 -0.5693
  107CYS      N  119   1.713  -0.620  -0.462 -0.5218  0.1662 -0.4127
  107CYS     HN  120   1.767  -0.559  -0.519 -0.0931  0.4424  0.2774
  107CYS     CA  121   1.609  -0.565  -0.381 -0.0831  0.1313  0.1855
  107CYS     HA  122   1.638  -0.595  -0.282 -1.7730  0.0721  0.7021
  107CYS     CB  123   1.614  -0.412  -0.391 -0.3231  0.0877 -0.7223
  107CYS    HB1  124   1.532  -0.360  -0.337  1.2273  1.8251  0.0585
  107CYS    HB2  125   1.611  -0.377  -0.496 -1.7025  2.6606  0.0814
  107CYS     SG  126   1.770  -0.346  -0.326 -0.3811 -0.3378 -0.1479
  107CYS    HG1  127   1.733  -0.296  -0.209 -0.1138  1.6270 -0.8738
  107CYS      C  128   1.474  -0.625  -0.405 -0.0607  0.1950 -0.1021
  107CYS      O  129   1.401  -0.670  -0.318  0.1505 -0.1697 -0.1115
  108PHE      N  130   1.435  -0.631  -0.534 -0.3560  0.4186 -0.0238
  108PHE     HN  131   1.499  -0.593  -0.600  0.2840 -1.5464 -0.5860
  108PHE     CA  132   1.311  -0.679  -0.586 -0.2503 -0.2232  0.3055
  108PHE     HA  133   1.229  -0.619  -0.549 -0.1407  0.1900 -0.1099
  108PHE     CB  134   1.299  -0.656  -0.738  0.3897 -0.2513  0.2459
  108PHE    HB1  135   1.196  -0.679  -0.773  0.5144  0.3382 -0.5393
  108PHE    HB2  136   1.371  -0.726  -0.785  0.1587  0.2149 -0.8225
  108PHE     CG  137   1.317  -0.515  -0.782 -0.3859 -0.3022 -0.2656
  108PHE    CD1  138   1.258  -0.405  -0.724 -0.0313 -0.2557  0.0117
  108PHE    HD1  139   1.194  -0.413  -0.637 -0.9687 -1.3880 -0.7574
  108PHE    CE1  140   1.284  -0.280  -0.774  0.0792  0.0250  0.7498
  108PHE    HE1  141   1.227  -0.193  -0.744  1.2153  1.6653 -1.5178
  108PHE     CZ  142   1.362  -0.261  -0.886 -0.8524 -0.0487  0.0759
  108PHE     HZ  143   1.376  -0.165  -0.934 -0.2885  0.1024  0.5351
  108PHE    CD2  144   1.402  -0.498  -0.889 -0.2260  0.0649 -0.0854
  108PHE    HD2  145   1.439  -0.585  -0.941 -1.1150  0.3447 -1.2396
  108PHE    CE2  146   1.423  -0.372  -0.939 -0.1725  0.2121  0.3058
  108PHE    HE2  147   1.480  -0.352  -1.029  3.2418  3.7723  2.9239
  108PHE      C  148   1.284  -0.822  -0.553  0.2465 -0.4509 -0.2413
  108PHE      O  149   1.182  -0.852  -0.490  0.2872 -0.4532 -0.1760
  109MET      N  150   1.384  -0.908  -0.573  0.3071 -0.3836 -0.2295
  109MET     HN  151   1.460  -0.871  -0.627 -0.6573  0.7945 -0.8009
  109MET     CA  152   1.389  -1.046  -0.533  0.0745 -0.2171  0.3839
  109MET     HA  153   1.356  -1.048  -0.431  0.8549  0.3904  0.6566
  109MET     CB  154   1.311  -1.134  -0.632  0.0791  0.1294  0.0675
  109MET    HB1  155   1.349  -1.119  -0.736 -1.2875  2.0158 -0.2104
  109MET    HB2  156   1.208  -1.093  -0.640 -0.6623 -1.7711 -0.6648
  109MET     CG  157   1.291  -1.282  -0.598 -0.5921  0.2821  0.3339
  109MET    HG1  158   1.393  -1.324  -0.591 -1.0497 -0.9863 -0.2405
  109MET    HG2  159   1.243  -1.333  -0.685 -0.2079  1.1089 -0.3778
  109MET     SD  160   1.197  -1.319  -0.447 -0.3476  0.0404  0.4270
  109MET     CE  161   1.032  -1.270  -0.506 -0.0154  0.5426 -0.0961
  109MET    HE1  162   0.966  -1.285  -0.418  2.4729 -2.4556  1.5013
  109MET    HE2  163   0.983  -1.334  -0.583  0.2308 -1.4209  1.2832
  109MET    HE3  164   1.020  -1.164  -0.536 -0.0116  0.4812 -0.3213
  109MET      C  165   1.530  -1.094  -0.535  0.1187 -0.0806 -0.1140
  109MET      O  166   1.609  -1.051  -0.619 -0.0905  0.7402  0.1012
  110VAL      N  167   1.566  -1.189  -0.447  0.3561 -0.3494 -0.4977
  110VAL     HN  168   1.503  -1.207  -0.371  1.1328 -3.4811 -0.4778
  110VAL     CA  169   1.693  -1.254  -0.448  0.6648  0.2471 -0.7736
  110VAL     HA  170   1.765  -1.187  -0.491 -0.1287  1.1956 -0.6554
  110VAL     CB  171   1.731  -1.301  -0.311 -0.0739 -0.1795 -0.7103
  110VAL     HB  172   1.649  -1.359  -0.263  0.1895 -0.6090 -0.7749
  110VAL    CG1  173   1.861  -1.382  -0.303 -0.2363 -0.4218 -0.4606
  110VAL   HG11  174   1.944  -1.319  -0.342 -0.4446 -0.1296 -0.4416
  110VAL   HG12  175   1.855  -1.477  -0.360 -0.2898 -1.2332  0.8812
  110VAL   HG13  176   1.889  -1.401  -0.198  1.9226 -1.9874 -1.2618
  110VAL    CG2  177   1.740  -1.170  -0.229  0.1341 -0.6026 -0.0512
  110VAL   HG21  178   1.815  -1.105  -0.278 -0.0682  1.5841  2.3629
  110VAL   HG22  179   1.780  -1.197  -0.129  0.2871  2.8096  0.9355
  110VAL   HG23  180   1.643  -1.117  -0.226  0.4213 -0.0022 -0.9626
  110VAL      C  181   1.677  -1.375  -0.534 -0.1828  0.0827 -0.3931
  110VAL      O  182   1.642  -1.486  -0.493 -0.0729  0.0962 -0.2642
  111LEU      N  183   1.695  -1.355  -0.666  0.7516  0.3286 -0.2301
  111LEU     HN  184   1.717  -1.266  -0.704  2.1679 -0.0787 -0.4477
  111LEU     CA  185   1.723  -1.460  -0.759  0.0703 -0.5104  0.4874
  111LEU     HA  186   1.633  -1.520  -0.764  0.4094 -0.9795 -0.1670
  111LEU     CB  187   1.739  -1.404  -0.902 -0.1813 -0.0228  0.6484
  111LEU    HB1  188   1.760  -1.486  -0.974 -0.0463  0.5881 -0.0192
  111LEU    HB2  189   1.835  -1.349  -0.903  0.6442 -1.4265 -0.6187
  111LEU     CG  190   1.627  -1.318  -0.964  0.0595 -0.2979 -0.1826
  111LEU     HG  191   1.591  -1.237  -0.896  0.8783  2.9119 -3.2570
  111LEU    CD1  192   1.678  -1.241  -1.087  0.7625 -0.2714  0.1188
  111LEU   HD11  193   1.714  -1.310  -1.165  1.9912  0.9422 -0.4328
  111LEU   HD12  194   1.756  -1.162  -1.075  1.5088 -0.9305 -0.3138
  111LEU   HD13  195   1.600  -1.176  -1.133  0.5953  0.6599  1.6282
  111LEU    CD2  196   1.508  -1.404  -1.007 -0.2128 -0.0835  0.1363
  111LEU   HD21  197   1.527  -1.493  -1.071 -2.3704 -0.1643 -0.5008
  111LEU   HD22  198   1.432  -1.343  -1.061  1.2743 -0.1444 -2.1706
  111LEU   HD23  199   1.450  -1.441  -0.920  0.4230  0.6746  0.9025
  111LEU      C  200   1.836  -1.549  -0.721  0.5091 -0.1763 -0.0063
  111LEU      O  201   1.921  -1.522  -0.636  0.6331 -0.6835  0.0350
  112ASN      N  202   1.844  -1.670  -0.780  0.2007  0.4430 -1.3439
  112ASN     HN  203   1.765  -1.695  -0.836 -0.3053  0.9557 -0.8754
  112ASN     CA  204   1.948  -1.764  -0.754 -0.1097  0.6012  0.5897
  112ASN     HA  205   1.962  -1.768  -0.647 -0.7852  0.5321  0.6822
  112ASN     CB  206   1.916  -1.907  -0.802 -0.2486  0.6877  0.4225
  112ASN    HB1  207   2.005  -1.971  -0.785 -0.3670 -0.1878 -1.9265
  112ASN    HB2  208   1.903  -1.905  -0.912 -0.3203  0.9963  0.4339
  112ASN     CG  209   1.788  -1.959  -0.738 -0.3117  0.1461 -0.1399
  112ASN    OD1  210   1.732  -1.905  -0.643  0.1430  0.4204 -0.0273
  112ASN    ND2  211   1.747  -2.079  -0.788  0.3003 -0.1297  0.0246
  112ASN   HD21  212   1.673  -2.122  -0.736 -0.6910  1.2288 -0.2234
  112ASN   HD22  213   1.784  -2.119  -0.872  1.7879  0.5049  0.3320
  112ASN      C  214   2.079  -1.736  -0.819 -0.1037 -0.3505  0.1669
  112ASN      O  215   2.070  -1.661  -0.916 -0.2624 -0.6029 -0.0141
  113PRO      N  216   2.197  -1.776  -0.782 -0.0003 -0.1303  0.0772
  113PRO     CD  217   2.222  -1.849  -0.659 -0.9144 -0.0563  0.3175
  113PRO    HD1  218   2.230  -1.957  -0.684  0.5876  0.2836 -0.8669
  113PRO    HD2  219   2.136  -1.840  -0.590 -2.1434 -1.9425 -0.8569
  113PRO     CA  220   2.314  -1.707  -0.829 -0.2079 -0.1920 -0.5407
  113PRO     HA  221   2.303  -1.605  -0.795  0.1502 -0.9579  2.0652
  113PRO     CB  222   2.423  -1.767  -0.741 -0.5417 -0.3786 -0.2527
  113PRO    HB1  223   2.517  -1.709  -0.732  0.1009 -1.3113 -0.7278
  113PRO    HB2  224   2.441  -1.865  -0.791  0.9980  0.6061 -1.7268
  113PRO     CG  225   2.351  -1.784  -0.606 -0.5501 -0.3037 -0.2486
  113PRO    HG1  226   2.396  -1.835  -0.519 -1.1751  2.0278  1.5464
  113PRO    HG2  227   2.328  -1.682  -0.567  2.2140  0.5978 -0.7317
  113PRO      C  228   2.342  -1.713  -0.975 -0.2230  0.1163 -0.5552
  113PRO      O  229   2.393  -1.613  -1.026 -0.1099  0.1673 -0.3437
  114SER      N  230   2.310  -1.825  -1.043 -0.2480 -0.0641 -0.2468
  114SER     HN  231   2.276  -1.903  -0.991  0.0093  1.5660  2.5844
  114SER     CA  232   2.323  -1.842  -1.184  0.1386 -0.2551 -0.1893
  114SER     HA  233   2.428  -1.832  -1.205  0.3585 -1.9843 -0.0477
  114SER     CB  234   2.290  -1.985  -1.230  0.1401 -0.1526 -0.5098
  114SER    HB1  235   2.352  -2.069  -1.192 -0.8770 -0.6188  0.1507
  114SER    HB2  236   2.302  -1.994  -1.340 -1.7048  0.2430 -0.7872
  114SER     OG  237   2.157  -2.028  -1.203 -0.0737  0.2263 -0.9426
  114SER    HG1  238   2.167  -2.061  -1.114  0.7573 -1.8407 -1.7369
  114SER      C  239   2.238  -1.746  -1.261  0.5754  0.3257  0.0460
  114SER      O  240   2.283  -1.687  -1.359  0.0179  0.2102 -0.2809
  115GLN      N  241   2.113  -1.731  -1.215  0.4343 -0.1049 -0.1875
  115GLN     HN  242   2.079  -1.792  -1.144  2.0553 -0.8895 -0.0424
  115GLN     CA  243   2.028  -1.627  -1.265  0.2512 -0.1209  0.0884
  115GLN     HA  244   2.020  -1.640  -1.372 -0.4868  0.7138  0.0314
  115GLN     CB  245   1.895  -1.641  -1.188  0.0223  0.1291 -0.2595
  115GLN    HB1  246   1.828  -1.557  -1.216  0.3586  0.3977 -0.2721
  115GLN    HB2  247   1.922  -1.640  -1.081 -1.8598  0.5332  0.2440
  115GLN     CG  248   1.814  -1.764  -1.230  0.2508 -0.0808 -0.0892
  115GLN    HG1  249   1.876  -1.853  -1.252  1.2079  1.3385 -4.0438
  115GLN    HG2  250   1.750  -1.743  -1.319  1.4282 -1.5572 -1.3542
  115GLN     CD  251   1.706  -1.791  -1.127  0.2492  0.1055 -0.0422
  115GLN    OE1  252   1.657  -1.699  -1.060 -0.1529 -0.3899  0.3561
  115GLN    NE2  253   1.674  -1.919  -1.094  0.1722  0.2257  0.3524
  115GLN   HE21  254   1.586  -1.936  -1.050  1.1765 -2.5436  1.4580
  115GLN   HE22  255   1.733  -1.989  -1.132  0.5820  0.8759 -0.2334
  115GLN      C  256   2.080  -1.488  -1.249 -0.5092  0.1711  0.0664
  115GLN      O  257   2.088  -1.416  -1.349  0.6220 -0.0393 -0.0043
  116GLN      N  258   2.138  -1.458  -1.132  0.0201 -0.2808 -0.0729
  116GLN     HN  259   2.137  -1.533  -1.067  2.4515 -1.1473 -0.9386
  116GLN     CA  260   2.205  -1.334  -1.105  0.2836 -0.4362 -0.0164
  116GLN     HA  261   2.125  -1.263  -1.124 -1.3464 -1.9363  0.9185
  116GLN     CB  262   2.246  -1.315  -0.958 -0.4703 -0.0176  0.1464
  116GLN    HB1  263   2.293  -1.219  -0.930  0.8385 -0.6601  0.2629
  116GLN    HB2  264   2.327  -1.390  -0.947 -1.2787 -1.1932 -1.3958
  116GLN     CG  265   2.127  -1.343  -0.866 -0.3953  0.0123  0.2523
  116GLN    HG1  266   2.093  -1.448  -0.866 -0.8375  0.0892 -2.5429
  116GLN    HG2  267   2.035  -1.288  -0.895  0.1060  0.1031 -1.2476
  116GLN     CD  268   2.167  -1.309  -0.723 -0.7542 -0.3342  0.4354
  116GLN    OE1  269   2.275  -1.350  -0.680 -0.5774 -0.1755  0.1461
  116GLN    NE2  270   2.092  -1.217  -0.656 -0.3477  0.3345 -0.0170
  116GLN   HE21  271   2.022  -1.153  -0.687 -0.4748  1.6497  2.6730
  116GLN   HE22  272   2.125  -1.197  -0.564  1.9998 -1.3437 -0.3684
  116GLN      C  273   2.317  -1.300  -1.197 -0.2191 -0.1502 -0.5303
  116GLN      O  274   2.342  -1.184  -1.230  0.0834 -0.0037  0.2085
  117LEU      N  275   2.389  -1.406  -1.239  0.4319  0.0547  0.0618
  117LEU     HN  276   2.371  -1.496  -1.201 -0.7691  0.1353 -0.2918
  117LEU     CA  277   2.503  -1.399  -1.326  0.0954 -0.1724 -0.4014
  117LEU     HA  278   2.558  -1.314  -1.287 -3.1511  1.2138  1.7093
  117LEU     CB  279   2.591  -1.522  -1.300 -0.3119 -0.2370  0.7379
  117LEU    HB1  280   2.521  -1.607  -1.287  0.5292 -1.3279 -1.3892
  117LEU    HB2  281   2.633  -1.516  -1.197  0.0175 -0.5493  0.6230
  117LEU     CG  282   2.698  -1.552  -1.406 -0.5778  0.2847  0.3193
  117LEU     HG  283   2.651  -1.586  -1.501 -0.8676  1.3253  0.0785
  117LEU    CD1  284   2.797  -1.438  -1.437 -0.0506 -0.2128  0.1646
  117LEU   HD11  285   2.870  -1.421  -1.355  2.3395  0.6388 -1.9866
  117LEU   HD12  286   2.752  -1.343  -1.472  1.0738 -0.7079 -2.9362
  117LEU   HD13  287   2.860  -1.461  -1.526 -0.4846  0.7686 -0.4021
  117LEU    CD2  288   2.776  -1.674  -1.356 -0.5305  0.1041 -0.1848
  117LEU   HD21  289   2.855  -1.691  -1.432 -0.9292  1.1826 -0.8560
  117LEU   HD22  290   2.720  -1.769  -1.368  1.4956 -1.1335 -0.4243
  117LEU   HD23  291   2.834  -1.659  -1.262 -0.1976 -0.3682 -0.3095
  117LEU      C  292   2.463  -1.365  -1.465  0.2881 -0.0915 -0.4368
  117LEU      O  293   2.521  -1.276  -1.528 -0.2000  0.4292 -0.1550
  118ALA      N  294   2.360  -1.429  -1.523 -0.0315 -0.0225  0.0539
  118ALA     HN  295   2.313  -1.501  -1.472  0.2413  0.5622  1.1686
  118ALA     CA  296   2.312  -1.400  -1.654 -0.3940  0.0087  0.1923
  118ALA     HA  297   2.399  -1.413  -1.717  0.6341  1.3716  1.2779
  118ALA     CB  298   2.204  -1.508  -1.675 -0.0949 -0.1246 -0.7441
  118ALA    HB1  299   2.125  -1.492  -1.599  0.3332 -2.3341  0.2707
  118ALA    HB2  300   2.234  -1.615  -1.663 -0.5715 -0.0611  1.4533
  118ALA    HB3  301   2.161  -1.498  -1.776  1.5982 -3.2958 -1.9081
  118ALA      C  302   2.262  -1.262  -1.674 -0.2025 -0.0042 -0.4026
  118ALA      O  303   2.289  -1.195  -1.774 -0.5827  0.1495 -0.4047
  119ILE      N  304   2.190  -1.203  -1.576  0.0357  0.1989 -0.3484
  119ILE     HN  305   2.174  -1.261  -1.497 -3.0305 -1.6801 -2.1627
  119ILE     CA  306   2.156  -1.065  -1.567 -0.4407  0.1403 -1.1575
  119ILE     HA  307   2.114  -1.031  -1.661 -0.6424  1.9249 -0.4552
  119ILE     CB  308   2.049  -1.040  -1.466  0.4345  0.0920 -0.2004
  119ILE     HB  309   2.081  -1.074  -1.365 -0.4255  0.7174  0.3047
  119ILE    CG2  310   2.023  -0.890  -1.444  0.1957  0.0559 -0.2338
  119ILE   HG21  311   1.930  -0.879  -1.384 -0.1045 -0.1566 -0.6502
  119ILE   HG22  312   2.001  -0.838  -1.540  0.9808 -0.9612 -0.9947
  119ILE   HG23  313   2.110  -0.839  -1.397 -0.0630  2.3322 -2.0285
  119ILE    CG1  314   1.925  -1.125  -1.497  0.3147  0.1403  0.1359
  119ILE   HG11  315   1.960  -1.230  -1.509  3.1782  0.7371  2.2841
  119ILE   HG12  316   1.876  -1.089  -1.590  0.2766 -0.3796 -0.0532
  119ILE     CD  317   1.826  -1.132  -1.381  0.8825 -0.0193  0.6150
  119ILE    HD1  318   1.874  -1.172  -1.290 -0.0880 -4.0458 -0.4291
  119ILE    HD2  319   1.747  -1.206  -1.405  0.4041  0.6254  0.1472
  119ILE    HD3  320   1.779  -1.033  -1.359  0.8702  0.2301 -0.4568
  119ILE      C  321   2.271  -0.971  -1.553 -0.1379 -0.3645 -0.1372
  119ILE      O  322   2.282  -0.862  -1.610  0.4983 -0.1431  0.3928
  120ALA      N  323   2.378  -1.008  -1.480  0.0166 -0.6100 -0.4835
  120ALA     HN  324   2.372  -1.089  -1.423  0.1232 -0.0506  0.3423
  120ALA     CA  325   2.492  -0.922  -1.472 -0.0639 -0.5315 -0.1625
  120ALA     HA  326   2.459  -0.820  -1.460 -0.6324 -0.9858  2.8779
  120ALA     CB  327   2.582  -0.961  -1.354 -0.0700  0.2747  0.1160
  120ALA    HB1  328   2.603  -1.069  -1.366  2.1386  0.6971 -0.1486
  120ALA    HB2  329   2.527  -0.954  -1.258 -0.0563  0.2402  0.1263
  120ALA    HB3  330   2.672  -0.898  -1.345  0.5570 -0.7043  0.9318
  120ALA      C  331   2.579  -0.924  -1.593 -0.0556 -0.1619 -0.1644
  120ALA      O  332   2.638  -0.820  -1.620 -0.1548  0.1162  0.6640
  121VAL      N  333   2.588  -1.034  -1.670 -0.2719 -0.1737 -0.1738
  121VAL     HN  334   2.554  -1.115  -1.624  0.7257  0.2718  1.4396
  121VAL     CA  335   2.652  -1.042  -1.798 -0.2244  0.2044 -0.1732
  121VAL     HA  336   2.752  -1.003  -1.790  0.4044 -1.3940 -0.0179
  121VAL     CB  337   2.664  -1.187  -1.834 -0.2027  0.2650 -0.4080
  121VAL     HB  338   2.568  -1.235  -1.805 -0.1813  0.9878  0.9511
  121VAL    CG1  339   2.699  -1.222  -1.980 -0.6836  0.7961 -0.6575
  121VAL   HG11  340   2.701  -1.333  -1.983 -0.3243  0.7980 -0.4839
  121VAL   HG12  341   2.796  -1.182  -2.015 -0.0436 -0.5136 -0.4564
  121VAL   HG13  342   2.615  -1.193  -2.046 -1.0987  2.8348  0.6612
  121VAL    CG2  343   2.774  -1.237  -1.740 -0.7157 -0.3475 -0.1339
  121VAL   HG21  344   2.788  -1.209  -1.633  0.6525 -0.8111 -0.1732
  121VAL   HG22  345   2.864  -1.211  -1.798 -0.2178  0.5740  1.0122
  121VAL   HG23  346   2.770  -1.348  -1.744  0.6052 -0.4465  0.6440
  121VAL      C  347   2.580  -0.961  -1.901 -0.1959 -0.0427 -0.3858
  121VAL      O  348   2.638  -0.889  -1.982 -0.2869 -0.1714 -0.5666
  122LEU      N  349   2.446  -0.961  -1.904 -0.1983 -0.2806 -0.3372
  122LEU     HN  350   2.396  -1.031  -1.853 -1.1457 -0.1798 -1.0995
  122LEU     CA  351   2.364  -0.879  -1.988 -0.2500  0.1838  0.1602
  122LEU     HA  352   2.388  -0.902  -2.091  1.5667 -0.2866  0.6520
  122LEU     CB  353   2.219  -0.923  -1.964 -0.1098 -0.4051 -0.0575
  122LEU    HB1  354   2.193  -0.904  -1.858  2.1315 -0.1853  0.4900
  122LEU    HB2  355   2.212  -1.031  -1.989 -0.7436  0.0851 -2.1951
  122LEU     CG  356   2.112  -0.846  -2.043  0.3749  0.4340  0.0926
  122LEU     HG  357   2.109  -0.738  -2.015 -0.2969  0.0226  1.7372
  122LEU    CD1  358   2.139  -0.857  -2.194  0.0781  0.4223  0.0390
  122LEU   HD11  359   2.046  -0.825  -2.247  1.0550  2.8498 -0.3442
  122LEU   HD12  360   2.157  -0.964  -2.218 -0.5210 -0.0216  1.4806
  122LEU   HD13  361   2.225  -0.789  -2.213  2.0333 -2.3459 -1.7756
  122LEU    CD2  362   1.978  -0.916  -2.013  0.1775  0.5602 -0.4834
  122LEU   HD21  363   1.971  -1.016  -2.061 -0.0258  0.7410 -0.8405
  122LEU   HD22  364   1.889  -0.861  -2.052  0.5684  1.9740  0.5463
  122LEU   HD23  365   1.966  -0.929  -1.904 -0.1240 -1.2926 -0.7041
  122LEU      C  366   2.391  -0.736  -1.956 -0.1767  0.3247 -0.5129
  122LEU      O  367   2.397  -0.654  -2.047  0.0329  0.3653 -0.4626
  123SER      N  368   2.419  -0.707  -1.828 -0.1961  0.2897 -0.5008
  123SER     HN  369   2.419  -0.787  -1.768  1.4270 -0.5867 -1.6163
  123SER     CA  370   2.443  -0.577  -1.774 -0.1947  0.1577 -0.1800
  123SER     HA  371   2.375  -0.509  -1.823 -0.7336  0.5173  1.0172
  123SER     CB  372   2.418  -0.553  -1.624 -0.8650 -0.2837 -0.2168
  123SER    HB1  373   2.427  -0.444  -1.605  1.5663 -0.6625  1.3380
  123SER    HB2  374   2.487  -0.607  -1.555 -2.7021  1.6075  3.3983
  123SER     OG  375   2.284  -0.590  -1.594 -0.5810 -0.0564  1.4298
  123SER    HG1  376   2.288  -0.684  -1.614  4.3329 -0.0209  0.8596
  123SER      C  377   2.574  -0.518  -1.812  0.1536 -0.4793  0.0251
  123SER      O  378   2.592  -0.405  -1.857 -0.0897 -0.3963  0.1353
  124LEU      N  379   2.678  -0.603  -1.802  0.0201 -0.5958  0.4195
  124LEU     HN  380   2.662  -0.689  -1.753 -2.5449 -0.5977 -0.2642
  124LEU     CA  381   2.805  -0.582  -1.865 -0.2622 -0.0078  0.0404
  124LEU     HA  382   2.850  -0.496  -1.817  2.1086  0.2359 -2.4334
  124LEU     CB  383   2.893  -0.705  -1.837  0.5510  0.7046  0.6591
  124LEU    HB1  384   2.856  -0.793  -1.893 -0.6695  3.5023 -3.3794
  124LEU    HB2  385   2.883  -0.716  -1.727  0.8798  3.5257  1.0657
  124LEU     CG  386   3.041  -0.692  -1.877  0.2685  0.4172 -0.4959
  124LEU     HG  387   3.044  -0.663  -1.985  0.0695  3.5586  0.2375
  124LEU    CD1  388   3.106  -0.574  -1.803 -0.4981  0.5424 -0.0115
  124LEU   HD11  389   3.077  -0.472  -1.836  1.0264  0.9433 -0.1660
  124LEU   HD12  390   3.215  -0.579  -1.824 -0.5273 -1.2136  0.0912
  124LEU   HD13  391   3.099  -0.576  -1.692 -0.3285  2.0330  0.0454
  124LEU    CD2  392   3.127  -0.817  -1.853 -0.2295  0.2002  0.1861
  124LEU   HD21  393   3.235  -0.805  -1.876 -0.0738 -0.1373  0.7206
  124LEU   HD22  394   3.094  -0.898  -1.922 -1.0301  0.1380  0.6272
  124LEU   HD23  395   3.117  -0.863  -1.753  0.2886 -0.1937  0.0590
  124LEU      C  396   2.806  -0.558  -2.012 -0.3359  0.0115  0.0428
  124LEU      O  397   2.878  -0.472  -2.063 -0.0477 -0.1108  0.2375
  125THR      N  398   2.716  -0.630  -2.081  0.1398 -0.1943 -0.3708
  125THR     HN  399   2.657  -0.690  -2.027 -0.2693  1.0682  0.6543
  125THR     CA  400   2.698  -0.632  -2.222  0.1640  0.0123 -0.3773
  125THR     HA  401   2.796  -0.631  -2.267 -0.5070  2.4460 -1.9698
  125THR     CB  402   2.621  -0.752  -2.269  0.2893 -0.3062  0.2198
  125THR     HB  403   2.522  -0.774  -2.223  0.2985 -2.5648 -0.6716
  125THR    OG1  404   2.689  -0.874  -2.246  0.2598 -0.3699 -0.0255
  125THR    HG1  405   2.679  -0.895  -2.153 -2.2628 -0.2814 -0.2272
  125THR    CG2  406   2.584  -0.735  -2.417  0.4742 -0.2648  0.1787
  125THR   HG21  407   2.497  -0.666  -2.424  1.3973  1.0677  1.2833
  125THR   HG22  408   2.559  -0.836  -2.456 -0.1068 -0.3295  0.7120
  125THR   HG23  409   2.674  -0.691  -2.466 -0.9372  2.0809 -0.4715
  125THR      C  410   2.641  -0.505  -2.274  0.1743  0.2741  0.2538
  125THR      O  411   2.708  -0.432  -2.346  0.3638 -0.3252 -0.1790
  126LEU      N  412   2.526  -0.466  -2.215 -0.0922  0.0620 -0.1239
  126LEU     HN  413   2.474  -0.535  -2.166 -0.7760 -0.0945 -1.0397
  126LEU     CA  414   2.468  -0.338  -2.241 -0.1648 -0.0598 -0.5743
  126LEU     HA  415   2.454  -0.342  -2.348  2.2147 -1.4260 -0.9137
  126LEU     CB  416   2.338  -0.347  -2.158  0.1238  0.4290 -0.0649
  126LEU    HB1  417   2.349  -0.360  -2.048 -0.9174  1.3552  0.1691
  126LEU    HB2  418   2.283  -0.438  -2.190  3.5987 -0.7654 -3.4119
  126LEU     CG  419   2.231  -0.238  -2.177 -0.2229  0.0749 -0.1611
  126LEU     HG  420   2.268  -0.143  -2.133  0.4566 -0.2575  0.0038
  126LEU    CD1  421   2.197  -0.219  -2.326 -0.8297 -0.5857 -0.1081
  126LEU   HD11  422   2.279  -0.257  -2.391  0.7647 -1.2299  2.1264
  126LEU   HD12  423   2.166  -0.113  -2.334  2.1116  0.3802  0.2276
  126LEU   HD13  424   2.115  -0.291  -2.345 -1.2841  0.5307 -2.7209
  126LEU    CD2  425   2.103  -0.269  -2.099  0.3910  0.0152  0.8437
  126LEU   HD21  426   2.064  -0.369  -2.127 -0.1911 -0.1693  2.2271
  126LEU   HD22  427   2.025  -0.192  -2.118  1.1397  1.0195  1.6803
  126LEU   HD23  428   2.128  -0.263  -1.991 -2.2753  0.6750  1.4935
  126LEU      C  429   2.554  -0.224  -2.199 -0.1895 -0.0544 -0.5367
  126LEU      O  430   2.568  -0.122  -2.266 -0.7104  0.1775 -0.3019
  127GLY      N  431   2.615  -0.239  -2.081  0.4222 -0.2258 -0.8736
  127GLY     HN  432   2.600  -0.309  -2.011 -0.4589  1.4469  0.7115
  127GLY     CA  433   2.704  -0.137  -2.035 -0.4508  0.2727 -0.2840
  127GLY    HA1  434   2.731  -0.182  -1.940 -2.5713 -0.6686 -0.0582
  127GLY    HA2  435   2.655  -0.040  -2.028  0.4024  0.6536  0.7802
  127GLY      C  436   2.826  -0.118  -2.117 -0.0329 -0.4002  0.1689
  127GLY      O  437   2.873  -0.004  -2.127 -0.0879 -0.3404  0.6107
  128THR      N  438   2.875  -0.221  -2.189 -0.3973 -0.3199 -0.1990
  128THR     HN  439   2.846  -0.314  -2.171 -1.7169  0.0579 -0.2611
  128THR     CA  440   2.970  -0.210  -2.295  0.0827  0.1613  0.2778
  128THR     HA  441   3.054  -0.151  -2.259  2.4878 -2.4582 -0.6367
  128THR     CB  442   3.034  -0.336  -2.346 -0.0009  0.3440 -0.2782
  128THR     HB  443   2.958  -0.393  -2.404 -0.5296  0.6261  0.1243
  128THR    OG1  444   3.073  -0.419  -2.238 -0.0709  0.5708 -0.0771
  128THR    HG1  445   2.993  -0.430  -2.186 -0.4972  0.6305 -0.6982
  128THR    CG2  446   3.163  -0.307  -2.425 -0.0835  0.5767 -0.3314
  128THR   HG21  447   3.258  -0.285  -2.373  0.0331  1.2964 -0.8402
  128THR   HG22  448   3.141  -0.233  -2.505  1.6289  4.1088  2.2013
  128THR   HG23  449   3.183  -0.404  -2.477  3.2471  2.0070 -2.0015
  128THR      C  450   2.926  -0.142  -2.420  0.4098 -0.4642 -0.1788
  128THR      O  451   2.993  -0.054  -2.475  0.1276  0.2551  0.6187
  129PHE      N  452   2.806  -0.184  -2.462 -0.0030  0.2434  0.2812
  129PHE     HN  453   2.750  -0.249  -2.412 -0.2924  1.1010  1.0976
  129PHE     CA  454   2.754  -0.137  -2.587 -0.1933  0.1747  0.3339
  129PHE     HA  455   2.841  -0.139  -2.651 -0.8606  1.5346 -0.6803
  129PHE     CB  456   2.653  -0.239  -2.643 -0.2987  0.3590  0.1869
  129PHE    HB1  457   2.574  -0.248  -2.567 -1.5666  0.3556 -1.0927
  129PHE    HB2  458   2.713  -0.331  -2.655 -1.3739 -0.3160 -0.1139
  129PHE     CG  459   2.592  -0.201  -2.773 -0.1551  0.2735  0.0937
  129PHE    CD1  460   2.659  -0.247  -2.884 -0.6339 -0.6573  0.1749
  129PHE    HD1  461   2.754  -0.296  -2.874 -1.0443 -1.4365  0.3589
  129PHE    CE1  462   2.628  -0.205  -3.012 -0.2883  0.2539  0.3854
  129PHE    HE1  463   2.682  -0.240  -3.099  0.2855  2.2098 -0.1196
  129PHE     CZ  464   2.522  -0.119  -3.026 -0.4344 -0.0411 -0.3368
  129PHE     HZ  465   2.468  -0.116  -3.120 -1.2650 -2.5767 -0.0304
  129PHE    CD2  466   2.484  -0.116  -2.785 -0.1234  0.3297  0.2176
  129PHE    HD2  467   2.434  -0.087  -2.694  0.3944 -0.1948  0.6764
  129PHE    CE2  468   2.449  -0.085  -2.914 -0.2202 -0.6638 -0.0028
  129PHE    HE2  469   2.360  -0.028  -2.935 -1.2673 -3.0281 -2.8128
  129PHE      C  470   2.699   0.002  -2.588 -0.2454  0.1557 -0.7244
  129PHE      O  471   2.702   0.083  -2.680  0.2101  0.7061 -0.2297
  130THR      N  472   2.646   0.045  -2.472  0.1350 -0.2112 -0.4077
  130THR     HN  473   2.649  -0.016  -2.394  1.1969  1.1008  0.6192
  130THR     CA  474   2.580   0.170  -2.446  0.0357 -0.3023 -0.2205
  130THR     HA  475   2.508   0.185  -2.526 -1.2250 -0.0566  0.9334
  130THR     CB  476   2.510   0.187  -2.315  0.1088 -0.2383 -0.1897
  130THR     HB  477   2.492   0.294  -2.289 -0.0792  0.1456 -1.7800
  130THR    OG1  478   2.579   0.129  -2.206 -0.2748  0.3183  0.3603
  130THR    HG1  479   2.578   0.034  -2.219  1.7570  0.5335 -2.1536
  130THR    CG2  480   2.368   0.127  -2.321  0.0730 -0.1595 -0.1328
  130THR   HG21  481   2.310   0.148  -2.228  1.2543 -1.6956  1.0058
  130THR   HG22  482   2.375   0.017  -2.330  1.4104 -0.1525  0.5738
  130THR   HG23  483   2.313   0.170  -2.408 -1.1489  0.9771  1.1492
  130THR      C  484   2.666   0.289  -2.472 -0.3412  0.1118  0.4105
  130THR      O  485   2.622   0.386  -2.533 -0.1543  0.2379  0.4745
  131VAL      N  486   2.792   0.284  -2.427  0.1375  0.2834 -0.8640
  131VAL     HN  487   2.822   0.204  -2.375 -1.4745 -0.5054 -1.1018
  131VAL     CA  488   2.887   0.384  -2.465  0.3828  0.6524  0.6295
  131VAL     HA  489   2.853   0.473  -2.413  1.7809 -0.6816  4.1189
  131VAL     CB  490   3.015   0.361  -2.392  0.4440 -0.1303  0.2792
  131VAL     HB  491   3.006   0.380  -2.283  1.2709 -0.8897  0.4951
  131VAL    CG1  492   3.076   0.220  -2.401  0.5699 -0.0764  0.2848
  131VAL   HG11  493   3.085   0.183  -2.505  4.3235 -1.8106  1.0328
  131VAL   HG12  494   3.006   0.149  -2.352 -1.9465  1.5196 -0.7954
  131VAL   HG13  495   3.175   0.212  -2.350  0.2847 -0.5271  0.7725
  131VAL    CG2  496   3.131   0.453  -2.435 -0.0205  0.6040  0.5810
  131VAL   HG21  497   3.086   0.552  -2.414 -3.2067 -1.0132  2.1535
  131VAL   HG22  498   3.152   0.435  -2.543 -1.9386 -0.0537  0.2870
  131VAL   HG23  499   3.220   0.441  -2.369 -1.2042 -1.1922  1.9570
  131VAL      C  500   2.906   0.409  -2.611  0.0815 -0.2346  0.4360
  131VAL      O  501   2.923   0.524  -2.651  0.0969 -0.1867  0.5809
  132LEU      N  502   2.903   0.303  -2.695  0.2098  0.0495  0.0701
  132LEU     HN  503   2.896   0.215  -2.649  0.6387  1.8065  3.9713
  132LEU     CA  504   2.905   0.295  -2.837 -0.4452  0.3259  0.0390
  132LEU     HA  505   2.989   0.353  -2.872 -0.5332  0.8621  0.7087
  132LEU     CB  506   2.923   0.150  -2.887 -0.0532  0.2725  0.3289
  132LEU    HB1  507   2.948   0.151  -2.995 -0.1089 -1.0922  0.2956
  132LEU    HB2  508   2.834   0.085  -2.873  0.2574 -0.2735 -0.1988
  132LEU     CG  509   3.047   0.074  -2.838 -0.2564  0.1548  0.6619
  132LEU     HG  510   3.032   0.014  -2.746  0.8014  0.3969  1.0025
  132LEU    CD1  511   3.076  -0.030  -2.948 -0.7518  0.0786  0.6005
  132LEU   HD11  512   2.984  -0.071  -2.994 -0.5631  0.0336  0.2631
  132LEU   HD12  513   3.126  -0.117  -2.900 -2.4595 -0.4424  1.5378
  132LEU   HD13  514   3.145   0.008  -3.025 -1.0104  1.3075  0.9609
  132LEU    CD2  515   3.174   0.157  -2.813  0.2627 -0.3005 -0.3920
  132LEU   HD21  516   3.145   0.241  -2.746 -0.2978  0.5527 -1.6384
  132LEU   HD22  517   3.206   0.190  -2.915 -2.3318 -1.5103 -1.7119
  132LEU   HD23  518   3.252   0.089  -2.774  0.2346  0.8306  1.7555
  132LEU      C  519   2.794   0.373  -2.900 -0.1838  1.1038  0.5310
  132LEU      O  520   2.812   0.463  -2.981  0.8986  0.4302  0.0080
  133GLU      N  521   2.672   0.341  -2.854 -0.0903 -0.1956 -0.0678
  133GLU     HN  522   2.669   0.267  -2.787  2.6700 -0.2846  0.0642
  133GLU     CA  523   2.552   0.398  -2.909  0.1140  0.0954 -0.2133
  133GLU     HA  524   2.565   0.405  -3.016 -1.3654  2.6460 -0.2873
  133GLU     CB  525   2.430   0.307  -2.889 -0.0165  0.3060 -0.0583
  133GLU    HB1  526   2.448   0.223  -2.959  1.1788  0.1272  0.4466
  133GLU    HB2  527   2.350   0.367  -2.938  1.1776  1.0571 -1.1601
  133GLU     CG  528   2.400   0.267  -2.744  0.4167  0.2791  0.0246
  133GLU    HG1  529   2.438   0.348  -2.679 -1.1973 -0.9569  2.6625
  133GLU    HG2  530   2.453   0.170  -2.728 -0.0676 -0.1353 -0.7781
  133GLU     CD  531   2.251   0.256  -2.715  0.5206 -0.3779  0.3422
  133GLU    OE1  532   2.193   0.326  -2.628 -0.1847 -0.6149  0.0679
  133GLU    OE2  533   2.180   0.164  -2.765 -0.6476  0.5692  0.2130
  133GLU      C  534   2.533   0.538  -2.863 -0.7462 -0.1592  0.2177
  133GLU      O  535   2.481   0.621  -2.937 -0.0975 -0.0095 -0.0773
  134ASN      N  536   2.584   0.573  -2.743  0.6051  0.5125 -0.5291
  134ASN     HN  537   2.614   0.507  -2.674  3.1379  0.1385 -1.8783
  134ASN     CA  538   2.588   0.707  -2.694 -0.4080  0.2860  0.2116
  134ASN     HA  539   2.493   0.756  -2.703  0.0911  1.7929  2.3421
  134ASN     CB  540   2.645   0.711  -2.551 -0.0687 -0.4364  0.1021
  134ASN    HB1  541   2.646   0.819  -2.525  1.3148  0.0498 -1.7348
  134ASN    HB2  542   2.748   0.669  -2.543  0.1423 -0.3642 -1.7115
  134ASN     CG  543   2.544   0.654  -2.453  0.0502  0.0730  0.5235
  134ASN    OD1  544   2.422   0.647  -2.471  0.1299  0.2752 -0.1412
  134ASN    ND2  545   2.597   0.621  -2.332  0.0964 -0.0685  0.4648
  134ASN   HD21  546   2.521   0.603  -2.269 -0.7208 -1.1086 -0.7656
  134ASN   HD22  547   2.687   0.654  -2.304 -0.1417  1.0020  0.0254
  134ASN      C  548   2.669   0.792  -2.786 -0.3454 -0.2125 -0.1991
  134ASN      O  549   2.630   0.902  -2.824 -0.1513 -0.3583 -0.8308
  135LEU      N  550   2.789   0.747  -2.829 -0.2655 -0.2718  0.0791
  135LEU     HN  551   2.841   0.670  -2.793 -1.7151 -1.2081  0.2723
  135LEU     CA  552   2.867   0.809  -2.932  0.0360 -0.3973  0.2339
  135LEU     HA  553   2.886   0.909  -2.897  1.7740 -0.6896  0.2165
  135LEU     CB  554   3.005   0.741  -2.932  0.0721 -0.3257 -0.2305
  135LEU    HB1  555   2.985   0.632  -2.942  0.9709 -0.4472 -0.8545
  135LEU    HB2  556   3.056   0.747  -2.833 -1.2129  1.7513  0.3660
  135LEU     CG  557   3.107   0.796  -3.033  0.4752 -0.3083  0.1809
  135LEU     HG  558   3.052   0.793  -3.129  1.5614  0.8319 -0.5020
  135LEU    CD1  559   3.129   0.943  -2.993 -0.0493  0.0416 -0.7853
  135LEU   HD11  560   3.205   0.975  -3.066  0.6054  1.2124  0.3758
  135LEU   HD12  561   3.176   0.960  -2.894  1.5365  0.9042 -1.6572
  135LEU   HD13  562   3.033   0.998  -3.003  0.2046  0.4308 -1.0688
  135LEU    CD2  563   3.240   0.720  -3.049  0.3745 -0.4960  0.2206
  135LEU   HD21  564   3.231   0.634  -3.118 -3.1672 -1.0766  1.2088
  135LEU   HD22  565   3.297   0.706  -2.955  0.0331 -0.4232  0.4374
  135LEU   HD23  566   3.300   0.786  -3.116 -1.2789 -0.7447 -1.5909
  135LEU      C  567   2.807   0.820  -3.067  0.3277 -0.2147  0.1181
  135LEU      O  568   2.820   0.924  -3.132 -0.6545 -0.4580 -0.4977
  136LEU      N  569   2.745   0.711  -3.115  0.3508 -0.0983 -0.1791
  136LEU     HN  570   2.740   0.622  -3.069 -2.6200 -1.5434 -2.8160
  136LEU     CA  571   2.670   0.715  -3.237  0.0643 -0.8141 -0.0322
  136LEU     HA  572   2.737   0.742  -3.317  0.1432  0.5956  0.4910
  136LEU     CB  573   2.596   0.584  -3.271 -0.4090 -0.5811  0.0833
  136LEU    HB1  574   2.537   0.553  -3.183  1.6792 -1.2912  1.3249
  136LEU    HB2  575   2.674   0.505  -3.286 -0.2944 -0.7024  1.2226
  136LEU     CG  576   2.510   0.587  -3.398 -0.5889 -0.2315  0.2148
  136LEU     HG  577   2.423   0.653  -3.377  0.2952  2.0526 -2.5637
  136LEU    CD1  578   2.573   0.648  -3.525 -0.2840 -0.1905  0.3840
  136LEU   HD11  579   2.596   0.755  -3.506 -0.2272 -0.7779  4.3097
  136LEU   HD12  580   2.508   0.636  -3.615  0.9108  0.6970 -0.6285
  136LEU   HD13  581   2.664   0.586  -3.541 -1.4811 -1.9145 -0.0939
  136LEU    CD2  582   2.453   0.449  -3.432 -0.2418 -0.2521 -0.2989
  136LEU   HD21  583   2.376   0.422  -3.356 -1.5313  0.7456 -1.2144
  136LEU   HD22  584   2.530   0.369  -3.439  0.2019  0.3139 -2.5093
  136LEU   HD23  585   2.397   0.446  -3.528 -0.9989 -0.4181  0.1428
  136LEU      C  586   2.566   0.822  -3.240  0.6979 -0.1902  0.1616
  136LEU      O  587   2.570   0.914  -3.321  0.2911 -0.0942  0.2531
  137VAL      N  588   2.463   0.820  -3.154  0.6563  0.8247  0.1483
  137VAL     HN  589   2.454   0.750  -3.083 -2.0197  0.7974 -0.1257
  137VAL     CA  590   2.353   0.911  -3.157 -0.0209  0.0002 -0.6548
  137VAL     HA  591   2.299   0.908  -3.250 -1.1426  1.3558 -0.0821
  137VAL     CB  592   2.253   0.887  -3.048  0.9513  0.1922  0.2948
  137VAL     HB  593   2.302   0.891  -2.948 -0.8089  1.5900  1.1728
  137VAL    CG1  594   2.137   0.988  -3.053  0.7395 -0.0564  0.2122
  137VAL   HG11  595   2.169   1.090  -3.024 -1.0372  1.0078 -1.3198
  137VAL   HG12  596   2.053   0.957  -2.986 -0.2173 -1.4568 -1.5477
  137VAL   HG13  597   2.093   0.983  -3.155 -0.4038 -1.7892  0.7396
  137VAL    CG2  598   2.200   0.744  -3.062 -0.0024  0.5655  0.0384
  137VAL   HG21  599   2.125   0.714  -2.985  1.0623 -0.8274  0.5726
  137VAL   HG22  600   2.283   0.671  -3.054 -0.5108 -0.1314 -0.9002
  137VAL   HG23  601   2.158   0.721  -3.162 -2.0796 -0.8591  1.1467
  137VAL      C  602   2.403   1.050  -3.138 -0.1208 -0.0752  0.1818
  137VAL      O  603   2.357   1.141  -3.207  0.6555  0.0632 -0.1615
  138LEU      N  604   2.507   1.073  -3.055 -0.4022  0.2310  0.4556
  138LEU     HN  605   2.546   0.999  -3.002 -4.0457 -1.4215  1.1303
  138LEU     CA  606   2.563   1.204  -3.044 -0.2045  0.1457  0.4567
  138LEU     HA  607   2.476   1.263  -3.021  0.1481 -0.0541  2.4889
  138LEU     CB  608   2.649   1.215  -2.917  0.0183 -0.5307  0.3688
  138LEU    HB1  609   2.699   1.315  -2.918 -0.6954 -0.0982  2.7551
  138LEU    HB2  610   2.730   1.138  -2.918  0.9723  0.4429 -0.7050
  138LEU     CG  611   2.572   1.221  -2.785 -0.1546  0.0509  0.2432
  138LEU     HG  612   2.526   1.121  -2.772  0.0019  0.0950  1.2959
  138LEU    CD1  613   2.671   1.240  -2.668 -0.2049 -0.2483  0.3335
  138LEU   HD11  614   2.619   1.228  -2.571 -0.9906 -2.2202 -0.2689
  138LEU   HD12  615   2.713   1.342  -2.671 -2.1567  0.5697 -0.8185
  138LEU   HD13  616   2.749   1.160  -2.669  1.5624  1.3790  1.7874
  138LEU    CD2  617   2.462   1.327  -2.766 -0.4288 -0.2064  0.0821
  138LEU   HD21  618   2.509   1.428  -2.772  1.5713 -1.0941  0.0142
  138LEU   HD22  619   2.418   1.328  -2.665 -0.4618  0.6242  0.0678
  138LEU   HD23  620   2.369   1.302  -2.822 -2.1071 -0.9403  3.0215
  138LEU      C  621   2.628   1.257  -3.167 -0.0347 -0.3797  0.3174
  138LEU      O  622   2.623   1.375  -3.201 -0.0057 -0.2018  0.9226
  139CYS      N  623   2.706   1.179  -3.244 -0.2536  0.0056 -0.3114
  139CYS     HN  624   2.723   1.086  -3.211  1.0397  0.2152 -0.3056
  139CYS     CA  625   2.767   1.207  -3.370 -0.1270  0.3246 -0.1796
  139CYS     HA  626   2.832   1.293  -3.362 -0.5448  0.5371  1.3820
  139CYS     CB  627   2.854   1.086  -3.408  0.5186  0.6405  0.2592
  139CYS    HB1  628   2.798   0.993  -3.433  0.7740  0.0950  1.6016
  139CYS    HB2  629   2.924   1.061  -3.325  1.9732 -0.7012 -1.2941
  139CYS     SG  630   2.971   1.122  -3.542  0.5571 -0.0700  0.0982
  139CYS    HG1  631   3.053   1.175  -3.453  0.1851  1.1594 -0.2714
  139CYS      C  632   2.663   1.238  -3.471 -0.9181  0.2778  0.6102
  139CYS      O  633   2.686   1.331  -3.549 -0.2981 -0.2185  0.1959
  140VAL      N  634   2.550   1.166  -3.476 -0.4404 -0.4738  0.5575
  140VAL     HN  635   2.530   1.092  -3.413  0.2976 -0.5538  0.6987
  140VAL     CA  636   2.438   1.202  -3.558 -0.1831  0.0300  0.4264
  140VAL     HA  637   2.461   1.190  -3.664 -0.6228 -0.7959  0.4145
  140VAL     CB  638   2.318   1.113  -3.544 -0.4542  0.5008  1.1308
  140VAL     HB  639   2.296   1.087  -3.438  1.9781 -3.1305  0.9408
  140VAL    CG1  640   2.195   1.178  -3.609 -0.1007  0.2670  0.2065
  140VAL   HG11  641   2.165   1.272  -3.558 -3.2038  1.0986 -2.7240
  140VAL   HG12  642   2.107   1.114  -3.585 -0.5652  0.8761  0.1323
  140VAL   HG13  643   2.201   1.190  -3.719  0.5468  1.6417  0.3802
  140VAL    CG2  644   2.359   0.981  -3.612 -0.6152  0.8873  0.2692
  140VAL   HG21  645   2.447   0.946  -3.553 -0.4605  1.8113  0.6089
  140VAL   HG22  646   2.380   0.982  -3.721 -1.3823 -2.0149  0.0110
  140VAL   HG23  647   2.273   0.912  -3.600  0.0167 -0.0494 -0.4453
  140VAL      C  648   2.395   1.344  -3.542 -0.0863  0.0722  0.3134
  140VAL      O  649   2.367   1.407  -3.644 -0.1626  0.0234  0.3045
  141ILE      N  650   2.392   1.403  -3.422 -0.7192 -0.4981  0.5863
  141ILE     HN  651   2.407   1.361  -3.333 -1.4503  2.0893  2.0425
  141ILE     CA  652   2.365   1.541  -3.394 -0.0287 -0.2331 -0.0221
  141ILE     HA  653   2.282   1.573  -3.455  0.1144 -2.1841 -1.3494
  141ILE     CB  654   2.323   1.552  -3.251 -1.0130 -0.1011 -0.3131
  141ILE     HB  655   2.406   1.511  -3.189  0.3661  1.3025 -1.1374
  141ILE    CG2  656   2.312   1.693  -3.191  0.0594 -0.3211  0.4406
  141ILE   HG21  657   2.275   1.693  -3.086 -1.3858  1.1496 -0.0158
  141ILE   HG22  658   2.254   1.761  -3.257 -0.4281 -0.4208  0.7557
  141ILE   HG23  659   2.408   1.749  -3.186 -0.8156  1.1635  1.6199
  141ILE    CG1  660   2.198   1.467  -3.223 -0.6538 -0.4794  0.1554
  141ILE   HG11  661   2.167   1.473  -3.116 -2.0771 -0.6169 -0.2388
  141ILE   HG12  662   2.221   1.358  -3.229 -0.6943 -0.5702  1.3990
  141ILE     CD  663   2.073   1.489  -3.308 -0.5221  0.0021  0.0845
  141ILE    HD1  664   2.078   1.472  -3.418 -0.8884  1.6683 -0.2163
  141ILE    HD2  665   2.047   1.595  -3.290  0.2955  0.0763  0.9274
  141ILE    HD3  666   1.986   1.426  -3.282 -0.9138  0.1683 -0.8041
  141ILE      C  667   2.475   1.639  -3.417 -0.2870  0.3682  1.2503
  141ILE      O  668   2.453   1.754  -3.457  0.7631  0.3253  0.5298
  142LEU      N  669   2.602   1.599  -3.397  0.0875  0.8705 -0.0237
  142LEU     HN  670   2.611   1.510  -3.354  0.5993  2.0417  2.5063
  142LEU     CA  671   2.722   1.672  -3.421  0.6170  0.0316  0.0674
  142LEU     HA  672   2.706   1.772  -3.383 -0.5631  0.0746 -0.5051
  142LEU     CB  673   2.842   1.616  -3.341  0.8296  0.0358 -0.2453
  142LEU    HB1  674   2.933   1.670  -3.372  1.3117  1.0140  2.6239
  142LEU    HB2  675   2.863   1.508  -3.357 -1.7742 -0.4976 -0.5370
  142LEU     CG  676   2.833   1.642  -3.190 -0.3085  0.2730 -0.3401
  142LEU     HG  677   2.749   1.593  -3.137  0.6629  0.3982  1.4014
  142LEU    CD1  678   2.959   1.595  -3.114 -0.2882  0.8115 -0.0301
  142LEU   HD11  679   3.047   1.635  -3.169  0.3631 -1.7665 -1.0043
  142LEU   HD12  680   2.965   1.484  -3.109  0.9056  0.7890 -1.3085
  142LEU   HD13  681   2.969   1.637  -3.012  1.6186  0.4323 -0.0289
  142LEU    CD2  682   2.826   1.792  -3.158  0.7752  0.4015 -0.6588
  142LEU   HD21  683   2.919   1.844  -3.191  1.5950 -0.7183 -0.1707
  142LEU   HD22  684   2.823   1.797  -3.047 -0.7320 -1.0872 -0.5978
  142LEU   HD23  685   2.732   1.839  -3.193  0.7778 -0.6953 -2.2194
  142LEU      C  686   2.748   1.694  -3.566  0.5370  0.0378  0.0540
  142LEU      O  687   2.769   1.809  -3.603  0.0036 -0.0115 -0.4076
  143HSD      N  688   2.747   1.590  -3.651  0.0737  0.2257 -0.1698
  143HSD     HN  689   2.731   1.498  -3.616 -0.5486  1.5304  3.3580
  143HSD     CA  690   2.771   1.617  -3.789  0.0914  0.1548 -0.1807
  143HSD     HA  691   2.848   1.693  -3.794  0.2417  0.0322  0.2597
  143HSD     CB  692   2.822   1.489  -3.857 -0.8286 -0.3297  0.0360
  143HSD    HB1  693   2.836   1.497  -3.966  0.8894 -1.5641  0.1177
  143HSD    HB2  694   2.755   1.404  -3.830 -0.7715 -0.0365  1.1911
  143HSD    ND1  695   3.029   1.346  -3.872 -0.5265 -0.3000  0.6308
  143HSD    HD1  696   3.004   1.288  -3.950  0.1784 -0.6640  0.6642
  143HSD     CG  697   2.954   1.440  -3.804 -0.6000  0.1576 -0.0772
  143HSD    CE1  698   3.144   1.329  -3.800  0.0903  0.2425 -0.2048
  143HSD    HE1  699   3.229   1.263  -3.810  1.4930  1.5577  2.2517
  143HSD    NE2  700   3.144   1.407  -3.693  0.1697  0.3325 -0.2705
  143HSD    CD2  701   3.022   1.473  -3.692 -0.4434 -0.7838  0.1119
  143HSD    HD2  702   2.997   1.549  -3.618  0.0717  0.2098 -0.7171
  143HSD      C  703   2.653   1.679  -3.855 -0.0119 -0.2944 -0.4190
  143HSD      O  704   2.671   1.765  -3.941  0.9375  0.0932  0.1580
  144SER      N  705   2.528   1.642  -3.820 -0.0755  0.3181  0.0184
  144SER     HN  706   2.506   1.581  -3.744  1.5794  1.3238  1.3863
  144SER     CA  707   2.419   1.664  -3.909 -0.2742  0.1685  0.2224
  144SER     HA  708   2.436   1.735  -3.989 -2.2480  0.5022  0.0369
  144SER     CB  709   2.365   1.528  -3.958 -0.6608  0.2596  0.3906
  144SER    HB1  710   2.296   1.470  -3.894  0.4386 -1.5461  0.0002
  144SER    HB2  711   2.446   1.462  -3.994 -1.5915  0.5113 -2.3573
  144SER     OG  712   2.289   1.549  -4.076  0.4885 -0.0712 -0.4230
  144SER    HG1  713   2.352   1.554  -4.148  0.0010  2.6330 -0.7688
  144SER      C  714   2.304   1.723  -3.834 -0.1064  0.4283  0.2777
  144SER      O  715   2.285   1.700  -3.715 -0.2533 -0.2880  0.1225
  145ARG      N  716   2.214   1.790  -3.908 -0.0606  0.0309 -0.1429
  145ARG     HN  717   2.222   1.797  -4.007 -1.3362  1.2074 -0.1865
  145ARG     CA  718   2.099   1.852  -3.850 -0.0096 -0.1127  0.1171
  145ARG     HA  719   2.094   1.832  -3.744  0.5177 -0.1956  0.1273
  145ARG     CB  720   2.101   2.006  -3.851 -0.0308 -0.1099 -0.7251
  145ARG    HB1  721   2.181   2.039  -3.781 -0.7713 -3.8122  2.2207
  145ARG    HB2  722   2.015   2.031  -3.785  0.5071 -1.6477  0.6578
  145ARG     CG  723   2.108   2.073  -3.988  0.0614  0.2798 -0.5287
  145ARG    HG1  724   2.004   2.078  -4.026 -0.2837 -0.0211  0.3539
  145ARG    HG2  725   2.172   2.018  -4.061 -1.0959 -1.8643 -0.0028
  145ARG     CD  726   2.160   2.217  -3.977  0.0236  0.2024  0.8519
  145ARG    HD1  727   2.097   2.263  -3.898 -3.5822 -0.6577 -1.2764
  145ARG    HD2  728   2.142   2.260  -4.078 -1.8358 -2.1055  0.1109
  145ARG     NE  729   2.302   2.204  -3.936  0.2512 -0.4557 -0.1159
  145ARG     HE  730   2.353   2.118  -3.931  0.5359 -0.2954 -0.2262
  145ARG     CZ  731   2.380   2.300  -3.878 -0.3665  0.2929 -0.5131
  145ARG    NH1  732   2.332   2.420  -3.833  0.3794  0.4399 -0.0856
  145ARG   HH11  733   2.235   2.444  -3.833  0.4993  0.9181 -0.7302
  145ARG   HH12  734   2.395   2.488  -3.796 -0.8342  1.8553 -0.5223
  145ARG    NH2  735   2.507   2.273  -3.835 -0.4807 -0.1854 -0.4807
  145ARG   HH21  736   2.549   2.184  -3.852  0.2614  0.0288  0.2100
  145ARG   HH22  737   2.549   2.343  -3.778  0.3252  0.1118 -1.4197
  145ARG      C  738   1.971   1.793  -3.900 -0.2979  0.0197  0.6947
  145ARG      O  739   1.864   1.842  -3.865 -0.5808 -0.1864  0.1286
  146SER      N  740   1.977   1.679  -3.971  0.0503  0.6102 -0.2358
  146SER     HN  741   2.063   1.628  -3.970 -0.5028 -0.3148  0.8050
  146SER     CA  742   1.864   1.619  -4.035  0.1341 -0.1079  0.2798
  146SER     HA  743   1.828   1.687  -4.111 -0.4045 -0.3419  0.3276
  146SER     CB  744   1.910   1.490  -4.104 -0.0966 -0.1891  0.2789
  146SER    HB1  745   1.994   1.514  -4.173  0.4960 -1.6175  0.4524
  146SER    HB2  746   1.833   1.435  -4.163  1.1724 -1.4830 -0.2598
  146SER     OG  747   1.976   1.404  -4.012  0.5105  0.7278  0.7067
  146SER    HG1  748   1.999   1.320  -4.053  0.2190  1.8331 -1.9498
  146SER      C  749   1.753   1.583  -3.944 -0.1292 -0.8118 -0.3129
  146SER      O  750   1.637   1.606  -3.977 -0.2350 -0.8449  0.0246
  147LEU      N  751   1.774   1.534  -3.820 -0.0146 -0.5275 -0.2194
  147LEU     HN  752   1.866   1.518  -3.784  0.0539 -1.2369 -0.6842
  147LEU     CA  753   1.666   1.504  -3.731 -0.0987  0.2389 -0.0595
  147LEU     HA  754   1.594   1.439  -3.777  1.0899 -1.3132  0.1706
  147LEU     CB  755   1.723   1.431  -3.608 -0.2998  0.4570  0.1632
  147LEU    HB1  756   1.656   1.438  -3.519 -0.3331  0.8502  0.1092
  147LEU    HB2  757   1.813   1.484  -3.571 -0.0652  1.2054 -1.4055
  147LEU     CG  758   1.756   1.282  -3.623 -0.4926  0.4252  0.0530
  147LEU     HG  759   1.830   1.277  -3.706  0.4156  3.6077  0.5547
  147LEU    CD1  760   1.825   1.221  -3.499 -0.3251 -0.3659 -0.4210
  147LEU   HD11  761   1.860   1.120  -3.526  1.3403  0.1032 -0.0967
  147LEU   HD12  762   1.750   1.225  -3.418  0.2587 -1.1149  0.1589
  147LEU   HD13  763   1.913   1.283  -3.470  0.2134 -1.1605 -0.3380
  147LEU    CD2  764   1.628   1.201  -3.650 -0.6054  0.5761  0.1304
  147LEU   HD21  765   1.646   1.095  -3.619  1.2116  0.8924  0.2923
  147LEU   HD22  766   1.604   1.187  -3.758 -0.2676 -1.4475  0.2771
  147LEU   HD23  767   1.545   1.235  -3.586 -1.2870 -0.7792  0.0029
  147LEU      C  768   1.590   1.624  -3.685  0.0670  0.4116 -0.2361
  147LEU      O  769   1.468   1.630  -3.688  0.0740  0.8219  0.1804
  148ARG      N  770   1.665   1.731  -3.652  0.4955  0.3555 -0.9895
  148ARG     HN  771   1.765   1.734  -3.655  0.4771  0.7257 -1.2713
  148ARG     CA  772   1.595   1.847  -3.606 -0.1535 -0.3516 -0.1371
  148ARG     HA  773   1.509   1.822  -3.546 -0.0830 -2.3470 -0.8017
  148ARG     CB  774   1.682   1.936  -3.516 -0.1207 -0.2111 -0.3059
  148ARG    HB1  775   1.696   1.866  -3.431 -0.1525 -1.5462 -1.3753
  148ARG    HB2  776   1.624   2.020  -3.472  0.0004 -1.1943  1.8806
  148ARG     CG  777   1.815   1.986  -3.573 -0.0274 -0.3153 -0.1795
  148ARG    HG1  778   1.783   2.058  -3.651 -0.9591 -0.4342  0.0759
  148ARG    HG2  779   1.871   1.908  -3.629 -0.2578 -0.1942 -0.5841
  148ARG     CD  780   1.905   2.032  -3.458 -0.4118  0.4030 -0.1597
  148ARG    HD1  781   1.951   1.942  -3.412  0.3827 -0.2589 -2.1012
  148ARG    HD2  782   1.857   2.087  -3.375  1.6417  1.8521  0.1250
  148ARG     NE  783   2.014   2.120  -3.508  0.0025  0.2179  0.4079
  148ARG     HE  784   2.103   2.075  -3.508  0.7917  1.6931  1.1958
  148ARG     CZ  785   1.995   2.240  -3.571 -0.0483  0.1940  0.3770
  148ARG    NH1  786   1.877   2.307  -3.575  0.0198  0.2914  0.0098
  148ARG   HH11  787   1.794   2.274  -3.530  0.4356 -0.8029  0.0008
  148ARG   HH12  788   1.889   2.401  -3.607  1.1055  0.1441 -0.0568
  148ARG    NH2  789   2.101   2.310  -3.621  0.1392 -0.1941  0.2211
  148ARG   HH21  790   2.192   2.273  -3.606 -0.3697 -0.8446  1.9788
  148ARG   HH22  791   2.084   2.396  -3.671  2.3196 -0.3158 -0.8448
  148ARG      C  792   1.541   1.932  -3.716 -0.5474 -0.1886  0.1819
  148ARG      O  793   1.446   2.010  -3.708 -0.5627 -0.1006 -0.6952
  149CYS      N  794   1.601   1.930  -3.836  0.4746  0.4538  0.6696
  149CYS     HN  795   1.680   1.872  -3.854  1.1683  1.8899 -1.2196
  149CYS     CA  796   1.569   2.019  -3.943  0.1141 -0.2810  0.1553
  149CYS     HA  797   1.514   2.102  -3.902 -0.2313 -1.4021  2.0313
  149CYS     CB  798   1.690   2.074  -4.021 -0.0155 -0.3481 -0.0961
  149CYS    HB1  799   1.651   2.122  -4.113 -2.4861 -2.4458 -0.2414
  149CYS    HB2  800   1.766   1.996  -4.044  2.0585  1.7973 -0.9751
  149CYS     SG  801   1.777   2.196  -3.917  0.2874 -0.4629 -0.2137
  149CYS    HG1  802   1.758   2.293  -4.005 -0.4368 -0.9609 -0.6216
  149CYS      C  803   1.471   1.955  -4.036  0.3148 -0.0732 -0.2028
  149CYS      O  804   1.393   2.023  -4.103 -0.0107  0.0632  0.3115
  150ARG      N  805   1.461   1.822  -4.047  0.2058 -0.1006  0.2128
  150ARG     HN  806   1.508   1.751  -3.995 -0.3759 -1.6192 -1.2366
  150ARG     CA  807   1.362   1.767  -4.135  0.5926 -0.1932 -0.1707
  150ARG     HA  808   1.355   1.836  -4.218 -1.7773  1.0655  0.9662
  150ARG     CB  809   1.417   1.634  -4.189 -0.2492 -0.5019 -0.2716
  150ARG    HB1  810   1.342   1.599  -4.264 -1.5824 -1.4581  1.4385
  150ARG    HB2  811   1.428   1.553  -4.115 -1.0434  0.0556  0.4876
  150ARG     CG  812   1.550   1.647  -4.264 -0.1904  0.3798 -0.0307
  150ARG    HG1  813   1.563   1.544  -4.303 -1.6853  0.5865 -1.1804
  150ARG    HG2  814   1.639   1.673  -4.203  0.5518 -2.9419  0.5316
  150ARG     CD  815   1.560   1.738  -4.386 -0.0652 -0.1686 -0.4309
  150ARG    HD1  816   1.462   1.740  -4.440 -0.3232  0.9950  0.0486
  150ARG    HD2  817   1.644   1.697  -4.446  0.2516 -0.0873 -0.0407
  150ARG     NE  818   1.608   1.872  -4.343 -0.3549 -0.3942  0.6244
  150ARG     HE  819   1.702   1.882  -4.311  0.8327 -0.2224 -2.5569
  150ARG     CZ  820   1.548   1.990  -4.378 -0.1270 -0.5225 -0.2353
  150ARG    NH1  821   1.418   2.004  -4.413 -0.0357  0.5903 -0.1570
  150ARG   HH11  822   1.367   1.922  -4.439  0.4304  0.6413 -1.2790
  150ARG   HH12  823   1.381   2.093  -4.441  1.9013  0.6554 -2.9397
  150ARG    NH2  824   1.609   2.110  -4.358 -0.2472 -0.4429 -0.3485
  150ARG   HH21  825   1.703   2.094  -4.327 -0.0156  0.3100 -0.6448
  150ARG   HH22  826   1.556   2.192  -4.379  1.2464  0.7263  0.2573
  150ARG      C  827   1.232   1.734  -4.070  0.7332  0.0044  0.2165
  150ARG      O  828   1.233   1.653  -3.978 -0.3605 -0.5196 -0.2253
  151PRO      N  829   1.120   1.788  -4.108  0.5576 -0.3587  0.2096
  151PRO     CD  830   1.110   1.892  -4.209 -0.0007 -0.6472 -0.0299
  151PRO    HD1  831   1.132   1.848  -4.309  0.2186 -2.0337  0.6107
  151PRO    HD2  832   1.176   1.979  -4.189  0.7102 -0.8810 -1.2231
  151PRO     CA  833   0.994   1.757  -4.047  0.3443 -0.1984 -0.1477
  151PRO     HA  834   0.995   1.806  -3.951 -0.8983 -0.4010 -0.0153
  151PRO     CB  835   0.884   1.815  -4.136  0.0231  0.0638  0.4209
  151PRO    HB1  836   0.793   1.844  -4.079 -0.0716 -1.8688  1.3231
  151PRO    HB2  837   0.863   1.759  -4.229 -0.7459 -0.3853  0.8542
  151PRO     CG  838   0.964   1.935  -4.189  0.0210 -0.3417 -0.5101
  151PRO    HG1  839   0.916   1.979  -4.280  0.7332  0.7027 -0.3945
  151PRO    HG2  840   0.966   2.005  -4.103  0.6072 -2.2329  1.0766
  151PRO      C  841   0.958   1.617  -4.014 -0.3744  0.0103 -0.0400
  151PRO      O  842   0.903   1.595  -3.906 -0.2906  0.3411  0.0699
  152SER      N  843   0.992   1.517  -4.098  0.3180  0.0154  0.2311
  152SER     HN  844   1.016   1.542  -4.191  0.6566  0.9849  0.5605
  152SER     CA  845   0.937   1.386  -4.080 -0.1110  0.1831  0.1601
  152SER     HA  846   0.837   1.391  -4.040 -0.9115 -2.2256 -1.3759
  152SER     CB  847   0.929   1.312  -4.214  0.2802  0.6860 -0.1447
  152SER    HB1  848   0.861   1.378  -4.273 -1.6261 -0.7098  0.3713
  152SER    HB2  849   0.870   1.219  -4.200 -0.9079  1.6421  1.6572
  152SER     OG  850   1.053   1.286  -4.277 -0.0690 -0.4138 -0.3963
  152SER    HG1  851   1.071   1.194  -4.257 -0.3517 -1.1636 -3.1883
  152SER      C  852   1.016   1.295  -3.992  0.1826 -0.0671 -0.3570
  152SER      O  853   0.969   1.190  -3.946  0.0278  0.1562  0.0018
  153TYR      N  854   1.131   1.350  -3.949  0.1562 -0.4708  0.2394
  153TYR     HN  855   1.145   1.442  -3.985 -1.4535  0.0160  0.7597
  153TYR     CA  856   1.223   1.307  -3.848  0.0123 -0.9282  0.1783
  153TYR     HA  857   1.220   1.199  -3.840  1.1263 -0.8504  2.1718
  153TYR     CB  858   1.367   1.331  -3.898 -0.3956  0.6429 -0.2844
  153TYR    HB1  859   1.435   1.319  -3.811  1.0649  2.4803 -1.1008
  153TYR    HB2  860   1.373   1.433  -3.942  0.8633  0.4325 -0.6379
  153TYR     CG  861   1.424   1.245  -4.005 -0.0922 -0.2967  0.6131
  153TYR    CD1  862   1.551   1.274  -4.048 -0.4902  0.5173 -0.0459
  153TYR    HD1  863   1.613   1.350  -4.001  1.6819 -0.9513 -0.4227
  153TYR    CE1  864   1.607   1.211  -4.156  0.1204  0.0945  0.5093
  153TYR    HE1  865   1.704   1.232  -4.198 -0.2051  0.5064 -0.0570
  153TYR     CZ  866   1.532   1.113  -4.218 -0.1033  0.4932  0.1444
  153TYR     OH  867   1.604   1.036  -4.311  0.5158  1.0984  0.1146
  153TYR     HH  868   1.533   0.991  -4.358  0.2189  0.8823  0.7599
  153TYR    CD2  869   1.346   1.154  -4.073  0.0904  0.1631 -0.2332
  153TYR    HD2  870   1.246   1.128  -4.042  0.0244  2.1629  1.5040
  153TYR    CE2  871   1.403   1.087  -4.179 -0.1828  0.1250 -0.3569
  153TYR    HE2  872   1.344   1.014  -4.233  1.9104 -0.7214 -1.6075
  153TYR      C  873   1.213   1.364  -3.711  0.0599 -0.0455 -0.1764
  153TYR      O  874   1.275   1.319  -3.615 -0.0371  0.2629  0.0321
  154HSD      N  875   1.122   1.459  -3.686 -0.4086 -0.4855 -0.1775
  154HSD     HN  876   1.067   1.497  -3.761 -0.6711 -1.3481 -0.4262
  154HSD     CA  877   1.102   1.512  -3.554  0.4673  0.1487 -0.2901
  154HSD     HA  878   1.198   1.555  -3.530 -0.1138  1.2710  0.1197
  154HSD     CB  879   0.993   1.620  -3.565  0.2133 -0.0352  0.4133
  154HSD    HB1  880   0.964   1.645  -3.460  3.7408  1.6557  1.1351
  154HSD    HB2  881   0.913   1.568  -3.623  1.9434 -1.1805 -1.0328
  154HSD    ND1  882   1.153   1.746  -3.713 -0.3583  0.4489 -0.1295
  154HSD    HD1  883   1.212   1.667  -3.732  1.8708  2.3286 -1.6824
  154HSD     CG  884   1.038   1.743  -3.638 -0.1979 -0.0691  0.1022
  154HSD    CE1  885   1.170   1.874  -3.757 -0.2712  0.5307  0.1427
  154HSD    HE1  886   1.247   1.919  -3.819  0.0861  1.3421  1.1379
  154HSD    NE2  887   1.066   1.947  -3.720  0.1319  0.6676  1.0529
  154HSD    CD2  888   0.981   1.866  -3.647 -0.0366  0.0095  0.1581
  154HSD    HD2  889   0.898   1.922  -3.605 -0.1694 -0.3397  0.3668
  154HSD      C  890   1.061   1.410  -3.454  0.4476  0.5308  0.0924
  154HSD      O  891   1.096   1.406  -3.336 -0.0339  0.0985  0.2260
  155PHE      N  892   0.968   1.323  -3.498 -0.0462  0.6691  0.8315
  155PHE     HN  893   0.933   1.335  -3.591 -0.2826 -0.0853  0.8191
  155PHE     CA  894   0.914   1.214  -3.423  0.2263  0.1215  0.2453
  155PHE     HA  895   0.894   1.242  -3.321  1.4010  0.8083  0.3113
  155PHE     CB  896   0.782   1.170  -3.488  0.4816 -0.0198 -0.1783
  155PHE    HB1  897   0.779   1.183  -3.598  0.3246  0.2028 -0.1475
  155PHE    HB2  898   0.703   1.239  -3.453  1.7655  1.3894  0.0685
  155PHE     CG  899   0.743   1.028  -3.462 -0.2427  0.2535  0.2455
  155PHE    CD1  900   0.720   0.976  -3.336 -0.2514 -0.3126  0.0110
  155PHE    HD1  901   0.717   1.042  -3.251 -1.9122  0.9946 -0.9845
  155PHE    CE1  902   0.702   0.842  -3.312  0.0584 -0.3789 -0.1290
  155PHE    HE1  903   0.691   0.803  -3.212 -3.3364 -0.1672 -0.3146
  155PHE     CZ  904   0.707   0.749  -3.413  0.4716 -0.1996 -0.2748
  155PHE     HZ  905   0.698   0.643  -3.399  0.8586 -0.0397  1.3876
  155PHE    CD2  906   0.746   0.934  -3.561 -0.3524  0.1687  0.3231
  155PHE    HD2  907   0.766   0.963  -3.664 -1.7958  1.5172  0.3865
  155PHE    CE2  908   0.737   0.799  -3.538  0.2707  0.0260 -0.2328
  155PHE    HE2  909   0.726   0.729  -3.620  1.1782 -0.3635 -0.0298
  155PHE      C  910   1.019   1.113  -3.391 -0.0199 -0.2928 -0.2397
  155PHE      O  911   1.040   1.097  -3.271  0.2836  0.5278 -0.1767
  156ILE      N  912   1.106   1.075  -3.486  0.1154  0.0244 -0.2438
  156ILE     HN  913   1.102   1.118  -3.576 -0.2169  3.0140  1.0761
  156ILE     CA  914   1.205   0.979  -3.449 -0.4745 -0.3049  0.5103
  156ILE     HA  915   1.161   0.918  -3.372 -0.0724  1.5811  2.3249
  156ILE     CB  916   1.248   0.892  -3.564 -0.0786  0.3179  0.1794
  156ILE     HB  917   1.341   0.839  -3.535 -0.8296 -1.2752 -0.2414
  156ILE    CG2  918   1.135   0.791  -3.589 -0.5071  0.5109  1.2604
  156ILE   HG21  919   1.091   0.736  -3.503  0.3291 -0.1263  1.3008
  156ILE   HG22  920   1.169   0.714  -3.662 -0.1109 -0.4931  2.4679
  156ILE   HG23  921   1.056   0.848  -3.642  1.9560  2.8928 -0.1412
  156ILE    CG1  922   1.292   0.978  -3.684 -0.4825 -0.1021 -0.2731
  156ILE   HG11  923   1.355   1.063  -3.650 -0.4230 -0.7420  1.3355
  156ILE   HG12  924   1.201   1.023  -3.731 -0.0035  1.1122 -0.0853
  156ILE     CD  925   1.365   0.896  -3.790 -0.0417 -0.1434  0.0597
  156ILE    HD1  926   1.423   0.813  -3.745  2.4432  2.1171  1.3449
  156ILE    HD2  927   1.416   0.962  -3.863  0.1373 -0.1874  0.1455
  156ILE    HD3  928   1.281   0.860  -3.853 -0.4522  2.6892 -1.1962
  156ILE      C  929   1.321   1.048  -3.385 -0.5175 -0.0558  0.3206
  156ILE      O  930   1.399   0.988  -3.313  0.2766 -0.0777 -0.5447
  157GLY      N  931   1.336   1.181  -3.404 -0.4276 -0.0463  0.4536
  157GLY     HN  932   1.291   1.231  -3.478 -1.6080  0.3024  1.3642
  157GLY     CA  933   1.430   1.259  -3.331  0.1563 -0.0046 -0.3332
  157GLY    HA1  934   1.403   1.358  -3.365 -1.3580 -0.6005 -0.9420
  157GLY    HA2  935   1.531   1.224  -3.347 -0.6862 -1.2038 -4.2072
  157GLY      C  936   1.407   1.265  -3.184 -0.0274  0.5527 -0.3837
  157GLY      O  937   1.495   1.273  -3.098 -0.1967 -0.7517 -0.0789
  158SER      N  938   1.279   1.269  -3.143  0.0131 -0.3587 -0.1536
  158SER     HN  939   1.212   1.294  -3.212  1.5945 -0.1306 -1.6704
  158SER     CA  940   1.232   1.261  -3.008 -0.1400 -0.5230 -0.2175
  158SER     HA  941   1.291   1.328  -2.948  1.6743 -2.2100 -0.0116
  158SER     CB  942   1.087   1.314  -3.009  0.0730  0.0627 -0.3410
  158SER    HB1  943   1.015   1.253  -3.068 -3.0719  3.0075  0.1765
  158SER    HB2  944   1.096   1.415  -3.055 -0.7580 -0.5365 -1.8898
  158SER     OG  945   1.036   1.328  -2.877  0.2112  0.2963 -0.3111
  158SER    HG1  946   0.983   1.249  -2.864 -1.6345  1.4618 -0.3777
  158SER      C  947   1.253   1.122  -2.959 -0.2049 -0.4169  0.1183
  158SER      O  948   1.295   1.107  -2.845  0.4482 -0.3139 -0.1075
  159LEU      N  949   1.234   1.015  -3.039 -0.4073 -0.3517  0.0765
  159LEU     HN  950   1.185   1.035  -3.123 -1.1803 -1.2555  0.2933
  159LEU     CA  951   1.267   0.881  -3.000  0.4530 -0.4003 -0.7830
  159LEU     HA  952   1.221   0.848  -2.908  0.4066  0.3145 -0.5478
  159LEU     CB  953   1.214   0.786  -3.109  0.3358 -0.3007 -0.8126
  159LEU    HB1  954   1.260   0.823  -3.203 -0.6339  1.1941 -0.7258
  159LEU    HB2  955   1.106   0.807  -3.121  0.4941  0.2648 -1.3119
  159LEU     CG  956   1.223   0.636  -3.075  0.2962 -0.1028  0.1040
  159LEU     HG  957   1.326   0.626  -3.035  0.2660 -0.9341 -0.0041
  159LEU    CD1  958   1.118   0.595  -2.970  0.3109  0.3472  0.2997
  159LEU   HD11  959   1.015   0.618  -3.004 -0.2772 -2.6848 -0.2985
  159LEU   HD12  960   1.143   0.640  -2.872  2.0200  1.1039 -0.4344
  159LEU   HD13  961   1.124   0.484  -2.958 -0.4299  0.4351  1.7804
  159LEU    CD2  962   1.207   0.548  -3.200 -0.3128 -0.3689  0.3626
  159LEU   HD21  963   1.282   0.570  -3.279 -2.6520  1.2057 -1.5743
  159LEU   HD22  964   1.113   0.576  -3.253  0.0558  0.1424 -0.0340
  159LEU   HD23  965   1.203   0.443  -3.165 -0.7635 -0.0083  1.4317
  159LEU      C  966   1.413   0.860  -2.979  0.4451 -0.3045 -0.6328
  159LEU      O  967   1.448   0.808  -2.873  0.2953  0.4079 -0.2239
  160ALA      N  968   1.502   0.907  -3.068 -0.0270  0.0802 -0.9026
  160ALA     HN  969   1.473   0.932  -3.161 -1.8666 -0.9238 -0.6514
  160ALA     CA  970   1.643   0.905  -3.048 -0.1842 -0.3951  0.2040
  160ALA     HA  971   1.667   0.801  -3.029 -1.7746 -0.6013  1.3332
  160ALA     CB  972   1.726   0.955  -3.168  0.3248 -1.2618  0.1846
  160ALA    HB1  973   1.831   0.940  -3.136 -0.1766 -2.3217  1.4527
  160ALA    HB2  974   1.700   1.063  -3.177 -0.1719 -1.3280  0.7184
  160ALA    HB3  975   1.690   0.900  -3.258 -1.6012  1.3755 -0.7907
  160ALA      C  976   1.684   0.980  -2.925 -0.2046 -0.2920  0.1482
  160ALA      O  977   1.763   0.932  -2.844 -0.3158 -0.3790  0.2061
  161VAL      N  978   1.633   1.101  -2.899 -0.4819 -0.4589  0.3854
  161VAL     HN  979   1.587   1.165  -2.960  0.0964  0.3787  0.8138
  161VAL     CA  980   1.658   1.168  -2.775 -0.6784  0.0259  0.1647
  161VAL     HA  981   1.764   1.159  -2.760 -0.4103 -0.0695 -1.6311
  161VAL     CB  982   1.629   1.315  -2.784  0.5057  0.2730  0.2912
  161VAL     HB  983   1.529   1.332  -2.830 -0.1285  0.6453  1.7688
  161VAL    CG1  984   1.644   1.387  -2.649 -0.7902 -0.1301  0.6607
  161VAL   HG11  985   1.620   1.494  -2.662  0.5848  0.1899  0.5961
  161VAL   HG12  986   1.746   1.393  -2.605  0.3066  2.4043 -1.8997
  161VAL   HG13  987   1.569   1.357  -2.573 -0.4781 -2.1494  0.2540
  161VAL    CG2  988   1.737   1.366  -2.883  0.1460  0.0946 -0.1974
  161VAL   HG21  989   1.725   1.476  -2.890 -0.8217  0.0386  0.3683
  161VAL   HG22  990   1.729   1.318  -2.983  0.9592  2.0102 -1.2252
  161VAL   HG23  991   1.839   1.341  -2.848 -0.1081 -3.5952 -1.6602
  161VAL      C  992   1.602   1.103  -2.653  0.1561 -0.9579  0.0412
  161VAL      O  993   1.670   1.101  -2.551  0.1085 -0.1692  0.0987
  162ALA      N  994   1.480   1.046  -2.655 -0.3455  0.0856 -0.0571
  162ALA     HN  995   1.415   1.067  -2.728 -2.5510 -0.3612  1.6705
  162ALA     CA  996   1.434   0.992  -2.531 -0.0562  0.1232  0.0683
  162ALA     HA  997   1.457   1.042  -2.439  1.2050 -0.0374 -0.1380
  162ALA     CB  998   1.281   0.971  -2.534 -0.1187  0.4754  0.8181
  162ALA    HB1  999   1.236   0.939  -2.437 -0.8449 -2.0289 -0.2698
  162ALA    HB2 1000   1.256   0.901  -2.616 -0.1437  3.2873 -1.7686
  162ALA    HB3 1001   1.242   1.072  -2.559 -0.4877  0.5241  1.5637
  162ALA      C 1002   1.493   0.857  -2.506 -0.2471  0.1179  0.4931
  162ALA      O 1003   1.508   0.824  -2.388 -0.2298 -1.0274  0.1788
  163ASP      N 1004   1.540   0.777  -2.603 -0.3897  0.3615  0.2214
  163ASP     HN 1005   1.545   0.810  -2.697 -0.5361  1.5763  0.6242
  163ASP     CA 1006   1.622   0.663  -2.576 -0.3639  0.3273  0.0016
  163ASP     HA 1007   1.589   0.600  -2.495 -1.7980  1.3158  0.2289
  163ASP     CB 1008   1.641   0.584  -2.707 -0.5497  0.2492  0.0222
  163ASP    HB1 1009   1.709   0.497  -2.694 -3.5583 -2.2316  0.5619
  163ASP    HB2 1010   1.680   0.652  -2.785 -1.2369  0.7602  0.1175
  163ASP     CG 1011   1.512   0.519  -2.757 -0.3780 -0.0856  0.0163
  163ASP    OD1 1012   1.420   0.479  -2.688 -0.4937  0.8568  0.4186
  163ASP    OD2 1013   1.503   0.507  -2.896 -0.0205  0.2081 -0.0348
  163ASP    HD2 1014   1.587   0.537  -2.931  1.2299 -1.0875  1.6552
  163ASP      C 1015   1.758   0.700  -2.527 -0.5141  0.1868  0.5288
  163ASP      O 1016   1.814   0.631  -2.441  0.1859 -0.2140 -0.2364
  164LEU      N 1017   1.815   0.807  -2.584  0.0454 -0.2592  0.2401
  164LEU     HN 1018   1.771   0.859  -2.657 -0.5078  1.2829  1.6265
  164LEU     CA 1019   1.944   0.857  -2.548 -0.0422  0.3040 -0.2069
  164LEU     HA 1020   2.011   0.773  -2.559  0.1033  0.4479 -0.4314
  164LEU     CB 1021   1.988   0.961  -2.653 -0.2640  0.3780 -0.2262
  164LEU    HB1 1022   1.906   1.036  -2.654 -2.3481 -1.7103  1.1656
  164LEU    HB2 1023   2.004   0.916  -2.753  1.2872  0.6425 -0.1124
  164LEU     CG 1024   2.113   1.044  -2.623 -0.0289 -0.0839  0.0864
  164LEU     HG 1025   2.119   1.089  -2.521  3.1829 -0.3144  0.0981
  164LEU    CD1 1026   2.238   0.954  -2.626 -0.2804 -0.4382  0.1367
  164LEU   HD11 1027   2.218   0.888  -2.540 -0.6643 -0.1995  0.2310
  164LEU   HD12 1028   2.335   1.005  -2.607  0.5585 -1.5194 -1.1034
  164LEU   HD13 1029   2.241   0.904  -2.725 -0.9098  1.4010 -0.8758
  164LEU    CD2 1030   2.126   1.173  -2.707 -0.4688 -0.1204 -0.0367
  164LEU   HD21 1031   2.116   1.156  -2.816 -0.1175  0.4063 -0.1514
  164LEU   HD22 1032   2.220   1.228  -2.690  0.1812 -1.0132 -0.6565
  164LEU   HD23 1033   2.036   1.233  -2.684 -0.8946 -1.2637  1.4824
  164LEU      C 1034   1.952   0.903  -2.407 -0.0340  0.2901 -0.2028
  164LEU      O 1035   2.053   0.877  -2.342 -0.1663  0.2242 -0.0234
  165LEU      N 1036   1.845   0.960  -2.349 -0.3547 -0.1803 -0.3272
  165LEU     HN 1037   1.768   0.987  -2.407 -0.0352  0.7334 -0.3456
  165LEU     CA 1038   1.846   0.996  -2.210 -0.0952 -0.3590 -0.2831
  165LEU     HA 1039   1.932   1.058  -2.191 -0.2895 -0.9740  3.1883
  165LEU     CB 1040   1.723   1.078  -2.170  0.3670  0.0368  0.3421
  165LEU    HB1 1041   1.632   1.033  -2.215  0.4250  0.1342  0.1217
  165LEU    HB2 1042   1.727   1.175  -2.225 -0.9594  0.1869  0.4704
  165LEU     CG 1043   1.696   1.102  -2.021 -0.4004 -0.0806  0.2275
  165LEU     HG 1044   1.689   1.004  -1.968 -1.5958 -0.1904 -0.1156
  165LEU    CD1 1045   1.804   1.180  -1.945 -0.0211 -0.9597  0.6075
  165LEU   HD11 1046   1.809   1.285  -1.982 -0.6457 -0.2961  2.2763
  165LEU   HD12 1047   1.907   1.141  -1.961  0.4446  0.7373 -0.8063
  165LEU   HD13 1048   1.794   1.180  -1.834 -1.7600 -1.7016  0.4760
  165LEU    CD2 1049   1.569   1.184  -1.993 -0.5712 -0.2881  0.0593
  165LEU   HD21 1050   1.574   1.267  -2.067 -0.6660 -0.3703 -0.0409
  165LEU   HD22 1051   1.568   1.219  -1.888  0.6637  0.9821 -0.3173
  165LEU   HD23 1052   1.484   1.119  -2.023 -1.0418  0.4433 -0.2270
  165LEU      C 1053   1.855   0.880  -2.117  0.0596  0.0684  0.2346
  165LEU      O 1054   1.932   0.881  -2.021  0.0163  0.4151  0.2678
  166GLY      N 1055   1.783   0.771  -2.149  0.0529 -0.0220  0.5538
  166GLY     HN 1056   1.738   0.768  -2.238  0.4634 -0.5548  0.3678
  166GLY     CA 1057   1.786   0.651  -2.071  0.2799 -0.2930  0.1299
  166GLY    HA1 1058   1.715   0.578  -2.106  2.2342 -1.3935 -1.7447
  166GLY    HA2 1059   1.764   0.686  -1.971 -1.2881  0.5397 -0.4570
  166GLY      C 1060   1.917   0.581  -2.078  0.3783 -0.0827 -0.1857
  166GLY      O 1061   1.965   0.533  -1.975 -0.3335  0.7207  0.5409
  167SER      N 1062   1.984   0.569  -2.193  0.3686  0.1936 -0.2213
  167SER     HN 1063   1.939   0.592  -2.279 -1.1488 -0.1601  0.4551
  167SER     CA 1064   2.119   0.522  -2.203  0.3370  0.0865 -0.1504
  167SER     HA 1065   2.122   0.422  -2.162 -1.5464  0.4708  1.0141
  167SER     CB 1066   2.163   0.495  -2.348  0.2857  0.1108 -0.1701
  167SER    HB1 1067   2.265   0.453  -2.356  0.8024  0.6697  2.6436
  167SER    HB2 1068   2.147   0.591  -2.403  1.3503  1.0703  1.1408
  167SER     OG 1069   2.078   0.398  -2.407 -0.2915  0.2739  0.3845
  167SER    HG1 1070   2.117   0.384  -2.493  1.0477  1.0680  0.8344
  167SER      C 1071   2.229   0.598  -2.138  0.4545  0.1252 -0.3919
  167SER      O 1072   2.314   0.535  -2.075  0.1490 -0.0554 -0.1601
  168VAL      N 1073   2.223   0.733  -2.142 -0.4594  0.1015 -0.0386
  168VAL     HN 1074   2.173   0.789  -2.207  1.9322  2.5181  0.0165
  168VAL     CA 1075   2.311   0.818  -2.068 -0.1108 -0.0401 -0.2887
  168VAL     HA 1076   2.407   0.770  -2.079 -0.4464 -1.0679  1.0051
  168VAL     CB 1077   2.335   0.955  -2.124 -0.8525  0.4513  0.5872
  168VAL     HB 1078   2.237   1.008  -2.116 -0.3452  1.3819  0.8920
  168VAL    CG1 1079   2.436   1.039  -2.043 -0.2982  0.2854  0.0721
  168VAL   HG11 1080   2.524   0.976  -2.020 -1.5653 -0.8243  2.1952
  168VAL   HG12 1081   2.396   1.080  -1.948 -2.7244  2.0153 -1.5730
  168VAL   HG13 1082   2.461   1.126  -2.107 -3.7224  1.2508 -0.1447
  168VAL    CG2 1083   2.388   0.940  -2.267 -0.6251 -0.2440  0.7433
  168VAL   HG21 1084   2.487   0.891  -2.256 -0.7179 -0.2984  1.3759
  168VAL   HG22 1085   2.412   1.042  -2.305  3.0655 -0.7616  1.3077
  168VAL   HG23 1086   2.331   0.883  -2.344 -2.2960  1.1650  0.8694
  168VAL      C 1087   2.299   0.818  -1.920 -0.0368 -0.0985 -0.2826
  168VAL      O 1088   2.394   0.806  -1.843 -0.2267  0.5341  0.0540
  169ILE      N 1089   2.175   0.812  -1.867  0.4013  0.2257  0.8032
  169ILE     HN 1090   2.096   0.811  -1.928 -1.2066 -3.4717  2.5937
  169ILE     CA 1091   2.147   0.785  -1.729 -0.1361  0.0714  0.6655
  169ILE     HA 1092   2.206   0.856  -1.674 -0.3093  0.3716  0.4687
  169ILE     CB 1093   2.004   0.825  -1.707 -0.3248  0.0963 -0.5152
  169ILE     HB 1094   1.949   0.793  -1.798 -0.6667 -1.9219  0.3484
  169ILE    CG2 1095   1.940   0.755  -1.587  0.4545 -0.0025 -0.1473
  169ILE   HG21 1096   1.928   0.646  -1.607 -1.5540 -0.0424  0.9977
  169ILE   HG22 1097   1.836   0.793  -1.577  0.4579 -0.0360  0.0228
  169ILE   HG23 1098   1.997   0.758  -1.492  1.9683 -2.6418 -0.8808
  169ILE    CG1 1099   1.984   0.977  -1.692  0.4235  0.1344  0.2046
  169ILE   HG11 1100   1.882   0.996  -1.733  1.9201 -0.2583 -4.2603
  169ILE   HG12 1101   2.036   1.032  -1.772 -1.3656 -1.3425 -2.1252
  169ILE     CD 1102   2.020   1.039  -1.557  0.2501  0.6209  0.0287
  169ILE    HD1 1103   1.980   0.980  -1.472  0.6878  0.3222  0.0299
  169ILE    HD2 1104   1.990   1.146  -1.550  1.3436  1.0714 -1.6051
  169ILE    HD3 1105   2.130   1.040  -1.540  0.3108  2.2876 -0.3097
  169ILE      C 1106   2.189   0.651  -1.679 -0.0612 -0.1558  0.0040
  169ILE      O 1107   2.241   0.638  -1.569  0.0791  0.3205 -0.0045
  170PHE      N 1108   2.172   0.551  -1.769 -0.1931  0.4051 -0.6041
  170PHE     HN 1109   2.139   0.569  -1.861  1.1754 -0.5572 -1.3151
  170PHE     CA 1110   2.216   0.416  -1.752  0.3500  0.5321 -0.9807
  170PHE     HA 1111   2.174   0.395  -1.655  0.4944  2.6549 -0.4089
  170PHE     CB 1112   2.163   0.325  -1.864 -0.7069 -0.1245  0.0241
  170PHE    HB1 1113   2.200   0.365  -1.961 -1.4357 -1.0436 -0.6455
  170PHE    HB2 1114   2.052   0.319  -1.864 -1.0754  2.6462 -3.9659
  170PHE     CG 1115   2.215   0.185  -1.855  0.2090  0.2043 -0.0588
  170PHE    CD1 1116   2.315   0.138  -1.938 -0.1180 -0.3256 -0.1520
  170PHE    HD1 1117   2.364   0.204  -2.007  0.3097  0.6312  1.0264
  170PHE    CE1 1118   2.360   0.008  -1.930  0.2128 -0.2241 -0.3676
  170PHE    HE1 1119   2.437  -0.024  -1.999  0.9282 -1.5848  1.0109
  170PHE     CZ 1120   2.299  -0.079  -1.843  0.0893  0.1775 -0.0462
  170PHE     HZ 1121   2.335  -0.181  -1.843 -2.4569 -0.8217 -1.0888
  170PHE    CD2 1122   2.159   0.098  -1.765 -0.2140  0.2432 -0.2799
  170PHE    HD2 1123   2.075   0.126  -1.703  0.1443  0.6456  0.0344
  170PHE    CE2 1124   2.198  -0.034  -1.761  0.1568  0.3567 -0.0618
  170PHE    HE2 1125   2.150  -0.099  -1.690 -2.3077  1.1806 -0.8746
  170PHE      C 1126   2.362   0.403  -1.728  0.1642  0.5358  0.1858
  170PHE      O 1127   2.409   0.341  -1.632 -0.5119 -0.3136 -0.0171
  171VAL      N 1128   2.447   0.457  -1.817  0.4716  0.4386  0.4158
  171VAL     HN 1129   2.405   0.501  -1.896 -0.2148 -0.4965  0.2326
  171VAL     CA 1130   2.589   0.451  -1.811  0.4756 -0.2067 -0.1825
  171VAL     HA 1131   2.619   0.347  -1.816 -0.0308 -0.3414 -0.5436
  171VAL     CB 1132   2.660   0.497  -1.934 -0.2203 -0.1696 -0.5742
  171VAL     HB 1133   2.610   0.591  -1.967 -0.2531  0.1670  0.4156
  171VAL    CG1 1134   2.810   0.533  -1.930 -0.2894  0.1433 -0.8026
  171VAL   HG11 1135   2.818   0.622  -1.864 -0.5733 -0.3527 -0.0988
  171VAL   HG12 1136   2.840   0.551  -2.036 -1.7610  0.1299 -1.2498
  171VAL   HG13 1137   2.864   0.446  -1.887 -0.0019  0.6921 -0.0268
  171VAL    CG2 1138   2.658   0.392  -2.047 -0.2887  0.0154 -0.7455
  171VAL   HG21 1139   2.722   0.305  -2.025  0.0786 -0.2985 -2.8497
  171VAL   HG22 1140   2.701   0.430  -2.142 -1.5614  0.3164 -1.2230
  171VAL   HG23 1141   2.559   0.357  -2.083  0.6661 -1.9298 -1.5762
  171VAL      C 1142   2.646   0.517  -1.690 -0.0939 -0.0654  0.0131
  171VAL      O 1143   2.730   0.454  -1.626 -0.4331  0.0522  0.5761
  172TYR      N 1144   2.598   0.634  -1.647  0.4342  0.0594  0.2794
  172TYR     HN 1145   2.552   0.686  -1.719 -0.6846 -0.1352  0.8337
  172TYR     CA 1146   2.612   0.698  -1.520  0.6559 -0.0994  0.3350
  172TYR     HA 1147   2.717   0.724  -1.514  0.2578  2.8358 -2.6729
  172TYR     CB 1148   2.535   0.830  -1.537  0.0365 -0.4966  0.0160
  172TYR    HB1 1149   2.438   0.810  -1.588 -0.4699 -0.7707  1.0699
  172TYR    HB2 1150   2.581   0.911  -1.597 -0.5797 -0.6987 -0.7439
  172TYR     CG 1151   2.498   0.889  -1.405  0.1382 -0.0186 -0.1643
  172TYR    CD1 1152   2.591   0.945  -1.321  0.2082 -0.6113  0.1575
  172TYR    HD1 1153   2.694   0.929  -1.349  0.1803 -1.0229  0.2735
  172TYR    CE1 1154   2.553   1.030  -1.219 -0.3788  0.3057 -0.8131
  172TYR    HE1 1155   2.627   1.066  -1.149  1.7847 -1.9027 -1.8063
  172TYR     CZ 1156   2.418   1.053  -1.206 -0.3429  0.2824 -0.4068
  172TYR     OH 1157   2.374   1.138  -1.102 -0.0040  0.1513 -0.1544
  172TYR     HH 1158   2.437   1.137  -1.029 -2.6242  0.1061  2.2615
  172TYR    CD2 1159   2.365   0.918  -1.388  0.2632  0.2351  0.3976
  172TYR    HD2 1160   2.294   0.886  -1.464 -1.1885  1.2705  1.2631
  172TYR    CE2 1161   2.320   0.998  -1.286 -0.6485  0.3884 -0.1068
  172TYR    HE2 1162   2.217   1.028  -1.277 -0.7060  1.2513 -2.8588
  172TYR      C 1163   2.585   0.610  -1.402 -0.0729  0.0529  0.2833
  172TYR      O 1164   2.670   0.588  -1.317 -0.5182 -0.6296  0.5612
  173SER      N 1165   2.469   0.542  -1.396  0.1268 -0.2840  0.3174
  173SER     HN 1166   2.396   0.560  -1.462 -1.7364 -1.7204  1.8524
  173SER     CA 1167   2.426   0.445  -1.301 -0.3038 -0.1097  0.3020
  173SER     HA 1168   2.423   0.487  -1.201  1.0148  1.9760 -0.4887
  173SER     CB 1169   2.281   0.398  -1.323 -0.3473 -0.0581  0.4686
  173SER    HB1 1170   2.258   0.319  -1.249  2.6314 -0.8387  0.6898
  173SER    HB2 1171   2.279   0.357  -1.427 -3.1236 -0.0286  0.4535
  173SER     OG 1172   2.197   0.512  -1.325 -0.5303 -0.1962  0.0688
  173SER    HG1 1173   2.208   0.561  -1.406  0.8191  0.5736  0.6802
  173SER      C 1174   2.509   0.321  -1.297  0.0501  0.1146 -0.0529
  173SER      O 1175   2.527   0.260  -1.192  0.1721 -0.3871 -0.3639
  174PHE      N 1176   2.558   0.271  -1.411 -0.0858 -0.0038 -0.0593
  174PHE     HN 1177   2.539   0.300  -1.505 -0.6387 -1.3720 -0.3859
  174PHE     CA 1178   2.651   0.162  -1.417  0.1045  0.1631 -0.1537
  174PHE     HA 1179   2.608   0.088  -1.351  2.0097  0.2022  1.2000
  174PHE     CB 1180   2.657   0.096  -1.556  0.1126  0.1012 -0.1235
  174PHE    HB1 1181   2.686   0.173  -1.630 -2.2695 -0.4615 -1.7942
  174PHE    HB2 1182   2.560   0.062  -1.599  0.3533  2.1693 -2.5098
  174PHE     CG 1183   2.751  -0.017  -1.577 -0.4281 -0.3132 -0.3614
  174PHE    CD1 1184   2.754  -0.127  -1.494 -0.5381 -0.1108 -0.0850
  174PHE    HD1 1185   2.680  -0.125  -1.415  0.5047  1.4323  0.8915
  174PHE    CE1 1186   2.838  -0.231  -1.525 -0.7023 -0.1506 -0.4042
  174PHE    HE1 1187   2.847  -0.313  -1.455 -0.4971 -0.9081 -1.2963
  174PHE     CZ 1188   2.923  -0.220  -1.632  0.1563  0.0659  0.2933
  174PHE     HZ 1189   2.983  -0.309  -1.648 -0.7219 -0.1310 -2.2883
  174PHE    CD2 1190   2.833  -0.009  -1.687 -0.6892 -0.2922 -0.5549
  174PHE    HD2 1191   2.832   0.076  -1.754 -2.6235  1.6322  1.7226
  174PHE    CE2 1192   2.911  -0.117  -1.722 -0.4267 -0.2789 -0.0265
  174PHE    HE2 1193   2.983  -0.117  -1.803 -0.0711 -2.5967  0.2346
  174PHE      C 1194   2.786   0.203  -1.370 -0.0214  0.0724  0.2832
  174PHE      O 1195   2.849   0.126  -1.297 -0.1431 -0.4158 -0.1206
  175ILE      N 1196   2.844   0.319  -1.405 -0.3225  0.2001  0.2097
  175ILE     HN 1197   2.803   0.369  -1.482  1.3794 -0.1145 -0.9564
  175ILE     CA 1198   2.974   0.357  -1.361 -0.2269 -0.1566  0.2451
  175ILE     HA 1199   3.054   0.292  -1.392  2.0576  1.2176  2.7492
  175ILE     CB 1200   3.020   0.483  -1.428  0.0024 -0.5136 -0.2724
  175ILE     HB 1201   2.927   0.543  -1.436 -0.1957 -0.3737  2.2513
  175ILE    CG2 1202   3.127   0.564  -1.353 -0.6597  0.2028 -0.0873
  175ILE   HG21 1203   3.153   0.655  -1.412  0.6005  0.5558  0.9628
  175ILE   HG22 1204   3.222   0.508  -1.342 -1.1338 -0.8329 -1.1341
  175ILE   HG23 1205   3.091   0.598  -1.253 -1.6342 -1.1155  0.0287
  175ILE    CG1 1206   3.066   0.448  -1.570 -0.5012 -0.2156 -0.5107
  175ILE   HG11 1207   3.078   0.546  -1.621 -0.0915 -0.2945 -0.5698
  175ILE   HG12 1208   2.989   0.383  -1.616 -1.3011 -0.9298  1.7197
  175ILE     CD 1209   3.204   0.383  -1.580 -0.1502  0.3933  0.2507
  175ILE    HD1 1210   3.191   0.287  -1.525 -1.8563  1.0663  1.1144
  175ILE    HD2 1211   3.284   0.450  -1.544 -0.7202  2.5612 -2.2027
  175ILE    HD3 1212   3.227   0.362  -1.686  2.0963 -2.1309  1.1361
  175ILE      C 1213   2.981   0.362  -1.212 -0.0987 -0.0010  0.2340
  175ILE      O 1214   3.071   0.313  -1.144  0.1859 -0.0852 -0.1981
  176ASP      N 1215   2.878   0.426  -1.153 -0.4044 -0.1637 -0.1202
  176ASP     HN 1216   2.808   0.476  -1.204  0.6398 -0.0322 -1.5081
  176ASP     CA 1217   2.865   0.438  -1.012  0.6012 -0.0292 -0.0266
  176ASP     HA 1218   2.944   0.498  -0.970 -0.2139  1.9186 -1.1572
  176ASP     CB 1219   2.734   0.508  -0.973  0.4874 -0.0534 -0.3648
  176ASP    HB1 1220   2.684   0.478  -0.878 -2.6543 -1.1296 -2.1806
  176ASP    HB2 1221   2.656   0.478  -1.047  0.7397 -2.4280  0.2528
  176ASP     CG 1222   2.738   0.660  -0.960  0.0906 -0.0537 -0.1998
  176ASP    OD1 1223   2.843   0.730  -0.966 -0.0049  0.0966 -0.1031
  176ASP    OD2 1224   2.631   0.722  -0.937  0.3849  0.3344  0.1256
  176ASP      C 1225   2.864   0.307  -0.940 -0.1518 -0.1555 -0.2625
  176ASP      O 1226   2.907   0.290  -0.827 -0.6237 -0.2966 -0.1018
  177PHE      N 1227   2.804   0.202  -1.000 -0.0573 -0.3551 -0.0086
  177PHE     HN 1228   2.764   0.221  -1.089 -0.9407 -0.3567  0.3781
  177PHE     CA 1229   2.824   0.067  -0.957  0.1828 -0.4061 -0.2743
  177PHE     HA 1230   2.797   0.061  -0.852  4.1525 -0.3355  0.9193
  177PHE     CB 1231   2.715  -0.022  -1.019  0.3255 -0.5090 -0.3767
  177PHE    HB1 1232   2.706  -0.002  -1.128 -1.5614  0.9191 -0.0155
  177PHE    HB2 1233   2.623   0.010  -0.965  0.5212 -0.1523 -0.2502
  177PHE     CG 1234   2.731  -0.167  -0.987 -0.1956 -0.4617  0.1133
  177PHE    CD1 1235   2.693  -0.209  -0.862  0.8593 -0.0904  0.5766
  177PHE    HD1 1236   2.654  -0.139  -0.789 -3.2028 -1.4646 -0.0140
  177PHE    CE1 1237   2.703  -0.340  -0.823  0.1689 -0.1646  0.5266
  177PHE    HE1 1238   2.658  -0.368  -0.729 -3.2370  2.0189 -0.3011
  177PHE     CZ 1239   2.735  -0.433  -0.920 -0.2598  0.5129 -0.2754
  177PHE     HZ 1240   2.711  -0.535  -0.893  3.9694 -0.2754  1.3096
  177PHE    CD2 1241   2.777  -0.260  -1.077  0.9463  0.1242  0.0632
  177PHE    HD2 1242   2.805  -0.232  -1.177 -2.4761 -0.5728 -1.2353
  177PHE    CE2 1243   2.783  -0.393  -1.042  0.1338 -0.0110 -0.2954
  177PHE    HE2 1244   2.801  -0.465  -1.121 -3.5837  0.3996 -1.7581
  177PHE      C 1245   2.962   0.013  -0.971  0.3649 -0.1653  0.5183
  177PHE      O 1246   3.027  -0.029  -0.876  0.2985  0.0160  0.6449
  178HSD      N 1247   3.012   0.005  -1.095  0.0363  0.0980  0.3643
  178HSD     HN 1248   2.948   0.033  -1.166 -0.5139  3.3669  1.9904
  178HSD     CA 1249   3.115  -0.089  -1.128 -0.2672 -0.1922  0.2387
  178HSD     HA 1250   3.102  -0.181  -1.073 -1.5469  0.2797  0.7615
  178HSD     CB 1251   3.105  -0.137  -1.273  0.3624  0.4265 -0.0162
  178HSD    HB1 1252   3.108  -0.046  -1.336 -3.3706  1.9061  1.6494
  178HSD    HB2 1253   3.016  -0.199  -1.297  0.6214 -0.8352  2.0509
  178HSD    ND1 1254   3.210  -0.367  -1.328 -0.1586 -0.0439 -0.6093
  178HSD    HD1 1255   3.145  -0.425  -1.277  0.8577 -0.9410 -0.2984
  178HSD     CG 1256   3.212  -0.229  -1.324  0.3091 -0.0736  0.7579
  178HSD    CE1 1257   3.313  -0.408  -1.406 -0.0295 -0.3063 -0.3065
  178HSD    HE1 1258   3.338  -0.514  -1.406 -4.9723 -1.7199 -0.1679
  178HSD    NE2 1259   3.381  -0.303  -1.450  0.2574 -0.2698  0.2231
  178HSD    CD2 1260   3.318  -0.191  -1.401 -0.0065 -0.3922  0.1621
  178HSD    HD2 1261   3.348  -0.096  -1.443  0.0027 -1.0006 -1.2756
  178HSD      C 1262   3.250  -0.042  -1.086 -0.2735 -0.0209  0.0667
  178HSD      O 1263   3.343  -0.111  -1.045 -0.0491 -0.0754 -0.5269
  179VAL      N 1264   3.273   0.090  -1.098  0.3041 -0.1399 -0.1577
  179VAL     HN 1265   3.196   0.150  -1.119  0.2502  0.6600  2.0274
  179VAL     CA 1266   3.405   0.145  -1.092  0.0861  0.3654  0.1017
  179VAL     HA 1267   3.477   0.066  -1.111 -0.5705  0.4236 -3.2439
  179VAL     CB 1268   3.426   0.245  -1.201  0.0323 -0.0619 -0.3052
  179VAL     HB 1269   3.351   0.325  -1.180  0.6631 -0.0342  2.0730
  179VAL    CG1 1270   3.561   0.318  -1.198 -0.0817  0.1500 -0.3129
  179VAL   HG11 1271   3.641   0.241  -1.196  0.1124  0.3587  0.6567
  179VAL   HG12 1272   3.573   0.386  -1.111  0.2990 -0.2281 -0.0680
  179VAL   HG13 1273   3.570   0.389  -1.283 -0.4578  0.0285 -0.4552
  179VAL    CG2 1274   3.407   0.181  -1.340  0.3582  0.9800 -0.8451
  179VAL   HG21 1275   3.307   0.133  -1.347  0.7184  0.2497 -1.1491
  179VAL   HG22 1276   3.489   0.110  -1.367  3.4046  3.5025  1.0841
  179VAL   HG23 1277   3.404   0.255  -1.423 -0.9337  0.0815 -1.6275
  179VAL      C 1278   3.414   0.207  -0.957  0.3072  0.2126  0.1591
  179VAL      O 1279   3.495   0.174  -0.871 -0.0393 -0.5104  0.2161
  180PHE      N 1280   3.331   0.311  -0.934 -0.0373  0.0843 -0.4652
  180PHE     HN 1281   3.260   0.338  -0.998  0.5009 -0.0655 -1.1365
  180PHE     CA 1282   3.336   0.398  -0.821 -0.8290  0.0239 -0.3785
  180PHE     HA 1283   3.441   0.407  -0.798 -1.1009 -0.3242  1.1099
  180PHE     CB 1284   3.266   0.534  -0.838 -0.2356  0.3583 -0.1644
  180PHE    HB1 1285   3.276   0.596  -0.746 -1.9548  1.4659 -0.6737
  180PHE    HB2 1286   3.161   0.505  -0.858  0.2549 -1.2469 -0.5127
  180PHE     CG 1287   3.324   0.621  -0.945  0.6236 -0.4579 -0.3764
  180PHE    CD1 1288   3.460   0.637  -0.942  0.5534  0.0771  0.1497
  180PHE    HD1 1289   3.514   0.578  -0.869  1.8484  0.0572 -0.7779
  180PHE    CE1 1290   3.512   0.719  -1.040  0.0689  0.6894  0.4016
  180PHE    HE1 1291   3.619   0.728  -1.039  0.0870  0.5199 -0.0984
  180PHE     CZ 1292   3.437   0.788  -1.132  0.1884  0.4899  0.1535
  180PHE     HZ 1293   3.470   0.851  -1.213  0.3668 -0.9764 -0.9456
  180PHE    CD2 1294   3.243   0.685  -1.036  0.2770  0.2836  0.4349
  180PHE    HD2 1295   3.136   0.681  -1.028  0.2330  1.5352  0.6667
  180PHE    CE2 1296   3.300   0.769  -1.129  0.2120  0.3636  0.4680
  180PHE    HE2 1297   3.234   0.808  -1.204  3.1215  0.2195 -2.3773
  180PHE      C 1298   3.274   0.334  -0.702 -0.5889  0.3885 -0.0533
  180PHE      O 1299   3.292   0.380  -0.589 -0.5492  0.1164  0.0519
  181HSD      N 1300   3.206   0.218  -0.710  0.1760 -0.0559 -0.2699
  181HSD     HN 1301   3.205   0.166  -0.795  0.9446 -1.7608  0.7118
  181HSD     CA 1302   3.164   0.135  -0.601 -0.2557  0.3656 -0.1111
  181HSD     HA 1303   3.118   0.048  -0.647 -0.2251 -0.5413  1.5198
  181HSD     CB 1304   3.280   0.064  -0.531 -0.4870  0.3040  0.2117
  181HSD    HB1 1305   3.231  -0.004  -0.457  0.9668  0.3618  1.2757
  181HSD    HB2 1306   3.339   0.137  -0.472  1.2019  0.1439 -1.1730
  181HSD    ND1 1307   3.328  -0.115  -0.710 -0.1129 -0.0425  0.1239
  181HSD    HD1 1308   3.240  -0.162  -0.713 -0.6589  0.9982 -1.0968
  181HSD     CG 1309   3.368  -0.018  -0.620 -0.6743  0.1772  0.1420
  181HSD    CE1 1310   3.440  -0.169  -0.765 -0.1991 -0.3114  0.2118
  181HSD    HE1 1311   3.440  -0.255  -0.832 -1.5292 -0.6778  0.6473
  181HSD    NE2 1312   3.549  -0.131  -0.701 -0.5006  0.1954  0.4271
  181HSD    CD2 1313   3.504  -0.027  -0.622 -0.6801 -0.0153  0.6035
  181HSD    HD2 1314   3.572   0.032  -0.561 -1.1566  0.6280  0.5263
  181HSD      C 1315   3.069   0.198  -0.505  0.0335  0.3347  0.1971
  181HSD      O 1316   3.070   0.168  -0.386  0.0825  0.2789  0.1823
  182ARG      N 1317   2.985   0.293  -0.552 -0.4780 -0.3273 -0.2511
  182ARG     HN 1318   2.978   0.295  -0.651  0.4166 -3.3383 -0.4748
  182ARG     CA 1319   2.892   0.359  -0.465 -0.2705 -0.2315 -0.1007
  182ARG     HA 1320   2.936   0.373  -0.368  0.4760  1.3516 -0.6259
  182ARG     CB 1321   2.846   0.491  -0.529  0.1502  0.2022  0.4803
  182ARG    HB1 1322   2.760   0.543  -0.483  0.3675  2.3742 -1.3783
  182ARG    HB2 1323   2.809   0.469  -0.632  2.7981  0.2575 -0.5665
  182ARG     CG 1324   2.954   0.597  -0.552  0.0097  0.3398  0.4572
  182ARG    HG1 1325   3.038   0.536  -0.592 -0.4137  1.0747 -1.6644
  182ARG    HG2 1326   2.989   0.641  -0.456 -0.0811  0.4149  0.4564
  182ARG     CD 1327   2.935   0.711  -0.652 -0.5046 -0.1147  0.0304
  182ARG    HD1 1328   2.867   0.790  -0.613 -0.8640 -0.9621  1.1696
  182ARG    HD2 1329   2.907   0.669  -0.751 -2.0835 -1.1508  0.8865
  182ARG     NE 1330   3.066   0.780  -0.671 -0.2823 -0.5449 -0.0034
  182ARG     HE 1331   3.119   0.795  -0.587  1.2572 -0.2651 -0.9801
  182ARG     CZ 1332   3.085   0.873  -0.769  0.1182 -0.4679  0.1442
  182ARG    NH1 1333   2.995   0.910  -0.865  0.4942  0.1210  0.0070
  182ARG   HH11 1334   2.928   0.838  -0.888 -0.2710  0.9945 -0.5605
  182ARG   HH12 1335   3.023   0.960  -0.946 -0.8709 -0.3973 -0.8182
  182ARG    NH2 1336   3.206   0.935  -0.783 -0.0348 -0.2334 -0.1628
  182ARG   HH21 1337   3.264   0.916  -0.703 -1.1498 -2.9812  0.1197
  182ARG   HH22 1338   3.213   1.016  -0.840 -1.1359  0.6385  0.8729
  182ARG      C 1339   2.762   0.289  -0.455 -0.2680 -0.2495 -0.1946
  182ARG      O 1340   2.719   0.220  -0.548 -0.4058 -0.4388  0.0052
  183LYS      N 1341   2.680   0.297  -0.349 -0.0465 -0.3698 -0.0147
  183LYS     HN 1342   2.724   0.328  -0.264  1.0096 -0.5603 -0.4749
  183LYS     CA 1343   2.539   0.274  -0.338 -0.0854 -0.1864 -0.1271
  183LYS     HA 1344   2.507   0.233  -0.432 -2.8058  0.7307  0.3163
  183LYS     CB 1345   2.500   0.171  -0.231  0.4226 -0.4113 -0.1562
  183LYS    HB1 1346   2.390   0.161  -0.224  0.6365 -2.7433  0.6802
  183LYS    HB2 1347   2.536   0.208  -0.133 -0.5741 -1.3517  0.5958
  183LYS     CG 1348   2.563   0.034  -0.257  0.1968 -0.5266 -0.0980
  183LYS    HG1 1349   2.673   0.032  -0.276  0.0842 -1.0447 -0.7498
  183LYS    HG2 1350   2.533  -0.012  -0.354  0.7390  1.9369 -1.5005
  183LYS     CD 1351   2.529  -0.071  -0.151  0.1495 -0.2768  0.1352
  183LYS    HD1 1352   2.426  -0.043  -0.120  0.8771  0.7825  1.6936
  183LYS    HD2 1353   2.589  -0.067  -0.058  2.2650  1.3334 -1.2198
  183LYS     CE 1354   2.530  -0.212  -0.211  0.1663 -0.0897 -0.3136
  183LYS    HE1 1355   2.627  -0.262  -0.185  0.0853 -0.4044 -0.6118
  183LYS    HE2 1356   2.511  -0.213  -0.320 -0.0645 -0.9815 -0.2750
  183LYS     NZ 1357   2.431  -0.291  -0.134  0.2415 -0.4681 -0.6047
  183LYS    HZ1 1358   2.450  -0.287  -0.032 -1.7803 -1.2555 -0.1512
  183LYS    HZ2 1359   2.452  -0.391  -0.157 -0.4492 -1.6782  3.2994
  183LYS    HZ3 1360   2.331  -0.268  -0.148  0.1553 -0.7002 -0.3738
  183LYS      C 1361   2.465   0.402  -0.320  0.1676 -0.1070  0.3769
  183LYS      O 1362   2.493   0.479  -0.229  0.1426  0.6318 -0.2317
  184ASP      N 1363   2.378   0.433  -0.418 -0.0992 -0.1286  0.6052
  184ASP     HN 1364   2.376   0.380  -0.502  2.8898 -0.9146  0.9123
  184ASP     CA 1365   2.316   0.561  -0.435 -0.2450 -0.3362 -0.4811
  184ASP     HA 1366   2.400   0.622  -0.465 -0.7838  1.4320  1.4363
  184ASP     CB 1367   2.199   0.551  -0.535 -0.6024  0.0964 -0.1060
  184ASP    HB1 1368   2.146   0.649  -0.536 -1.7948 -0.5195  0.4371
  184ASP    HB2 1369   2.123   0.473  -0.514 -1.3619  0.3051 -1.9193
  184ASP     CG 1370   2.262   0.528  -0.671 -0.2512 -0.2336  0.1080
  184ASP    OD1 1371   2.370   0.586  -0.700 -0.1675 -0.3774  0.1327
  184ASP    OD2 1372   2.208   0.447  -0.751  0.0921 -0.0096 -0.3521
  184ASP      C 1373   2.273   0.642  -0.318  0.2507 -0.0431 -0.4969
  184ASP      O 1374   2.199   0.592  -0.233  0.4701  0.4792  0.0025
  185SER      N 1375   2.310   0.771  -0.309  0.2343 -0.1056  0.5538
  185SER     HN 1376   2.381   0.798  -0.374  1.3367 -1.0559  1.3354
  185SER     CA 1377   2.253   0.863  -0.216  0.0266 -0.2794  0.6004
  185SER     HA 1378   2.250   0.810  -0.122  2.5912  0.6110  1.2683
  185SER     CB 1379   2.353   0.975  -0.182 -0.0687  0.0133 -0.0609
  185SER    HB1 1380   2.356   1.053  -0.261 -0.6061 -1.1471 -1.2566
  185SER    HB2 1381   2.457   0.936  -0.177  0.1341  0.6562  1.7898
  185SER     OG 1382   2.321   1.035  -0.057 -0.2686 -0.5560  0.1657
  185SER    HG1 1383   2.402   1.083  -0.037 -0.3566  0.2558 -1.3291
  185SER      C 1384   2.109   0.897  -0.237  0.2559  0.2902 -0.0982
  185SER      O 1385   2.042   0.840  -0.322  0.1836  0.6696 -0.2981
  186ARG      N 1386   2.053   0.984  -0.151 -0.2367  0.2506 -0.3781
  186ARG     HN 1387   2.116   1.017  -0.081 -0.5327  3.2294 -1.3383
  186ARG     CA 1388   1.914   1.018  -0.140 -0.2364  0.1714 -0.1237
  186ARG     HA 1389   1.850   0.932  -0.124  1.8417 -1.2696  0.8995
  186ARG     CB 1390   1.888   1.113  -0.022  0.0840  0.2258 -0.0959
  186ARG    HB1 1391   1.779   1.115  -0.003 -0.3969  2.1372 -2.6132
  186ARG    HB2 1392   1.922   1.216  -0.044  0.5166 -0.4367 -2.8676
  186ARG     CG 1393   1.960   1.062   0.104 -0.3341  0.1111  0.0997
  186ARG    HG1 1394   1.927   1.120   0.192  1.0648 -0.7905  1.2491
  186ARG    HG2 1395   2.070   1.080   0.103 -0.4130  0.6837 -1.1388
  186ARG     CD 1396   1.930   0.916   0.140  0.7550 -0.2157 -0.2658
  186ARG    HD1 1397   1.918   0.847   0.054 -0.2140  0.2506 -0.5192
  186ARG    HD2 1398   1.832   0.921   0.193  0.1922  1.8836 -1.3525
  186ARG     NE 1399   2.033   0.867   0.236  0.2119 -0.0474  0.4095
  186ARG     HE 1400   2.050   0.926   0.315  0.5563  1.5462 -0.7879
  186ARG     CZ 1401   2.144   0.802   0.191  0.1002  0.6265 -0.8959
  186ARG    NH1 1402   2.144   0.717   0.084 -0.3176 -0.6224  0.0756
  186ARG   HH11 1403   2.056   0.678   0.060  0.2384 -2.5403  0.9282
  186ARG   HH12 1404   2.217   0.654   0.058 -0.0093 -0.3476  0.2556
  186ARG    NH2 1405   2.257   0.813   0.267 -0.1385  0.8218 -0.5675
  186ARG   HH21 1406   2.266   0.899   0.318  0.2504  2.8599 -3.8133
  186ARG   HH22 1407   2.345   0.780   0.234 -0.2772  1.3602 -1.5198
  186ARG      C 1408   1.849   1.075  -0.261 -0.1971  0.3070 -0.0809
  186ARG      O 1409   1.738   1.035  -0.297 -0.0196 -0.4780  0.2278
  187ASN      N 1410   1.915   1.167  -0.333  0.7791 -0.2044  0.1500
  187ASN     HN 1411   2.001   1.205  -0.300 -0.5022  3.3842 -0.1828
  187ASN     CA 1412   1.855   1.236  -0.443  0.2169 -0.2300  0.4380
  187ASN     HA 1413   1.754   1.201  -0.457  0.4055 -0.5976 -0.0251
  187ASN     CB 1414   1.885   1.386  -0.429  0.3509 -0.2749  0.6348
  187ASN    HB1 1415   1.839   1.438  -0.515  0.3286  0.7265  1.2267
  187ASN    HB2 1416   1.991   1.417  -0.415 -0.0693  0.1627  3.6730
  187ASN     CG 1417   1.810   1.440  -0.307 -0.1639  0.2727  0.0845
  187ASN    OD1 1418   1.691   1.417  -0.288 -0.1201 -0.1352 -0.1113
  187ASN    ND2 1419   1.889   1.509  -0.221  0.4440 -0.0861 -0.1731
  187ASN   HD21 1420   1.847   1.554  -0.141  1.9985  3.0576 -0.9546
  187ASN   HD22 1421   1.984   1.537  -0.236  0.0865  1.1630 -0.2417
  187ASN      C 1422   1.925   1.193  -0.567 -0.1911  0.5091 -0.0555
  187ASN      O 1423   1.878   1.218  -0.678 -0.4475  0.1196 -0.0353
  188VAL      N 1424   2.036   1.118  -0.557 -0.4138  0.2346  0.3614
  188VAL     HN 1425   2.074   1.090  -0.469  0.1053  0.4553  0.2131
  188VAL     CA 1426   2.107   1.064  -0.669 -0.5356 -0.1693  0.4754
  188VAL     HA 1427   2.127   1.145  -0.738  3.0140  0.8581  2.3971
  188VAL     CB 1428   2.236   1.017  -0.608 -0.4272 -0.0710  0.3214
  188VAL     HB 1429   2.218   0.943  -0.527 -1.0281  1.7505  1.9219
  188VAL    CG1 1430   2.319   0.950  -0.719  0.4471 -0.1015  0.9755
  188VAL   HG11 1431   2.306   1.010  -0.812  0.4151 -1.9517 -0.2729
  188VAL   HG12 1432   2.266   0.854  -0.738  0.4893 -0.5203  2.8178
  188VAL   HG13 1433   2.420   0.915  -0.692 -0.1941 -2.6803  0.3134
  188VAL    CG2 1434   2.319   1.133  -0.551 -0.0465 -0.4218  0.4893
  188VAL   HG21 1435   2.324   1.207  -0.634 -1.7045  0.3074  1.0010
  188VAL   HG22 1436   2.422   1.106  -0.521  0.6071  0.8178 -0.5195
  188VAL   HG23 1437   2.258   1.190  -0.477 -0.8395  0.7068 -0.9669
  188VAL      C 1438   2.028   0.956  -0.732  0.0717 -0.2687 -0.1307
  188VAL      O 1439   2.023   0.945  -0.854  0.7743  0.0478 -0.1911
  189PHE      N 1440   1.956   0.877  -0.650 -0.2710 -0.3335 -0.4890
  189PHE     HN 1441   1.969   0.895  -0.553 -0.6780  1.8327 -0.7914
  189PHE     CA 1442   1.854   0.781  -0.681 -0.0597 -0.6982 -0.0742
  189PHE     HA 1443   1.900   0.707  -0.745  0.5702  0.1261 -0.6019
  189PHE     CB 1444   1.822   0.717  -0.545  0.3290  0.1333  0.4190
  189PHE    HB1 1445   1.778   0.792  -0.476 -0.9622 -0.8577  0.7222
  189PHE    HB2 1446   1.905   0.673  -0.486 -0.1654  0.5923  1.4713
  189PHE     CG 1447   1.727   0.602  -0.556  0.3041  0.2322 -0.4727
  189PHE    CD1 1448   1.595   0.616  -0.523  0.4798  0.0520  0.3054
  189PHE    HD1 1449   1.548   0.706  -0.485 -1.3111 -0.1420 -1.3078
  189PHE    CE1 1450   1.504   0.514  -0.538  0.4385  0.1532 -0.1412
  189PHE    HE1 1451   1.399   0.532  -0.517  0.0573 -0.4109 -1.4922
  189PHE     CZ 1452   1.554   0.395  -0.586 -0.2638 -0.2490  0.0993
  189PHE     HZ 1453   1.482   0.317  -0.607 -0.4062  0.0965 -0.7482
  189PHE    CD2 1454   1.773   0.476  -0.588  0.0117 -0.2454  0.9292
  189PHE    HD2 1455   1.879   0.462  -0.604  0.3728  1.0557  1.9832
  189PHE    CE2 1456   1.686   0.373  -0.614 -0.3623  0.5256 -1.0596
  189PHE    HE2 1457   1.714   0.277  -0.656  1.1743  0.9616 -1.1042
  189PHE      C 1458   1.741   0.844  -0.754  0.0669 -0.0582  0.2750
  189PHE      O 1459   1.703   0.801  -0.863  0.0814  0.9560 -0.1424
  190LEU      N 1460   1.696   0.961  -0.705  0.0618  0.1270 -0.1634
  190LEU     HN 1461   1.735   0.996  -0.621  1.1562  0.9194 -0.9830
  190LEU     CA 1462   1.593   1.041  -0.764  0.0155 -0.0440 -0.3176
  190LEU     HA 1463   1.501   0.987  -0.783  0.0045  0.5867 -2.1939
  190LEU     CB 1464   1.547   1.155  -0.670 -0.2991 -0.2620 -0.2053
  190LEU    HB1 1465   1.468   1.214  -0.721 -2.0343 -2.3527 -0.1224
  190LEU    HB2 1466   1.636   1.217  -0.647 -1.6794  1.8455 -0.3155
  190LEU     CG 1467   1.488   1.120  -0.532 -0.1514  0.5579  0.0651
  190LEU     HG 1468   1.571   1.096  -0.462  1.2903  1.4028 -1.2761
  190LEU    CD1 1469   1.433   1.246  -0.463 -0.2043  0.4636  0.1958
  190LEU   HD11 1470   1.505   1.328  -0.442  0.9497 -0.6333  0.6532
  190LEU   HD12 1471   1.374   1.219  -0.374  0.2925 -2.5076 -0.2856
  190LEU   HD13 1472   1.367   1.292  -0.540  0.7402  0.4141 -0.6789
  190LEU    CD2 1473   1.382   1.009  -0.535 -0.0600  0.4807 -0.5018
  190LEU   HD21 1474   1.422   0.916  -0.579 -1.0453 -0.1748 -0.0504
  190LEU   HD22 1475   1.290   1.040  -0.590 -1.1442  0.8251  1.3874
  190LEU   HD23 1476   1.338   0.984  -0.436 -0.6559 -2.2893 -1.3961
  190LEU      C 1477   1.629   1.096  -0.897  0.4797 -0.0049 -0.1760
  190LEU      O 1478   1.542   1.092  -0.984  0.2410  0.0021  0.0629
  191PHE      N 1479   1.750   1.154  -0.912  0.5929 -0.2487 -0.2077
  191PHE     HN 1480   1.798   1.180  -0.829  0.7882  2.8696 -1.1992
  191PHE     CA 1481   1.792   1.206  -1.038 -0.2331  0.6356 -0.1290
  191PHE     HA 1482   1.713   1.270  -1.073  0.2498  0.1628 -2.2199
  191PHE     CB 1483   1.913   1.297  -1.013 -0.0685  0.3721  0.0411
  191PHE    HB1 1484   1.988   1.224  -0.976 -2.3833 -1.0527  2.2683
  191PHE    HB2 1485   1.894   1.373  -0.934  1.4149  0.2873  0.5083
  191PHE     CG 1486   1.960   1.361  -1.139 -0.5261 -0.2507 -0.4539
  191PHE    CD1 1487   1.898   1.476  -1.179 -0.5151  0.0674  0.4183
  191PHE    HD1 1488   1.808   1.504  -1.125 -0.1334 -0.4025  1.3072
  191PHE    CE1 1489   1.950   1.551  -1.282 -0.2784  0.0555  0.5296
  191PHE    HE1 1490   1.904   1.643  -1.316  0.4235  0.1079 -0.3318
  191PHE     CZ 1491   2.060   1.509  -1.355 -0.7214 -0.7050  0.2872
  191PHE     HZ 1492   2.102   1.578  -1.426  1.0541 -1.3224  0.6868
  191PHE    CD2 1493   2.069   1.316  -1.211  0.0143  0.0434  0.1683
  191PHE    HD2 1494   2.118   1.222  -1.189 -0.1373 -0.5696 -1.9380
  191PHE    CE2 1495   2.113   1.387  -1.319  0.2216 -0.3946 -0.0378
  191PHE    HE2 1496   2.176   1.333  -1.388  0.8338  0.1544  0.0792
  191PHE      C 1497   1.797   1.103  -1.146 -0.2694  0.0681  0.4000
  191PHE      O 1498   1.742   1.122  -1.255 -0.7981  0.4826  0.7373
  192LYS      N 1499   1.853   0.985  -1.116 -0.3903 -0.0918  0.0123
  192LYS     HN 1500   1.898   0.971  -1.027  1.4981 -0.4206 -0.9379
  192LYS     CA 1501   1.843   0.872  -1.202 -0.2910 -0.5566  0.6002
  192LYS     HA 1502   1.887   0.901  -1.297 -0.6954 -1.4516  0.1170
  192LYS     CB 1503   1.936   0.762  -1.148 -0.3843 -0.6731  0.5230
  192LYS    HB1 1504   1.930   0.673  -1.215 -0.2405  1.9535 -3.3393
  192LYS    HB2 1505   1.912   0.745  -1.041 -0.2999 -0.8515  0.5136
  192LYS     CG 1506   2.086   0.786  -1.137 -0.4259 -0.3748  0.4317
  192LYS    HG1 1507   2.108   0.888  -1.098  2.7717 -0.0127 -1.9154
  192LYS    HG2 1508   2.139   0.777  -1.234 -0.0135 -0.1583  0.6343
  192LYS     CD 1509   2.163   0.689  -1.047  0.0472  0.3475  0.8245
  192LYS    HD1 1510   2.151   0.588  -1.093  2.1633 -0.1208  1.2060
  192LYS    HD2 1511   2.111   0.687  -0.949  0.2404  0.5452  0.9313
  192LYS     CE 1512   2.311   0.727  -1.055  0.1523 -0.2509 -0.3075
  192LYS    HE1 1513   2.327   0.834  -1.031 -0.4104  0.5881 -3.2320
  192LYS    HE2 1514   2.354   0.715  -1.157  1.2470  1.4579 -0.0915
  192LYS     NZ 1515   2.386   0.644  -0.959 -0.2126 -0.3999 -0.1504
  192LYS    HZ1 1516   2.395   0.544  -0.988  2.8221 -0.4585  0.5628
  192LYS    HZ2 1517   2.355   0.647  -0.859  0.2790  1.9121 -0.0171
  192LYS    HZ3 1518   2.486   0.669  -0.972  0.6641 -1.2167  3.7068
  192LYS      C 1519   1.707   0.824  -1.240 -0.2633 -0.2012  0.0345
  192LYS      O 1520   1.677   0.809  -1.358 -0.2373  0.5860 -0.0779
  193LEU      N 1521   1.609   0.811  -1.148  0.2438  0.3954  0.6742
  193LEU     HN 1522   1.628   0.825  -1.051  1.7985 -2.1381  0.8037
  193LEU     CA 1523   1.471   0.789  -1.180  0.4160  0.0613  0.1439
  193LEU     HA 1524   1.463   0.704  -1.246 -4.6229  0.0365  0.4441
  193LEU     CB 1525   1.395   0.752  -1.051 -0.2512  0.1121 -0.2348
  193LEU    HB1 1526   1.401   0.831  -0.973  2.5164 -1.3942  1.2159
  193LEU    HB2 1527   1.434   0.660  -1.004  0.4021 -1.0026 -2.8042
  193LEU     CG 1528   1.246   0.716  -1.066 -0.0807 -0.4322 -0.6498
  193LEU     HG 1529   1.190   0.801  -1.109  1.5684  0.2367 -1.5605
  193LEU    CD1 1530   1.225   0.589  -1.150 -0.2268 -0.7547 -0.1340
  193LEU   HD11 1531   1.287   0.600  -1.242 -2.3460  1.1358 -1.4336
  193LEU   HD12 1532   1.120   0.581  -1.186  0.2616  0.1105 -1.8604
  193LEU   HD13 1533   1.252   0.506  -1.081  1.0817 -0.3169 -0.0821
  193LEU    CD2 1534   1.177   0.692  -0.930  0.6480  0.8847 -0.0288
  193LEU   HD21 1535   1.181   0.782  -0.865 -0.2137  1.4487 -0.7188
  193LEU   HD22 1536   1.214   0.601  -0.879 -0.5313  1.3817  1.8068
  193LEU   HD23 1537   1.070   0.681  -0.958  0.7699  0.6072 -0.3965
  193LEU      C 1538   1.407   0.900  -1.255 -0.0610 -0.1453  0.2379
  193LEU      O 1539   1.328   0.871  -1.343  0.4350 -0.4946 -0.0973
  194GLY      N 1540   1.439   1.029  -1.230 -0.3168 -0.1567  0.6393
  194GLY     HN 1541   1.508   1.051  -1.162  1.2909  0.7142 -1.1790
  194GLY     CA 1542   1.395   1.142  -1.306 -0.3235 -0.6879 -0.1586
  194GLY    HA1 1543   1.453   1.224  -1.266  1.2663 -0.9799 -1.7267
  194GLY    HA2 1544   1.289   1.148  -1.290  0.0215  0.3832  2.0085
  194GLY      C 1545   1.425   1.123  -1.451  0.2245 -0.1346 -0.1230
  194GLY      O 1546   1.337   1.147  -1.534  0.4399  0.3247 -0.2195
  195GLY      N 1547   1.547   1.079  -1.486  0.4396 -0.5637  1.1156
  195GLY     HN 1548   1.619   1.080  -1.417  1.3160  1.3177  0.2626
  195GLY     CA 1549   1.587   1.037  -1.617 -0.1278 -0.3616  0.8742
  195GLY    HA1 1550   1.686   1.001  -1.597 -0.9380 -1.7011  2.7274
  195GLY    HA2 1551   1.588   1.123  -1.682 -1.5829 -0.4067  0.7466
  195GLY      C 1552   1.514   0.930  -1.692 -0.0210  0.2378 -0.1002
  195GLY      O 1553   1.464   0.946  -1.803  0.4224 -0.3152 -0.3836
  196VAL      N 1554   1.502   0.815  -1.625  0.0340  0.3895  0.1733
  196VAL     HN 1555   1.539   0.805  -1.533 -0.7862  1.1042  0.6008
  196VAL     CA 1556   1.420   0.702  -1.659  0.1033  0.2817  0.3571
  196VAL     HA 1557   1.447   0.667  -1.758 -0.8868 -1.1627  0.5766
  196VAL     CB 1558   1.449   0.594  -1.560  0.1209  0.2896  0.3606
  196VAL     HB 1559   1.445   0.627  -1.454 -1.6666 -2.1874  1.1703
  196VAL    CG1 1560   1.351   0.476  -1.581  0.5411 -0.0700  0.4158
  196VAL   HG11 1561   1.343   0.447  -1.687  2.8653 -2.5285  0.8038
  196VAL   HG12 1562   1.249   0.509  -1.552  0.1901  0.5570 -1.4025
  196VAL   HG13 1563   1.378   0.386  -1.521  1.6060  0.6956  1.1365
  196VAL    CG2 1564   1.590   0.539  -1.585 -0.0727 -0.0218 -0.0748
  196VAL   HG21 1565   1.624   0.471  -1.504  0.1374  1.6777  1.3247
  196VAL   HG22 1566   1.666   0.621  -1.584 -0.0016 -0.0883  0.2513
  196VAL   HG23 1567   1.599   0.498  -1.688  1.2044 -0.0012  0.0080
  196VAL      C 1568   1.276   0.737  -1.677 -0.0076 -0.3376  0.0285
  196VAL      O 1569   1.207   0.693  -1.769  0.1765 -0.2482 -0.1529
  197THR      N 1570   1.224   0.830  -1.595  0.0756 -0.1162 -0.1700
  197THR     HN 1571   1.274   0.862  -1.515  0.7872  1.9314 -1.3532
  197THR     CA 1572   1.088   0.875  -1.599  0.2310  0.3656 -0.0719
  197THR     HA 1573   1.024   0.791  -1.621 -2.6754  2.5743 -0.6464
  197THR     CB 1574   1.051   0.929  -1.464  0.0999  0.2071 -0.0443
  197THR     HB 1575   1.124   1.009  -1.439  0.0933  0.0005  0.6616
  197THR    OG1 1576   1.052   0.828  -1.365 -0.2229  0.0878 -0.1617
  197THR    HG1 1577   1.146   0.815  -1.353 -0.2199  0.9176  0.9228
  197THR    CG2 1578   0.908   0.985  -1.451 -0.2268 -0.6803  0.2694
  197THR   HG21 1579   0.911   1.094  -1.475 -0.7848 -1.2754 -3.1193
  197THR   HG22 1580   0.865   0.972  -1.350 -1.3906 -0.0799 -0.1215
  197THR   HG23 1581   0.840   0.945  -1.529 -1.4047  0.8872  0.4447
  197THR      C 1582   1.065   0.980  -1.702  0.3092  0.2910 -0.1663
  197THR      O 1583   0.964   0.971  -1.771  0.1943 -0.1427  0.0557
  198ALA      N 1584   1.156   1.075  -1.730  0.4260  0.3233  0.3074
  198ALA     HN 1585   1.239   1.088  -1.677  0.8203  3.0924 -0.8423
  198ALA     CA 1586   1.149   1.158  -1.846  0.1950  0.3524  0.3409
  198ALA     HA 1587   1.049   1.198  -1.845 -0.2846 -0.7826  0.0254
  198ALA     CB 1588   1.264   1.259  -1.827  0.0921  0.5143  0.0993
  198ALA    HB1 1589   1.304   1.287  -1.927  1.5248 -2.1211 -0.1541
  198ALA    HB2 1590   1.349   1.209  -1.777 -0.6945 -1.9335 -0.8271
  198ALA    HB3 1591   1.225   1.346  -1.769 -1.0227 -0.3739  0.7357
  198ALA      C 1592   1.163   1.075  -1.969 -0.6481 -0.2115  0.6179
  198ALA      O 1593   1.084   1.092  -2.062  0.2794 -0.2397 -0.1974
  199SER      N 1594   1.254   0.976  -1.976 -0.3320  0.0951  0.3445
  199SER     HN 1595   1.320   0.967  -1.901 -1.7191  1.0930  1.7563
  199SER     CA 1596   1.273   0.887  -2.086  0.3374  0.1996  0.3654
  199SER     HA 1597   1.285   0.960  -2.164 -0.9923  0.9703  0.8474
  199SER     CB 1598   1.407   0.812  -2.075  0.3948  0.2672  0.1201
  199SER    HB1 1599   1.406   0.755  -1.980 -1.0180 -0.0481 -0.0533
  199SER    HB2 1600   1.494   0.880  -2.071  1.3935 -0.8939 -0.8817
  199SER     OG 1601   1.425   0.708  -2.170  0.4757  0.1765  0.2346
  199SER    HG1 1602   1.429   0.744  -2.259  0.1331 -0.8994 -0.2379
  199SER      C 1603   1.158   0.801  -2.129  0.4809  0.0489  0.2839
  199SER      O 1604   1.122   0.792  -2.246  0.2178  0.5200  0.3278
  200PHE      N 1605   1.083   0.732  -2.041  0.4135 -0.2601 -0.0153
  200PHE     HN 1606   1.118   0.731  -1.948  2.1003  0.2933 -0.6121
  200PHE     CA 1607   0.954   0.676  -2.066  0.2137  0.1129  0.1795
  200PHE     HA 1608   0.967   0.631  -2.163  1.3659  2.8606 -1.0314
  200PHE     CB 1609   0.912   0.579  -1.954  0.0215 -0.4225 -0.3503
  200PHE    HB1 1610   0.939   0.622  -1.855  0.6161 -0.1506 -0.6297
  200PHE    HB2 1611   0.985   0.498  -1.968  0.8341  0.2227  0.0601
  200PHE     CG 1612   0.773   0.525  -1.959  0.0361 -0.5031  0.0718
  200PHE    CD1 1613   0.739   0.429  -2.051 -0.4076  0.0433 -0.3399
  200PHE    HD1 1614   0.808   0.382  -2.119 -0.9240 -2.6201  0.8888
  200PHE    CE1 1615   0.608   0.388  -2.053 -0.2931 -0.3676  0.4401
  200PHE    HE1 1616   0.582   0.304  -2.117  0.5564 -1.3296  1.3153
  200PHE     CZ 1617   0.511   0.435  -1.967 -0.3433 -0.2314  0.3106
  200PHE     HZ 1618   0.406   0.409  -1.966 -1.1318  2.6591 -0.3053
  200PHE    CD2 1619   0.678   0.577  -1.874 -0.1780 -0.8893  0.0686
  200PHE    HD2 1620   0.707   0.661  -1.813 -1.2075 -0.1234 -0.4508
  200PHE    CE2 1621   0.547   0.535  -1.880 -0.4932  0.0846  0.0065
  200PHE    HE2 1622   0.486   0.562  -1.795 -0.9558 -0.2330 -0.2217
  200PHE      C 1623   0.851   0.780  -2.096  0.2849  0.1496  0.0619
  200PHE      O 1624   0.775   0.767  -2.192 -0.1704 -0.0254  0.4410
  201THR      N 1625   0.838   0.892  -2.024  0.2297  0.0790  0.1629
  201THR     HN 1626   0.902   0.920  -1.953 -0.4097  3.2237 -0.3526
  201THR     CA 1627   0.733   0.985  -2.053  0.4225  0.1479 -0.3290
  201THR     HA 1628   0.642   0.926  -2.058 -0.4052  1.1972  1.3772
  201THR     CB 1629   0.718   1.080  -1.938 -0.0315 -0.1636 -0.1255
  201THR     HB 1630   0.814   1.132  -1.920 -0.2385 -0.2704  1.4860
  201THR    OG1 1631   0.697   1.012  -1.815 -0.3844  0.5698  0.2282
  201THR    HG1 1632   0.788   0.994  -1.793 -0.2178  1.0503 -0.0596
  201THR    CG2 1633   0.594   1.171  -1.949 -0.0829 -0.1571  0.4672
  201THR   HG21 1634   0.580   1.212  -1.847  2.3720  1.5338  0.2328
  201THR   HG22 1635   0.502   1.116  -1.980 -1.3832  1.9144  0.4644
  201THR   HG23 1636   0.605   1.257  -2.019 -1.3848  0.7437  1.3196
  201THR      C 1637   0.743   1.055  -2.184  0.2403  0.5502 -0.1315
  201THR      O 1638   0.640   1.066  -2.249  0.2124  0.0445 -0.1782
  202ALA      N 1639   0.866   1.079  -2.234  0.5015  0.2901  0.3751
  202ALA     HN 1640   0.949   1.070  -2.180  1.8270 -0.9021 -1.7072
  202ALA     CA 1641   0.887   1.134  -2.364 -0.5463 -0.5851 -0.1821
  202ALA     HA 1642   0.825   1.222  -2.371  1.0942  0.8538  2.0607
  202ALA     CB 1643   1.032   1.186  -2.368 -0.2363 -1.3851  0.4548
  202ALA    HB1 1644   1.030   1.269  -2.294  2.3241 -1.6674  0.9204
  202ALA    HB2 1645   1.037   1.232  -2.469 -0.0609 -0.9556  0.6586
  202ALA    HB3 1646   1.118   1.118  -2.351  1.0535 -0.1002 -0.6894
  202ALA      C 1647   0.858   1.046  -2.481  0.1337 -0.4571 -0.4526
  202ALA      O 1648   0.799   1.082  -2.582 -0.1433  0.1946 -0.0664
  203SER      N 1649   0.884   0.915  -2.463  0.2459 -0.4287 -0.4083
  203SER     HN 1650   0.925   0.891  -2.376 -0.8961  2.8189  1.1762
  203SER     CA 1651   0.837   0.810  -2.548  0.2678 -0.3029 -0.5766
  203SER     HA 1652   0.875   0.840  -2.644  1.0435  0.7835  0.0552
  203SER     CB 1653   0.901   0.676  -2.506  0.1702 -0.1248  0.1563
  203SER    HB1 1654   0.854   0.634  -2.415 -0.6834  0.5288  0.0353
  203SER    HB2 1655   1.008   0.704  -2.494  0.2052  1.3748 -2.5951
  203SER     OG 1656   0.880   0.571  -2.600  0.4072 -0.0482  0.0168
  203SER    HG1 1657   0.944   0.503  -2.580 -1.3635 -2.0691 -0.8369
  203SER      C 1658   0.690   0.790  -2.559  0.1131  0.1118  0.6008
  203SER      O 1659   0.640   0.796  -2.672 -0.0901  0.9943  0.7303
  204VAL      N 1660   0.621   0.791  -2.444 -0.4366  0.3311  0.2767
  204VAL     HN 1661   0.675   0.792  -2.360 -1.4536 -1.4151  1.0006
  204VAL     CA 1662   0.479   0.801  -2.428 -0.5114  0.0400 -0.2143
  204VAL     HA 1663   0.439   0.723  -2.492  0.5453  0.4376 -1.4069
  204VAL     CB 1664   0.445   0.764  -2.287 -0.5297  0.0127 -0.2260
  204VAL     HB 1665   0.500   0.829  -2.216 -1.5001  1.7545 -1.0007
  204VAL    CG1 1666   0.293   0.776  -2.264 -0.3435  0.4594  0.7918
  204VAL   HG11 1667   0.266   0.882  -2.283  0.4318  0.4068 -0.7393
  204VAL   HG12 1668   0.271   0.748  -2.158 -3.5829 -3.0229 -0.5819
  204VAL   HG13 1669   0.236   0.704  -2.325  2.4053 -0.4033 -0.9659
  204VAL    CG2 1670   0.482   0.615  -2.272 -0.0171  0.1775  0.1537
  204VAL   HG21 1671   0.423   0.551  -2.341  0.1949 -1.3119  1.3017
  204VAL   HG22 1672   0.461   0.582  -2.168  1.8122  1.0711  0.8545
  204VAL   HG23 1673   0.591   0.596  -2.287  0.2297  0.7799  1.0855
  204VAL      C 1674   0.425   0.923  -2.494  0.0463  0.2548 -0.2810
  204VAL      O 1675   0.319   0.905  -2.555  0.0956  0.5167 -0.4444
  205GLY      N 1676   0.485   1.043  -2.483 -0.3095  0.4585 -0.5248
  205GLY     HN 1677   0.568   1.046  -2.428 -0.7056 -1.9178  0.3616
  205GLY     CA 1678   0.451   1.156  -2.562 -0.1643  0.6794 -0.2739
  205GLY    HA1 1679   0.522   1.223  -2.517 -0.4899  1.1654 -0.4623
  205GLY    HA2 1680   0.344   1.169  -2.551 -0.5536 -2.3532  0.2038
  205GLY      C 1681   0.479   1.140  -2.708 -0.0536  0.2017 -0.2004
  205GLY      O 1682   0.394   1.189  -2.783 -0.2217 -0.4728 -0.4556
  206SER      N 1683   0.595   1.088  -2.750 -0.1108 -0.0892 -0.0039
  206SER     HN 1684   0.670   1.062  -2.689  1.4587 -0.3964 -1.9378
  206SER     CA 1685   0.639   1.096  -2.886  0.0852  0.2436  0.0791
  206SER     HA 1686   0.632   1.199  -2.918 -0.8212  1.0838  2.7038
  206SER     CB 1687   0.781   1.039  -2.906  0.0909  0.4319 -0.4479
  206SER    HB1 1688   0.818   1.036  -3.010 -0.4693  1.0054 -0.6730
  206SER    HB2 1689   0.793   0.934  -2.872  1.3406  0.2880 -1.2876
  206SER     OG 1690   0.877   1.120  -2.840 -0.0397  0.2935 -0.0835
  206SER    HG1 1691   0.855   1.120  -2.747 -0.0519  3.4077  0.0142
  206SER      C 1692   0.555   1.023  -2.984  0.0617  0.3010  0.0561
  206SER      O 1693   0.522   1.072  -3.092  0.0139  0.4121  0.1215
  207LEU      N 1694   0.514   0.902  -2.940  0.2989  0.0855 -0.3111
  207LEU     HN 1695   0.546   0.861  -2.855  1.1028 -2.1509 -1.6129
  207LEU     CA 1696   0.406   0.827  -2.997  0.2022 -0.1081  0.1227
  207LEU     HA 1697   0.428   0.824  -3.103 -1.3471  1.6932 -0.2949
  207LEU     CB 1698   0.419   0.691  -2.927  0.4564  0.1739  0.6321
  207LEU    HB1 1699   0.324   0.633  -2.928  0.0518  0.8009 -0.6867
  207LEU    HB2 1700   0.438   0.707  -2.819 -0.9611  1.3272  0.7404
  207LEU     CG 1701   0.517   0.597  -2.999 -0.3666  0.1350 -0.4750
  207LEU     HG 1702   0.617   0.646  -2.996 -0.3596  0.0876  1.6660
  207LEU    CD1 1703   0.524   0.468  -2.914 -0.5906  0.5044  0.1107
  207LEU   HD11 1704   0.432   0.405  -2.911 -1.5374  1.8613  2.7059
  207LEU   HD12 1705   0.540   0.498  -2.808 -1.2468  0.2222  0.2948
  207LEU   HD13 1706   0.612   0.406  -2.942  0.0849  0.0438  2.9702
  207LEU    CD2 1707   0.479   0.561  -3.143 -0.8094 -0.4482 -0.2184
  207LEU   HD21 1708   0.467   0.654  -3.204 -1.7902  0.4722  1.3014
  207LEU   HD22 1709   0.380   0.512  -3.149 -0.9218 -0.2542  0.0377
  207LEU   HD23 1710   0.554   0.501  -3.199  0.6971 -0.4725  1.7172
  207LEU      C 1711   0.271   0.888  -2.978  0.3301  0.1939  0.0820
  207LEU      O 1712   0.187   0.877  -3.068  0.2797  0.5718  0.0848
  208PHE      N 1713   0.240   0.949  -2.863  0.4319  0.0886  0.1663
  208PHE     HN 1714   0.301   0.947  -2.784  0.8969  0.4342 -0.1712
  208PHE     CA 1715   0.113   1.014  -2.849  0.3907  0.0807 -0.1607
  208PHE     HA 1716   0.031   0.945  -2.861 -0.3438  0.7391  0.9776
  208PHE     CB 1717   0.104   1.072  -2.707  0.2098  0.0401 -0.1549
  208PHE    HB1 1718   0.187   1.141  -2.677  0.3301  0.3543 -1.1750
  208PHE    HB2 1719   0.104   0.988  -2.634 -0.5108  0.5397  0.4298
  208PHE     CG 1720  -0.024   1.142  -2.680 -0.0136 -0.1543 -0.7043
  208PHE    CD1 1721  -0.148   1.082  -2.683 -0.1013  0.0100 -0.3361
  208PHE    HD1 1722  -0.160   0.980  -2.715 -0.1454 -0.6851  1.7372
  208PHE    CE1 1723  -0.259   1.157  -2.653 -0.5635 -0.8271  0.0989
  208PHE    HE1 1724  -0.354   1.107  -2.644 -0.6399 -0.4075  1.9579
  208PHE     CZ 1725  -0.253   1.289  -2.616 -0.1146 -0.8378  0.0688
  208PHE     HZ 1726  -0.343   1.335  -2.579 -0.8596 -1.4918 -0.8993
  208PHE    CD2 1727  -0.018   1.275  -2.644 -0.4658 -0.5371  0.8304
  208PHE    HD2 1728   0.082   1.316  -2.644 -0.9820  0.7416  0.3943
  208PHE    CE2 1729  -0.129   1.350  -2.617 -0.3897 -0.2665  0.3943
  208PHE    HE2 1730  -0.121   1.453  -2.585  0.1805 -0.1980  0.0324
  208PHE      C 1731   0.082   1.118  -2.951  0.2070 -0.5439 -0.7534
  208PHE      O 1732  -0.031   1.104  -2.998 -0.0502 -0.2845 -0.2253
  209LEU      N 1733   0.167   1.214  -2.992 -0.2932  0.2797  0.0857
  209LEU     HN 1734   0.249   1.218  -2.937 -0.1059 -0.4974 -0.1181
  209LEU     CA 1735   0.135   1.309  -3.094 -0.3787  0.3273  0.1565
  209LEU     HA 1736   0.045   1.362  -3.067 -0.6352  1.2338 -2.2060
  209LEU     CB 1737   0.240   1.419  -3.118 -0.0507  0.0299  0.2240
  209LEU    HB1 1738   0.191   1.508  -3.164 -1.8253 -1.9206 -1.9286
  209LEU    HB2 1739   0.317   1.385  -3.192 -0.8240 -1.1921 -0.0442
  209LEU     CG 1740   0.303   1.480  -2.992  0.0092  0.2061  0.1093
  209LEU     HG 1741   0.358   1.393  -2.949  0.8749 -0.3788 -2.0544
  209LEU    CD1 1742   0.406   1.591  -3.020  0.7781 -0.4616  0.2549
  209LEU   HD11 1743   0.499   1.558  -3.073  1.0686  1.0766 -0.2503
  209LEU   HD12 1744   0.448   1.642  -2.931  0.6527  1.0122 -0.4922
  209LEU   HD13 1745   0.365   1.672  -3.085  0.4463 -0.2357  0.7428
  209LEU    CD2 1746   0.200   1.535  -2.892 -0.0139 -0.1860  0.3026
  209LEU   HD21 1747   0.110   1.472  -2.880  0.0098 -0.1699  0.5731
  209LEU   HD22 1748   0.157   1.630  -2.930  0.7517 -0.2619 -0.8150
  209LEU   HD23 1749   0.245   1.553  -2.792  0.0468 -1.1350  0.4539
  209LEU      C 1750   0.109   1.244  -3.226 -0.2812 -0.5422  0.5607
  209LEU      O 1751   0.009   1.276  -3.290 -0.0687 -0.0219  0.4823
  210THR      N 1752   0.192   1.146  -3.266  0.2722  0.2469 -0.2744
  210THR     HN 1753   0.269   1.115  -3.210  0.0384 -1.5018 -0.8447
  210THR     CA 1754   0.165   1.068  -3.383  0.3916 -0.0392 -0.1140
  210THR     HA 1755   0.135   1.135  -3.462  0.1284 -1.1665 -0.9942
  210THR     CB 1756   0.278   0.983  -3.431  0.3974  0.1766 -0.4870
  210THR     HB 1757   0.318   0.920  -3.349 -0.7616 -1.4551 -1.1180
  210THR    OG1 1758   0.382   1.069  -3.476  0.3280  0.6025  0.1496
  210THR    HG1 1759   0.452   1.016  -3.515  0.4398  2.3539 -2.2253
  210THR    CG2 1760   0.238   0.889  -3.546  0.0178  0.5562 -0.6680
  210THR   HG21 1761   0.175   0.813  -3.496  0.9620 -0.0610 -0.3752
  210THR   HG22 1762   0.326   0.842  -3.595  1.9097  1.0583  2.0396
  210THR   HG23 1763   0.182   0.946  -3.623 -2.8748 -0.1393  0.8083
  210THR      C 1764   0.037   0.992  -3.378  0.2231  0.2220 -0.3653
  210THR      O 1765  -0.037   0.976  -3.475 -0.8137  0.6140  0.3387
  211ALA      N 1766  -0.013   0.939  -3.264  0.2772  0.1607 -0.3700
  211ALA     HN 1767   0.045   0.936  -3.183  1.6092 -1.3083 -1.3077
  211ALA     CA 1768  -0.140   0.874  -3.259  0.3717  0.0097  0.1410
  211ALA     HA 1769  -0.162   0.817  -3.348 -1.0328  1.2519 -0.3530
  211ALA     CB 1770  -0.146   0.784  -3.135 -0.3590 -0.1483 -0.0026
  211ALA    HB1 1771  -0.067   0.706  -3.145  0.8001  1.1959 -2.0016
  211ALA    HB2 1772  -0.238   0.726  -3.114 -0.6071  0.4526  0.5898
  211ALA    HB3 1773  -0.131   0.855  -3.051  0.3096  0.8604 -0.9455
  211ALA      C 1774  -0.256   0.967  -3.269 -0.2861 -0.7482  0.5630
  211ALA      O 1775  -0.361   0.943  -3.328 -0.0218 -0.2374 -0.1285
  212ILE      N 1776  -0.239   1.091  -3.219 -0.4170 -0.5058  0.0107
  212ILE     HN 1777  -0.153   1.113  -3.174 -0.4620  0.0617 -0.1662
  212ILE     CA 1778  -0.335   1.197  -3.229  0.1897  0.0587  0.0967
  212ILE     HA 1779  -0.432   1.164  -3.197 -0.4282  1.7395  0.0511
  212ILE     CB 1780  -0.290   1.322  -3.160 -0.4621  0.3498  0.0033
  212ILE     HB 1781  -0.184   1.340  -3.189 -1.0155  2.6318 -0.8629
  212ILE    CG2 1782  -0.372   1.448  -3.192 -0.2629  0.4929  0.0572
  212ILE   HG21 1783  -0.350   1.534  -3.125 -2.0261 -0.6796  2.2501
  212ILE   HG22 1784  -0.480   1.423  -3.190 -0.1573  0.0696  2.4507
  212ILE   HG23 1785  -0.353   1.485  -3.296  2.5077  1.6892  0.8827
  212ILE    CG1 1786  -0.290   1.308  -3.007 -0.0407 -0.0546 -0.0302
  212ILE   HG11 1787  -0.212   1.370  -2.957 -1.1672  0.3049  1.3585
  212ILE   HG12 1788  -0.270   1.201  -2.987 -0.5693 -0.3380 -0.9736
  212ILE     CD 1789  -0.419   1.325  -2.927  0.0947 -0.0232  0.1865
  212ILE    HD1 1790  -0.422   1.429  -2.891  0.5441  0.1457 -0.2600
  212ILE    HD2 1791  -0.427   1.252  -2.843 -1.9680 -0.4509 -0.3082
  212ILE    HD3 1792  -0.509   1.310  -2.992  0.8532  1.4108 -1.2565
  212ILE      C 1793  -0.359   1.234  -3.372 -0.1696  0.0565  0.1552
  212ILE      O 1794  -0.473   1.241  -3.416 -0.2060 -0.4675  0.1580
  213ASP      N 1795  -0.249   1.243  -3.449  0.0890  0.1084  0.5242
  213ASP     HN 1796  -0.163   1.247  -3.399  0.6402  1.3088 -0.4649
  213ASP     CA 1797  -0.242   1.271  -3.589 -0.2443  0.0579  0.4955
  213ASP     HA 1798  -0.299   1.362  -3.601  0.5666  0.8163  2.1015
  213ASP     CB 1799  -0.094   1.291  -3.629 -0.3771  0.2516  0.0869
  213ASP    HB1 1800  -0.039   1.213  -3.572 -0.3329 -0.5276 -1.0049
  213ASP    HB2 1801  -0.065   1.393  -3.597  1.3621 -0.4223  0.7758
  213ASP     CG 1802  -0.067   1.288  -3.778 -0.4829 -0.2895  0.0769
  213ASP    OD1 1803  -0.083   1.390  -3.851 -0.2577 -0.4450 -0.1925
  213ASP    OD2 1804  -0.026   1.181  -3.831 -0.4129 -0.3636  0.2798
  213ASP      C 1805  -0.311   1.168  -3.673  0.0797  0.1431  0.1205
  213ASP      O 1806  -0.387   1.204  -3.762  0.2214 -0.3774 -0.2175
  214ARG      N 1807  -0.285   1.041  -3.640 -0.1487  0.0099 -0.2148
  214ARG     HN 1808  -0.217   1.016  -3.571  0.0433  0.6547 -0.1650
  214ARG     CA 1809  -0.363   0.932  -3.692 -0.2167 -0.0670  0.0453
  214ARG     HA 1810  -0.371   0.943  -3.799  0.3439  1.2741  0.1173
  214ARG     CB 1811  -0.294   0.800  -3.652  0.0404  0.0468 -0.0198
  214ARG    HB1 1812  -0.356   0.719  -3.695  1.8486 -1.3065 -0.1876
  214ARG    HB2 1813  -0.292   0.784  -3.542 -2.8232 -1.8181 -0.1394
  214ARG     CG 1814  -0.150   0.777  -3.700 -0.1428 -0.3180 -0.3983
  214ARG    HG1 1815  -0.129   0.674  -3.666 -1.2285 -0.9142 -1.4575
  214ARG    HG2 1816  -0.086   0.858  -3.659 -2.1455  2.0787 -1.6736
  214ARG     CD 1817  -0.136   0.787  -3.852  0.4992  0.1706 -0.3099
  214ARG    HD1 1818  -0.215   0.731  -3.906  1.3150 -1.8847  0.4964
  214ARG    HD2 1819  -0.035   0.745  -3.875  1.4310  2.7110 -1.1267
  214ARG     NE 1820  -0.137   0.929  -3.896 -0.1935  0.3264  0.2070
  214ARG     HE 1821  -0.115   1.004  -3.833  0.4945 -0.0410  0.4124
  214ARG     CZ 1822  -0.207   0.974  -4.004  0.3570 -0.1615 -0.3545
  214ARG    NH1 1823  -0.254   0.901  -4.109 -0.0618 -0.5005  0.0649
  214ARG   HH11 1824  -0.273   0.942  -4.199 -0.6293  1.6300  1.0961
  214ARG   HH12 1825  -0.253   0.802  -4.102  0.9055 -0.4053  1.8303
  214ARG    NH2 1826  -0.222   1.109  -4.022 -0.1142 -0.1398  0.1866
  214ARG   HH21 1827  -0.166   1.161  -3.958  0.7023 -0.2353 -0.4401
  214ARG   HH22 1828  -0.249   1.144  -4.112 -1.2306 -1.8494 -0.2073
  214ARG      C 1829  -0.507   0.937  -3.657 -0.2191 -0.2121  0.0566
  214ARG      O 1830  -0.592   0.901  -3.738 -0.4360  0.0526  0.1624
  215TYR      N 1831  -0.544   0.966  -3.531  0.3659  0.5608  0.0576
  215TYR     HN 1832  -0.475   0.997  -3.466  1.4447 -1.9347  0.2081
  215TYR     CA 1833  -0.683   0.976  -3.498  0.4242  0.2827  0.3917
  215TYR     HA 1834  -0.726   0.881  -3.525  0.2952  0.7510 -1.1211
  215TYR     CB 1835  -0.690   1.008  -3.348 -0.0368  0.4856  0.3286
  215TYR    HB1 1836  -0.655   1.113  -3.338  0.0475  0.4574  0.3384
  215TYR    HB2 1837  -0.618   0.945  -3.292  0.4369 -0.5063 -1.3282
  215TYR     CG 1838  -0.827   0.996  -3.292  0.0477  0.0273  0.4447
  215TYR    CD1 1839  -0.901   1.110  -3.271 -0.1466 -0.0283  0.0712
  215TYR    HD1 1840  -0.850   1.200  -3.301  1.7904 -1.2649 -0.4963
  215TYR    CE1 1841  -1.022   1.115  -3.205 -0.1269 -0.4511  0.1391
  215TYR    HE1 1842  -1.073   1.209  -3.190  1.5924  1.0391 -2.5580
  215TYR     CZ 1843  -1.061   0.995  -3.150 -0.0222 -0.4579  0.1994
  215TYR     OH 1844  -1.185   0.989  -3.083 -0.2180  0.1678 -0.0952
  215TYR     HH 1845  -1.228   1.074  -3.086 -1.7200 -0.5502  0.0612
  215TYR    CD2 1846  -0.873   0.878  -3.239  0.2567 -0.3031 -0.1092
  215TYR    HD2 1847  -0.823   0.787  -3.268  0.1078 -0.9253  1.4829
  215TYR    CE2 1848  -0.994   0.877  -3.174  0.2255 -0.2439 -0.1672
  215TYR    HE2 1849  -1.047   0.789  -3.141 -1.4995 -0.4559 -3.0939
  215TYR      C 1850  -0.751   1.079  -3.581 -0.0237 -0.3938 -0.0962
  215TYR      O 1851  -0.860   1.064  -3.636  0.1350  0.1511 -0.5738
  216ILE      N 1852  -0.692   1.200  -3.576 -0.3277 -0.2751  0.7991
  216ILE     HN 1853  -0.612   1.214  -3.519 -0.5894 -0.6996  1.2781
  216ILE     CA 1854  -0.744   1.321  -3.632  0.2661 -0.2851  0.2132
  216ILE     HA 1855  -0.844   1.336  -3.592 -0.4447  1.3194 -1.9293
  216ILE     CB 1856  -0.675   1.448  -3.594 -0.0198  0.0256 -0.2888
  216ILE     HB 1857  -0.567   1.433  -3.618 -0.0421 -1.1803  0.3092
  216ILE    CG2 1858  -0.730   1.572  -3.666 -0.2966  0.3578  0.4839
  216ILE   HG21 1859  -0.673   1.664  -3.641 -0.9148  0.8004  0.2902
  216ILE   HG22 1860  -0.837   1.577  -3.639 -0.1459  0.5129  1.0652
  216ILE   HG23 1861  -0.713   1.565  -3.776  0.9110  0.8791  0.6248
  216ILE    CG1 1862  -0.678   1.469  -3.442 -0.3730  0.2407 -0.3239
  216ILE   HG11 1863  -0.583   1.517  -3.412  1.5279 -2.6827 -1.1646
  216ILE   HG12 1864  -0.677   1.369  -3.393 -0.9274 -0.1400 -1.0656
  216ILE     CD 1865  -0.791   1.541  -3.369 -0.1652  0.1594  0.0841
  216ILE    HD1 1866  -0.766   1.575  -3.266  0.5771  4.7222 -1.3767
  216ILE    HD2 1867  -0.890   1.492  -3.376  1.0682 -2.2865 -2.0526
  216ILE    HD3 1868  -0.793   1.635  -3.429 -0.4688 -0.8058 -1.4740
  216ILE      C 1869  -0.789   1.315  -3.775  0.4864  0.4842  0.1103
  216ILE      O 1870  -0.895   1.367  -3.809  0.3218  0.0177 -0.0867
  217SER      N 1871  -0.703   1.248  -3.853 -0.1349 -0.5176  0.2706
  217SER     HN 1872  -0.613   1.215  -3.823 -0.4195 -0.4527  1.2335
  217SER     CA 1873  -0.721   1.223  -3.993 -0.1945  0.4593  0.0939
  217SER     HA 1874  -0.726   1.315  -4.048 -0.0011 -0.3736 -1.3529
  217SER     CB 1875  -0.603   1.145  -4.054 -0.4835  0.1426 -0.0630
  217SER    HB1 1876  -0.601   1.041  -4.015  0.9869 -0.3955 -1.4672
  217SER    HB2 1877  -0.506   1.191  -4.027 -0.1912 -0.2943 -0.3612
  217SER     OG 1878  -0.614   1.139  -4.196  0.0714  0.0619 -0.1021
  217SER    HG1 1879  -0.557   1.209  -4.230 -0.6166  1.1291  0.8674
  217SER      C 1880  -0.840   1.140  -4.028  0.0475  0.1824 -0.0744
  217SER      O 1881  -0.910   1.171  -4.125  0.0220 -0.0560 -0.1323
  218ILE      N 1882  -0.871   1.033  -3.954  0.1392 -0.0532 -0.3740
  218ILE     HN 1883  -0.814   1.012  -3.874  0.1991  1.4162 -0.0142
  218ILE     CA 1884  -0.995   0.961  -3.963  0.0894 -0.0459  0.1732
  218ILE     HA 1885  -1.024   0.952  -4.067  0.9640 -0.1001 -0.0799
  218ILE     CB 1886  -0.978   0.816  -3.929 -0.0022 -0.0975 -0.0024
  218ILE     HB 1887  -0.882   0.781  -3.972 -0.7210 -1.8067 -0.2890
  218ILE    CG2 1888  -0.972   0.784  -3.779  0.0631  0.4359  0.1088
  218ILE   HG21 1889  -0.946   0.676  -3.782  0.9137  0.6398 -0.6131
  218ILE   HG22 1890  -1.067   0.804  -3.725  0.4971  0.3584  0.9227
  218ILE   HG23 1891  -0.896   0.846  -3.726  0.8175  0.5964 -1.1145
  218ILE    CG1 1892  -1.084   0.726  -3.995 -0.1888 -0.0153  0.1853
  218ILE   HG11 1893  -1.092   0.754  -4.103  0.1262 -0.6152  0.0034
  218ILE   HG12 1894  -1.181   0.753  -3.948 -0.3164 -0.2068  0.0312
  218ILE     CD 1895  -1.068   0.574  -4.004  0.1454  0.0655 -0.7918
  218ILE    HD1 1896  -1.101   0.549  -3.901 -1.6075  3.5529 -0.3237
  218ILE    HD2 1897  -0.962   0.545  -4.017  0.1810  0.2495 -0.9321
  218ILE    HD3 1898  -1.124   0.522  -4.084  0.5267  1.8367 -2.2713
  218ILE      C 1899  -1.116   1.021  -3.902 -0.1250  0.2682 -0.5390
  218ILE      O 1900  -1.229   1.008  -3.949  0.1235 -0.8932 -0.8564
  219HSD      N 1901  -1.108   1.098  -3.792 -0.2222 -0.4362 -0.0241
  219HSD     HN 1902  -1.012   1.096  -3.766 -0.2628 -2.4411  0.1193
  219HSD     CA 1903  -1.213   1.160  -3.717  0.1148  0.1168  0.0030
  219HSD     HA 1904  -1.296   1.090  -3.710 -1.7638  2.2884  0.6108
  219HSD     CB 1905  -1.165   1.205  -3.578 -0.4462 -0.6066  0.4378
  219HSD    HB1 1906  -1.092   1.288  -3.583 -1.9620  0.7119 -1.1534
  219HSD    HB2 1907  -1.111   1.120  -3.530  0.9504  0.6455  1.1443
  219HSD    ND1 1908  -1.348   1.128  -3.432 -0.3371 -0.9252 -0.1420
  219HSD    HD1 1909  -1.348   1.035  -3.469  1.2882 -2.0328  2.3040
  219HSD     CG 1910  -1.272   1.234  -3.476 -0.1311 -0.6713  0.7875
  219HSD    CE1 1911  -1.425   1.177  -3.331 -0.3691 -0.4400 -0.4036
  219HSD    HE1 1912  -1.508   1.122  -3.287 -1.8742  0.3948 -2.0689
  219HSD    NE2 1913  -1.399   1.305  -3.307  0.4769 -0.5689 -0.5832
  219HSD    CD2 1914  -1.301   1.340  -3.397  0.4039  0.3298 -0.3189
  219HSD    HD2 1915  -1.266   1.442  -3.399 -0.3337  0.5735 -1.7869
  219HSD      C 1916  -1.263   1.282  -3.787  0.2088  0.1156 -0.0659
  219HSD      O 1917  -1.379   1.320  -3.785  0.2850  0.3387  0.3939
  220ARG      N 1918  -1.175   1.363  -3.849  0.1099 -0.4161 -0.9135
  220ARG     HN 1919  -1.080   1.334  -3.851  0.5663  0.6877  1.3095
  220ARG     CA 1920  -1.214   1.494  -3.891  0.4165 -0.0662 -0.1185
  220ARG     HA 1921  -1.315   1.500  -3.930  1.5386 -0.0827 -3.2991
  220ARG     CB 1922  -1.195   1.594  -3.775 -0.0252  0.1809 -0.2561
  220ARG    HB1 1923  -1.194   1.698  -3.815 -0.3375  0.3944  0.2834
  220ARG    HB2 1924  -1.100   1.584  -3.718 -0.6374  0.4950  0.8524
  220ARG     CG 1925  -1.306   1.600  -3.670  0.1821  0.0704 -0.0291
  220ARG    HG1 1926  -1.265   1.676  -3.601  1.8762 -1.1296  0.3288
  220ARG    HG2 1927  -1.308   1.500  -3.621  1.4550  0.5293  1.0205
  220ARG     CD 1928  -1.437   1.656  -3.726 -0.0869 -0.3330  0.1889
  220ARG    HD1 1929  -1.466   1.593  -3.813  2.0758 -0.1972 -0.6847
  220ARG    HD2 1930  -1.416   1.758  -3.766  0.5284 -0.1732  0.8984
  220ARG     NE 1931  -1.547   1.649  -3.626 -0.6279  0.1884 -0.3624
  220ARG     HE 1932  -1.587   1.733  -3.589 -3.6268 -0.1314 -2.5022
  220ARG     CZ 1933  -1.595   1.537  -3.565  0.0637  0.0532 -0.0661
  220ARG    NH1 1934  -1.564   1.409  -3.602  0.2821  0.0364  0.1716
  220ARG   HH11 1935  -1.487   1.389  -3.662  1.8374 -0.0393  2.0922
  220ARG   HH12 1936  -1.614   1.331  -3.563 -0.1372  0.6334  0.8477
  220ARG    NH2 1937  -1.688   1.558  -3.468  0.0987  0.3900 -0.1050
  220ARG   HH21 1938  -1.729   1.649  -3.461 -0.5316  0.4092 -2.8276
  220ARG   HH22 1939  -1.726   1.472  -3.433  1.7121 -1.4054 -2.4653
  220ARG      C 1940  -1.114   1.535  -3.993 -0.2065  0.8332 -0.3887
  220ARG      O 1941  -1.022   1.614  -3.971  0.0036  0.4270  0.2208
  221PRO      N 1942  -1.129   1.484  -4.112 -0.3490  0.5042 -0.2312
  221PRO     CD 1943  -1.256   1.432  -4.160  0.1373 -0.3618 -0.5885
  221PRO    HD1 1944  -1.346   1.487  -4.127  0.7226  0.7006 -0.7444
  221PRO    HD2 1945  -1.261   1.332  -4.112  0.5643  1.6250  4.1213
  221PRO     CA 1946  -1.033   1.512  -4.214 -0.5064  0.3683 -0.4172
  221PRO     HA 1947  -0.932   1.488  -4.183 -0.8151  0.4730  0.7226
  221PRO     CB 1948  -1.087   1.424  -4.327 -0.4675 -0.6991  0.3835
  221PRO    HB1 1949  -1.055   1.318  -4.310  0.2285 -0.4607  0.6217
  221PRO    HB2 1950  -1.054   1.447  -4.430  2.1001  0.9906  1.4736
  221PRO     CG 1951  -1.240   1.420  -4.312 -0.6508  0.9661 -0.7938
  221PRO    HG1 1952  -1.283   1.510  -4.360 -0.9413  1.3655  0.1973
  221PRO    HG2 1953  -1.285   1.326  -4.350  0.9814 -1.7448  3.2693
  221PRO      C 1954  -1.019   1.651  -4.266 -0.2969  0.5757  0.1809
  221PRO      O 1955  -0.920   1.688  -4.328  0.1018 -0.3433  0.2496
  222LEU      N 1956  -1.126   1.733  -4.258 -0.3800  0.4821  0.0528
  222LEU     HN 1957  -1.205   1.711  -4.201 -0.1134 -0.1086  0.2032
  222LEU     CA 1958  -1.123   1.859  -4.324  0.6674  0.0956 -0.6609
  222LEU     HA 1959  -1.076   1.845  -4.421 -0.5531 -2.0859 -0.9745
  222LEU     CB 1960  -1.266   1.893  -4.367  0.0870 -0.0788  1.0609
  222LEU    HB1 1961  -1.264   1.982  -4.434 -0.6011 -1.3262 -0.6963
  222LEU    HB2 1962  -1.335   1.904  -4.281  0.3816 -1.1735  1.4439
  222LEU     CG 1963  -1.346   1.797  -4.457  0.5656  0.3977  0.1138
  222LEU     HG 1964  -1.361   1.706  -4.395  0.3701  0.0118 -0.4962
  222LEU    CD1 1965  -1.487   1.850  -4.487  0.3503 -0.0851  0.2851
  222LEU   HD11 1966  -1.528   1.895  -4.394 -1.3136  0.3461 -0.6176
  222LEU   HD12 1967  -1.564   1.781  -4.530 -0.8304  2.4476 -1.9275
  222LEU   HD13 1968  -1.481   1.929  -4.564 -4.2284  0.1124 -0.1437
  222LEU    CD2 1969  -1.274   1.760  -4.588 -0.3879  0.2459 -0.3806
  222LEU   HD21 1970  -1.319   1.689  -4.660  0.5417  2.3817 -3.2411
  222LEU   HD22 1971  -1.170   1.726  -4.568  0.5332  3.0490  0.0210
  222LEU   HD23 1972  -1.261   1.852  -4.648  2.0270  0.2040 -0.0498
  222LEU      C 1973  -1.073   1.966  -4.232 -0.7801  0.3668 -0.1724
  222LEU      O 1974  -1.027   2.072  -4.273 -0.1016  0.0740 -0.1745
  223ALA      N 1975  -1.064   1.934  -4.102 -0.4801  0.6735 -0.1180
  223ALA     HN 1976  -1.120   1.856  -4.074 -1.7110  0.1559 -3.5855
  223ALA     CA 1977  -1.008   2.012  -3.996  0.0995 -0.1938  0.2355
  223ALA     HA 1978  -1.007   2.115  -4.029  2.0500 -0.2758 -0.0868
  223ALA     CB 1979  -1.101   2.017  -3.874 -0.2468  0.2978 -0.0433
  223ALA    HB1 1980  -1.197   2.068  -3.899 -0.8728 -0.2910  1.0667
  223ALA    HB2 1981  -1.063   2.070  -3.784 -2.9761 -0.0574  1.4252
  223ALA    HB3 1982  -1.115   1.911  -3.844  1.7245 -0.4815 -1.6316
  223ALA      C 1983  -0.868   1.973  -3.963  0.2914 -0.0734 -0.4070
  223ALA      O 1984  -0.795   2.036  -3.887 -0.2872  0.1674 -0.0415
  224TYR      N 1985  -0.811   1.870  -4.028  0.1459 -0.2873 -0.1994
  224TYR     HN 1986  -0.865   1.814  -4.090  0.7875 -0.0846 -0.9511
  224TYR     CA 1987  -0.680   1.822  -3.996  0.1547 -0.1601 -0.0470
  224TYR     HA 1988  -0.678   1.811  -3.889  0.2806  0.4759  0.0229
  224TYR     CB 1989  -0.667   1.690  -4.073 -0.3004 -0.0950 -0.2414
  224TYR    HB1 1990  -0.696   1.699  -4.180 -0.3945 -0.9249 -0.2965
  224TYR    HB2 1991  -0.729   1.618  -4.015  1.8286 -0.1909  2.0592
  224TYR     CG 1992  -0.532   1.630  -4.095 -0.4208 -0.3249 -0.3579
  224TYR    CD1 1993  -0.447   1.667  -4.196  0.2820  0.2670  0.4368
  224TYR    HD1 1994  -0.479   1.733  -4.275 -1.2502 -0.2501  0.6020
  224TYR    CE1 1995  -0.321   1.611  -4.201  0.5500  0.8796  0.2230
  224TYR    HE1 1996  -0.249   1.634  -4.278  0.4560  2.3295  0.5436
  224TYR     CZ 1997  -0.280   1.531  -4.097 -0.4892  0.5017  0.3523
  224TYR     OH 1998  -0.150   1.476  -4.093 -0.6109  0.2579  1.1800
  224TYR     HH 1999  -0.138   1.452  -4.001 -4.6917 -1.7308  1.4145
  224TYR    CD2 2000  -0.494   1.549  -3.991  0.0192 -0.1171 -0.3587
  224TYR    HD2 2001  -0.561   1.523  -3.910 -0.7462  0.6262 -0.7307
  224TYR    CE2 2002  -0.362   1.508  -3.989  0.0250 -0.0842  0.6292
  224TYR    HE2 2003  -0.328   1.459  -3.900 -0.9375  0.3552  1.2626
  224TYR      C 2004  -0.567   1.917  -4.014 -0.1029  0.1700  0.0449
  224TYR      O 2005  -0.487   1.927  -3.921 -0.1671 -0.2374  0.1472
  225LYS      N 2006  -0.570   1.989  -4.127  0.0411  0.1448  0.0240
  225LYS     HN 2007  -0.637   1.976  -4.201 -0.4025 -0.9521  0.5991
  225LYS     CA 2008  -0.474   2.093  -4.146 -0.0742  0.2051 -0.2434
  225LYS     HA 2009  -0.379   2.047  -4.120 -1.9870 -2.7605  2.1720
  225LYS     CB 2010  -0.479   2.137  -4.293  0.3551  0.1413 -0.2798
  225LYS    HB1 2011  -0.431   2.234  -4.316 -0.4466  0.5981 -0.0567
  225LYS    HB2 2012  -0.589   2.151  -4.298  0.0625 -1.4657  0.7775
  225LYS     CG 2013  -0.434   2.045  -4.407  0.1503  0.2419 -0.4422
  225LYS    HG1 2014  -0.430   2.092  -4.508  0.3968 -1.2902 -1.1738
  225LYS    HG2 2015  -0.501   1.958  -4.426 -2.6540  2.7030 -2.9932
  225LYS     CD 2016  -0.300   1.978  -4.376 -0.2114 -0.0202  0.6170
  225LYS    HD1 2017  -0.267   1.918  -4.464 -0.8186 -1.3431  1.2680
  225LYS    HD2 2018  -0.309   1.913  -4.287  0.7086 -1.6014 -0.4085
  225LYS     CE 2019  -0.191   2.079  -4.340  0.0454 -0.1923  0.3244
  225LYS    HE1 2020  -0.194   2.126  -4.240 -0.8940  2.8963 -1.0169
  225LYS    HE2 2021  -0.195   2.173  -4.400 -2.6475 -0.1059  0.5448
  225LYS     NZ 2022  -0.057   2.019  -4.359  0.1752  0.1558  0.1170
  225LYS    HZ1 2023  -0.036   2.001  -4.459 -0.8892 -0.4610 -0.0089
  225LYS    HZ2 2024  -0.052   1.936  -4.296 -0.5449 -0.4999 -0.6497
  225LYS    HZ3 2025   0.008   2.095  -4.332 -0.1700  1.1643 -1.6888
  225LYS      C 2026  -0.481   2.212  -4.057 -0.1411 -0.5099  0.7156
  225LYS      O 2027  -0.395   2.299  -4.060 -0.0598 -0.6123  0.0985
  226ARG      N 2028  -0.588   2.234  -3.978 -0.2358 -0.0629  0.4652
  226ARG     HN 2029  -0.657   2.163  -3.993  0.6348 -0.6656 -0.8446
  226ARG     CA 2030  -0.593   2.319  -3.863 -0.1046  0.5160  0.0419
  226ARG     HA 2031  -0.542   2.409  -3.896  2.4852 -0.9909 -0.3149
  226ARG     CB 2032  -0.736   2.355  -3.818 -0.1825  0.6517 -0.3070
  226ARG    HB1 2033  -0.732   2.442  -3.749  0.4656  1.2774 -1.1089
  226ARG    HB2 2034  -0.784   2.265  -3.774 -1.1601  1.2514 -0.1245
  226ARG     CG 2035  -0.811   2.405  -3.942 -0.6434  0.0783 -0.2641
  226ARG    HG1 2036  -0.918   2.411  -3.914 -0.2876  0.3874  1.1429
  226ARG    HG2 2037  -0.827   2.319  -4.010 -1.2533 -1.3488  1.6227
  226ARG     CD 2038  -0.766   2.529  -4.020  0.5418  0.0264  0.3078
  226ARG    HD1 2039  -0.811   2.548  -4.120  0.6203  1.5894  0.5476
  226ARG    HD2 2040  -0.656   2.533  -4.033  0.5093  1.7507  0.4475
  226ARG     NE 2041  -0.802   2.647  -3.938  0.5009  0.1099  0.1713
  226ARG     HE 2042  -0.846   2.639  -3.848 -0.1009  0.3037 -0.1056
  226ARG     CZ 2043  -0.751   2.772  -3.961 -0.4556  0.5031  0.1702
  226ARG    NH1 2044  -0.690   2.805  -4.079 -0.0841 -0.7662 -0.0082
  226ARG   HH11 2045  -0.679   2.743  -4.157  0.7970 -3.1560  1.8800
  226ARG   HH12 2046  -0.653   2.897  -4.071  0.5935 -0.9388 -1.0054
  226ARG    NH2 2047  -0.752   2.865  -3.862 -1.0375  0.3772  0.2864
  226ARG   HH21 2048  -0.794   2.844  -3.773  0.5454  0.5885  1.1175
  226ARG   HH22 2049  -0.677   2.931  -3.866 -0.3289 -0.4906 -1.0656
  226ARG      C 2050  -0.534   2.271  -3.736 -0.2322 -0.0433 -0.1087
  226ARG      O 2051  -0.504   2.350  -3.647  0.1192  0.3492 -0.5704
  227ILE      N 2052  -0.509   2.139  -3.728  0.2197  0.0378 -0.1228
  227ILE     HN 2053  -0.518   2.083  -3.810  0.3147  1.4281 -1.1035
  227ILE     CA 2054  -0.472   2.071  -3.607 -0.1455 -0.3193 -0.2100
  227ILE     HA 2055  -0.470   2.145  -3.529 -0.0839  0.1935 -0.6890
  227ILE     CB 2056  -0.577   1.970  -3.570 -0.0672 -0.3423 -0.0575
  227ILE     HB 2057  -0.593   1.904  -3.658 -0.7596 -0.9590  0.5271
  227ILE    CG2 2058  -0.527   1.877  -3.459  0.2303  0.0139  0.1087
  227ILE   HG21 2059  -0.430   1.829  -3.484  0.6728 -0.0754  1.8501
  227ILE   HG22 2060  -0.604   1.797  -3.454 -1.4537  1.3440 -2.6927
  227ILE   HG23 2061  -0.528   1.926  -3.359 -2.3429 -0.6214  0.4506
  227ILE    CG1 2062  -0.709   2.044  -3.544  0.1266 -0.0399  0.0730
  227ILE   HG11 2063  -0.736   2.131  -3.609 -3.3054 -0.5022  0.7116
  227ILE   HG12 2064  -0.707   2.072  -3.437 -0.2874 -2.5644  0.8034
  227ILE     CD 2065  -0.827   1.950  -3.568 -0.2810  0.3009  0.7194
  227ILE    HD1 2066  -0.816   1.864  -3.499  0.4611  1.2004  1.7724
  227ILE    HD2 2067  -0.832   1.931  -3.677  2.2085 -1.4058  0.8112
  227ILE    HD3 2068  -0.926   1.992  -3.541 -0.8742  0.0857 -1.0235
  227ILE      C 2069  -0.329   2.032  -3.616  0.2215  0.9973 -0.3872
  227ILE      O 2070  -0.259   2.051  -3.517 -0.2881 -1.2657  0.4723
  228VAL      N 2071  -0.292   1.984  -3.736 -0.1942  0.5561 -0.3417
  228VAL     HN 2072  -0.348   1.957  -3.814  1.6071  0.1716 -1.5700
  228VAL     CA 2073  -0.161   1.934  -3.764 -0.3619 -0.0487 -0.0609
  228VAL     HA 2074  -0.097   1.953  -3.679 -2.3218  0.4185  1.4021
  228VAL     CB 2075  -0.141   1.787  -3.786  0.1051 -0.0100  0.0870
  228VAL     HB 2076  -0.178   1.764  -3.888 -2.5905 -0.2238  1.0332
  228VAL    CG1 2077   0.006   1.744  -3.776  0.0323 -0.1970  0.3727
  228VAL   HG11 2078   0.069   1.795  -3.852  2.1915 -0.3255  1.9644
  228VAL   HG12 2079   0.013   1.633  -3.779 -0.3420 -0.2081 -0.2171
  228VAL   HG13 2080   0.046   1.776  -3.677 -0.8587  0.7153  0.4575
  228VAL    CG2 2081  -0.232   1.712  -3.687  0.6130 -0.3171  0.3254
  228VAL   HG21 2082  -0.341   1.728  -3.699  0.7798  0.3220 -0.3639
  228VAL   HG22 2083  -0.208   1.719  -3.578  2.8112 -0.0431 -0.1303
  228VAL   HG23 2084  -0.224   1.603  -3.707 -0.4204 -0.1040 -1.4933
  228VAL      C 2085  -0.108   2.015  -3.877 -0.7495  0.4043  0.0795
  228VAL      O 2086  -0.146   2.002  -3.993 -0.0329 -0.1550 -0.1004
  229THR      N 2087  -0.012   2.102  -3.840 -0.4173 -0.0178  0.2267
  229THR     HN 2088   0.007   2.133  -3.748  0.0527  1.6562 -0.3909
  229THR     CA 2089   0.054   2.187  -3.934  0.1132 -0.0549  0.5634
  229THR     HA 2090   0.073   2.130  -4.024 -0.7155 -1.6156  1.3457
  229THR     CB 2091  -0.021   2.312  -3.969  0.0631 -0.2630 -0.0921
  229THR     HB 2092  -0.095   2.279  -4.045 -0.5897  0.9836 -0.0101
  229THR    OG1 2093   0.055   2.414  -4.032 -0.0152 -0.0807  0.1091
  229THR    HG1 2094   0.056   2.386  -4.124  1.8404 -0.9751  0.3618
  229THR    CG2 2095  -0.081   2.381  -3.846  0.4101 -0.3837  0.1467
  229THR   HG21 2096  -0.153   2.312  -3.797 -0.9258  1.4847  0.9756
  229THR   HG22 2097  -0.148   2.462  -3.883 -1.0411 -1.4433  0.3730
  229THR   HG23 2098  -0.016   2.433  -3.772  0.1686 -1.7256  1.3273
  229THR      C 2099   0.186   2.217  -3.872  0.3576 -0.4860  0.2613
  229THR      O 2100   0.189   2.228  -3.749  0.2322 -0.8335  0.2967
  230ARG      N 2101   0.295   2.228  -3.950 -0.0157 -0.2900 -0.2373
  230ARG     HN 2102   0.285   2.223  -4.049 -0.6726  1.7582 -0.3103
  230ARG     CA 2103   0.431   2.244  -3.909 -0.0525 -0.1106 -0.1850
  230ARG     HA 2104   0.444   2.152  -3.854  0.6414 -0.3275 -0.6913
  230ARG     CB 2105   0.526   2.236  -4.029  0.0768 -0.1567 -0.0800
  230ARG    HB1 2106   0.631   2.262  -4.002 -0.0386  1.5524 -1.1606
  230ARG    HB2 2107   0.497   2.300  -4.115  0.1415 -0.2761 -0.1920
  230ARG     CG 2108   0.554   2.096  -4.085  0.1076 -0.0339 -0.3755
  230ARG    HG1 2109   0.456   2.048  -4.107  0.5206 -0.7734 -0.6411
  230ARG    HG2 2110   0.601   2.034  -4.006  0.7032  1.9662  0.9237
  230ARG     CD 2111   0.645   2.088  -4.207  0.5108 -0.0867 -0.0738
  230ARG    HD1 2112   0.656   1.984  -4.244  2.0567  0.0262 -0.0245
  230ARG    HD2 2113   0.741   2.129  -4.167  1.8208 -1.7237 -1.3865
  230ARG     NE 2114   0.596   2.184  -4.311  0.5066 -0.4881 -0.4448
  230ARG     HE 2115   0.648   2.266  -4.330 -2.7486  1.3858 -2.0963
  230ARG     CZ 2116   0.499   2.153  -4.402 -0.3943 -0.0132  0.3331
  230ARG    NH1 2117   0.391   2.070  -4.393 -0.3926 -0.1324 -0.6560
  230ARG   HH11 2118   0.361   2.023  -4.309 -0.7243  1.0547 -0.0910
  230ARG   HH12 2119   0.340   2.050  -4.477 -0.2394 -0.8066 -0.5929
  230ARG    NH2 2120   0.488   2.231  -4.513 -0.4822 -0.2201  0.1942
  230ARG   HH21 2121   0.568   2.288  -4.534  1.9594 -3.6046 -0.6874
  230ARG   HH22 2122   0.419   2.220  -4.584  0.3388 -0.0079 -0.6671
  230ARG      C 2123   0.465   2.355  -3.814 -0.0677 -0.7944  0.6335
  230ARG      O 2124   0.535   2.313  -3.722  0.8594  0.3926  0.4962
  231PRO      N 2125   0.421   2.477  -3.814 -0.0405 -0.7829  0.2255
  231PRO     CD 2126   0.359   2.547  -3.926  0.1692 -0.5929  0.2272
  231PRO    HD1 2127   0.284   2.487  -3.982 -1.3911 -0.7234  2.3255
  231PRO    HD2 2128   0.444   2.564  -3.997  2.3826 -0.6616  2.6976
  231PRO     CA 2129   0.436   2.567  -3.704  0.1623  0.2003 -0.5918
  231PRO     HA 2130   0.543   2.575  -3.688  0.3482 -0.7424 -1.2545
  231PRO     CB 2131   0.374   2.703  -3.737 -0.2333  0.3828  0.8617
  231PRO    HB1 2132   0.455   2.777  -3.755  0.0014 -0.3968 -1.6467
  231PRO    HB2 2133   0.303   2.740  -3.660 -0.1839  0.5935  0.8069
  231PRO     CG 2134   0.300   2.676  -3.869  0.7018 -0.4661  0.4975
  231PRO    HG1 2135   0.196   2.664  -3.833  0.7561 -0.3659  0.6934
  231PRO    HG2 2136   0.304   2.764  -3.937  0.2489  0.0863  1.1693
  231PRO      C 2137   0.394   2.515  -3.571  0.8239  0.6060 -0.2146
  231PRO      O 2138   0.463   2.534  -3.471 -0.2392 -0.4146  0.7385
  232LYS      N 2139   0.278   2.447  -3.567  0.8954  0.4883 -0.1442
  232LYS     HN 2140   0.221   2.451  -3.648  1.9739  0.5884 -0.9203
  232LYS     CA 2141   0.214   2.402  -3.447  0.3930 -0.1275 -0.6349
  232LYS     HA 2142   0.232   2.466  -3.362 -3.8479 -0.0691  0.4160
  232LYS     CB 2143   0.063   2.397  -3.473  0.3485 -0.0414 -0.3961
  232LYS    HB1 2144   0.009   2.353  -3.387 -1.2541 -0.8749 -1.7651
  232LYS    HB2 2145   0.045   2.331  -3.560  0.4482 -0.2539 -0.2545
  232LYS     CG 2146  -0.001   2.532  -3.508 -0.3084 -0.3138 -0.2695
  232LYS    HG1 2147   0.034   2.572  -3.606 -0.8841 -0.2636 -0.4548
  232LYS    HG2 2148   0.029   2.601  -3.426 -0.4846 -4.0698  3.2563
  232LYS     CD 2149  -0.153   2.525  -3.514 -0.3531 -0.2556  0.6690
  232LYS    HD1 2150  -0.186   2.469  -3.424 -0.4905  0.1704  0.8903
  232LYS    HD2 2151  -0.182   2.469  -3.605 -0.5872 -0.0763  0.6315
  232LYS     CE 2152  -0.235   2.654  -3.504  0.5410  0.3843 -0.0301
  232LYS    HE1 2153  -0.202   2.721  -3.586 -2.3061  2.4815  0.3832
  232LYS    HE2 2154  -0.221   2.700  -3.403 -1.3521  1.5190 -0.2357
  232LYS     NZ 2155  -0.380   2.624  -3.510  0.4043  0.8322  0.8395
  232LYS    HZ1 2156  -0.388   2.579  -3.603  1.4394  0.4662  0.9129
  232LYS    HZ2 2157  -0.437   2.711  -3.503 -3.8747 -1.5864 -0.1474
  232LYS    HZ3 2158  -0.416   2.562  -3.434  1.4798 -0.3192  0.4372
  232LYS      C 2159   0.255   2.265  -3.406 -0.8347 -0.4230 -0.3724
  232LYS      O 2160   0.249   2.216  -3.293 -0.0292  0.0786 -0.1068
  233ALA      N 2161   0.306   2.185  -3.502 -0.5469 -0.0682 -0.5142
  233ALA     HN 2162   0.271   2.198  -3.594  2.2391  1.7250 -1.4484
  233ALA     CA 2163   0.377   2.065  -3.471 -0.2324  0.1160 -0.5138
  233ALA     HA 2164   0.322   1.996  -3.409 -1.0848  2.0110  0.9366
  233ALA     CB 2165   0.405   1.986  -3.600 -0.4791 -0.1846 -0.3852
  233ALA    HB1 2166   0.312   1.930  -3.621 -1.0738 -0.5327  2.7043
  233ALA    HB2 2167   0.489   1.915  -3.581  0.6096  0.8580 -1.1495
  233ALA    HB3 2168   0.420   2.064  -3.678 -0.0293 -0.7824 -0.9098
  233ALA      C 2169   0.503   2.084  -3.394 -0.2075 -0.3536 -0.4346
  233ALA      O 2170   0.527   2.012  -3.297  0.6425 -0.2885 -0.5875
  234VAL      N 2171   0.586   2.184  -3.430 -0.3741 -0.0955 -0.1092
  234VAL     HN 2172   0.563   2.234  -3.512  1.1091 -2.1681 -1.9211
  234VAL     CA 2173   0.711   2.207  -3.364 -0.3694  0.0062 -0.1535
  234VAL     HA 2174   0.769   2.117  -3.350 -1.5820 -0.6321  0.9861
  234VAL     CB 2175   0.794   2.307  -3.438  0.0225 -0.0772  0.1738
  234VAL     HB 2176   0.754   2.410  -3.442  1.7129  0.5857 -0.6348
  234VAL    CG1 2177   0.927   2.324  -3.361  0.3584  0.4590 -0.5120
  234VAL   HG11 2178   0.986   2.231  -3.349  0.9589  0.9925  0.9488
  234VAL   HG12 2179   0.914   2.355  -3.255 -0.2550 -2.8964  0.5066
  234VAL   HG13 2180   0.985   2.405  -3.410 -0.6319  1.9250  0.6428
  234VAL    CG2 2181   0.824   2.253  -3.578 -0.2227 -0.4399  0.2609
  234VAL   HG21 2182   0.864   2.149  -3.576  1.1104 -0.0013 -1.3864
  234VAL   HG22 2183   0.886   2.326  -3.635 -0.7430 -1.1989 -1.3521
  234VAL   HG23 2184   0.729   2.253  -3.637 -0.7919  2.8456  0.9908
  234VAL      C 2185   0.679   2.259  -3.228  0.6476  0.4948 -0.0952
  234VAL      O 2186   0.752   2.234  -3.132 -0.1502 -0.3870  0.2977
  235VAL      N 2187   0.567   2.330  -3.210  0.2459 -0.1677  0.0602
  235VAL     HN 2188   0.515   2.361  -3.289  3.1689  3.3957 -0.7698
  235VAL     CA 2189   0.519   2.368  -3.080  0.0191  0.0380 -0.0835
  235VAL     HA 2190   0.605   2.409  -3.028 -0.8557  1.6376  0.1789
  235VAL     CB 2191   0.415   2.477  -3.077  0.1737  0.1906 -0.2074
  235VAL     HB 2192   0.326   2.456  -3.139 -1.5330  4.2294  0.5944
  235VAL    CG1 2193   0.359   2.514  -2.939 -0.6163 -0.5526 -0.3204
  235VAL   HG11 2194   0.436   2.553  -2.869  0.5942 -1.5007 -1.0856
  235VAL   HG12 2195   0.305   2.429  -2.892  0.5986 -0.3026  1.6582
  235VAL   HG13 2196   0.290   2.599  -2.959  0.6561  0.6430  0.2093
  235VAL    CG2 2197   0.475   2.603  -3.141  0.7333 -0.0681 -0.2071
  235VAL   HG21 2198   0.534   2.578  -3.231  0.1975 -1.2598 -0.2450
  235VAL   HG22 2199   0.548   2.641  -3.067  0.4801  0.1039 -0.0437
  235VAL   HG23 2200   0.390   2.674  -3.154 -1.2885 -2.3441 -0.2638
  235VAL      C 2201   0.480   2.258  -2.988  0.3024  0.0183  0.0129
  235VAL      O 2202   0.518   2.250  -2.871  0.6770 -0.5285 -0.1408
  236ALA      N 2203   0.411   2.156  -3.041 -0.3214  0.1349  0.5901
  236ALA     HN 2204   0.383   2.167  -3.136  0.4288  2.0743  0.5535
  236ALA     CA 2205   0.375   2.029  -2.986 -0.3987  0.0471  0.3419
  236ALA     HA 2206   0.321   2.053  -2.895  2.2050 -0.7808  2.2337
  236ALA     CB 2207   0.300   1.936  -3.082 -0.1931 -0.0237  0.2494
  236ALA    HB1 2208   0.361   1.893  -3.164  0.5978  0.5315  0.5339
  236ALA    HB2 2209   0.215   1.990  -3.130  0.1333 -0.9727 -1.4807
  236ALA    HB3 2210   0.255   1.851  -3.027  1.3586 -1.4262 -0.5620
  236ALA      C 2211   0.482   1.948  -2.921 -0.0099  0.1228 -0.2024
  236ALA      O 2212   0.455   1.896  -2.813  0.2890  0.3615 -0.0091
  237PHE      N 2213   0.594   1.918  -2.989  0.2685  0.8964 -0.0992
  237PHE     HN 2214   0.598   1.935  -3.088  1.8921  0.8528 -0.0644
  237PHE     CA 2215   0.712   1.857  -2.935 -0.1640  0.0912 -0.0487
  237PHE     HA 2216   0.685   1.761  -2.893  0.0911 -0.0226 -0.1456
  237PHE     CB 2217   0.821   1.847  -3.043 -0.0790 -0.2474  0.0683
  237PHE    HB1 2218   0.923   1.829  -3.004  0.3582  0.9749 -0.4777
  237PHE    HB2 2219   0.810   1.947  -3.091  1.4637 -0.0859  0.0128
  237PHE     CG 2220   0.790   1.736  -3.138 -0.0112 -0.0931 -0.1343
  237PHE    CD1 2221   0.751   1.764  -3.267 -0.0256  0.2854 -0.0497
  237PHE    HD1 2222   0.738   1.867  -3.296 -2.0086  0.6581  1.8976
  237PHE    CE1 2223   0.723   1.662  -3.355  0.4187  0.1562 -0.0419
  237PHE    HE1 2224   0.699   1.684  -3.458 -0.7580  3.2410  0.7729
  237PHE     CZ 2225   0.739   1.532  -3.314  0.8031  0.1062 -0.3390
  237PHE     HZ 2226   0.736   1.450  -3.384 -0.6209  0.0081 -0.1961
  237PHE    CD2 2227   0.807   1.607  -3.095 -0.0452 -0.1186 -0.1975
  237PHE    HD2 2228   0.837   1.583  -2.994 -0.3805 -0.9835 -0.2869
  237PHE    CE2 2229   0.785   1.507  -3.187 -0.2860 -0.2500 -0.0008
  237PHE    HE2 2230   0.797   1.403  -3.158 -0.2148 -0.6779 -1.4728
  237PHE      C 2231   0.768   1.927  -2.816 -0.4711  0.1256  0.0792
  237PHE      O 2232   0.799   1.872  -2.711 -0.5158  0.0792  0.0680
  238CYS      N 2233   0.785   2.060  -2.826 -0.0169  0.0933  0.3810
  238CYS     HN 2234   0.764   2.112  -2.909  1.2970  2.4531  1.4238
  238CYS     CA 2235   0.841   2.147  -2.727  0.4330 -0.0800  0.2801
  238CYS     HA 2236   0.932   2.103  -2.689  1.1619  2.3472  1.5000
  238CYS     CB 2237   0.866   2.284  -2.792 -0.3293 -0.2570 -0.4009
  238CYS    HB1 2238   0.889   2.354  -2.708  0.7615 -0.8080 -0.2274
  238CYS    HB2 2239   0.772   2.331  -2.830 -0.4189 -0.2432 -0.1648
  238CYS     SG 2240   0.989   2.273  -2.925  0.1253  0.0902 -0.0112
  238CYS    HG1 2241   0.895   2.256  -3.016  1.6740 -2.0560 -1.3173
  238CYS      C 2242   0.757   2.145  -2.605  0.2318  0.3722  0.1505
  238CYS      O 2243   0.798   2.140  -2.489 -0.2224  0.4314  0.3181
  239LEU      N 2244   0.624   2.154  -2.623  0.1997  0.4307  0.4017
  239LEU     HN 2245   0.576   2.156  -2.711  0.5324 -1.8163  0.0903
  239LEU     CA 2246   0.547   2.138  -2.504 -0.1284  0.1626  0.1568
  239LEU     HA 2247   0.572   2.202  -2.421  1.1549  0.6393 -0.5801
  239LEU     CB 2248   0.400   2.173  -2.532 -0.2282 -0.0924  0.3537
  239LEU    HB1 2249   0.335   2.141  -2.447  0.6971  2.4941  2.1759
  239LEU    HB2 2250   0.383   2.108  -2.620  0.3515  1.3667 -0.8736
  239LEU     CG 2251   0.385   2.326  -2.545 -0.0673 -0.1283 -0.2409
  239LEU     HG 2252   0.455   2.363  -2.624  2.0973 -1.3305  0.9987
  239LEU    CD1 2253   0.243   2.366  -2.587 -0.3273 -0.2753  0.4995
  239LEU   HD11 2254   0.165   2.359  -2.508 -2.8364  0.3648 -1.7741
  239LEU   HD12 2255   0.219   2.304  -2.676 -0.4695  0.7349 -0.1862
  239LEU   HD13 2256   0.233   2.469  -2.628  2.7109 -0.6052 -1.3959
  239LEU    CD2 2257   0.423   2.397  -2.414 -0.4012 -1.0338  0.3518
  239LEU   HD21 2258   0.390   2.343  -2.323 -0.8698  1.9482  2.0596
  239LEU   HD22 2259   0.378   2.498  -2.407  1.9654 -0.0214  3.4372
  239LEU   HD23 2260   0.533   2.410  -2.402 -0.5567 -0.0008  0.7254
  239LEU      C 2261   0.543   1.998  -2.453  0.2642  0.0416 -0.1414
  239LEU      O 2262   0.543   1.982  -2.331 -0.6055 -0.4748 -0.1993
  240MET      N 2263   0.543   1.889  -2.532  0.2696 -0.1745  0.1566
  240MET     HN 2264   0.517   1.896  -2.628 -1.3339 -1.1396  0.4702
  240MET     CA 2265   0.545   1.754  -2.483  0.6210 -0.2075  0.0497
  240MET     HA 2266   0.468   1.746  -2.408  1.2929  1.4659  0.9822
  240MET     CB 2267   0.520   1.662  -2.603 -0.4597  0.2045 -0.0515
  240MET    HB1 2268   0.572   1.693  -2.696 -0.5490  1.8198  0.4098
  240MET    HB2 2269   0.414   1.671  -2.636 -0.9858 -0.8153  1.2472
  240MET     CG 2270   0.528   1.511  -2.577 -0.2787  0.2586  0.2055
  240MET    HG1 2271   0.448   1.457  -2.632  1.9740 -5.7373  2.0120
  240MET    HG2 2272   0.504   1.502  -2.469 -2.3203  0.2613 -0.2145
  240MET     SD 2273   0.691   1.432  -2.594 -0.2507  0.3716 -0.0555
  240MET     CE 2274   0.719   1.439  -2.773 -0.2134 -0.2228 -0.0747
  240MET    HE1 2275   0.820   1.401  -2.802 -1.2842 -0.9994 -3.1972
  240MET    HE2 2276   0.718   1.547  -2.801 -1.9760 -0.8943 -2.9731
  240MET    HE3 2277   0.637   1.393  -2.833 -1.8581  1.1349  1.0513
  240MET      C 2278   0.666   1.709  -2.408  0.5599  0.0736  0.3201
  240MET      O 2279   0.647   1.639  -2.308 -0.6700  0.3379  0.2851
  241TRP      N 2280   0.786   1.753  -2.448  0.3591  0.1763 -0.1727
  241TRP     HN 2281   0.787   1.803  -2.535 -0.2577 -0.1137 -0.3516
  241TRP     CA 2282   0.906   1.745  -2.371 -0.0884 -0.0873  0.5057
  241TRP     HA 2283   0.904   1.646  -2.328 -0.7045  0.5124  1.9165
  241TRP     CB 2284   1.030   1.771  -2.458  0.0237 -0.4459  0.5582
  241TRP    HB1 2285   1.120   1.807  -2.404  0.0601  1.4399 -0.6733
  241TRP    HB2 2286   1.001   1.850  -2.531  0.1870 -0.3953  0.5477
  241TRP     CG 2287   1.085   1.659  -2.541 -0.0068 -0.0516 -0.0004
  241TRP    CD1 2288   1.041   1.623  -2.665  0.6687  0.2828 -0.3431
  241TRP    HD1 2289   0.968   1.684  -2.716  0.9336  0.7147 -0.2148
  241TRP    NE1 2290   1.113   1.512  -2.700 -0.2360 -0.4235 -0.0028
  241TRP    HE1 2291   1.085   1.449  -2.770 -2.8038 -1.8929  2.1330
  241TRP    CE2 2292   1.192   1.470  -2.597 -0.1655 -0.2947 -0.0040
  241TRP    CD2 2293   1.176   1.560  -2.493 -0.2365 -0.2788 -0.0289
  241TRP    CE3 2294   1.238   1.537  -2.374 -0.6422 -0.5850  0.1241
  241TRP    HE3 2295   1.227   1.602  -2.289  1.6777  1.0176 -0.7010
  241TRP    CZ3 2296   1.314   1.423  -2.359  0.5398  0.2146  0.3968
  241TRP    HZ3 2297   1.367   1.413  -2.266  0.6671  3.1198  0.7114
  241TRP    CZ2 2298   1.263   1.355  -2.584  0.4143  0.1142  0.5008
  241TRP    HZ2 2299   1.294   1.287  -2.663 -0.5674  0.2440 -0.0102
  241TRP    CH2 2300   1.333   1.339  -2.466  0.3239 -0.0150  0.5371
  241TRP    HH2 2301   1.380   1.242  -2.455 -1.2550 -0.7504  1.1533
  241TRP      C 2302   0.925   1.832  -2.252  0.6293  0.4108  0.0353
  241TRP      O 2303   0.987   1.796  -2.152  0.1862 -0.1284  0.1171
  242THR      N 2304   0.856   1.947  -2.254  0.6762  0.4464  0.3632
  242THR     HN 2305   0.838   1.975  -2.348  1.4776  1.6437  0.5383
  242THR     CA 2306   0.824   2.022  -2.136 -0.6961 -0.2847  0.4808
  242THR     HA 2307   0.921   2.037  -2.091 -0.1959 -2.0440  0.0979
  242THR     CB 2308   0.763   2.155  -2.167  0.1569 -0.1011 -0.4554
  242THR     HB 2309   0.667   2.135  -2.219 -1.2251 -0.7476  2.1628
  242THR    OG1 2310   0.839   2.248  -2.244 -0.2927  0.4059 -0.2922
  242THR    HG1 2311   0.846   2.206  -2.330 -2.1140 -2.0113  0.6177
  242THR    CG2 2312   0.727   2.228  -2.036  0.5407  0.3134 -0.5774
  242THR   HG21 2313   0.628   2.193  -2.000  0.3507 -1.6801 -2.7831
  242THR   HG22 2314   0.730   2.338  -2.050  1.6691  0.4329  0.4572
  242THR   HG23 2315   0.811   2.203  -1.967 -0.0684 -1.3038 -0.3856
  242THR      C 2316   0.739   1.946  -2.039 -0.5644 -0.3397  0.5536
  242THR      O 2317   0.765   1.951  -1.919  0.6097  0.1636  0.3033
  243ILE      N 2318   0.638   1.874  -2.090 -0.2670 -0.1881 -0.2803
  243ILE     HN 2319   0.631   1.868  -2.189  1.1390 -4.3856 -0.3168
  243ILE     CA 2320   0.562   1.788  -2.004  0.0281 -0.0823  0.0876
  243ILE     HA 2321   0.525   1.842  -1.918  0.5370 -3.3792  2.5795
  243ILE     CB 2322   0.423   1.764  -2.054  0.0322 -0.5693  0.3023
  243ILE     HB 2323   0.425   1.718  -2.155  4.3332  0.0946 -0.1238
  243ILE    CG2 2324   0.351   1.657  -1.971 -0.2993 -0.3592  0.2891
  243ILE   HG21 2325   0.398   1.560  -1.999  0.6375 -0.2797  1.4885
  243ILE   HG22 2326   0.241   1.656  -1.986 -0.1237  0.8552 -1.2745
  243ILE   HG23 2327   0.371   1.670  -1.862  1.3704  1.1677 -0.1542
  243ILE    CG1 2328   0.343   1.896  -2.059  0.6845 -0.1647  0.3413
  243ILE   HG11 2329   0.250   1.876  -2.116  0.4923  2.5737 -0.4177
  243ILE   HG12 2330   0.404   1.965  -2.121  0.5455 -0.7574 -0.4749
  243ILE     CD 2331   0.306   1.954  -1.923  0.0794 -0.3980  0.2828
  243ILE    HD1 2332   0.234   2.036  -1.944  0.1319 -0.4579 -0.1413
  243ILE    HD2 2333   0.385   1.992  -1.854  0.5965 -1.7810  0.4796
  243ILE    HD3 2334   0.251   1.873  -1.871 -1.1387  0.9978  1.2731
  243ILE      C 2335   0.634   1.670  -1.949  0.0855 -0.0735  0.0306
  243ILE      O 2336   0.607   1.630  -1.836 -0.0242  0.4575  0.1965
  244ALA      N 2337   0.719   1.606  -2.032 -0.7087 -0.3969 -0.5429
  244ALA     HN 2338   0.708   1.620  -2.130 -4.5247 -1.2108 -0.3972
  244ALA     CA 2339   0.800   1.494  -1.996 -0.3007  0.0183 -0.1466
  244ALA     HA 2340   0.736   1.415  -1.960  0.2357  0.3796  1.7039
  244ALA     CB 2341   0.881   1.439  -2.115 -0.5309 -0.0977 -0.2520
  244ALA    HB1 2342   0.939   1.524  -2.156 -0.5362  2.0618  3.6792
  244ALA    HB2 2343   0.822   1.392  -2.196  0.4716 -1.9876  0.0718
  244ALA    HB3 2344   0.952   1.356  -2.096  1.1151  1.2408 -0.2816
  244ALA      C 2345   0.892   1.529  -1.885  0.0566 -0.4647 -0.2858
  244ALA      O 2346   0.907   1.460  -1.784 -0.5843  0.1072  0.2108
  245ILE      N 2347   0.954   1.648  -1.898 -0.0156 -0.3917  0.0440
  245ILE     HN 2348   0.950   1.714  -1.972 -1.4775  0.8847  1.1733
  245ILE     CA 2349   1.038   1.711  -1.801 -0.0155 -0.0471 -0.1773
  245ILE     HA 2350   1.111   1.638  -1.767  0.2276  1.3044  2.5337
  245ILE     CB 2351   1.120   1.826  -1.852  0.0069 -0.0388 -0.1235
  245ILE     HB 2352   1.065   1.899  -1.916  1.2070 -0.7670 -2.0811
  245ILE    CG2 2353   1.190   1.907  -1.742 -0.7151 -0.0501  0.3563
  245ILE   HG21 2354   1.115   1.958  -1.679 -0.6997  0.6587 -0.1842
  245ILE   HG22 2355   1.253   1.983  -1.794 -1.2229 -0.3413 -0.7134
  245ILE   HG23 2356   1.249   1.842  -1.674 -3.8407 -1.8051  1.5641
  245ILE    CG1 2357   1.225   1.766  -1.947  0.5436  0.2132  0.3120
  245ILE   HG11 2358   1.291   1.851  -1.976  0.3317  0.7385  1.3157
  245ILE   HG12 2359   1.174   1.723  -2.035  1.5102 -1.4812  0.5385
  245ILE     CD 2360   1.322   1.661  -1.895  0.1343 -0.0796  0.4857
  245ILE    HD1 2361   1.276   1.561  -1.881  1.3560 -0.8561 -0.7333
  245ILE    HD2 2362   1.365   1.697  -1.799 -0.4853 -2.3789  1.6948
  245ILE    HD3 2363   1.405   1.654  -1.968  1.6889  2.4525  1.8645
  245ILE      C 2364   0.967   1.745  -1.674  0.1745  0.2247 -0.1429
  245ILE      O 2365   1.018   1.713  -1.567 -0.0927 -0.4725 -0.2182
  246VAL      N 2366   0.846   1.804  -1.677  0.0501 -0.0418 -0.4926
  246VAL     HN 2367   0.822   1.840  -1.766  0.4765 -0.0414 -0.6093
  246VAL     CA 2368   0.761   1.835  -1.566  0.3344  0.0998 -0.3111
  246VAL     HA 2369   0.820   1.887  -1.492 -0.7854  0.6258  0.2354
  246VAL     CB 2370   0.657   1.933  -1.610  0.4033  0.2962 -0.0352
  246VAL     HB 2371   0.607   1.898  -1.703  1.1914 -1.2167  0.0851
  246VAL    CG1 2372   0.551   1.963  -1.502 -0.2733  0.0397 -0.6231
  246VAL   HG11 2373   0.480   1.877  -1.491 -0.6221  0.3097 -0.7466
  246VAL   HG12 2374   0.495   2.057  -1.520  1.1834  0.4438 -3.7285
  246VAL   HG13 2375   0.601   1.969  -1.403  2.4412 -1.8654 -1.7528
  246VAL    CG2 2376   0.721   2.072  -1.628  0.1963  0.4351  0.2868
  246VAL   HG21 2377   0.644   2.143  -1.664  2.0791  1.9883 -0.9131
  246VAL   HG22 2378   0.806   2.071  -1.699 -0.4527  2.7059 -0.6133
  246VAL   HG23 2379   0.752   2.123  -1.534  1.4948  0.6557 -0.2350
  246VAL      C 2380   0.718   1.718  -1.483  0.6095 -0.0472 -0.3742
  246VAL      O 2381   0.748   1.722  -1.364 -0.0190  0.2763 -0.2201
  247ILE      N 2382   0.665   1.611  -1.544  0.2143  0.1499 -0.3807
  247ILE     HN 2383   0.656   1.612  -1.643  0.1453  0.6797 -0.3717
  247ILE     CA 2384   0.637   1.488  -1.477  0.4161  0.0750 -0.4331
  247ILE     HA 2385   0.577   1.512  -1.390 -0.6888 -1.5783 -0.6889
  247ILE     CB 2386   0.568   1.391  -1.567  0.4836 -0.5342  0.1600
  247ILE     HB 2387   0.623   1.399  -1.664 -1.7443 -2.0960 -1.3498
  247ILE    CG2 2388   0.574   1.245  -1.520  0.1597 -0.5420  0.1814
  247ILE   HG21 2389   0.548   1.235  -1.412  2.3783  2.7214  1.1678
  247ILE   HG22 2390   0.680   1.210  -1.524  0.7743  1.2397 -0.1145
  247ILE   HG23 2391   0.508   1.177  -1.578 -1.6979 -0.5285  2.1550
  247ILE    CG1 2392   0.423   1.437  -1.592  0.7713  0.3748  0.1561
  247ILE   HG11 2393   0.414   1.547  -1.574 -0.5299  0.3937 -0.4980
  247ILE   HG12 2394   0.363   1.379  -1.520  0.0860 -0.8471 -1.3546
  247ILE     CD 2395   0.354   1.406  -1.724 -0.4807  0.8615  0.6853
  247ILE    HD1 2396   0.324   1.300  -1.736  1.5242  0.0246  2.4923
  247ILE    HD2 2397   0.420   1.435  -1.808  0.6730 -1.8097  0.5678
  247ILE    HD3 2398   0.261   1.465  -1.740 -0.9779  0.3310  1.5304
  247ILE      C 2399   0.760   1.431  -1.416  0.2635 -0.1150 -0.3025
  247ILE      O 2400   0.757   1.384  -1.302 -0.1761  0.2917 -0.1434
  248ALA      N 2401   0.870   1.427  -1.494  0.3848  0.2117 -0.1493
  248ALA     HN 2402   0.861   1.439  -1.593 -1.2176 -0.7882 -0.1660
  248ALA     CA 2403   0.993   1.386  -1.433  0.1197 -0.3891 -0.0099
  248ALA     HA 2404   0.977   1.294  -1.379 -1.4212  0.4168  1.0045
  248ALA     CB 2405   1.084   1.375  -1.556 -0.4288  0.9842 -0.5634
  248ALA    HB1 2406   1.169   1.312  -1.522  0.2444  1.3046 -1.5838
  248ALA    HB2 2407   1.120   1.475  -1.589 -0.4950  1.3111  0.3245
  248ALA    HB3 2408   1.046   1.318  -1.644 -1.2117 -1.5548  1.3020
  248ALA      C 2409   1.054   1.461  -1.320  0.2803 -0.0773 -0.3017
  248ALA      O 2410   1.118   1.395  -1.238 -0.4532 -0.1352  0.2245
  249VAL      N 2411   1.050   1.594  -1.306 -0.1333 -0.1251  0.0248
  249VAL     HN 2412   1.008   1.647  -1.380  1.6011  1.0362 -0.1722
  249VAL     CA 2413   1.124   1.669  -1.210 -0.0855  0.0123 -0.1191
  249VAL     HA 2414   1.221   1.622  -1.206 -0.9547 -1.8403  0.1686
  249VAL     CB 2415   1.151   1.804  -1.270  0.2468 -0.3653 -0.8290
  249VAL     HB 2416   1.177   1.784  -1.376 -0.1969  0.4522 -1.0958
  249VAL    CG1 2417   1.031   1.900  -1.268  0.3402 -0.2496  0.8955
  249VAL   HG11 2418   0.939   1.841  -1.287  0.3334 -0.4705  1.6043
  249VAL   HG12 2419   1.047   1.976  -1.348 -0.6636  0.4876  1.3713
  249VAL   HG13 2420   1.015   1.952  -1.171 -0.8623 -1.1929  1.2224
  249VAL    CG2 2421   1.262   1.878  -1.193 -0.2928 -0.5392  0.1352
  249VAL   HG21 2422   1.351   1.816  -1.169 -0.7973 -0.7296  1.6193
  249VAL   HG22 2423   1.219   1.920  -1.100 -1.0159 -0.5289 -0.1983
  249VAL   HG23 2424   1.305   1.958  -1.258 -0.5032 -1.7485 -1.5669
  249VAL      C 2425   1.056   1.669  -1.078  0.1976 -0.5262  0.0273
  249VAL      O 2426   1.122   1.699  -0.979 -0.1474 -0.2041  0.1606
  250LEU      N 2427   0.924   1.641  -1.071  0.1141 -0.0764  0.2835
  250LEU     HN 2428   0.874   1.627  -1.156 -0.1806  1.9210  0.0748
  250LEU     CA 2429   0.848   1.647  -0.950 -0.0668 -0.6762  0.2032
  250LEU     HA 2430   0.856   1.753  -0.930  4.9933 -0.6954 -0.5624
  250LEU     CB 2431   0.697   1.621  -0.961 -0.1554 -0.3262  0.5638
  250LEU    HB1 2432   0.655   1.619  -0.858 -0.4731 -0.4741  0.4348
  250LEU    HB2 2433   0.687   1.524  -1.014 -1.5621  0.5988 -0.9470
  250LEU     CG 2434   0.620   1.726  -1.043 -0.0419 -0.0270  0.8389
  250LEU     HG 2435   0.670   1.759  -1.137 -0.9035 -0.2951  0.2740
  250LEU    CD1 2436   0.492   1.663  -1.099 -0.0412  0.1455  0.6430
  250LEU   HD11 2437   0.528   1.581  -1.165  1.6284  0.1506  1.5033
  250LEU   HD12 2438   0.427   1.729  -1.161  0.2132 -0.3733 -0.1934
  250LEU   HD13 2439   0.440   1.612  -1.016 -0.2317 -0.8864 -0.0833
  250LEU    CD2 2440   0.594   1.851  -0.957  0.1341  0.6686 -0.0996
  250LEU   HD21 2441   0.684   1.911  -0.934 -0.4283  0.4629  3.1573
  250LEU   HD22 2442   0.555   1.818  -0.858  1.0831 -1.5921 -0.4135
  250LEU   HD23 2443   0.523   1.920  -1.007  0.6266  0.1722 -1.5579
  250LEU      C 2444   0.900   1.601  -0.818  0.2622 -0.2792  0.2140
  250LEU      O 2445   0.876   1.673  -0.722  0.4755 -0.0439  0.0914
  251PRO      N 2446   0.962   1.489  -0.800  0.4725 -0.1367  0.3767
  251PRO     CD 2447   0.943   1.368  -0.879 -0.3454  0.3003 -0.1022
  251PRO    HD1 2448   1.019   1.377  -0.959  0.6993  0.5836  0.8939
  251PRO    HD2 2449   0.838   1.365  -0.917 -0.5114 -0.3364  0.3789
  251PRO     CA 2450   1.019   1.452  -0.674 -0.1479  0.2710  0.7782
  251PRO     HA 2451   0.934   1.464  -0.608 -1.1435 -0.2062 -0.3768
  251PRO     CB 2452   1.062   1.305  -0.680 -0.1938  0.2856 -0.0251
  251PRO    HB1 2453   1.037   1.260  -0.581 -3.5639  1.3110 -0.2740
  251PRO    HB2 2454   1.164   1.291  -0.720 -0.4968 -0.5156 -0.5399
  251PRO     CG 2455   0.965   1.248  -0.785 -0.3770  0.4267  0.0664
  251PRO    HG1 2456   1.006   1.156  -0.830 -2.3716 -1.2845  1.5500
  251PRO    HG2 2457   0.868   1.234  -0.732 -0.4556 -1.1015 -0.4362
  251PRO      C 2458   1.138   1.529  -0.629  0.0488  0.4194  0.0053
  251PRO      O 2459   1.158   1.545  -0.509 -0.2562  0.2645  0.0753
  252LEU      N 2460   1.220   1.582  -0.722 -0.1002  0.2636 -0.2180
  252LEU     HN 2461   1.201   1.573  -0.819  0.6376 -0.1215 -0.3317
  252LEU     CA 2462   1.340   1.656  -0.696 -0.0039  0.0901 -0.1660
  252LEU     HA 2463   1.402   1.613  -0.618 -0.5460 -0.9475 -0.3043
  252LEU     CB 2464   1.425   1.657  -0.824 -0.2676 -0.7498 -0.3498
  252LEU    HB1 2465   1.516   1.712  -0.793 -1.5501  0.9085  0.6500
  252LEU    HB2 2466   1.374   1.708  -0.909  0.8129 -0.1569 -0.6588
  252LEU     CG 2467   1.482   1.524  -0.877  0.3769 -0.5081 -0.2706
  252LEU     HG 2468   1.417   1.435  -0.865  1.8632 -1.5697  0.0354
  252LEU    CD1 2469   1.509   1.541  -1.028 -0.2528  0.5257 -0.2830
  252LEU   HD11 2470   1.529   1.443  -1.076  1.4321  1.5692 -1.8554
  252LEU   HD12 2471   1.598   1.605  -1.050 -0.6752  1.5197  0.7684
  252LEU   HD13 2472   1.425   1.582  -1.086 -0.0726 -0.9611 -1.6566
  252LEU    CD2 2473   1.613   1.492  -0.803  0.6587  0.1328 -0.4834
  252LEU   HD21 2474   1.678   1.582  -0.809  1.8900 -0.7887 -1.5271
  252LEU   HD22 2475   1.673   1.411  -0.850 -1.5604 -0.8579 -1.7727
  252LEU   HD23 2476   1.587   1.469  -0.698 -1.4978  1.0883 -0.7463
  252LEU      C 2477   1.299   1.794  -0.656  0.1662  0.0156  0.2733
  252LEU      O 2478   1.374   1.859  -0.583 -0.1919  0.4594  0.2484
  253LEU      N 2479   1.182   1.840  -0.703  0.0614 -0.0489  0.4688
  253LEU     HN 2480   1.138   1.774  -0.764  0.9135  0.0445 -0.2738
  253LEU     CA 2481   1.134   1.974  -0.689  0.3452  0.0809  0.2068
  253LEU     HA 2482   1.216   2.043  -0.680  1.3596 -0.9695 -0.6008
  253LEU     CB 2483   1.068   2.010  -0.823  0.3409  0.3299  0.2761
  253LEU    HB1 2484   0.997   1.927  -0.843  1.8952 -1.1648  0.7797
  253LEU    HB2 2485   1.154   2.015  -0.893  0.1852  1.7915  0.1464
  253LEU     CG 2486   0.999   2.148  -0.829 -0.2204  0.0251 -0.4364
  253LEU     HG 2487   0.909   2.146  -0.764  0.0471 -0.1022 -0.0681
  253LEU    CD1 2488   1.097   2.261  -0.794 -0.1830 -0.1457  0.0131
  253LEU   HD11 2489   1.181   2.276  -0.865  0.7367  0.8138  1.2532
  253LEU   HD12 2490   1.141   2.246  -0.693 -2.2686 -2.0698  0.7288
  253LEU   HD13 2491   1.046   2.360  -0.797  2.0673  1.0380 -1.2468
  253LEU    CD2 2492   0.945   2.159  -0.973 -0.3026 -0.3507 -0.4346
  253LEU   HD21 2493   0.885   2.251  -0.987  1.3555  0.8124 -0.1510
  253LEU   HD22 2494   0.881   2.077  -1.015 -1.0418  0.5843 -1.1743
  253LEU   HD23 2495   1.031   2.168  -1.042 -0.3875 -2.9124 -0.9833
  253LEU      C 2496   1.042   1.983  -0.573 -0.3488 -0.1889 -0.3123
  253LEU      O 2497   1.012   2.098  -0.542 -0.2822 -0.1189 -0.5092
  254GLY      N 2498   1.011   1.874  -0.499 -0.4226  0.0597  0.0273
  254GLY     HN 2499   1.053   1.788  -0.526 -3.3802 -1.4339 -0.2130
  254GLY     CA 2500   0.946   1.880  -0.372  0.4420  0.2530  0.4616
  254GLY    HA1 2501   0.885   1.969  -0.364 -0.0527 -0.1273  1.0042
  254GLY    HA2 2502   1.019   1.877  -0.292  1.1428  0.5226 -0.1606
  254GLY      C 2503   0.848   1.773  -0.338  0.6614  0.0560  0.4802
  254GLY      O 2504   0.821   1.752  -0.220 -0.3310 -0.0075  0.2546
  255TRP      N 2505   0.797   1.703  -0.441  0.2697 -0.1322  0.7979
  255TRP     HN 2506   0.845   1.708  -0.529 -1.4242 -0.1619 -0.1672
  255TRP     CA 2507   0.707   1.593  -0.426  0.0172 -0.0439 -0.0238
  255TRP     HA 2508   0.650   1.618  -0.338  0.4411 -1.7285  0.7534
  255TRP     CB 2509   0.610   1.599  -0.545 -0.2134  0.4305  0.1836
  255TRP    HB1 2510   0.662   1.549  -0.630 -1.6188 -0.8372  0.0223
  255TRP    HB2 2511   0.593   1.706  -0.571  1.2990  0.8800  0.9564
  255TRP     CG 2512   0.474   1.540  -0.529 -0.2191  0.2934 -0.3276
  255TRP    CD1 2513   0.434   1.452  -0.432 -0.2227  0.2582 -0.3609
  255TRP    HD1 2514   0.490   1.422  -0.344 -0.2863 -0.1453 -0.4563
  255TRP    NE1 2515   0.314   1.392  -0.459 -0.3344 -0.0357  0.7304
  255TRP    HE1 2516   0.269   1.312  -0.426  0.9658 -0.2924  1.9849
  255TRP    CE2 2517   0.269   1.454  -0.572  0.2882 -0.4482  0.2482
  255TRP    CD2 2518   0.362   1.547  -0.617 -0.4074  0.0893 -0.1049
  255TRP    CE3 2519   0.347   1.611  -0.736 -0.0353 -0.0321 -0.2169
  255TRP    HE3 2520   0.427   1.669  -0.778 -0.2361 -0.4101 -1.1460
  255TRP    CZ3 2521   0.226   1.600  -0.800 -0.2924  0.4738  0.1807
  255TRP    HZ3 2522   0.213   1.643  -0.898 -1.1057 -2.3684 -1.0530
  255TRP    CZ2 2523   0.147   1.446  -0.633  0.3302 -0.3645  0.1516
  255TRP    HZ2 2524   0.062   1.386  -0.603  0.0262  1.4196  3.3955
  255TRP    CH2 2525   0.130   1.516  -0.749  0.0544  0.3303  0.6064
  255TRP    HH2 2526   0.040   1.516  -0.809  2.1504 -1.0032 -2.8591
  255TRP      C 2527   0.781   1.469  -0.391 -0.0370  0.0396  0.3938
  255TRP      O 2528   0.740   1.360  -0.430 -0.2796  0.1343  0.3835
  256ASN      N 2529   0.898   1.477  -0.325  0.0586 -0.2190  0.2590
  256ASN     HN 2530   0.928   1.572  -0.317 -1.1569  0.1183  1.1124
  256ASN     CA 2531   0.962   1.377  -0.245  0.2521 -0.3599 -0.0694
  256ASN     HA 2532   0.968   1.285  -0.302  0.9418 -0.3376 -0.0418
  256ASN     CB 2533   1.105   1.424  -0.213 -0.0301  0.0924  0.5391
  256ASN    HB1 2534   1.106   1.535  -0.204  3.0130  0.1733  0.0912
  256ASN    HB2 2535   1.159   1.388  -0.303 -1.7613  1.3489 -1.1058
  256ASN     CG 2536   1.164   1.359  -0.089  0.7665 -0.1532  0.0330
  256ASN    OD1 2537   1.225   1.427  -0.007  0.1689  0.0573  0.3035
  256ASN    ND2 2538   1.147   1.224  -0.080 -0.2508 -0.0135  0.2629
  256ASN   HD21 2539   1.123   1.173  -0.163 -0.5053 -0.0349  0.3489
  256ASN   HD22 2540   1.188   1.175  -0.004 -0.5801 -0.8583 -0.0848
  256ASN      C 2541   0.867   1.347  -0.134  0.3962  0.2605  0.2274
  256ASN      O 2542   0.789   1.429  -0.087  0.0457 -0.0809  0.2509
  257CYS      N 2543   0.857   1.218  -0.095  0.3029  0.2636  0.2135
  257CYS     HN 2544   0.901   1.144  -0.145 -3.3650 -0.4629 -2.3186
  257CYS     CA 2545   0.764   1.178   0.006  0.1891  0.0946  0.0413
  257CYS     HA 2546   0.667   1.220  -0.017  0.4784  0.7002 -0.1156
  257CYS     CB 2547   0.769   1.026   0.023 -0.4179  0.0229 -0.3801
  257CYS    HB1 2548   0.738   0.991  -0.077  1.5994  0.7311 -1.3121
  257CYS    HB2 2549   0.705   0.981   0.103 -0.9244 -1.4233 -1.5471
  257CYS     SG 2550   0.935   0.958   0.055 -0.3012  0.2803 -0.4409
  257CYS      C 2551   0.786   1.236   0.142  0.0494 -0.2177  0.1974
  257CYS      O 2552   0.692   1.260   0.217 -0.0570 -0.3086  0.0944
  258GLU      N 2553   0.911   1.267   0.180  0.0698  0.2154 -0.2070
  258GLU     HN 2554   0.993   1.238   0.131  2.2672  0.4279  3.0836
  258GLU     CA 2555   0.939   1.315   0.311 -0.2949  0.4994 -0.2323
  258GLU     HA 2556   0.891   1.260   0.391  3.2978 -0.0746  1.7204
  258GLU     CB 2557   1.090   1.291   0.327 -0.4286 -0.3064 -0.1034
  258GLU    HB1 2558   1.143   1.346   0.408  1.7967 -1.6585 -0.5575
  258GLU    HB2 2559   1.123   1.328   0.227 -1.6169 -1.5359 -0.9815
  258GLU     CG 2560   1.135   1.145   0.333 -0.2081 -0.2565 -0.5082
  258GLU    HG1 2561   1.065   1.070   0.291 -0.1782 -1.5999  1.7248
  258GLU    HG2 2562   1.149   1.120   0.440 -2.4749 -1.9132 -0.5164
  258GLU     CD 2563   1.269   1.131   0.263  0.0069 -0.3029 -0.0881
  258GLU    OE1 2564   1.269   1.097   0.141 -0.3530 -0.1274 -0.1360
  258GLU    OE2 2565   1.377   1.154   0.325 -0.2714  0.4221  0.1240
  258GLU      C 2566   0.907   1.460   0.325 -0.3932  0.4476  0.1066
  258GLU      O 2567   0.881   1.506   0.436 -0.0671 -0.1041  0.4184
  259LYS      N 2568   0.924   1.536   0.215 -0.2800 -0.0145 -0.2021
  259LYS     HN 2569   0.942   1.485   0.132 -3.6016 -2.2923  0.2993
  259LYS     CA 2570   0.930   1.679   0.213  0.2231 -0.0310 -0.1163
  259LYS     HA 2571   1.012   1.714   0.274 -0.3250 -0.4706  0.8907
  259LYS     CB 2572   0.959   1.731   0.070 -0.0396 -0.2855 -0.2625
  259LYS    HB1 2573   0.920   1.833   0.052  1.7087  0.1485 -1.8450
  259LYS    HB2 2574   0.916   1.670  -0.013 -0.9192 -0.9485  0.6463
  259LYS     CG 2575   1.107   1.749   0.040  0.1193  0.3073  0.8270
  259LYS    HG1 2576   1.099   1.751  -0.071  0.9186  1.0395  0.7659
  259LYS    HG2 2577   1.164   1.658   0.069 -1.4587 -1.9157 -2.5050
  259LYS     CD 2578   1.168   1.879   0.093 -0.2394  0.8417 -0.0481
  259LYS    HD1 2579   1.156   1.872   0.203 -0.3933  1.6558 -0.0046
  259LYS    HD2 2580   1.118   1.972   0.058 -1.7815  1.4163  3.2638
  259LYS     CE 2581   1.316   1.911   0.072 -0.0723  0.2980  0.2844
  259LYS    HE1 2582   1.376   1.827   0.114  0.2033  0.8794  1.0819
  259LYS    HE2 2583   1.354   2.000   0.125 -0.7225 -0.3810  1.9413
  259LYS     NZ 2584   1.340   1.913  -0.074 -0.4979  0.0524  0.2102
  259LYS    HZ1 2585   1.266   1.968  -0.121  0.0625  0.5588 -0.0973
  259LYS    HZ2 2586   1.332   1.816  -0.112  1.8473 -0.8044  1.7055
  259LYS    HZ3 2587   1.432   1.954  -0.102 -0.0996 -1.0983 -0.2606
  259LYS      C 2588   0.810   1.748   0.268  0.4392  0.9287 -0.8082
  259LYS      O 2589   0.814   1.838   0.352 -0.0425  0.5158 -0.3353
  260LEU      N 2590   0.695   1.696   0.221  0.4380  0.0295  0.1542
  260LEU     HN 2591   0.709   1.648   0.135 -1.5650 -2.5660  1.1290
  260LEU     CA 2592   0.566   1.746   0.256  0.3664  0.1802 -0.3164
  260LEU     HA 2593   0.575   1.834   0.318 -1.1998  1.6781 -2.1000
  260LEU     CB 2594   0.486   1.780   0.129  0.1205  0.0071 -0.2096
  260LEU    HB1 2595   0.389   1.830   0.151  0.7018  1.7645 -1.3697
  260LEU    HB2 2596   0.469   1.686   0.073  4.1808 -0.9254 -0.2365
  260LEU     CG 2597   0.549   1.886   0.037  0.2949 -0.1012 -0.2169
  260LEU     HG 2598   0.643   1.848  -0.008  1.7277  0.7673  1.8918
  260LEU    CD1 2599   0.461   1.932  -0.081 -0.4863  0.3646  0.5293
  260LEU   HD11 2600   0.458   2.040  -0.105 -2.6159  0.3961  0.7669
  260LEU   HD12 2601   0.359   1.895  -0.059 -1.1819  2.4798  1.1146
  260LEU   HD13 2602   0.497   1.894  -0.179  2.5107  0.5658  1.4552
  260LEU    CD2 2603   0.591   2.019   0.103  0.1851 -0.1190 -0.1103
  260LEU   HD21 2604   0.653   2.081   0.035 -0.0909 -0.1809 -0.4177
  260LEU   HD22 2605   0.651   2.012   0.196  0.2614  2.9447  0.1587
  260LEU   HD23 2606   0.502   2.080   0.127  1.1896  2.0019 -1.4979
  260LEU      C 2607   0.487   1.647   0.334 -0.0298  0.5510 -0.2431
  260LEU      O 2608   0.367   1.669   0.352 -0.1615 -0.1189 -0.2644
  261GLN      N 2609   0.547   1.539   0.387 -0.7942  0.3436  0.2242
  261GLN     HN 2610   0.646   1.540   0.380 -0.6431  3.2926  1.4027
  261GLN     CA 2611   0.496   1.440   0.477 -0.0849  0.2073  0.4842
  261GLN     HA 2612   0.584   1.380   0.491 -0.9792 -2.3056 -3.1999
  261GLN     CB 2613   0.467   1.508   0.612  0.1554  0.6259  0.3278
  261GLN    HB1 2614   0.405   1.438   0.673 -0.1123  1.0564  0.5585
  261GLN    HB2 2615   0.394   1.591   0.598 -3.1055 -2.0166  0.3627
  261GLN     CG 2616   0.594   1.547   0.687  0.2282 -0.2069  0.6444
  261GLN    HG1 2617   0.638   1.629   0.626  0.1902  0.0837  1.0025
  261GLN    HG2 2618   0.664   1.460   0.691  0.3236 -0.1325  4.1309
  261GLN     CD 2619   0.556   1.599   0.825 -0.4978 -0.1633  0.4280
  261GLN    OE1 2620   0.525   1.718   0.837  0.0194  0.0171 -0.0121
  261GLN    NE2 2621   0.541   1.509   0.926  0.0657 -0.1924  0.4836
  261GLN   HE21 2622   0.548   1.413   0.899  0.4725  0.0647 -0.3693
  261GLN   HE22 2623   0.531   1.540   1.020 -0.7562 -1.2280  0.7541
  261GLN      C 2624   0.396   1.338   0.435  0.0169  0.2131  0.2252
  261GLN      O 2625   0.276   1.342   0.461 -0.0196 -0.0544  0.0995
  262SER      N 2626   0.442   1.229   0.372 -0.4277 -0.1585  0.5324
  262SER     HN 2627   0.540   1.211   0.360  0.0659  1.0833  2.3156
  262SER     CA 2628   0.356   1.149   0.290 -0.2605  0.2772 -0.0734
  262SER     HA 2629   0.261   1.144   0.341 -2.3584  1.3982 -3.4696
  262SER     CB 2630   0.341   1.216   0.152  0.2654  0.1834 -0.1780
  262SER    HB1 2631   0.440   1.223   0.102  0.8157  0.3184  0.8996
  262SER    HB2 2632   0.314   1.322   0.167  1.1573  0.6500 -1.6936
  262SER     OG 2633   0.239   1.164   0.067 -0.1756  0.4451  0.1907
  262SER    HG1 2634   0.282   1.182  -0.017  0.9785 -2.0232  0.1936
  262SER      C 2635   0.428   1.019   0.286 -0.1750  0.3301 -0.2916
  262SER      O 2636   0.545   1.005   0.319 -0.2037  0.5231 -0.1043
  263VAL      N 2637   0.362   0.917   0.226 -0.0434  0.0796 -0.0129
  263VAL     HN 2638   0.288   0.926   0.160 -1.0184 -2.1361  0.7015
  263VAL     CA 2639   0.418   0.786   0.225  0.5979  0.3472 -0.3929
  263VAL     HA 2640   0.477   0.769   0.314 -3.3017 -1.1312  2.2205
  263VAL     CB 2641   0.307   0.685   0.241  1.0392  0.0481  0.9600
  263VAL     HB 2642   0.249   0.684   0.146  0.0679  3.1833  1.3986
  263VAL    CG1 2643   0.364   0.549   0.285 -0.4820 -0.6988  0.6881
  263VAL   HG11 2644   0.292   0.465   0.282  0.1063 -1.1819 -0.4513
  263VAL   HG12 2645   0.396   0.553   0.391 -0.2378  0.7595  0.5874
  263VAL   HG13 2646   0.452   0.521   0.223 -1.4582 -0.0622 -1.0594
  263VAL    CG2 2647   0.216   0.728   0.357 -0.5482  0.1756 -0.2980
  263VAL   HG21 2648   0.157   0.817   0.328 -1.8084 -0.2057  1.0249
  263VAL   HG22 2649   0.271   0.762   0.448  0.7676  2.3456 -1.8013
  263VAL   HG23 2650   0.146   0.644   0.373 -0.3586 -0.1844 -1.2742
  263VAL      C 2651   0.499   0.753   0.105  0.5361 -0.0511 -0.3276
  263VAL      O 2652   0.465   0.789  -0.008 -0.0301  0.1603 -0.0922
  264CYS      N 2653   0.619   0.696   0.126  0.2262 -0.3486  0.6968
  264CYS     HN 2654   0.645   0.673   0.219  1.4212  0.6301  0.6275
  264CYS     CA 2655   0.714   0.666   0.024 -0.0551 -0.0472  0.3409
  264CYS     HA 2656   0.698   0.744  -0.049 -0.3378  0.3856  0.8632
  264CYS     CB 2657   0.855   0.664   0.085 -0.1129  0.2090  0.4828
  264CYS    HB1 2658   0.937   0.648   0.011 -0.1879  1.9501 -0.0024
  264CYS    HB2 2659   0.862   0.579   0.157 -1.2168  0.7137  1.2121
  264CYS     SG 2660   0.906   0.806   0.186 -0.3584  0.6530 -0.0183
  264CYS      C 2661   0.674   0.533  -0.033 -0.0958  0.1712 -0.1485
  264CYS      O 2662   0.626   0.451   0.045  0.6813  0.5357  0.7425
  265SER      N 2663   0.683   0.503  -0.164 -0.5854  0.5303 -0.2662
  265SER     HN 2664   0.722   0.570  -0.226  1.3567 -1.2580 -1.0893
  265SER     CA 2665   0.670   0.370  -0.214  0.3835  0.3448 -0.0532
  265SER     HA 2666   0.581   0.322  -0.175 -1.0060  3.0166  0.3339
  265SER     CB 2667   0.683   0.370  -0.368  0.1121 -0.2018 -0.0793
  265SER    HB1 2668   0.779   0.409  -0.406 -1.2718 -0.8922 -4.9886
  265SER    HB2 2669   0.609   0.440  -0.413  1.9092  0.1000 -2.7261
  265SER     OG 2670   0.650   0.244  -0.424  0.3277 -0.2723 -0.0467
  265SER    HG1 2671   0.556   0.230  -0.412  0.1619 -0.5555 -1.5242
  265SER      C 2672   0.774   0.284  -0.153  0.3220 -0.3662 -0.9302
  265SER      O 2673   0.886   0.325  -0.126  0.0075 -0.0941 -0.0007
  266ASP      N 2674   0.744   0.156  -0.123  0.1836 -0.1720 -0.2105
  266ASP     HN 2675   0.646   0.137  -0.123 -0.2037  1.4762 -2.0947
  266ASP     CA 2676   0.835   0.052  -0.085 -0.2349 -0.3241  0.3958
  266ASP     HA 2677   0.885   0.088   0.003 -1.1736  0.0383  0.7967
  266ASP     CB 2678   0.744  -0.066  -0.048 -0.1653 -0.6105 -0.3135
  266ASP    HB1 2679   0.705  -0.115  -0.140 -0.7302 -1.7517  0.4951
  266ASP    HB2 2680   0.656  -0.022   0.005 -1.3385 -0.9318 -1.9128
  266ASP     CG 2681   0.809  -0.179   0.031  0.2735 -0.0432  0.1467
  266ASP    OD1 2682   0.753  -0.291   0.039 -0.0033  0.0669 -0.2361
  266ASP    OD2 2683   0.912  -0.154   0.099  0.5108  0.3499 -0.3507
  266ASP      C 2684   0.923   0.016  -0.200 -0.1399 -0.3176  0.4664
  266ASP      O 2685   1.035  -0.025  -0.169  0.0013 -0.6038 -0.4017
  267ILE      N 2686   0.875   0.025  -0.325 -0.1864  0.0304  0.5082
  267ILE     HN 2687   0.784   0.050  -0.359  0.3813  0.2405 -0.9475
  267ILE     CA 2688   0.948   0.001  -0.446 -0.4922  0.1203  0.3032
  267ILE     HA 2689   0.986  -0.100  -0.447  2.0850  1.0280  0.1597
  267ILE     CB 2690   0.851  -0.010  -0.560  0.0397 -0.8665 -0.0653
  267ILE     HB 2691   0.806   0.091  -0.569 -0.6070 -1.3271 -3.0066
  267ILE    CG2 2692   0.913  -0.042  -0.697  0.6715 -0.0789  0.0236
  267ILE   HG21 2693   1.000   0.024  -0.716  0.9607 -0.0981  1.2291
  267ILE   HG22 2694   0.851  -0.009  -0.783  0.9748 -0.4481 -0.3410
  267ILE   HG23 2695   0.955  -0.145  -0.700 -0.3071 -0.4859 -0.3072
  267ILE    CG1 2696   0.737  -0.110  -0.534 -0.4530 -0.3218 -0.1119
  267ILE   HG11 2697   0.722  -0.125  -0.425 -0.9654 -1.0047 -0.2762
  267ILE   HG12 2698   0.772  -0.207  -0.574  3.3633 -0.0524  1.9921
  267ILE     CD 2699   0.607  -0.058  -0.594 -0.5089 -0.1185  0.1836
  267ILE    HD1 2700   0.621  -0.045  -0.703  0.5256  0.1815  0.3370
  267ILE    HD2 2701   0.574   0.036  -0.544  0.9583  0.8762 -0.6448
  267ILE    HD3 2702   0.520  -0.127  -0.588 -0.3760 -0.5936 -2.4235
  267ILE      C 2703   1.062   0.093  -0.471 -0.0852 -0.2664  0.7199
  267ILE      O 2704   1.177   0.056  -0.493 -0.1978 -0.0062 -0.3615
  268PHE      N 2705   1.030   0.224  -0.464  0.0852 -0.1892  0.0779
  268PHE     HN 2706   0.934   0.244  -0.446  0.6538  2.6848  0.3352
  268PHE     CA 2707   1.128   0.327  -0.467 -0.3111  0.1948  0.2876
  268PHE     HA 2708   1.230   0.293  -0.479 -0.4093  0.0574 -0.1505
  268PHE     CB 2709   1.108   0.427  -0.582  1.0685  0.0702 -0.0789
  268PHE    HB1 2710   1.186   0.506  -0.588  1.3448 -0.2760 -1.5742
  268PHE    HB2 2711   1.007   0.474  -0.579  1.1739  0.3139 -0.2533
  268PHE     CG 2712   1.108   0.364  -0.717 -0.7742  0.0444 -0.0832
  268PHE    CD1 2713   1.224   0.336  -0.784 -0.6790 -0.1175  0.1456
  268PHE    HD1 2714   1.319   0.363  -0.740 -0.7129 -1.4740  1.0889
  268PHE    CE1 2715   1.228   0.289  -0.914  0.1961  0.5131 -0.0662
  268PHE    HE1 2716   1.322   0.265  -0.962 -0.4531 -2.7002  0.0230
  268PHE     CZ 2717   1.106   0.267  -0.972  0.3117  0.5724 -0.3337
  268PHE     HZ 2718   1.091   0.220  -1.068 -4.2075 -1.1221  0.9210
  268PHE    CD2 2719   0.989   0.348  -0.784 -0.6325 -0.4763 -0.2161
  268PHE    HD2 2720   0.896   0.371  -0.734  0.1892 -1.7000  1.9990
  268PHE    CE2 2721   0.986   0.291  -0.909  0.1071  0.5063 -0.6986
  268PHE    HE2 2722   0.892   0.279  -0.962 -0.2212 -4.6392  0.5268
  268PHE      C 2723   1.123   0.407  -0.341  0.8650  0.6198  0.0771
  268PHE      O 2724   1.019   0.471  -0.325  0.3594 -0.2759  0.4198
  269PRO      N 2725   1.217   0.408  -0.251  0.7737  0.3994  0.1748
  269PRO     CD 2726   1.330   0.316  -0.252  0.0568 -0.4931  0.4648
  269PRO    HD1 2727   1.381   0.295  -0.348  0.2290  1.6652  0.0299
  269PRO    HD2 2728   1.290   0.223  -0.206 -3.1943  1.3356  1.6541
  269PRO     CA 2729   1.225   0.500  -0.141  0.1441  0.4382  0.1903
  269PRO     HA 2730   1.133   0.508  -0.086 -0.3192 -0.5027 -0.4231
  269PRO     CB 2731   1.345   0.454  -0.059  0.1804  0.7414  0.3089
  269PRO    HB1 2732   1.331   0.381   0.024  0.3547 -1.7863 -1.7480
  269PRO    HB2 2733   1.408   0.533  -0.012 -1.2928 -0.0163  3.8992
  269PRO     CG 2734   1.435   0.387  -0.165 -0.2141 -0.2163  0.5672
  269PRO    HG1 2735   1.484   0.465  -0.227  1.9487 -1.2984  0.8049
  269PRO    HG2 2736   1.509   0.323  -0.112  0.5679  0.6770  0.5817
  269PRO      C 2737   1.251   0.638  -0.189  0.4212  0.3234  0.0073
  269PRO      O 2738   1.304   0.653  -0.299 -0.3127 -0.4926 -0.4664
  270HSD      N 2739   1.206   0.739  -0.112 -0.1681  0.0060  0.0805
  270HSD     HN 2740   1.170   0.719  -0.021 -1.1662  2.7596  0.3676
  270HSD     CA 2741   1.211   0.877  -0.147 -0.5104 -0.0285 -0.1026
  270HSD     HA 2742   1.189   0.928  -0.054 -0.3291  0.0864 -0.1234
  270HSD     CB 2743   1.353   0.928  -0.175 -0.2566 -0.5655  0.1853
  270HSD    HB1 2744   1.359   1.039  -0.185  1.2855 -0.6414  0.0400
  270HSD    HB2 2745   1.394   0.885  -0.269 -2.0519  1.4271 -1.6430
  270HSD    ND1 2746   1.482   0.952   0.042 -0.1812 -0.8105  0.9285
  270HSD    HD1 2747   1.425   1.020   0.088  0.5100 -0.2358  0.9444
  270HSD     CG 2748   1.456   0.884  -0.075 -0.1088  0.1365  0.3512
  270HSD    CE1 2749   1.596   0.900   0.093  0.7596  0.3709  0.0947
  270HSD    HE1 2750   1.638   0.934   0.188 -1.4836  0.8858  0.9574
  270HSD    NE2 2751   1.642   0.799   0.021  0.6497  0.6429 -0.3582
  270HSD    CD2 2752   1.554   0.791  -0.085 -0.5040 -0.3149  0.6438
  270HSD    HD2 2753   1.591   0.730  -0.167  0.2880 -0.0391  0.7870
  270HSD      C 2754   1.109   0.920  -0.247  0.5029  0.3737 -0.9716
  270HSD      O 2755   1.099   1.039  -0.277  0.1075  0.6673  0.2876
  271ILE      N 2756   1.012   0.832  -0.277 -0.3701  0.7149  0.7118
  271ILE     HN 2757   0.998   0.749  -0.224  1.1537  0.6922  1.1228
  271ILE     CA 2758   0.919   0.855  -0.383 -0.2346 -0.2314  0.3743
  271ILE     HA 2759   0.922   0.957  -0.419 -1.2043  0.9077  3.1726
  271ILE     CB 2760   0.937   0.763  -0.500 -0.3259 -0.1580  0.3007
  271ILE     HB 2761   0.976   0.667  -0.458 -0.2620 -0.4118 -0.3321
  271ILE    CG2 2762   0.816   0.732  -0.589 -0.3189  0.6027  0.0250
  271ILE   HG21 2763   0.738   0.680  -0.530  0.9600 -2.9956 -1.1920
  271ILE   HG22 2764   0.833   0.665  -0.676  2.7276 -0.7833  1.5316
  271ILE   HG23 2765   0.763   0.823  -0.626 -2.2894 -0.4226  0.2367
  271ILE    CG1 2766   1.048   0.826  -0.586 -0.5005  0.2334  0.3599
  271ILE   HG11 2767   1.104   0.755  -0.651  0.1147 -2.0487  3.1784
  271ILE   HG12 2768   1.126   0.878  -0.526 -0.5924  2.0427 -1.0000
  271ILE     CD 2769   0.994   0.935  -0.679 -0.1530 -0.1255 -0.2694
  271ILE    HD1 2770   0.943   0.900  -0.771  0.5421  1.1283 -1.1624
  271ILE    HD2 2771   1.073   1.006  -0.711  0.0596  0.2942  1.1153
  271ILE    HD3 2772   0.927   0.999  -0.618 -0.6232 -1.8082  1.0752
  271ILE      C 2773   0.780   0.838  -0.330 -0.5716 -0.0869 -0.4477
  271ILE      O 2774   0.742   0.737  -0.273  0.2350  0.0116  0.2938
  272ASP      N 2775   0.701   0.945  -0.352 -0.1547  0.3034 -0.0897
  272ASP     HN 2776   0.726   1.027  -0.401  0.5160 -0.2179 -0.6442
  272ASP     CA 2777   0.568   0.952  -0.300  0.0095  0.2686  0.3396
  272ASP     HA 2778   0.559   0.903  -0.204 -1.9974 -0.5420 -0.1892
  272ASP     CB 2779   0.525   1.099  -0.292  0.1201  0.3333 -0.2158
  272ASP    HB1 2780   0.517   1.146  -0.392  0.0151 -0.3546 -0.5350
  272ASP    HB2 2781   0.609   1.154  -0.243  0.7018 -0.2002 -0.6008
  272ASP     CG 2782   0.409   1.116  -0.195  0.2082 -0.0180 -0.0475
  272ASP    OD1 2783   0.319   1.028  -0.185  0.2987 -0.1255 -0.1617
  272ASP    OD2 2784   0.396   1.232  -0.148  0.1408 -0.0168 -0.0678
  272ASP      C 2785   0.474   0.870  -0.383 -0.1165  0.2044  0.5452
  272ASP      O 2786   0.483   0.870  -0.505 -0.1793 -0.3935  0.5363
  273GLU      N 2787   0.387   0.792  -0.316 -0.5114  0.2378  0.0679
  273GLU     HN 2788   0.378   0.793  -0.217 -1.3066 -0.0894  0.0121
  273GLU     CA 2789   0.292   0.702  -0.375 -0.0277 -0.3058  0.1150
  273GLU     HA 2790   0.343   0.649  -0.455 -0.2299  1.8124 -1.5248
  273GLU     CB 2791   0.230   0.605  -0.274 -0.6309 -0.1407 -0.0957
  273GLU    HB1 2792   0.144   0.544  -0.309  0.0190 -0.7330 -0.6836
  273GLU    HB2 2793   0.195   0.671  -0.192  0.9492 -0.3686  0.8049
  273GLU     CG 2794   0.324   0.497  -0.219 -0.5890  0.1066  0.3204
  273GLU    HG1 2795   0.402   0.529  -0.147  0.1544 -0.3888 -0.2653
  273GLU    HG2 2796   0.372   0.441  -0.301 -2.5756  0.8439 -1.4618
  273GLU     CD 2797   0.237   0.402  -0.139 -0.1889  0.0600  0.7006
  273GLU    OE1 2798   0.252   0.278  -0.157  0.0151  0.3031 -0.9246
  273GLU    OE2 2799   0.141   0.446  -0.070 -0.3616  0.4449  0.2126
  273GLU      C 2800   0.184   0.774  -0.449  0.1287  0.1002  0.2759
  273GLU      O 2801   0.131   0.716  -0.544 -0.3933  0.3507  0.4094
  274THR      N 2802   0.153   0.897  -0.407  0.1692  0.0443  0.4711
  274THR     HN 2803   0.208   0.922  -0.327  2.0448 -0.9122 -0.4619
  274THR     CA 2804   0.067   0.988  -0.477 -0.0421 -0.2307  0.3747
  274THR     HA 2805  -0.023   0.932  -0.498 -0.5727  0.4667  0.7595
  274THR     CB 2806   0.032   1.120  -0.415 -0.2018 -0.0767 -0.0419
  274THR     HB 2807  -0.015   1.184  -0.493  0.4863  0.3234 -0.1298
  274THR    OG1 2808   0.145   1.186  -0.361 -0.4574  0.1692  0.1912
  274THR    HG1 2809   0.187   1.123  -0.302 -1.3034 -1.7912 -1.2072
  274THR    CG2 2810  -0.057   1.091  -0.293  0.9551 -0.2260  0.7831
  274THR   HG21 2811  -0.149   1.033  -0.321  0.0458  0.0976  2.9391
  274THR   HG22 2812  -0.083   1.185  -0.241  2.1454  0.4043  0.2541
  274THR   HG23 2813  -0.000   1.023  -0.226  1.6668 -3.3618 -2.6325
  274THR      C 2814   0.110   1.008  -0.618  0.4216 -0.9683  0.4052
  274THR      O 2815   0.044   0.987  -0.720 -0.1526  0.4053  0.4688
  275TYR      N 2816   0.237   1.053  -0.625  0.1485 -0.2038  0.3086
  275TYR     HN 2817   0.272   1.076  -0.534 -1.7707 -3.4696  2.0599
  275TYR     CA 2818   0.316   1.078  -0.741 -0.2543  0.3246  0.1423
  275TYR     HA 2819   0.279   1.161  -0.800  0.6360  2.1165  2.0067
  275TYR     CB 2820   0.454   1.133  -0.703 -0.2028  0.5234 -0.3262
  275TYR    HB1 2821   0.507   1.065  -0.633  1.4221  0.9156 -1.1338
  275TYR    HB2 2822   0.439   1.232  -0.655  1.0459  0.2242  0.7610
  275TYR     CG 2823   0.551   1.146  -0.816  0.0080 -0.4117 -0.2601
  275TYR    CD1 2824   0.532   1.245  -0.909 -0.2716 -0.1192  0.1082
  275TYR    HD1 2825   0.451   1.317  -0.903 -0.6371 -0.5833  1.0706
  275TYR    CE1 2826   0.612   1.253  -1.020 -0.0118 -0.3068  0.2813
  275TYR    HE1 2827   0.592   1.336  -1.086  0.2618  1.6187  2.4597
  275TYR     CZ 2828   0.704   1.153  -1.041  0.2477  0.0131 -0.1144
  275TYR     OH 2829   0.796   1.164  -1.147  0.0316 -0.2978 -0.3338
  275TYR     HH 2830   0.767   1.232  -1.208 -0.3543 -1.2857 -1.2902
  275TYR    CD2 2831   0.649   1.051  -0.833  0.4065 -0.0712  0.1201
  275TYR    HD2 2832   0.670   0.970  -0.764  2.7926  0.4356  0.0717
  275TYR    CE2 2833   0.725   1.055  -0.947  0.3912  0.2642  0.1201
  275TYR    HE2 2834   0.788   0.971  -0.972  1.4245  0.9188  0.4961
  275TYR      C 2835   0.326   0.958  -0.829 -0.0288  0.2110  0.3223
  275TYR      O 2836   0.297   0.973  -0.948 -0.0711  0.8209  0.4081
  276LEU      N 2837   0.358   0.843  -0.768 -0.2241  0.2096  0.4204
  276LEU     HN 2838   0.367   0.843  -0.668 -1.1993 -1.6615  0.5633
  276LEU     CA 2839   0.361   0.717  -0.836 -0.5434  0.2094  0.4033
  276LEU     HA 2840   0.436   0.734  -0.912 -0.2031  0.1384  0.7175
  276LEU     CB 2841   0.414   0.612  -0.736 -0.5790 -0.2398 -0.0471
  276LEU    HB1 2842   0.365   0.611  -0.636 -0.2584  3.0126  0.2532
  276LEU    HB2 2843   0.521   0.637  -0.722 -0.7770  0.4197  0.3245
  276LEU     CG 2844   0.412   0.470  -0.794 -0.1915 -0.1290 -0.3364
  276LEU     HG 2845   0.304   0.444  -0.808 -0.5516  0.7069  0.7648
  276LEU    CD1 2846   0.479   0.436  -0.928  0.7609  0.1395  0.0622
  276LEU   HD11 2847   0.474   0.327  -0.948  1.2046  0.2045 -0.4462
  276LEU   HD12 2848   0.584   0.468  -0.943  0.9283 -1.0703 -1.6490
  276LEU   HD13 2849   0.419   0.482  -1.010 -1.8447  0.9476  2.2797
  276LEU    CD2 2850   0.461   0.371  -0.687 -0.7373  0.2728  0.2951
  276LEU   HD21 2851   0.455   0.262  -0.708  0.3343 -0.0001  1.3183
  276LEU   HD22 2852   0.404   0.399  -0.596  0.3429  2.4502  0.3573
  276LEU   HD23 2853   0.566   0.391  -0.657 -0.5810 -1.6571  1.1997
  276LEU      C 2854   0.239   0.678  -0.910 -0.1242  0.3417 -0.3654
  276LEU      O 2855   0.237   0.654  -1.031  0.5618 -0.6315 -0.1980
  277MET      N 2856   0.120   0.681  -0.846 -0.2655  0.3881 -0.6266
  277MET     HN 2857   0.117   0.703  -0.749  1.0538 -1.8690  0.0152
  277MET     CA 2858  -0.003   0.657  -0.914 -0.2897 -0.1529 -0.3964
  277MET     HA 2859   0.015   0.574  -0.981 -0.1106  1.0628 -1.9095
  277MET     CB 2860  -0.114   0.612  -0.817 -0.0072  0.6377  0.2972
  277MET    HB1 2861  -0.214   0.595  -0.862 -0.4469  1.3922  0.9611
  277MET    HB2 2862  -0.123   0.686  -0.734  0.4084  1.2214 -0.1665
  277MET     CG 2863  -0.094   0.474  -0.755 -0.2902  0.3525 -0.2462
  277MET    HG1 2864  -0.133   0.456  -0.653 -3.3469 -0.2027 -1.3881
  277MET    HG2 2865   0.016   0.458  -0.753 -0.5453 -1.6486 -0.1919
  277MET     SD 2866  -0.158   0.341  -0.861 -0.5953  0.1404  0.2025
  277MET     CE 2867  -0.048   0.218  -0.787 -0.9139 -0.6449 -0.6006
  277MET    HE1 2868  -0.045   0.205  -0.676 -0.5426 -2.8110 -0.8164
  277MET    HE2 2869   0.057   0.236  -0.820 -1.0235 -0.2383 -0.7236
  277MET    HE3 2870  -0.071   0.121  -0.836  3.7719 -1.4643 -1.7314
  277MET      C 2871  -0.057   0.756  -1.011  0.3689  0.3247 -0.2798
  277MET      O 2872  -0.108   0.724  -1.118  0.0486 -0.2817  0.0494
  278PHE      N 2873  -0.039   0.886  -0.981 -0.4591  0.3451  0.1790
  278PHE     HN 2874  -0.001   0.908  -0.891 -1.6234  0.4391  0.6612
  278PHE     CA 2875  -0.058   0.996  -1.071 -0.0345  0.1130 -0.2012
  278PHE     HA 2876  -0.162   0.985  -1.098  0.6266 -1.8323 -2.2150
  278PHE     CB 2877  -0.036   1.130  -0.999  0.3681  0.0057 -0.1242
  278PHE    HB1 2878   0.058   1.131  -0.939  0.9547  0.5380 -1.0220
  278PHE    HB2 2879  -0.125   1.136  -0.933 -2.4162 -0.8908 -3.5138
  278PHE     CG 2880  -0.048   1.256  -1.077  0.6937 -0.4928 -0.9928
  278PHE    CD1 2881   0.047   1.355  -1.069 -0.1911  0.2653  0.5165
  278PHE    HD1 2882   0.136   1.351  -1.008  0.2174 -1.4929 -0.1385
  278PHE    CE1 2883   0.022   1.475  -1.131 -0.4042  0.0258  0.1385
  278PHE    HE1 2884   0.096   1.552  -1.116 -0.5170  0.3765 -0.9932
  278PHE     CZ 2885  -0.093   1.498  -1.203 -0.4827  0.3019  0.3504
  278PHE     HZ 2886  -0.113   1.601  -1.227  0.2819  0.5402  0.7181
  278PHE    CD2 2887  -0.167   1.283  -1.141  0.4511  0.3629 -0.1954
  278PHE    HD2 2888  -0.244   1.208  -1.130 -0.4495  1.2426 -0.3935
  278PHE    CE2 2889  -0.191   1.401  -1.207 -0.4264  0.2609 -0.0702
  278PHE    HE2 2890  -0.284   1.422  -1.258 -2.2371  1.1420  3.3046
  278PHE      C 2891   0.020   0.985  -1.197 -0.2571 -0.3851 -0.3002
  278PHE      O 2892  -0.029   1.006  -1.307 -0.2521 -0.7046 -0.3656
  279TRP      N 2893   0.145   0.935  -1.185 -0.0421  0.1337 -0.3661
  279TRP     HN 2894   0.191   0.929  -1.097  0.4883 -2.2194 -0.7552
  279TRP     CA 2895   0.224   0.904  -1.299  0.1729  0.6483 -0.3601
  279TRP     HA 2896   0.247   0.995  -1.352 -1.7304  1.0925 -0.4901
  279TRP     CB 2897   0.363   0.874  -1.239 -0.1177  0.2429  0.1081
  279TRP    HB1 2898   0.346   0.787  -1.171 -2.0537 -0.5703 -1.2912
  279TRP    HB2 2899   0.396   0.960  -1.177  0.9716 -0.6217  0.7620
  279TRP     CG 2900   0.472   0.839  -1.334 -0.3196  0.1697 -0.0992
  279TRP    CD1 2901   0.497   0.912  -1.447  0.0306 -0.2677 -0.3068
  279TRP    HD1 2902   0.436   0.994  -1.481 -0.0760  0.6294  1.9120
  279TRP    NE1 2903   0.588   0.847  -1.526  1.0517  0.1242  0.5251
  279TRP    HE1 2904   0.646   0.892  -1.591  1.6690  1.4130  1.8913
  279TRP    CE2 2905   0.622   0.729  -1.466  0.8728  0.1970  0.7717
  279TRP    CD2 2906   0.557   0.724  -1.344 -0.3326  0.1381  0.1369
  279TRP    CE3 2907   0.571   0.615  -1.265 -0.0680 -0.3776 -0.6034
  279TRP    HE3 2908   0.529   0.609  -1.165  0.4825  3.7671  0.0542
  279TRP    CZ3 2909   0.655   0.517  -1.310  0.4643 -0.4129  0.4338
  279TRP    HZ3 2910   0.676   0.431  -1.247  1.4477 -1.8032 -1.6430
  279TRP    CZ2 2911   0.700   0.629  -1.516 -0.2595 -0.3082 -0.0370
  279TRP    HZ2 2912   0.742   0.634  -1.616  2.0126 -0.4446  0.8526
  279TRP    CH2 2913   0.714   0.520  -1.434 -0.4456 -0.3082 -0.0042
  279TRP    HH2 2914   0.783   0.444  -1.470 -1.3011 -1.2771  0.3625
  279TRP      C 2915   0.174   0.801  -1.394  0.4344 -0.0650  0.2697
  279TRP      O 2916   0.163   0.813  -1.516  0.1242  0.1978  0.3198
  280ILE      N 2917   0.141   0.684  -1.336  0.2714 -0.2305 -0.1516
  280ILE     HN 2918   0.163   0.675  -1.239 -0.7600  0.0794  0.1159
  280ILE     CA 2919   0.079   0.578  -1.410 -0.1591 -0.1756  0.1286
  280ILE     HA 2920   0.148   0.561  -1.492 -0.1261  0.7049 -0.0432
  280ILE     CB 2921   0.075   0.454  -1.326  0.3447 -0.1831  0.1468
  280ILE     HB 2922   0.009   0.471  -1.238 -0.9854 -1.0117 -0.6585
  280ILE    CG2 2923   0.018   0.345  -1.418  0.2730 -0.3902  0.4342
  280ILE   HG21 2924  -0.073   0.380  -1.472  2.6382  2.8272 -1.8548
  280ILE   HG22 2925  -0.012   0.256  -1.359 -0.7853  0.3207  1.0040
  280ILE   HG23 2926   0.092   0.325  -1.498  0.6208  4.3772 -0.7614
  280ILE    CG1 2927   0.212   0.413  -1.269  0.3624  0.1299  0.3337
  280ILE   HG11 2928   0.288   0.493  -1.255  1.4977 -1.1520  1.7792
  280ILE   HG12 2929   0.261   0.357  -1.352  1.3476 -1.4104  1.8820
  280ILE     CD 2930   0.198   0.332  -1.141  0.0194 -0.4189 -0.0453
  280ILE    HD1 2931   0.296   0.308  -1.092  1.1632  1.1378 -1.4606
  280ILE    HD2 2932   0.155   0.233  -1.168 -0.4603  0.3578 -2.3296
  280ILE    HD3 2933   0.131   0.372  -1.062  0.4506 -0.5072  0.3728
  280ILE      C 2934  -0.053   0.621  -1.463 -0.1779 -0.2070  0.1512
  280ILE      O 2935  -0.080   0.609  -1.583 -0.0470 -0.2623  0.1275
  281GLY      N 2936  -0.138   0.687  -1.383  0.0698 -0.0941  0.3219
  281GLY     HN 2937  -0.110   0.695  -1.288  0.7668 -0.0224  0.1147
  281GLY     CA 2938  -0.252   0.765  -1.424  0.1599 -0.0833  0.0891
  281GLY    HA1 2939  -0.268   0.824  -1.335 -1.5920 -2.2142  1.2849
  281GLY    HA2 2940  -0.334   0.699  -1.445 -0.8511  1.4000 -0.7857
  281GLY      C 2941  -0.240   0.854  -1.542 -0.3688 -0.0137  0.0855
  281GLY      O 2942  -0.322   0.848  -1.633 -0.0458 -0.4230 -0.1839
  282VAL      N 2943  -0.139   0.943  -1.549 -0.5160  0.1554  0.1031
  282VAL     HN 2944  -0.077   0.959  -1.472  1.2644 -2.0617 -0.7456
  282VAL     CA 2945  -0.116   1.021  -1.667 -0.6578 -0.0044 -0.0311
  282VAL     HA 2946  -0.205   1.069  -1.704 -2.0828 -1.9467  0.7214
  282VAL     CB 2947  -0.016   1.128  -1.633 -0.5107 -0.1621  0.0318
  282VAL     HB 2948   0.066   1.091  -1.567 -0.1921 -0.3774 -0.4727
  282VAL    CG1 2949   0.041   1.204  -1.754 -0.3482 -0.5638 -0.1477
  282VAL   HG11 2950   0.120   1.153  -1.812  0.7709  1.0882 -0.1453
  282VAL   HG12 2951   0.096   1.288  -1.707 -2.9113  0.9781  0.2900
  282VAL   HG13 2952  -0.031   1.247  -1.827 -0.4044  0.5507  0.5389
  282VAL    CG2 2953  -0.094   1.226  -1.544 -0.7330  0.0056 -0.3488
  282VAL   HG21 2954  -0.022   1.282  -1.481  0.0950 -3.0140  1.5940
  282VAL   HG22 2955  -0.158   1.177  -1.468 -1.5287 -1.2812 -1.7734
  282VAL   HG23 2956  -0.158   1.295  -1.603 -0.3152  0.2302 -0.5390
  282VAL      C 2957  -0.067   0.944  -1.785 -0.2757  0.4632 -0.1826
  282VAL      O 2958  -0.102   0.964  -1.901 -0.1172  0.3886 -0.2424
  283THR      N 2959   0.030   0.854  -1.764 -0.7074  0.0006 -0.1356
  283THR     HN 2960   0.052   0.831  -1.670 -1.8035 -0.5492 -0.0009
  283THR     CA 2961   0.091   0.780  -1.870 -0.1438  0.3476 -0.0634
  283THR     HA 2962   0.117   0.862  -1.935 -0.7926  0.6524  0.0483
  283THR     CB 2963   0.221   0.710  -1.842  0.0504  0.6959 -0.0965
  283THR     HB 2964   0.255   0.644  -1.924  0.0093 -0.8611  1.1010
  283THR    OG1 2965   0.217   0.626  -1.727  0.1532  0.1795 -0.4690
  283THR    HG1 2966   0.234   0.690  -1.658 -1.9892 -0.0660  0.3503
  283THR    CG2 2967   0.323   0.821  -1.812  0.6060  0.2776 -0.4302
  283THR   HG21 2968   0.310   0.884  -1.721  0.7984  0.0892 -0.2707
  283THR   HG22 2969   0.330   0.892  -1.897  3.4778  0.0994 -0.4471
  283THR   HG23 2970   0.421   0.769  -1.803 -0.5466 -2.0544 -0.7574
  283THR      C 2971   0.002   0.691  -1.951 -0.0128 -0.0007  0.1757
  283THR      O 2972   0.003   0.679  -2.073 -0.1753  0.2593  0.1508
  284SER      N 2973  -0.093   0.628  -1.880  0.0641 -0.2098  0.0950
  284SER     HN 2974  -0.081   0.639  -1.781 -0.9934  1.1690  0.1062
  284SER     CA 2975  -0.181   0.525  -1.925  0.4696 -0.3384 -0.4007
  284SER     HA 2976  -0.134   0.456  -1.994 -1.9017 -1.4315 -1.0320
  284SER     CB 2977  -0.233   0.439  -1.809 -0.1117  0.1167 -0.3215
  284SER    HB1 2978  -0.289   0.352  -1.849  0.7606  0.4653 -2.4460
  284SER    HB2 2979  -0.290   0.496  -1.732 -2.5434  0.6677 -2.4142
  284SER     OG 2980  -0.117   0.396  -1.738 -0.3829  0.0255  0.0694
  284SER    HG1 2981  -0.092   0.467  -1.679  0.4509 -1.9947  2.3120
  284SER      C 2982  -0.301   0.580  -1.993 -0.1010 -0.4702  0.4891
  284SER      O 2983  -0.354   0.525  -2.089 -0.5148  0.5937  0.0902
  285VAL      N 2984  -0.341   0.704  -1.959  0.1910 -0.1407 -0.3424
  285VAL     HN 2985  -0.302   0.750  -1.879  1.0550  3.2915 -2.5012
  285VAL     CA 2986  -0.428   0.793  -2.028 -0.0375 -0.0988 -0.0038
  285VAL     HA 2987  -0.523   0.743  -2.040 -1.0683  1.7184  0.0968
  285VAL     CB 2988  -0.462   0.911  -1.941 -0.1540 -0.0223 -0.1512
  285VAL     HB 2989  -0.377   0.942  -1.878  2.1843 -1.9008 -2.1600
  285VAL    CG1 2990  -0.498   1.041  -2.014  0.1684  0.0768 -0.1357
  285VAL   HG11 2991  -0.519   1.123  -1.942  0.8389 -2.6429  3.3869
  285VAL   HG12 2992  -0.590   1.035  -2.076  0.0980 -1.9849  0.1182
  285VAL   HG13 2993  -0.423   1.084  -2.084 -0.0242 -1.1377 -1.1354
  285VAL    CG2 2994  -0.570   0.869  -1.840  0.3993 -0.1056  0.4151
  285VAL   HG21 2995  -0.659   0.835  -1.897  1.4511  1.6811 -2.5251
  285VAL   HG22 2996  -0.599   0.955  -1.776  1.1335  1.3603 -1.1470
  285VAL   HG23 2997  -0.536   0.790  -1.771  1.7635 -2.1707 -2.4221
  285VAL      C 2998  -0.384   0.822  -2.168 -0.2582  0.4696  0.0392
  285VAL      O 2999  -0.457   0.804  -2.265 -0.0210 -0.4232  0.0141
  286LEU      N 3000  -0.256   0.856  -2.192 -0.1307 -0.0051  0.0328
  286LEU     HN 3001  -0.208   0.897  -2.114  0.7460  1.1339 -1.0695
  286LEU     CA 3002  -0.192   0.864  -2.319 -0.5420  0.2637 -0.1609
  286LEU     HA 3003  -0.259   0.921  -2.382 -1.3894 -1.7973 -1.2565
  286LEU     CB 3004  -0.061   0.944  -2.324 -0.4103  0.0669  0.1406
  286LEU    HB1 3005  -0.022   0.954  -2.428  2.6963 -1.3366  1.0216
  286LEU    HB2 3006   0.017   0.883  -2.274  0.3920  0.1330 -0.9834
  286LEU     CG 3007  -0.050   1.082  -2.257 -0.5019  0.1327  0.0183
  286LEU     HG 3008  -0.074   1.073  -2.149 -0.7572  1.2706  0.0686
  286LEU    CD1 3009   0.085   1.149  -2.286 -0.1348 -0.6135 -0.0149
  286LEU   HD11 3010   0.085   1.143  -2.397  0.2441 -1.6134  0.0270
  286LEU   HD12 3011   0.168   1.103  -2.228  1.4939  0.7210 -1.1881
  286LEU   HD13 3012   0.093   1.252  -2.246  2.4217 -0.6171 -0.3730
  286LEU    CD2 3013  -0.165   1.171  -2.308 -0.6127 -0.1202 -0.1765
  286LEU   HD21 3014  -0.260   1.117  -2.286 -0.0674 -0.7404  0.7065
  286LEU   HD22 3015  -0.155   1.184  -2.418  1.7891  0.0148  0.0075
  286LEU   HD23 3016  -0.163   1.268  -2.253 -0.4785 -0.6714  0.8186
  286LEU      C 3017  -0.184   0.736  -2.396  0.0911  0.0851  0.1932
  286LEU      O 3018  -0.219   0.732  -2.514  0.5134 -0.4351  0.0836
  287LEU      N 3019  -0.146   0.621  -2.337  0.3585 -0.1496 -0.4271
  287LEU     HN 3020  -0.108   0.633  -2.245  0.3063  2.5376 -0.6715
  287LEU     CA 3021  -0.142   0.492  -2.398 -0.1786 -0.5189  0.3015
  287LEU     HA 3022  -0.087   0.507  -2.490 -0.8659  4.6197  0.4269
  287LEU     CB 3023  -0.058   0.400  -2.308  0.5259 -0.2850 -0.1021
  287LEU    HB1 3024  -0.080   0.293  -2.331 -1.8131  0.3647 -1.1707
  287LEU    HB2 3025  -0.087   0.426  -2.204  2.0173  0.3534  0.1765
  287LEU     CG 3026   0.094   0.423  -2.300  0.4303  0.4101 -0.2329
  287LEU     HG 3027   0.113   0.532  -2.299  0.3101  0.4840 -2.5990
  287LEU    CD1 3028   0.163   0.375  -2.171 -0.2722  0.7905  0.2994
  287LEU   HD11 3029   0.118   0.432  -2.088 -1.9842 -0.4595  0.2905
  287LEU   HD12 3030   0.270   0.405  -2.166  0.4711 -1.6402  0.8532
  287LEU   HD13 3031   0.164   0.264  -2.156 -0.4503  0.5638 -1.1912
  287LEU    CD2 3032   0.162   0.366  -2.425  0.3423 -0.1548 -0.0300
  287LEU   HD21 3033   0.131   0.409  -2.523 -3.4573  0.1161  1.1020
  287LEU   HD22 3034   0.150   0.256  -2.426 -1.0252 -0.0444  1.1746
  287LEU   HD23 3035   0.268   0.389  -2.403  0.1473  0.6703  0.0906
  287LEU      C 3036  -0.273   0.441  -2.448 -0.2947  0.0403  0.0351
  287LEU      O 3037  -0.281   0.372  -2.549 -0.3007 -0.7024  0.5367
  288LEU      N 3038  -0.378   0.458  -2.366 -0.0600 -0.1122  0.3661
  288LEU     HN 3039  -0.372   0.505  -2.278  0.6186  1.7456 -0.6380
  288LEU     CA 3040  -0.510   0.407  -2.385 -0.0115 -0.2211  0.3102
  288LEU     HA 3041  -0.510   0.300  -2.392  1.2540 -0.1476 -1.2124
  288LEU     CB 3042  -0.601   0.442  -2.266  0.4262 -0.2327  0.6511
  288LEU    HB1 3043  -0.583   0.545  -2.228  0.1405 -0.4229  1.3340
  288LEU    HB2 3044  -0.567   0.379  -2.181  3.3152 -0.7190 -0.7428
  288LEU     CG 3045  -0.754   0.438  -2.286  0.3900  0.3004  0.7987
  288LEU     HG 3046  -0.781   0.499  -2.375 -0.5011 -1.5854 -0.2878
  288LEU    CD1 3047  -0.797   0.297  -2.328  0.2514  0.5191  0.1996
  288LEU   HD11 3048  -0.747   0.234  -2.251 -1.4064  1.1419  1.8605
  288LEU   HD12 3049  -0.749   0.267  -2.423 -1.5270 -1.8275 -0.0558
  288LEU   HD13 3050  -0.908   0.285  -2.331  0.1443  1.3163  0.7938
  288LEU    CD2 3051  -0.824   0.475  -2.154 -0.0176 -0.0684  0.6864
  288LEU   HD21 3052  -0.933   0.493  -2.166  0.4189  3.3203  0.8282
  288LEU   HD22 3053  -0.786   0.573  -2.120 -0.7432  0.8761 -1.0967
  288LEU   HD23 3054  -0.797   0.402  -2.074  2.2743  0.0481  0.0958
  288LEU      C 3055  -0.562   0.475  -2.507 -0.3724  0.0084  0.5859
  288LEU      O 3056  -0.614   0.410  -2.598  0.0585  0.3715  0.0754
  289PHE      N 3057  -0.529   0.604  -2.523 -0.4097 -0.0753 -0.2423
  289PHE     HN 3058  -0.472   0.641  -2.449  0.6598 -0.9504 -0.5979
  289PHE     CA 3059  -0.561   0.674  -2.643  0.5037  0.6113 -0.0955
  289PHE     HA 3060  -0.666   0.650  -2.650  0.2751  1.2776  0.8164
  289PHE     CB 3061  -0.527   0.821  -2.614 -0.1105  0.6323  0.5365
  289PHE    HB1 3062  -0.416   0.828  -2.610 -0.0598 -0.3715  1.1066
  289PHE    HB2 3063  -0.573   0.856  -2.519 -2.0893  0.5207 -0.3351
  289PHE     CG 3064  -0.569   0.913  -2.724 -0.0572  0.8319  0.6804
  289PHE    CD1 3065  -0.475   0.964  -2.811 -0.3577  0.3223  0.0439
  289PHE    HD1 3066  -0.369   0.954  -2.793 -0.2538 -0.3862 -0.8927
  289PHE    CE1 3067  -0.516   1.007  -2.935 -0.0087  0.0112 -0.1806
  289PHE    HE1 3068  -0.440   1.031  -3.008  0.3041  0.0442  0.1544
  289PHE     CZ 3069  -0.650   1.008  -2.966  0.0298 -0.2628 -0.3580
  289PHE     HZ 3070  -0.683   1.032  -3.066 -1.3921 -1.9634 -0.3459
  289PHE    CD2 3071  -0.703   0.933  -2.747 -0.0309 -0.0158 -0.3396
  289PHE    HD2 3072  -0.769   0.890  -2.673  1.1878 -1.5117 -0.0567
  289PHE    CE2 3073  -0.743   0.984  -2.868  0.0442  0.5156 -0.1447
  289PHE    HE2 3074  -0.845   0.997  -2.902  0.3419 -1.1569 -1.8121
  289PHE      C 3075  -0.496   0.620  -2.766  0.4262  0.1394  0.0688
  289PHE      O 3076  -0.564   0.595  -2.866  0.1245 -0.1850  0.3527
  290ILE      N 3077  -0.366   0.589  -2.755  0.4258  0.0263 -0.2269
  290ILE     HN 3078  -0.312   0.600  -2.672  0.0222 -0.9617  0.1848
  290ILE     CA 3079  -0.289   0.531  -2.860  0.2865  0.1576 -0.4006
  290ILE     HA 3080  -0.280   0.601  -2.942  1.4540 -0.4374 -0.8015
  290ILE     CB 3081  -0.144   0.520  -2.823  0.2429 -0.1347 -0.3134
  290ILE     HB 3082  -0.138   0.469  -2.724  1.6058  0.6262  0.0316
  290ILE    CG2 3083  -0.071   0.429  -2.923 -0.5248 -0.0497 -0.9619
  290ILE   HG21 3084  -0.116   0.327  -2.923  0.7845 -0.6600 -0.4429
  290ILE   HG22 3085   0.037   0.423  -2.895 -0.7570 -0.5289 -0.1086
  290ILE   HG23 3086  -0.078   0.481  -3.020 -0.6319  0.7224 -0.5465
  290ILE    CG1 3087  -0.070   0.651  -2.790  0.4323 -0.2464 -0.2959
  290ILE   HG11 3088  -0.149   0.716  -2.747  1.5801 -0.3059  2.0353
  290ILE   HG12 3089  -0.035   0.691  -2.888 -0.0753  0.2700 -0.2717
  290ILE     CD 3090   0.050   0.633  -2.697  0.6721 -0.4176 -0.6375
  290ILE    HD1 3091   0.072   0.524  -2.688 -0.5474 -0.4981  2.7453
  290ILE    HD2 3092   0.041   0.691  -2.603 -1.2742  2.2104 -2.3008
  290ILE    HD3 3093   0.138   0.677  -2.749  1.4762 -2.2042 -0.8862
  290ILE      C 3094  -0.346   0.404  -2.912  0.1290 -0.0664  0.3202
  290ILE      O 3095  -0.361   0.377  -3.031  0.2433 -0.2355  0.3432
  291VAL      N 3096  -0.381   0.306  -2.827 -0.4243 -0.2143 -0.0764
  291VAL     HN 3097  -0.350   0.316  -2.733 -0.5276  0.3753 -0.1043
  291VAL     CA 3098  -0.442   0.181  -2.861  0.5221 -0.5602 -0.5267
  291VAL     HA 3099  -0.385   0.128  -2.936 -0.7681 -1.8814 -0.6345
  291VAL     CB 3100  -0.443   0.094  -2.738 -0.0700 -0.0253 -0.1450
  291VAL     HB 3101  -0.488   0.157  -2.659 -0.5174 -1.3057  0.6470
  291VAL    CG1 3102  -0.527  -0.035  -2.743 -0.2080  0.0728 -0.3528
  291VAL   HG11 3103  -0.490  -0.097  -2.827  0.7201 -0.2510  0.2784
  291VAL   HG12 3104  -0.636  -0.014  -2.756 -0.6719 -0.5213  2.0017
  291VAL   HG13 3105  -0.511  -0.078  -2.642  0.5459  1.0470 -0.0414
  291VAL    CG2 3106  -0.298   0.058  -2.700 -0.0635  0.5253  0.3614
  291VAL   HG21 3107  -0.255   0.006  -2.788  0.0972  1.5953 -0.2126
  291VAL   HG22 3108  -0.287  -0.017  -2.619  1.4885  0.5528  0.1946
  291VAL   HG23 3109  -0.235   0.148  -2.687  0.8572  0.0374 -0.5919
  291VAL      C 3110  -0.576   0.204  -2.920 -0.0338 -0.7051  0.6420
  291VAL      O 3111  -0.607   0.155  -3.029  0.5107  0.3487 -0.0057
  292TYR      N 3112  -0.653   0.293  -2.854 -0.2823 -0.6112  0.2286
  292TYR     HN 3113  -0.630   0.330  -2.765  1.3338 -0.4997 -0.2107
  292TYR     CA 3114  -0.788   0.319  -2.895 -0.2985 -0.5033  0.3462
  292TYR     HA 3115  -0.838   0.224  -2.907 -1.6737  0.2709 -0.2737
  292TYR     CB 3116  -0.870   0.400  -2.794 -0.2630 -0.2643  0.1852
  292TYR    HB1 3117  -0.821   0.498  -2.774  0.5037 -0.7032  0.5083
  292TYR    HB2 3118  -0.878   0.343  -2.698 -0.7127 -2.1719 -0.9371
  292TYR     CG 3119  -1.008   0.436  -2.837 -0.0867  0.3820  0.1466
  292TYR    CD1 3120  -1.036   0.566  -2.869  0.1304  0.3340 -0.2539
  292TYR    HD1 3121  -0.969   0.649  -2.856 -1.1532  1.5544 -1.0481
  292TYR    CE1 3122  -1.166   0.600  -2.903  0.1746  0.3659 -0.3958
  292TYR    HE1 3123  -1.194   0.703  -2.917 -1.2380 -0.1360 -1.5425
  292TYR     CZ 3124  -1.261   0.503  -2.921  0.2945  0.0997  0.3595
  292TYR     OH 3125  -1.391   0.541  -2.962  0.1405 -0.6654  0.1168
  292TYR     HH 3126  -1.423   0.460  -3.003 -1.6413  0.3188 -0.5197
  292TYR    CD2 3127  -1.107   0.341  -2.844  0.1545  0.1272  0.1321
  292TYR    HD2 3128  -1.082   0.237  -2.827 -0.5007 -0.0536  0.0118
  292TYR    CE2 3129  -1.236   0.374  -2.881  0.0980  0.0223  0.2377
  292TYR    HE2 3130  -1.315   0.303  -2.897 -0.0288 -0.1061  1.3259
  292TYR      C 3131  -0.795   0.377  -3.032 -0.3894  0.2851  0.6783
  292TYR      O 3132  -0.889   0.346  -3.105 -0.1723  0.2899  0.3931
  293ALA      N 3133  -0.701   0.469  -3.062  0.2105 -0.5565 -0.0688
  293ALA     HN 3134  -0.642   0.498  -2.987 -1.9749 -1.7158  2.2383
  293ALA     CA 3135  -0.703   0.534  -3.190 -0.0079  0.0735  0.2540
  293ALA     HA 3136  -0.800   0.578  -3.203  1.1752  2.3699 -1.4809
  293ALA     CB 3137  -0.595   0.643  -3.186  0.3561 -0.2769  0.0629
  293ALA    HB1 3138  -0.618   0.719  -3.108 -1.8511 -2.4581  1.6518
  293ALA    HB2 3139  -0.580   0.700  -3.280 -0.0611  1.2061  0.8682
  293ALA    HB3 3140  -0.495   0.595  -3.171  0.4150  0.1911  1.3182
  293ALA      C 3141  -0.682   0.434  -3.298 -0.3412 -0.0637  0.3149
  293ALA      O 3142  -0.759   0.435  -3.394 -0.4119 -0.0926  0.3712
  294TYR      N 3143  -0.587   0.338  -3.293  0.0151  0.2694  0.0026
  294TYR     HN 3144  -0.516   0.351  -3.225 -0.7289 -0.2616  0.8943
  294TYR     CA 3145  -0.581   0.227  -3.383  0.0029  0.4042 -0.1661
  294TYR     HA 3146  -0.580   0.270  -3.482  1.3474  1.8664  0.4491
  294TYR     CB 3147  -0.451   0.147  -3.397 -0.1400  0.1251  0.0832
  294TYR    HB1 3148  -0.453   0.081  -3.486 -1.8224 -1.6905  1.3680
  294TYR    HB2 3149  -0.446   0.079  -3.308 -0.3083  2.5240  2.0306
  294TYR     CG 3150  -0.331   0.235  -3.394 -0.1967  0.2086 -0.0959
  294TYR    CD1 3151  -0.241   0.236  -3.290  0.0559 -0.3989 -0.3062
  294TYR    HD1 3152  -0.264   0.173  -3.205 -3.3672  0.2794 -0.5713
  294TYR    CE1 3153  -0.132   0.319  -3.284 -0.0574 -0.2755  0.0895
  294TYR    HE1 3154  -0.060   0.303  -3.205 -0.3912  0.7960  0.6234
  294TYR     CZ 3155  -0.110   0.410  -3.385  0.3568 -0.8744 -0.3641
  294TYR     OH 3156   0.006   0.489  -3.389 -0.0468 -0.1965  0.7948
  294TYR     HH 3157   0.074   0.428  -3.359  0.7786 -0.6757 -1.7924
  294TYR    CD2 3158  -0.304   0.323  -3.497  0.2222 -0.1191 -0.2698
  294TYR    HD2 3159  -0.375   0.321  -3.578 -1.1348 -1.6166  0.8777
  294TYR    CE2 3160  -0.197   0.409  -3.492 -0.1955  0.3930  0.0541
  294TYR    HE2 3161  -0.182   0.475  -3.576  0.7936 -0.8930 -0.8279
  294TYR      C 3162  -0.701   0.138  -3.382  0.6437 -0.4719 -0.4747
  294TYR      O 3163  -0.753   0.096  -3.485 -0.5444 -0.1154 -0.0346
  295MET      N 3164  -0.764   0.103  -3.269  0.3042 -0.1974 -0.5798
  295MET     HN 3165  -0.719   0.127  -3.183 -0.1147  1.9892 -0.9008
  295MET     CA 3166  -0.886   0.029  -3.260  0.0286  0.2779 -0.3424
  295MET     HA 3167  -0.868  -0.064  -3.313 -0.6798 -0.3500  0.4918
  295MET     CB 3168  -0.907  -0.020  -3.116  0.0894  0.0027 -0.4275
  295MET    HB1 3169  -0.912   0.077  -3.063 -0.3900 -0.8453  1.1387
  295MET    HB2 3170  -0.824  -0.084  -3.079 -2.1264 -3.4384 -0.9523
  295MET     CG 3171  -1.034  -0.102  -3.087  0.4194 -0.3624  0.0020
  295MET    HG1 3172  -1.128  -0.055  -3.122 -0.8401 -0.9802  2.3874
  295MET    HG2 3173  -1.040  -0.124  -2.978 -0.4925  1.1225  0.2818
  295MET     SD 3174  -1.023  -0.269  -3.157  0.0591 -0.2591 -0.2983
  295MET     CE 3175  -1.183  -0.345  -3.116  0.1143 -0.2392 -0.0471
  295MET    HE1 3176  -1.194  -0.347  -3.005 -0.7374  0.8008 -0.0926
  295MET    HE2 3177  -1.193  -0.451  -3.146 -0.0583  0.0638 -1.1026
  295MET    HE3 3178  -1.276  -0.294  -3.149  1.4979  2.2126 -0.3674
  295MET      C 3179  -1.004   0.092  -3.327  0.1710  0.4518 -0.4282
  295MET      O 3180  -1.073   0.028  -3.405  0.4444 -0.7910  0.3192
  296TYR      N 3181  -1.026   0.223  -3.304 -0.0523  0.3144  0.1669
  296TYR     HN 3182  -0.961   0.273  -3.247 -1.0679 -0.3148  1.9599
  296TYR     CA 3183  -1.117   0.309  -3.372 -0.2282  0.0892  0.1187
  296TYR     HA 3184  -1.219   0.275  -3.361 -0.1593 -0.6254 -1.2393
  296TYR     CB 3185  -1.101   0.445  -3.302  0.0049 -0.2388  0.7015
  296TYR    HB1 3186  -0.992   0.466  -3.310 -0.2602  0.3409 -2.9670
  296TYR    HB2 3187  -1.132   0.439  -3.196 -1.3516  1.7129  0.4585
  296TYR     CG 3188  -1.174   0.555  -3.369  0.3320  0.0228  0.7691
  296TYR    CD1 3189  -1.110   0.670  -3.410 -0.1446  0.0917  0.1884
  296TYR    HD1 3190  -1.002   0.675  -3.403  0.0260 -0.6218 -1.4115
  296TYR    CE1 3191  -1.175   0.777  -3.467 -0.4155  0.0672  0.4510
  296TYR    HE1 3192  -1.121   0.866  -3.492 -2.4975  0.6986 -2.3160
  296TYR     CZ 3193  -1.309   0.761  -3.492 -0.2227 -0.5737 -0.1972
  296TYR     OH 3194  -1.377   0.866  -3.557  0.6295 -0.1024 -0.3331
  296TYR     HH 3195  -1.468   0.838  -3.547  0.8092 -0.6931 -0.3213
  296TYR    CD2 3196  -1.309   0.547  -3.397  0.4887 -0.4890  0.1288
  296TYR    HD2 3197  -1.360   0.458  -3.362  0.8705 -0.2268  1.4046
  296TYR    CE2 3198  -1.381   0.649  -3.454  0.0903 -0.5238  0.5564
  296TYR    HE2 3199  -1.485   0.643  -3.480  0.6322 -2.9227 -1.4878
  296TYR      C 3200  -1.090   0.311  -3.519  0.1880 -0.0605  0.1922
  296TYR      O 3201  -1.188   0.313  -3.594  0.2813 -0.2726  0.0630
  297ILE      N 3202  -0.966   0.319  -3.569 -0.0415 -0.5433 -0.4762
  297ILE     HN 3203  -0.889   0.341  -3.510 -1.1348  0.3143  0.6749
  297ILE     CA 3204  -0.932   0.316  -3.708  0.3728  0.1398 -0.3933
  297ILE     HA 3205  -0.997   0.388  -3.755  1.0215  0.2947 -1.0734
  297ILE     CB 3206  -0.789   0.358  -3.727  0.4793 -0.1313 -0.2063
  297ILE     HB 3207  -0.731   0.308  -3.648  0.0820  0.5179  0.5149
  297ILE    CG2 3208  -0.732   0.313  -3.863  0.4895  0.0544 -0.2646
  297ILE   HG21 3209  -0.710   0.205  -3.854 -0.8936 -0.1494  1.4279
  297ILE   HG22 3210  -0.641   0.371  -3.889  0.9147  0.1299  1.2994
  297ILE   HG23 3211  -0.803   0.341  -3.943 -0.7825 -1.6122  0.2312
  297ILE    CG1 3212  -0.757   0.508  -3.713 -0.0934  0.0353 -0.6169
  297ILE   HG11 3213  -0.822   0.553  -3.635  2.6225  0.2624  1.6771
  297ILE   HG12 3214  -0.777   0.556  -3.811  2.1187  1.1450 -0.5757
  297ILE     CD 3215  -0.615   0.548  -3.675 -0.2966 -0.3850  0.6499
  297ILE    HD1 3216  -0.558   0.481  -3.608  0.3565 -0.9378 -0.4228
  297ILE    HD2 3217  -0.625   0.657  -3.655  0.9721  0.1992 -1.5538
  297ILE    HD3 3218  -0.556   0.542  -3.769 -2.7407 -1.2282 -0.9307
  297ILE      C 3219  -0.967   0.184  -3.768  0.5106 -0.1498  0.1552
  297ILE      O 3220  -1.036   0.184  -3.869  0.3706 -0.2918  0.2507
  298LEU      N 3221  -0.938   0.070  -3.704  0.1336 -0.0366  0.5307
  298LEU     HN 3222  -0.890   0.072  -3.617  1.2146 -0.6461 -0.0327
  298LEU     CA 3223  -0.975  -0.060  -3.751 -0.1002  0.0162  0.5650
  298LEU     HA 3224  -0.940  -0.068  -3.853  1.8491 -1.1141  1.2713
  298LEU     CB 3225  -0.905  -0.167  -3.666  0.1625 -0.2108  0.0685
  298LEU    HB1 3226  -0.934  -0.165  -3.559  0.8944  2.4123  0.2957
  298LEU    HB2 3227  -0.798  -0.136  -3.677  0.2543 -0.9941 -1.6200
  298LEU     CG 3228  -0.924  -0.312  -3.714  0.0543 -0.0788 -0.2913
  298LEU     HG 3229  -1.031  -0.341  -3.724  0.5051 -1.3502 -1.7984
  298LEU    CD1 3230  -0.878  -0.330  -3.859  0.0493 -0.4220 -0.2513
  298LEU   HD11 3231  -0.931  -0.257  -3.924  1.8159  1.3503  0.2118
  298LEU   HD12 3232  -0.913  -0.429  -3.895  0.9158 -1.2070  0.9797
  298LEU   HD13 3233  -0.768  -0.332  -3.879  0.2382 -2.2888  0.7731
  298LEU    CD2 3234  -0.843  -0.408  -3.625 -0.4419 -0.3724 -0.1495
  298LEU   HD21 3235  -0.879  -0.394  -3.521 -1.3015 -0.7271 -0.3880
  298LEU   HD22 3236  -0.737  -0.377  -3.636 -0.6361  0.4819  0.3174
  298LEU   HD23 3237  -0.856  -0.514  -3.656 -0.9089 -0.1274 -0.8275
  298LEU      C 3238  -1.122  -0.082  -3.757 -0.0400 -0.3013  0.1483
  298LEU      O 3239  -1.174  -0.141  -3.851 -0.7561  0.8083 -0.1787
  299TRP      N 3240  -1.197  -0.039  -3.653  0.1457 -0.0453  0.1775
  299TRP     HN 3241  -1.153  -0.001  -3.572 -1.1796  1.0389  0.4150
  299TRP     CA 3242  -1.339  -0.046  -3.639  0.1742 -0.1648  0.4151
  299TRP     HA 3243  -1.367  -0.150  -3.652  0.5547 -0.2293  0.0991
  299TRP     CB 3244  -1.386   0.011  -3.504  0.0608 -0.1252  0.3582
  299TRP    HB1 3245  -1.350   0.116  -3.502  3.3530 -1.1098 -0.7356
  299TRP    HB2 3246  -1.335  -0.036  -3.418  1.2227  0.7438  0.1804
  299TRP     CG 3247  -1.535   0.011  -3.490  0.0224 -0.2061 -0.0391
  299TRP    CD1 3248  -1.600  -0.093  -3.430  0.4027 -0.4397 -0.0274
  299TRP    HD1 3249  -1.570  -0.196  -3.422 -0.3988 -0.6927 -0.1987
  299TRP    NE1 3250  -1.732  -0.059  -3.416  0.3112 -0.2994 -1.0872
  299TRP    HE1 3251  -1.806  -0.119  -3.392  0.8420 -0.7406 -0.4990
  299TRP    CE2 3252  -1.756   0.062  -3.473 -0.2380  0.2491  0.2555
  299TRP    CD2 3253  -1.633   0.112  -3.513 -0.1177 -0.3717 -0.1704
  299TRP    CE3 3254  -1.628   0.230  -3.581  0.8275 -0.5268 -0.3713
  299TRP    HE3 3255  -1.538   0.272  -3.623 -0.8227  2.4276 -1.2241
  299TRP    CZ3 3256  -1.743   0.300  -3.607  0.7740 -0.5053 -0.0802
  299TRP    HZ3 3257  -1.747   0.396  -3.657  0.6689 -0.6746 -0.4018
  299TRP    CZ2 3258  -1.872   0.129  -3.500  0.1023  0.6450 -0.2623
  299TRP    HZ2 3259  -1.966   0.084  -3.471 -0.2493 -0.8263 -3.3192
  299TRP    CH2 3260  -1.864   0.249  -3.566  0.1697  0.4168 -0.6714
  299TRP    HH2 3261  -1.958   0.300  -3.577  0.2350  0.5587 -0.5844
  299TRP      C 3262  -1.402   0.031  -3.749  0.1044 -0.7104  0.0720
  299TRP      O 3263  -1.502  -0.011  -3.808  0.2137 -0.4836 -0.2789
  300LYS      N 3264  -1.355   0.153  -3.782  0.0103 -0.5880  0.3872
  300LYS     HN 3265  -1.272   0.183  -3.737 -2.6286  1.0441  4.7365
  300LYS     CA 3266  -1.407   0.223  -3.895  1.0340 -0.1424  0.1804
  300LYS     HA 3267  -1.514   0.233  -3.880  0.9857  0.0970 -0.2968
  300LYS     CB 3268  -1.341   0.361  -3.909  0.5174  0.0894  0.0179
  300LYS    HB1 3269  -1.334   0.394  -4.015  1.3992  1.0530  0.3589
  300LYS    HB2 3270  -1.233   0.347  -3.887  0.0779  0.2259  2.6225
  300LYS     CG 3271  -1.388   0.478  -3.821 -0.2080  0.1373 -0.4215
  300LYS    HG1 3272  -1.311   0.555  -3.844 -0.3121 -0.1013 -1.6660
  300LYS    HG2 3273  -1.382   0.443  -3.716 -2.6759 -1.4565 -0.7291
  300LYS     CD 3274  -1.529   0.533  -3.839 -0.5964 -0.7378 -0.1338
  300LYS    HD1 3275  -1.536   0.636  -3.797  0.8591 -0.2636 -1.0116
  300LYS    HD2 3276  -1.609   0.468  -3.799 -1.2991 -0.6185 -1.3030
  300LYS     CE 3277  -1.579   0.542  -3.983 -0.1650  0.2409 -0.2326
  300LYS    HE1 3278  -1.608   0.439  -4.015 -1.3196  0.2283  0.7715
  300LYS    HE2 3279  -1.500   0.584  -4.049  1.3188 -0.0904  1.2827
  300LYS     NZ 3280  -1.696   0.633  -3.996 -0.3322  0.0909  0.2038
  300LYS    HZ1 3281  -1.779   0.579  -3.965  0.8866 -2.5579 -0.7427
  300LYS    HZ2 3282  -1.711   0.665  -4.094 -1.2275  1.2778  0.7088
  300LYS    HZ3 3283  -1.678   0.707  -3.926  2.0146 -1.8503  1.8357
  300LYS      C 3284  -1.390   0.153  -4.026  0.4961  0.3165 -0.1408
  300LYS      O 3285  -1.492   0.138  -4.094  0.1563  0.0913  0.4132
  301ALA      N 3286  -1.270   0.099  -4.052  0.1111 -0.8633  0.4771
  301ALA     HN 3287  -1.198   0.136  -3.994 -0.4897  1.0184  0.0619
  301ALA     CA 3288  -1.240   0.016  -4.165  0.3982  0.2408 -0.2717
  301ALA     HA 3289  -1.240   0.079  -4.252 -0.2307  1.4390  0.5715
  301ALA     CB 3290  -1.100  -0.049  -4.164  0.6011  0.6668 -0.6710
  301ALA    HB1 3291  -1.075  -0.084  -4.266 -0.7848 -0.4651 -0.6522
  301ALA    HB2 3292  -1.096  -0.124  -4.082 -0.0552  1.8018  0.4339
  301ALA    HB3 3293  -1.033   0.030  -4.122 -1.8176  2.1630  0.6344
  301ALA      C 3294  -1.339  -0.092  -4.188  1.0795 -0.4196 -0.1425
  301ALA      O 3295  -1.394  -0.110  -4.297  0.4953  0.0650  0.0717
  302HSD      N 3296  -1.363  -0.169  -4.080 -0.2182 -0.2383 -0.2831
  302HSD     HN 3297  -1.303  -0.158  -4.001  0.3649  0.3891 -0.7970
  302HSD     CA 3298  -1.466  -0.268  -4.074  0.1073 -0.5605 -0.0267
  302HSD     HA 3299  -1.439  -0.334  -4.155  2.1449  0.4133 -0.2114
  302HSD     CB 3300  -1.460  -0.338  -3.937 -0.5739  0.0015  0.2938
  302HSD    HB1 3301  -1.474  -0.254  -3.866 -1.5103 -1.0779  1.4269
  302HSD    HB2 3302  -1.361  -0.380  -3.910 -1.1965 -1.4729  0.3872
  302HSD    ND1 3303  -1.614  -0.530  -4.002  0.3919 -0.8975  0.0800
  302HSD    HD1 3304  -1.590  -0.532  -4.099  2.3357 -0.7277  0.4972
  302HSD     CG 3305  -1.567  -0.440  -3.908 -1.4293  0.6727 -0.4492
  302HSD    CE1 3306  -1.701  -0.614  -3.941  0.1154 -0.5101  0.2239
  302HSD    HE1 3307  -1.752  -0.699  -3.987 -1.6637  0.7872 -0.2914
  302HSD    NE2 3308  -1.707  -0.585  -3.812  0.3166 -0.5248  0.2372
  302HSD    CD2 3309  -1.624  -0.478  -3.791 -0.5697  0.2573 -0.1561
  302HSD    HD2 3310  -1.612  -0.429  -3.695 -1.7681 -1.3267  0.8317
  302HSD      C 3311  -1.605  -0.221  -4.096  0.1850 -0.2646  0.1014
  302HSD      O 3312  -1.674  -0.264  -4.188  0.0714  0.5316 -0.1907
  303SER      N 3313  -1.642  -0.105  -4.040  0.2103 -0.0761 -0.2727
  303SER     HN 3314  -1.575  -0.053  -3.987 -2.5317  2.7518  0.7771
  303SER     CA 3315  -1.768  -0.039  -4.058 -0.0621 -0.5858 -0.2588
  303SER     HA 3316  -1.847  -0.110  -4.039 -1.2298  0.1463 -2.1069
  303SER     CB 3317  -1.790   0.081  -3.966  0.2318  0.1166 -1.0857
  303SER    HB1 3318  -1.723   0.167  -3.986  1.1052 -0.1495  0.5216
  303SER    HB2 3319  -1.771   0.046  -3.862 -2.2002  0.0790 -0.5832
  303SER     OG 3320  -1.925   0.127  -3.973  0.2012  0.1716 -0.2672
  303SER    HG1 3321  -1.965   0.084  -3.898  1.7718 -0.8237  0.0523
  303SER      C 3322  -1.794   0.014  -4.195  0.5372 -0.3623 -0.2879
  303SER      O 3323  -1.905   0.005  -4.247  0.0364 -0.1404  0.7264
  304HSD      N 3324  -1.695   0.069  -4.268  0.5199  0.3624  0.2257
  304HSD     HN 3325  -1.610   0.101  -4.226  0.0846  4.6206 -1.6225
  304HSD     CA 3326  -1.709   0.101  -4.406 -0.3215 -0.2905  0.1571
  304HSD     HA 3327  -1.797   0.165  -4.403 -1.1941 -1.4937  2.1073
  304HSD     CB 3328  -1.591   0.187  -4.456 -0.5730  0.0047  0.0632
  304HSD    HB1 3329  -1.606   0.227  -4.558  0.6268 -0.7303 -0.4210
  304HSD    HB2 3330  -1.493   0.135  -4.465 -0.0665  1.1446 -1.3231
  304HSD    ND1 3331  -1.629   0.427  -4.374 -0.1844  0.0465  0.3018
  304HSD    HD1 3332  -1.725   0.443  -4.399  0.4058  1.3232 -1.3125
  304HSD     CG 3333  -1.556   0.309  -4.377 -0.0834  0.1181 -0.3256
  304HSD    CE1 3334  -1.555   0.517  -4.304  0.1001 -0.0153  0.0851
  304HSD    HE1 3335  -1.583   0.621  -4.290  3.3504  0.9982 -0.2785
  304HSD    NE2 3336  -1.439   0.469  -4.265 -0.0666 -0.4133  0.0988
  304HSD    CD2 3337  -1.440   0.340  -4.313  0.1342 -0.1670 -0.5826
  304HSD    HD2 3338  -1.354   0.276  -4.295  1.5198  1.4023 -1.4424
  304HSD      C 3339  -1.729  -0.011  -4.503 -0.7215 -0.2453  0.1844
  304HSD      O 3340  -1.808  -0.013  -4.597  0.0399  0.3808 -0.4864
  305ALA      N 3341  -1.650  -0.115  -4.471 -0.3385 -0.0301 -0.0656
  305ALA     HN 3342  -1.570  -0.110  -4.412 -0.2198 -1.0187 -0.1299
  305ALA     CA 3343  -1.639  -0.241  -4.538 -0.1461 -0.1822  0.2485
  305ALA     HA 3344  -1.615  -0.206  -4.637  2.6522  0.7698  1.1824
  305ALA     CB 3345  -1.519  -0.317  -4.482  0.1068 -0.0147 -0.0606
  305ALA    HB1 3346  -1.425  -0.293  -4.536 -0.8050  1.2764 -1.1029
  305ALA    HB2 3347  -1.538  -0.424  -4.505  0.3538 -0.0933  0.0850
  305ALA    HB3 3348  -1.507  -0.297  -4.373 -0.4771 -1.3925  0.2772
  305ALA      C 3349  -1.768  -0.314  -4.554 -0.4082  0.3311 -0.0253
  305ALA      O 3350  -1.788  -0.382  -4.654  0.6924  0.1195 -0.1056
  306VAL      N 3351  -1.854  -0.305  -4.450 -0.1168  0.0624  0.2389
  306VAL     HN 3352  -1.826  -0.262  -4.365  0.2350  0.8964 -0.2873
  306VAL     CA 3353  -1.987  -0.356  -4.459 -0.1522  0.1296  0.3990
  306VAL     HA 3354  -1.979  -0.449  -4.514 -1.5586  0.3160 -0.1760
  306VAL     CB 3355  -2.049  -0.387  -4.326 -0.5340 -0.3171  0.1223
  306VAL     HB 3356  -2.159  -0.396  -4.332 -0.7384  0.4802  1.8932
  306VAL    CG1 3357  -1.976  -0.506  -4.261  0.1288 -0.2932 -0.5722
  306VAL   HG11 3358  -1.876  -0.491  -4.213  0.3095 -0.5476 -0.8687
  306VAL   HG12 3359  -1.970  -0.596  -4.325  1.3955  0.7539 -2.0135
  306VAL   HG13 3360  -2.030  -0.536  -4.169  1.0770  0.5711  0.3001
  306VAL    CG2 3361  -2.034  -0.274  -4.222  0.2865 -0.1441 -0.1767
  306VAL   HG21 3362  -1.932  -0.250  -4.187  0.1518 -1.0810  0.9148
  306VAL   HG22 3363  -2.099  -0.305  -4.137  0.3212 -0.4531 -0.2603
  306VAL   HG23 3364  -2.071  -0.177  -4.261  2.3120  1.3857  1.5033
  306VAL      C 3365  -2.075  -0.276  -4.549  0.2618 -0.1122 -0.2264
  306VAL      O 3366  -2.164  -0.326  -4.616  0.6182  0.0034 -0.7877
  307ARG      N 3367  -2.069  -0.142  -4.548  0.0796 -0.1039  0.0990
  307ARG     HN 3368  -1.996  -0.091  -4.503 -1.8203  1.7419  1.2796
  307ARG     CA 3369  -2.146  -0.063  -4.639  0.0292 -0.4205 -0.1315
  307ARG     HA 3370  -2.249  -0.091  -4.618  0.0565 -1.1925 -0.9992
  307ARG     CB 3371  -2.134   0.084  -4.597  0.0402 -0.5824  0.4472
  307ARG    HB1 3372  -2.197   0.143  -4.667 -0.2988 -0.2925  0.9952
  307ARG    HB2 3373  -2.030   0.115  -4.622  0.2506 -0.9721  0.8299
  307ARG     CG 3374  -2.173   0.118  -4.453 -0.3441  0.4445  0.1073
  307ARG    HG1 3375  -2.152   0.224  -4.427  4.3468 -0.8245  2.6729
  307ARG    HG2 3376  -2.118   0.050  -4.384  0.3246  0.1223 -0.7210
  307ARG     CD 3377  -2.312   0.085  -4.400 -0.1542  0.1170  0.4032
  307ARG    HD1 3378  -2.329   0.140  -4.305  1.8583  2.1985 -0.3475
  307ARG    HD2 3379  -2.328  -0.025  -4.390  0.4840 -0.2449 -1.9575
  307ARG     NE 3380  -2.412   0.128  -4.502  0.6194  0.0544 -0.3880
  307ARG     HE 3381  -2.468   0.063  -4.555  0.9072  1.0272 -1.9483
  307ARG     CZ 3382  -2.449   0.258  -4.520  0.2434 -0.0314 -0.2300
  307ARG    NH1 3383  -2.399   0.364  -4.450 -0.1052  0.1038 -0.1819
  307ARG   HH11 3384  -2.318   0.348  -4.394 -0.4253 -1.1899 -0.0432
  307ARG   HH12 3385  -2.452   0.448  -4.440  1.5325  1.0124  1.5495
  307ARG    NH2 3386  -2.550   0.289  -4.606 -0.2587 -0.6116  0.1371
  307ARG   HH21 3387  -2.576   0.222  -4.676  1.1302 -3.1105  1.8483
  307ARG   HH22 3388  -2.565   0.388  -4.613 -2.1674 -0.9341 -1.1699
  307ARG      C 3389  -2.108  -0.079  -4.782 -0.0843 -0.1101 -0.1956
  307ARG      O 3390  -2.190  -0.072  -4.873 -0.2079  0.9084 -0.0235
  308MET      N 3391  -1.979  -0.109  -4.804 -0.0510 -0.3074  0.2590
  308MET     HN 3392  -1.914  -0.094  -4.729 -1.0009 -1.4361  1.3293
  308MET     CA 3393  -1.928  -0.154  -4.930 -0.4367  0.0449 -0.0265
  308MET     HA 3394  -1.935  -0.079  -5.007  2.6012  1.0571  0.5583
  308MET     CB 3395  -1.776  -0.178  -4.919 -0.3741  0.3801 -0.1517
  308MET    HB1 3396  -1.724  -0.238  -4.997  4.5667  3.5998  0.2382
  308MET    HB2 3397  -1.753  -0.233  -4.825 -0.6940  0.5702  0.0423
  308MET     CG 3398  -1.692  -0.052  -4.907 -0.1874  0.2733 -0.3194
  308MET    HG1 3399  -1.737   0.021  -4.836 -1.9440  0.6568 -1.7587
  308MET    HG2 3400  -1.713   0.007  -4.999 -0.6769  2.2650  1.0026
  308MET     SD 3401  -1.515  -0.061  -4.866 -0.2962 -0.2399  0.0411
  308MET     CE 3402  -1.503   0.119  -4.886 -0.3838 -0.1971  0.3810
  308MET    HE1 3403  -1.399   0.153  -4.867 -0.6717  0.7328  0.3235
  308MET    HE2 3404  -1.555   0.163  -4.798 -0.7414  0.7738 -0.2955
  308MET    HE3 3405  -1.560   0.165  -4.970  2.0920  1.2202 -0.6349
  308MET      C 3406  -1.988  -0.280  -4.981 -0.2873 -0.0096 -0.0666
  308MET      O 3407  -2.006  -0.292  -5.102  0.1097  0.1774 -0.1428
  309ILE      N 3408  -2.023  -0.376  -4.893 -0.7129  0.0413 -0.1787
  309ILE     HN 3409  -2.011  -0.364  -4.795  1.5367  0.7095 -0.4892
  309ILE     CA 3410  -2.086  -0.496  -4.939 -0.1005 -0.4024  0.1212
  309ILE     HA 3411  -2.025  -0.554  -5.007  0.8349  0.6506  0.0336
  309ILE     CB 3412  -2.112  -0.600  -4.834  0.0506 -0.3306  0.2302
  309ILE     HB 3413  -2.178  -0.550  -4.761  2.9062 -0.5469  3.1540
  309ILE    CG2 3414  -2.188  -0.724  -4.885  0.7554 -0.6672 -0.0154
  309ILE   HG21 3415  -2.131  -0.764  -4.972  1.1312 -0.1693 -0.0038
  309ILE   HG22 3416  -2.289  -0.695  -4.919  0.7243  0.1550  0.7362
  309ILE   HG23 3417  -2.201  -0.806  -4.811  0.1385 -1.8167 -1.3568
  309ILE    CG1 3418  -1.983  -0.639  -4.760  0.2065  0.4601  0.3877
  309ILE   HG11 3419  -1.932  -0.544  -4.736 -1.3150  2.1145 -2.4176
  309ILE   HG12 3420  -1.909  -0.693  -4.823 -0.9633 -1.1329  0.3183
  309ILE     CD 3421  -2.024  -0.710  -4.631  0.3907  0.4900  0.4634
  309ILE    HD1 3422  -2.117  -0.659  -4.597 -0.9424 -1.5276  0.0657
  309ILE    HD2 3423  -1.936  -0.705  -4.565  0.9605  1.0443 -0.3218
  309ILE    HD3 3424  -2.053  -0.817  -4.644 -1.1715  0.4600  3.2626
  309ILE      C 3425  -2.214  -0.470  -5.013  0.0101 -0.0152  0.0610
  309ILE      O 3426  -2.230  -0.532  -5.118  0.0084  0.4231 -0.1975
  310GLN      N 3427  -2.298  -0.375  -4.969  0.0226  0.1786 -0.3360
  310GLN     HN 3428  -2.275  -0.329  -4.883 -0.1594  0.9437 -0.6914
  310GLN     CA 3429  -2.423  -0.347  -5.032 -0.2083 -0.1773 -0.0407
  310GLN     HA 3430  -2.454  -0.445  -5.067  0.7021 -0.3205 -0.5032
  310GLN     CB 3431  -2.522  -0.288  -4.931  0.4873  0.1484  0.4551
  310GLN    HB1 3432  -2.626  -0.282  -4.969 -0.3708 -1.4226  2.3634
  310GLN    HB2 3433  -2.500  -0.186  -4.893 -0.9127  0.9990 -0.9385
  310GLN     CG 3434  -2.533  -0.381  -4.809  0.7094 -0.0649  0.3135
  310GLN    HG1 3435  -2.594  -0.327  -4.734  0.6109  2.0927 -1.1993
  310GLN    HG2 3436  -2.432  -0.398  -4.767  0.5884  1.4758  1.3028
  310GLN     CD 3437  -2.595  -0.516  -4.839 -0.8262  0.6518  0.1793
  310GLN    OE1 3438  -2.686  -0.535  -4.920 -0.1585 -0.1502 -0.4060
  310GLN    NE2 3439  -2.535  -0.624  -4.782 -0.2544  0.7457 -0.2340
  310GLN   HE21 3440  -2.584  -0.712  -4.785 -1.0458  1.1436  0.4608
  310GLN   HE22 3441  -2.485  -0.614  -4.696 -0.6521  3.2676 -0.2087
  310GLN      C 3442  -2.403  -0.262  -5.153  0.0153 -0.1599  0.0080
  310GLN      O 3443  -2.493  -0.260  -5.236 -0.0879  0.2410  0.1250
  311ARG      N 3444  -2.289  -0.193  -5.173 -0.4689  0.7275  0.2255
  311ARG     HN 3445  -2.211  -0.201  -5.112  1.2552  2.1294 -1.6473
  311ARG     CA 3446  -2.255  -0.137  -5.300 -0.1404  0.2584  0.1023
  311ARG     HA 3447  -2.340  -0.078  -5.333 -1.1503 -0.1481  1.8412
  311ARG     CB 3448  -2.136  -0.040  -5.293 -0.0396  0.1275  0.2034
  311ARG    HB1 3449  -2.096  -0.000  -5.389  0.3695 -0.4681  0.1195
  311ARG    HB2 3450  -2.058  -0.102  -5.243 -0.9988 -0.2217  1.3035
  311ARG     CG 3451  -2.162   0.077  -5.198  0.1112  0.1060  0.2715
  311ARG    HG1 3452  -2.208   0.035  -5.105  1.4131  1.1583  1.4473
  311ARG    HG2 3453  -2.241   0.139  -5.243  0.0704  0.7150  1.1488
  311ARG     CD 3454  -2.038   0.164  -5.172  0.3671 -0.2016  0.0956
  311ARG    HD1 3455  -2.003   0.226  -5.257 -0.6316  1.3961  0.7946
  311ARG    HD2 3456  -1.961   0.101  -5.122  0.1320  0.5974  1.5191
  311ARG     NE 3457  -2.087   0.252  -5.061  0.1071 -0.4536  0.1839
  311ARG     HE 3458  -2.179   0.245  -5.023  0.8296 -2.0268  1.8164
  311ARG     CZ 3459  -1.998   0.294  -4.967 -0.0898  0.3743  0.0022
  311ARG    NH1 3460  -1.862   0.280  -4.970 -0.1455 -0.2693  0.2678
  311ARG   HH11 3461  -1.825   0.260  -5.061  1.2357  1.2216  0.4609
  311ARG   HH12 3462  -1.802   0.306  -4.894 -0.5882 -3.2214  1.7485
  311ARG    NH2 3463  -2.054   0.366  -4.865 -0.0037  0.7001 -0.1789
  311ARG   HH21 3464  -2.150   0.393  -4.870  0.0077  0.6879 -0.4750
  311ARG   HH22 3465  -1.994   0.429  -4.817 -0.7564  2.0322 -0.9184
  311ARG      C 3466  -2.236  -0.239  -5.407  0.2910  0.0580  0.3698
  311ARG      O 3467  -2.261  -0.209  -5.523  0.0991  0.0283  0.4023
  312GLY      N 3468  -2.182  -0.357  -5.370 -0.0650 -0.2360 -0.0368
  312GLY     HN 3469  -2.141  -0.369  -5.280  2.6290  2.5302 -0.7108
  312GLY     CA 3470  -2.163  -0.471  -5.453 -0.0348 -0.2904  0.0446
  312GLY    HA1 3471  -2.112  -0.546  -5.394  0.5601  1.5436  1.9880
  312GLY    HA2 3472  -2.103  -0.449  -5.540 -2.1817  2.1067 -0.9661
  312GLY      C 3473  -2.280  -0.544  -5.509  0.1614  0.3247 -1.2116
  312GLY      O 3474  -2.397  -0.505  -5.502  0.0314 -0.1220 -0.7946
  313THR      N 3475  -2.246  -0.668  -5.547 -0.1345  0.0215 -0.5045
  313THR     HN 3476  -2.152  -0.687  -5.573  0.1474  0.1047  0.4152
  313THR     CA 3477  -2.356  -0.750  -5.589 -0.3510  0.0118  0.0623
  313THR     HA 3478  -2.455  -0.716  -5.562 -0.4816  0.7515 -1.2356
  313THR     CB 3479  -2.362  -0.762  -5.739 -0.1270 -0.0220  0.0565
  313THR     HB 3480  -2.442  -0.834  -5.764 -1.5912  1.7057 -0.4205
  313THR    OG1 3481  -2.242  -0.812  -5.796 -0.0862  0.3269 -0.1638
  313THR    HG1 3482  -2.267  -0.834  -5.886 -2.1649 -0.4429  0.5497
  313THR    CG2 3483  -2.402  -0.639  -5.823 -0.5304 -0.2474 -0.0835
  313THR   HG21 3484  -2.313  -0.574  -5.839  0.5174 -1.3874  0.8429
  313THR   HG22 3485  -2.489  -0.589  -5.776 -0.4411  0.8347 -1.0549
  313THR   HG23 3486  -2.443  -0.681  -5.917 -0.7881 -0.8246  0.2717
  313THR      C 3487  -2.360  -0.885  -5.527  0.3399  0.2114  0.5552
  313THR      O 3488  -2.463  -0.939  -5.487 -0.1118  0.6434 -0.0075
  314GLN      N 3489  -2.241  -0.942  -5.505  0.4231  0.1911  0.0651
  314GLN     HN 3490  -2.158  -0.891  -5.527 -0.7302  2.0767 -0.0730
  314GLN     CA 3491  -2.220  -1.060  -5.426  0.5150  0.1798  0.0221
  314GLN     HA 3492  -2.302  -1.130  -5.435  0.3054  0.3475  0.5940
  314GLN     CB 3493  -2.092  -1.141  -5.454  0.8240  0.5614  0.3176
  314GLN    HB1 3494  -2.090  -1.222  -5.378 -0.6280  0.5244  0.3470
  314GLN    HB2 3495  -2.010  -1.071  -5.429 -0.3175  1.2962  2.2378
  314GLN     CG 3496  -2.087  -1.193  -5.598 -0.5250  0.5784  0.2453
  314GLN    HG1 3497  -1.990  -1.244  -5.616 -1.4317 -1.4440  0.8718
  314GLN    HG2 3498  -2.083  -1.105  -5.666 -1.5281  0.6406  0.2547
  314GLN     CD 3499  -2.201  -1.281  -5.644 -0.1382  0.1139  0.1650
  314GLN    OE1 3500  -2.257  -1.361  -5.569 -0.5539  0.5283  0.3028
  314GLN    NE2 3501  -2.248  -1.258  -5.770 -0.1727  0.0239  0.1607
  314GLN   HE21 3502  -2.330  -1.313  -5.784 -2.4569  3.4589 -1.2921
  314GLN   HE22 3503  -2.190  -1.202  -5.829 -1.0479 -0.2428 -0.9797
  314GLN      C 3504  -2.222  -1.015  -5.284 -0.0783  0.1945  0.0115
  314GLN      O 3505  -2.148  -0.919  -5.262  0.5857 -0.4099  0.4645
  315LYS      N 3506  -2.300  -1.073  -5.191 -0.7685  0.2803 -0.5089
  315LYS     HN 3507  -2.340  -1.164  -5.206 -0.2293  0.1909 -1.4760
  315LYS     CA 3508  -2.304  -1.020  -5.058 -0.3345 -0.4149 -0.2140
  315LYS     HA 3509  -2.241  -0.933  -5.051 -0.7715 -0.2368  2.8223
  315LYS     CB 3510  -2.451  -0.987  -5.025 -0.2097  0.0049 -0.0765
  315LYS    HB1 3511  -2.445  -0.927  -4.932  1.6596  2.3391 -1.5747
  315LYS    HB2 3512  -2.506  -1.083  -5.018 -0.3212  0.0727 -0.0386
  315LYS     CG 3513  -2.538  -0.905  -5.120 -0.3105 -0.0451 -0.0274
  315LYS    HG1 3514  -2.644  -0.895  -5.089 -0.4181  0.7820 -0.6171
  315LYS    HG2 3515  -2.548  -0.953  -5.219  2.2181 -0.0864 -0.3192
  315LYS     CD 3516  -2.477  -0.772  -5.164  0.1933 -0.3655 -0.3008
  315LYS    HD1 3517  -2.376  -0.788  -5.206  0.7273 -1.2828  1.2661
  315LYS    HD2 3518  -2.461  -0.711  -5.072  2.2317 -1.9971  0.5033
  315LYS     CE 3519  -2.558  -0.687  -5.262 -0.0713 -0.3293 -0.0529
  315LYS    HE1 3520  -2.578  -0.751  -5.351  0.6972 -1.0287  0.2629
  315LYS    HE2 3521  -2.495  -0.606  -5.305 -2.0055  1.6715  0.6700
  315LYS     NZ 3522  -2.680  -0.619  -5.213  0.1410  0.0094  0.0102
  315LYS    HZ1 3523  -2.668  -0.578  -5.118 -3.4426 -1.6209  1.3450
  315LYS    HZ2 3524  -2.763  -0.680  -5.198  0.1749 -0.4261 -1.4784
  315LYS    HZ3 3525  -2.715  -0.540  -5.271  1.0459  0.2993 -0.1545
  315LYS      C 3526  -2.254  -1.101  -4.944 -0.0950  0.0963  0.0412
  315LYS      O 3527  -2.243  -1.057  -4.829  0.0034  0.5136 -0.1262
  316SER      N 3528  -2.213  -1.227  -4.964 -0.5336 -0.0567  0.0958
  316SER     HN 3529  -2.233  -1.274  -5.049  0.7599  0.0900 -0.3105
  316SER     CA 3530  -2.156  -1.308  -4.860  0.0806 -0.2229 -0.3650
  316SER     HA 3531  -2.102  -1.241  -4.795  2.2069  1.1318 -3.3049
  316SER     CB 3532  -2.257  -1.406  -4.797 -0.3351  0.3258 -0.1682
  316SER    HB1 3533  -2.342  -1.342  -4.767 -0.7328 -0.3507  0.1594
  316SER    HB2 3534  -2.213  -1.445  -4.703 -2.2901  2.7200  1.8711
  316SER     OG 3535  -2.296  -1.502  -4.895 -0.0665 -0.2322  0.2664
  316SER    HG1 3536  -2.360  -1.461  -4.953 -0.4180  0.5143  1.1488
  316SER      C 3537  -2.041  -1.383  -4.918  0.0372 -0.5182 -0.0690
  316SER      O 3538  -2.022  -1.396  -5.039 -0.0911  0.3225 -0.1809
  317ILE      N 3539  -1.953  -1.445  -4.838  0.4468 -0.1995 -0.2695
  317ILE     HN 3540  -1.958  -1.441  -4.738  0.4618 -1.8841 -0.1676
  317ILE     CA 3541  -1.864  -1.546  -4.887  0.4601 -0.1607 -0.3259
  317ILE     HA 3542  -1.884  -1.571  -4.990  0.7912  0.4346 -0.5446
  317ILE     CB 3543  -1.883  -1.672  -4.807  0.1566 -0.1160 -0.3260
  317ILE     HB 3544  -1.887  -1.643  -4.700  2.3986  0.6591 -0.3847
  317ILE    CG2 3545  -2.010  -1.748  -4.847  0.1264 -0.2809  0.0819
  317ILE   HG21 3546  -2.037  -1.821  -4.767  1.1900 -0.4066  0.3490
  317ILE   HG22 3547  -1.985  -1.787  -4.949  0.5153  2.4406 -0.9355
  317ILE   HG23 3548  -2.093  -1.676  -4.859  0.4843  0.4284  1.6681
  317ILE    CG1 3549  -1.764  -1.770  -4.813 -0.1036 -0.4562  0.0446
  317ILE   HG11 3550  -1.665  -1.722  -4.828 -0.9270  0.9569 -1.1709
  317ILE   HG12 3551  -1.776  -1.838  -4.899  1.9682 -0.8433  0.0271
  317ILE     CD 3552  -1.751  -1.849  -4.683  0.7073 -0.1040  0.1858
  317ILE    HD1 3553  -1.673  -1.928  -4.688  1.9960  1.1405  0.2114
  317ILE    HD2 3554  -1.848  -1.888  -4.646 -0.6602  3.4256  0.7435
  317ILE    HD3 3555  -1.717  -1.777  -4.606 -0.7258  0.2429  0.5359
  317ILE      C 3556  -1.729  -1.484  -4.871  0.4148 -0.1291 -0.0544
  317ILE      O 3557  -1.636  -1.504  -4.949  0.4231 -0.4640  0.0366
  327VAL      N 3558  -1.705  -1.408  -4.763  0.3167 -0.4027  0.1621
  327VAL     HN 3559  -1.774  -1.405  -4.692  0.4881 -1.3105  0.3780
  327VAL     CA 3560  -1.586  -1.331  -4.743  0.4538 -0.4527 -0.4433
  327VAL     HA 3561  -1.496  -1.373  -4.787  1.4188  2.5401 -1.6073
  327VAL     CB 3562  -1.567  -1.319  -4.595  0.1733 -0.2590 -0.4242
  327VAL     HB 3563  -1.659  -1.265  -4.563 -0.5195 -0.3159 -2.1963
  327VAL    CG1 3564  -1.437  -1.244  -4.565 -0.1081  0.2606 -0.4843
  327VAL   HG11 3565  -1.445  -1.136  -4.591 -3.8280  0.2990  0.3824
  327VAL   HG12 3566  -1.355  -1.289  -4.626 -0.3851  1.3181 -1.6951
  327VAL   HG13 3567  -1.416  -1.245  -4.456 -0.2088  1.3419 -0.4371
  327VAL    CG2 3568  -1.575  -1.456  -4.525  0.4231  0.1851  0.4927
  327VAL   HG21 3569  -1.497  -1.519  -4.572 -0.2487 -1.4375  1.4695
  327VAL   HG22 3570  -1.673  -1.508  -4.524  1.2888 -1.6606 -1.8620
  327VAL   HG23 3571  -1.550  -1.453  -4.417 -0.0598 -0.0024  0.6110
  327VAL      C 3572  -1.589  -1.196  -4.805 -0.0147  0.1322  0.8232
  327VAL      O 3573  -1.495  -1.141  -4.864 -0.8921  0.4486 -0.3252
  328GLN      N 3574  -1.705  -1.127  -4.811  0.1152  0.2965  0.0987
  328GLN     HN 3575  -1.784  -1.154  -4.757  1.3531 -3.3404  0.3971
  328GLN     CA 3576  -1.714  -1.001  -4.877  0.2913  0.0410 -0.4218
  328GLN     HA 3577  -1.667  -1.007  -4.974 -0.6836  3.0355 -1.2040
  328GLN     CB 3578  -1.854  -0.971  -4.933  0.1241  0.0899  0.0127
  328GLN    HB1 3579  -1.918  -0.986  -4.843  2.7893 -0.0293  1.9900
  328GLN    HB2 3580  -1.869  -0.874  -4.985 -1.2401 -2.0720 -4.1220
  328GLN     CG 3581  -1.894  -1.079  -5.035  0.0035  0.2589 -0.1200
  328GLN    HG1 3582  -2.001  -1.073  -5.066  0.3374  1.8286 -1.0803
  328GLN    HG2 3583  -1.885  -1.180  -4.990  0.7273  0.7364  0.8489
  328GLN     CD 3584  -1.812  -1.088  -5.162 -0.8002  0.0531 -0.6293
  328GLN    OE1 3585  -1.771  -1.196  -5.204  0.1013 -0.1949  0.8309
  328GLN    NE2 3586  -1.779  -0.976  -5.232  0.1156  0.0474 -0.2190
  328GLN   HE21 3587  -1.703  -0.974  -5.296  0.7366  0.5036  0.5149
  328GLN   HE22 3588  -1.833  -0.892  -5.224 -0.7561 -0.5743  0.6247
  328GLN      C 3589  -1.654  -0.881  -4.811  0.4666 -0.2674 -0.0151
  328GLN      O 3590  -1.667  -0.864  -4.690 -0.5231 -0.1773 -0.1199
  329VAL      N 3591  -1.576  -0.793  -4.876 -0.2170  0.3346 -0.0450
  329VAL     HN 3592  -1.559  -0.816  -4.971 -0.8593  0.7123 -0.2521
  329VAL     CA 3593  -1.524  -0.671  -4.823  0.0105  0.0897  0.3058
  329VAL     HA 3594  -1.587  -0.642  -4.740 -0.7454  1.0999 -0.5805
  329VAL     CB 3595  -1.539  -0.563  -4.927 -0.0165 -0.0822  0.1308
  329VAL     HB 3596  -1.466  -0.586  -5.007 -0.3953  0.0443 -0.2529
  329VAL    CG1 3597  -1.679  -0.559  -4.991 -0.2567 -0.0164  0.6546
  329VAL   HG11 3598  -1.703  -0.458  -5.029  2.4402  0.5649  0.2720
  329VAL   HG12 3599  -1.759  -0.589  -4.920 -2.4209  2.7785 -0.4055
  329VAL   HG13 3600  -1.686  -0.638  -5.069  0.2582  0.9332 -0.3802
  329VAL    CG2 3601  -1.512  -0.427  -4.862  0.1511 -0.2113  0.3329
  329VAL   HG21 3602  -1.509  -0.336  -4.926  0.1481 -0.3432  0.1481
  329VAL   HG22 3603  -1.414  -0.416  -4.810  1.2332  3.0569 -2.0508
  329VAL   HG23 3604  -1.584  -0.412  -4.778  0.2462 -0.2302  0.4186
  329VAL      C 3605  -1.389  -0.693  -4.765  0.1638  0.2368  0.0128
  329VAL      O 3606  -1.339  -0.628  -4.673  0.1561 -0.0791  0.2441
  330THR      N 3607  -1.315  -0.780  -4.837  0.1335  0.3065 -0.1014
  330THR     HN 3608  -1.342  -0.826  -4.921  1.7923 -1.4685  0.2918
  330THR     CA 3609  -1.179  -0.810  -4.806  0.2449  0.1300 -0.7467
  330THR     HA 3610  -1.165  -0.801  -4.699  1.2416 -0.9442 -0.7680
  330THR     CB 3611  -1.145  -0.951  -4.845  0.1409 -0.0768 -0.0996
  330THR     HB 3612  -1.153  -0.969  -4.954  1.9584  1.4880 -0.5440
  330THR    OG1 3613  -1.230  -1.032  -4.766  0.1888  0.2287  0.2687
  330THR    HG1 3614  -1.320  -1.017  -4.795  0.1015 -0.8802 -0.0834
  330THR    CG2 3615  -1.001  -0.980  -4.798  0.2259 -0.1011 -0.3715
  330THR   HG21 3616  -0.923  -0.944  -4.868  1.3674  0.2659  1.0359
  330THR   HG22 3617  -0.989  -1.090  -4.791 -2.2091 -0.4393 -0.4901
  330THR   HG23 3618  -0.986  -0.935  -4.697 -0.9485  1.8717 -1.0060
  330THR      C 3619  -1.097  -0.709  -4.879  0.8790 -0.3326 -0.6848
  330THR      O 3620  -1.129  -0.684  -4.995 -0.0251  0.2312 -0.3218
  331ARG      N 3621  -0.998  -0.638  -4.823  0.2075 -0.2301  0.3907
  331ARG     HN 3622  -0.970  -0.666  -4.731  0.0555 -1.0401  0.2009
  331ARG     CA 3623  -0.941  -0.527  -4.891  0.2007 -0.2040  0.4271
  331ARG     HA 3624  -1.007  -0.509  -4.975  1.3664 -1.1672 -0.7370
  331ARG     CB 3625  -0.938  -0.400  -4.804  0.1633  0.2423 -0.2162
  331ARG    HB1 3626  -0.872  -0.321  -4.846 -0.1745  1.2108  1.0150
  331ARG    HB2 3627  -0.895  -0.423  -4.705 -0.1581 -0.3847 -0.2200
  331ARG     CG 3628  -1.077  -0.339  -4.785  0.3128  0.5282 -0.0197
  331ARG    HG1 3629  -1.078  -0.252  -4.716 -2.1936  0.0093  0.7169
  331ARG    HG2 3630  -1.147  -0.421  -4.757 -0.3681  0.8038 -0.8532
  331ARG     CD 3631  -1.134  -0.280  -4.914  0.0447  0.1569 -0.0740
  331ARG    HD1 3632  -1.244  -0.284  -4.917  0.0066  1.1506 -0.7683
  331ARG    HD2 3633  -1.103  -0.335  -5.006 -0.0928 -1.4268  0.8033
  331ARG     NE 3634  -1.092  -0.138  -4.933  0.4297 -0.0223 -0.5955
  331ARG     HE 3635  -1.000  -0.108  -4.908 -0.2270  1.5623  0.0430
  331ARG     CZ 3636  -1.151  -0.055  -5.024  0.3147 -0.1402 -0.6290
  331ARG    NH1 3637  -1.252  -0.096  -5.106 -0.0868  0.1394 -0.2799
  331ARG   HH11 3638  -1.282  -0.191  -5.112 -0.6182  0.3569 -1.3113
  331ARG   HH12 3639  -1.307  -0.021  -5.144 -1.0233  0.4129  1.5109
  331ARG    NH2 3640  -1.124   0.079  -5.025 -0.4143  0.0116 -0.7285
  331ARG   HH21 3641  -1.069   0.111  -4.948 -1.1592  0.0048 -0.1904
  331ARG   HH22 3642  -1.134   0.137  -5.106 -2.3793  2.9208  1.4422
  331ARG      C 3643  -0.804  -0.567  -4.936 -0.2936 -1.0268 -0.3727
  331ARG      O 3644  -0.734  -0.625  -4.854 -0.1582 -0.5791 -0.1674
  332PRO      N 3645  -0.761  -0.534  -5.054  0.0064 -0.4659 -0.1095
  332PRO     CD 3646  -0.844  -0.562  -5.171 -0.3881 -0.1474  0.0901
  332PRO    HD1 3647  -0.927  -0.489  -5.166  0.3584  1.1254 -3.3354
  332PRO    HD2 3648  -0.887  -0.664  -5.178 -0.1547 -0.1123 -3.0880
  332PRO     CA 3649  -0.623  -0.515  -5.089 -0.1094  0.7322  0.0237
  332PRO     HA 3650  -0.573  -0.610  -5.101  0.0081  0.6247  1.2503
  332PRO     CB 3651  -0.638  -0.451  -5.226 -0.0446 -0.0646 -0.3637
  332PRO    HB1 3652  -0.551  -0.465  -5.294  0.2273 -0.8734  0.1394
  332PRO    HB2 3653  -0.658  -0.342  -5.215  0.7265  0.0453  0.0195
  332PRO     CG 3654  -0.760  -0.517  -5.292 -0.4917  0.2339  0.1584
  332PRO    HG1 3655  -0.814  -0.444  -5.355  0.4046 -1.3156 -2.5535
  332PRO    HG2 3656  -0.724  -0.603  -5.353  0.3178 -0.7044  1.8731
  332PRO      C 3657  -0.538  -0.444  -4.990 -0.0311  0.3393  0.2404
  332PRO      O 3658  -0.599  -0.362  -4.921 -0.2825  0.2276  0.1515
  333ASP      N 3659  -0.406  -0.470  -4.977  0.0299  0.3782 -0.3085
  333ASP     HN 3660  -0.362  -0.542  -5.031  0.7232  0.5294  0.0470
  333ASP     CA 3661  -0.316  -0.401  -4.891  0.1436  0.1348 -0.2284
  333ASP     HA 3662  -0.346  -0.412  -4.788  1.6854  0.0088  0.2185
  333ASP     CB 3663  -0.177  -0.463  -4.910  0.1023  0.0953 -0.3912
  333ASP    HB1 3664  -0.101  -0.401  -4.860  0.2936 -0.4948  0.0629
  333ASP    HB2 3665  -0.156  -0.469  -5.019 -2.6908 -1.5314 -0.9558
  333ASP     CG 3666  -0.165  -0.602  -4.848 -0.3664  0.1990 -0.0578
  333ASP    OD1 3667  -0.057  -0.663  -4.872 -0.3854  0.1811 -0.0980
  333ASP    OD2 3668  -0.258  -0.650  -4.779 -0.2860 -0.4418 -0.3858
  333ASP      C 3669  -0.310  -0.253  -4.908 -0.0118  0.1868  0.1598
  333ASP      O 3670  -0.313  -0.172  -4.815  0.2136  0.4600 -0.0696
  334GLN      N 3671  -0.308  -0.198  -5.031  0.4055 -0.3041 -0.0548
  334GLN     HN 3672  -0.305  -0.258  -5.110  1.8448  0.6353 -0.7442
  334GLN     CA 3673  -0.295  -0.059  -5.060  0.0342 -0.3893 -0.6310
  334GLN     HA 3674  -0.239  -0.008  -4.984  1.0157  0.7204 -2.0346
  334GLN     CB 3675  -0.232  -0.028  -5.197 -0.8106  0.0215 -0.9342
  334GLN    HB1 3676  -0.223   0.082  -5.212 -1.3924  0.1343 -0.4851
  334GLN    HB2 3677  -0.290  -0.061  -5.286 -0.0501 -2.8767 -0.4565
  334GLN     CG 3678  -0.100  -0.102  -5.219 -0.6203 -0.0941  0.5137
  334GLN    HG1 3679  -0.056  -0.061  -5.312  0.3045  0.7885  1.3281
  334GLN    HG2 3680  -0.118  -0.211  -5.231  1.3830 -0.2898 -1.2167
  334GLN     CD 3681   0.001  -0.071  -5.111 -0.5660 -0.1440  0.4776
  334GLN    OE1 3682   0.002   0.039  -5.054  0.0947  0.0392  0.1233
  334GLN    NE2 3683   0.099  -0.161  -5.081 -0.2959  0.1449  0.4771
  334GLN   HE21 3684   0.105  -0.250  -5.126  1.8687 -0.2520  1.4532
  334GLN   HE22 3685   0.171  -0.144  -5.014 -1.4838 -0.5563  2.0157
  334GLN      C 3686  -0.436  -0.009  -5.067  0.1516  0.1421  0.6290
  334GLN      O 3687  -0.460   0.099  -5.120  0.5243 -0.3626 -0.6017
  335ALA      N 3688  -0.536  -0.085  -5.018  0.1363 -0.2544 -0.0074
  335ALA     HN 3689  -0.514  -0.176  -4.982 -0.4090  0.4729  2.3544
  335ALA     CA 3690  -0.673  -0.045  -5.011  0.0626 -0.4642 -0.2183
  335ALA     HA 3691  -0.681   0.058  -5.042 -1.6428 -1.0255 -1.7293
  335ALA     CB 3692  -0.762  -0.130  -5.102 -0.2274  0.1954 -0.5612
  335ALA    HB1 3693  -0.779  -0.236  -5.073  0.9531 -0.2407 -1.3685
  335ALA    HB2 3694  -0.709  -0.152  -5.197 -1.4351 -1.6194 -0.8585
  335ALA    HB3 3695  -0.855  -0.076  -5.127 -1.1428 -1.4585 -0.9025
  335ALA      C 3696  -0.721  -0.051  -4.870 -0.0966 -0.8280 -0.2890
  335ALA      O 3697  -0.842  -0.046  -4.846 -0.0240 -0.1068 -0.0414
  336ARG      N 3698  -0.629  -0.060  -4.772 -0.2825  0.1495 -0.0220
  336ARG     HN 3699  -0.537  -0.081  -4.804 -0.7096 -0.1483 -1.1028
  336ARG     CA 3700  -0.645  -0.044  -4.631  0.1185 -0.1223  0.0562
  336ARG     HA 3701  -0.729   0.020  -4.609  0.4689  0.0347  0.9910
  336ARG     CB 3702  -0.674  -0.178  -4.562  0.0277 -0.0887  0.0834
  336ARG    HB1 3703  -0.763  -0.224  -4.610 -0.7731  1.6123 -0.1334
  336ARG    HB2 3704  -0.704  -0.162  -4.456  0.9136  1.3371  0.1420
  336ARG     CG 3705  -0.571  -0.291  -4.576 -0.2874 -0.2917 -0.6248
  336ARG    HG1 3706  -0.476  -0.268  -4.523  1.0509 -1.2242 -2.4885
  336ARG    HG2 3707  -0.535  -0.298  -4.681  0.0715  0.3887 -0.5538
  336ARG     CD 3708  -0.619  -0.433  -4.546  0.0168 -0.1808  0.3934
  336ARG    HD1 3709  -0.541  -0.510  -4.564 -2.1896 -2.0034 -2.1066
  336ARG    HD2 3710  -0.694  -0.466  -4.620 -2.3165 -1.0979  3.0164
  336ARG     NE 3711  -0.678  -0.451  -4.410 -0.4487 -0.7910  0.1146
  336ARG     HE 3712  -0.776  -0.431  -4.406 -0.2365  1.5410 -2.8064
  336ARG     CZ 3713  -0.619  -0.520  -4.308 -0.3741 -0.9708 -0.0479
  336ARG    NH1 3714  -0.487  -0.551  -4.319 -0.1311 -0.0178  0.0400
  336ARG   HH11 3715  -0.429  -0.520  -4.394  1.6353 -1.5712  0.6852
  336ARG   HH12 3716  -0.437  -0.605  -4.251 -0.4503  1.0301  1.1546
  336ARG    NH2 3717  -0.688  -0.554  -4.195 -0.5971 -0.0851  0.0914
  336ARG   HH21 3718  -0.645  -0.598  -4.116 -0.3958  2.9175  1.8472
  336ARG   HH22 3719  -0.784  -0.525  -4.191  0.1824  2.8902 -0.2513
  336ARG      C 3720  -0.523   0.018  -4.571  0.3148 -0.0438 -0.4222
  336ARG      O 3721  -0.456  -0.029  -4.480 -0.5089 -0.0622  0.1831
  337MET      N 3722  -0.490   0.135  -4.629 -0.0785  0.1526 -0.2576
  337MET     HN 3723  -0.556   0.165  -4.696  0.5621 -0.0977 -1.0166
  337MET     CA 3724  -0.383   0.226  -4.599 -0.2086  0.2432 -0.0603
  337MET     HA 3725  -0.289   0.175  -4.617  0.3802  1.6299 -1.0288
  337MET     CB 3726  -0.391   0.344  -4.696  0.5121  0.2145 -0.1616
  337MET    HB1 3727  -0.342   0.441  -4.673 -0.0818  0.6770 -0.7941
  337MET    HB2 3728  -0.497   0.370  -4.718 -0.2042 -1.4330  1.1400
  337MET     CG 3729  -0.333   0.315  -4.835  0.0033 -0.2983 -0.2677
  337MET    HG1 3730  -0.350   0.397  -4.907 -0.8664  1.2742  1.6256
  337MET    HG2 3731  -0.388   0.227  -4.876 -0.8299  0.5381 -0.9800
  337MET     SD 3732  -0.160   0.274  -4.874  0.0903 -0.0936 -0.0935
  337MET     CE 3733  -0.064   0.381  -4.762 -0.8698  0.9115 -0.2070
  337MET    HE1 3734  -0.018   0.472  -4.804  0.2970 -0.4531 -2.0441
  337MET    HE2 3735   0.021   0.317  -4.730 -0.5989  0.1045 -2.3631
  337MET    HE3 3736  -0.121   0.414  -4.672 -0.3645  1.5293 -0.1093
  337MET      C 3737  -0.378   0.271  -4.457 -0.0925 -0.4591  0.1632
  337MET      O 3738  -0.272   0.272  -4.394 -0.2384 -0.3925  0.4067
  338ASP      N 3739  -0.490   0.299  -4.388  0.0613  0.6653 -0.0294
  338ASP     HN 3740  -0.572   0.297  -4.444 -0.4057 -1.3126  0.6306
  338ASP     CA 3741  -0.506   0.326  -4.249 -0.3708 -0.2446  0.1052
  338ASP     HA 3742  -0.443   0.411  -4.226 -1.0368  0.6706 -1.3318
  338ASP     CB 3743  -0.651   0.356  -4.208 -0.3332 -0.0369  0.0894
  338ASP    HB1 3744  -0.645   0.393  -4.104  1.3407  0.5606 -0.2008
  338ASP    HB2 3745  -0.716   0.266  -4.220  0.3047 -0.4089 -0.6094
  338ASP     CG 3746  -0.721   0.463  -4.291 -0.0361  0.2600  0.2239
  338ASP    OD1 3747  -0.658   0.520  -4.384 -0.1459 -0.4013 -0.2605
  338ASP    OD2 3748  -0.842   0.487  -4.269 -0.2123 -0.3029 -0.0999
  338ASP      C 3749  -0.456   0.220  -4.157  0.7164 -0.0612 -0.2650
  338ASP      O 3750  -0.384   0.242  -4.059  0.1656  0.0649  0.1171
  339ILE      N 3751  -0.485   0.093  -4.190  0.7186 -0.0667 -0.2464
  339ILE     HN 3752  -0.543   0.073  -4.268  0.3068  1.3414 -0.3398
  339ILE     CA 3753  -0.438  -0.024  -4.124 -0.0468 -0.2340  0.0089
  339ILE     HA 3754  -0.428  -0.007  -4.018  1.9668 -2.1176  0.2015
  339ILE     CB 3755  -0.521  -0.147  -4.151  0.0219 -0.1927 -0.3912
  339ILE     HB 3756  -0.513  -0.172  -4.259  0.0223  2.4325 -1.0861
  339ILE    CG2 3757  -0.468  -0.268  -4.073  0.1499 -0.3012 -0.6473
  339ILE   HG21 3758  -0.533  -0.358  -4.074  1.3352 -1.3909  3.5048
  339ILE   HG22 3759  -0.471  -0.239  -3.966  1.2988  1.0589 -0.9624
  339ILE   HG23 3760  -0.362  -0.296  -4.088  0.7618  1.8187 -0.5912
  339ILE    CG1 3761  -0.672  -0.125  -4.137  0.0727 -0.0592 -0.0476
  339ILE   HG11 3762  -0.714  -0.227  -4.149  1.3354 -0.4848 -0.9445
  339ILE   HG12 3763  -0.707  -0.071  -4.227  2.5769  0.3327 -0.8562
  339ILE     CD 3764  -0.740  -0.043  -4.026 -0.5473  0.3705 -0.7336
  339ILE    HD1 3765  -0.700   0.060  -4.027  0.0880  0.1383 -0.1809
  339ILE    HD2 3766  -0.719  -0.091  -3.928 -0.1439  0.0129 -0.9903
  339ILE    HD3 3767  -0.851  -0.050  -4.032 -0.7217  1.4919  0.7416
  339ILE      C 3768  -0.293  -0.047  -4.152 -0.0038 -0.2166  0.2186
  339ILE      O 3769  -0.217  -0.082  -4.061  0.1272 -0.6158 -0.0417
  340ARG      N 3770  -0.238  -0.024  -4.272  0.0421  0.8112  0.4290
  340ARG     HN 3771  -0.296  -0.004  -4.351 -1.4670  2.0578  1.7846
  340ARG     CA 3772  -0.098  -0.046  -4.292 -0.0608  0.0294  0.5137
  340ARG     HA 3773  -0.077  -0.138  -4.240  0.0047  2.5664  5.5200
  340ARG     CB 3774  -0.065  -0.055  -4.442 -0.2330  0.0820  0.4727
  340ARG    HB1 3775   0.045  -0.060  -4.447 -0.3419 -2.6538 -0.4122
  340ARG    HB2 3776  -0.099   0.036  -4.497 -1.2767 -0.2269  0.5818
  340ARG     CG 3777  -0.120  -0.174  -4.520  0.1322  0.1949  0.0402
  340ARG    HG1 3778  -0.229  -0.152  -4.517 -0.2773 -1.6861  1.4770
  340ARG    HG2 3779  -0.102  -0.269  -4.465 -2.5383  0.9374  2.3722
  340ARG     CD 3780  -0.074  -0.200  -4.664 -0.0336 -0.5512  0.1152
  340ARG    HD1 3781  -0.106  -0.122  -4.737 -3.4595 -2.5735 -0.8056
  340ARG    HD2 3782  -0.123  -0.296  -4.691  2.1688 -1.4605 -0.8173
  340ARG     NE 3783   0.072  -0.227  -4.670  0.0399 -0.0344 -0.5179
  340ARG     HE 3784   0.101  -0.313  -4.629 -2.4919  0.4704  2.7931
  340ARG     CZ 3785   0.164  -0.128  -4.693 -0.1380  0.2562  0.0092
  340ARG    NH1 3786   0.151  -0.014  -4.766 -0.0571  0.1478 -0.1759
  340ARG   HH11 3787   0.075  -0.005  -4.830  1.2249  1.1895 -1.6218
  340ARG   HH12 3788   0.216   0.062  -4.759  2.4607 -1.7245 -1.3541
  340ARG    NH2 3789   0.279  -0.141  -4.621 -0.2299  0.1361  0.1358
  340ARG   HH21 3790   0.293  -0.229  -4.576  0.0060 -0.1563 -0.5096
  340ARG   HH22 3791   0.353  -0.076  -4.638 -0.4184  0.0547 -1.0144
  340ARG      C 3792  -0.011   0.057  -4.229  0.0658 -0.0024  0.3908
  340ARG      O 3793   0.087   0.017  -4.164  0.0847 -0.4006  0.1231
  341LEU      N 3794  -0.042   0.187  -4.236  0.0830 -0.0246 -0.1175
  341LEU     HN 3795  -0.125   0.223  -4.278  0.6059  2.0444  0.5115
  341LEU     CA 3796   0.023   0.288  -4.157 -0.0970 -0.2000  0.2582
  341LEU     HA 3797   0.128   0.297  -4.181  0.0806  0.0048  1.1054
  341LEU     CB 3798  -0.030   0.429  -4.189 -0.2295 -0.2318  0.3343
  341LEU    HB1 3799  -0.136   0.441  -4.161 -0.7508  1.2359 -2.0016
  341LEU    HB2 3800  -0.028   0.432  -4.300  2.9856 -0.8730  0.2651
  341LEU     CG 3801   0.045   0.549  -4.129 -0.1537  0.0969 -0.4015
  341LEU     HG 3802   0.029   0.544  -4.019  0.8643  0.9028 -0.1977
  341LEU    CD1 3803   0.197   0.550  -4.149 -0.0806  0.6237  0.1469
  341LEU   HD11 3804   0.203   0.545  -4.259 -2.0701 -1.1429  0.0604
  341LEU   HD12 3805   0.251   0.461  -4.110 -1.9723  0.2752  2.1933
  341LEU   HD13 3806   0.248   0.645  -4.122  1.2635  0.3839 -1.3727
  341LEU    CD2 3807  -0.024   0.669  -4.195 -0.7869  0.2469  0.5090
  341LEU   HD21 3808  -0.126   0.667  -4.150 -1.4020 -0.1832 -0.8323
  341LEU   HD22 3809  -0.026   0.652  -4.305 -1.4760 -0.2804  0.5992
  341LEU   HD23 3810   0.033   0.762  -4.173  0.5228 -0.6209  0.8612
  341LEU      C 3811   0.022   0.267  -4.010  0.3042  0.2543  0.3286
  341LEU      O 3812   0.117   0.297  -3.939  1.0481 -1.1698 -0.0188
  342ALA      N 3813  -0.089   0.204  -3.967  0.1931 -0.0767 -0.4242
  342ALA     HN 3814  -0.157   0.181  -4.036 -0.8255  0.9971  0.1846
  342ALA     CA 3815  -0.111   0.162  -3.832  0.4011  0.3141 -0.2685
  342ALA     HA 3816  -0.113   0.255  -3.777 -1.1472 -0.6475  1.3849
  342ALA     CB 3817  -0.253   0.106  -3.821  0.4070  0.2342 -0.5993
  342ALA    HB1 3818  -0.279   0.096  -3.713 -0.4463  0.4619 -0.7769
  342ALA    HB2 3819  -0.265   0.008  -3.872  1.5135  0.0886 -0.5906
  342ALA    HB3 3820  -0.324   0.183  -3.858 -0.9603 -1.4855 -1.7075
  342ALA      C 3821  -0.014   0.059  -3.783 -0.5960 -0.4470  0.1407
  342ALA      O 3822   0.056   0.068  -3.683  0.5649 -0.1817 -0.6697
  343LYS      N 3823   0.006  -0.041  -3.871 -0.3699 -0.4436  0.1890
  343LYS     HN 3824  -0.027  -0.040  -3.965 -0.3788  0.1054  0.1906
  343LYS     CA 3825   0.097  -0.146  -3.841  0.1332 -0.1603 -0.3043
  343LYS     HA 3826   0.067  -0.201  -3.752 -1.0688 -0.2430 -0.7556
  343LYS     CB 3827   0.085  -0.260  -3.943 -0.5749 -0.0279 -0.3734
  343LYS    HB1 3828   0.161  -0.336  -3.913 -0.0944  1.1129  1.4436
  343LYS    HB2 3829   0.092  -0.225  -4.048  1.1738  2.0375  0.3545
  343LYS     CG 3830  -0.045  -0.339  -3.933 -0.9211  0.6058  0.1908
  343LYS    HG1 3831  -0.126  -0.264  -3.922 -0.7485  0.8088  0.0791
  343LYS    HG2 3832  -0.036  -0.403  -3.842  1.4183 -2.6886 -2.1261
  343LYS     CD 3833  -0.077  -0.431  -4.051 -0.0520  0.3124  0.1743
  343LYS    HD1 3834  -0.075  -0.371  -4.145 -1.8958  2.9792  1.7093
  343LYS    HD2 3835  -0.182  -0.467  -4.043  0.1214 -0.1309  0.4702
  343LYS     CE 3836   0.024  -0.543  -4.077 -0.7655 -0.2989 -0.0121
  343LYS    HE1 3837   0.126  -0.501  -4.089 -0.5413 -0.2137  1.8634
  343LYS    HE2 3838  -0.005  -0.599  -4.168  1.5050  1.4990 -1.9482
  343LYS     NZ 3839   0.024  -0.642  -3.967 -0.5875 -0.4507 -0.1478
  343LYS    HZ1 3840  -0.073  -0.663  -3.937 -0.8129  1.1502  0.3277
  343LYS    HZ2 3841   0.070  -0.608  -3.880 -0.6899 -2.6508  0.8378
  343LYS    HZ3 3842   0.076  -0.727  -3.998  0.4040  0.4168 -0.9234
  343LYS      C 3843   0.244  -0.123  -3.825  0.0157  0.1648  0.3447
  343LYS      O 3844   0.312  -0.190  -3.748  0.5421  0.6445  0.3056
  344THR      N 3845   0.297  -0.025  -3.900 -0.1312  0.2202  0.3128
  344THR     HN 3846   0.230   0.006  -3.967  0.2960 -0.2861 -0.3563
  344THR     CA 3847   0.426   0.035  -3.885  0.2006 -0.4107  0.0060
  344THR     HA 3848   0.499  -0.045  -3.879  0.1036 -0.3696  2.6609
  344THR     CB 3849   0.472   0.105  -4.010  0.0209 -0.1700  0.0734
  344THR     HB 3850   0.402   0.187  -4.036  0.8437  0.0656 -1.5285
  344THR    OG1 3851   0.499   0.012  -4.113 -0.1738 -0.3338  0.1695
  344THR    HG1 3852   0.429   0.019  -4.179  0.6443 -1.1328 -0.8178
  344THR    CG2 3853   0.608   0.173  -3.985 -0.1522  0.1951  0.0261
  344THR   HG21 3854   0.610   0.261  -3.917  1.8159 -2.8596  4.3857
  344THR   HG22 3855   0.652   0.196  -4.084  0.7989  1.9946  0.8125
  344THR   HG23 3856   0.679   0.101  -3.938  3.4467  2.9241 -0.7671
  344THR      C 3857   0.448   0.111  -3.759 -0.1714 -0.3158  0.0145
  344THR      O 3858   0.544   0.091  -3.685 -0.1619 -0.3548 -0.0083
  345LEU      N 3859   0.350   0.189  -3.708 -0.3745 -0.8314  0.4261
  345LEU     HN 3860   0.269   0.210  -3.762 -0.1802 -0.8005  0.1408
  345LEU     CA 3861   0.367   0.254  -3.582  0.0135  0.1175 -0.1044
  345LEU     HA 3862   0.472   0.278  -3.579  0.9428 -3.4312  0.5152
  345LEU     CB 3863   0.290   0.387  -3.578 -0.7168 -0.3099  0.2211
  345LEU    HB1 3864   0.279   0.418  -3.472 -2.2749  0.4869 -0.1279
  345LEU    HB2 3865   0.187   0.351  -3.601 -1.8364  1.2080  2.4702
  345LEU     CG 3866   0.338   0.497  -3.675 -0.2881 -0.5085  0.2055
  345LEU     HG 3867   0.388   0.471  -3.770  0.6498  1.1919  0.1919
  345LEU    CD1 3868   0.207   0.568  -3.716  0.1313 -0.0419 -0.3405
  345LEU   HD11 3869   0.157   0.603  -3.624  1.7899  1.3581  0.0774
  345LEU   HD12 3870   0.141   0.491  -3.762 -0.5384  1.3266 -1.7603
  345LEU   HD13 3871   0.220   0.652  -3.786  1.3896 -1.9998 -2.6028
  345LEU    CD2 3872   0.446   0.582  -3.607 -0.5890  0.2475 -0.2482
  345LEU   HD21 3873   0.417   0.630  -3.511 -0.5539  1.2625 -0.7384
  345LEU   HD22 3874   0.490   0.662  -3.671 -1.3452  0.6729 -0.2499
  345LEU   HD23 3875   0.525   0.507  -3.587  0.0836  0.5218 -1.7435
  345LEU      C 3876   0.326   0.171  -3.465 -0.3198  0.5960  0.1212
  345LEU      O 3877   0.371   0.204  -3.356 -0.6268 -0.3973  0.5575
  346VAL      N 3878   0.248   0.064  -3.490  0.0289  0.3378  0.1322
  346VAL     HN 3879   0.204   0.044  -3.577 -2.2295 -1.8617  1.6350
  346VAL     CA 3880   0.219  -0.036  -3.392 -0.1452 -0.0088 -0.2723
  346VAL     HA 3881   0.187   0.017  -3.303  2.6339 -1.9495  2.0754
  346VAL     CB 3882   0.094  -0.111  -3.428 -0.2547 -0.0495  0.1925
  346VAL     HB 3883   0.092  -0.145  -3.533  3.5426  0.6262 -0.2429
  346VAL    CG1 3884   0.069  -0.234  -3.339 -0.1773 -0.7716 -0.7677
  346VAL   HG11 3885   0.146  -0.313  -3.355  1.8034  0.7131  0.8443
  346VAL   HG12 3886  -0.027  -0.288  -3.350 -0.4924 -0.5940  0.8312
  346VAL   HG13 3887   0.066  -0.203  -3.232 -1.1314 -0.5380 -0.8540
  346VAL    CG2 3888  -0.026  -0.017  -3.405  0.2553  0.5301  0.5050
  346VAL   HG21 3889  -0.044   0.011  -3.299  2.2408 -0.9981  1.3308
  346VAL   HG22 3890  -0.122  -0.059  -3.441  1.0921 -2.4935  1.4451
  346VAL   HG23 3891  -0.023   0.075  -3.466  2.0501  1.7470  2.2879
  346VAL      C 3892   0.332  -0.124  -3.353 -0.0793  0.3028  0.2523
  346VAL      O 3893   0.337  -0.177  -3.242 -0.9466 -0.6821 -0.1528
  347LEU      N 3894   0.435  -0.139  -3.438  0.0647 -0.0164  0.4809
  347LEU     HN 3895   0.444  -0.078  -3.516  1.4729 -1.4636 -0.5744
  347LEU     CA 3896   0.549  -0.221  -3.409  0.5134  0.3842 -0.1194
  347LEU     HA 3897   0.509  -0.321  -3.399  3.2533 -0.8600 -0.7868
  347LEU     CB 3898   0.645  -0.216  -3.529  0.4361 -0.5455 -0.2295
  347LEU    HB1 3899   0.636  -0.116  -3.576  1.8643 -0.9526 -1.4838
  347LEU    HB2 3900   0.595  -0.281  -3.605  1.1182 -2.2819  0.7390
  347LEU     CG 3901   0.792  -0.254  -3.501  0.6393  0.4816  0.1167
  347LEU     HG 3902   0.841  -0.182  -3.432 -1.4087  1.7613  0.3635
  347LEU    CD1 3903   0.798  -0.403  -3.467 -0.0818  0.4174 -0.0141
  347LEU   HD11 3904   0.754  -0.430  -3.368  0.4120 -0.7897 -0.1053
  347LEU   HD12 3905   0.904  -0.436  -3.461  0.9011  3.2726 -0.0552
  347LEU   HD13 3906   0.736  -0.453  -3.544 -0.0095  0.7144 -0.2651
  347LEU    CD2 3907   0.872  -0.234  -3.631 -0.1176  0.4073 -0.3719
  347LEU   HD21 3908   0.886  -0.125  -3.649  1.0723  0.3359  0.0282
  347LEU   HD22 3909   0.818  -0.276  -3.718 -1.8488  1.6412  0.0533
  347LEU   HD23 3910   0.971  -0.283  -3.618 -0.5482 -1.1634 -2.4743
  347LEU      C 3911   0.616  -0.178  -3.284 -0.1572  0.3984  0.2412
  347LEU      O 3912   0.634  -0.270  -3.205  0.6522  0.5757  0.2786
  348ILE      N 3913   0.650  -0.049  -3.266  0.7461  0.2112 -0.0330
  348ILE     HN 3914   0.638   0.015  -3.341  1.7816  0.1563 -0.2523
  348ILE     CA 3915   0.716   0.006  -3.151 -0.0205  0.2574  0.3988
  348ILE     HA 3916   0.806  -0.052  -3.137  0.2560 -0.3421 -2.9464
  348ILE     CB 3917   0.772   0.141  -3.182  0.5481 -0.1970 -0.6311
  348ILE     HB 3918   0.844   0.135  -3.266  0.2058  3.2348 -1.3239
  348ILE    CG2 3919   0.656   0.228  -3.233  0.3310  0.0238  0.2070
  348ILE   HG21 3920   0.617   0.187  -3.329  0.3310 -0.2383  0.3169
  348ILE   HG22 3921   0.694   0.330  -3.252 -1.3510  0.5923 -0.2592
  348ILE   HG23 3922   0.569   0.225  -3.164  0.2975 -4.0104  0.2749
  348ILE    CG1 3923   0.838   0.220  -3.067  0.0499  0.0301 -0.4980
  348ILE   HG11 3924   0.773   0.221  -2.977 -0.9944 -0.7019 -1.2255
  348ILE   HG12 3925   0.862   0.325  -3.097  0.9001  0.1925  0.6712
  348ILE     CD 3926   0.974   0.161  -3.029  0.3410  0.6941 -0.4939
  348ILE    HD1 3927   1.033   0.162  -3.123 -0.5448  0.6107 -1.0630
  348ILE    HD2 3928   0.965   0.060  -2.983  0.2984  0.4305 -1.0744
  348ILE    HD3 3929   1.033   0.228  -2.962  0.1837 -0.4081  0.7701
  348ILE      C 3930   0.636   0.004  -3.026  0.1294 -0.1520  0.4912
  348ILE      O 3931   0.693   0.000  -2.917  0.5465 -0.1483  0.2771
  349LEU      N 3932   0.503   0.010  -3.042  0.1656 -0.0326  0.2340
  349LEU     HN 3933   0.465   0.023  -3.134  2.1771 -3.4376 -1.2702
  349LEU     CA 3934   0.409  -0.000  -2.934  0.1370 -0.1293  0.2002
  349LEU     HA 3935   0.437   0.074  -2.861  3.0469  0.6167 -1.4781
  349LEU     CB 3936   0.269   0.026  -2.990  0.0223 -0.2101  0.4489
  349LEU    HB1 3937   0.247  -0.060  -3.057 -0.6409  0.5534 -0.3317
  349LEU    HB2 3938   0.280   0.119  -3.049  0.3552 -0.0349  0.7859
  349LEU     CG 3939   0.155   0.046  -2.888 -0.5322 -0.0609 -0.1916
  349LEU     HG 3940   0.139  -0.054  -2.842  0.4581  1.0969  2.8946
  349LEU    CD1 3941   0.206   0.138  -2.776 -0.1510 -0.1777 -0.2665
  349LEU   HD11 3942   0.265   0.217  -2.827  1.5915 -1.5127 -0.3869
  349LEU   HD12 3943   0.277   0.097  -2.701 -0.0103 -2.0896 -1.3739
  349LEU   HD13 3944   0.128   0.197  -2.722  0.3255  0.4858 -0.2884
  349LEU    CD2 3945   0.032   0.089  -2.970 -0.5126 -0.7955 -0.6226
  349LEU   HD21 3946   0.049   0.189  -3.016  1.5459 -0.5327  0.5695
  349LEU   HD22 3947  -0.048   0.102  -2.893  0.3932  0.1681  0.1889
  349LEU   HD23 3948   0.005   0.015  -3.048  2.5924  0.8307 -3.5250
  349LEU      C 3949   0.419  -0.133  -2.868 -0.4298 -0.1849  0.1726
  349LEU      O 3950   0.419  -0.147  -2.745  0.0514 -0.3306  0.1579
  350VAL      N 3951   0.427  -0.241  -2.947 -0.4487  0.0323 -0.1250
  350VAL     HN 3952   0.433  -0.238  -3.047 -1.8940 -1.1103 -0.2811
  350VAL     CA 3953   0.443  -0.373  -2.893  0.3435 -0.0585 -0.5581
  350VAL     HA 3954   0.364  -0.380  -2.819  1.4459  0.5777  0.7307
  350VAL     CB 3955   0.435  -0.485  -2.991  0.5990 -0.6334  0.0703
  350VAL     HB 3956   0.505  -0.475  -3.077 -1.4032  0.6272 -1.5231
  350VAL    CG1 3957   0.467  -0.622  -2.929 -0.0216 -0.7999  0.0359
  350VAL   HG11 3958   0.446  -0.698  -3.007  1.8691 -0.5123 -0.8175
  350VAL   HG12 3959   0.390  -0.636  -2.850 -3.2792  0.6660 -2.6549
  350VAL   HG13 3960   0.573  -0.632  -2.896  0.7050 -1.1553 -2.2406
  350VAL    CG2 3961   0.296  -0.493  -3.058  0.2103 -0.4499  0.8453
  350VAL   HG21 3962   0.289  -0.576  -3.131  0.2954  1.3990 -1.3578
  350VAL   HG22 3963   0.276  -0.402  -3.118  0.2255 -0.3593  0.9762
  350VAL   HG23 3964   0.216  -0.499  -2.981 -0.3519  1.4620  0.4645
  350VAL      C 3965   0.569  -0.389  -2.815  0.0389 -0.4922 -0.1495
  350VAL      O 3966   0.559  -0.440  -2.704  0.2349  0.5786  0.3669
  351VAL      N 3967   0.685  -0.334  -2.857 -0.5035  1.1358  0.4165
  351VAL     HN 3968   0.688  -0.283  -2.942 -1.4334  0.9689  0.2667
  351VAL     CA 3969   0.807  -0.343  -2.783 -0.3930 -0.2782  0.1043
  351VAL     HA 3970   0.827  -0.447  -2.762  1.2728  0.3580  1.9558
  351VAL     CB 3971   0.923  -0.287  -2.861 -0.6471 -0.0859 -0.1376
  351VAL     HB 3972   0.917  -0.176  -2.862  1.4579  0.0759  0.9815
  351VAL    CG1 3973   1.059  -0.310  -2.794 -0.5692  0.2408 -0.1849
  351VAL   HG11 3974   1.130  -0.228  -2.820  0.1988 -0.4268 -0.2125
  351VAL   HG12 3975   1.108  -0.407  -2.816  1.7081  0.8579  1.6685
  351VAL   HG13 3976   1.054  -0.315  -2.683 -1.0773  2.9645 -0.0050
  351VAL    CG2 3977   0.914  -0.352  -3.000 -0.6928 -0.6108  0.1098
  351VAL   HG21 3978   1.010  -0.341  -3.053 -1.2201  0.5631 -0.6338
  351VAL   HG22 3979   0.834  -0.318  -3.069 -0.5057 -0.2195  0.0888
  351VAL   HG23 3980   0.897  -0.462  -3.001 -0.2296 -0.7663 -3.5786
  351VAL      C 3981   0.803  -0.272  -2.652  0.3966  0.1507 -0.0959
  351VAL      O 3982   0.855  -0.318  -2.551 -0.2937  0.0833  0.2362
  352LEU      N 3983   0.740  -0.153  -2.653  0.4545  0.1794 -0.0888
  352LEU     HN 3984   0.707  -0.129  -2.744 -0.6795 -2.2976 -0.4064
  352LEU     CA 3985   0.720  -0.060  -2.546  0.0727 -0.1783  0.1535
  352LEU     HA 3986   0.817  -0.040  -2.502 -0.5711  2.3566  0.5871
  352LEU     CB 3987   0.664   0.074  -2.596  0.1141 -0.1954  0.0582
  352LEU    HB1 3988   0.573   0.044  -2.653  2.2301 -0.7621 -3.2762
  352LEU    HB2 3989   0.730   0.118  -2.673 -1.9147  1.7156 -0.7229
  352LEU     CG 3990   0.629   0.173  -2.483  0.3200 -0.2654  0.1831
  352LEU     HG 3991   0.568   0.123  -2.405  3.4059 -2.6511  1.2750
  352LEU    CD1 3992   0.758   0.221  -2.414  0.5865 -0.7291  0.0135
  352LEU   HD11 3993   0.814   0.299  -2.470  1.9115  0.1591  2.4418
  352LEU   HD12 3994   0.816   0.127  -2.407 -2.3240 -2.9109 -2.4404
  352LEU   HD13 3995   0.732   0.263  -2.314 -0.6377  2.1871 -1.4123
  352LEU    CD2 3996   0.543   0.291  -2.531  0.1865 -0.3627  0.1805
  352LEU   HD21 3997   0.454   0.247  -2.581  0.1417 -0.8997  0.7255
  352LEU   HD22 3998   0.604   0.358  -2.596 -0.9802  0.4018 -0.1559
  352LEU   HD23 3999   0.518   0.349  -2.440 -0.1347 -1.5011  0.8397
  352LEU      C 4000   0.642  -0.115  -2.432 -0.1708 -0.1117  0.0207
  352LEU      O 4001   0.676  -0.106  -2.313  0.5006 -0.3648 -0.1453
  353ILE      N 4002   0.530  -0.179  -2.470 -0.3205  0.0719  0.1476
  353ILE     HN 4003   0.509  -0.183  -2.567  0.4811 -2.6119 -0.0182
  353ILE     CA 4004   0.428  -0.243  -2.393  0.0340 -0.2893  0.3207
  353ILE     HA 4005   0.411  -0.174  -2.311 -0.4600 -1.4594  1.2297
  353ILE     CB 4006   0.299  -0.256  -2.468  0.0063  0.3243  0.2610
  353ILE     HB 4007   0.318  -0.309  -2.563  2.2087  1.1345  0.1756
  353ILE    CG2 4008   0.189  -0.327  -2.389  0.0092 -0.1080 -0.1220
  353ILE   HG21 4009   0.087  -0.307  -2.429  0.1747  0.7975 -0.1108
  353ILE   HG22 4010   0.170  -0.288  -2.287  1.0540 -0.8551  0.3752
  353ILE   HG23 4011   0.206  -0.437  -2.396  1.2127  0.0195  0.5338
  353ILE    CG1 4012   0.233  -0.121  -2.503 -0.3632  0.0385 -0.1527
  353ILE   HG11 4013   0.162  -0.138  -2.587 -1.7288  0.3536  0.8942
  353ILE   HG12 4014   0.320  -0.059  -2.535 -0.0089 -0.1453  0.4321
  353ILE     CD 4015   0.161  -0.039  -2.396 -0.0416  0.5894 -0.3542
  353ILE    HD1 4016   0.059  -0.075  -2.370  0.0495 -0.3214 -1.1925
  353ILE    HD2 4017   0.144   0.065  -2.430  1.8252  1.7258  1.9657
  353ILE    HD3 4018   0.219  -0.029  -2.302  0.0991  1.0172 -0.4890
  353ILE      C 4019   0.478  -0.374  -2.342  0.4498 -0.3585 -0.2547
  353ILE      O 4020   0.449  -0.401  -2.225  0.0475  0.2868 -0.1987
  354ILE      N 4021   0.558  -0.450  -2.419  0.9645  0.2510 -0.3306
  354ILE     HN 4022   0.567  -0.434  -2.517 -2.1545  0.9628 -0.6156
  354ILE     CA 4023   0.624  -0.564  -2.364  0.4897  0.1145 -0.0406
  354ILE     HA 4024   0.541  -0.610  -2.312  1.0268 -0.5865  0.2201
  354ILE     CB 4025   0.686  -0.655  -2.466 -0.1339 -0.0779 -0.2571
  354ILE     HB 4026   0.739  -0.587  -2.536 -1.9446 -0.1250 -1.7299
  354ILE    CG2 4027   0.796  -0.742  -2.402  0.3090  0.8135  0.2143
  354ILE   HG21 4028   0.763  -0.794  -2.309  1.1734 -1.3000 -0.5915
  354ILE   HG22 4029   0.890  -0.687  -2.380  0.4964  0.4987  0.2148
  354ILE   HG23 4030   0.830  -0.820  -2.473 -0.2854 -1.0330  1.8529
  354ILE    CG1 4031   0.580  -0.731  -2.548 -0.8412  0.8380 -0.2002
  354ILE   HG11 4032   0.643  -0.782  -2.624  0.8180  0.5252  1.3036
  354ILE   HG12 4033   0.516  -0.658  -2.602  0.5815  0.4137 -2.6198
  354ILE     CD 4034   0.480  -0.819  -2.474 -0.0898 -0.2570 -0.4695
  354ILE    HD1 4035   0.532  -0.895  -2.412  3.2402  0.1699 -2.5052
  354ILE    HD2 4036   0.403  -0.866  -2.539 -2.5087  1.7034  0.8097
  354ILE    HD3 4037   0.425  -0.759  -2.399  1.2046  1.7485 -1.0581
  354ILE      C 4038   0.715  -0.520  -2.255  0.5714 -0.1425 -0.0053
  354ILE      O 4039   0.715  -0.567  -2.141  0.2727 -0.4958 -0.1509
  355CYS      N 4040   0.799  -0.417  -2.275 -0.1012  0.4366  0.1247
  355CYS     HN 4041   0.798  -0.374  -2.365 -2.0536 -0.0882 -0.1492
  355CYS     CA 4042   0.901  -0.379  -2.182  0.1766  0.2185 -0.0877
  355CYS     HA 4043   0.943  -0.469  -2.139 -0.5805  0.1881  0.6317
  355CYS     CB 4044   1.007  -0.288  -2.246  0.4981 -0.0255  0.0965
  355CYS    HB1 4045   1.074  -0.236  -2.174  0.1644  0.3267  0.1539
  355CYS    HB2 4046   0.950  -0.202  -2.287  1.3882  3.0405  4.5005
  355CYS     SG 4047   1.094  -0.387  -2.371  0.2626  0.1854 -0.2344
  355CYS    HG1 4048   0.985  -0.421  -2.439 -0.5023 -0.8826  1.4623
  355CYS      C 4049   0.855  -0.312  -2.057 -0.1478 -0.4761  0.1708
  355CYS      O 4050   0.901  -0.345  -1.948  0.3739  0.1337  0.1388
  356TRP      N 4051   0.760  -0.217  -2.068 -0.0045 -0.4108 -0.5176
  356TRP     HN 4052   0.736  -0.190  -2.161  1.4527 -0.4597 -0.9350
  356TRP     CA 4053   0.727  -0.131  -1.959  0.1224 -0.6017 -0.3273
  356TRP     HA 4054   0.802  -0.143  -1.882 -0.3785  0.9792  0.4416
  356TRP     CB 4055   0.727   0.017  -2.000 -0.1622 -0.3231  0.6705
  356TRP    HB1 4056   0.654   0.079  -1.943 -1.4266 -1.2003  0.0405
  356TRP    HB2 4057   0.681   0.026  -2.101  0.4664 -2.1552  0.1910
  356TRP     CG 4058   0.861   0.082  -1.997 -0.5777  0.6096 -0.2391
  356TRP    CD1 4059   0.954   0.113  -2.093 -0.3281  0.4206 -0.0608
  356TRP    HD1 4060   0.944   0.081  -2.196  1.8300 -0.4492 -0.0474
  356TRP    NE1 4061   1.051   0.189  -2.034 -0.0389 -0.1669  0.2254
  356TRP    HE1 4062   1.120   0.241  -2.080  0.1521  0.2500  0.9699
  356TRP    CE2 4063   1.026   0.208  -1.900  0.0086  0.4444  0.1509
  356TRP    CD2 4064   0.913   0.132  -1.874  0.3406 -0.2146 -0.2738
  356TRP    CE3 4065   0.862   0.135  -1.748  0.2235  0.2960 -0.3288
  356TRP    HE3 4066   0.784   0.070  -1.712  0.0861 -1.5580 -3.5458
  356TRP    CZ3 4067   0.932   0.199  -1.649 -0.1955  0.1827  0.0455
  356TRP    HZ3 4068   0.902   0.199  -1.545 -0.6888  0.9152 -0.0941
  356TRP    CZ2 4069   1.091   0.283  -1.807  0.1987  0.6506 -0.1454
  356TRP    HZ2 4070   1.169   0.353  -1.830 -0.0693  0.9992  0.0056
  356TRP    CH2 4071   1.040   0.278  -1.680 -0.1361 -0.0278 -0.2976
  356TRP    HH2 4072   1.071   0.345  -1.600 -2.1919  1.2951 -0.5374
  356TRP      C 4073   0.600  -0.177  -1.896  0.0291  0.2920  0.1558
  356TRP      O 4074   0.599  -0.181  -1.773  0.2330 -0.5396  0.1412
  357GLY      N 4075   0.506  -0.223  -1.980  0.1873  0.1434  0.0574
  357GLY     HN 4076   0.525  -0.215  -2.078  1.2892  1.9912  0.3656
  357GLY     CA 4077   0.382  -0.283  -1.943  0.1700 -0.0103 -0.2526
  357GLY    HA1 4078   0.368  -0.358  -2.020  3.7655 -1.4911  0.3298
  357GLY    HA2 4079   0.316  -0.198  -1.936  2.8143  2.3255 -1.5978
  357GLY      C 4080   0.387  -0.368  -1.820 -0.1511  0.5816  0.1708
  357GLY      O 4081   0.312  -0.327  -1.731 -0.4457 -0.3794  0.3711
  358PRO      N 4082   0.456  -0.477  -1.807 -0.3530  0.4817  0.3980
  358PRO     CD 4083   0.540  -0.538  -1.908 -0.2529  0.1956  0.6533
  358PRO    HD1 4084   0.635  -0.480  -1.901 -1.3242  2.2491 -0.8717
  358PRO    HD2 4085   0.498  -0.536  -2.011 -1.7367 -1.3144  1.1927
  358PRO     CA 4086   0.445  -0.564  -1.693  0.0185  0.2128  0.2290
  358PRO     HA 4087   0.341  -0.596  -1.692  0.0970 -0.0291  0.9657
  358PRO     CB 4088   0.543  -0.679  -1.714  0.1736  0.3703  0.0824
  358PRO    HB1 4089   0.507  -0.775  -1.671  1.1694  0.7390  1.8005
  358PRO    HB2 4090   0.638  -0.651  -1.665  0.7925 -0.3516 -0.6555
  358PRO     CG 4091   0.547  -0.686  -1.868  0.6707  0.0842  0.1089
  358PRO    HG1 4092   0.648  -0.713  -1.906 -0.4842 -0.2848 -3.0187
  358PRO    HG2 4093   0.468  -0.749  -1.913  1.8955 -1.5167  0.0670
  358PRO      C 4094   0.473  -0.501  -1.561  0.4839 -0.2491  0.3522
  358PRO      O 4095   0.405  -0.537  -1.465 -0.0782 -0.1004  0.0167
  359LEU      N 4096   0.575  -0.414  -1.547 -0.0636  0.4231  0.2049
  359LEU     HN 4097   0.628  -0.397  -1.630 -2.2306 -0.3556 -1.4700
  359LEU     CA 4098   0.610  -0.348  -1.426 -0.0993 -0.3524  0.6427
  359LEU     HA 4099   0.642  -0.423  -1.355  1.5469 -2.6238 -2.2719
  359LEU     CB 4100   0.736  -0.261  -1.440 -0.3191 -0.0843  0.3333
  359LEU    HB1 4101   0.754  -0.198  -1.351 -0.1388 -0.5796  0.6494
  359LEU    HB2 4102   0.714  -0.194  -1.526 -0.6414 -1.3602 -0.6157
  359LEU     CG 4103   0.871  -0.331  -1.465 -0.3449 -0.0804  0.1831
  359LEU     HG 4104   0.855  -0.388  -1.559 -2.7460  2.5468 -1.1495
  359LEU    CD1 4105   0.977  -0.226  -1.503 -0.3612 -0.1932 -0.1747
  359LEU   HD11 4106   1.071  -0.276  -1.538 -0.0393 -0.1599  0.6279
  359LEU   HD12 4107   1.012  -0.160  -1.421 -2.8190  2.4957 -1.1205
  359LEU   HD13 4108   0.942  -0.156  -1.582  2.1364  0.4616 -0.8213
  359LEU    CD2 4109   0.914  -0.417  -1.345  0.1027  0.2487  0.2617
  359LEU   HD21 4110   1.020  -0.449  -1.348  0.3620  1.1551 -0.8346
  359LEU   HD22 4111   0.856  -0.511  -1.335  0.7069 -0.2105 -0.4256
  359LEU   HD23 4112   0.912  -0.361  -1.249 -1.3954 -1.6194  1.3956
  359LEU      C 4113   0.508  -0.254  -1.373 -0.2742 -0.2073  0.0478
  359LEU      O 4114   0.467  -0.251  -1.257  0.0507  1.1701  0.1400
  360LEU      N 4115   0.440  -0.187  -1.469  0.5591  0.7573  0.1172
  360LEU     HN 4116   0.462  -0.210  -1.563  1.2778  1.5599  0.0780
  360LEU     CA 4117   0.333  -0.095  -1.448 -0.4429 -0.3980  0.2187
  360LEU     HA 4118   0.349  -0.030  -1.363 -4.2485 -1.5415  2.0099
  360LEU     CB 4119   0.310  -0.004  -1.570  0.3897 -0.7058 -0.1808
  360LEU    HB1 4120   0.233   0.074  -1.552  0.1883 -0.5172 -1.6914
  360LEU    HB2 4121   0.288  -0.062  -1.662 -0.8141 -0.8624  0.1854
  360LEU     CG 4122   0.437   0.075  -1.604 -0.3476  0.4766 -0.2754
  360LEU     HG 4123   0.516   0.007  -1.643 -0.7752  1.5039 -3.1837
  360LEU    CD1 4124   0.416   0.157  -1.732  0.2191  0.4360 -0.3994
  360LEU   HD11 4125   0.368   0.088  -1.805 -0.9755 -0.1788  0.9234
  360LEU   HD12 4126   0.521   0.179  -1.759  1.5434 -2.0075  2.2149
  360LEU   HD13 4127   0.361   0.246  -1.694 -0.3509 -0.8597  1.9992
  360LEU    CD2 4128   0.502   0.166  -1.498  0.0385  0.4398 -0.4770
  360LEU   HD21 4129   0.440   0.258  -1.493  0.3715  0.7113 -1.1376
  360LEU   HD22 4130   0.610   0.187  -1.514  0.4076 -1.0694 -0.0960
  360LEU   HD23 4131   0.500   0.130  -1.393 -2.9964  0.6535 -0.3632
  360LEU      C 4132   0.209  -0.161  -1.400 -0.1829 -0.6882  0.4964
  360LEU      O 4133   0.146  -0.124  -1.301  0.2537 -0.0330  0.5315
  361ALA      N 4134   0.176  -0.271  -1.471  0.6252 -0.9018  0.4350
  361ALA     HN 4135   0.222  -0.281  -1.559 -0.8032 -0.1563 -0.4348
  361ALA     CA 4136   0.078  -0.371  -1.441 -0.0887 -0.1814  0.5440
  361ALA     HA 4137  -0.012  -0.311  -1.440 -1.6494 -2.0413 -4.2122
  361ALA     CB 4138   0.064  -0.475  -1.553  0.3413  0.2990  0.0353
  361ALA    HB1 4139  -0.036  -0.523  -1.558 -0.9510  2.9406 -1.6035
  361ALA    HB2 4140   0.153  -0.542  -1.558 -0.1544 -0.3694 -0.0305
  361ALA    HB3 4141   0.070  -0.431  -1.654 -1.5215 -1.0131 -0.7036
  361ALA      C 4142   0.088  -0.433  -1.306 -0.4174 -0.1404  0.5881
  361ALA      O 4143  -0.012  -0.448  -1.235 -0.3611  0.0912  0.7181
  362ILE      N 4144   0.207  -0.485  -1.271 -0.4688 -0.6151  0.0516
  362ILE     HN 4145   0.285  -0.491  -1.332 -0.8749 -0.5522 -0.4864
  362ILE     CA 4146   0.236  -0.528  -1.138  0.6594  0.3788  0.1370
  362ILE     HA 4147   0.163  -0.601  -1.109  0.9086 -0.2029 -0.6510
  362ILE     CB 4148   0.367  -0.601  -1.143  0.2922 -0.2743 -0.0452
  362ILE     HB 4149   0.441  -0.551  -1.208  0.0422 -0.7412 -0.7015
  362ILE    CG2 4150   0.416  -0.621  -0.998  0.0581 -0.2608  0.0364
  362ILE   HG21 4151   0.327  -0.653  -0.941  0.8364 -0.8000  0.9877
  362ILE   HG22 4152   0.468  -0.531  -0.957 -0.2561  0.7783 -1.7182
  362ILE   HG23 4153   0.486  -0.707  -0.988  0.7373  0.3409  0.5954
  362ILE    CG1 4154   0.342  -0.734  -1.217  0.3885 -0.6727  0.6269
  362ILE   HG11 4155   0.312  -0.700  -1.318  3.4103  0.3219 -0.0500
  362ILE   HG12 4156   0.265  -0.797  -1.168 -0.3660 -0.1248  0.1610
  362ILE     CD 4157   0.463  -0.823  -1.246  0.5488 -0.2743  0.0624
  362ILE    HD1 4158   0.551  -0.778  -1.295  2.0049 -1.9199  1.0732
  362ILE    HD2 4159   0.435  -0.915  -1.302  3.2292 -1.1023 -0.0406
  362ILE    HD3 4160   0.507  -0.876  -1.159  0.2546 -2.2568 -0.9414
  362ILE      C 4161   0.224  -0.426  -1.031  0.1872  0.1461  0.3071
  362ILE      O 4162   0.160  -0.462  -0.933  0.3174 -0.2932  0.2288
  363MET      N 4163   0.266  -0.298  -1.043  0.8927 -0.1077  0.0433
  363MET     HN 4164   0.304  -0.252  -1.122 -0.2309  4.0902  1.7070
  363MET     CA 4165   0.234  -0.200  -0.944 -0.1984 -0.2928 -0.1146
  363MET     HA 4166   0.258  -0.228  -0.842  0.9618  2.2240  0.3675
  363MET     CB 4167   0.321  -0.075  -0.961 -0.1393 -0.3249 -0.0576
  363MET    HB1 4168   0.293   0.004  -0.888  1.6271  1.1023 -0.8351
  363MET    HB2 4169   0.291  -0.031  -1.059  0.8425 -0.3160 -0.3666
  363MET     CG 4170   0.467  -0.119  -0.944  0.0356  0.4930  0.6565
  363MET    HG1 4171   0.498  -0.186  -1.027  0.7340 -0.2170  1.4717
  363MET    HG2 4172   0.477  -0.191  -0.860 -0.3734  0.9211  1.0783
  363MET     SD 4173   0.598   0.005  -0.954  0.3091  0.1437 -0.2582
  363MET     CE 4174   0.584   0.055  -1.128  0.0199  0.6336 -0.0974
  363MET    HE1 4175   0.665   0.123  -1.162 -0.0308  0.5623 -0.3605
  363MET    HE2 4176   0.497   0.122  -1.144  2.2120  4.3091  2.0189
  363MET    HE3 4177   0.572  -0.032  -1.196 -0.8223  1.0392 -0.4783
  363MET      C 4178   0.090  -0.171  -0.921 -0.0905  0.5715 -0.5202
  363MET      O 4179   0.044  -0.137  -0.812  0.2491  0.3856 -0.3191
  364VAL      N 4180   0.011  -0.171  -1.030  0.0475 -0.0224 -0.6214
  364VAL     HN 4181   0.047  -0.182  -1.123 -1.5341 -0.1942 -1.2544
  364VAL     CA 4182  -0.130  -0.152  -1.015  0.1348  0.0340  0.1325
  364VAL     HA 4183  -0.144  -0.081  -0.934  0.9972  0.9947 -0.5435
  364VAL     CB 4184  -0.192  -0.084  -1.133  0.2217  0.0100  0.0741
  364VAL     HB 4185  -0.165  -0.141  -1.225 -1.8175  0.2891 -0.7337
  364VAL    CG1 4186  -0.345  -0.082  -1.133  0.2104 -0.5185  0.4278
  364VAL   HG11 4187  -0.381  -0.005  -1.206  4.0626  1.2801  0.1675
  364VAL   HG12 4188  -0.388  -0.051  -1.036 -1.1769  1.4784 -0.7317
  364VAL   HG13 4189  -0.384  -0.181  -1.164  2.4535 -1.1124 -0.7188
  364VAL    CG2 4190  -0.136   0.054  -1.173 -0.1857  0.0547 -0.3435
  364VAL   HG21 4191  -0.179   0.101  -1.264 -0.7760  0.9106  0.3622
  364VAL   HG22 4192  -0.026   0.049  -1.191  0.1011  4.4176 -0.9241
  364VAL   HG23 4193  -0.139   0.125  -1.089  1.6865  0.8535 -0.9133
  364VAL      C 4194  -0.200  -0.275  -0.967  0.5537 -0.1547  0.2614
  364VAL      O 4195  -0.307  -0.264  -0.908  0.2402  0.6332 -0.4390
  365TYR      N 4196  -0.145  -0.397  -0.986  0.1339 -0.2912 -0.0769
  365TYR     HN 4197  -0.059  -0.397  -1.036  0.0496  2.0956 -0.3422
  365TYR     CA 4198  -0.205  -0.521  -0.950  0.0401 -0.1633  0.2070
  365TYR     HA 4199  -0.301  -0.517  -1.000  0.9133  0.1233 -1.4846
  365TYR     CB 4200  -0.124  -0.636  -1.012  0.3343  0.1269  0.0511
  365TYR    HB1 4201  -0.015  -0.625  -0.991  0.1405  0.8864  0.6991
  365TYR    HB2 4202  -0.130  -0.628  -1.122  1.4380  1.5946  0.0662
  365TYR     CG 4203  -0.158  -0.776  -0.972  0.0337  0.1010 -0.2928
  365TYR    CD1 4204  -0.058  -0.862  -0.933 -0.3081  0.0302  0.4529
  365TYR    HD1 4205   0.046  -0.836  -0.953 -1.3014  2.8412 -1.8092
  365TYR    CE1 4206  -0.087  -0.995  -0.918  0.0611 -0.1503 -0.3522
  365TYR    HE1 4207  -0.009  -1.066  -0.894 -1.2190 -0.8291  2.1893
  365TYR     CZ 4208  -0.218  -1.034  -0.923  0.1030 -0.3386 -0.0182
  365TYR     OH 4209  -0.255  -1.167  -0.893 -0.4394 -0.0669  0.5533
  365TYR     HH 4210  -0.351  -1.164  -0.888 -0.6793  3.3679 -2.1776
  365TYR    CD2 4211  -0.286  -0.818  -0.996  0.2513 -0.6417 -0.1629
  365TYR    HD2 4212  -0.355  -0.741  -1.027  1.1761 -0.4532 -1.8816
  365TYR    CE2 4213  -0.318  -0.948  -0.963 -0.0480 -0.5578 -0.1150
  365TYR    HE2 4214  -0.416  -0.993  -0.969 -0.6764  0.6081  0.9735
  365TYR      C 4215  -0.221  -0.538  -0.803 -0.1005  0.1750  0.2310
  365TYR      O 4216  -0.323  -0.591  -0.759 -0.0432 -0.1785 -0.0645
  366ASP      N 4217  -0.129  -0.483  -0.721  0.1767  0.0591 -0.0045
  366ASP     HN 4218  -0.051  -0.434  -0.760 -1.4725  1.3773 -1.8905
  366ASP     CA 4219  -0.156  -0.469  -0.582  0.0878 -0.1159 -0.0032
  366ASP     HA 4220  -0.170  -0.571  -0.549 -0.3262 -1.3266 -3.5294
  366ASP     CB 4221  -0.015  -0.434  -0.530 -0.0436 -0.2267  0.4300
  366ASP    HB1 4222   0.015  -0.332  -0.564 -1.1674  0.5115  1.5383
  366ASP    HB2 4223   0.050  -0.511  -0.576 -3.2980 -2.0450 -1.4672
  366ASP     CG 4224  -0.001  -0.453  -0.380 -0.6577  0.6466  0.6039
  366ASP    OD1 4225   0.078  -0.372  -0.323  0.2829  0.4377 -0.3800
  366ASP    OD2 4226  -0.047  -0.551  -0.315 -0.3713  0.2505  0.2133
  366ASP      C 4227  -0.263  -0.378  -0.532 -0.0458 -0.1211 -0.2816
  366ASP      O 4228  -0.305  -0.373  -0.417  0.2189  0.3295 -0.1984
  367VAL      N 4229  -0.308  -0.289  -0.623 -0.7220 -0.3500 -0.1718
  367VAL     HN 4230  -0.272  -0.284  -0.716 -0.2795 -0.2097  0.0104
  367VAL     CA 4231  -0.427  -0.213  -0.598 -0.2958  0.1305  0.4049
  367VAL     HA 4232  -0.411  -0.178  -0.497  0.3395 -2.4793  1.2748
  367VAL     CB 4233  -0.424  -0.086  -0.678  0.1545  0.0291  0.2524
  367VAL     HB 4234  -0.452  -0.099  -0.785  0.7869  1.6637 -0.1460
  367VAL    CG1 4235  -0.525   0.014  -0.619 -0.1958 -0.1382 -0.0653
  367VAL   HG11 4236  -0.514   0.116  -0.662 -0.0989 -0.3290 -0.5034
  367VAL   HG12 4237  -0.528   0.023  -0.508  1.2429  1.6171 -0.1135
  367VAL   HG13 4238  -0.622  -0.010  -0.668 -0.7893  0.3136  0.8677
  367VAL    CG2 4239  -0.282  -0.028  -0.685  0.0057  0.4007  0.2752
  367VAL   HG21 4240  -0.244  -0.017  -0.581 -1.8426  0.1993  1.0016
  367VAL   HG22 4241  -0.271   0.079  -0.713  3.7926  0.1717  0.3095
  367VAL   HG23 4242  -0.216  -0.091  -0.749  1.8645  2.6318 -0.1661
  367VAL      C 4243  -0.552  -0.293  -0.608 -0.0880 -0.1398 -0.0736
  367VAL      O 4244  -0.654  -0.260  -0.547  0.0464  0.2898 -0.0812
  368PHE      N 4245  -0.557  -0.400  -0.690 -0.1964 -0.2121  0.0282
  368PHE     HN 4246  -0.470  -0.431  -0.727 -0.0746 -0.3089  0.3817
  368PHE     CA 4247  -0.685  -0.457  -0.722 -0.2452  0.0623 -0.2660
  368PHE     HA 4248  -0.759  -0.411  -0.658  1.3796  1.1997  0.9066
  368PHE     CB 4249  -0.717  -0.434  -0.870  0.1934 -0.2489 -0.4116
  368PHE    HB1 4250  -0.811  -0.488  -0.897 -0.6204  0.2270  1.3460
  368PHE    HB2 4251  -0.635  -0.471  -0.935  0.8145  0.2829  0.0669
  368PHE     CG 4252  -0.749  -0.290  -0.892  0.1780 -0.1831  0.0419
  368PHE    CD1 4253  -0.851  -0.228  -0.824  0.4005 -0.0518  0.2559
  368PHE    HD1 4254  -0.917  -0.271  -0.750 -0.1536  1.1460  0.4845
  368PHE    CE1 4255  -0.863  -0.091  -0.832 -0.0388 -0.1241 -0.3611
  368PHE    HE1 4256  -0.934  -0.036  -0.773 -0.0499 -0.0157 -0.4745
  368PHE     CZ 4257  -0.792  -0.022  -0.927 -0.3325  0.0068 -0.4848
  368PHE     HZ 4258  -0.800   0.086  -0.924  2.0990  0.3016 -1.6999
  368PHE    CD2 4259  -0.676  -0.224  -0.987  0.1292 -0.2286 -0.0273
  368PHE    HD2 4260  -0.600  -0.275  -1.045  0.1655 -0.5723  0.3203
  368PHE    CE2 4261  -0.696  -0.088  -0.999  0.3907 -0.1351  0.5939
  368PHE    HE2 4262  -0.628  -0.034  -1.063  1.8506 -3.3989 -0.8831
  368PHE      C 4263  -0.691  -0.603  -0.692 -0.2130  0.2050  0.4603
  368PHE      O 4264  -0.799  -0.660  -0.679 -0.1248 -0.1236 -0.2006
  369GLY      N 4265  -0.575  -0.671  -0.681 -0.2616  0.1148  0.4117
  369GLY     HN 4266  -0.483  -0.638  -0.702  0.3638 -0.0828  2.5831
  369GLY     CA 4267  -0.560  -0.805  -0.634  0.5122  0.0003 -0.1407
  369GLY    HA1 4268  -0.539  -0.864  -0.721  1.0436  1.0243 -0.7347
  369GLY    HA2 4269  -0.656  -0.829  -0.590 -0.9266  0.5506 -2.7789
  369GLY      C 4270  -0.457  -0.822  -0.527  0.1874  0.3145  0.2286
  369GLY      O 4271  -0.426  -0.727  -0.457  0.8368  0.3729 -0.1324
  370LYS      N 4272  -0.397  -0.941  -0.509  0.7697  0.4934 -0.4682
  370LYS     HN 4273  -0.440  -1.018  -0.556 -1.4823 -0.4262  2.6861
  370LYS     CA 4274  -0.311  -0.984  -0.403 -0.1643 -0.2191  0.0232
  370LYS     HA 4275  -0.280  -0.897  -0.348  0.3601 -1.3488  1.5976
  370LYS     CB 4276  -0.379  -1.082  -0.306 -0.1434  0.2056  0.4665
  370LYS    HB1 4277  -0.435  -1.160  -0.361 -1.3203 -0.9721  3.1334
  370LYS    HB2 4278  -0.443  -1.009  -0.252  0.9835  1.0877  0.6653
  370LYS     CG 4279  -0.289  -1.153  -0.204 -0.4120 -0.4621  0.2394
  370LYS    HG1 4280  -0.224  -1.224  -0.261  0.3266  0.6740 -0.3702
  370LYS    HG2 4281  -0.353  -1.212  -0.134 -0.2212 -0.1808  0.6526
  370LYS     CD 4282  -0.207  -1.056  -0.119 -0.4845 -0.3834  0.2172
  370LYS    HD1 4283  -0.156  -0.983  -0.186 -0.3464 -0.8009 -0.1401
  370LYS    HD2 4284  -0.131  -1.122  -0.072  0.9800  0.4949 -0.8213
  370LYS     CE 4285  -0.270  -0.978  -0.004  0.0401  0.5800 -0.1395
  370LYS    HE1 4286  -0.323  -1.053   0.058  1.1551  1.0812  1.4931
  370LYS    HE2 4287  -0.332  -0.902  -0.056  1.2642  0.7925 -1.3521
  370LYS     NZ 4288  -0.163  -0.915   0.076  0.1583 -0.2900  0.3941
  370LYS    HZ1 4289  -0.066  -0.938   0.048 -0.0061  0.4661 -0.8588
  370LYS    HZ2 4290  -0.174  -0.932   0.179 -3.4619  2.0546  0.5981
  370LYS    HZ3 4291  -0.165  -0.811   0.067 -1.2187 -0.4060 -1.0090
  370LYS      C 4292  -0.189  -1.049  -0.458 -0.1555  0.1032 -0.3427
  370LYS      O 4293  -0.199  -1.148  -0.532  0.3232 -0.4046  0.2578
  371MET      N 4294  -0.068  -0.992  -0.440 -0.1918  0.0822 -0.0277
  371MET     HN 4295  -0.061  -0.918  -0.373 -0.8830 -0.8339  1.0853
  371MET     CA 4296   0.053  -1.032  -0.503  0.1037  0.3506  0.3627
  371MET     HA 4297   0.031  -1.062  -0.605 -2.9320 -0.6455  1.1920
  371MET     CB 4298   0.152  -0.916  -0.520 -0.0536  0.4586  0.1755
  371MET    HB1 4299   0.254  -0.951  -0.545 -0.0177  1.0488 -0.5527
  371MET    HB2 4300   0.166  -0.862  -0.424  1.7662  1.3168 -0.5175
  371MET     CG 4301   0.102  -0.814  -0.623 -0.1708  0.3650  0.1415
  371MET    HG1 4302   0.023  -0.745  -0.584 -0.0324  0.8598 -0.4493
  371MET    HG2 4303   0.070  -0.868  -0.714  2.5187 -1.2658  0.0547
  371MET     SD 4304   0.236  -0.704  -0.676  0.2051 -0.1461  0.0252
  371MET     CE 4305   0.267  -0.640  -0.508 -0.1217  0.2636 -0.0695
  371MET    HE1 4306   0.352  -0.698  -0.465 -0.1041  0.5830  0.3238
  371MET    HE2 4307   0.182  -0.643  -0.436  0.6025 -2.1634  0.7921
  371MET    HE3 4308   0.301  -0.535  -0.521  0.2829  0.0589 -0.7109
  371MET      C 4309   0.111  -1.155  -0.441  0.0598  0.1544  0.0202
  371MET      O 4310   0.076  -1.188  -0.328  0.4468  0.6146  0.2764
  372ASN      N 4311   0.195  -1.223  -0.521 -0.3870  0.1396 -0.4444
  372ASN     HN 4312   0.218  -1.185  -0.610 -0.5045  0.3718 -0.3784
  372ASN     CA 4313   0.261  -1.344  -0.484 -0.1151  0.1268 -0.9623
  372ASN     HA 4314   0.253  -1.351  -0.376 -0.7293 -0.1527 -1.0221
  372ASN     CB 4315   0.176  -1.463  -0.532 -0.2462 -0.0435 -0.3210
  372ASN    HB1 4316   0.072  -1.441  -0.498  0.3054  1.1441  0.6724
  372ASN    HB2 4317   0.216  -1.552  -0.480  1.8241  0.0135 -1.6872
  372ASN     CG 4318   0.178  -1.496  -0.680  0.5634 -0.2875 -0.2606
  372ASN    OD1 4319   0.234  -1.430  -0.768  0.0965  0.1662 -0.2213
  372ASN    ND2 4320   0.091  -1.597  -0.706  0.1022  0.2524 -0.8601
  372ASN   HD21 4321   0.109  -1.660  -0.782 -4.4360 -0.5000 -1.6366
  372ASN   HD22 4322   0.050  -1.647  -0.630 -0.5166  0.9518 -0.7326
  372ASN      C 4323   0.406  -1.354  -0.516  0.2578  0.2594  0.5671
  372ASN      O 4324   0.463  -1.269  -0.584  0.2749 -0.4053 -0.2708
  373LYS      N 4325   0.470  -1.462  -0.468  0.0696 -0.3047 -0.4153
  373LYS     HN 4326   0.418  -1.530  -0.416  0.0728 -2.0770 -2.5681
  373LYS     CA 4327   0.609  -1.493  -0.486  0.0575 -0.5158 -0.1589
  373LYS     HA 4328   0.673  -1.415  -0.447  0.4970 -1.9743  2.1815
  373LYS     CB 4329   0.638  -1.621  -0.406  0.4024  0.1769  0.8449
  373LYS    HB1 4330   0.560  -1.696  -0.432  0.9303  0.3870 -1.5303
  373LYS    HB2 4331   0.634  -1.591  -0.299  0.8300  3.3538  0.0600
  373LYS     CG 4332   0.768  -1.695  -0.438 -0.1609 -0.6002  0.3103
  373LYS    HG1 4333   0.763  -1.747  -0.536  1.5225  0.9876 -0.6923
  373LYS    HG2 4334   0.772  -1.775  -0.361 -0.7400 -1.1107 -0.1795
  373LYS     CD 4335   0.881  -1.598  -0.403  0.1728 -0.8138 -0.1670
  373LYS    HD1 4336   0.900  -1.587  -0.294  1.3752 -0.5259 -0.3941
  373LYS    HD2 4337   0.866  -1.499  -0.452 -1.7486 -0.2056  1.4930
  373LYS     CE 4338   1.016  -1.644  -0.458  0.4290 -0.2718  0.0034
  373LYS    HE1 4339   1.098  -1.577  -0.425  1.0760 -1.6674  1.3691
  373LYS    HE2 4340   1.014  -1.650  -0.569  0.1509 -1.1565  0.0513
  373LYS     NZ 4341   1.055  -1.780  -0.415  0.2743 -0.1658  0.4813
  373LYS    HZ1 4342   1.079  -1.785  -0.314  1.5093  0.4753  0.2380
  373LYS    HZ2 4343   1.142  -1.808  -0.464 -0.5064 -2.8040  0.4562
  373LYS    HZ3 4344   0.982  -1.848  -0.448 -0.6253  0.8789  0.2538
  373LYS      C 4345   0.638  -1.513  -0.631  0.1855 -0.4196 -0.1464
  373LYS      O 4346   0.741  -1.464  -0.676 -0.0686  0.3741  0.1191
  374LEU      N 4347   0.552  -1.575  -0.714 -0.0320 -0.3161 -0.0005
  374LEU     HN 4348   0.469  -1.614  -0.674  2.3577 -4.9193  1.1871
  374LEU     CA 4349   0.570  -1.577  -0.856  0.0026 -0.1923  0.0019
  374LEU     HA 4350   0.664  -1.630  -0.865 -0.2914 -0.5272 -1.1933
  374LEU     CB 4351   0.466  -1.653  -0.939 -0.3275  0.2986 -0.0414
  374LEU    HB1 4352   0.371  -1.596  -0.936 -2.6932 -3.3383  0.4008
  374LEU    HB2 4353   0.448  -1.752  -0.892  0.1327 -0.1386 -0.7632
  374LEU     CG 4354   0.510  -1.689  -1.082 -0.4479 -0.5293  0.1203
  374LEU     HG 4355   0.493  -1.593  -1.137 -0.3749  0.4295  1.7047
  374LEU    CD1 4356   0.651  -1.748  -1.093 -0.1971  0.1725 -0.4808
  374LEU   HD11 4357   0.678  -1.827  -1.021  1.1071  0.0297 -1.0956
  374LEU   HD12 4358   0.716  -1.658  -1.094 -1.5925  1.2240  0.2570
  374LEU   HD13 4359   0.666  -1.793  -1.194 -1.5983 -1.7382  0.1072
  374LEU    CD2 4360   0.417  -1.786  -1.156 -0.0194 -0.5550 -0.3870
  374LEU   HD21 4361   0.438  -1.792  -1.265  2.8788  0.3091  0.0463
  374LEU   HD22 4362   0.308  -1.770  -1.140 -0.1602 -1.4965 -0.3268
  374LEU   HD23 4363   0.437  -1.886  -1.111 -0.0676 -0.5159 -0.2790
  374LEU      C 4364   0.589  -1.447  -0.926 -0.1764  0.0024  0.3105
  374LEU      O 4365   0.677  -1.427  -1.010 -0.3290 -1.0183 -0.1100
  375ILE      N 4366   0.491  -1.358  -0.898  0.0455  0.4939 -0.4339
  375ILE     HN 4367   0.419  -1.386  -0.835  0.9515 -0.6911  0.1054
  375ILE     CA 4368   0.473  -1.237  -0.972 -0.0640  0.3587 -0.6333
  375ILE     HA 4369   0.490  -1.266  -1.074 -3.4447 -0.0842 -1.1719
  375ILE     CB 4370   0.341  -1.174  -0.941  0.0195  0.1534  0.1683
  375ILE     HB 4371   0.277  -1.258  -0.906  0.1696 -0.6851 -1.4999
  375ILE    CG2 4372   0.334  -1.064  -0.833  0.0762  0.0283  0.2990
  375ILE   HG21 4373   0.379  -1.095  -0.736 -1.2792  1.6242  1.4809
  375ILE   HG22 4374   0.226  -1.043  -0.818 -0.4619 -2.3271  0.1937
  375ILE   HG23 4375   0.385  -0.971  -0.867 -1.0629  0.3089 -0.7188
  375ILE    CG1 4376   0.274  -1.122  -1.069 -0.3699 -0.0081  0.3036
  375ILE   HG11 4377   0.336  -1.043  -1.116 -1.3932  0.0565 -0.9944
  375ILE   HG12 4378   0.175  -1.077  -1.046  0.7048  2.9311 -0.3536
  375ILE     CD 4379   0.252  -1.235  -1.169 -1.0248 -0.1738  0.6265
  375ILE    HD1 4380   0.342  -1.274  -1.222 -0.9674  0.6584  0.0965
  375ILE    HD2 4381   0.196  -1.208  -1.261  0.5692  2.1903  0.2600
  375ILE    HD3 4382   0.208  -1.320  -1.113 -1.3437  0.0037  0.6465
  375ILE      C 4383   0.586  -1.147  -0.937  0.4703 -0.5010 -0.1074
  375ILE      O 4384   0.644  -1.078  -1.021  0.1049 -0.3191 -0.2092
  376LYS      N 4385   0.634  -1.140  -0.811  0.4140  0.4451 -0.1303
  376LYS     HN 4386   0.579  -1.181  -0.739  1.5189 -1.2086 -0.1680
  376LYS     CA 4387   0.749  -1.064  -0.773  0.1426  0.5009  0.5918
  376LYS     HA 4388   0.728  -0.962  -0.802 -1.2275  0.0442 -0.1201
  376LYS     CB 4389   0.759  -1.063  -0.620  0.3513 -0.6929  0.5989
  376LYS    HB1 4390   0.844  -1.000  -0.585 -1.4530  0.9423  2.2988
  376LYS    HB2 4391   0.775  -1.165  -0.579  1.0191 -1.0876 -0.6184
  376LYS     CG 4392   0.643  -0.991  -0.550  0.6554  0.6161 -0.2015
  376LYS    HG1 4393   0.551  -1.050  -0.570 -0.5846  2.1533  0.7341
  376LYS    HG2 4394   0.619  -0.888  -0.583 -4.2523 -0.1514  0.2085
  376LYS     CD 4395   0.644  -0.992  -0.397  0.4886 -0.0912 -0.2005
  376LYS    HD1 4396   0.723  -0.922  -0.363 -0.5716  0.3063  1.5555
  376LYS    HD2 4397   0.650  -1.097  -0.362  0.9167  0.4946  1.6180
  376LYS     CE 4398   0.520  -0.928  -0.334  0.7385 -0.1147  0.3186
  376LYS    HE1 4399   0.437  -0.986  -0.379 -0.7679  3.5071 -2.0610
  376LYS    HE2 4400   0.513  -0.822  -0.365 -0.8756 -0.0818  0.6818
  376LYS     NZ 4401   0.518  -0.949  -0.187  0.2631 -0.2030  0.3020
  376LYS    HZ1 4402   0.610  -0.923  -0.147  1.0507  1.6297 -2.3928
  376LYS    HZ2 4403   0.495  -1.050  -0.178 -1.8038  0.2215  0.1264
  376LYS    HZ3 4404   0.434  -0.896  -0.156 -1.1847 -0.2652 -3.0124
  376LYS      C 4405   0.877  -1.101  -0.841 -0.2388  0.1326  0.0662
  376LYS      O 4406   0.962  -1.020  -0.879 -0.2801 -0.0229 -0.3680
  377THR      N 4407   0.894  -1.232  -0.863 -0.6651  0.0432  0.2645
  377THR     HN 4408   0.819  -1.295  -0.845  0.8002 -0.9820  3.5337
  377THR     CA 4409   1.012  -1.284  -0.926 -0.6925  0.0567  0.2015
  377THR     HA 4410   1.102  -1.247  -0.880  0.8325 -0.5604 -2.1743
  377THR     CB 4411   1.026  -1.433  -0.920 -0.5735  0.0440 -0.3445
  377THR     HB 4412   0.947  -1.483  -0.979  0.3477 -1.9892  0.0341
  377THR    OG1 4413   1.016  -1.479  -0.786 -0.0724  0.7466 -0.0633
  377THR    HG1 4414   0.934  -1.439  -0.756  0.1934 -0.0904  1.9970
  377THR    CG2 4415   1.155  -1.496  -0.976 -0.3691 -0.0958  0.2697
  377THR   HG21 4416   1.176  -1.469  -1.082 -0.2634  1.2270  0.6006
  377THR   HG22 4417   1.176  -1.603  -0.956  0.8208  0.3779  1.6732
  377THR   HG23 4418   1.229  -1.437  -0.918 -0.0919 -0.3798  0.2023
  377THR      C 4419   1.015  -1.259  -1.073  0.4978 -0.6017  0.1028
  377THR      O 4420   1.114  -1.206  -1.122 -0.0850 -0.3074 -0.7725
  378VAL      N 4421   0.895  -1.258  -1.134  0.4733  0.2095  0.1429
  378VAL     HN 4422   0.809  -1.297  -1.100  0.9447 -1.9201 -0.9535
  378VAL     CA 4423   0.864  -1.195  -1.258  0.0094  0.4586  0.3834
  378VAL     HA 4424   0.938  -1.241  -1.322  1.0238  2.1109  0.3075
  378VAL     CB 4425   0.728  -1.225  -1.314  0.1182  0.3100  0.1955
  378VAL     HB 4426   0.651  -1.190  -1.242 -1.8477 -0.0246 -1.6437
  378VAL    CG1 4427   0.696  -1.166  -1.452  0.4636  0.8530  0.3399
  378VAL   HG11 4428   0.596  -1.203  -1.483  0.1404  0.9327  1.2799
  378VAL   HG12 4429   0.769  -1.178  -1.535 -1.2684  0.7140 -1.2306
  378VAL   HG13 4430   0.673  -1.059  -1.434 -1.0827  0.4251  1.1288
  378VAL    CG2 4431   0.711  -1.377  -1.329  0.4954  0.3252 -0.3685
  378VAL   HG21 4432   0.742  -1.444  -1.246 -0.6535 -2.3385 -1.9847
  378VAL   HG22 4433   0.764  -1.410  -1.421 -0.1270  2.2253 -1.4642
  378VAL   HG23 4434   0.602  -1.393  -1.336  0.4914 -0.1643  0.6701
  378VAL      C 4435   0.892  -1.049  -1.272 -0.0575  0.4409  0.0436
  378VAL      O 4436   0.954  -1.007  -1.369  0.0524  0.2799  0.0436
  379PHE      N 4437   0.859  -0.967  -1.171  0.0994 -0.0668  0.5136
  379PHE     HN 4438   0.810  -1.007  -1.094 -1.3523 -0.9900 -0.8362
  379PHE     CA 4439   0.893  -0.828  -1.169  0.3887 -0.1252 -0.2735
  379PHE     HA 4440   0.864  -0.770  -1.256  0.8896  2.5581  1.2212
  379PHE     CB 4441   0.798  -0.770  -1.063  0.0905 -0.6442 -0.2559
  379PHE    HB1 4442   0.805  -0.833  -0.972 -0.1496  0.3735  0.4872
  379PHE    HB2 4443   0.688  -0.775  -1.081 -0.0570  0.9128  0.0574
  379PHE     CG 4444   0.822  -0.628  -1.026 -0.4156 -0.6766  0.2198
  379PHE    CD1 4445   0.748  -0.529  -1.086 -0.0487 -0.2358  0.4894
  379PHE    HD1 4446   0.684  -0.542  -1.172  2.0572 -1.0803 -1.0485
  379PHE    CE1 4447   0.740  -0.403  -1.032  0.5382  0.1494 -0.3005
  379PHE    HE1 4448   0.678  -0.327  -1.077 -0.8019 -1.0201 -0.4519
  379PHE     CZ 4449   0.804  -0.380  -0.912  0.0840  0.2154 -0.0718
  379PHE     HZ 4450   0.789  -0.281  -0.872 -0.1874  0.6786 -1.2987
  379PHE    CD2 4451   0.876  -0.601  -0.903 -0.7312 -0.2858  0.2713
  379PHE    HD2 4452   0.923  -0.683  -0.850  0.9916  1.5033  1.6848
  379PHE    CE2 4453   0.872  -0.477  -0.842 -0.7796 -0.2363  0.1679
  379PHE    HE2 4454   0.897  -0.468  -0.738 -1.7844 -3.6315  0.8048
  379PHE      C 4455   1.039  -0.798  -1.158  0.3604  0.0012 -0.2428
  379PHE      O 4456   1.096  -0.699  -1.205 -0.4206  0.4769 -0.2098
  380ALA      N 4457   1.112  -0.884  -1.085  0.0160  0.0947  0.2175
  380ALA     HN 4458   1.076  -0.964  -1.037  1.9034 -0.2387  1.1960
  380ALA     CA 4459   1.255  -0.889  -1.089  0.0004 -0.1835 -0.0688
  380ALA     HA 4460   1.301  -0.795  -1.061  1.5482 -0.5258 -1.3223
  380ALA     CB 4461   1.321  -0.985  -0.989  0.2655  0.3472  0.2734
  380ALA    HB1 4462   1.286  -1.090  -1.001  1.8218 -0.2837  1.0181
  380ALA    HB2 4463   1.297  -0.945  -0.889  0.8319  0.1804  0.4825
  380ALA    HB3 4464   1.430  -0.995  -1.008 -0.0032  0.7650 -1.7842
  380ALA      C 4465   1.316  -0.906  -1.224 -0.2686  0.3887 -0.2667
  380ALA      O 4466   1.399  -0.826  -1.266  0.7730 -0.2702  0.5008
  381PHE      N 4467   1.272  -0.999  -1.310 -0.0514  0.4239 -0.4183
  381PHE     HN 4468   1.206  -1.069  -1.280  0.6646 -0.7587 -1.4967
  381PHE     CA 4469   1.307  -1.002  -1.448  0.1191  0.0285 -0.3703
  381PHE     HA 4470   1.414  -1.000  -1.461  0.6776 -1.1805  3.1025
  381PHE     CB 4471   1.266  -1.140  -1.501  0.1952  0.0563 -0.5061
  381PHE    HB1 4472   1.158  -1.155  -1.479  0.2501  1.5138  0.9635
  381PHE    HB2 4473   1.303  -1.220  -1.433 -1.6867  0.1339  0.6993
  381PHE     CG 4474   1.302  -1.170  -1.642 -0.0282 -0.6818 -0.4125
  381PHE    CD1 4475   1.428  -1.215  -1.674  0.3618 -0.2789  0.5246
  381PHE    HD1 4476   1.502  -1.226  -1.595 -0.9605  0.5389  1.9304
  381PHE    CE1 4477   1.453  -1.242  -1.806 -0.3989  0.0548  0.3084
  381PHE    HE1 4478   1.551  -1.271  -1.843 -1.0234  0.4654 -1.8263
  381PHE     CZ 4479   1.351  -1.245  -1.898 -0.4925 -0.2293  0.4213
  381PHE     HZ 4480   1.372  -1.282  -1.997 -0.1398  1.9774 -0.3799
  381PHE    CD2 4481   1.200  -1.165  -1.734  0.1518  0.3470 -0.5701
  381PHE    HD2 4482   1.100  -1.134  -1.707  0.3052 -0.1617  0.6733
  381PHE    CE2 4483   1.223  -1.210  -1.862 -0.8164 -0.4587 -0.4704
  381PHE    HE2 4484   1.152  -1.233  -1.939  0.1654 -4.1158 -0.5181
  381PHE      C 4485   1.261  -0.888  -1.534  0.0837  0.2775 -0.0248
  381PHE      O 4486   1.336  -0.828  -1.610  0.3132  0.2897  0.2076
  382CYS      N 4487   1.135  -0.845  -1.518 -0.1175 -0.3132  0.0220
  382CYS     HN 4488   1.075  -0.894  -1.457 -1.8534  2.1362  0.4320
  382CYS     CA 4489   1.077  -0.735  -1.589  0.2778  0.0703  0.2849
  382CYS     HA 4490   1.076  -0.762  -1.693  0.0973  1.6292 -0.1319
  382CYS     CB 4491   0.930  -0.725  -1.543  0.2734 -0.2282  0.3386
  382CYS    HB1 4492   0.880  -0.634  -1.582 -0.5642 -1.3465 -1.2747
  382CYS    HB2 4493   0.923  -0.726  -1.432  2.6050 -0.7157  0.5419
  382CYS     SG 4494   0.829  -0.856  -1.618 -0.0676  0.2682 -0.0681
  382CYS    HG1 4495   0.890  -0.946  -1.543 -1.0326 -0.8269 -0.5601
  382CYS      C 4496   1.144  -0.603  -1.577 -0.1627  0.3268 -0.0623
  382CYS      O 4497   1.136  -0.516  -1.664  0.0114  0.2735 -0.1326
  383SER      N 4498   1.225  -0.588  -1.471 -0.1378  0.6137 -0.1197
  383SER     HN 4499   1.227  -0.666  -1.408  0.5226 -0.0812 -0.9774
  383SER     CA 4500   1.305  -0.472  -1.447 -0.2082  0.6783 -0.1928
  383SER     HA 4501   1.251  -0.379  -1.449 -2.3862 -0.5183 -0.0310
  383SER     CB 4502   1.376  -0.476  -1.310 -0.2707  0.8630 -0.1552
  383SER    HB1 4503   1.429  -0.379  -1.301 -1.6482  1.8844 -2.1072
  383SER    HB2 4504   1.442  -0.565  -1.309 -0.8461  0.3941 -1.2792
  383SER     OG 4505   1.280  -0.464  -1.206  0.2337 -0.3655  0.4625
  383SER    HG1 4506   1.229  -0.544  -1.192  0.1110 -0.2493  0.6738
  383SER      C 4507   1.414  -0.460  -1.548  0.0874 -0.1858  0.0104
  383SER      O 4508   1.459  -0.347  -1.565  0.2602 -0.3205 -0.4414
  384MET      N 4509   1.462  -0.568  -1.612 -0.4118 -0.0737 -0.5606
  384MET     HN 4510   1.420  -0.655  -1.592  1.5886 -0.8229  0.7041
  384MET     CA 4511   1.569  -0.563  -1.708 -0.1092 -0.0188 -0.2213
  384MET     HA 4512   1.640  -0.485  -1.684 -0.1999  0.4107 -1.3212
  384MET     CB 4513   1.647  -0.695  -1.718 -0.3070 -0.1392 -0.1852
  384MET    HB1 4514   1.709  -0.699  -1.810  1.3093 -1.3847  0.9040
  384MET    HB2 4515   1.578  -0.782  -1.720  0.0297 -0.4093 -0.2214
  384MET     CG 4516   1.748  -0.706  -1.603 -0.3627  0.1287 -0.1103
  384MET    HG1 4517   1.801  -0.801  -1.626  0.6672  0.6315  0.1370
  384MET    HG2 4518   1.702  -0.726  -1.504 -0.4124 -0.5969 -0.2710
  384MET     SD 4519   1.871  -0.574  -1.588 -0.1264 -0.1225  0.1735
  384MET     CE 4520   1.954  -0.603  -1.747  0.2858 -0.3390  0.4269
  384MET    HE1 4521   1.922  -0.530  -1.824  3.4564  1.1468  0.3464
  384MET    HE2 4522   1.938  -0.705  -1.788  2.5075  0.0643 -1.7187
  384MET    HE3 4523   2.064  -0.584  -1.742 -0.1238  2.6047 -0.0469
  384MET      C 4524   1.514  -0.516  -1.838  0.0219  0.1592 -0.2138
  384MET      O 4525   1.580  -0.441  -1.910  0.2893 -0.0553 -0.1938
  385LEU      N 4526   1.387  -0.550  -1.867 -0.0350  0.4011 -0.2486
  385LEU     HN 4527   1.332  -0.602  -1.802 -2.0830  3.7430  0.9377
  385LEU     CA 4528   1.322  -0.528  -1.993  0.0009  0.0992 -0.3212
  385LEU     HA 4529   1.396  -0.557  -2.067  0.4396 -0.0162  0.1551
  385LEU     CB 4530   1.198  -0.619  -1.999 -0.1733  0.3096  0.0385
  385LEU    HB1 4531   1.144  -0.608  -2.095 -2.8956 -1.9602  1.1607
  385LEU    HB2 4532   1.127  -0.585  -1.921  1.2233  0.2156  1.3928
  385LEU     CG 4533   1.227  -0.768  -1.978 -0.3585  0.2740  0.0280
  385LEU     HG 4534   1.262  -0.795  -1.876 -1.5417 -0.0174  0.3781
  385LEU    CD1 4535   1.089  -0.831  -2.006 -0.3289  0.3022 -0.1844
  385LEU   HD11 4536   1.015  -0.801  -1.929 -0.7851  0.9785 -0.8820
  385LEU   HD12 4537   1.093  -0.942  -2.004  0.8968  0.3316 -0.4433
  385LEU   HD13 4538   1.057  -0.805  -2.109  2.4790  1.0249 -0.9737
  385LEU    CD2 4539   1.341  -0.812  -2.071  0.1099  0.3281  0.5717
  385LEU   HD21 4540   1.358  -0.921  -2.087  0.4805  0.5101 -0.3495
  385LEU   HD22 4541   1.431  -0.790  -2.010 -0.2850 -0.2156  1.3676
  385LEU   HD23 4542   1.343  -0.767  -2.172  0.6024  0.4649  0.6418
  385LEU      C 4543   1.298  -0.382  -2.006 -0.2420  0.0742 -0.1431
  385LEU      O 4544   1.312  -0.319  -2.111 -0.5947  0.0267 -0.2212
  386CYS      N 4545   1.282  -0.316  -1.890 -0.0932  0.0636 -0.1173
  386CYS     HN 4546   1.274  -0.366  -1.804 -1.0813 -1.3068 -0.9801
  386CYS     CA 4547   1.292  -0.174  -1.882  0.2154  0.0430 -0.1144
  386CYS     HA 4548   1.207  -0.136  -1.936 -0.7813  0.4846  1.6738
  386CYS     CB 4549   1.264  -0.129  -1.738  1.0263 -0.2510  0.1429
  386CYS    HB1 4550   1.334  -0.178  -1.666 -0.7421 -1.6134  1.0250
  386CYS    HB2 4551   1.167  -0.162  -1.695  2.0735 -0.1131  2.8269
  386CYS     SG 4552   1.273   0.049  -1.702 -0.1499 -0.2166  0.3117
  386CYS    HG1 4553   1.162   0.077  -1.770  0.8513  0.6399 -1.0350
  386CYS      C 4554   1.412  -0.107  -1.939  0.1444  0.4225  0.1766
  386CYS      O 4555   1.408  -0.029  -2.035  0.4954 -0.0411 -0.2186
  387LEU      N 4556   1.528  -0.142  -1.881  0.1879  0.0652 -0.1249
  387LEU     HN 4557   1.523  -0.223  -1.823  0.9658 -0.5861 -0.9332
  387LEU     CA 4558   1.657  -0.092  -1.918  0.4284 -0.4545 -0.0049
  387LEU     HA 4559   1.663   0.015  -1.902  0.4743 -0.5053  0.3148
  387LEU     CB 4560   1.772  -0.149  -1.834  0.7049 -0.7290 -0.5645
  387LEU    HB1 4561   1.867  -0.098  -1.861  0.6813 -0.9585 -1.0861
  387LEU    HB2 4562   1.790  -0.257  -1.854 -0.5656 -0.8396 -1.1992
  387LEU     CG 4563   1.748  -0.127  -1.684 -0.2414 -0.3384 -0.7697
  387LEU     HG 4564   1.652  -0.178  -1.658 -0.9616  0.9992 -0.7259
  387LEU    CD1 4565   1.857  -0.191  -1.597 -0.5067  0.4494  0.1616
  387LEU   HD11 4566   1.960  -0.184  -1.637  0.4982 -1.9666  2.0216
  387LEU   HD12 4567   1.844  -0.299  -1.575  1.1047  0.3308  0.6501
  387LEU   HD13 4568   1.849  -0.153  -1.493 -1.2195  2.1481 -0.4784
  387LEU    CD2 4569   1.731   0.022  -1.650  0.0428 -0.2308 -1.1004
  387LEU   HD21 4570   1.744   0.028  -1.540  0.7018 -0.1425 -1.1779
  387LEU   HD22 4571   1.626   0.056  -1.664 -0.8420 -1.7959  1.1888
  387LEU   HD23 4572   1.804   0.087  -1.702 -2.2608  3.2489 -0.3179
  387LEU      C 4573   1.689  -0.111  -2.062 -0.6143  0.4349 -0.3695
  387LEU      O 4574   1.735  -0.022  -2.133  0.4992 -0.2037 -0.4729
  388LEU      N 4575   1.662  -0.237  -2.101  0.4098  0.0561  0.1097
  388LEU     HN 4576   1.615  -0.300  -2.040  2.6769 -3.0102 -1.0438
  388LEU     CA 4577   1.681  -0.281  -2.236 -0.6473  0.0299 -0.0376
  388LEU     HA 4578   1.787  -0.277  -2.253 -0.3276  0.5503  1.8203
  388LEU     CB 4579   1.636  -0.428  -2.241  0.3381 -0.3001  0.6051
  388LEU    HB1 4580   1.642  -0.462  -2.347 -1.1771 -1.1021  0.7471
  388LEU    HB2 4581   1.529  -0.436  -2.213 -0.0905  0.3467 -0.7613
  388LEU     CG 4582   1.739  -0.517  -2.169  0.7551 -0.1225  0.2370
  388LEU     HG 4583   1.753  -0.480  -2.066  1.5351  2.4141 -0.7142
  388LEU    CD1 4584   1.679  -0.659  -2.162 -0.0552  0.1896 -0.2957
  388LEU   HD11 4585   1.743  -0.729  -2.105 -0.0269  0.1230 -0.4087
  388LEU   HD12 4586   1.663  -0.694  -2.266  0.1615 -2.0636  0.3871
  388LEU   HD13 4587   1.584  -0.652  -2.105  0.5370 -0.5418  0.8021
  388LEU    CD2 4588   1.878  -0.518  -2.234  0.4555 -0.0385 -0.4147
  388LEU   HD21 4589   1.915  -0.418  -2.268 -0.5132  0.2806 -0.5605
  388LEU   HD22 4590   1.873  -0.580  -2.326  1.1366  1.5140 -1.5559
  388LEU   HD23 4591   1.959  -0.572  -2.180 -1.0405 -0.6051  1.3605
  388LEU      C 4592   1.611  -0.209  -2.346 -0.3518 -0.1113 -0.3189
  388LEU      O 4593   1.670  -0.194  -2.453  0.1728  0.2293  0.0180
  389ASN      N 4594   1.492  -0.151  -2.323  0.0150  0.3243  0.4914
  389ASN     HN 4595   1.458  -0.161  -2.229 -0.3896 -0.3609  0.2730
  389ASN     CA 4596   1.407  -0.089  -2.420  0.1205 -0.2265  0.0479
  389ASN     HA 4597   1.388  -0.149  -2.508  0.3835  1.0672 -0.9329
  389ASN     CB 4598   1.275  -0.053  -2.352  0.0480  0.0389 -0.2309
  389ASN    HB1 4599   1.297   0.020  -2.271  3.0868 -1.0024 -0.0156
  389ASN    HB2 4600   1.232  -0.142  -2.301  1.0890  0.8231  2.2159
  389ASN     CG 4601   1.181   0.020  -2.447  0.3794  0.4288 -0.2612
  389ASN    OD1 4602   1.138   0.134  -2.429 -0.1087  0.1812  0.1583
  389ASN    ND2 4603   1.124  -0.062  -2.539 -0.5679  0.1486  0.5590
  389ASN   HD21 4604   1.088  -0.011  -2.617 -1.0610 -0.5941  0.2961
  389ASN   HD22 4605   1.136  -0.161  -2.532 -3.3000 -0.3109 -0.2127
  389ASN      C 4606   1.471   0.027  -2.489 -0.1920 -0.0458  0.0610
  389ASN      O 4607   1.468   0.034  -2.612 -0.0932  0.6683  0.0985
  390SER      N 4608   1.545   0.113  -2.417 -0.3596  0.3134 -0.1907
  390SER     HN 4609   1.562   0.099  -2.319  0.0867 -0.3415 -0.3503
  390SER     CA 4610   1.615   0.219  -2.482  0.0073  0.0319 -0.2571
  390SER     HA 4611   1.535   0.278  -2.523 -0.5935 -1.3443 -1.1171
  390SER     CB 4612   1.692   0.304  -2.379 -0.2085 -0.5370  0.3846
  390SER    HB1 4613   1.762   0.383  -2.413  0.7576 -2.0581 -1.3617
  390SER    HB2 4614   1.746   0.237  -2.309  0.4655  0.5247  0.9146
  390SER     OG 4615   1.607   0.380  -2.294  0.1038  0.3412 -0.0749
  390SER    HG1 4616   1.555   0.325  -2.235  0.1707  2.5416  2.1563
  390SER      C 4617   1.709   0.184  -2.592  0.1902 -0.2059 -0.0261
  390SER      O 4618   1.703   0.244  -2.699 -0.2448 -0.0145  0.1042
  391THR      N 4619   1.798   0.084  -2.575  0.0403 -0.2098  0.8248
  391THR     HN 4620   1.806   0.063  -2.478  0.2861  2.1836  1.3936
  391THR     CA 4621   1.885   0.026  -2.673 -0.3020  0.3208  0.1999
  391THR     HA 4622   1.934   0.112  -2.716  0.1909  1.7525  3.3643
  391THR     CB 4623   1.988  -0.066  -2.614  0.3093  0.3393 -0.8057
  391THR     HB 4624   1.946  -0.117  -2.525  0.0830  1.3894 -0.2964
  391THR    OG1 4625   2.103   0.001  -2.564  0.2899 -0.3854  0.2207
  391THR    HG1 4626   2.139   0.052  -2.637  0.8976 -0.4075  0.4970
  391THR    CG2 4627   2.034  -0.176  -2.710  0.6732 -0.4306  0.2337
  391THR   HG21 4628   2.067  -0.139  -2.810  0.4899 -0.1186  0.2897
  391THR   HG22 4629   1.953  -0.253  -2.714 -1.1489  1.0899  3.8325
  391THR   HG23 4630   2.126  -0.225  -2.673  1.0140  1.3196  1.7902
  391THR      C 4631   1.807  -0.035  -2.785 -0.5265 -0.0014  0.5302
  391THR      O 4632   1.852  -0.005  -2.895 -0.4016 -0.2224  0.5208
  392VAL      N 4633   1.695  -0.106  -2.765 -0.3364 -0.3346  0.4218
  392VAL     HN 4634   1.669  -0.117  -2.670  1.5219 -1.9456  0.8021
  392VAL     CA 4635   1.638  -0.194  -2.862 -0.0088 -0.3794  0.2677
  392VAL     HA 4636   1.715  -0.238  -2.923  1.0503  0.3422  1.0597
  392VAL     CB 4637   1.578  -0.309  -2.786  0.2912 -0.4918  0.3345
  392VAL     HB 4638   1.514  -0.269  -2.705 -0.4667  0.8025 -0.8536
  392VAL    CG1 4639   1.499  -0.401  -2.881  0.5774 -0.0837 -0.3078
  392VAL   HG11 4640   1.499  -0.501  -2.833  3.4353  0.0133  0.0755
  392VAL   HG12 4641   1.550  -0.419  -2.977  1.9442 -1.7656  0.6791
  392VAL   HG13 4642   1.395  -0.363  -2.887  0.2681 -0.6359  1.0689
  392VAL    CG2 4643   1.697  -0.385  -2.726  0.5905  0.2577  0.7037
  392VAL   HG21 4644   1.671  -0.480  -2.673  1.1197  0.0633  0.6253
  392VAL   HG22 4645   1.742  -0.320  -2.648  1.3313 -0.6703  1.0719
  392VAL   HG23 4646   1.768  -0.416  -2.806 -2.3402 -0.1557 -1.9003
  392VAL      C 4647   1.545  -0.126  -2.956 -0.0536 -0.5953  0.1558
  392VAL      O 4648   1.534  -0.168  -3.071  0.0231 -0.1451 -0.0185
  393ASN      N 4649   1.480  -0.014  -2.918  0.6192 -0.2490  0.2877
  393ASN     HN 4650   1.485   0.014  -2.823  2.5015 -0.9064  0.4323
  393ASN     CA 4651   1.397   0.072  -2.996  0.4744 -0.5959  0.0580
  393ASN     HA 4652   1.318   0.008  -3.033 -0.2920  1.0323 -1.2830
  393ASN     CB 4653   1.338   0.186  -2.912  0.1637 -0.4564 -0.3423
  393ASN    HB1 4654   1.274   0.250  -2.977 -1.1874  0.7493  2.0367
  393ASN    HB2 4655   1.413   0.260  -2.875  1.1818 -1.0367 -1.1999
  393ASN     CG 4656   1.255   0.130  -2.797  0.3324 -0.0471 -0.0173
  393ASN    OD1 4657   1.221   0.013  -2.783 -1.1033  0.2271 -0.9938
  393ASN    ND2 4658   1.231   0.231  -2.709 -0.1828  0.5882 -0.8694
  393ASN   HD21 4659   1.179   0.219  -2.625 -0.0440  0.1813 -0.8398
  393ASN   HD22 4660   1.289   0.312  -2.708  1.5088 -0.5534  0.8546
  393ASN      C 4661   1.451   0.131  -3.122  0.0247  0.4544  0.3507
  393ASN      O 4662   1.368   0.138  -3.212  0.2196  0.1348  0.1475
  394PRO      N 4663   1.574   0.170  -3.140  0.0921  0.0588 -0.0701
  394PRO     CD 4664   1.660   0.227  -3.037  0.1215  0.1495 -0.1447
  394PRO    HD1 4665   1.682   0.171  -2.944  1.5508  3.9952  2.0720
  394PRO    HD2 4666   1.612   0.325  -3.015 -0.4687  0.0642 -1.0106
  394PRO     CA 4667   1.617   0.213  -3.270 -0.0654  0.1624 -0.0894
  394PRO     HA 4668   1.551   0.284  -3.317 -0.5180  0.0707  0.4014
  394PRO     CB 4669   1.747   0.290  -3.250 -0.1170  0.1013  0.5279
  394PRO    HB1 4670   1.728   0.398  -3.267  1.6613  0.5632  1.1741
  394PRO    HB2 4671   1.835   0.260  -3.312 -1.6373  0.2289 -1.8039
  394PRO     CG 4672   1.794   0.252  -3.109  0.4039  0.0943  0.3581
  394PRO    HG1 4673   1.837   0.150  -3.111  1.9684  0.7295  0.4169
  394PRO    HG2 4674   1.862   0.324  -3.059 -0.7692  1.1470  0.5176
  394PRO      C 4675   1.636   0.095  -3.359  0.0391 -0.2116  0.4233
  394PRO      O 4676   1.595   0.093  -3.474  0.2234 -0.0767  0.3545
  395ILE      N 4677   1.692  -0.017  -3.310  0.4564 -0.2331 -0.1009
  395ILE     HN 4678   1.723  -0.029  -3.216 -1.2202 -0.7112  0.4103
  395ILE     CA 4679   1.715  -0.133  -3.391  0.4364 -0.0026 -0.4399
  395ILE     HA 4680   1.764  -0.104  -3.482  1.3301 -0.7926 -0.2170
  395ILE     CB 4681   1.798  -0.234  -3.317 -0.2785  0.0267  0.4243
  395ILE     HB 4682   1.742  -0.272  -3.229 -1.7644  1.4195  0.1356
  395ILE    CG2 4683   1.841  -0.352  -3.406 -1.0746 -0.3225  0.4930
  395ILE   HG21 4684   1.851  -0.306  -3.506 -0.8720  1.9490  1.4853
  395ILE   HG22 4685   1.769  -0.436  -3.408 -0.6260 -0.7020 -0.4090
  395ILE   HG23 4686   1.944  -0.386  -3.384  0.4037  3.1530 -0.3815
  395ILE    CG1 4687   1.925  -0.174  -3.256  0.0916 -0.4201  0.0987
  395ILE   HG11 4688   1.979  -0.261  -3.214 -2.6532 -2.2216  0.1217
  395ILE   HG12 4689   1.903  -0.107  -3.170  1.2294 -0.1742  0.2188
  395ILE     CD 4690   2.012  -0.097  -3.357 -0.4306 -0.2053 -0.1894
  395ILE    HD1 4691   1.959  -0.010  -3.401 -0.7520 -0.7337 -0.8717
  395ILE    HD2 4692   2.029  -0.167  -3.441  1.5021 -0.4268  0.3454
  395ILE    HD3 4693   2.114  -0.082  -3.316  0.0750  1.8085 -2.0278
  395ILE      C 4694   1.585  -0.194  -3.434  0.4129 -0.3121  0.0612
  395ILE      O 4695   1.571  -0.219  -3.553 -0.2542 -0.5155  0.1807
  396ILE      N 4696   1.484  -0.205  -3.346  0.0385 -0.4967 -0.3934
  396ILE     HN 4697   1.493  -0.176  -3.251 -1.1051  0.9809 -0.7020
  396ILE     CA 4698   1.357  -0.262  -3.382 -0.1819 -0.1467 -0.1696
  396ILE     HA 4699   1.386  -0.346  -3.442  0.1604  1.2287 -2.0107
  396ILE     CB 4700   1.288  -0.324  -3.264  0.4365 -0.2875  0.1253
  396ILE     HB 4701   1.359  -0.366  -3.190  1.3298 -1.2555 -1.2400
  396ILE    CG2 4702   1.220  -0.212  -3.182  0.2799 -0.2800 -0.0149
  396ILE   HG21 4703   1.288  -0.125  -3.176  0.5230 -0.3301 -1.5324
  396ILE   HG22 4704   1.205  -0.247  -3.078 -0.1310 -1.8689 -0.5721
  396ILE   HG23 4705   1.129  -0.174  -3.233  1.7366  0.9212 -1.8381
  396ILE    CG1 4706   1.181  -0.429  -3.296 -0.2119  0.4386 -0.1308
  396ILE   HG11 4707   1.099  -0.389  -3.358 -0.3612 -0.5889 -0.6258
  396ILE   HG12 4708   1.137  -0.452  -3.196  0.7439 -1.7280 -0.1323
  396ILE     CD 4709   1.232  -0.560  -3.357 -0.5771  0.1904  0.0919
  396ILE    HD1 4710   1.328  -0.583  -3.306 -0.1880  0.9852 -0.2721
  396ILE    HD2 4711   1.251  -0.542  -3.465  0.4266 -1.1386  0.0331
  396ILE    HD3 4712   1.159  -0.643  -3.349  1.0858 -1.3237  0.1366
  396ILE      C 4713   1.267  -0.182  -3.469  0.2736 -0.0289 -0.5338
  396ILE      O 4714   1.190  -0.230  -3.552  0.1149 -0.0212 -0.3905
  397TYR      N 4715   1.273  -0.048  -3.465  0.2990 -0.0531  0.4487
  397TYR     HN 4716   1.340  -0.008  -3.403  0.2391  0.9434 -0.0975
  397TYR     CA 4717   1.182   0.026  -3.547  0.2162 -0.3962  0.2280
  397TYR     HA 4718   1.083  -0.015  -3.558  0.2689 -0.2485 -0.8416
  397TYR     CB 4719   1.151   0.162  -3.480  0.0093 -0.2801 -0.1037
  397TYR    HB1 4720   1.244   0.218  -3.455 -0.5548  0.6870 -0.1179
  397TYR    HB2 4721   1.104   0.129  -3.385  0.9127  0.7164  0.7071
  397TYR     CG 4722   1.051   0.250  -3.547  0.2030  0.1394  0.1590
  397TYR    CD1 4723   1.093   0.352  -3.629 -0.1195 -0.0425 -0.2353
  397TYR    HD1 4724   1.198   0.379  -3.637 -0.5473  1.7675 -0.2814
  397TYR    CE1 4725   1.001   0.436  -3.687 -0.0926 -0.3074 -0.6612
  397TYR    HE1 4726   1.038   0.518  -3.747 -1.7612  1.1070  0.1649
  397TYR     CZ 4727   0.866   0.414  -3.672 -0.0178 -0.6307 -0.4421
  397TYR     OH 4728   0.764   0.492  -3.731  0.2227  0.2488  0.2736
  397TYR     HH 4729   0.803   0.560  -3.786  0.7019 -0.6096 -0.4667
  397TYR    CD2 4730   0.916   0.232  -3.530  0.2330 -0.0701  0.1731
  397TYR    HD2 4731   0.878   0.154  -3.465  1.4352 -1.0600 -0.2795
  397TYR    CE2 4732   0.824   0.304  -3.602 -0.0070 -0.0687  0.4777
  397TYR    HE2 4733   0.718   0.292  -3.587 -0.1194 -0.5540 -0.5813
  397TYR      C 4734   1.239   0.039  -3.684  0.1401 -0.1254  0.2215
  397TYR      O 4735   1.175   0.061  -3.787  0.2706 -0.6577  0.0270
  398ALA      N 4736   1.369   0.022  -3.711  0.0481  0.6315 -0.7705
  398ALA     HN 4737   1.429   0.011  -3.632  0.1417  0.6568 -0.8379
  398ALA     CA 4738   1.432   0.014  -3.839  0.2327 -0.4891 -0.6206
  398ALA     HA 4739   1.406   0.108  -3.886  1.5937  0.1551 -0.1373
  398ALA     CB 4740   1.583   0.008  -3.812  0.0600  0.5883  0.6717
  398ALA    HB1 4741   1.643  -0.013  -3.903 -1.0411  0.7048 -0.0920
  398ALA    HB2 4742   1.611  -0.075  -3.743  3.2014  0.2910 -0.7625
  398ALA    HB3 4743   1.623   0.103  -3.770 -0.8195  0.6350  1.4276
  398ALA      C 4744   1.390  -0.098  -3.928 -0.7146 -0.1518 -0.6027
  398ALA      O 4745   1.421  -0.101  -4.047  0.1758 -0.1081 -0.3748
  399LEU      N 4746   1.325  -0.197  -3.863 -0.1975 -0.0858  0.0274
  399LEU     HN 4747   1.314  -0.190  -3.764 -0.0841  1.8383 -0.0561
  399LEU     CA 4748   1.271  -0.312  -3.929 -0.5067 -0.0563  0.2283
  399LEU     HA 4749   1.355  -0.359  -3.978  0.1073  0.1815  1.0431
  399LEU     CB 4750   1.219  -0.412  -3.824 -0.1076  0.0030  0.4824
  399LEU    HB1 4751   1.155  -0.350  -3.758  1.9220  1.6556  1.0034
  399LEU    HB2 4752   1.303  -0.446  -3.760  0.3441 -2.4333 -1.2603
  399LEU     CG 4753   1.138  -0.534  -3.871 -0.1755 -0.0436  0.7158
  399LEU     HG 4754   1.045  -0.512  -3.929 -0.6045 -0.2818  1.2962
  399LEU    CD1 4755   1.213  -0.619  -3.974  0.0294  0.5021  0.4098
  399LEU   HD11 4756   1.235  -0.563  -4.068  1.6962  1.0459  1.0803
  399LEU   HD12 4757   1.153  -0.703  -4.015  0.5850 -0.0374  0.6689
  399LEU   HD13 4758   1.314  -0.656  -3.945 -1.0517 -1.6239  1.7041
  399LEU    CD2 4759   1.105  -0.625  -3.752  1.1684 -0.7430  0.5595
  399LEU   HD21 4760   1.200  -0.650  -3.699  0.5792  0.9042  2.5221
  399LEU   HD22 4761   1.070  -0.723  -3.790  1.0097 -0.1594 -0.8567
  399LEU   HD23 4762   1.040  -0.568  -3.682 -1.1534 -0.1353 -1.9339
  399LEU      C 4763   1.172  -0.285  -4.037 -0.2567  0.6467  0.1755
  399LEU      O 4764   1.195  -0.325  -4.151 -0.9064 -0.3562  0.3904
  400ARG      N 4765   1.088  -0.183  -4.013 -0.2539  0.7230 -0.1326
  400ARG     HN 4766   1.081  -0.140  -3.923 -1.4871  0.7352 -0.2170
  400ARG     CA 4767   0.985  -0.129  -4.097 -0.2396  0.2696 -0.4419
  400ARG     HA 4768   0.975  -0.194  -4.183 -0.6777 -0.3408  0.0632
  400ARG     CB 4769   0.853  -0.120  -4.020 -0.0692  0.1809 -0.1355
  400ARG    HB1 4770   0.784  -0.048  -4.070  0.8221  0.8281 -0.4500
  400ARG    HB2 4771   0.871  -0.080  -3.918  1.3758 -1.3918  0.2668
  400ARG     CG 4772   0.769  -0.248  -4.011  0.3686 -0.0684  0.4284
  400ARG    HG1 4773   0.709  -0.247  -3.918  0.1413  1.2116  0.2829
  400ARG    HG2 4774   0.843  -0.331  -4.018  1.3261  0.6150  2.0024
  400ARG     CD 4775   0.679  -0.275  -4.132  0.3956 -0.4814  0.4993
  400ARG    HD1 4776   0.738  -0.249  -4.222  0.6933  0.7117  1.0255
  400ARG    HD2 4777   0.592  -0.206  -4.130  0.7580  0.0382 -0.9609
  400ARG     NE 4778   0.632  -0.416  -4.128  0.7213 -0.6000  0.0446
  400ARG     HE 4779   0.653  -0.463  -4.042 -0.3036  0.5319  0.9427
  400ARG     CZ 4780   0.516  -0.455  -4.189  0.4763 -0.4389  0.4074
  400ARG    NH1 4781   0.471  -0.386  -4.298  0.3743  0.1976  0.8453
  400ARG   HH11 4782   0.534  -0.320  -4.338  0.1203 -0.5831 -0.9656
  400ARG   HH12 4783   0.410  -0.417  -4.371  0.8582  0.0354  0.5013
  400ARG    NH2 4784   0.448  -0.568  -4.156  0.4365 -0.4154  0.4048
  400ARG   HH21 4785   0.455  -0.610  -4.065  2.4468  0.0796  0.5290
  400ARG   HH22 4786   0.379  -0.604  -4.219 -0.1778 -3.6755  2.6325
  400ARG      C 4787   1.032   0.002  -4.152  0.5387 -0.0544 -0.5689
  400ARG      O 4788   0.976   0.044  -4.253 -0.0599  0.5028 -0.0179
  401SER      N 4789   1.129   0.066  -4.086  0.1518  0.7052 -0.7339
  401SER     HN 4790   1.185   0.019  -4.018 -0.7590  0.3828 -0.1873
  401SER     CA 4791   1.164   0.203  -4.111  0.3223  0.7132 -0.4608
  401SER     HA 4792   1.096   0.235  -4.189 -0.0357  1.2969  0.0778
  401SER     CB 4793   1.151   0.297  -3.990  0.6050  0.3904 -0.1787
  401SER    HB1 4794   1.233   0.268  -3.920 -0.4134  0.4833  1.1006
  401SER    HB2 4795   1.055   0.263  -3.945  0.4556  0.0768 -0.7255
  401SER     OG 4796   1.163   0.433  -4.027  0.1971  0.4920  0.0601
  401SER    HG1 4797   1.079   0.461  -4.064 -0.1368  2.8057  2.2232
  401SER      C 4798   1.301   0.211  -4.168  0.6422 -0.1738  0.1606
  401SER      O 4799   1.404   0.181  -4.108  0.2765 -0.2296  0.7722
  402LYS      N 4800   1.306   0.251  -4.297 -0.3006  0.7620  0.4000
  402LYS     HN 4801   1.227   0.277  -4.351 -0.7944  0.7550  1.1062
  402LYS     CA 4802   1.425   0.287  -4.367 -0.3285  0.0178 -0.0381
  402LYS     HA 4803   1.506   0.220  -4.341  2.6839  3.5416  0.5379
  402LYS     CB 4804   1.401   0.276  -4.519 -0.6625  0.5239 -0.0245
  402LYS    HB1 4805   1.495   0.283  -4.577  1.0887 -1.7174  2.3075
  402LYS    HB2 4806   1.346   0.362  -4.562  0.2688  1.7229  1.0915
  402LYS     CG 4807   1.335   0.144  -4.559  0.3763 -0.1396  0.4049
  402LYS    HG1 4808   1.229   0.140  -4.525  0.1241 -0.0638 -0.3382
  402LYS    HG2 4809   1.391   0.065  -4.505  0.3354 -0.2767  0.2498
  402LYS     CD 4810   1.340   0.127  -4.711 -0.3625  0.3578  0.3188
  402LYS    HD1 4811   1.445   0.103  -4.741 -1.0409  0.5072 -2.4616
  402LYS    HD2 4812   1.298   0.218  -4.759 -1.6206  0.1826  1.0629
  402LYS     CE 4813   1.252   0.009  -4.754  0.3865 -0.4561  0.9739
  402LYS    HE1 4814   1.271  -0.080  -4.691  3.4352  0.7600  1.9840
  402LYS    HE2 4815   1.260  -0.012  -4.863  0.1393 -0.4800  0.9596
  402LYS     NZ 4816   1.110   0.046  -4.735  0.4028  0.2552 -0.1680
  402LYS    HZ1 4817   1.045  -0.028  -4.768  0.7721 -0.7106  1.1469
  402LYS    HZ2 4818   1.086   0.136  -4.781 -0.9896  0.4707  0.9197
  402LYS    HZ3 4819   1.098   0.054  -4.632 -1.1775  0.7850 -0.3636
  402LYS      C 4820   1.465   0.426  -4.331 -0.1203 -0.1592  0.4226
  402LYS      O 4821   1.583   0.459  -4.331 -0.2117  0.1785  0.0409
  403ASP      N 4822   1.369   0.509  -4.286 -0.1204 -0.0344  0.1962
  403ASP     HN 4823   1.281   0.468  -4.264 -0.4705  0.4964 -0.1990
  403ASP     CA 4824   1.382   0.649  -4.258 -0.0155 -0.0550  0.2522
  403ASP     HA 4825   1.426   0.705  -4.339  2.5038 -1.2673  0.6635
  403ASP     CB 4826   1.240   0.706  -4.243 -0.0444 -0.0760  0.0654
  403ASP    HB1 4827   1.254   0.811  -4.209 -0.9523  0.1589 -0.2653
  403ASP    HB2 4828   1.171   0.653  -4.174  1.4221 -1.3728  0.5947
  403ASP     CG 4829   1.171   0.707  -4.379  0.0388  0.0634  0.0233
  403ASP    OD1 4830   1.191   0.808  -4.452  0.3745 -0.0982 -0.1097
  403ASP    OD2 4831   1.106   0.605  -4.412 -0.1732  0.0677  0.4151
  403ASP      C 4832   1.468   0.669  -4.138  0.0200  0.5977  0.1218
  403ASP      O 4833   1.552   0.758  -4.134  0.2225  0.4170 -0.0278
  404LEU      N 4834   1.457   0.584  -4.034  0.7716  0.0524 -0.2254
  404LEU     HN 4835   1.399   0.503  -4.038 -0.1166  0.3699  3.0421
  404LEU     CA 4836   1.548   0.584  -3.924  0.5195  0.0814 -0.0165
  404LEU     HA 4837   1.546   0.689  -3.898  1.0407 -0.0103  0.4087
  404LEU     CB 4838   1.481   0.504  -3.811  0.3448 -0.2155 -0.3301
  404LEU    HB1 4839   1.454   0.402  -3.847 -1.8166 -0.2211  1.1349
  404LEU    HB2 4840   1.380   0.544  -3.787  1.8028  2.6185  1.6029
  404LEU     CG 4841   1.565   0.490  -3.684  0.0623 -0.1139 -0.1304
  404LEU     HG 4842   1.645   0.567  -3.687  0.3857 -0.4433 -0.1643
  404LEU    CD1 4843   1.482   0.524  -3.559 -0.0732 -0.6036 -0.0854
  404LEU   HD11 4844   1.538   0.541  -3.465  0.0340  1.6894 -0.5099
  404LEU   HD12 4845   1.415   0.440  -3.530 -2.3832  0.9466 -0.6243
  404LEU   HD13 4846   1.412   0.606  -3.586  1.3530  0.4650 -0.6423
  404LEU    CD2 4847   1.631   0.351  -3.685  0.5906  0.1231  0.5685
  404LEU   HD21 4848   1.549   0.277  -3.673 -0.4691  0.4691 -3.1353
  404LEU   HD22 4849   1.694   0.337  -3.595  0.2216 -0.9610  0.6739
  404LEU   HD23 4850   1.691   0.334  -3.777  0.7854  0.8898  0.5453
  404LEU      C 4851   1.688   0.541  -3.950  0.3738 -0.7361  0.5273
  404LEU      O 4852   1.786   0.586  -3.891  0.5430 -0.2563 -0.1107
  405ARG      N 4853   1.707   0.456  -4.052  0.0461 -0.2731  0.0750
  405ARG     HN 4854   1.629   0.420  -4.104  1.0752 -1.7712 -0.5219
  405ARG     CA 4855   1.840   0.413  -4.085  0.0048 -0.4111  0.0889
  405ARG     HA 4856   1.897   0.395  -3.996  1.9422  2.1820 -0.5188
  405ARG     CB 4857   1.846   0.289  -4.176  1.0432 -0.3317  0.0394
  405ARG    HB1 4858   1.950   0.251  -4.174  0.9204 -0.6619  1.5455
  405ARG    HB2 4859   1.824   0.331  -4.276 -2.2163  0.1166  0.8107
  405ARG     CG 4860   1.740   0.184  -4.141  0.8212 -0.1392 -0.0584
  405ARG    HG1 4861   1.642   0.228  -4.171  1.4185 -0.3871 -2.6282
  405ARG    HG2 4862   1.742   0.169  -4.031  1.2954  1.1585  0.1330
  405ARG     CD 4863   1.767   0.062  -4.228  0.9691 -0.5272  0.5236
  405ARG    HD1 4864   1.861   0.017  -4.192 -0.2594 -1.0988  3.2262
  405ARG    HD2 4865   1.769   0.094  -4.335  3.2047  0.7371  0.9070
  405ARG     NE 4866   1.656  -0.035  -4.202  0.3870  0.0153  0.1108
  405ARG     HE 4867   1.573  -0.000  -4.159  0.5383  3.7196 -2.1597
  405ARG     CZ 4868   1.645  -0.159  -4.258 -0.4684  0.2867 -0.3258
  405ARG    NH1 4869   1.751  -0.214  -4.322 -0.5791 -0.1620 -0.1280
  405ARG   HH11 4870   1.837  -0.165  -4.313 -1.2815  0.7583  2.1616
  405ARG   HH12 4871   1.746  -0.309  -4.354  3.4871 -0.8907  0.8309
  405ARG    NH2 4872   1.526  -0.227  -4.255 -0.6838  0.6683  0.0828
  405ARG   HH21 4873   1.458  -0.197  -4.189  1.2965 -1.2466  3.2582
  405ARG   HH22 4874   1.518  -0.324  -4.278 -0.4850  0.5746  0.4004
  405ARG      C 4875   1.910   0.527  -4.150 -0.0244 -0.3621  0.1427
  405ARG      O 4876   2.023   0.561  -4.115 -0.0931  0.4057 -0.3606
  406HSD      N 4877   1.839   0.602  -4.236 -0.0062 -0.6328 -0.1124
  406HSD     HN 4878   1.742   0.582  -4.245 -0.7301  1.3059  2.2766
  406HSD     CA 4879   1.887   0.719  -4.303 -0.2095 -0.1291  0.6062
  406HSD     HA 4880   1.978   0.690  -4.355 -1.0307  0.4139 -1.2151
  406HSD     CB 4881   1.797   0.773  -4.415 -0.1908 -0.3428  0.4866
  406HSD    HB1 4882   1.845   0.851  -4.478  1.2350 -1.0037  0.7236
  406HSD    HB2 4883   1.703   0.812  -4.371  0.1414  2.6412 -1.1667
  406HSD    ND1 4884   1.648   0.691  -4.603 -0.0562 -0.2780 -0.2317
  406HSD    HD1 4885   1.580   0.764  -4.613 -0.2319 -0.6423 -1.9025
  406HSD     CG 4886   1.752   0.670  -4.514 -0.2211  0.0843  0.0508
  406HSD    CE1 4887   1.641   0.580  -4.681  0.3798  0.1070 -0.8256
  406HSD    HE1 4888   1.580   0.566  -4.770 -0.4956 -1.9034  0.0352
  406HSD    NE2 4889   1.726   0.486  -4.642 -0.2014 -0.1327 -0.1060
  406HSD    CD2 4890   1.792   0.542  -4.534 -0.3908  0.0523 -0.0840
  406HSD    HD2 4891   1.864   0.478  -4.484 -0.2372  1.4857  1.5906
  406HSD      C 4892   1.918   0.832  -4.211 -0.1244  0.0918  0.3077
  406HSD      O 4893   2.011   0.911  -4.232 -0.5890  0.4136 -0.5906
  407ALA      N 4894   1.843   0.846  -4.101  0.1198  0.1516  0.4690
  407ALA     HN 4895   1.760   0.792  -4.091 -0.4310  0.2681 -2.5580
  407ALA     CA 4896   1.875   0.932  -3.991  0.0531  0.1241  0.5104
  407ALA     HA 4897   1.886   1.033  -4.028 -3.5022 -0.8220 -4.0515
  407ALA     CB 4898   1.770   0.936  -3.879 -0.6766 -0.0974 -0.1539
  407ALA    HB1 4899   1.793   1.014  -3.803 -0.1458 -1.0198  0.6516
  407ALA    HB2 4900   1.731   0.839  -3.844 -1.1140  0.1568  0.0763
  407ALA    HB3 4901   1.672   0.969  -3.920 -0.1401  3.6851  1.1889
  407ALA      C 4902   2.003   0.895  -3.924  0.6588 -0.3969 -0.8892
  407ALA      O 4903   2.092   0.978  -3.904  0.1280 -0.0631  0.1840
  408PHE      N 4904   2.027   0.766  -3.894  0.1531 -0.3460 -0.2498
  408PHE     HN 4905   1.957   0.695  -3.897 -0.5602  0.3646 -0.7326
  408PHE     CA 4906   2.158   0.721  -3.856  0.3385  0.4500  0.0963
  408PHE     HA 4907   2.197   0.788  -3.782  1.0385  2.7388 -2.2155
  408PHE     CB 4908   2.142   0.580  -3.797  0.1285  0.2304 -0.4707
  408PHE    HB1 4909   2.246   0.541  -3.784  0.4649  1.6443  1.7764
  408PHE    HB2 4910   2.087   0.506  -3.860 -0.3010  1.0125 -1.0263
  408PHE     CG 4911   2.085   0.586  -3.660  0.3107 -0.0712 -0.3783
  408PHE    CD1 4912   1.965   0.523  -3.636  0.2692  0.3223  0.5116
  408PHE    HD1 4913   1.912   0.466  -3.711 -0.6147  1.7407  0.0131
  408PHE    CE1 4914   1.904   0.543  -3.514 -0.2510 -0.2715  0.3568
  408PHE    HE1 4915   1.808   0.503  -3.488 -0.3668  0.1950  0.6554
  408PHE     CZ 4916   1.967   0.614  -3.414 -0.2861  0.4920 -0.1540
  408PHE     HZ 4917   1.926   0.628  -3.315  0.0294  1.4113 -0.1414
  408PHE    CD2 4918   2.154   0.649  -3.559  0.3837 -0.3320 -0.2644
  408PHE    HD2 4919   2.246   0.702  -3.579 -0.4647  1.3130  0.0197
  408PHE    CE2 4920   2.090   0.670  -3.439 -0.3044  0.2887 -0.7235
  408PHE    HE2 4921   2.137   0.717  -3.354 -1.1486  0.7953 -0.5290
  408PHE      C 4922   2.267   0.722  -3.957  0.0525  0.5418 -0.2161
  408PHE      O 4923   2.384   0.730  -3.920 -0.1222  0.0025  0.4844
  409ARG      N 4924   2.236   0.725  -4.088  0.0393 -0.1958 -0.2366
  409ARG     HN 4925   2.142   0.705  -4.114  0.0650 -1.1435  0.3554
  409ARG     CA 4926   2.330   0.745  -4.194  0.5789 -0.2534  0.2262
  409ARG     HA 4927   2.420   0.696  -4.158  0.1531 -1.3826 -0.1991
  409ARG     CB 4928   2.287   0.673  -4.323 -0.2227 -0.1243  0.4183
  409ARG    HB1 4929   2.361   0.709  -4.398 -0.4434  1.3788  0.8912
  409ARG    HB2 4930   2.179   0.693  -4.338 -0.3027  0.2589  1.4542
  409ARG     CG 4931   2.300   0.521  -4.329  0.0478 -0.0949  0.2554
  409ARG    HG1 4932   2.258   0.483  -4.425 -1.4272 -0.1130  0.8816
  409ARG    HG2 4933   2.229   0.475  -4.257 -0.8428  0.0230 -0.5249
  409ARG     CD 4934   2.435   0.453  -4.304  0.0393 -0.2141 -0.0152
  409ARG    HD1 4935   2.466   0.485  -4.202 -0.8873 -0.8489  0.4752
  409ARG    HD2 4936   2.513   0.479  -4.378  0.1789 -2.9623 -0.9274
  409ARG     NE 4937   2.404   0.308  -4.311 -0.1856 -0.2100  0.8268
  409ARG     HE 4938   2.311   0.287  -4.343 -0.4658 -0.2356  1.6220
  409ARG     CZ 4939   2.504   0.215  -4.314 -0.1913 -0.1847 -0.3702
  409ARG    NH1 4940   2.636   0.249  -4.305 -0.2611 -0.1652  0.6296
  409ARG   HH11 4941   2.666   0.336  -4.344 -1.1859 -0.2734 -0.3768
  409ARG   HH12 4942   2.703   0.178  -4.326 -1.4262 -2.4985  3.8959
  409ARG    NH2 4943   2.478   0.081  -4.322  0.3449 -0.3063 -0.1078
  409ARG   HH21 4944   2.385   0.047  -4.313  0.2564  0.0001  0.1481
  409ARG   HH22 4945   2.554   0.018  -4.306  0.3513 -0.3770 -0.4143
  409ARG      C 4946   2.371   0.884  -4.226 -0.3535 -0.0563 -0.1364
  409ARG      O 4947   2.460   0.917  -4.304 -0.4250 -0.1824 -0.2712
  410SER      N 4948   2.321   0.976  -4.140  0.0431  0.0436 -0.0092
  410SER     HN 4949   2.262   0.932  -4.073 -0.1587 -2.6093 -1.7765
  410SER     CA 4950   2.334   1.117  -4.161  0.3167  0.0000 -0.1434
  410SER     HA 4951   2.335   1.139  -4.266 -0.6295  1.7139  0.1749
  410SER     CB 4952   2.224   1.192  -4.084  0.1381 -0.4872  0.0830
  410SER    HB1 4953   2.253   1.299  -4.091  0.9973 -0.8258 -2.7999
  410SER    HB2 4954   2.217   1.180  -3.974 -1.5330 -1.8012 -0.1173
  410SER     OG 4955   2.093   1.181  -4.138  0.1345  0.0999 -0.0328
  410SER    HG1 4956   2.070   1.088  -4.136 -0.3500  0.2134 -0.2418
  410SER      C 4957   2.468   1.168  -4.120 -0.0201  0.3172  0.5869
  410SER      O 4958   2.511   1.270  -4.174  0.4190 -0.3200 -0.2908
  411MET      N 4959   2.545   1.101  -4.033  0.0991 -0.3092  0.0083
  411MET     HN 4960   2.507   1.016  -3.997  0.2254 -0.0469  0.7979
  411MET     CA 4961   2.674   1.141  -3.986  0.0890 -0.1298 -0.1198
  411MET     HA 4962   2.682   1.249  -3.987 -0.9359 -0.0277  0.9044
  411MET     CB 4963   2.704   1.080  -3.849 -0.0459  0.3652  0.1336
  411MET    HB1 4964   2.649   1.146  -3.779 -1.1843 -1.1109  0.7077
  411MET    HB2 4965   2.809   1.104  -3.820  0.6829 -0.2150 -1.8360
  411MET     CG 4966   2.658   0.940  -3.808  0.0549  0.3464  0.1828
  411MET    HG1 4967   2.557   0.924  -3.852  0.9494 -0.9495 -1.5187
  411MET    HG2 4968   2.647   0.931  -3.697  0.4362 -2.1841  0.0794
  411MET     SD 4969   2.773   0.810  -3.863 -0.1767  0.2215 -0.0094
  411MET     CE 4970   2.900   0.834  -3.735 -0.1136 -0.0385 -0.0226
  411MET    HE1 4971   2.855   0.818  -3.635 -0.6199  2.8729  0.3032
  411MET    HE2 4972   2.923   0.942  -3.724 -0.8635  0.1503 -0.2595
  411MET    HE3 4973   2.989   0.771  -3.755  0.5551  0.6542  0.6985
  411MET      C 4974   2.783   1.104  -4.081  0.1114 -0.0948 -0.1076
  411MET      O 4975   2.899   1.131  -4.048  0.0775  0.1808 -0.2142
  412PHE      N 4976   2.763   1.038  -4.196 -0.6011 -0.0221 -0.0243
  412PHE     HN 4977   2.676   0.991  -4.214 -1.0691  0.5433  0.7108
  412PHE     CA 4978   2.875   1.006  -4.279 -0.1632 -0.2889  0.6657
  412PHE     HA 4979   2.959   0.974  -4.218 -0.2016 -0.6698  0.5186
  412PHE     CB 4980   2.843   0.886  -4.370 -0.4643  0.0928  0.2654
  412PHE    HB1 4981   2.915   0.870  -4.453  0.5228 -2.2130  1.4749
  412PHE    HB2 4982   2.738   0.893  -4.406 -0.2624  2.2082 -0.0303
  412PHE     CG 4983   2.851   0.763  -4.285  0.3815  0.2325  0.3915
  412PHE    CD1 4984   2.975   0.709  -4.260  0.3769  0.0211 -0.0295
  412PHE    HD1 4985   3.062   0.757  -4.303  1.3075 -1.0495  0.6085
  412PHE    CE1 4986   2.980   0.591  -4.191  0.0638 -0.0836 -0.1859
  412PHE    HE1 4987   3.081   0.558  -4.171  0.1966  0.2751 -0.2716
  412PHE     CZ 4988   2.868   0.538  -4.130  0.0968  0.0579 -0.0030
  412PHE     HZ 4989   2.880   0.461  -4.055 -0.1612  1.7283  1.8515
  412PHE    CD2 4990   2.741   0.710  -4.223  0.1392  0.0985 -0.1500
  412PHE    HD2 4991   2.637   0.736  -4.234 -1.2405 -2.5075  4.3417
  412PHE    CE2 4992   2.747   0.603  -4.137  0.3045  0.4954  0.3385
  412PHE    HE2 4993   2.657   0.567  -4.088 -1.7448  4.0754 -0.4521
  412PHE      C 4994   2.941   1.118  -4.351 -0.2734 -0.5752  0.1155
  412PHE      O 4995   3.063   1.129  -4.364 -0.3349 -0.2058 -0.1753
  413PRO      N 4996   2.873   1.219  -4.396 -0.0390 -0.2690  0.4425
  413PRO     CD 4997   2.742   1.195  -4.455  0.1078  0.0305 -0.0054
  413PRO    HD1 4998   2.667   1.205  -4.374 -0.1528  3.1120 -0.4764
  413PRO    HD2 4999   2.737   1.098  -4.508 -0.5260 -0.1365  0.3583
  413PRO     CA 5000   2.919   1.353  -4.421  0.2537 -0.3719  0.4373
  413PRO     HA 5001   2.995   1.337  -4.497 -0.4313  2.1806 -0.8760
  413PRO     CB 5002   2.803   1.426  -4.488  0.4565 -0.2134  0.2551
  413PRO    HB1 5003   2.822   1.503  -4.565 -0.0941 -0.2306  0.0974
  413PRO    HB2 5004   2.739   1.481  -4.415  0.4606 -1.5479  1.3163
  413PRO     CG 5005   2.718   1.314  -4.550 -0.3668  0.2966  0.4420
  413PRO    HG1 5006   2.616   1.344  -4.582  0.0041 -0.2620 -1.4000
  413PRO    HG2 5007   2.757   1.278  -4.648 -0.3664 -1.8984  1.1973
  413PRO      C 5008   2.986   1.420  -4.306  0.0991 -0.1206  0.3816
  413PRO      O 5009   2.939   1.403  -4.194 -0.5628 -0.1697  0.0993
  414SER      N 5010   3.102   1.483  -4.332  0.0804 -0.1425  0.2422
  414SER     HN 5011   3.137   1.489  -4.425 -2.1930 -0.3089 -0.6968
  414SER     CA 5012   3.176   1.564  -4.240  0.2126 -0.2306  0.2127
  414SER     HA 5013   3.170   1.516  -4.143 -2.1188  0.3307  0.3944
  414SER     CB 5014   3.324   1.564  -4.282  0.1691 -0.3190  0.0595
  414SER    HB1 5015   3.379   1.468  -4.271 -0.3842 -0.8893 -1.7502
  414SER    HB2 5016   3.372   1.636  -4.212 -0.8680 -0.2367  0.7095
  414SER     OG 5017   3.340   1.620  -4.412 -0.5945 -0.4996 -0.1191
  414SER    HG1 5018   3.433   1.617  -4.435 -0.8015  0.3328 -1.1340
  414SER      C 5019   3.128   1.699  -4.200  0.1203 -0.1534 -0.1555
  414SER      O 5020   3.062   1.773  -4.274 -0.5628 -0.2672  0.3235
  415CYSP     N 5021   3.142   1.737  -4.072  0.1944  0.2045 -0.2695
  415CYSP    HN 5022   3.169   1.667  -4.006 -1.5222  1.5242  2.0178
  415CYSP    CA 5023   3.089   1.855  -4.010 -0.5474 -0.0847 -0.3439
  415CYSP    HA 5024   2.981   1.848  -4.016 -0.5635 -2.2236  1.3697
  415CYSP     C 5025   3.136   1.984  -4.069 -0.2748 -0.0287 -0.0085
  415CYSP     O 5026   3.251   1.993  -4.109 -0.3735  0.1883 -0.2444
  415CYSP    CB 5027   3.117   1.853  -3.859 -0.1897 -0.0842 -0.4092
  415CYSP   HB1 5028   3.086   1.752  -3.825  0.4629 -0.1882 -0.1022
  415CYSP   HB2 5029   3.227   1.856  -3.846 -0.4930  0.1115  3.2081
  415CYSP    SG 5030   3.015   1.972  -3.768  0.3370  0.1949 -0.1787
  415CYSP    C1 5031   3.083   1.942  -3.602  0.7374  0.3696 -0.3102
  415CYSP    O1 5032   3.171   1.860  -3.578  0.9817  0.4086 -1.0461
  415CYSP    C2 5033   3.036   2.023  -3.483  0.3873  0.1152 -0.2723
  415CYSP   H2A 5034   2.995   1.949  -3.411  1.2039  2.1877  2.5432
  415CYSP   H2B 5035   2.963   2.103  -3.510  0.3152  1.1061  2.5063
  415CYSP    C3 5036   3.148   2.094  -3.407  0.2417 -0.1732  0.2201
  415CYSP   H3A 5037   3.196   2.171  -3.472  2.7931 -3.4329 -2.1730
  415CYSP   H3B 5038   3.221   2.016  -3.374 -0.4732 -0.8371  0.2456
  415CYSP    C4 5039   3.096   2.167  -3.284 -0.0560  0.2661 -0.1634
  415CYSP   H4A 5040   3.024   2.103  -3.229  1.4698  0.5083  2.3111
  415CYSP   H4B 5041   3.050   2.260  -3.324  1.3008  0.1190 -2.1758
  415CYSP    C5 5042   3.216   2.216  -3.203 -0.1610  0.9925 -0.4385
  415CYSP   H5A 5043   3.286   2.280  -3.261 -1.7527  3.3518  0.0910
  415CYSP   H5B 5044   3.269   2.123  -3.172 -2.0841 -0.1199 -0.3501
  415CYSP    C6 5045   3.195   2.282  -3.066  0.3241  0.0954  0.0801
  415CYSP   H6A 5046   3.236   2.224  -2.981 -1.1101  0.1521  0.8496
  415CYSP   H6B 5047   3.085   2.284  -3.049  0.7137 -1.8922  3.8384
  415CYSP    C7 5048   3.259   2.421  -3.065  0.0817  0.2085 -0.1182
  415CYSP   H7A 5049   3.218   2.476  -3.153  1.4255 -0.5687 -1.2620
  415CYSP   H7B 5050   3.369   2.416  -3.075  0.4177 -1.9699  3.1390
  415CYSP    C8 5051   3.228   2.492  -2.933 -0.1249  0.3284 -0.2299
  415CYSP   H8A 5052   3.259   2.424  -2.851  1.8439  0.8254 -0.5273
  415CYSP   H8B 5053   3.118   2.508  -2.938 -0.9054 -2.1117  4.0049
  415CYSP    C9 5054   3.291   2.631  -2.923 -0.2760  0.3795  0.0401
  415CYSP   H9A 5055   3.399   2.613  -2.903  0.1680  1.0036 -1.6286
  415CYSP   H9B 5056   3.254   2.677  -2.830 -0.3371 -0.7507  0.5970
  415CYSP   C10 5057   3.301   2.730  -3.039  1.1522  0.6999  0.4173
  415CYSP  H10A 5058   3.337   2.678  -3.130 -1.3716  0.1803 -0.3554
  415CYSP  H10B 5059   3.381   2.801  -3.007  0.3991  0.6366  2.6268
  415CYSP   C11 5060   3.168   2.800  -3.069  0.3757 -0.7975  0.2819
  415CYSP  H11A 5061   3.139   2.858  -2.978  0.0736  0.5423 -0.6500
  415CYSP  H11B 5062   3.092   2.720  -3.083 -1.0270  0.3711  0.9060
  415CYSP   C12 5063   3.162   2.899  -3.186 -0.0687 -0.5998  0.4678
  415CYSP  H12A 5064   3.203   2.847  -3.275 -0.3113  0.3563 -0.2132
  415CYSP  H12B 5065   3.244   2.971  -3.164 -2.2641  2.1065  0.1971
  415CYSP   C13 5066   3.023   2.957  -3.209  0.2987  0.3252  0.5499
  415CYSP  H13A 5067   2.992   3.007  -3.115 -0.3631  0.4093  0.2922
  415CYSP  H13B 5068   2.952   2.877  -3.239  1.8424 -1.0968  0.5098
  415CYSP   C14 5069   3.022   3.063  -3.319 -0.2583  0.0188  0.2547
  415CYSP  H14A 5070   2.917   3.096  -3.335 -0.7976 -1.8796 -0.2926
  415CYSP  H14B 5071   3.038   3.017  -3.419 -0.2080  0.3731  0.0967
  415CYSP   C15 5072   3.125   3.175  -3.299  0.6596 -0.6703 -0.5634
  415CYSP  H15A 5073   3.231   3.147  -3.281  0.8437  0.4443  0.1830
  415CYSP  H15B 5074   3.094   3.212  -3.200  1.9987 -0.8634 -0.0489
  415CYSP   C16 5075   3.133   3.282  -3.407 -0.3791 -0.3335 -0.3138
  415CYSP  H16A 5076   3.051   3.358  -3.404 -0.5401 -0.5461  1.9567
  415CYSP  H16B 5077   3.224   3.342  -3.386  0.2928 -0.5571 -2.2954
  415CYSP  H16C 5078   3.138   3.236  -3.508 -1.8202 -1.3087  0.0232
  416GLU      N 5079   3.051   2.089  -4.072  0.3349  0.4848  0.5112
  416GLU     HN 5080   2.960   2.065  -4.040  1.3045 -2.6570  1.3259
  416GLU     CA 5081   3.092   2.224  -4.094  0.2494  0.4148 -0.0854
  416GLU     HA 5082   3.164   2.226  -4.175 -0.7537  2.2058 -1.0084
  416GLU     CB 5083   2.973   2.310  -4.140 -0.4458 -0.2542  0.4445
  416GLU    HB1 5084   3.012   2.414  -4.142 -1.9638  0.3262 -0.2270
  416GLU    HB2 5085   2.882   2.298  -4.078 -0.2702 -1.9936  0.4194
  416GLU     CG 5086   2.926   2.258  -4.276  0.0396 -0.0274  0.1891
  416GLU    HG1 5087   2.882   2.156  -4.274 -0.1516 -0.0744 -2.3753
  416GLU    HG2 5088   3.012   2.249  -4.345 -0.1541 -0.7777  0.0453
  416GLU     CD 5089   2.818   2.347  -4.336  0.6044  0.7656  0.3276
  416GLU    OE1 5090   2.836   2.408  -4.445 -0.1535  0.3560 -0.0375
  416GLU    OE2 5091   2.708   2.350  -4.274  0.1288  0.2532 -0.4704
  416GLU      C 5092   3.152   2.294  -3.977  0.1416  0.1072  0.1555
  416GLU      O 5093   3.119   2.275  -3.860 -0.3839  0.2674  0.0374
  417GLY      N 5094   3.258   2.371  -4.010  0.4389 -0.2195  0.3451
  417GLY     HN 5095   3.285   2.379  -4.105 -2.0989 -0.5744 -0.4772
  417GLY     CA 5096   3.333   2.455  -3.921  0.1037 -0.1414  0.5573
  417GLY    HA1 5097   3.407   2.508  -3.979 -1.0679  1.4479  0.4294
  417GLY    HA2 5098   3.380   2.401  -3.841 -1.1067  1.1392  2.2050
  417GLY      C 5099   3.252   2.564  -3.858  0.4308  0.2748  0.2644
  417GLY      O 5100   3.155   2.619  -3.909  0.0555 -0.4899  0.1417
  418THR      N 5101   3.276   2.588  -3.728  0.2258 -0.7770  0.5057
  418THR     HN 5102   3.356   2.553  -3.679 -0.8172 -4.1186  0.0918
  418THR     CA 5103   3.170   2.642  -3.649  0.1510 -0.0368 -0.0941
  418THR     HA 5104   3.071   2.639  -3.693 -0.3252  0.6677  0.8894
  418THR     CB 5105   3.163   2.573  -3.516  0.1651  0.3375  0.1016
  418THR     HB 5106   3.240   2.606  -3.442 -0.8096 -1.2184  1.8863
  418THR    OG1 5107   3.160   2.431  -3.518 -0.2293  0.3472 -0.0405
  418THR    HG1 5108   3.242   2.401  -3.556 -1.3442 -1.1579 -1.4136
  418THR    CG2 5109   3.028   2.611  -3.452 -0.1530 -0.1339 -0.2820
  418THR   HG21 5110   3.029   2.721  -3.434  0.4679  0.2308 -2.2068
  418THR   HG22 5111   3.012   2.559  -3.356 -3.3022  0.7214 -0.2465
  418THR   HG23 5112   2.947   2.587  -3.523  1.9308 -3.2808 -1.8072
  418THR      C 5113   3.196   2.790  -3.626  0.1563 -0.0529  0.0026
  418THR    OT1 5114   3.122   2.877  -3.668  0.1178  0.2361  0.6521
  418THR    OT2 5115   3.306   2.815  -3.554  0.3210 -0.2073 -0.1948
  418THR     CT 5116   3.358   2.948  -3.560  0.3064 -0.2097 -0.3814
  418THR    HT1 5117   3.381   2.983  -3.663 -0.4486  0.5082 -0.3116
  418THR    HT2 5118   3.453   2.956  -3.503 -0.4071  1.1529  0.6831
  418THR    HT3 5119   3.289   3.023  -3.516 -0.1970  0.3246 -2.0064
  419CHL1    C3 5120   3.060   1.104   3.387  0.5515 -0.2207 -0.0629
  419CHL1    H3 5121   3.103   1.190   3.331 -1.6903  1.2516  0.3422
  419CHL1    O3 5122   3.061   1.137   3.525  0.5434 -0.1657 -0.0755
  419CHL1   H3' 5123   3.147   1.175   3.545  0.7971 -1.2846  1.1684
  419CHL1    C4 5124   2.912   1.077   3.352  0.5290 -0.4181  0.1816
  419CHL1   H4A 5125   2.872   0.983   3.394  0.9624 -0.7836 -0.2026
  419CHL1   H4B 5126   2.851   1.161   3.389  0.0270  0.7296 -2.9387
  419CHL1    C5 5127   2.906   1.060   3.202 -0.2495 -0.0323  0.1652
  419CHL1    C6 5128   2.842   1.153   3.131  0.0068 -0.1378 -0.2024
  419CHL1    H6 5129   2.785   1.225   3.191  0.0764  1.6792 -2.1776
  419CHL1    C7 5130   2.823   1.152   2.982  0.4398 -0.5359 -0.2595
  419CHL1   H7A 5131   2.719   1.189   2.964  0.7026  0.3209 -0.0580
  419CHL1   H7B 5132   2.899   1.221   2.940 -1.0251 -0.1857 -2.5385
  419CHL1    C8 5133   2.869   1.018   2.924 -0.7093 -1.0224 -0.0677
  419CHL1    H8 5134   2.780   0.952   2.935 -0.7701 -1.1390 -1.1064
  419CHL1   C14 5135   2.894   1.039   2.778 -0.2022 -0.0345  0.1555
  419CHL1   H14 5136   2.956   1.130   2.762 -1.4770  0.6595 -1.0418
  419CHL1   C15 5137   2.771   1.088   2.699  0.2403  0.4557 -0.2338
  419CHL1  H15A 5138   2.687   1.021   2.724  1.9232 -0.8005  2.5132
  419CHL1  H15B 5139   2.755   1.196   2.719 -1.3067  0.2458 -0.2062
  419CHL1   C16 5140   2.811   1.055   2.555  0.1150 -0.6376 -0.0216
  419CHL1  H16A 5141   2.736   0.989   2.506 -0.4120  1.2193 -1.8117
  419CHL1  H16B 5142   2.816   1.150   2.498 -0.3375  0.7783  2.2029
  419CHL1   C17 5143   2.950   0.988   2.559  0.1911 -0.4748  0.0920
  419CHL1   H17 5144   3.026   1.068   2.552 -0.3863 -0.0305 -1.6325
  419CHL1   C13 5145   2.953   0.927   2.696 -0.2966 -0.1507  0.2465
  419CHL1   C18 5146   2.859   0.805   2.695 -0.3679 -0.0948 -0.0197
  419CHL1  H18A 5147   2.761   0.821   2.645 -1.2176 -0.1634  1.5525
  419CHL1  H18B 5148   2.906   0.717   2.648  0.6012 -0.7492  2.0567
  419CHL1  H18C 5149   2.842   0.770   2.799  2.3200  1.4210  1.0292
  419CHL1   C12 5150   3.088   0.888   2.757 -0.0372  0.5328  0.1228
  419CHL1  H12A 5151   3.126   0.794   2.712 -0.9655  0.5400 -0.7007
  419CHL1  H12B 5152   3.154   0.975   2.741  1.4448 -0.6411 -0.4281
  419CHL1   C11 5153   3.076   0.866   2.908  0.1699 -0.0466  0.0604
  419CHL1  H11A 5154   3.027   0.769   2.929 -1.8649  1.1192  1.0085
  419CHL1  H11B 5155   3.179   0.853   2.947 -0.4147  0.5300  1.9392
  419CHL1    C9 5156   2.997   0.973   2.987 -0.2667 -0.0974 -0.3014
  419CHL1    H9 5157   3.066   1.057   2.962 -0.6177  0.1437 -0.4783
  419CHL1   C10 5158   3.000   0.963   3.136 -0.1348  0.3716 -0.2711
  419CHL1   C19 5159   2.932   0.829   3.167  0.3554  0.1168 -0.2919
  419CHL1  H19A 5160   2.993   0.739   3.143 -0.3196 -1.1563  2.3505
  419CHL1  H19B 5161   2.898   0.815   3.272  0.5048 -1.0202 -0.3825
  419CHL1  H19C 5162   2.843   0.813   3.102 -0.9752  0.8098  1.2989
  419CHL1    C1 5163   3.142   0.964   3.194 -0.0080  0.2125 -0.5751
  419CHL1   H1A 5164   3.200   0.877   3.159 -1.7133 -0.1642 -2.6431
  419CHL1   H1B 5165   3.197   1.052   3.154  2.6439 -1.4090 -0.6948
  419CHL1    C2 5166   3.146   0.983   3.346 -0.0196 -0.4911 -0.4836
  419CHL1   H2A 5167   3.248   1.014   3.376 -0.9970  2.0240  0.5421
  419CHL1   H2B 5168   3.109   0.893   3.400  0.6386 -0.7564 -0.4701
  419CHL1   C20 5169   2.976   0.904   2.437  0.5139  0.1200 -0.2559
  419CHL1   H20 5170   2.910   0.814   2.442  1.0123 -0.2711 -0.6854
  419CHL1   C21 5171   3.113   0.835   2.441  0.2933 -0.3110  0.0302
  419CHL1  H21A 5172   3.126   0.768   2.353  2.0759  0.7049 -0.5286
  419CHL1  H21B 5173   3.105   0.769   2.530 -0.5959  1.4486  1.3107
  419CHL1  H21C 5174   3.194   0.909   2.458 -0.0383  0.2159 -0.6521
  419CHL1   C22 5175   2.964   0.978   2.303  0.5452 -0.0417 -0.3484
  419CHL1  H22A 5176   3.011   0.910   2.229 -0.3870  1.0380 -1.9980
  419CHL1  H22B 5177   2.859   0.997   2.272  0.5746  0.2353 -0.2781
  419CHL1   C23 5178   3.047   1.106   2.295  0.6586 -0.1041 -0.1648
  419CHL1  H23A 5179   3.009   1.159   2.385 -1.8797 -3.8034  1.2135
  419CHL1  H23B 5180   3.155   1.082   2.306  0.4169 -0.8195  0.8798
  419CHL1   C24 5181   3.024   1.200   2.177 -0.4979  0.0785  0.1938
  419CHL1  H24A 5182   3.022   1.141   2.082 -1.1396 -1.0509  0.8888
  419CHL1  H24B 5183   2.929   1.249   2.206 -0.1611  0.1342  1.2325
  419CHL1   C25 5184   3.134   1.305   2.154  0.0333 -0.4426  0.3078
  419CHL1   H25 5185   3.140   1.351   2.255 -1.9402 -0.8466  0.6542
  419CHL1   C26 5186   3.266   1.249   2.098 -0.0239  0.0381 -0.3189
  419CHL1  H26A 5187   3.265   1.214   1.993 -2.1792 -1.3037  0.0843
  419CHL1  H26B 5188   3.346   1.321   2.123  0.1917  0.3231 -1.7403
  419CHL1  H26C 5189   3.287   1.153   2.149 -0.1319  1.1465  1.9625
  419CHL1   C27 5190   3.089   1.414   2.055  0.3484 -0.3516  0.2645
  419CHL1  H27A 5191   2.984   1.448   2.066  0.3860  0.3316 -1.2410
  419CHL1  H27B 5192   3.160   1.498   2.073  0.0626 -0.5544  2.5720
  419CHL1  H27C 5193   3.107   1.392   1.947 -0.1540  1.7841 -0.3073
  420CHL1    C3 5194  11.086  12.323   3.233  0.5478 -0.1450  0.0534
  420CHL1    H3 5195  11.064  12.301   3.126 -1.4513 -1.3209  0.6529
  420CHL1    O3 5196  10.965  12.356   3.299  0.3950 -0.0745 -0.2611
  420CHL1   H3' 5197  10.990  12.379   3.389  2.5665  2.8679 -1.4236
  420CHL1    C4 5198  11.156  12.200   3.293 -0.3050 -0.5029  0.3268
  420CHL1   H4A 5199  11.161  12.214   3.404 -3.0658  1.1557  0.3357
  420CHL1   H4B 5200  11.086  12.115   3.282  0.9635 -1.2937 -2.4433
  420CHL1    C5 5201  11.293  12.174   3.238 -0.2229 -0.2103  0.3898
  420CHL1    C6 5202  11.308  12.057   3.174  0.2833 -0.0273  0.1645
  420CHL1    H6 5203  11.231  11.979   3.190 -0.1747  0.2218 -0.7324
  420CHL1    C7 5204  11.431  12.027   3.094  0.0360 -0.2382 -0.1429
  420CHL1   H7A 5205  11.461  11.921   3.111 -0.9653 -0.5593 -0.3230
  420CHL1   H7B 5206  11.412  12.030   2.985  0.5537 -1.7448 -0.2944
  420CHL1    C8 5207  11.548  12.117   3.138  0.0487 -0.1203 -0.4188
  420CHL1    H8 5208  11.582  12.085   3.239 -0.5571  2.9452  0.8722
  420CHL1   C14 5209  11.664  12.105   3.043  0.5090 -0.3464  0.1652
  420CHL1   H14 5210  11.623  12.148   2.950 -0.5513  0.4745  0.9776
  420CHL1   C15 5211  11.710  11.962   3.009 -0.2997 -0.5303 -0.1938
  420CHL1  H15A 5212  11.712  11.903   3.104 -2.3701  0.3908  0.4806
  420CHL1  H15B 5213  11.649  11.913   2.931 -0.1951 -1.0121  0.0224
  420CHL1   C16 5214  11.857  11.979   2.968 -0.6105  0.2808 -0.9940
  420CHL1  H16A 5215  11.923  11.937   3.046 -2.2962  0.4534  0.6024
  420CHL1  H16B 5216  11.881  11.917   2.879  0.2860 -0.2822 -0.3727
  420CHL1   C17 5217  11.880  12.131   2.964  0.5085  0.1355 -0.3836
  420CHL1   H17 5218  11.841  12.176   2.870  0.0570 -0.6963 -0.6084
  420CHL1   C13 5219  11.786  12.188   3.067  0.3815  0.0116 -0.4289
  420CHL1   C18 5220  11.837  12.153   3.207  0.2282  0.2127 -0.3233
  420CHL1  H18A 5221  11.928  12.214   3.227  0.1061  0.6270 -1.0131
  420CHL1  H18B 5222  11.764  12.171   3.289  0.7563 -0.4790  0.3145
  420CHL1  H18C 5223  11.862  12.045   3.215 -1.9956 -0.3478 -0.4424
  420CHL1   C12 5224  11.736  12.333   3.065 -0.6412 -0.3317 -0.1630
  420CHL1  H12A 5225  11.830  12.392   3.076  0.0873 -1.6286  0.8006
  420CHL1  H12B 5226  11.700  12.354   2.962  0.9225  0.3621 -0.6007
  420CHL1   C11 5227  11.623  12.358   3.166 -0.2148  0.2618  0.1741
  420CHL1  H11A 5228  11.668  12.341   3.266 -0.1967  0.4708  0.2031
  420CHL1  H11B 5229  11.586  12.463   3.156  0.5009  0.3120 -3.2349
  420CHL1    C9 5230  11.506  12.261   3.146  0.0223 -0.1826  0.8993
  420CHL1    H9 5231  11.465  12.282   3.045 -1.3301 -1.1713  1.2150
  420CHL1   C10 5232  11.385  12.293   3.228 -0.2738 -0.1638  0.4594
  420CHL1   C19 5233  11.434  12.316   3.372 -0.0050  0.0067  0.3403
  420CHL1  H19A 5234  11.503  12.401   3.391 -1.3983  1.4710 -0.7577
  420CHL1  H19B 5235  11.343  12.334   3.433  0.1942 -0.9517  0.9241
  420CHL1  H19C 5236  11.478  12.222   3.411  0.6851  0.6148  1.0442
  420CHL1    C1 5237  11.316  12.421   3.179 -0.4410 -0.6070 -0.4843
  420CHL1   H1A 5238  11.370  12.513   3.211 -0.7132  0.0559 -1.8484
  420CHL1   H1B 5239  11.298  12.422   3.069 -1.2219  1.5729 -0.3870
  420CHL1    C2 5240  11.180  12.444   3.245  0.0201  0.2535  0.1833
  420CHL1   H2A 5241  11.132  12.528   3.192 -0.6717 -1.3361 -1.8218
  420CHL1   H2B 5242  11.200  12.470   3.352 -0.9178 -0.5884  0.5797
  420CHL1   C20 5243  12.027  12.152   2.977  0.4209  0.4496  0.1151
  420CHL1   H20 5244  12.072  12.114   3.072  0.7910  2.3926  0.7830
  420CHL1   C21 5245  12.055  12.304   2.980  0.0294  0.5179  0.2977
  420CHL1  H21A 5246  12.155  12.344   2.953  0.9906 -1.7129  0.3391
  420CHL1  H21B 5247  12.041  12.333   3.086 -0.2398 -1.6463  0.8979
  420CHL1  H21C 5248  11.979  12.348   2.913 -0.7702 -0.5258  0.4932
  420CHL1   C22 5249  12.106  12.090   2.861 -0.0211 -0.1662  0.1419
  420CHL1  H22A 5250  12.065  11.994   2.822 -1.6258  0.5426  0.0198
  420CHL1  H22B 5251  12.101  12.165   2.779  1.4050  0.0875  0.2572
  420CHL1   C23 5252  12.257  12.078   2.883 -0.0239  0.5231  0.5689
  420CHL1  H23A 5253  12.318  12.096   2.792  0.6533  1.1632  1.1321
  420CHL1  H23B 5254  12.308  12.153   2.946  1.3329 -0.7591  1.0659
  420CHL1   C24 5255  12.293  11.943   2.947 -0.5023  0.0216 -0.1925
  420CHL1  H24A 5256  12.398  11.933   2.981 -0.1666 -1.1950 -1.5475
  420CHL1  H24B 5257  12.222  11.938   3.033 -1.5690 -0.2843 -1.0826
  420CHL1   C25 5258  12.262  11.822   2.858 -0.4042  0.1005 -0.3348
  420CHL1   H25 5259  12.154  11.824   2.830 -0.6244 -0.8118  0.3897
  420CHL1   C26 5260  12.338  11.819   2.725 -0.0616 -0.5667 -0.1266
  420CHL1  H26A 5261  12.315  11.908   2.663 -2.0251 -1.1737 -0.3260
  420CHL1  H26B 5262  12.447  11.808   2.746  0.1441  2.0522  0.5656
  420CHL1  H26C 5263  12.309  11.728   2.669  2.0923 -1.8401  0.7035
  420CHL1   C27 5264  12.288  11.688   2.930 -0.2637  0.2078 -0.1856
  420CHL1  H27A 5265  12.232  11.678   3.025 -0.3527 -1.0412 -0.3634
  420CHL1  H27B 5266  12.259  11.603   2.865 -1.2571  0.4694 -0.1019
  420CHL1  H27C 5267  12.395  11.663   2.944 -0.2291 -0.7571 -1.8842
  421CHL1    C3 5268   0.131   5.835   3.809 -0.1889 -0.1711 -0.0823
  421CHL1    H3 5269   0.145   5.735   3.855 -0.9263  0.1818  0.9534
  421CHL1    O3 5270   0.160   5.939   3.900 -0.5882 -0.0024 -0.1443
  421CHL1   H3' 5271   0.251   5.915   3.918 -0.8641 -0.3938  0.7818
  421CHL1    C4 5272   0.222   5.847   3.685  0.2064 -0.3259  0.1909
  421CHL1   H4A 5273   0.228   5.955   3.660  0.1972  0.3613  2.8151
  421CHL1   H4B 5274   0.319   5.813   3.727  0.9179  0.2722 -0.9247
  421CHL1    C5 5275   0.184   5.777   3.558  0.2090  0.3204 -0.1736
  421CHL1    C6 5276   0.271   5.698   3.493  0.2456  0.6151 -0.4841
  421CHL1    H6 5277   0.379   5.699   3.515  0.5518  1.3057 -1.9203
  421CHL1    C7 5278   0.238   5.614   3.373 -0.2180 -0.2703  0.2494
  421CHL1   H7A 5279   0.314   5.621   3.293  0.3111  0.5588  0.8099
  421CHL1   H7B 5280   0.229   5.505   3.390  0.0792 -0.4556 -0.7013
  421CHL1    C8 5281   0.105   5.659   3.311 -0.3445 -0.3788  0.4396
  421CHL1    H8 5282   0.123   5.759   3.266 -0.6384  0.7498  2.6953
  421CHL1   C14 5283   0.061   5.559   3.208  0.1745  0.5227 -0.6836
  421CHL1   H14 5284   0.044   5.470   3.272 -2.8194 -0.4701 -2.6516
  421CHL1   C15 5285   0.167   5.518   3.105  0.1134  0.4188 -0.7053
  421CHL1  H15A 5286   0.226   5.607   3.074  0.8370  0.3604  0.4360
  421CHL1  H15B 5287   0.239   5.442   3.143  2.7651  1.6620 -2.8657
  421CHL1   C16 5288   0.083   5.464   2.989 -0.5496  0.5239 -0.2753
  421CHL1  H16A 5289   0.094   5.529   2.900  0.8321 -0.0907 -0.5833
  421CHL1  H16B 5290   0.120   5.367   2.949  0.7070  1.3402 -1.1582
  421CHL1   C17 5291  -0.064   5.466   3.035 -0.4671 -0.4748  0.0587
  421CHL1   H17 5292  -0.085   5.374   3.095 -1.1357 -0.1580  0.3186
  421CHL1   C13 5293  -0.065   5.582   3.130 -0.4018 -0.3937 -0.0390
  421CHL1   C18 5294  -0.052   5.711   3.048 -0.0598 -0.1005  0.4699
  421CHL1  H18A 5295   0.028   5.705   2.972 -1.1655  0.4303 -0.7860
  421CHL1  H18B 5296  -0.153   5.723   3.002 -0.6704 -0.5745  1.6348
  421CHL1  H18C 5297  -0.022   5.804   3.102  0.6281 -0.4929  0.7647
  421CHL1   C12 5298  -0.170   5.589   3.242 -0.1959  0.0380  0.1260
  421CHL1  H12A 5299  -0.270   5.600   3.195  0.3047 -0.8443 -1.1954
  421CHL1  H12B 5300  -0.174   5.496   3.302 -0.8939 -0.5485 -0.7932
  421CHL1   C11 5301  -0.136   5.705   3.336  0.7400 -0.0498 -0.0949
  421CHL1  H11A 5302  -0.130   5.804   3.285 -2.3398 -0.3049 -1.1469
  421CHL1  H11B 5303  -0.218   5.713   3.411  1.8580 -0.3623  1.1974
  421CHL1    C9 5304  -0.003   5.686   3.411 -0.0036 -1.0646  0.9996
  421CHL1    H9 5305  -0.009   5.588   3.463  2.1527 -1.6524  0.2488
  421CHL1   C10 5306   0.042   5.788   3.512  0.1408 -0.0537 -0.0526
  421CHL1   C19 5307   0.040   5.929   3.452  0.3310  0.1070  0.3202
  421CHL1  H19A 5308  -0.067   5.948   3.430  0.5419  1.7631  0.6083
  421CHL1  H19B 5309   0.060   6.017   3.517 -0.5027  0.9861 -0.5923
  421CHL1  H19C 5310   0.091   5.934   3.354 -1.5436  1.8139 -0.6215
  421CHL1    C1 5311  -0.048   5.767   3.636 -0.5180  0.5757 -0.4188
  421CHL1   H1A 5312  -0.152   5.795   3.610 -0.6044  1.5581  0.8688
  421CHL1   H1B 5313  -0.058   5.660   3.664 -0.7064  0.2997 -1.4760
  421CHL1    C2 5314  -0.012   5.854   3.756 -0.1405  0.0390 -0.1372
  421CHL1   H2A 5315  -0.086   5.833   3.837 -1.1191  1.7493 -0.5321
  421CHL1   H2B 5316  -0.033   5.962   3.736 -1.1508 -0.6296 -3.1003
  421CHL1   C20 5317  -0.163   5.468   2.923  0.1589 -0.1554 -0.4949
  421CHL1   H20 5318  -0.142   5.562   2.866 -0.7918 -0.4959 -1.4434
  421CHL1   C21 5319  -0.309   5.474   2.973  0.2006 -0.4679 -0.3332
  421CHL1  H21A 5320  -0.321   5.408   3.061  1.2815  1.1115  1.0714
  421CHL1  H21B 5321  -0.375   5.439   2.891  0.0155 -2.7828  0.7427
  421CHL1  H21C 5322  -0.326   5.580   3.001 -0.5724 -0.5666 -0.4106
  421CHL1   C22 5323  -0.150   5.352   2.823  0.1152 -0.3070 -0.3245
  421CHL1  H22A 5324  -0.198   5.387   2.730  0.7782 -0.0571 -0.5808
  421CHL1  H22B 5325  -0.047   5.346   2.782  0.3711  1.1696  0.0458
  421CHL1   C23 5326  -0.193   5.215   2.877  0.6951 -0.2352  0.3397
  421CHL1  H23A 5327  -0.138   5.193   2.971  0.4374 -0.0638  0.5309
  421CHL1  H23B 5328  -0.300   5.209   2.903  0.9602  2.1016  2.3560
  421CHL1   C24 5329  -0.151   5.114   2.769 -0.7002 -0.2737 -0.1921
  421CHL1  H24A 5330  -0.222   5.091   2.687 -1.8713 -0.3629  0.8212
  421CHL1  H24B 5331  -0.060   5.151   2.716 -1.1176 -1.0254 -1.4704
  421CHL1   C25 5332  -0.112   4.981   2.836  0.2453 -0.1048 -0.3829
  421CHL1   H25 5333  -0.066   4.999   2.935  2.6010 -2.7852 -0.8679
  421CHL1   C26 5334  -0.243   4.903   2.855  0.2028  0.2020  0.6355
  421CHL1  H26A 5335  -0.214   4.804   2.898 -0.1332  0.4000  1.3430
  421CHL1  H26B 5336  -0.317   4.958   2.917 -0.2834  1.0509 -0.6675
  421CHL1  H26C 5337  -0.305   4.896   2.763 -2.3865  3.4584  1.9025
  421CHL1   C27 5338  -0.016   4.890   2.758 -0.2089 -0.4170 -0.5804
  421CHL1  H27A 5339  -0.009   4.786   2.798  1.1690 -0.8622 -1.8681
  421CHL1  H27B 5340  -0.046   4.876   2.652  2.2493  0.4604 -1.4407
  421CHL1  H27C 5341   0.085   4.932   2.775  0.5280 -1.4113 -2.2452
  422CHL1    C3 5342   5.725  12.750   2.995  0.0146  0.1515 -0.5892
  422CHL1    H3 5343   5.706  12.646   2.960 -0.7154  0.7300 -1.9885
  422CHL1    O3 5344   5.718  12.769   3.136 -0.5244 -0.1989 -0.5631
  422CHL1   H3' 5345   5.802  12.813   3.151  0.0687 -1.5662  0.2116
  422CHL1    C4 5346   5.869  12.790   2.959  0.3630 -0.4961  0.0592
  422CHL1   H4A 5347   5.891  12.889   3.005  0.1925 -1.3358  2.0448
  422CHL1   H4B 5348   5.936  12.713   3.002  0.1902 -0.1834  0.9242
  422CHL1    C5 5349   5.883  12.798   2.810  0.3738  0.2931  0.0993
  422CHL1    C6 5350   5.980  12.729   2.750 -0.5196 -0.6085 -0.3286
  422CHL1    H6 5351   6.050  12.664   2.806  1.7201  1.2386 -0.8287
  422CHL1    C7 5352   6.003  12.728   2.601  0.1295 -0.3267 -0.2362
  422CHL1   H7A 5353   6.110  12.735   2.574  0.1264  1.1806  0.0777
  422CHL1   H7B 5354   5.954  12.639   2.556 -0.0037 -0.5100  0.2688
  422CHL1    C8 5355   5.937  12.846   2.528  0.0648 -0.2887 -0.1191
  422CHL1    H8 5356   5.998  12.938   2.542  0.3513 -0.1529 -2.0222
  422CHL1   C14 5357   5.937  12.814   2.381 -0.0098  0.4878 -0.2920
  422CHL1   H14 5358   5.865  12.730   2.370  0.4696  0.3599 -3.3505
  422CHL1   C15 5359   6.064  12.756   2.317  0.0193  0.2493 -0.0194
  422CHL1  H15A 5360   6.159  12.802   2.352  1.0617 -1.3721 -0.5978
  422CHL1  H15B 5361   6.076  12.647   2.332 -1.1119  0.0483 -0.4827
  422CHL1   C16 5362   6.041  12.777   2.167  0.3116  0.0544 -0.0928
  422CHL1  H16A 5363   6.119  12.853   2.141  0.8991 -0.2842  0.6293
  422CHL1  H16B 5364   6.047  12.689   2.101  0.0903  0.6466 -0.9168
  422CHL1   C17 5365   5.910  12.857   2.158  0.1485 -0.2475 -0.3990
  422CHL1   H17 5366   5.823  12.787   2.152 -0.2484  0.2112 -0.0980
  422CHL1   C13 5367   5.886  12.923   2.291 -0.1122  0.1527 -0.6420
  422CHL1   C18 5368   5.964  13.054   2.311 -0.0666  0.0201  0.0681
  422CHL1  H18A 5369   5.966  13.087   2.417  1.6795 -1.0971  0.4196
  422CHL1  H18B 5370   6.069  13.044   2.276  1.0406  2.4636  2.3248
  422CHL1  H18C 5371   5.926  13.142   2.254  0.4569  0.2170  0.0132
  422CHL1   C12 5372   5.745  12.963   2.336  0.1365  0.0511  0.2454
  422CHL1  H12A 5373   5.723  13.064   2.296  0.2903  0.4554  1.1488
  422CHL1  H12B 5374   5.675  12.886   2.296 -0.0169 -0.5392  1.5694
  422CHL1   C11 5375   5.727  12.971   2.488  0.1284 -0.1545  0.2556
  422CHL1  H11A 5376   5.780  13.067   2.503 -0.3460  0.0823  0.4347
  422CHL1  H11B 5377   5.622  12.993   2.517  0.0765  1.4611 -1.0391
  422CHL1    C9 5378   5.796  12.864   2.575  0.2721  0.0451  0.3879
  422CHL1    H9 5379   5.746  12.767   2.556  1.4191 -0.4234 -0.3900
  422CHL1   C10 5380   5.790  12.878   2.724 -0.2825 -0.1516  0.3871
  422CHL1   C19 5381   5.827  13.023   2.760  0.3786 -0.0224 -0.7420
  422CHL1  H19A 5382   5.931  13.054   2.738  0.2643  0.8505 -0.1525
  422CHL1  H19B 5383   5.758  13.102   2.723  0.7419  1.1532  0.9185
  422CHL1  H19C 5384   5.815  13.040   2.870 -0.9366 -1.7110 -0.5884
  422CHL1    C1 5385   5.646  12.849   2.769 -0.5447  0.2368 -0.1916
  422CHL1   H1A 5386   5.584  12.936   2.736  0.3930  0.8265 -0.4408
  422CHL1   H1B 5387   5.627  12.750   2.724  0.8713  1.1913 -3.1764
  422CHL1    C2 5388   5.632  12.848   2.921  0.0436  0.5260 -0.1333
  422CHL1   H2A 5389   5.528  12.817   2.942 -0.5037  2.0786 -0.4393
  422CHL1   H2B 5390   5.644  12.942   2.980  1.0189  0.5527 -0.3646
  422CHL1   C20 5391   5.898  12.946   2.039  0.0081 -0.4376 -0.5276
  422CHL1   H20 5392   5.960  13.037   2.058  0.8759 -1.3148  1.0157
  422CHL1   C21 5393   5.754  12.995   2.017  0.0750 -0.0352 -0.0828
  422CHL1  H21A 5394   5.718  13.060   2.100  2.1008 -0.2891  1.0631
  422CHL1  H21B 5395   5.686  12.907   2.013  0.7522 -0.6020  0.4747
  422CHL1  H21C 5396   5.737  13.044   1.919  1.8060 -0.3306 -0.5628
  422CHL1   C22 5397   5.955  12.888   1.908  0.5333  0.1759 -0.5781
  422CHL1  H22A 5398   5.961  12.954   1.819  2.1948  0.3597 -0.3622
  422CHL1  H22B 5399   6.060  12.856   1.925  0.8072  1.1667 -0.3503
  422CHL1   C23 5400   5.882  12.760   1.866  0.3871  0.1653 -0.2908
  422CHL1  H23A 5401   5.871  12.702   1.961 -2.0947  2.0682  0.6875
  422CHL1  H23B 5402   5.783  12.793   1.828  0.2007 -0.9815 -0.8432
  422CHL1   C24 5403   5.934  12.682   1.745  0.1661 -0.1117 -0.2096
  422CHL1  H24A 5404   5.917  12.737   1.650 -1.8071 -0.7189 -0.2400
  422CHL1  H24B 5405   6.045  12.669   1.751  0.5463  2.0090 -1.3287
  422CHL1   C25 5406   5.872  12.542   1.733 -0.4669  0.1347  0.1829
  422CHL1   H25 5407   5.857  12.498   1.834 -0.7157 -0.1294  0.0334
  422CHL1   C26 5408   5.732  12.558   1.670 -0.0955  0.1023 -0.6526
  422CHL1  H26A 5409   5.663  12.617   1.734  0.1871 -1.7864  1.5334
  422CHL1  H26B 5410   5.739  12.597   1.566 -1.4041  0.9571 -0.4275
  422CHL1  H26C 5411   5.691  12.454   1.668 -0.7640  0.2375  2.0753
  422CHL1   C27 5412   5.964  12.451   1.652 -0.0518  0.2180  0.5508
  422CHL1  H27A 5413   5.992  12.504   1.558 -1.0253 -0.8319 -0.3727
  422CHL1  H27B 5414   6.058  12.430   1.707 -0.1109 -0.1234  0.5248
  422CHL1  H27C 5415   5.918  12.353   1.624 -2.2118  1.1608  0.6183
  423CHL1    C3 5416   0.349   4.756   3.817  0.5156  0.3401  0.2502
  423CHL1    H3 5417   0.284   4.666   3.814  3.4021 -1.9203  1.0522
  423CHL1    O3 5418   0.350   4.800   3.952  0.1165  1.0848  0.0170
  423CHL1   H3' 5419   0.295   4.878   3.940  1.1987  1.9284  0.3674
  423CHL1    C4 5420   0.488   4.717   3.763  0.3883  0.0034  0.1659
  423CHL1   H4A 5421   0.569   4.789   3.786 -0.6066  0.9856  0.7501
  423CHL1   H4B 5422   0.518   4.630   3.825  0.1115  0.1738  0.5499
  423CHL1    C5 5423   0.491   4.673   3.620  0.6088  0.0007  0.1711
  423CHL1    C6 5424   0.544   4.557   3.578  0.2159 -0.2957  0.4832
  423CHL1    H6 5425   0.580   4.491   3.659 -1.3425  1.4762  2.7474
  423CHL1    C7 5426   0.568   4.521   3.434 -0.0614  0.1819  0.3164
  423CHL1   H7A 5427   0.678   4.516   3.420  0.1986 -0.6596  2.3070
  423CHL1   H7B 5428   0.515   4.424   3.426  0.0739 -0.0144  1.5346
  423CHL1    C8 5429   0.520   4.625   3.331 -0.4782 -0.6241 -0.3141
  423CHL1    H8 5430   0.596   4.706   3.323 -0.7467 -0.1225  1.6075
  423CHL1   C14 5431   0.492   4.567   3.196  0.1142 -0.4528 -0.5146
  423CHL1   H14 5432   0.417   4.486   3.206  1.0057 -1.6029 -2.5234
  423CHL1   C15 5433   0.608   4.490   3.131  0.3804 -0.1200 -0.4385
  423CHL1  H15A 5434   0.699   4.550   3.153 -0.9708  1.8599  0.0561
  423CHL1  H15B 5435   0.615   4.385   3.167 -1.2489 -0.0493  0.1863
  423CHL1   C16 5436   0.565   4.494   2.984  0.3568  0.0180 -0.4277
  423CHL1  H16A 5437   0.650   4.537   2.926  2.1091 -1.6192  0.8186
  423CHL1  H16B 5438   0.534   4.395   2.944 -0.1404 -0.1910  0.4727
  423CHL1   C17 5439   0.445   4.588   2.963  0.2261 -0.0949 -0.1824
  423CHL1   H17 5440   0.348   4.534   2.966 -0.0014  0.3560  1.7096
  423CHL1   C13 5441   0.449   4.666   3.091 -0.2215 -0.1753 -0.1190
  423CHL1   C18 5442   0.552   4.776   3.061 -0.0154 -0.5420 -0.7574
  423CHL1  H18A 5443   0.518   4.848   2.983 -0.6198  0.9257  0.8130
  423CHL1  H18B 5444   0.576   4.843   3.146  0.8359 -0.9253 -0.6861
  423CHL1  H18C 5445   0.653   4.737   3.034  0.5748  0.1518  0.3768
  423CHL1   C12 5446   0.315   4.720   3.144  0.0274  0.5548 -0.2233
  423CHL1  H12A 5447   0.273   4.795   3.074  0.2618 -0.0845 -1.0635
  423CHL1  H12B 5448   0.240   4.638   3.147 -0.6805  1.1782 -0.4341
  423CHL1   C11 5449   0.332   4.781   3.283  0.3694  0.3001 -0.1512
  423CHL1  H11A 5450   0.358   4.889   3.281 -1.4149  0.7591 -1.2634
  423CHL1  H11B 5451   0.231   4.793   3.329  1.0530  1.8295  1.0552
  423CHL1    C9 5452   0.401   4.695   3.390  0.2096  0.3229 -0.0289
  423CHL1    H9 5453   0.324   4.618   3.410  0.4619  0.0792  0.0183
  423CHL1   C10 5454   0.425   4.765   3.521 -0.0707 -0.2848  0.3498
  423CHL1   C19 5455   0.530   4.877   3.512  0.4728 -0.7955  0.2815
  423CHL1  H19A 5456   0.624   4.846   3.461  0.2500  0.7292 -1.1442
  423CHL1  H19B 5457   0.495   4.962   3.450 -0.6218 -0.9459  0.6696
  423CHL1  H19C 5458   0.547   4.934   3.605 -2.3638 -0.0617  0.4213
  423CHL1    C1 5459   0.294   4.816   3.583  0.1344 -0.4815  0.9510
  423CHL1   H1A 5460   0.250   4.892   3.514  1.1683 -0.7230 -0.0048
  423CHL1   H1B 5461   0.222   4.733   3.567  0.4731 -0.8168  1.1529
  423CHL1    C2 5462   0.290   4.866   3.727  0.4124  0.5724  0.5998
  423CHL1   H2A 5463   0.186   4.886   3.761 -0.0127  1.7295 -1.2364
  423CHL1   H2B 5464   0.351   4.959   3.740  1.6523 -0.2006  0.4994
  423CHL1   C20 5465   0.443   4.655   2.829  0.5436  0.3574  0.0332
  423CHL1   H20 5466   0.535   4.715   2.820  0.4552  0.5599  0.4791
  423CHL1   C21 5467   0.320   4.746   2.819  0.1938 -0.0760  0.3442
  423CHL1  H21A 5468   0.289   4.786   2.720  0.2585 -0.3928  0.1941
  423CHL1  H21B 5469   0.347   4.835   2.880  0.1093  0.4529 -0.3778
  423CHL1  H21C 5470   0.226   4.694   2.846 -0.2430 -0.7474 -2.2025
  423CHL1   C22 5471   0.439   4.551   2.715 -0.1201  0.2040  0.1921
  423CHL1  H22A 5472   0.517   4.473   2.721 -0.8618 -0.5326  0.4307
  423CHL1  H22B 5473   0.339   4.505   2.731  0.3390 -1.0287 -0.3351
  423CHL1   C23 5474   0.446   4.611   2.574 -0.0321 -0.6180 -0.1598
  423CHL1  H23A 5475   0.416   4.543   2.492  2.1579 -0.4585 -1.1686
  423CHL1  H23B 5476   0.379   4.700   2.569  0.4472 -0.3149 -2.0030
  423CHL1   C24 5477   0.589   4.654   2.542 -0.2162 -0.2751 -0.5406
  423CHL1  H24A 5478   0.630   4.722   2.620  0.3194 -2.1919  0.9561
  423CHL1  H24B 5479   0.661   4.569   2.553 -0.0797  0.0592  1.6611
  423CHL1   C25 5480   0.617   4.724   2.408 -0.0844  0.0460 -0.3452
  423CHL1   H25 5481   0.726   4.746   2.400  0.0045 -0.2780 -0.0603
  423CHL1   C26 5482   0.581   4.628   2.294 -0.0660 -0.3737 -0.0019
  423CHL1  H26A 5483   0.471   4.626   2.280  0.1220 -1.4704 -1.7096
  423CHL1  H26B 5484   0.620   4.661   2.195 -1.0989  0.3380 -0.1823
  423CHL1  H26C 5485   0.618   4.525   2.313  0.7558 -0.1254 -0.2281
  423CHL1   C27 5486   0.542   4.857   2.394 -0.5279 -0.1574  0.0705
  423CHL1  H27A 5487   0.545   4.927   2.480  1.6472 -0.5642  0.3614
  423CHL1  H27B 5488   0.585   4.920   2.313 -2.2994  0.5169 -0.4124
  423CHL1  H27C 5489   0.435   4.834   2.373 -0.6897  1.1335 -0.6301
  424CHL1    C3 5490   1.103   3.388   4.130 -0.8865 -0.2609  0.7049
  424CHL1    H3 5491   0.998   3.418   4.112 -0.6780 -1.0469 -2.5294
  424CHL1    O3 5492   1.158   3.437   4.251 -0.0592  0.2470  0.1366
  424CHL1   H3' 5493   1.244   3.395   4.246  0.3996  1.2793 -1.0093
  424CHL1    C4 5494   1.111   3.234   4.133 -0.8028 -0.2645  0.3766
  424CHL1   H4A 5495   1.219   3.212   4.150 -0.8549 -2.4832 -1.5802
  424CHL1   H4B 5496   1.065   3.184   4.221 -2.3678 -0.0185 -0.2805
  424CHL1    C5 5497   1.079   3.162   4.005  0.4857 -0.2656  0.0356
  424CHL1    C6 5498   0.983   3.069   4.010  0.1046  0.0792 -0.6200
  424CHL1    H6 5499   0.931   3.036   4.102  1.4782  0.0643  0.1818
  424CHL1    C7 5500   0.935   3.004   3.884 -0.5067 -0.2969 -0.2005
  424CHL1   H7A 5501   0.931   2.894   3.903 -0.4757 -0.4911 -1.2218
  424CHL1   H7B 5502   0.830   3.035   3.868 -0.7255 -0.8131  0.1726
  424CHL1    C8 5503   1.015   3.039   3.758  0.1412  0.2481  0.3576
  424CHL1    H8 5504   1.101   2.970   3.772  1.0476  1.5522  1.4970
  424CHL1   C14 5505   0.942   3.006   3.631  0.4217  0.2498  0.1939
  424CHL1   H14 5506   0.861   3.082   3.631  0.6382  0.4806  0.1164
  424CHL1   C15 5507   0.856   2.880   3.611  0.5866  0.0677  0.6188
  424CHL1  H15A 5508   0.912   2.787   3.636 -0.4168 -1.4361 -2.2411
  424CHL1  H15B 5509   0.758   2.882   3.663  0.1280  1.7054 -0.2379
  424CHL1   C16 5510   0.847   2.876   3.458 -0.4269  0.3265  0.6655
  424CHL1  H16A 5511   0.894   2.783   3.419  0.2404  1.2205 -0.7191
  424CHL1  H16B 5512   0.743   2.862   3.423 -0.7825 -1.1744  2.1720
  424CHL1   C17 5513   0.918   2.997   3.396  0.1590 -0.1899  0.3146
  424CHL1   H17 5514   0.840   3.077   3.394 -3.2222 -3.2577 -0.6389
  424CHL1   C13 5515   1.014   3.039   3.504  0.1668  0.3864  0.0858
  424CHL1   C18 5516   1.136   2.947   3.493  0.0396  0.2579 -0.2735
  424CHL1  H18A 5517   1.213   2.981   3.565 -1.6574 -0.3218  1.9045
  424CHL1  H18B 5518   1.110   2.842   3.515 -2.9274  0.8893 -0.3699
  424CHL1  H18C 5519   1.180   2.943   3.391  0.9229 -1.9658  0.1413
  424CHL1   C12 5520   1.051   3.189   3.502  0.2817  0.3585  0.1679
  424CHL1  H12A 5521   1.120   3.217   3.419  0.1797  2.1673  0.6595
  424CHL1  H12B 5522   0.961   3.250   3.483  0.8382  0.3995 -2.8432
  424CHL1   C11 5523   1.130   3.226   3.627  0.7540 -0.1965  0.0440
  424CHL1  H11A 5524   1.226   3.172   3.622  2.1011  2.1802 -2.0503
  424CHL1  H11B 5525   1.153   3.335   3.623 -1.4558  0.3071 -0.4596
  424CHL1    C9 5526   1.057   3.183   3.756  0.0958  0.2566 -0.1722
  424CHL1    H9 5527   0.957   3.232   3.757 -0.6788 -1.2675  0.3326
  424CHL1   C10 5528   1.130   3.227   3.879  0.5702 -0.6500 -0.1281
  424CHL1   C19 5529   1.275   3.177   3.865  0.8649  0.0503  0.3722
  424CHL1  H19A 5530   1.280   3.075   3.821 -0.0651  0.2489 -0.2166
  424CHL1  H19B 5531   1.341   3.244   3.806  1.2258  0.3196  1.0775
  424CHL1  H19C 5532   1.332   3.176   3.960  0.1145  1.3525  0.8587
  424CHL1    C1 5533   1.120   3.380   3.888 -0.4369 -0.7328  0.2546
  424CHL1   H1A 5534   1.167   3.428   3.800 -1.0701 -0.6101 -0.0252
  424CHL1   H1B 5535   1.014   3.413   3.879  0.4099  2.7746  1.4750
  424CHL1    C2 5536   1.187   3.440   4.012 -0.9492 -0.6391  0.4920
  424CHL1   H2A 5537   1.186   3.550   4.001  3.0383 -0.5416 -0.4196
  424CHL1   H2B 5538   1.293   3.407   4.020 -0.6501 -0.2652 -1.3709
  424CHL1   C20 5539   0.969   2.990   3.255  0.0593  0.2807  0.2524
  424CHL1   H20 5540   1.062   3.051   3.248 -0.8246  1.4369 -3.1909
  424CHL1   C21 5541   0.871   3.062   3.162  0.7594  0.3769 -0.4178
  424CHL1  H21A 5542   0.776   3.005   3.151 -0.6789  2.9389 -2.4346
  424CHL1  H21B 5543   0.901   3.075   3.055  0.5735  0.6130 -0.4434
  424CHL1  H21C 5544   0.839   3.165   3.189 -1.3385  0.3766 -2.6039
  424CHL1   C22 5545   0.998   2.849   3.203 -0.0303  0.3847 -0.0770
  424CHL1  H22A 5546   1.050   2.789   3.280 -1.2732 -0.6880 -0.0328
  424CHL1  H22B 5547   0.901   2.798   3.185  0.2117  0.8288 -3.2530
  424CHL1   C23 5548   1.072   2.835   3.069  0.2757 -0.0581  0.1350
  424CHL1  H23A 5549   1.073   2.730   3.032 -1.1998 -0.5336  1.3205
  424CHL1  H23B 5550   1.020   2.891   2.989 -1.7699 -0.4521  1.1250
  424CHL1   C24 5551   1.217   2.882   3.078  0.0015  0.8894 -0.2147
  424CHL1  H24A 5552   1.215   2.980   3.130  0.1317  0.3739  0.7850
  424CHL1  H24B 5553   1.267   2.814   3.151 -1.6881  0.1013  0.2463
  424CHL1   C25 5554   1.299   2.910   2.951  0.3642 -0.2559 -0.2486
  424CHL1   H25 5555   1.396   2.956   2.983 -0.8204  0.3325  2.9007
  424CHL1   C26 5556   1.335   2.788   2.865  0.9319 -0.2770  0.0146
  424CHL1  H26A 5557   1.395   2.715   2.923  1.7180  0.6296  0.3695
  424CHL1  H26B 5558   1.249   2.734   2.821  0.1780  0.0764  1.0344
  424CHL1  H26C 5559   1.388   2.818   2.772 -0.1095  0.4729 -0.3457
  424CHL1   C27 5560   1.230   3.011   2.858  0.3001 -0.3382 -0.2908
  424CHL1  H27A 5561   1.307   3.055   2.791  0.6955  1.4586  1.2442
  424CHL1  H27B 5562   1.144   2.966   2.804  0.5129 -0.0523 -0.8834
  424CHL1  H27C 5563   1.191   3.101   2.911  0.3496 -0.1528 -0.5652
  425CHL1    C3 5564  11.005   7.608   3.801  0.1708 -0.0486 -0.1621
  425CHL1    H3 5565  11.062   7.517   3.774  0.9511 -0.1547  1.6964
  425CHL1    O3 5566  10.965   7.597   3.937  0.2320  0.4297 -0.1027
  425CHL1   H3' 5567  10.920   7.680   3.953  0.3553  0.4002  0.3932
  425CHL1    C4 5568  11.102   7.727   3.794  0.1771 -0.0332  0.1985
  425CHL1   H4A 5569  11.045   7.811   3.839  1.7385 -0.3517  3.0476
  425CHL1   H4B 5570  11.192   7.697   3.852 -0.4703 -3.7742 -0.4758
  425CHL1    C5 5571  11.149   7.766   3.657  0.1535 -0.2500  0.1280
  425CHL1    C6 5572  11.280   7.774   3.630  0.0715  0.8778  0.0052
  425CHL1    H6 5573  11.350   7.756   3.713  0.1949  1.4256  0.0248
  425CHL1    C7 5574  11.318   7.814   3.490 -0.3810  0.2064 -0.3137
  425CHL1   H7A 5575  11.377   7.908   3.494 -1.3447  0.7713  1.7881
  425CHL1   H7B 5576  11.378   7.737   3.436 -0.6056 -0.0491 -0.2028
  425CHL1    C8 5577  11.202   7.863   3.402 -0.4657  0.7139  0.0792
  425CHL1    H8 5578  11.179   7.968   3.433  0.9559  1.1519 -0.2992
  425CHL1   C14 5579  11.249   7.863   3.260 -0.1684 -0.4404  0.1693
  425CHL1   H14 5580  11.282   7.759   3.240 -1.8187 -0.9331 -0.1462
  425CHL1   C15 5581  11.370   7.951   3.225 -0.1138 -0.4343  0.3759
  425CHL1  H15A 5582  11.347   8.050   3.270 -1.3631 -1.0106  1.0336
  425CHL1  H15B 5583  11.467   7.907   3.258  0.6197  0.1549 -0.9165
  425CHL1   C16 5584  11.361   7.959   3.072 -0.0047 -0.7152  0.3539
  425CHL1  H16A 5585  11.350   8.067   3.045  0.5031 -0.2771  1.7724
  425CHL1  H16B 5586  11.458   7.929   3.028  0.6772  0.0274  1.2849
  425CHL1   C17 5587  11.232   7.886   3.034 -0.1538 -0.1058 -0.3302
  425CHL1   H17 5588  11.262   7.780   3.022  1.5513  0.3044  0.1016
  425CHL1   C13 5589  11.145   7.892   3.156  0.2101  0.0558 -0.0772
  425CHL1   C18 5590  11.081   8.030   3.180 -0.1972 -0.1117 -0.1897
  425CHL1  H18A 5591  11.154   8.110   3.155 -0.7663 -0.1968 -2.3085
  425CHL1  H18B 5592  10.993   8.046   3.114  0.6682  2.1249 -0.9064
  425CHL1  H18C 5593  11.057   8.047   3.287 -2.3032  0.5597 -0.7243
  425CHL1   C12 5594  11.041   7.780   3.168  0.0904  0.1629 -0.1079
  425CHL1  H12A 5595  10.964   7.782   3.088  0.3655 -2.0269 -0.4816
  425CHL1  H12B 5596  11.093   7.685   3.142  2.1764  1.0989  0.4179
  425CHL1   C11 5597  10.981   7.773   3.309  0.2394 -0.4106 -0.0687
  425CHL1  H11A 5598  10.915   7.862   3.322  0.6858  0.0645 -0.9065
  425CHL1  H11B 5599  10.917   7.683   3.314  0.2358 -0.5345 -1.7331
  425CHL1    C9 5600  11.087   7.769   3.421 -0.0832  0.2824  0.2710
  425CHL1    H9 5601  11.124   7.665   3.410 -2.2215 -0.6859  1.5729
  425CHL1   C10 5602  11.035   7.780   3.561 -0.0307 -0.2843  0.3400
  425CHL1   C19 5603  10.974   7.919   3.588  0.0125 -0.2311  0.1682
  425CHL1  H19A 5604  10.876   7.923   3.536 -0.6986  0.8807  1.5174
  425CHL1  H19B 5605  10.947   7.936   3.694 -0.6285  0.8675 -0.1513
  425CHL1  H19C 5606  11.041   8.006   3.567 -0.2942 -0.1504 -0.4919
  425CHL1    C1 5607  10.926   7.673   3.574 -0.1592 -0.2068 -0.0842
  425CHL1   H1A 5608  10.837   7.692   3.511 -0.8682 -0.4442  0.8319
  425CHL1   H1B 5609  10.974   7.583   3.528 -0.6976  0.2872 -1.6842
  425CHL1    C2 5610  10.880   7.632   3.714  0.0418 -0.6138 -0.1343
  425CHL1   H2A 5611  10.820   7.539   3.711 -3.1096  1.2811 -0.5660
  425CHL1   H2B 5612  10.816   7.711   3.759 -1.7375 -1.4320 -1.1312
  425CHL1   C20 5613  11.185   7.936   2.901  0.1644  0.2743 -0.3018
  425CHL1   H20 5614  11.166   8.046   2.905 -1.7953 -0.0400  0.1563
  425CHL1   C21 5615  11.054   7.867   2.859  0.1378 -0.1309  0.4379
  425CHL1  H21A 5616  10.971   7.903   2.924 -0.3728  2.4153 -1.4784
  425CHL1  H21B 5617  11.062   7.757   2.851  0.0563 -0.0710 -0.5623
  425CHL1  H21C 5618  11.029   7.899   2.756 -0.0326  3.3281  1.4240
  425CHL1   C22 5619  11.293   7.910   2.794 -0.2588 -0.3152 -0.5946
  425CHL1  H22A 5620  11.257   7.935   2.692  0.8238 -0.0491 -0.9212
  425CHL1  H22B 5621  11.375   7.983   2.810 -1.3232  1.4146 -2.4813
  425CHL1   C23 5622  11.344   7.766   2.794 -0.2226 -0.3045 -0.0605
  425CHL1  H23A 5623  11.400   7.753   2.889 -1.9327  1.4633  1.2895
  425CHL1  H23B 5624  11.254   7.701   2.791 -0.3999 -0.1333  1.1480
  425CHL1   C24 5625  11.423   7.722   2.670  0.5478  0.0771  0.2873
  425CHL1  H24A 5626  11.364   7.749   2.580 -1.1645  0.6137  1.5078
  425CHL1  H24B 5627  11.515   7.782   2.655  1.7063 -1.5294  0.7563
  425CHL1   C25 5628  11.466   7.575   2.676  0.1326 -0.0577 -0.0290
  425CHL1   H25 5629  11.380   7.512   2.709  2.1568 -2.1492  1.6518
  425CHL1   C26 5630  11.500   7.533   2.532 -0.3492 -0.3178 -0.0714
  425CHL1  H26A 5631  11.412   7.565   2.474 -0.4436 -1.5073 -0.6127
  425CHL1  H26B 5632  11.596   7.582   2.503  0.3405  0.2070  2.7262
  425CHL1  H26C 5633  11.510   7.422   2.531 -1.1186 -0.3958 -1.8517
  425CHL1   C27 5634  11.575   7.550   2.782  0.3294  0.0551 -0.2045
  425CHL1  H27A 5635  11.669   7.606   2.765  0.2851 -0.2231 -1.4331
  425CHL1  H27B 5636  11.540   7.544   2.887  0.6805 -0.9329 -0.1361
  425CHL1  H27C 5637  11.604   7.445   2.758  2.0533  0.2095  1.0622
  426CHL1    C3 5638   9.863  11.985   3.051 -0.4740 -0.0587  0.0904
  426CHL1    H3 5639   9.973  11.998   3.066 -0.4203  0.0203 -0.3681
  426CHL1    O3 5640   9.787  12.096   3.098 -0.1578 -0.2415  1.0695
  426CHL1   H3' 5641   9.809  12.113   3.189  0.2796 -0.5196  1.0172
  426CHL1    C4 5642   9.842  11.972   2.900 -0.5176 -0.1376  0.1036
  426CHL1   H4A 5643   9.732  11.970   2.886 -0.5901  0.8817  0.4632
  426CHL1   H4B 5644   9.880  12.068   2.858  0.7334 -0.6540  0.0024
  426CHL1    C5 5645   9.908  11.850   2.842 -0.6110 -0.1863  0.0962
  426CHL1    C6 5646   9.999  11.867   2.745 -1.0749 -0.1618 -0.3402
  426CHL1    H6 5647  10.022  11.967   2.704  1.0565 -0.4266  0.1157
  426CHL1    C7 5648  10.066  11.747   2.683 -0.0304  0.2203  0.0308
  426CHL1   H7A 5649  10.070  11.751   2.572 -2.0007  0.4898 -0.0624
  426CHL1   H7B 5650  10.168  11.744   2.728 -0.2983  3.3339  1.0838
  426CHL1    C8 5651   9.996  11.614   2.713  0.1993  0.1346  0.1915
  426CHL1    H8 5652   9.905  11.621   2.649  1.0110 -1.1729 -1.1504
  426CHL1   C14 5653  10.079  11.492   2.688  0.1110  0.0537  0.2895
  426CHL1   H14 5654  10.174  11.503   2.745  0.5125  1.6183 -0.6320
  426CHL1   C15 5655  10.137  11.485   2.546  0.0566  0.2515  0.2576
  426CHL1  H15A 5656  10.067  11.532   2.473 -0.2405 -1.1995 -0.4251
  426CHL1  H15B 5657  10.230  11.542   2.528  0.2397 -0.0006  0.3962
  426CHL1   C16 5658  10.155  11.337   2.513 -0.6443  0.1912  0.1283
  426CHL1  H16A 5659  10.077  11.309   2.438  3.5757 -4.0490 -3.3436
  426CHL1  H16B 5660  10.253  11.316   2.465  0.6032  0.7820  2.2647
  426CHL1   C17 5661  10.114  11.263   2.642  0.0179 -0.6227 -0.1150
  426CHL1   H17 5662  10.208  11.269   2.700  0.5437 -0.6308 -0.9405
  426CHL1   C13 5663  10.022  11.356   2.715  0.5381 -0.1876 -0.0051
  426CHL1   C18 5664   9.886  11.361   2.641  0.3861  0.9383  0.3292
  426CHL1  H18A 5665   9.840  11.262   2.661 -2.7659  2.3487  0.6663
  426CHL1  H18B 5666   9.816  11.439   2.678 -1.8465 -0.6073 -0.4652
  426CHL1  H18C 5667   9.898  11.366   2.531 -2.7546  1.0861 -0.0707
  426CHL1   C12 5668  10.005  11.348   2.867 -0.5321 -0.2080 -0.1112
  426CHL1  H12A 5669   9.955  11.255   2.903 -1.6248  0.4281  0.0390
  426CHL1  H12B 5670  10.101  11.352   2.924 -0.9134 -0.0249  0.5335
  426CHL1   C11 5671   9.924  11.469   2.914 -0.0197  0.0885  0.0257
  426CHL1  H11A 5672   9.818  11.442   2.891 -0.7622  0.7193  2.4610
  426CHL1  H11B 5673   9.930  11.457   3.024 -1.9889 -1.2368  0.0537
  426CHL1    C9 5674   9.965  11.607   2.860  0.1451  0.0998  0.1782
  426CHL1    H9 5675  10.058  11.614   2.920 -0.0786 -2.8775  1.0456
  426CHL1   C10 5676   9.874  11.718   2.904 -0.5620 -0.3324 -0.1875
  426CHL1   C19 5677   9.729  11.680   2.866 -0.8389  0.7076 -0.1942
  426CHL1  H19A 5678   9.683  11.607   2.936 -0.5708  1.4330  0.7704
  426CHL1  H19B 5679   9.660  11.766   2.881 -2.0022 -0.5469  2.3836
  426CHL1  H19C 5680   9.721  11.634   2.766 -0.9256  0.9698 -0.3072
  426CHL1    C1 5681   9.888  11.731   3.056 -0.3389  0.1363 -0.2477
  426CHL1   H1A 5682   9.846  11.645   3.113  0.5424  0.7062  1.3123
  426CHL1   H1B 5683   9.997  11.733   3.075 -0.5854 -0.6943  1.4226
  426CHL1    C2 5684   9.817  11.853   3.116 -0.1040 -0.0395  0.3976
  426CHL1   H2A 5685   9.823  11.870   3.225  0.4330 -0.1725  0.3916
  426CHL1   H2B 5686   9.708  11.853   3.094 -0.0944 -0.3321  0.3513
  426CHL1   C20 5687  10.075  11.120   2.617  0.2408 -0.6892 -0.0796
  426CHL1   H20 5688   9.985  11.133   2.553  0.5750  1.7370 -0.1614
  426CHL1   C21 5689  10.020  11.051   2.742 -0.0866 -0.1819  0.0619
  426CHL1  H21A 5690  10.039  10.941   2.739  1.0550  0.0205 -0.5168
  426CHL1  H21B 5691   9.914  11.078   2.764  0.0011  0.0925  0.1401
  426CHL1  H21C 5692  10.077  11.088   2.829 -1.6026 -2.5448  2.2128
  426CHL1   C22 5693  10.189  11.034   2.560  0.3460 -0.4858 -0.1798
  426CHL1  H22A 5694  10.161  10.928   2.574 -1.9883  0.2631  1.3237
  426CHL1  H22B 5695  10.204  11.056   2.452  2.5505 -0.1606  0.1447
  426CHL1   C23 5696  10.327  11.044   2.627  0.1311 -0.4786  0.2692
  426CHL1  H23A 5697  10.368  11.146   2.615 -0.4150 -0.2425  0.3911
  426CHL1  H23B 5698  10.319  11.021   2.735 -0.4816  1.0035  0.5586
  426CHL1   C24 5699  10.430  10.948   2.568 -0.0988 -0.4722 -0.1514
  426CHL1  H24A 5700  10.522  10.960   2.630 -1.7700 -1.9454  2.8392
  426CHL1  H24B 5701  10.397  10.844   2.592 -2.2316  0.4119  0.9825
  426CHL1   C25 5702  10.452  10.976   2.419 -0.7329 -0.1823 -0.1924
  426CHL1   H25 5703  10.356  10.977   2.362 -0.3656 -1.0870 -0.8528
  426CHL1   C26 5704  10.531  11.107   2.403 -0.6718 -0.2161 -0.1712
  426CHL1  H26A 5705  10.452  11.180   2.432 -1.7976 -1.0715 -0.9952
  426CHL1  H26B 5706  10.623  11.114   2.465 -1.2562  2.4553  0.5398
  426CHL1  H26C 5707  10.566  11.135   2.301  2.5123 -3.7371 -0.2670
  426CHL1   C27 5708  10.536  10.870   2.345  0.0507  0.3005 -0.0068
  426CHL1  H27A 5709  10.498  10.768   2.365  0.1238  0.6828  2.2768
  426CHL1  H27B 5710  10.538  10.899   2.237 -2.6509 -2.6161 -0.9961
  426CHL1  H27C 5711  10.641  10.876   2.380  0.3791 -0.0483 -0.8937
  427CHL1    C3 5712   1.750   6.311   3.528 -0.6893 -0.7031  0.1976
  427CHL1    H3 5713   1.833   6.343   3.461 -0.3829 -1.7838  0.0298
  427CHL1    O3 5714   1.794   6.300   3.663  0.5012  0.3459 -0.0856
  427CHL1   H3' 5715   1.722   6.332   3.718 -0.6786 -1.4373 -0.5017
  427CHL1    C4 5716   1.634   6.410   3.510  0.0211  0.0376 -0.3988
  427CHL1   H4A 5717   1.549   6.375   3.573 -0.2215  1.3330  0.0263
  427CHL1   H4B 5718   1.663   6.512   3.543  0.7588  0.1037 -1.2123
  427CHL1    C5 5719   1.576   6.405   3.372  0.1297  0.0928 -0.4464
  427CHL1    C6 5720   1.574   6.520   3.302  0.0971  0.6028  0.3857
  427CHL1    H6 5721   1.601   6.617   3.346 -0.4228  0.4854  0.9811
  427CHL1    C7 5722   1.516   6.528   3.164 -0.0759 -0.4659  0.3885
  427CHL1   H7A 5723   1.446   6.613   3.151 -1.4930 -1.6723 -0.1988
  427CHL1   H7B 5724   1.597   6.547   3.090  1.1102 -0.6066  1.6111
  427CHL1    C8 5725   1.451   6.397   3.116  0.3227 -0.2485 -0.7814
  427CHL1    H8 5726   1.350   6.398   3.163  0.3187 -0.0116 -0.7931
  427CHL1   C14 5727   1.428   6.400   2.968 -0.3490 -0.4054 -0.6839
  427CHL1   H14 5728   1.528   6.407   2.921  0.8562  1.2848  1.9154
  427CHL1   C15 5729   1.358   6.522   2.905  0.5697  0.1335 -0.6712
  427CHL1  H15A 5730   1.263   6.557   2.952 -0.5059 -2.1487 -1.0215
  427CHL1  H15B 5731   1.432   6.605   2.899  3.4305 -2.0918  1.1907
  427CHL1   C16 5732   1.313   6.473   2.768 -0.8311 -0.4356 -0.0284
  427CHL1  H16A 5733   1.202   6.481   2.766 -0.8211 -0.2493  0.1679
  427CHL1  H16B 5734   1.371   6.511   2.681 -0.2268 -2.5209 -0.5839
  427CHL1   C17 5735   1.341   6.322   2.772 -0.1081 -0.3213 -0.4626
  427CHL1   H17 5736   1.439   6.310   2.723 -0.6773 -0.1846 -1.6730
  427CHL1   C13 5737   1.356   6.280   2.915 -0.2247 -0.5524 -0.5185
  427CHL1   C18 5738   1.218   6.262   2.981 -0.4134 -0.0396 -0.7683
  427CHL1  H18A 5739   1.176   6.168   2.939  2.4963 -0.9738 -1.8605
  427CHL1  H18B 5740   1.229   6.239   3.089  1.4859 -2.4243 -1.3858
  427CHL1  H18C 5741   1.149   6.348   2.969  0.9142  1.2881  0.6544
  427CHL1   C12 5742   1.447   6.163   2.957 -0.3610 -0.4272  0.1484
  427CHL1  H12A 5743   1.415   6.065   2.915  1.3669 -0.5522 -1.0079
  427CHL1  H12B 5744   1.547   6.183   2.913 -0.7126 -0.9257 -0.9358
  427CHL1   C11 5745   1.468   6.146   3.107  0.0509 -0.3011  0.1061
  427CHL1  H11A 5746   1.374   6.100   3.145 -0.2583  1.7070  2.0223
  427CHL1  H11B 5747   1.544   6.066   3.115 -0.0876 -0.7178 -2.2013
  427CHL1    C9 5748   1.524   6.276   3.168 -0.2719 -0.2018  0.1938
  427CHL1    H9 5749   1.622   6.291   3.117  0.5915 -1.5604  1.3996
  427CHL1   C10 5750   1.542   6.269   3.316  0.4081 -0.2090  0.1149
  427CHL1   C19 5751   1.411   6.220   3.380  0.4377 -0.0853  0.2720
  427CHL1  H19A 5752   1.334   6.297   3.358 -0.5672 -1.1914 -0.1744
  427CHL1  H19B 5753   1.380   6.118   3.348 -0.8657  0.1506  0.7230
  427CHL1  H19C 5754   1.416   6.226   3.491 -1.3661  0.3774  0.3546
  427CHL1    C1 5755   1.646   6.160   3.344 -0.2215 -0.9088 -0.2213
  427CHL1   H1A 5756   1.606   6.058   3.327  1.6199 -1.6158 -0.5739
  427CHL1   H1B 5757   1.724   6.180   3.267  0.3222 -0.3520  0.4502
  427CHL1    C2 5758   1.711   6.169   3.483  0.5650 -0.8176 -0.5867
  427CHL1   H2A 5759   1.801   6.106   3.494  2.2272  1.7719  1.8859
  427CHL1   H2B 5760   1.635   6.134   3.556  0.6709 -1.4912 -0.7955
  427CHL1   C20 5761   1.237   6.247   2.695 -0.2050 -0.3520 -0.3037
  427CHL1   H20 5762   1.141   6.242   2.750 -1.0180  1.4931 -1.4399
  427CHL1   C21 5763   1.277   6.099   2.681  0.0362 -0.2835 -0.3227
  427CHL1  H21A 5764   1.256   6.039   2.772 -2.5995  1.1566  0.1093
  427CHL1  H21B 5765   1.385   6.095   2.653  0.0292  0.2541 -0.4399
  427CHL1  H21C 5766   1.221   6.047   2.600  0.4721  0.2021 -0.9508
  427CHL1   C22 5767   1.200   6.298   2.554  0.5071 -0.3659 -0.4991
  427CHL1  H22A 5768   1.212   6.409   2.558  0.0170 -0.3355  1.3979
  427CHL1  H22B 5769   1.272   6.258   2.480 -0.5418 -2.9999 -0.2040
  427CHL1   C23 5770   1.063   6.257   2.500  0.0732  0.2828  0.0850
  427CHL1  H23A 5771   1.047   6.147   2.507  1.4479 -0.1309 -2.2400
  427CHL1  H23B 5772   0.988   6.308   2.564 -0.7726 -0.4831 -0.2784
  427CHL1   C24 5773   1.034   6.312   2.360 -0.3112 -0.0453  0.0328
  427CHL1  H24A 5774   0.925   6.305   2.339 -0.3575 -1.0298  0.5168
  427CHL1  H24B 5775   1.062   6.419   2.354  1.2956 -0.4828 -0.7431
  427CHL1   C25 5776   1.108   6.249   2.241  0.0828 -0.4178  0.4680
  427CHL1   H25 5777   1.217   6.260   2.261 -0.1493  2.4602  0.5786
  427CHL1   C26 5778   1.080   6.102   2.207 -0.4383 -0.1144 -0.4480
  427CHL1  H26A 5779   1.100   6.039   2.296 -0.1179  1.3780  0.5645
  427CHL1  H26B 5780   0.975   6.101   2.171 -0.4354  3.5051 -0.9208
  427CHL1  H26C 5781   1.134   6.067   2.116  0.6073  2.5581 -0.9264
  427CHL1   C27 5782   1.067   6.322   2.112 -0.6184 -0.4396  0.6757
  427CHL1  H27A 5783   1.083   6.432   2.110  0.2892 -0.5589  0.9167
  427CHL1  H27B 5784   1.118   6.296   2.017  0.1303 -0.4059  1.0611
  427CHL1  H27C 5785   0.956   6.312   2.109 -0.7611  0.7621  1.2952
  428CHL1    C3 5786   4.243  11.945   2.459  0.1284 -0.3922 -0.1301
  428CHL1    H3 5787   4.262  11.852   2.402 -0.0538 -1.3907  1.3959
  428CHL1    O3 5788   4.326  11.941   2.574 -0.3324  0.4295  0.2463
  428CHL1   H3' 5789   4.286  11.861   2.610  0.2609  0.4652  1.0192
  428CHL1    C4 5790   4.270  12.079   2.388 -0.2563 -0.2707 -0.0505
  428CHL1   H4A 5791   4.256  12.163   2.459  0.8150 -0.4511  0.3900
  428CHL1   H4B 5792   4.376  12.079   2.355  0.1241  0.4989  1.1065
  428CHL1    C5 5793   4.177  12.090   2.270 -0.0478  0.3757 -0.1604
  428CHL1    C6 5794   4.225  12.093   2.145 -0.4700  0.2347 -0.3287
  428CHL1    H6 5795   4.335  12.091   2.132 -0.0674 -1.6232  2.4902
  428CHL1    C7 5796   4.130  12.104   2.030 -0.4274  0.2573 -0.3619
[truncated: 5,868,620 more chars]
