# Supplementary material for: pKa Calculations of GPCRs: Understanding Protonation States in Receptor Activation
Source: J Chem Inf Model. 2024 Aug 16;64(17):6850–6. doi: 10.1021/acs.jcim.4c01125 (PMC11388449; doi:10.1021/acs.jcim.4c01125)
Supplement: Supplementary file 2 — ci4c01125_si_002.zip [file ci4c01125_si_002.zip › ghsr_active_deprot_first.gro]

GHSR ActDeprot in POPC:CHL Membrane
90899
   34LEU    CAY    1   2.970   6.158   8.670  0.2070  0.2077 -0.3952
   34LEU    HY1    2   2.932   6.189   8.770 -1.7537 -0.3875 -0.9133
   34LEU    HY2    3   2.987   6.049   8.678  0.1612  0.1330 -1.2135
   34LEU    HY3    4   2.889   6.173   8.595 -2.9697 -0.9270  2.5525
   34LEU     CY    5   3.101   6.213   8.625  0.4020  0.0249 -0.0550
   34LEU     OY    6   3.099   6.272   8.517  0.1112 -0.1198 -0.1294
   34LEU      N    7   3.211   6.203   8.703  0.6236  0.4494 -0.3096
   34LEU     HN    8   3.211   6.147   8.785 -0.0390  0.5816 -0.2113
   34LEU     CA    9   3.331   6.272   8.666  0.5152  0.7889 -0.0305
   34LEU     HA   10   3.320   6.324   8.572 -0.5669 -1.8703 -1.4844
   34LEU     CB   11   3.378   6.368   8.776  0.2923  0.4825  0.3327
   34LEU    HB1   12   3.463   6.432   8.746  0.1465  0.7124  0.4111
   34LEU    HB2   13   3.397   6.318   8.874 -1.4992 -0.9488 -0.0027
   34LEU     CG   14   3.268   6.472   8.803  0.2916  0.4909  0.2955
   34LEU     HG   15   3.170   6.424   8.821 -0.6190  2.6009  1.2649
   34LEU    CD1   16   3.297   6.550   8.933 -0.1386  0.7326  0.2465
   34LEU   HD11   17   3.287   6.481   9.020  0.5877 -1.2866 -1.1863
   34LEU   HD12   18   3.225   6.634   8.940 -1.0719  0.1537 -1.6462
   34LEU   HD13   19   3.398   6.595   8.923 -0.5612  1.2610 -2.8982
   34LEU    CD2   20   3.255   6.583   8.697  0.3644  0.5092  0.3053
   34LEU   HD21   21   3.185   6.659   8.737  1.2312  1.0442  0.8544
   34LEU   HD22   22   3.232   6.529   8.603 -0.6166  0.4102  0.5933
   34LEU   HD23   23   3.356   6.628   8.683  0.7648 -0.5518 -0.3177
   34LEU      C   24   3.432   6.167   8.636 -0.5274 -0.1669 -0.2891
   34LEU      O   25   3.431   6.055   8.688  0.5937 -0.0675 -0.0265
   35LEU      N   26   3.529   6.206   8.551  0.4087 -0.2114  0.7241
   35LEU     HN   27   3.541   6.298   8.516  1.0553 -0.3118  0.6724
   35LEU     CA   28   3.631   6.119   8.501 -0.1858 -0.3130 -0.3619
   35LEU     HA   29   3.578   6.031   8.470 -0.6693  0.2773 -1.2594
   35LEU     CB   30   3.717   6.188   8.394  0.5790  0.2350  0.5804
   35LEU    HB1   31   3.792   6.115   8.354 -0.3725 -1.4685  1.8098
   35LEU    HB2   32   3.780   6.265   8.443  0.3217  0.9691 -0.2235
   35LEU     CG   33   3.633   6.243   8.278  0.3832 -0.2645  0.4820
   35LEU     HG   34   3.572   6.327   8.317  1.9871  1.7160 -1.0326
   35LEU    CD1   35   3.725   6.317   8.179  0.0997 -0.5212  0.0228
   35LEU   HD11   36   3.785   6.397   8.228  0.2435 -0.5375 -0.1270
   35LEU   HD12   37   3.673   6.362   8.092  0.1192  2.2794  1.3629
   35LEU   HD13   38   3.790   6.247   8.122 -0.9759 -1.9807  0.5332
   35LEU    CD2   39   3.541   6.141   8.209 -0.1459  0.1666  0.5364
   35LEU   HD21   40   3.477   6.194   8.136 -0.6306  0.4549  1.1677
   35LEU   HD22   41   3.477   6.104   8.293  1.5940 -0.3318  1.7103
   35LEU   HD23   42   3.587   6.060   8.148  2.1636  1.2980  0.6501
   35LEU      C   43   3.720   6.063   8.607 -0.3830 -0.3752 -0.2283
   35LEU      O   44   3.741   6.115   8.717  0.1233 -0.1876 -0.4112
   36GLN      N   45   3.787   5.950   8.580  0.2106  0.1219 -0.9052
   36GLN     HN   46   3.765   5.896   8.499 -0.3550  1.7879 -1.8912
   36GLN     CA   47   3.866   5.885   8.681 -0.1592  0.0987 -0.6273
   36GLN     HA   48   3.886   5.948   8.766  2.6518 -0.0486 -1.0789
   36GLN     CB   49   3.802   5.751   8.722 -0.1915  0.4639  0.5378
   36GLN    HB1   50   3.853   5.706   8.810 -0.2374 -0.4940  0.0872
   36GLN    HB2   51   3.814   5.679   8.639 -1.6668  0.3750  0.3806
   36GLN     CG   52   3.657   5.739   8.769 -0.1210 -0.3319  0.5694
   36GLN    HG1   53   3.626   5.633   8.761 -1.5356 -0.1122  2.4635
   36GLN    HG2   54   3.592   5.794   8.696  0.3746 -2.1481 -1.3385
   36GLN     CD   55   3.634   5.794   8.909  0.7012 -0.0514  0.6015
   36GLN    OE1   56   3.571   5.723   8.987 -0.2077 -0.1527 -0.1922
   36GLN    NE2   57   3.676   5.917   8.948  0.3532  0.3595 -0.2914
   36GLN   HE21   58   3.684   5.941   9.044 -0.0408 -0.1440 -0.1316
   36GLN   HE22   59   3.703   5.977   8.873 -0.7040  1.2878  0.0606
   36GLN      C   60   4.003   5.857   8.631 -0.0926 -0.5602 -0.0966
   36GLN      O   61   4.101   5.871   8.703 -0.1695 -0.3055 -0.0408
   37LEU      N   62   4.012   5.833   8.498 -0.1657  0.0657 -0.2192
   37LEU     HN   63   3.928   5.827   8.445 -1.2468  2.4461  1.0462
   37LEU     CA   64   4.132   5.807   8.426 -0.2395  0.0923 -0.3503
   37LEU     HA   65   4.203   5.780   8.503  0.2847 -0.2204 -0.9304
   37LEU     CB   66   4.120   5.678   8.343 -0.2283 -0.3550  0.3387
   37LEU    HB1   67   4.220   5.654   8.300  0.3869 -1.8358  2.4272
   37LEU    HB2   68   4.058   5.705   8.255 -0.1572  0.6466  0.5849
   37LEU     CG   69   4.069   5.546   8.402 -0.2602 -0.5405 -0.1012
   37LEU     HG   70   3.961   5.564   8.420 -0.6969  1.6905 -3.9240
   37LEU    CD1   71   4.080   5.428   8.303  0.7951 -0.3733 -0.1894
   37LEU   HD11   72   4.184   5.391   8.289  0.9751 -1.4252  3.0649
   37LEU   HD12   73   4.043   5.448   8.200  0.4172 -0.6569 -0.1096
   37LEU   HD13   74   4.010   5.353   8.345 -0.7525  1.1166 -0.0057
   37LEU    CD2   75   4.136   5.511   8.536  0.0285  0.4687  0.0242
   37LEU   HD21   76   4.138   5.591   8.614 -0.2012 -1.1952  1.8190
   37LEU   HD22   77   4.241   5.482   8.516 -0.4990 -1.0101 -0.7395
   37LEU   HD23   78   4.071   5.433   8.581 -1.3632  0.7877 -1.3340
   37LEU      C   79   4.200   5.926   8.367  0.0282  0.1840  0.1422
   37LEU      O   80   4.290   5.984   8.428  0.1415  0.1566  0.0005
   38PHE      N   81   4.153   5.958   8.245  0.2215 -0.3183 -0.0657
   38PHE     HN   82   4.063   5.929   8.214 -0.7204 -0.2273  2.3947
   38PHE     CA   83   4.225   6.039   8.152  0.0635  0.0667  0.1494
   38PHE     HA   84   4.327   6.054   8.183  0.5650  2.7293 -2.3539
   38PHE     CB   85   4.237   5.971   8.015 -0.0909 -0.0695  0.2038
   38PHE    HB1   86   4.307   6.019   7.944  1.6718 -1.3900  0.9671
   38PHE    HB2   87   4.138   5.957   7.966  1.1005 -1.4757 -1.9542
   38PHE     CG   88   4.302   5.838   8.022  0.1821  0.0230 -0.5457
   38PHE    CD1   89   4.420   5.818   8.090 -0.4626  0.1906  0.6554
   38PHE    HD1   90   4.471   5.901   8.136 -0.7174  0.6955  0.0399
   38PHE    CE1   91   4.487   5.698   8.081  0.0310  0.5447 -0.6584
   38PHE    HE1   92   4.589   5.690   8.116 -0.3643 -2.6048  0.1030
   38PHE     CZ   93   4.421   5.589   8.028 -0.3613  0.2352  0.4465
   38PHE     HZ   94   4.463   5.489   8.028 -0.0776  0.2691 -2.5542
   38PHE    CD2   95   4.243   5.729   7.962 -0.1643  0.0970 -0.3419
   38PHE    HD2   96   4.155   5.753   7.904 -1.5346  0.4729  1.7984
   38PHE    CE2   97   4.299   5.604   7.967  0.0501  0.1908 -0.3916
   38PHE    HE2   98   4.259   5.520   7.912  4.6259 -3.2184  0.8218
   38PHE      C   99   4.177   6.180   8.143 -0.3616 -0.1275 -0.7429
   38PHE      O  100   4.056   6.199   8.151 -0.2606  0.2208  0.0838
   39PRO      N  101   4.259   6.281   8.135 -0.0007 -0.4454 -1.0876
   39PRO     CD  102   4.401   6.281   8.164 -0.1880  0.0609 -0.1038
   39PRO    HD1  103   4.456   6.235   8.079  2.4960  1.0261  0.9877
   39PRO    HD2  104   4.417   6.227   8.259 -1.9132  0.0389  0.1997
   39PRO     CA  105   4.224   6.415   8.096  0.3964  0.0152  0.0773
   39PRO     HA  106   4.173   6.452   8.183 -2.0962  0.1782 -1.3479
   39PRO     CB  107   4.351   6.498   8.080  0.3002  0.0903 -0.3166
   39PRO    HB1  108   4.349   6.606   8.105 -0.4923  0.3385 -1.3990
   39PRO    HB2  109   4.392   6.490   7.977  1.0065  0.9921 -0.1157
   39PRO     CG  110   4.445   6.428   8.179 -0.0065  0.0060 -0.0847
   39PRO    HG1  111   4.554   6.432   8.158 -0.0275 -0.0991 -0.2120
   39PRO    HG2  112   4.430   6.468   8.282  3.0103  2.1099 -0.3475
   39PRO      C  113   4.138   6.429   7.974  0.5603  0.3067 -0.0065
   39PRO      O  114   4.157   6.359   7.875 -0.0752 -0.1737  0.2045
   40ALA      N  115   4.043   6.523   7.977 -0.1035 -0.3531 -0.0256
   40ALA     HN  116   4.024   6.578   8.058  0.5128 -0.9975  0.5621
   40ALA     CA  117   3.942   6.548   7.878 -0.1785  0.6656  0.2881
   40ALA     HA  118   3.882   6.458   7.888 -1.5700  1.7496  2.5263
   40ALA     CB  119   3.838   6.652   7.921 -0.4513  0.7216 -0.4920
   40ALA    HB1  120   3.879   6.749   7.886 -0.0836  0.1438 -1.6978
   40ALA    HB2  121   3.828   6.662   8.032  2.2284  0.8448 -0.1844
   40ALA    HB3  122   3.736   6.631   7.881 -0.3779  0.1075 -0.3746
   40ALA      C  123   3.981   6.574   7.737 -0.3547 -0.0390  0.1029
   40ALA      O  124   3.910   6.521   7.651 -0.1691  0.1976 -0.1979
   41PRO      N  125   4.078   6.654   7.704 -0.0361 -0.2679  0.4829
   41PRO     CD  126   4.168   6.727   7.791  0.3963 -0.2317  0.0165
   41PRO    HD1  127   4.262   6.671   7.807  0.3962 -0.2897 -0.1890
   41PRO    HD2  128   4.122   6.762   7.887  2.4027  2.1202  0.2323
   41PRO     CA  129   4.117   6.676   7.567 -0.5626 -0.4245  0.3064
   41PRO     HA  130   4.026   6.696   7.512  0.2683  0.8386 -0.6590
   41PRO     CB  131   4.216   6.792   7.568  0.1672 -1.0369  0.2877
   41PRO    HB1  132   4.192   6.863   7.486  1.5785 -5.0525 -4.0791
   41PRO    HB2  133   4.324   6.774   7.555  0.2711 -1.0314  1.0659
   41PRO     CG  134   4.204   6.852   7.709  0.0866 -0.1987 -0.0704
   41PRO    HG1  135   4.290   6.911   7.746  0.1295  0.6864 -1.5169
   41PRO    HG2  136   4.111   6.913   7.717 -2.3136 -3.7186  1.0601
   41PRO      C  137   4.181   6.558   7.503 -0.4237 -0.2316  0.0913
   41PRO      O  138   4.146   6.522   7.390  0.4112 -0.5181 -0.0850
   42LEU      N  139   4.271   6.493   7.579  0.0988  0.5747  0.1803
   42LEU     HN  140   4.309   6.544   7.655  1.6603 -0.7336  0.3296
   42LEU     CA  141   4.313   6.360   7.546 -0.1244  0.5612 -0.0524
   42LEU     HA  142   4.370   6.366   7.455 -3.8862  2.3044 -2.5507
   42LEU     CB  143   4.403   6.309   7.659  0.0356  0.3117 -0.2920
   42LEU    HB1  144   4.353   6.310   7.758  1.2465  1.5235  0.3427
   42LEU    HB2  145   4.488   6.380   7.669 -0.7285  1.0432  1.4192
   42LEU     CG  146   4.457   6.166   7.642 -0.0216  0.2890 -0.2807
   42LEU     HG  147   4.379   6.086   7.645 -0.5039  0.7954  2.1797
   42LEU    CD1  148   4.521   6.158   7.502  0.2223 -0.2437 -0.1431
   42LEU   HD11  149   4.449   6.156   7.417  0.2578  0.9692 -0.2271
   42LEU   HD12  150   4.573   6.060   7.492  1.8558  0.6055 -0.4015
   42LEU   HD13  151   4.591   6.242   7.480 -0.4129  0.1725 -0.6191
   42LEU    CD2  152   4.549   6.130   7.760  0.1477 -0.3090 -0.5901
   42LEU   HD21  153   4.574   6.022   7.771 -0.7129 -0.5164 -0.5508
   42LEU   HD22  154   4.504   6.146   7.860  2.2981  0.8956  0.2518
   42LEU   HD23  155   4.639   6.194   7.753  0.3588 -0.6992 -1.7879
   42LEU      C  156   4.204   6.260   7.520  0.7858 -0.5159  0.2018
   42LEU      O  157   4.197   6.197   7.415 -0.5196 -0.2485  0.1238
   43LEU      N  158   4.105   6.253   7.611 -0.0256  0.0453 -0.6238
   43LEU     HN  159   4.104   6.295   7.701  0.2669  0.2212 -0.7012
   43LEU     CA  160   3.993   6.166   7.596 -0.2598  0.2021  0.1780
   43LEU     HA  161   4.032   6.066   7.585  0.8414  0.5046  1.1708
   43LEU     CB  162   3.917   6.169   7.730 -0.6648  0.4627 -0.0547
   43LEU    HB1  163   3.867   6.264   7.757 -0.0595 -0.0589  3.3357
   43LEU    HB2  164   3.990   6.162   7.813 -1.7552  1.2291  0.9936
   43LEU     CG  165   3.812   6.057   7.746  0.1060 -0.2698 -0.0746
   43LEU     HG  166   3.724   6.084   7.684 -0.0446 -0.3412  0.1091
   43LEU    CD1  167   3.857   5.918   7.699 -0.2115 -0.1734 -0.6671
   43LEU   HD11  168   3.941   5.881   7.761  0.1824  2.1889  0.3115
   43LEU   HD12  169   3.873   5.920   7.589 -1.6742  0.7924 -0.8790
   43LEU   HD13  170   3.771   5.848   7.708 -2.7526  2.9029  0.5032
   43LEU    CD2  171   3.758   6.056   7.890 -0.3832  0.5145 -0.2476
   43LEU   HD21  172   3.704   6.152   7.903 -0.5617  0.1810  1.9124
   43LEU   HD22  173   3.836   6.045   7.969 -1.1222 -2.0167  0.2220
   43LEU   HD23  174   3.685   5.973   7.905  1.3436 -0.7578  1.6368
   43LEU      C  175   3.897   6.188   7.484  0.1843  0.1612 -0.2121
   43LEU      O  176   3.870   6.099   7.403 -0.8769  0.3186 -0.0434
   44ALA      N  177   3.867   6.313   7.445 -0.1424  0.0633 -0.2836
   44ALA     HN  178   3.893   6.394   7.498 -1.6613 -0.9011  2.0939
   44ALA     CA  179   3.794   6.346   7.327  0.1570  0.1388 -0.4480
   44ALA     HA  180   3.710   6.279   7.315  0.7507 -0.5060 -1.1697
   44ALA     CB  181   3.745   6.491   7.340 -0.2248 -0.0332  0.0498
   44ALA    HB1  182   3.832   6.555   7.367  0.6817 -0.0227 -2.6404
   44ALA    HB2  183   3.653   6.509   7.400 -0.0037  0.2150  0.3162
   44ALA    HB3  184   3.714   6.535   7.243  1.9921 -1.1512 -1.2429
   44ALA      C  185   3.876   6.330   7.203  0.1800  0.4417 -0.4738
   44ALA      O  186   3.832   6.296   7.093  0.4327  0.3283 -0.5412
   45GLY      N  187   4.009   6.338   7.217  0.1571 -0.6808  0.6184
   45GLY     HN  188   4.046   6.379   7.300  0.3017  0.6223 -0.0675
   45GLY     CA  189   4.106   6.300   7.119  0.2677 -0.3355  0.5953
   45GLY    HA1  190   4.199   6.311   7.172 -0.3609  0.4573  1.5594
   45GLY    HA2  191   4.107   6.364   7.032  2.2725 -0.1044  0.7216
   45GLY      C  192   4.106   6.161   7.066 -0.6066  0.0257 -0.3858
   45GLY      O  193   4.083   6.132   6.949 -0.6300  0.4742 -0.4946
   46VAL      N  194   4.120   6.066   7.159 -0.1069 -0.3129 -0.7999
   46VAL     HN  195   4.133   6.084   7.257 -0.3292 -2.8174 -0.2197
   46VAL     CA  196   4.086   5.928   7.139 -0.2885 -0.4212  0.1862
   46VAL     HA  197   4.147   5.881   7.063 -1.8088 -1.5015 -0.4270
   46VAL     CB  198   4.128   5.854   7.262 -0.4056 -0.2273  0.3437
   46VAL     HB  199   4.079   5.896   7.353  1.3271  0.2698  1.0855
   46VAL    CG1  200   4.091   5.705   7.248 -0.6412 -0.1216 -0.1949
   46VAL   HG11  201   4.138   5.652   7.162  0.8361 -0.5954  0.8523
   46VAL   HG12  202   3.982   5.692   7.261 -0.7692 -0.1279 -1.2240
   46VAL   HG13  203   4.131   5.641   7.330  0.5301  0.0494 -0.6184
   46VAL    CG2  204   4.281   5.860   7.273 -0.3864 -0.0715 -0.0231
   46VAL   HG21  205   4.319   5.791   7.351  3.2855  2.1557  0.3776
   46VAL   HG22  206   4.320   5.958   7.308  1.0085 -0.4797 -0.3453
   46VAL   HG23  207   4.338   5.833   7.181  0.1810  0.4209  0.1709
   46VAL      C  208   3.947   5.900   7.091 -0.2799  0.2068 -0.2226
   46VAL      O  209   3.932   5.819   6.999 -0.6156  0.2371 -0.1945
   47THR      N  210   3.847   5.971   7.145 -0.2152  0.4056 -0.3662
   47THR     HN  211   3.860   6.026   7.227  0.1168 -0.2218  0.0068
   47THR     CA  212   3.712   5.954   7.100 -0.1720 -0.5401 -0.1527
   47THR     HA  213   3.686   5.849   7.095 -2.5287  0.0117 -0.9963
   47THR     CB  214   3.613   6.018   7.193  0.4080  0.0742  0.0447
   47THR     HB  215   3.624   6.129   7.184  0.8917 -0.0045 -0.3667
   47THR    OG1  216   3.634   5.981   7.329  0.1917  0.2479  0.1260
   47THR    HG1  217   3.720   6.014   7.356 -0.1593  0.5632  0.8748
   47THR    CG2  218   3.470   5.973   7.161  0.3749 -0.1100  0.4407
   47THR   HG21  219   3.455   5.863   7.155 -0.4922  0.0493 -0.8624
   47THR   HG22  220   3.446   6.018   7.062  2.2455  0.7869  0.3615
   47THR   HG23  221   3.407   6.021   7.238  0.4593  1.8886 -0.6741
   47THR      C  222   3.691   5.985   6.956  0.2855 -0.5740 -0.2264
   47THR      O  223   3.626   5.917   6.878 -0.1298 -0.2158 -0.1940
   48ALA      N  224   3.744   6.102   6.914  0.4807 -0.6945 -0.3184
   48ALA     HN  225   3.782   6.154   6.990  0.4569 -1.3022  0.1172
   48ALA     CA  226   3.735   6.157   6.783  0.3345 -0.0781 -0.0516
   48ALA     HA  227   3.635   6.156   6.743  0.8172  0.4645 -1.3422
   48ALA     CB  228   3.794   6.299   6.778  0.0015  0.0702  0.2155
   48ALA    HB1  229   3.901   6.286   6.805 -0.2066  0.5806  1.3601
   48ALA    HB2  230   3.739   6.369   6.845  0.5562  0.3720  0.3590
   48ALA    HB3  231   3.800   6.328   6.671  1.5313 -2.8402 -0.5698
   48ALA      C  232   3.815   6.068   6.694  0.1664 -0.0869 -0.1928
   48ALA      O  233   3.772   6.043   6.581  0.0398  0.2399 -0.2168
   49THR      N  234   3.938   6.032   6.736  0.2092  0.3795  0.0813
   49THR     HN  235   3.975   6.069   6.821  1.1990 -1.4543  0.4985
   49THR     CA  236   4.018   5.942   6.660 -0.5904 -0.3784  0.1273
   49THR     HA  237   4.042   5.983   6.563 -2.6854  1.5943  0.3763
   49THR     CB  238   4.146   5.920   6.734 -0.1083 -0.1086 -0.6212
   49THR     HB  239   4.119   5.910   6.841  1.8915  3.0528  0.3377
   49THR    OG1  240   4.237   6.029   6.724 -0.1377  0.0236  0.4198
   49THR    HG1  241   4.218   6.082   6.801 -1.9830  1.3351 -0.8615
   49THR    CG2  242   4.222   5.792   6.693  0.0487 -0.4037  0.5558
   49THR   HG21  243   4.313   5.772   6.754 -0.4711 -3.6158  0.4169
   49THR   HG22  244   4.239   5.785   6.584  1.0462 -3.0777  0.8280
   49THR   HG23  245   4.163   5.701   6.715 -0.2126 -0.3149  0.2256
   49THR      C  246   3.952   5.811   6.633 -0.1803 -0.4619 -0.4866
   49THR      O  247   3.951   5.769   6.517 -0.5224 -0.7427 -0.3840
   50CYS      N  248   3.884   5.746   6.729 -0.0222 -0.4294 -0.3519
   50CYS     HN  249   3.883   5.788   6.819  0.8161  0.7283 -0.8734
   50CYS     CA  250   3.814   5.624   6.699  0.0735 -0.5904  0.0668
   50CYS     HA  251   3.880   5.556   6.648  0.1162 -0.3891 -0.1521
   50CYS     CB  252   3.773   5.563   6.833 -0.1064 -0.3767  0.1118
   50CYS    HB1  253   3.723   5.469   6.803 -1.6188  0.9626 -1.7565
   50CYS    HB2  254   3.696   5.621   6.887 -0.6733 -0.4702 -0.5895
   50CYS     SG  255   3.908   5.526   6.950 -0.1653  0.0330  0.3099
   50CYS    HG1  256   3.944   5.647   6.988  2.0719 -0.0542 -1.3450
   50CYS      C  257   3.692   5.637   6.614  0.2990 -0.6467 -0.2683
   50CYS      O  258   3.666   5.550   6.530 -0.8926 -0.8031  0.2381
   51VAL      N  259   3.610   5.743   6.626  0.2285 -0.7280 -0.0228
   51VAL     HN  260   3.629   5.813   6.695 -0.2403  1.1677 -1.7233
   51VAL     CA  261   3.500   5.767   6.538  0.1131 -0.1965  0.2590
   51VAL     HA  262   3.431   5.684   6.528  1.2991 -1.2839  0.8162
   51VAL     CB  263   3.427   5.888   6.586  0.2067  0.1276 -0.3986
   51VAL     HB  264   3.508   5.962   6.605  1.7008 -1.8183  1.2413
   51VAL    CG1  265   3.331   5.951   6.484 -0.0839 -0.0243 -0.2222
   51VAL   HG11  266   3.397   6.009   6.416  0.6774  1.6395  1.8417
   51VAL   HG12  267   3.262   6.025   6.529  0.0683 -0.6206  1.0129
   51VAL   HG13  268   3.267   5.878   6.430 -0.8015  1.6637 -1.7556
   51VAL    CG2  269   3.350   5.864   6.718  0.6897 -0.7302 -0.2693
   51VAL   HG21  270   3.315   5.953   6.774  0.5935  0.1015 -1.5978
   51VAL   HG22  271   3.418   5.807   6.784  2.2434  1.2499 -0.0646
   51VAL   HG23  272   3.259   5.802   6.703  0.5687 -1.0510  1.5994
   51VAL      C  273   3.548   5.793   6.399  0.1444 -0.3336  0.2440
   51VAL      O  274   3.475   5.756   6.307  0.2390 -0.0007  0.0338
   52ALA      N  275   3.665   5.853   6.372 -0.0992 -0.0461 -0.2016
   52ALA     HN  276   3.714   5.885   6.453 -1.5499  0.4106  0.5336
   52ALA     CA  277   3.722   5.882   6.244 -0.1458  0.1974 -0.1668
   52ALA     HA  278   3.649   5.924   6.177 -1.4876  0.4522  1.3938
   52ALA     CB  279   3.848   5.969   6.263  0.3026 -0.4640 -0.0720
   52ALA    HB1  280   3.933   5.936   6.325 -0.5137  1.2999  2.1068
   52ALA    HB2  281   3.819   6.062   6.316  1.4350 -0.0188 -0.2268
   52ALA    HB3  282   3.884   6.002   6.163  1.1552  0.0149  0.3906
   52ALA      C  283   3.758   5.756   6.173 -0.6402 -0.2409  0.3465
   52ALA      O  284   3.730   5.738   6.055 -0.7347 -0.1214  0.3500
   53LEU      N  285   3.831   5.668   6.244 -0.0533 -0.1070 -0.0852
   53LEU     HN  286   3.851   5.686   6.339 -1.1413  2.1275 -0.2161
   53LEU     CA  287   3.874   5.540   6.196  0.3462  0.1224 -0.3426
   53LEU     HA  288   3.918   5.553   6.098  0.2954  0.1183 -0.3659
   53LEU     CB  289   3.983   5.489   6.292 -0.1020 -0.1077  0.0454
   53LEU    HB1  290   4.005   5.380   6.280  0.3158 -0.3649  2.5664
   53LEU    HB2  291   3.937   5.496   6.393  1.4958 -0.5282  0.8263
   53LEU     CG  292   4.115   5.567   6.298 -0.2524  0.2015 -0.5840
   53LEU     HG  293   4.087   5.674   6.302  0.0935  0.3716 -2.0201
   53LEU    CD1  294   4.201   5.531   6.420 -0.5108  0.3184 -0.3691
   53LEU   HD11  295   4.254   5.434   6.413  0.0727  0.4650  1.4900
   53LEU   HD12  296   4.143   5.551   6.513 -1.4256 -0.2436 -0.8113
   53LEU   HD13  297   4.277   5.612   6.429 -1.7678  1.3231  2.5760
   53LEU    CD2  298   4.195   5.556   6.167 -0.2343  0.9272 -0.6380
   53LEU   HD21  299   4.294   5.607   6.172  0.0376  0.3441  0.2630
   53LEU   HD22  300   4.130   5.590   6.083 -1.8520 -1.7726 -0.6017
   53LEU   HD23  301   4.215   5.451   6.134 -1.5588  0.0689  1.0933
   53LEU      C  302   3.765   5.441   6.175  0.1546  0.2356  0.0967
   53LEU      O  303   3.775   5.358   6.084  0.0981  0.2800  0.0509
   54PHE      N  304   3.657   5.451   6.254  0.1034  0.4933 -0.0044
   54PHE     HN  305   3.665   5.499   6.341 -0.1033 -0.3351  0.4782
   54PHE     CA  306   3.541   5.370   6.235  0.4392 -0.0241  0.1102
   54PHE     HA  307   3.565   5.266   6.246  3.0779  0.7618  3.1078
   54PHE     CB  308   3.449   5.390   6.356  0.3155 -0.4595  0.0896
   54PHE    HB1  309   3.428   5.499   6.356  0.3319 -0.4160  2.1708
   54PHE    HB2  310   3.501   5.362   6.450 -0.0437 -2.7416 -0.3273
   54PHE     CG  311   3.317   5.321   6.349  0.0902  0.0306 -0.5888
   54PHE    CD1  312   3.200   5.379   6.304 -0.0265 -0.2035 -0.5890
   54PHE    HD1  313   3.201   5.483   6.272 -1.1706  0.7526  2.1963
   54PHE    CE1  314   3.080   5.316   6.326 -0.1262  0.3301  0.4850
   54PHE    HE1  315   2.984   5.363   6.313 -0.3327  0.3294  1.8733
   54PHE     CZ  316   3.083   5.190   6.381 -0.4851  0.3224  0.4890
   54PHE     HZ  317   2.993   5.133   6.397  0.1433 -0.5883  0.8360
   54PHE    CD2  318   3.319   5.192   6.397  0.1480 -0.0314 -0.7589
   54PHE    HD2  319   3.411   5.153   6.437  0.4784 -1.0616 -2.4260
   54PHE    CE2  320   3.201   5.123   6.403 -0.2121  0.6399  0.0310
   54PHE    HE2  321   3.211   5.022   6.441  1.7138  0.5402 -0.6263
   54PHE      C  322   3.470   5.399   6.107 -0.0804 -0.0729  0.3848
   54PHE      O  323   3.430   5.308   6.034  0.4327  0.0638 -0.0713
   55VAL      N  324   3.449   5.526   6.066 -0.7297 -0.2506  0.1437
   55VAL     HN  325   3.484   5.606   6.115  1.0620 -0.2793 -0.9711
   55VAL     CA  326   3.395   5.556   5.938 -0.4412  0.4444  0.1775
   55VAL     HA  327   3.303   5.499   5.931 -2.4194  3.2629  1.2716
   55VAL     CB  328   3.372   5.703   5.926 -0.0376  0.5226  0.3723
   55VAL     HB  329   3.463   5.762   5.952 -0.6324  1.8324 -0.3876
   55VAL    CG1  330   3.339   5.752   5.784  0.0665 -0.1534  0.1133
   55VAL   HG11  331   3.424   5.739   5.713  1.9145  1.7799  1.8459
   55VAL   HG12  332   3.329   5.862   5.791  1.9659  0.0864 -0.1527
   55VAL   HG13  333   3.251   5.690   5.758 -0.1281  0.4034 -0.5783
   55VAL    CG2  334   3.253   5.748   6.011 -0.2882  0.0513  0.2704
   55VAL   HG21  335   3.271   5.722   6.118  0.8930 -1.3615 -0.2432
   55VAL   HG22  336   3.163   5.693   5.976 -1.4144  2.2400 -0.4836
   55VAL   HG23  337   3.237   5.857   5.997  0.8733  0.0455 -1.2912
   55VAL      C  338   3.477   5.510   5.823 -0.1039  0.1272  0.5438
   55VAL      O  339   3.424   5.461   5.723 -0.4024  0.0930  0.7177
   56VAL      N  340   3.610   5.524   5.833 -0.0872  0.3030  0.1133
   56VAL     HN  341   3.651   5.567   5.914  3.1230 -1.4059 -0.4272
   56VAL     CA  342   3.696   5.477   5.729 -0.2566  0.0332  0.0954
   56VAL     HA  343   3.682   5.525   5.633  1.6351  0.4943  0.0098
   56VAL     CB  344   3.835   5.521   5.762 -0.1078  0.0544 -0.5334
   56VAL     HB  345   3.862   5.524   5.870 -1.2436 -0.4889 -0.2203
   56VAL    CG1  346   3.943   5.443   5.685  0.3145 -0.0860  0.1805
   56VAL   HG11  347   3.934   5.429   5.575  1.8355 -1.5752  0.2067
   56VAL   HG12  348   3.944   5.340   5.726  0.4019 -0.3915 -0.5810
   56VAL   HG13  349   4.044   5.484   5.705 -0.4877  1.7097  0.7373
   56VAL    CG2  350   3.844   5.672   5.733 -0.8712  0.1439 -0.3297
   56VAL   HG21  351   3.816   5.683   5.626 -2.0416  0.4979  0.0028
   56VAL   HG22  352   3.949   5.706   5.751 -0.8904 -0.9423  2.2562
   56VAL   HG23  353   3.782   5.733   5.802 -0.1062  0.5342  0.0312
   56VAL      C  354   3.696   5.329   5.713  0.1275  0.0173  0.2380
   56VAL      O  355   3.670   5.275   5.606  0.5896 -0.3203  0.2953
   57GLY      N  356   3.710   5.257   5.826 -0.6144  0.2665  0.4997
   57GLY     HN  357   3.729   5.299   5.914  1.8637 -1.1031  0.7418
   57GLY     CA  358   3.744   5.118   5.822 -0.2189  0.3694  0.0577
   57GLY    HA1  359   3.760   5.095   5.926  2.6481 -0.8457 -0.5730
   57GLY    HA2  360   3.818   5.089   5.749 -2.2296  0.1369 -2.0070
   57GLY      C  361   3.619   5.048   5.781  0.1067 -0.2827  0.1687
   57GLY      O  362   3.625   4.961   5.693  0.4947  0.3421 -0.4344
   58ILE      N  363   3.501   5.089   5.829  0.1011  0.1886 -0.2339
   58ILE     HN  364   3.489   5.149   5.909 -0.6340 -1.0421  0.6209
   58ILE     CA  365   3.384   5.020   5.783  0.0256  0.3600 -0.3003
   58ILE     HA  366   3.406   4.914   5.786 -0.6798  0.2291  0.4235
   58ILE     CB  367   3.270   5.049   5.876 -0.1276 -0.0330 -0.3621
   58ILE     HB  368   3.264   5.160   5.885 -0.7849 -0.2714  4.1920
   58ILE    CG2  369   3.137   5.003   5.815 -0.3679 -0.3062  0.3653
   58ILE   HG21  370   3.135   4.892   5.810 -0.5812 -0.2390 -2.1381
   58ILE   HG22  371   3.111   5.049   5.717  0.3236 -2.8701 -1.1310
   58ILE   HG23  372   3.048   5.016   5.880  0.2649  1.3148  0.9559
   58ILE    CG1  373   3.291   4.999   6.019 -0.2927  0.5055 -0.1460
   58ILE   HG11  374   3.215   5.039   6.090  0.2702 -0.3612  0.9848
   58ILE   HG12  375   3.373   5.061   6.061  1.2801 -1.4505 -0.1711
   58ILE     CD  376   3.320   4.850   6.041 -0.1410  0.5561 -0.0111
   58ILE    HD1  377   3.429   4.828   6.044  0.1001  1.6806  0.0372
   58ILE    HD2  378   3.271   4.794   5.959 -0.0941  0.6954 -0.1338
   58ILE    HD3  379   3.268   4.808   6.130  1.6483 -0.4402  0.6282
   58ILE      C  380   3.358   5.049   5.639  0.0458  0.1711 -0.3431
   58ILE      O  381   3.325   4.953   5.570 -0.0460 -0.1557  0.1550
   59ALA      N  382   3.372   5.174   5.590  0.2217  0.3256  0.0952
   59ALA     HN  383   3.387   5.253   5.649 -2.2747  0.7788  0.2600
   59ALA     CA  384   3.352   5.204   5.452 -0.0834 -0.0650  0.0531
   59ALA     HA  385   3.246   5.194   5.435  0.3305  0.6438 -3.7393
   59ALA     CB  386   3.387   5.352   5.434  0.0136 -0.0322  0.5036
   59ALA    HB1  387   3.480   5.373   5.491 -0.3105  1.0819  0.6581
   59ALA    HB2  388   3.305   5.408   5.484  0.2281  0.7266  0.0220
   59ALA    HB3  389   3.380   5.377   5.326  1.8614 -1.4106  0.0350
   59ALA      C  390   3.428   5.121   5.353 -0.0264 -0.0804  0.1094
   59ALA      O  391   3.365   5.071   5.259  0.4199  0.4406 -0.4684
   60GLY      N  392   3.558   5.106   5.381 -0.0744  0.0275  0.4013
   60GLY     HN  393   3.600   5.154   5.457  1.9598 -1.2114  0.1504
   60GLY     CA  394   3.656   5.036   5.303 -0.4108 -0.1069  0.0951
   60GLY    HA1  395   3.751   5.072   5.342 -0.4849  0.9823 -0.6956
   60GLY    HA2  396   3.640   5.057   5.199 -1.6907  0.4582  0.3818
   60GLY      C  397   3.649   4.888   5.317  0.1604 -0.1289  0.1659
   60GLY      O  398   3.670   4.814   5.220 -0.0032  0.0639 -0.0161
   61ASN      N  399   3.614   4.831   5.433  0.1468  0.0554  0.2517
   61ASN     HN  400   3.603   4.892   5.511 -1.1309 -0.4931  0.5206
   61ASN     CA  401   3.584   4.692   5.455 -0.3155  0.1514  0.2400
   61ASN     HA  402   3.658   4.633   5.402  1.3723  3.2190 -1.0952
   61ASN     CB  403   3.588   4.658   5.605  0.1838 -0.4737  0.0880
   61ASN    HB1  404   3.540   4.563   5.638  1.3128  0.0895  3.7487
   61ASN    HB2  405   3.543   4.741   5.664  0.4252 -0.6452  0.5157
   61ASN     CG  406   3.734   4.649   5.645  0.2173 -0.6157 -0.0615
   61ASN    OD1  407   3.822   4.613   5.568  0.3246 -0.0019 -0.2258
   61ASN    ND2  408   3.763   4.699   5.768 -0.1012 -0.1149 -0.1857
   61ASN   HD21  409   3.852   4.742   5.784  1.0054 -2.2324 -0.2260
   61ASN   HD22  410   3.701   4.686   5.846 -0.1353  3.3445  0.5115
   61ASN      C  411   3.459   4.642   5.392  0.0398  0.1805 -0.5023
   61ASN      O  412   3.443   4.535   5.333 -0.0987  0.0814 -0.2840
   62LEU      N  413   3.359   4.731   5.400 -0.2313 -0.1296 -0.4103
   62LEU     HN  414   3.369   4.814   5.453 -1.3096 -1.0011  1.2350
   62LEU     CA  415   3.229   4.693   5.352 -0.2652 -0.4492 -0.0710
   62LEU     HA  416   3.210   4.589   5.374  4.6498 -1.7816 -0.8194
   62LEU     CB  417   3.122   4.777   5.425  0.2217 -0.0107  0.1506
   62LEU    HB1  418   3.155   4.882   5.412  2.4786 -0.6529  0.2707
   62LEU    HB2  419   3.133   4.753   5.533  0.2346 -2.7040 -0.3588
   62LEU     CG  420   2.975   4.755   5.386  0.3130 -0.1469 -0.1220
   62LEU     HG  421   2.968   4.770   5.276  2.2571  1.4631 -0.0761
   62LEU    CD1  422   2.932   4.616   5.437  0.0807 -0.1701 -0.3790
   62LEU   HD11  423   2.827   4.593   5.408  0.0749 -1.3713  0.5440
   62LEU   HD12  424   2.945   4.606   5.547 -0.3099 -1.7841 -0.4612
   62LEU   HD13  425   2.999   4.536   5.401  0.1051 -0.7616  0.9468
   62LEU    CD2  426   2.887   4.857   5.460  0.2385 -0.5103  0.2916
   62LEU   HD21  427   2.920   4.866   5.566  0.5657  1.2356  0.0654
   62LEU   HD22  428   2.781   4.828   5.450  0.2057 -0.0276 -0.8515
   62LEU   HD23  429   2.901   4.958   5.416 -2.3332  0.4260  1.4275
   62LEU      C  430   3.213   4.694   5.204 -0.3512 -0.0083 -0.0607
   62LEU      O  431   3.163   4.599   5.144 -0.5840  0.1100 -0.0555
   63LEU      N  432   3.275   4.791   5.135 -0.2909 -0.3117 -0.4368
   63LEU     HN  433   3.314   4.864   5.190  0.2634 -2.2151  1.8556
   63LEU     CA  434   3.297   4.796   4.994 -0.1118  0.0678 -0.3955
   63LEU     HA  435   3.202   4.781   4.945 -0.0551  1.2600 -0.9192
   63LEU     CB  436   3.340   4.939   4.957  1.0738 -0.1833 -0.0226
   63LEU    HB1  437   3.442   4.942   5.003  0.3332  1.3867  1.6474
   63LEU    HB2  438   3.278   5.013   5.013 -0.6615 -0.1813 -1.8627
   63LEU     CG  439   3.351   4.957   4.805  0.6408  0.0267 -0.0302
   63LEU     HG  440   3.420   4.880   4.763 -0.9948 -0.5636 -1.8149
   63LEU    CD1  441   3.222   4.924   4.727  0.6001 -0.0998  0.0906
   63LEU   HD11  442   3.183   4.821   4.743  1.2116 -0.5105 -0.9570
   63LEU   HD12  443   3.246   4.929   4.618 -0.1032 -0.3101 -0.0758
   63LEU   HD13  444   3.143   4.994   4.760 -0.8198 -0.7198 -1.8252
   63LEU    CD2  445   3.405   5.097   4.774 -0.0114  0.4674  0.7769
   63LEU   HD21  446   3.333   5.178   4.797 -1.4710  0.0205 -1.7984
   63LEU   HD22  447   3.414   5.102   4.663  0.2563  1.7853  0.8389
   63LEU   HD23  448   3.508   5.111   4.813  1.4642 -1.9978 -1.8559
   63LEU      C  449   3.390   4.688   4.950  0.1338  0.1838 -0.1667
   63LEU      O  450   3.366   4.629   4.844  0.5377 -0.2390 -0.0245
   64THR      N  451   3.493   4.648   5.026 -0.6054  0.2082  0.8687
   64THR     HN  452   3.514   4.702   5.108 -0.0992 -0.4251  1.1679
   64THR     CA  453   3.572   4.536   4.986 -0.5112  0.3363  0.6977
   64THR     HA  454   3.594   4.542   4.880  0.6263  2.4569  0.9818
   64THR     CB  455   3.701   4.521   5.061 -0.3095 -0.4036  0.2133
   64THR     HB  456   3.683   4.500   5.168  0.3027  1.3461  0.7015
   64THR    OG1  457   3.776   4.641   5.050 -0.2516 -0.4596 -0.0231
   64THR    HG1  458   3.739   4.707   5.110 -1.5182 -2.3440  1.4102
   64THR    CG2  459   3.795   4.417   4.998  0.1135  0.3570 -0.4370
   64THR   HG21  460   3.744   4.322   4.971  2.1274 -0.4820 -1.5642
   64THR   HG22  461   3.881   4.393   5.065 -0.4949  0.1010  0.2634
   64THR   HG23  462   3.838   4.444   4.899 -0.4280  2.1735 -0.2165
   64THR      C  463   3.498   4.407   4.976  0.3944 -0.1481  0.0633
   64THR      O  464   3.500   4.344   4.871 -0.0065 -0.6096  0.3287
   65MET      N  465   3.409   4.375   5.072  0.4644  0.0686  0.2020
   65MET     HN  466   3.400   4.434   5.151 -3.4672  1.6395 -1.1388
   65MET     CA  467   3.323   4.261   5.066  0.4068  0.1042  0.3438
   65MET     HA  468   3.381   4.171   5.050 -2.7180 -1.7012 -1.9915
   65MET     CB  469   3.237   4.250   5.193 -0.3313 -0.4017 -0.1922
   65MET    HB1  470   3.177   4.157   5.182  0.7014 -0.9714 -1.2136
   65MET    HB2  471   3.163   4.332   5.207 -1.4189 -1.4368  0.1834
   65MET     CG  472   3.320   4.227   5.319  0.2380 -0.3901 -0.5613
   65MET    HG1  473   3.379   4.316   5.347  0.6908 -1.3837  1.9034
   65MET    HG2  474   3.397   4.151   5.292 -0.3666 -1.0074 -0.5843
   65MET     SD  475   3.225   4.174   5.465  0.3473  0.1575 -0.2900
   65MET     CE  476   3.180   4.007   5.410  0.5356  0.0764 -0.2006
   65MET    HE1  477   3.103   3.959   5.475  0.9011  0.1789  0.3150
   65MET    HE2  478   3.268   3.940   5.420  1.8484  1.4717 -1.7579
   65MET    HE3  479   3.138   4.010   5.307  0.9560  0.6722 -0.3584
   65MET      C  480   3.228   4.269   4.951  0.5551 -0.3729  0.1838
   65MET      O  481   3.204   4.173   4.878  0.0700  0.0262 -0.1861
   66LEU      N  482   3.168   4.386   4.923  0.9387 -0.3172 -0.4048
   66LEU     HN  483   3.184   4.469   4.975  3.3406 -0.5013 -0.7328
   66LEU     CA  484   3.079   4.405   4.812  0.2790 -0.2064  0.1403
   66LEU     HA  485   2.991   4.343   4.809 -0.2477  0.5578 -0.7037
   66LEU     CB  486   3.018   4.546   4.825 -0.0751 -0.3629  0.1926
   66LEU    HB1  487   2.976   4.574   4.726  1.6791  1.1256 -0.1947
   66LEU    HB2  488   3.100   4.621   4.835  1.2342 -1.7714  0.4655
   66LEU     CG  489   2.896   4.563   4.917 -0.6974  0.5977 -0.7859
   66LEU     HG  490   2.912   4.507   5.012 -0.8532  2.1055  0.1727
   66LEU    CD1  491   2.885   4.710   4.961 -0.1795  0.4175 -0.0266
   66LEU   HD11  492   2.810   4.711   5.042  0.8689 -2.9887  1.1438
   66LEU   HD12  493   2.870   4.775   4.871 -0.4691 -0.6325 -0.7524
   66LEU   HD13  494   2.976   4.748   5.012  0.0305  0.1628 -0.2105
   66LEU    CD2  495   2.767   4.502   4.861 -0.7754 -0.0465  0.0724
   66LEU   HD21  496   2.737   4.540   4.761 -1.6651  1.2069  0.7891
   66LEU   HD22  497   2.685   4.523   4.932  0.3525  2.8422  0.6725
   66LEU   HD23  498   2.785   4.393   4.858  2.6543  0.3986  0.6722
   66LEU      C  499   3.136   4.379   4.677  0.6235 -1.0464  0.4435
   66LEU      O  500   3.080   4.321   4.585  0.4027 -0.7713  0.4021
   67VAL      N  501   3.258   4.430   4.649  0.1497 -0.2055 -0.1296
   67VAL     HN  502   3.313   4.474   4.720 -0.4499 -1.2870  1.0345
   67VAL     CA  503   3.316   4.434   4.519 -0.2195 -0.0833 -0.2910
   67VAL     HA  504   3.253   4.480   4.444 -0.5290  0.9897  0.5951
   67VAL     CB  505   3.436   4.524   4.531 -0.2909  0.0333 -0.4353
   67VAL     HB  506   3.484   4.500   4.628  0.8230 -2.7312 -1.5821
   67VAL    CG1  507   3.542   4.518   4.420 -0.0346  0.3962 -0.2129
   67VAL   HG11  508   3.599   4.423   4.411  1.1199  1.2020 -1.8126
   67VAL   HG12  509   3.614   4.599   4.441  1.4170 -1.5427  2.9893
   67VAL   HG13  510   3.475   4.541   4.334  0.2539  1.9946 -0.0265
   67VAL    CG2  511   3.389   4.670   4.546  0.0452  0.0779  0.2348
   67VAL   HG21  512   3.348   4.712   4.452 -3.1169 -2.7800  0.1027
   67VAL   HG22  513   3.475   4.733   4.575 -1.0899  0.9016  2.0075
   67VAL   HG23  514   3.316   4.681   4.629 -1.6057 -0.2270 -1.1147
   67VAL      C  515   3.350   4.300   4.464  0.3044  0.0553 -0.3118
   67VAL      O  516   3.309   4.259   4.355 -0.7020  0.2512 -0.0193
   68VAL      N  517   3.404   4.220   4.558  0.4133  0.1630 -0.2836
   68VAL     HN  518   3.419   4.268   4.644 -2.5885 -0.6163  0.8187
   68VAL     CA  519   3.459   4.089   4.543  0.0919 -0.0246  0.1473
   68VAL     HA  520   3.509   4.085   4.448 -1.5006  1.9026 -0.8297
   68VAL     CB  521   3.567   4.065   4.645 -0.2106 -0.0129  0.4696
   68VAL     HB  522   3.535   4.099   4.746 -0.3978  3.5845 -0.6573
   68VAL    CG1  523   3.600   3.915   4.652  0.3971  0.0636 -0.6185
   68VAL   HG11  524   3.600   3.865   4.553  0.4308  1.1137 -1.1596
   68VAL   HG12  525   3.518   3.862   4.704  0.3383  0.4150 -0.3517
   68VAL   HG13  526   3.697   3.887   4.698  0.5457  0.2045 -0.8484
   68VAL    CG2  527   3.686   4.157   4.615  0.0533 -0.4651  0.1252
   68VAL   HG21  528   3.656   4.246   4.556 -0.2266 -1.2250 -0.9096
   68VAL   HG22  529   3.767   4.110   4.554 -0.1522 -2.4717  1.2943
   68VAL   HG23  530   3.737   4.184   4.710 -0.4016  1.7335 -0.2006
   68VAL      C  531   3.349   3.989   4.541  0.0852 -0.0274  0.5231
   68VAL      O  532   3.352   3.885   4.476  1.1952  0.1101  0.3307
   69SER      N  533   3.231   4.025   4.595 -0.1996  0.2520 -0.2695
   69SER     HN  534   3.239   4.103   4.656  0.2296 -0.7033  0.9412
   69SER     CA  535   3.104   3.962   4.575 -0.2454  0.3051 -0.1419
   69SER     HA  536   3.117   3.861   4.613 -1.9047  0.6653  1.5890
   69SER     CB  537   2.995   4.012   4.672  0.3806  0.0638  0.6963
   69SER    HB1  538   2.896   3.964   4.654 -0.1655  1.2871  0.3820
   69SER    HB2  539   2.986   4.122   4.665  2.0412  0.4487  3.3367
   69SER     OG  540   3.026   3.985   4.808  0.2418 -0.1776  0.6811
   69SER    HG1  541   3.085   4.057   4.832  0.6950  0.2971 -1.6665
   69SER      C  542   3.049   3.968   4.437 -0.0200  0.1738 -0.2357
   69SER      O  543   3.014   3.866   4.377  0.2870 -0.1756  0.1723
   70ARG      N  544   3.043   4.085   4.370  0.5927 -0.0738 -0.7389
   70ARG     HN  545   3.087   4.163   4.414 -1.9482  1.4600 -0.7046
   70ARG     CA  546   2.963   4.109   4.255 -0.5063 -0.3190 -0.0424
   70ARG     HA  547   2.872   4.051   4.263 -0.2290 -0.4348  3.8916
   70ARG     CB  548   2.913   4.254   4.258 -0.0652 -0.1745  0.5434
   70ARG    HB1  549   2.886   4.296   4.158 -0.6545 -1.2618  0.2237
   70ARG    HB2  550   3.002   4.317   4.281  2.4373 -3.1712 -0.3204
   70ARG     CG  551   2.803   4.282   4.361 -0.3874  0.0737  0.1364
   70ARG    HG1  552   2.757   4.377   4.326  0.6980 -0.0581 -1.8315
   70ARG    HG2  553   2.851   4.292   4.460 -1.6829 -3.1489  1.1980
   70ARG     CD  554   2.702   4.172   4.392 -0.5738  0.4062  0.7303
   70ARG    HD1  555   2.619   4.219   4.449 -2.5461 -0.8660 -0.9176
   70ARG    HD2  556   2.739   4.082   4.446 -1.7266  0.4465  1.6380
   70ARG     NE  557   2.639   4.139   4.261  0.2635 -0.3323  0.5058
   70ARG     HE  558   2.654   4.189   4.175  0.3548 -1.5968 -0.2397
   70ARG     CZ  559   2.572   4.022   4.240  0.3416 -0.4339  0.8160
   70ARG    NH1  560   2.545   3.931   4.337  0.2184 -0.8503  0.3970
   70ARG   HH11  561   2.522   3.840   4.302  0.8451  0.3708 -3.6577
   70ARG   HH12  562   2.523   3.965   4.429 -2.3559  3.5324 -1.5459
   70ARG    NH2  563   2.524   3.996   4.114  0.3378  0.7667  0.5592
   70ARG   HH21  564   2.565   4.048   4.038 -3.1094  0.8045 -1.4838
   70ARG   HH22  565   2.466   3.916   4.107  0.4050  0.6526  1.2213
   70ARG      C  566   3.027   4.075   4.125  0.0194  0.0655  0.1144
   70ARG      O  567   2.959   4.064   4.023 -0.1650 -0.0591  0.2507
   71PHE      N  568   3.160   4.053   4.122 -0.1615 -1.0432 -0.1821
   71PHE     HN  569   3.210   4.043   4.208  0.4026 -1.4499 -0.5552
   71PHE     CA  570   3.241   4.054   4.005 -0.3411 -0.3842 -0.3019
   71PHE     HA  571   3.181   4.045   3.916  1.5604  2.2244 -2.0048
   71PHE     CB  572   3.332   4.178   3.999 -0.3940 -0.3139  0.3125
   71PHE    HB1  573   3.422   4.164   3.935  1.2252  0.9934  2.1471
   71PHE    HB2  574   3.371   4.195   4.102  1.9624 -1.3995 -0.3342
   71PHE     CG  575   3.249   4.296   3.961 -0.1834 -0.1605  0.3223
   71PHE    CD1  576   3.219   4.401   4.044 -0.3063 -0.0829  0.1811
   71PHE    HD1  577   3.239   4.393   4.150 -1.2519 -0.5148  0.3335
   71PHE    CE1  578   3.151   4.515   4.008 -0.2938  0.0202  0.4784
   71PHE    HE1  579   3.132   4.606   4.062  1.1059  0.3865  0.3924
   71PHE     CZ  580   3.105   4.520   3.879  0.6267  0.4374  0.1546
   71PHE     HZ  581   3.048   4.607   3.847 -0.5250  0.6651  2.5999
   71PHE    CD2  582   3.201   4.308   3.832  0.6527  0.2226  0.0426
   71PHE    HD2  583   3.229   4.244   3.751  0.3163  0.4804 -0.2794
   71PHE    CE2  584   3.130   4.418   3.790  0.3303  0.1520  0.3908
   71PHE    HE2  585   3.103   4.424   3.686  2.6405 -1.8302 -0.4021
   71PHE      C  586   3.330   3.935   3.999  0.3797  0.1252  0.0186
   71PHE      O  587   3.403   3.905   4.093  0.1287 -0.1580  0.1252
   72ARG      N  588   3.324   3.857   3.889 -0.1096 -0.0013  0.1304
   72ARG     HN  589   3.260   3.893   3.823 -1.2441 -0.5543  0.9014
   72ARG     CA  590   3.394   3.736   3.855  0.4142  0.4277 -0.3439
   72ARG     HA  591   3.370   3.664   3.932 -2.0721  0.0241 -1.4022
   72ARG     CB  592   3.336   3.691   3.720 -0.0604  0.0297 -0.0100
   72ARG    HB1  593   3.402   3.610   3.682  1.4190  0.3616  1.7263
   72ARG    HB2  594   3.349   3.771   3.645  1.0938  0.9248  1.1013
   72ARG     CG  595   3.189   3.647   3.719  0.0716 -0.4266  0.1031
   72ARG    HG1  596   3.150   3.637   3.616 -2.7746  0.2398  1.0286
   72ARG    HG2  597   3.129   3.732   3.759  0.1779 -0.9193  1.3646
   72ARG     CD  598   3.149   3.524   3.800  0.1853 -0.2738  0.3924
   72ARG    HD1  599   3.236   3.456   3.792 -1.3122 -2.1398 -0.8827
   72ARG    HD2  600   3.056   3.477   3.762 -0.0294  0.7485 -0.3753
   72ARG     NE  601   3.120   3.554   3.944  0.2262  0.4552  0.2527
   72ARG     HE  602   3.108   3.649   3.973  1.3530  0.2487  1.4766
   72ARG     CZ  603   3.079   3.452   4.025 -0.3675  0.3629 -0.1562
   72ARG    NH1  604   3.081   3.319   3.994  0.4526  0.1547  0.7315
   72ARG   HH11  605   3.097   3.292   3.899  1.7089 -0.0115  0.9781
   72ARG   HH12  606   3.017   3.259   4.041  0.4393 -0.1006  0.3942
   72ARG    NH2  607   3.046   3.482   4.154 -0.9583 -0.3950 -0.1272
   72ARG   HH21  608   3.083   3.567   4.191 -0.3940  0.4726 -2.5055
   72ARG   HH22  609   3.033   3.405   4.217  0.8136 -0.7722 -0.1515
   72ARG      C  610   3.542   3.746   3.845  0.4402  0.0329 -0.3493
   72ARG      O  611   3.617   3.662   3.894  0.7057  0.8493  0.6802
   73GLU      N  612   3.598   3.859   3.798 -0.2542  0.6801  0.3441
   73GLU     HN  613   3.532   3.920   3.755 -1.3248  0.2664  1.3374
   73GLU     CA  614   3.737   3.881   3.774 -0.3152  0.8278  0.1256
   73GLU     HA  615   3.781   3.792   3.733  0.2123  1.1754 -0.0744
   73GLU     CB  616   3.750   3.993   3.669 -0.0071  0.1333 -0.5813
   73GLU    HB1  617   3.853   4.035   3.660 -0.4391  1.0736 -1.2697
   73GLU    HB2  618   3.701   4.086   3.704 -0.2102  0.0824 -0.7293
   73GLU     CG  619   3.709   3.942   3.530  0.1980 -0.6035 -0.3741
   73GLU    HG1  620   3.599   3.945   3.521  0.0821 -0.4396  0.9205
   73GLU    HG2  621   3.747   3.839   3.513 -1.2951 -1.0552 -1.0775
   73GLU     CD  622   3.766   4.038   3.427 -0.4732  0.1323 -0.0666
   73GLU    OE1  623   3.682   4.103   3.359 -0.0248  0.8000  0.0041
   73GLU    OE2  624   3.890   4.055   3.415 -0.3525 -0.6467  0.0644
   73GLU      C  625   3.807   3.925   3.899  0.0248  1.3115 -0.2292
   73GLU      O  626   3.928   3.911   3.917 -0.0147  0.5751 -0.4749
   74LEU      N  627   3.727   3.971   3.997 -0.2328 -0.3672  0.3782
   74LEU     HN  628   3.632   3.983   3.970 -0.0902 -0.9453 -0.4545
   74LEU     CA  629   3.761   4.003   4.132  0.0439  0.6709  0.0714
   74LEU     HA  630   3.868   4.013   4.130  0.4611 -2.6124 -1.3652
   74LEU     CB  631   3.696   4.132   4.182  0.0212  0.6601  0.0701
   74LEU    HB1  632   3.695   4.127   4.293 -2.3041  1.7429  0.1634
   74LEU    HB2  633   3.586   4.138   4.168  0.0596  2.0271  0.1510
   74LEU     CG  634   3.753   4.264   4.127 -0.0106  0.6038 -0.0976
   74LEU     HG  635   3.677   4.335   4.168 -0.7235  0.3270 -0.9019
   74LEU    CD1  636   3.886   4.309   4.189  0.2992 -0.5494  0.0886
   74LEU   HD11  637   3.913   4.406   4.144 -1.3042 -0.1363 -0.0256
   74LEU   HD12  638   3.965   4.234   4.167  1.8582  0.6766  1.2415
   74LEU   HD13  639   3.863   4.318   4.298  0.0085  0.6242 -0.0562
   74LEU    CD2  640   3.744   4.286   3.975 -0.4894  0.9358 -0.0243
   74LEU   HD21  641   3.790   4.385   3.956  0.6273  0.6363  0.9982
   74LEU   HD22  642   3.643   4.283   3.928  0.8699 -2.0788 -3.1742
   74LEU   HD23  643   3.807   4.207   3.928 -1.0049  0.0400  0.7566
   74LEU      C  644   3.743   3.880   4.215  0.9254  0.0405 -0.6431
   74LEU      O  645   3.785   3.880   4.331  0.2336 -0.0805 -0.3898
   75ARG      N  646   3.679   3.775   4.162  0.2317  0.2294 -0.1915
   75ARG     HN  647   3.643   3.772   4.070 -1.9554 -0.5051  0.6190
   75ARG     CA  648   3.656   3.654   4.235 -0.4512  0.2088 -0.4304
   75ARG     HA  649   3.643   3.686   4.338  1.3858 -1.2840  0.3487
   75ARG     CB  650   3.536   3.575   4.181 -0.5248  0.0626 -0.0598
   75ARG    HB1  651   3.557   3.524   4.084  1.5371 -0.1663  0.4574
   75ARG    HB2  652   3.453   3.648   4.167 -1.3427 -0.7512  0.4568
   75ARG     CG  653   3.479   3.473   4.280 -0.1048  0.0362  0.1546
   75ARG    HG1  654   3.395   3.425   4.227  0.1499 -0.4237  0.1674
   75ARG    HG2  655   3.424   3.538   4.351  0.8909  0.3668  0.6533
   75ARG     CD  656   3.575   3.374   4.347 -0.2581 -0.1920  0.0342
   75ARG    HD1  657   3.656   3.411   4.412 -0.0787 -0.0349 -0.2760
   75ARG    HD2  658   3.624   3.326   4.260  0.4445  1.5022 -0.5467
   75ARG     NE  659   3.487   3.274   4.414 -0.2473 -0.1591  0.0981
   75ARG     HE  660   3.388   3.284   4.401 -0.1368  0.5614 -0.2266
   75ARG     CZ  661   3.518   3.143   4.435  0.1805 -0.0780 -0.0207
   75ARG    NH1  662   3.641   3.088   4.414  0.1101 -0.3216  0.1988
   75ARG   HH11  663   3.712   3.137   4.363 -1.2090  1.2519 -0.1877
   75ARG   HH12  664   3.651   2.990   4.433  1.1309 -0.4964 -1.0724
   75ARG    NH2  665   3.420   3.066   4.490 -0.2918  0.0944 -0.6098
   75ARG   HH21  666   3.326   3.101   4.488 -0.8008 -1.1166  0.4361
   75ARG   HH22  667   3.439   2.968   4.495 -0.9112 -0.0355 -0.6597
   75ARG      C  668   3.779   3.571   4.220 -0.2657  0.4473 -0.2409
   75ARG      O  669   3.796   3.498   4.122  0.4570 -0.3811  0.4772
   76THR      N  670   3.877   3.589   4.311 -0.3015 -0.0567 -0.0986
   76THR     HN  671   3.865   3.655   4.385 -0.4358  0.2582 -0.3934
   76THR     CA  672   4.002   3.520   4.302 -0.3514 -0.1711  0.0878
   76THR     HA  673   3.979   3.420   4.269 -1.6618  0.1534 -0.0516
   76THR     CB  674   4.096   3.575   4.199  0.2079 -0.4456  0.4457
   76THR     HB  675   4.043   3.581   4.101 -0.4404 -0.9091  0.7604
   76THR    OG1  676   4.209   3.491   4.181  0.3229 -0.1766 -0.1127
   76THR    HG1  677   4.177   3.413   4.136 -1.1278 -1.4789  2.9047
   76THR    CG2  678   4.147   3.717   4.228 -0.9307  0.0692 -0.0032
   76THR   HG21  679   4.234   3.725   4.297  0.7305 -0.4417 -1.9592
   76THR   HG22  680   4.060   3.780   4.259 -1.9079 -0.0391 -2.3285
   76THR   HG23  681   4.190   3.757   4.134 -1.0048  2.0189  0.7411
   76THR      C  682   4.064   3.510   4.437  0.3384  0.9286 -0.1350
   76THR      O  683   4.017   3.563   4.538  0.6011  0.3638  0.2882
   77THR      N  684   4.174   3.434   4.434 -0.5524 -0.4152  0.4343
   77THR     HN  685   4.200   3.412   4.340  3.6553 -0.4005  1.3939
   77THR     CA  686   4.252   3.385   4.543  0.1869 -0.3166 -0.0430
   77THR     HA  687   4.185   3.312   4.586  0.3894  0.0933  1.0154
   77THR     CB  688   4.383   3.321   4.504  0.0770 -0.3517 -0.3572
   77THR     HB  689   4.446   3.314   4.595 -0.6919 -0.6705  0.1699
   77THR    OG1  690   4.455   3.409   4.419 -0.0623  0.1389  0.0212
   77THR    HG1  691   4.544   3.407   4.454  0.0758  2.0200 -0.1597
   77THR    CG2  692   4.343   3.186   4.443 -0.2418 -0.1975 -0.4940
   77THR   HG21  693   4.433   3.123   4.425 -0.1276 -0.7907  1.7725
   77THR   HG22  694   4.306   3.202   4.340 -1.8305 -1.1184 -0.1065
   77THR   HG23  695   4.262   3.142   4.506  1.4164 -1.7445  0.6869
   77THR      C  696   4.285   3.486   4.647  0.2423 -0.5988  0.2152
   77THR      O  697   4.272   3.457   4.766  0.0985  0.2005  0.3971
   78THR      N  698   4.344   3.598   4.601  0.0639 -0.6566 -0.1544
   78THR     HN  699   4.367   3.605   4.504  2.1891 -1.8605  0.1800
   78THR     CA  700   4.386   3.711   4.678 -0.0722 -0.2825 -0.6229
   78THR     HA  701   4.448   3.667   4.755 -1.1606  0.1026  0.5095
   78THR     CB  702   4.480   3.806   4.610  0.1459  0.0382  0.1156
   78THR     HB  703   4.508   3.890   4.677  1.2959  0.2224 -0.5758
   78THR    OG1  704   4.435   3.838   4.479 -0.5529 -0.3469  0.2578
   78THR    HG1  705   4.354   3.888   4.489 -0.1170  0.5981 -0.8742
   78THR    CG2  706   4.616   3.736   4.592  0.0518 -0.2294  0.4202
   78THR   HG21  707   4.665   3.703   4.687  0.3692 -1.7557 -0.2581
   78THR   HG22  708   4.689   3.805   4.543 -0.1041  0.7677  1.5344
   78THR   HG23  709   4.616   3.647   4.526  1.5279 -0.2289  0.3833
   78THR      C  710   4.275   3.775   4.754 -0.0929 -0.6971 -0.2973
   78THR      O  711   4.300   3.836   4.859 -0.1755  0.0342 -0.6972
   79ASN      N  712   4.161   3.786   4.684  0.0235  0.1092 -0.3689
   79ASN     HN  713   4.153   3.733   4.600 -0.5396 -1.3665  0.5888
   79ASN     CA  714   4.053   3.878   4.701  0.0343  0.0959 -0.2300
   79ASN     HA  715   4.094   3.965   4.751 -3.4053  1.2526  0.8655
   79ASN     CB  716   3.993   3.912   4.564 -0.6613 -0.1107  0.0184
   79ASN    HB1  717   3.910   3.977   4.599 -0.0456 -0.0504  1.3999
   79ASN    HB2  718   3.962   3.821   4.509  0.7314 -1.5447  1.5064
   79ASN     CG  719   4.090   3.992   4.478 -0.1999  0.0162  0.6495
   79ASN    OD1  720   4.212   3.990   4.491 -0.1821 -0.2307  0.4520
   79ASN    ND2  721   4.035   4.074   4.385  0.0219  0.4115  0.8653
   79ASN   HD21  722   4.088   4.133   4.323 -1.4184 -0.1163 -0.9596
   79ASN   HD22  723   3.938   4.068   4.360  0.0649 -1.3085  1.0300
   79ASN      C  724   3.963   3.811   4.799 -0.0064 -0.3214 -0.5547
   79ASN      O  725   3.893   3.874   4.877  0.2665 -0.6941 -0.0038
   80LEU      N  726   3.962   3.676   4.804 -0.3083 -0.2936  0.2762
   80LEU     HN  727   3.999   3.623   4.728  0.9698 -0.0512  0.6914
   80LEU     CA  728   3.915   3.608   4.920 -0.8696  0.2970  0.4018
   80LEU     HA  729   3.812   3.637   4.937 -0.5874  0.9058  1.1078
   80LEU     CB  730   3.900   3.457   4.890  0.1816  0.3188 -0.2883
   80LEU    HB1  731   3.856   3.411   4.981  0.2875  0.2987 -0.2474
   80LEU    HB2  732   3.993   3.402   4.865  0.2844 -0.7756  2.1740
   80LEU     CG  733   3.797   3.427   4.780 -0.3225 -0.2144  0.3177
   80LEU     HG  734   3.827   3.488   4.692 -1.2417 -0.5401 -0.2347
   80LEU    CD1  735   3.785   3.281   4.735 -0.0786  0.1314 -0.9098
   80LEU   HD11  736   3.884   3.233   4.717 -1.3007 -2.4418 -1.1512
   80LEU   HD12  737   3.718   3.273   4.646 -1.0293  2.9849 -0.5342
   80LEU   HD13  738   3.731   3.216   4.808 -1.6694  0.2258 -1.9615
   80LEU    CD2  739   3.660   3.488   4.812  0.2062  0.9349  0.4740
   80LEU   HD21  740   3.671   3.597   4.799  2.0841  0.6117 -0.9998
   80LEU   HD22  741   3.634   3.456   4.915 -1.4060  1.6095  0.3118
   80LEU   HD23  742   3.589   3.430   4.749 -1.0773  2.6875  0.2448
   80LEU      C  743   3.985   3.626   5.051 -0.1643 -0.0505  0.0816
   80LEU      O  744   3.913   3.642   5.150  0.0711 -0.2308  0.2804
   81TYR      N  745   4.118   3.631   5.062 -0.1884  0.1779  0.2728
   81TYR     HN  746   4.167   3.610   4.977 -1.6109 -4.7599  0.4103
   81TYR     CA  747   4.196   3.679   5.172 -0.2865 -0.5038  0.6390
   81TYR     HA  748   4.173   3.616   5.257  0.4515  0.4518  1.5807
   81TYR     CB  749   4.349   3.669   5.172 -0.2177  0.4658 -0.2191
   81TYR    HB1  750   4.388   3.702   5.270 -0.7313 -0.5634  0.3511
   81TYR    HB2  751   4.393   3.728   5.089 -0.4996 -2.5265 -2.6772
   81TYR     CG  752   4.398   3.528   5.165 -0.1747  0.4399  0.5640
   81TYR    CD1  753   4.346   3.429   5.245  0.0538 -0.2089 -0.0830
   81TYR    HD1  754   4.283   3.454   5.329 -0.0778 -0.2819 -0.1592
   81TYR    CE1  755   4.381   3.299   5.220  0.4299 -0.0076 -0.6220
   81TYR    HE1  756   4.339   3.218   5.279  1.3124 -0.5730 -0.7429
   81TYR     CZ  757   4.458   3.266   5.111  0.3996  0.1146 -0.6799
   81TYR     OH  758   4.496   3.131   5.092  0.4221  0.1280 -0.7304
   81TYR     HH  759   4.545   3.145   5.011  0.9525  3.6668  0.0288
   81TYR    CD2  760   4.472   3.492   5.055 -0.4853  0.1316  0.4524
   81TYR    HD2  761   4.527   3.568   5.001 -0.0082 -1.6403 -1.6858
   81TYR    CE2  762   4.500   3.362   5.021  0.5225  0.5057 -0.2095
   81TYR    HE2  763   4.554   3.338   4.931 -1.9359 -1.3710 -1.3230
   81TYR      C  764   4.170   3.821   5.210  0.1274 -0.2505 -0.0100
   81TYR      O  765   4.128   3.845   5.323  0.2792 -0.5115  0.1037
   82LEU      N  766   4.168   3.912   5.112 -0.0673 -0.0967  0.1355
   82LEU     HN  767   4.195   3.882   5.020  0.0473 -1.2594  0.5307
   82LEU     CA  768   4.136   4.049   5.137 -0.2025 -0.0597 -0.2201
   82LEU     HA  769   4.193   4.090   5.219  0.2583  1.0132 -1.0580
   82LEU     CB  770   4.158   4.133   5.010  0.0624  0.3652  0.1021
   82LEU    HB1  771   4.138   4.240   5.031  1.8653  0.8716 -0.6073
   82LEU    HB2  772   4.081   4.096   4.938 -0.3067  2.4274 -0.6099
   82LEU     CG  773   4.302   4.142   4.957  0.2425 -0.3407  0.4527
   82LEU     HG  774   4.348   4.047   4.922 -0.5813 -1.3650  2.0137
   82LEU    CD1  775   4.300   4.238   4.837  0.2319 -0.3772  0.4241
   82LEU   HD11  776   4.276   4.342   4.866 -0.7270 -0.9842  1.9162
   82LEU   HD12  777   4.220   4.208   4.766  0.4281  0.2935 -0.0942
   82LEU   HD13  778   4.401   4.243   4.790  0.7496  1.0955  1.6197
   82LEU    CD2  779   4.401   4.199   5.060  0.7064  0.2129 -0.2880
   82LEU   HD21  780   4.364   4.295   5.100 -1.6793 -0.7898  0.0803
   82LEU   HD22  781   4.496   4.228   5.010  0.7699  1.4845  0.5422
   82LEU   HD23  782   4.416   4.128   5.144 -0.7810 -0.5600 -0.6352
   82LEU      C  783   3.998   4.077   5.185 -0.0443 -0.0826  0.2594
   82LEU      O  784   3.978   4.161   5.272  0.5414  0.0435  0.2770
   83SER      N  785   3.897   4.003   5.135 -0.1815  0.0320  0.3680
   83SER     HN  786   3.906   3.951   5.051 -3.5677 -3.8433  2.0599
   83SER     CA  787   3.760   4.017   5.173 -0.2518  0.5700 -0.0711
   83SER     HA  788   3.733   4.121   5.168 -0.5385  0.4406 -2.2641
   83SER     CB  789   3.657   3.954   5.077  0.1312  0.4399 -0.3984
   83SER    HB1  790   3.555   3.961   5.121  0.0367  0.7913 -0.6718
   83SER    HB2  791   3.677   3.845   5.064 -0.4243  0.1164  1.1440
   83SER     OG  792   3.668   4.028   4.957 -0.6637 -0.0400 -0.7796
   83SER    HG1  793   3.740   3.980   4.916  0.3652  0.7977 -0.0166
   83SER      C  794   3.736   3.952   5.305 -0.4429  0.1540 -0.3089
   83SER      O  795   3.667   4.004   5.393 -0.1291  0.2115 -0.0955
   84SER      N  796   3.807   3.842   5.336 -0.4452  0.2687  0.1060
   84SER     HN  797   3.868   3.805   5.266 -2.0572 -1.8894 -0.2613
   84SER     CA  798   3.814   3.786   5.468 -0.7228  0.2330  0.1061
   84SER     HA  799   3.715   3.763   5.505 -0.1632 -0.0954  1.4476
   84SER     CB  800   3.890   3.653   5.463 -0.6168  0.2807  0.4398
   84SER    HB1  801   3.996   3.663   5.431 -0.2449  1.0798  1.8180
   84SER    HB2  802   3.845   3.593   5.381  2.3791  0.8582 -1.8131
   84SER     OG  803   3.893   3.581   5.586  0.1863  0.1133  0.3285
   84SER    HG1  804   3.983   3.588   5.618 -0.5728 -0.5644  2.7896
   84SER      C  805   3.876   3.869   5.575  0.3296 -0.2148 -0.1484
   84SER      O  806   3.830   3.876   5.689 -0.4566 -0.4629 -0.4475
   85MET      N  807   3.987   3.936   5.540  0.0394  0.2242 -0.2320
   85MET     HN  808   4.032   3.912   5.455  1.1255  1.0544  0.0825
   85MET     CA  809   4.047   4.030   5.630 -0.4363  0.0666  0.2561
   85MET     HA  810   4.085   3.976   5.716 -1.8627 -2.2691 -0.4920
   85MET     CB  811   4.175   4.084   5.563 -0.3613 -0.5008 -0.0637
   85MET    HB1  812   4.148   4.113   5.460  1.8589 -1.9019 -1.1080
   85MET    HB2  813   4.250   4.002   5.552 -1.0470 -1.2354  0.5632
   85MET     CG  814   4.248   4.196   5.637 -0.3723 -0.0628 -0.7119
   85MET    HG1  815   4.317   4.150   5.712  2.2757  1.3782 -2.1154
   85MET    HG2  816   4.176   4.271   5.676  2.4591  1.7689  1.4297
   85MET     SD  817   4.375   4.277   5.535  0.0619  0.1129 -0.0369
   85MET     CE  818   4.253   4.356   5.427  0.1672  0.1328 -0.1391
   85MET    HE1  819   4.298   4.451   5.390 -0.0163 -0.0486 -0.8525
   85MET    HE2  820   4.161   4.385   5.480 -0.3263 -0.6707 -0.5263
   85MET    HE3  821   4.215   4.287   5.348 -4.1560  1.9886  0.0398
   85MET      C  822   3.955   4.143   5.659 -0.7489 -0.1295  0.0401
   85MET      O  823   3.937   4.181   5.775 -0.1326  0.0537  0.0819
   86ALA      N  824   3.886   4.198   5.558 -0.5454 -0.1007 -0.0833
   86ALA     HN  825   3.924   4.188   5.466  0.7397 -1.5538  0.5657
   86ALA     CA  826   3.789   4.303   5.564 -0.4816 -0.0674  0.3535
   86ALA     HA  827   3.833   4.387   5.616  0.2243 -0.4978  0.4658
   86ALA     CB  828   3.741   4.337   5.422  0.3891 -0.1549  0.0364
   86ALA    HB1  829   3.661   4.413   5.419  0.1950 -0.1836  2.4448
   86ALA    HB2  830   3.710   4.246   5.366  0.8040 -1.8960  2.4755
   86ALA    HB3  831   3.831   4.374   5.369 -0.1210  1.2508  0.1184
   86ALA      C  832   3.678   4.261   5.655 -0.0135 -0.0408  0.9432
   86ALA      O  833   3.633   4.340   5.738 -0.2867  0.7938  0.0168
   87PHE      N  834   3.627   4.137   5.644 -0.0315  0.0146  0.3557
   87PHE     HN  835   3.654   4.088   5.562 -0.2282  1.0629 -0.3515
   87PHE     CA  836   3.525   4.085   5.729 -0.4277  0.2472  0.0241
   87PHE     HA  837   3.448   4.160   5.720 -1.6561 -0.9055  0.6045
   87PHE     CB  838   3.479   3.948   5.676 -0.0493  0.1114  0.0438
   87PHE    HB1  839   3.566   3.881   5.694 -0.5039 -0.0099  2.0273
   87PHE    HB2  840   3.449   3.950   5.569 -1.6375 -1.5317  0.4098
   87PHE     CG  841   3.372   3.888   5.760  0.1675  0.1758  0.3669
   87PHE    CD1  842   3.253   3.951   5.785 -0.2718 -0.7622  0.6979
   87PHE    HD1  843   3.240   4.052   5.749 -0.1455 -1.2377 -0.7313
   87PHE    CE1  844   3.147   3.889   5.847 -0.6714 -0.1702  0.6156
   87PHE    HE1  845   3.057   3.947   5.863 -0.5811  0.1687 -0.0533
   87PHE     CZ  846   3.161   3.763   5.900  0.1786 -0.1565  0.4257
   87PHE     HZ  847   3.088   3.706   5.955  1.2937 -1.9984  0.0765
   87PHE    CD2  848   3.381   3.758   5.806 -0.1224 -0.0075 -0.0876
   87PHE    HD2  849   3.469   3.701   5.783  0.3289  1.2238 -1.6051
   87PHE    CE2  850   3.280   3.697   5.877  0.1931 -0.0863  0.2978
   87PHE    HE2  851   3.300   3.598   5.915 -0.2139 -0.3337 -0.1283
   87PHE      C  852   3.567   4.081   5.872 -0.4794 -0.2801  0.0288
   87PHE      O  853   3.503   4.125   5.968 -0.6182 -0.8967  0.2237
   88SER      N  854   3.691   4.033   5.893 -0.1165  0.4807 -0.3205
   88SER     HN  855   3.742   3.990   5.819  0.4861  1.6845 -0.6297
   88SER     CA  856   3.758   4.022   6.018 -0.1257  0.0446 -0.3532
   88SER     HA  857   3.691   3.978   6.091  0.7693  1.3439  1.3176
   88SER     CB  858   3.890   3.942   6.012 -0.1311  0.0023  0.0253
   88SER    HB1  859   3.959   3.989   5.939 -2.3013  1.2253 -1.3472
   88SER    HB2  860   3.874   3.836   5.982 -0.0059 -0.7062  2.2694
   88SER     OG  861   3.948   3.925   6.140  0.2993  0.2592 -0.1350
   88SER    HG1  862   4.013   3.996   6.141 -1.7033  2.3401 -2.5978
   88SER      C  863   3.784   4.155   6.080  0.0059 -0.0061 -0.2979
   88SER      O  864   3.761   4.177   6.199  0.0441 -0.5031 -0.1952
   89ASP      N  865   3.821   4.250   5.992 -0.4447 -0.0884 -0.5823
   89ASP     HN  866   3.862   4.221   5.906  3.3620  0.0275  0.9965
   89ASP     CA  867   3.845   4.386   6.031 -0.2005 -0.3143  0.0675
   89ASP     HA  868   3.891   4.375   6.128 -1.7404 -0.5749  0.7929
   89ASP     CB  869   3.943   4.460   5.938 -0.3242 -0.0379  0.1567
   89ASP    HB1  870   3.938   4.565   5.971 -1.1455 -0.8918  3.0316
   89ASP    HB2  871   3.924   4.439   5.831  1.1104 -0.6428 -0.0081
   89ASP     CG  872   4.088   4.418   5.960 -0.4626 -0.8868 -0.4865
   89ASP    OD1  873   4.120   4.383   6.076 -0.5541 -0.1212 -0.2269
   89ASP    OD2  874   4.173   4.436   5.868 -0.3542  0.7924 -0.0905
   89ASP      C  875   3.726   4.468   6.066  0.1522  0.4711 -0.5490
   89ASP      O  876   3.728   4.555   6.152  0.3757  0.3358 -0.4176
   90LEU      N  877   3.611   4.443   6.000 -0.0792  0.5352 -0.1687
   90LEU     HN  878   3.617   4.371   5.932  0.4762 -0.1627  0.5874
   90LEU     CA  879   3.480   4.485   6.037 -0.0769  0.0142  0.4637
   90LEU     HA  880   3.481   4.593   6.034 -0.2494  0.0001 -1.3420
   90LEU     CB  881   3.390   4.444   5.919  0.0039 -0.1787  0.4689
   90LEU    HB1  882   3.388   4.333   5.917 -1.2419 -0.1684 -0.3246
   90LEU    HB2  883   3.428   4.488   5.824  0.0253  0.0315  0.5729
   90LEU     CG  884   3.244   4.490   5.934  0.0191  0.1684 -0.3928
   90LEU     HG  885   3.237   4.563   6.018 -0.1709  0.3365 -0.5541
   90LEU    CD1  886   3.192   4.561   5.808 -0.6418  0.1309 -0.1482
   90LEU   HD11  887   3.089   4.601   5.819 -0.4491  1.3141 -2.1283
   90LEU   HD12  888   3.202   4.484   5.728 -0.9360  0.1611 -0.2133
   90LEU   HD13  889   3.256   4.649   5.782  0.6366 -1.1679 -1.6671
   90LEU    CD2  890   3.159   4.365   5.963 -0.5201  0.4854 -0.5954
   90LEU   HD21  891   3.053   4.383   5.993 -0.3049 -1.2716  1.4333
   90LEU   HD22  892   3.203   4.295   6.036 -2.0565 -0.8247 -0.8648
   90LEU   HD23  893   3.160   4.311   5.866  2.2356 -0.0380 -0.3312
   90LEU      C  894   3.433   4.450   6.174  0.0054 -0.2680  0.4193
   90LEU      O  895   3.364   4.528   6.240  0.0467 -0.1386  0.3084
   91LEU      N  896   3.458   4.324   6.213  1.0121 -0.2260 -0.0581
   91LEU     HN  897   3.513   4.267   6.152 -1.6792 -0.4435 -2.5338
   91LEU     CA  898   3.412   4.269   6.336 -0.2714 -0.0559 -0.4473
   91LEU     HA  899   3.308   4.288   6.358 -0.3177 -1.0775  0.3120
   91LEU     CB  900   3.445   4.119   6.323  0.1350  0.0194 -0.2736
   91LEU    HB1  901   3.433   4.076   6.425  0.4454 -1.6749 -0.9230
   91LEU    HB2  902   3.547   4.087   6.291 -0.2016 -1.9986  0.5190
   91LEU     CG  903   3.351   4.048   6.225 -0.2169 -0.1651  0.1944
   91LEU     HG  904   3.354   4.095   6.124  3.7699  0.0360  0.2598
   91LEU    CD1  905   3.373   3.896   6.213  0.7101 -0.0125 -0.0957
   91LEU   HD11  906   3.366   3.861   6.318  0.3677 -2.5954 -0.9002
   91LEU   HD12  907   3.470   3.863   6.170 -0.0053 -1.6015 -0.5809
   91LEU   HD13  908   3.297   3.856   6.142  0.4197 -0.6230  0.5423
   91LEU    CD2  909   3.205   4.065   6.270 -0.1700  0.0887  0.2480
   91LEU   HD21  910   3.167   4.161   6.229  0.1010  0.2904  0.4608
   91LEU   HD22  911   3.182   4.061   6.379  0.6997  1.7862  0.5343
   91LEU   HD23  912   3.146   3.983   6.225 -3.2984  1.6775  1.1562
   91LEU      C  913   3.481   4.337   6.449  0.1240 -0.3973 -0.4786
   91LEU      O  914   3.414   4.367   6.549  0.2250 -0.9391 -0.2456
   92ILE      N  915   3.609   4.375   6.441  0.0445  0.0085  0.1109
   92ILE     HN  916   3.668   4.349   6.365 -1.4082  0.8646 -1.3563
   92ILE     CA  917   3.683   4.445   6.542 -0.3544 -0.2951  0.6214
   92ILE     HA  918   3.675   4.388   6.633 -1.2163  0.4536  1.0234
   92ILE     CB  919   3.825   4.453   6.493 -0.2615  0.1982  0.9639
   92ILE     HB  920   3.824   4.486   6.387 -0.4262  0.1436  0.9485
   92ILE    CG2  921   3.911   4.547   6.579  0.1851  0.1973  0.5226
   92ILE   HG21  922   3.923   4.513   6.684  1.6068 -0.2357  0.2358
   92ILE   HG22  923   3.873   4.651   6.590  0.5980  0.3446  0.5476
   92ILE   HG23  924   4.014   4.554   6.538 -0.0945  0.5025 -0.1373
   92ILE    CG1  925   3.894   4.316   6.480 -0.1423  0.3226  0.2434
   92ILE   HG11  926   3.828   4.244   6.427 -0.6500  0.0572  1.2181
   92ILE   HG12  927   3.907   4.288   6.587  2.8264  1.5150  0.2843
   92ILE     CD  928   4.028   4.295   6.411 -0.1448 -0.2817  0.4172
   92ILE    HD1  929   4.115   4.334   6.468 -1.2639 -0.5600  2.4140
   92ILE    HD2  930   4.035   4.330   6.305  0.4940  1.7258  1.0758
   92ILE    HD3  931   4.053   4.186   6.408  0.6246 -0.1120  0.3505
   92ILE      C  932   3.628   4.582   6.564 -0.9146 -0.4658  0.2954
   92ILE      O  933   3.616   4.629   6.677  0.6023 -0.4747  0.4740
   93PHE      N  934   3.588   4.660   6.463  0.4457  0.5074  0.4904
   93PHE     HN  935   3.600   4.623   6.371 -1.0418  0.5769  0.2351
   93PHE     CA  936   3.504   4.773   6.488 -0.3206 -0.0510  0.4896
   93PHE     HA  937   3.552   4.850   6.548  1.4733 -0.4580 -0.3383
   93PHE     CB  938   3.486   4.845   6.353  0.2952 -0.6905  0.0630
   93PHE    HB1  939   3.406   4.920   6.368 -0.2050 -1.1477 -0.2426
   93PHE    HB2  940   3.466   4.765   6.278  0.4357 -0.7911  0.1313
   93PHE     CG  941   3.609   4.914   6.304 -0.2891  0.2305 -0.1207
   93PHE    CD1  942   3.658   5.017   6.379 -0.0051  0.0921 -0.1149
   93PHE    HD1  943   3.615   5.045   6.475 -0.1706  1.2667 -0.5132
   93PHE    CE1  944   3.762   5.092   6.329 -0.2199  0.4825  0.0190
   93PHE    HE1  945   3.812   5.174   6.377 -1.0705  0.4597  0.9951
   93PHE     CZ  946   3.830   5.042   6.221 -0.0578 -0.0762  0.3729
   93PHE     HZ  947   3.911   5.101   6.180 -0.1323  0.5200  1.0701
   93PHE    CD2  948   3.663   4.877   6.183 -0.3927  0.8946 -0.3729
   93PHE    HD2  949   3.629   4.781   6.147  0.0794 -0.9752  3.6378
   93PHE    CE2  950   3.779   4.940   6.144  0.0472  0.2464 -0.1277
   93PHE    HE2  951   3.825   4.910   6.051 -1.0127 -0.3563 -0.4783
   93PHE      C  952   3.370   4.748   6.547 -0.2223 -0.1599  0.6665
   93PHE      O  953   3.331   4.833   6.628 -0.0584  0.5171  0.0453
   94LEU      N  954   3.293   4.641   6.522  0.3058 -0.3831 -0.0360
   94LEU     HN  955   3.320   4.582   6.446  2.1064 -0.2183  0.4294
   94LEU     CA  956   3.171   4.609   6.590  0.1058  0.2701 -0.0850
   94LEU     HA  957   3.114   4.701   6.588 -0.4271 -0.0156  1.0518
   94LEU     CB  958   3.092   4.510   6.503 -0.2902  0.1128  0.4520
   94LEU    HB1  959   3.003   4.467   6.554 -0.1371 -0.7731 -0.0081
   94LEU    HB2  960   3.158   4.427   6.470 -1.5895 -0.4611 -0.8079
   94LEU     CG  961   3.032   4.568   6.374  0.2203  0.1887  0.2488
   94LEU     HG  962   3.104   4.631   6.318 -0.5611 -0.1705 -1.1939
   94LEU    CD1  963   2.982   4.459   6.278  0.0716  0.3559  0.1363
   94LEU   HD11  964   2.942   4.501   6.183  0.6127  1.5286  0.4034
   94LEU   HD12  965   2.899   4.410   6.332  0.3503 -0.4864 -0.1925
   94LEU   HD13  966   3.050   4.376   6.250 -2.8517 -1.4725 -2.0353
   94LEU    CD2  967   2.909   4.650   6.417 -0.0325  0.1901 -0.4633
   94LEU   HD21  968   2.935   4.741   6.474  2.5038  0.2226 -1.5446
   94LEU   HD22  969   2.833   4.590   6.473  0.0080  2.7805  2.6430
   94LEU   HD23  970   2.853   4.674   6.325 -0.5035 -2.1200 -0.8562
   94LEU      C  971   3.187   4.562   6.731 -0.0206  0.2770 -0.0678
   94LEU      O  972   3.090   4.545   6.804  0.1536 -1.1208 -0.1263
   95CYS      N  973   3.312   4.541   6.775 -0.0314  0.5071  0.0707
   95CYS     HN  974   3.387   4.543   6.710  0.5423  2.2645  0.7218
   95CYS     CA  975   3.354   4.505   6.907  0.4345  0.1020 -0.1829
   95CYS     HA  976   3.268   4.474   6.966  0.5484  0.9960  0.4813
   95CYS     CB  977   3.455   4.390   6.904 -0.0162 -0.3096  0.1275
   95CYS    HB1  978   3.472   4.365   7.011 -0.7956  2.5397  0.9860
   95CYS    HB2  979   3.547   4.422   6.850 -0.1210  0.3376  0.3333
   95CYS     SG  980   3.386   4.243   6.822 -0.0420 -0.4615  0.4215
   95CYS    HG1  981   3.400   4.277   6.695  0.2572  2.6189  1.2109
   95CYS      C  982   3.399   4.627   6.980 -0.4974  0.3111  0.0574
   95CYS      O  983   3.418   4.613   7.100  0.1031 -0.1767 -0.0860
   96MET      N  984   3.421   4.741   6.911  0.0905  0.4486  0.4684
   96MET     HN  985   3.412   4.744   6.812  1.7880  0.5022  0.2826
   96MET     CA  986   3.476   4.859   6.969  0.2531  0.8476 -0.4926
   96MET     HA  987   3.557   4.824   7.031 -0.9193  0.1130  0.6688
   96MET     CB  988   3.532   4.954   6.861  0.2594  0.7197 -0.6016
   96MET    HB1  989   3.461   4.963   6.776 -0.3225 -0.7941 -0.3157
   96MET    HB2  990   3.607   4.894   6.805 -0.5263 -3.0435  1.9586
   96MET     CG  991   3.589   5.088   6.907  0.2661  0.4552  0.1780
   96MET    HG1  992   3.662   5.121   6.830  0.2277 -0.1448 -0.1195
   96MET    HG2  993   3.645   5.090   7.003  1.5155  0.4926 -0.5253
   96MET     SD  994   3.467   5.222   6.898 -0.1977  0.0203 -0.0463
   96MET     CE  995   3.502   5.256   6.723 -0.5404  0.5132 -0.0233
   96MET    HE1  996   3.609   5.277   6.703 -0.5275 -1.4985 -2.5408
   96MET    HE2  997   3.447   5.351   6.707 -1.9802  0.1859  2.4554
   96MET    HE3  998   3.466   5.179   6.651  0.2317  0.7406 -0.6657
   96MET      C  999   3.393   4.937   7.065 -0.0005  0.6971 -0.5919
   96MET      O 1000   3.454   4.982   7.161  0.2997  0.1352 -0.5173
   97PRO      N 1001   3.263   4.950   7.059 -0.0728  0.1470 -0.3230
   97PRO     CD 1002   3.183   4.930   6.940 -0.2417  0.2900 -0.2335
   97PRO    HD1 1003   3.150   4.824   6.951  2.0720 -0.7407 -2.2644
   97PRO    HD2 1004   3.235   4.959   6.846  4.1146 -0.4864  1.7138
   97PRO     CA 1005   3.197   5.037   7.152  0.0913  0.3169 -0.3627
   97PRO     HA 1006   3.252   5.129   7.149  0.9514 -0.1802 -0.1288
   97PRO     CB 1007   3.051   5.036   7.107 -0.0543  0.0645  0.1055
   97PRO    HB1 1008   2.998   5.129   7.138 -0.6652  0.0703 -0.9061
   97PRO    HB2 1009   2.993   4.956   7.157 -0.9783  0.7043  0.0954
   97PRO     CG 1010   3.063   5.024   6.954 -0.7349 -0.3753  0.0836
   97PRO    HG1 1011   2.968   4.997   6.903 -0.6233  0.9598 -0.8843
   97PRO    HG2 1012   3.089   5.128   6.924 -0.2467 -0.9646 -1.5978
   97PRO      C 1013   3.208   4.998   7.296  0.0006  0.0966 -0.4160
   97PRO      O 1014   3.199   5.088   7.378 -0.3421  0.1291 -0.4879
   98LEU      N 1015   3.214   4.866   7.323 -0.2780  0.2285  0.2848
   98LEU     HN 1016   3.212   4.793   7.255 -1.8735 -0.4625  1.0005
   98LEU     CA 1017   3.211   4.820   7.459  0.1491 -0.5411  0.0383
   98LEU     HA 1018   3.130   4.868   7.511  1.0914 -0.7249  1.7552
   98LEU     CB 1019   3.177   4.671   7.467 -0.1624 -0.4486  0.4750
   98LEU    HB1 1020   3.174   4.655   7.577 -0.6732 -0.3297  0.4782
   98LEU    HB2 1021   3.265   4.617   7.426  1.3363  2.7753 -0.8897
   98LEU     CG 1022   3.047   4.617   7.406 -0.1109 -0.2133  0.1593
   98LEU     HG 1023   3.040   4.515   7.448 -2.3332  0.5675  1.8458
   98LEU    CD1 1024   2.929   4.697   7.464  0.1280  0.5472 -0.3892
   98LEU   HD11 1025   2.932   4.799   7.418  0.1151  0.9978  0.5975
   98LEU   HD12 1026   2.949   4.713   7.572 -1.8803 -0.1781  0.1459
   98LEU   HD13 1027   2.834   4.641   7.449  2.1250 -2.9989 -0.7302
   98LEU    CD2 1028   3.032   4.603   7.253 -0.1462 -0.3581  0.1771
   98LEU   HD21 1029   3.024   4.701   7.201 -2.3413 -0.4635  0.2102
   98LEU   HD22 1030   2.946   4.538   7.225  0.8728 -2.0173  0.7357
   98LEU   HD23 1031   3.127   4.555   7.221 -0.7503  0.6106 -3.4305
   98LEU      C 1032   3.332   4.858   7.538 -0.0246  0.0306  0.0317
   98LEU      O 1033   3.332   4.883   7.658  0.2381  0.9662 -0.1499
   99ASP      N 1034   3.448   4.865   7.471 -0.1425  0.4521 -0.1339
   99ASP     HN 1035   3.453   4.849   7.373 -0.0455 -0.5007  0.0252
   99ASP     CA 1036   3.573   4.900   7.533 -0.2608  0.3192  0.1778
   99ASP     HA 1037   3.574   4.874   7.638  1.5661  1.0048  0.3574
   99ASP     CB 1038   3.686   4.838   7.450 -0.5392  0.5197 -0.3535
   99ASP    HB1 1039   3.724   4.906   7.371  0.6280 -1.3766 -1.4953
   99ASP    HB2 1040   3.659   4.740   7.406 -0.8947  0.7574 -0.6729
   99ASP     CG 1041   3.808   4.810   7.535 -0.3926  0.3871 -0.6069
   99ASP    OD1 1042   3.808   4.859   7.651 -0.7833 -0.7581 -0.1055
   99ASP    OD2 1043   3.905   4.742   7.491 -0.4537 -0.0127 -0.1362
   99ASP      C 1044   3.591   5.048   7.533  0.1856  0.2662  0.2520
   99ASP      O 1045   3.657   5.104   7.620 -0.1656 -0.3932  0.9587
  100LEU      N 1046   3.536   5.117   7.432  0.0953 -0.4625 -0.2023
  100LEU     HN 1047   3.486   5.073   7.357  0.1709  0.7955 -1.0272
  100LEU     CA 1048   3.531   5.260   7.428 -0.4520 -0.4755 -0.1794
  100LEU     HA 1049   3.633   5.293   7.444 -0.1229 -0.3374 -2.2502
  100LEU     CB 1050   3.481   5.307   7.290  0.4236  0.3327 -0.2348
  100LEU    HB1 1051   3.393   5.255   7.247  1.8591 -1.3057 -1.3699
  100LEU    HB2 1052   3.548   5.285   7.204  0.7716  1.9904 -0.4291
  100LEU     CG 1053   3.443   5.455   7.278 -0.0603  0.2449  0.2110
  100LEU     HG 1054   3.358   5.481   7.345 -0.0834  0.3862  0.1276
  100LEU    CD1 1055   3.563   5.548   7.302  0.0105  0.0124  0.7795
  100LEU   HD11 1056   3.619   5.525   7.395 -0.9002  1.0965  1.6316
  100LEU   HD12 1057   3.532   5.655   7.311  0.7873  0.0920  3.1213
  100LEU   HD13 1058   3.638   5.528   7.223  0.1842  1.7886  0.4533
  100LEU    CD2 1059   3.387   5.473   7.136 -0.3643  0.0334  0.3013
  100LEU   HD21 1060   3.470   5.469   7.061 -2.3540  0.7608 -2.0800
  100LEU   HD22 1061   3.332   5.568   7.121 -2.8051 -1.6323 -2.2261
  100LEU   HD23 1062   3.305   5.402   7.115 -0.3439  0.6822 -2.3553
  100LEU      C 1063   3.454   5.323   7.538  0.4084 -0.3015  0.3351
  100LEU      O 1064   3.499   5.414   7.608  0.2029  0.2850 -0.2825
  101VAL      N 1065   3.335   5.271   7.575  0.5142 -0.6156  0.2316
  101VAL     HN 1066   3.293   5.196   7.524 -0.8711 -0.3654  0.9832
  101VAL     CA 1067   3.264   5.322   7.688  0.4042  0.0089 -0.1154
  101VAL     HA 1068   3.274   5.428   7.674 -1.1216  0.2150  0.2756
  101VAL     CB 1069   3.115   5.308   7.689  0.4102 -0.0258  0.2381
  101VAL     HB 1070   3.079   5.367   7.776  1.7275 -2.1422  2.3782
  101VAL    CG1 1071   3.054   5.357   7.557  0.0803 -0.5326  0.1979
  101VAL   HG11 1072   3.082   5.283   7.479  2.1470  0.2081  0.1591
  101VAL   HG12 1073   3.092   5.456   7.522 -1.2120  0.6996  2.1182
  101VAL   HG13 1074   2.944   5.371   7.555  0.3186  1.6346  0.2754
  101VAL    CG2 1075   3.071   5.163   7.714  0.2367  0.0506  0.3756
  101VAL   HG21 1076   3.099   5.120   7.812 -0.7861 -0.8151  0.3146
  101VAL   HG22 1077   3.111   5.097   7.633  1.3691 -0.0201  0.9764
  101VAL   HG23 1078   2.960   5.170   7.709  0.3388  1.1266 -1.0974
  101VAL      C 1079   3.319   5.296   7.824 -0.1493  0.2639  0.1575
  101VAL      O 1080   3.303   5.376   7.916 -0.1846 -0.0531  0.4292
  102ARG      N 1081   3.384   5.178   7.833 -0.7055 -0.0556  0.0135
  102ARG     HN 1082   3.392   5.115   7.757 -2.7292 -0.0855 -0.2306
  102ARG     CA 1083   3.474   5.138   7.936 -0.4949  0.1267 -0.1003
  102ARG     HA 1084   3.420   5.135   8.029  2.0412 -0.4700  1.4659
  102ARG     CB 1085   3.524   4.995   7.911 -0.2716  0.2548 -0.4002
  102ARG    HB1 1086   3.587   4.986   7.820  0.9177  1.0518  0.3140
  102ARG    HB2 1087   3.427   4.944   7.896 -0.9533  1.2917  0.3732
  102ARG     CG 1088   3.600   4.945   8.035 -0.4523  0.1499 -0.3306
  102ARG    HG1 1089   3.539   4.951   8.128 -0.8041 -1.4840 -0.4325
  102ARG    HG2 1090   3.695   5.002   8.048 -1.2225  1.3241  0.3220
  102ARG     CD 1091   3.627   4.796   8.015  1.0301  0.3162  0.2993
  102ARG    HD1 1092   3.534   4.740   7.989  0.1588  0.4061  2.8734
  102ARG    HD2 1093   3.653   4.756   8.115 -3.4501  0.2842  1.6946
  102ARG     NE 1094   3.732   4.769   7.913  0.7756  0.4596 -0.0034
  102ARG     HE 1095   3.732   4.810   7.822  0.1526 -1.4701 -0.9273
  102ARG     CZ 1096   3.831   4.676   7.925  0.7010  0.3832  0.0178
  102ARG    NH1 1097   3.856   4.590   8.028  0.1117  0.3150  0.1079
  102ARG   HH11 1098   3.800   4.593   8.111 -0.3087 -0.4065 -0.1466
  102ARG   HH12 1099   3.941   4.538   8.035 -0.5945 -0.7984  0.6406
  102ARG    NH2 1100   3.917   4.660   7.820  0.0887  0.2464 -0.4657
  102ARG   HH21 1101   3.901   4.716   7.738 -1.5007 -1.6380 -1.5292
  102ARG   HH22 1102   4.003   4.610   7.828 -0.2400 -0.2200  0.2239
  102ARG      C 1103   3.580   5.241   7.959 -0.3984 -0.0151  0.0937
  102ARG      O 1104   3.593   5.278   8.075  0.1772  0.4632 -0.1166
  103LEU      N 1105   3.658   5.274   7.855 -0.8294  0.8065  0.0228
  103LEU     HN 1106   3.649   5.218   7.773  1.4067 -1.9845  1.5014
  103LEU     CA 1107   3.766   5.368   7.850 -0.3872  0.3128  0.1148
  103LEU     HA 1108   3.845   5.335   7.916  0.0128 -0.5966 -0.7995
  103LEU     CB 1109   3.815   5.384   7.705 -0.2712  0.0356  0.1242
  103LEU    HB1 1110   3.735   5.432   7.645  0.7644  0.5382 -0.8880
  103LEU    HB2 1111   3.830   5.281   7.666  0.2604 -0.4274  1.4782
  103LEU     CG 1112   3.943   5.468   7.691 -0.0549 -0.3624 -0.3004
  103LEU     HG 1113   3.924   5.562   7.746 -1.8999  0.4020 -2.1190
  103LEU    CD1 1114   4.068   5.395   7.743 -0.2008 -0.6181 -0.3113
  103LEU   HD11 1115   4.045   5.365   7.848 -2.4210  0.2412 -0.5045
  103LEU   HD12 1116   4.149   5.470   7.748 -0.4157 -0.3572 -0.7110
  103LEU   HD13 1117   4.114   5.308   7.691  1.3101 -0.8752  1.3421
  103LEU    CD2 1118   3.963   5.511   7.545 -0.3452  0.4198 -0.1133
  103LEU   HD21 1119   4.041   5.591   7.545 -2.1155  2.2686 -1.7157
  103LEU   HD22 1120   3.866   5.545   7.502 -1.5237 -2.1756  0.3094
  103LEU   HD23 1121   4.000   5.430   7.479  0.7857  0.3080  0.6259
  103LEU      C 1122   3.722   5.502   7.898 -0.4069  0.2692  0.2181
  103LEU      O 1123   3.795   5.566   7.973 -0.0588  0.0678  0.0484
  104TRP      N 1124   3.610   5.554   7.845 -0.1790  0.2433 -0.2874
  104TRP     HN 1125   3.560   5.496   7.781 -0.9799  2.2884 -1.6404
  104TRP     CA 1126   3.552   5.683   7.867 -0.5073  0.0685 -0.1200
  104TRP     HA 1127   3.633   5.753   7.851  1.6350 -2.4176 -0.7778
  104TRP     CB 1128   3.432   5.701   7.773 -0.4013  0.1328 -0.2431
  104TRP    HB1 1129   3.335   5.693   7.826  0.0054 -0.4367  0.4195
  104TRP    HB2 1130   3.422   5.619   7.698 -1.1932  0.4114 -0.4562
  104TRP     CG 1131   3.425   5.833   7.703  0.2570  0.3242  0.0488
  104TRP    CD1 1132   3.436   5.836   7.567 -1.3456 -0.3256 -0.1170
  104TRP    HD1 1133   3.474   5.754   7.508 -1.4791 -0.6171  0.2008
  104TRP    NE1 1134   3.438   5.968   7.529 -0.0609 -0.1977  0.3297
  104TRP    HE1 1135   3.481   6.000   7.447 -2.7252  0.8881 -0.7855
  104TRP    CE2 1136   3.418   6.048   7.638 -0.5763  0.5546 -0.3041
  104TRP    CD2 1137   3.400   5.966   7.748 -0.1115  0.3908 -0.3480
  104TRP    CE3 1138   3.378   6.021   7.870 -0.0875 -0.0889 -0.1256
  104TRP    HE3 1139   3.369   5.966   7.963  0.4659  0.1086  0.0513
  104TRP    CZ3 1140   3.384   6.158   7.878 -0.1239 -0.0597 -0.6025
  104TRP    HZ3 1141   3.358   6.205   7.972 -0.3251 -0.4405 -0.4635
  104TRP    CZ2 1142   3.426   6.183   7.647 -0.4618  0.5421 -0.1989
  104TRP    HZ2 1143   3.449   6.244   7.560  1.7165  0.6646  0.4109
  104TRP    CH2 1144   3.405   6.240   7.770 -0.0319  0.5479 -0.1283
  104TRP    HH2 1145   3.409   6.348   7.774  0.3300  0.5443 -0.4211
  104TRP      C 1146   3.519   5.707   8.010  0.2707 -0.2892  0.1230
  104TRP      O 1147   3.562   5.803   8.073  0.1850 -0.4045  0.3581
  105GLN      N 1148   3.445   5.610   8.068  0.5004 -0.5455 -0.0114
  105GLN     HN 1149   3.418   5.528   8.019  1.3803 -0.7168 -0.2419
  105GLN     CA 1150   3.390   5.612   8.200  0.1107  0.5554 -0.1847
  105GLN     HA 1151   3.360   5.713   8.226  0.4257  0.2696  1.3744
  105GLN     CB 1152   3.260   5.530   8.202  0.3980  0.0995 -0.0966
  105GLN    HB1 1153   3.215   5.547   8.302  0.6688  0.0075  0.0425
  105GLN    HB2 1154   3.286   5.425   8.179  0.4410  0.3151 -1.0899
  105GLN     CG 1155   3.159   5.597   8.109  0.0889  0.4883  0.5136
  105GLN    HG1 1156   3.170   5.588   7.999 -0.7346  1.7607  0.3030
  105GLN    HG2 1157   3.129   5.702   8.129  2.0068  1.4296 -1.2065
  105GLN     CD 1158   3.037   5.508   8.132  0.5659 -0.2888  0.0651
  105GLN    OE1 1159   2.945   5.546   8.204  0.8037  0.4487 -0.0093
  105GLN    NE2 1160   3.032   5.392   8.061 -0.4952  0.0559 -0.4414
  105GLN   HE21 1161   2.961   5.329   8.093 -0.3203 -1.8016 -3.3419
  105GLN   HE22 1162   3.118   5.356   8.026 -0.2331  0.3839 -0.1442
  105GLN      C 1163   3.480   5.570   8.311 -0.6620  0.0189  0.2422
  105GLN      O 1164   3.511   5.643   8.405  0.1648  0.2501 -0.2008
  106TYR      N 1165   3.519   5.442   8.306  0.2123  0.2767  0.3681
  106TYR     HN 1166   3.499   5.384   8.228  1.4418 -0.0715  0.2888
  106TYR     CA 1167   3.578   5.360   8.408 -0.0047 -0.6530 -0.2468
  106TYR     HA 1168   3.588   5.264   8.360  0.5740 -1.8167  2.0486
  106TYR     CB 1169   3.705   5.417   8.472 -0.2594 -0.3264 -0.0291
  106TYR    HB1 1170   3.684   5.509   8.531  0.5552  0.4135 -0.8461
  106TYR    HB2 1171   3.754   5.468   8.385  0.6514  0.1369  0.7401
  106TYR     CG 1172   3.800   5.322   8.536  1.0442  0.4927 -0.6679
  106TYR    CD1 1173   3.849   5.213   8.469  0.0456 -0.5919  0.3092
  106TYR    HD1 1174   3.824   5.197   8.365  0.8628 -2.7809  0.3974
  106TYR    CE1 1175   3.927   5.119   8.533 -0.3238 -0.9014  0.3129
  106TYR    HE1 1176   3.963   5.029   8.486  2.2456 -1.0936  2.4516
  106TYR     CZ 1177   3.944   5.133   8.668 -0.1532 -0.3180  0.2350
  106TYR     OH 1178   3.996   5.026   8.745  0.3461 -0.3131 -0.0900
  106TYR     HH 1179   3.981   4.950   8.690 -1.4348  0.5407 -0.8615
  106TYR    CD2 1180   3.826   5.337   8.670 -0.0048  0.0396 -0.4037
  106TYR    HD2 1181   3.789   5.423   8.723 -1.4694 -0.1781 -1.0234
  106TYR    CE2 1182   3.899   5.242   8.739 -0.2172 -0.0230 -0.2605
  106TYR    HE2 1183   3.925   5.263   8.842 -3.5096 -2.6913  1.2879
  106TYR      C 1184   3.474   5.328   8.510  0.5016  0.1197  0.5137
  106TYR      O 1185   3.498   5.258   8.609 -0.3304 -0.5220  0.2680
  107ARG      N 1186   3.347   5.372   8.504  0.6592  0.5213  0.0720
  107ARG     HN 1187   3.320   5.418   8.419 -1.0805 -1.3072 -0.4450
  107ARG     CA 1188   3.241   5.351   8.597  0.3441 -0.2603 -0.4509
  107ARG     HA 1189   3.279   5.375   8.695 -0.5517 -2.4781  0.4860
  107ARG     CB 1190   3.133   5.454   8.560  0.1751 -0.2184  0.1589
  107ARG    HB1 1191   3.033   5.441   8.608 -0.7734  0.3634 -1.5675
  107ARG    HB2 1192   3.100   5.435   8.456 -0.2965 -2.5624  0.6822
  107ARG     CG 1193   3.146   5.605   8.581 -0.3894 -0.0641 -0.5362
  107ARG    HG1 1194   3.246   5.641   8.547 -0.6403  1.7639  0.5184
  107ARG    HG2 1195   3.144   5.616   8.692  1.3855 -0.2632 -0.4449
  107ARG     CD 1196   3.031   5.695   8.537 -0.3488  0.3680  0.2091
  107ARG    HD1 1197   2.984   5.727   8.632  0.1254 -1.9322  1.2766
  107ARG    HD2 1198   2.951   5.646   8.476 -0.8546  0.8748  0.4565
  107ARG     NE 1199   3.088   5.812   8.464  0.6989  0.1333  0.6431
  107ARG     HE 1200   3.184   5.837   8.455 -0.0744  3.7921  1.1903
  107ARG     CZ 1201   3.008   5.905   8.406  0.5049 -0.1621  0.4322
  107ARG    NH1 1202   2.873   5.902   8.387  0.6034  0.3463 -0.3939
  107ARG   HH11 1203   2.815   5.980   8.363  0.5987 -0.1158 -2.0340
  107ARG   HH12 1204   2.822   5.820   8.415  1.0318  0.5490  1.0165
  107ARG    NH2 1205   3.072   6.015   8.357  0.3117 -0.1077  0.2996
  107ARG   HH21 1206   3.170   6.020   8.378  0.2725  2.3821  0.2097
  107ARG   HH22 1207   3.024   6.090   8.311  0.7562 -1.3624 -2.3847
  107ARG      C 1208   3.185   5.214   8.615  0.0705 -0.1293 -0.3010
  107ARG      O 1209   3.186   5.147   8.512  0.1644 -0.0017 -0.3844
  108PRO      N 1210   3.142   5.161   8.726  0.5084  0.0851 -0.0229
  108PRO     CD 1211   3.115   5.242   8.843 -0.1122 -0.1173 -0.0226
  108PRO    HD1 1212   3.027   5.310   8.830 -1.5755 -1.5542  1.8534
  108PRO    HD2 1213   3.212   5.288   8.870  1.1528 -1.8293 -1.4421
  108PRO     CA 1214   3.102   5.024   8.745 -0.1344  0.2536 -0.1439
  108PRO     HA 1215   3.187   4.960   8.763 -1.4563 -1.4754  0.1199
  108PRO     CB 1216   3.021   5.020   8.874  0.0338  0.1804 -0.0391
  108PRO    HB1 1217   3.042   4.933   8.939 -2.2119  0.6784  1.4972
  108PRO    HB2 1218   2.911   5.032   8.857  0.3027  1.7766 -0.8694
  108PRO     CG 1219   3.080   5.139   8.951  0.3901 -0.1150  0.1424
  108PRO    HG1 1220   3.005   5.179   9.022 -1.3715 -1.4982 -0.8619
  108PRO    HG2 1221   3.177   5.105   8.994  1.7424  2.0416 -0.9767
  108PRO      C 1222   3.027   4.959   8.634 -0.3265 -0.4648  0.4040
  108PRO      O 1223   2.930   5.015   8.583  0.0446 -0.1219  0.0717
  109TRP      N 1224   3.074   4.841   8.590  0.3514 -0.1362  0.2349
  109TRP     HN 1225   3.142   4.796   8.648 -0.0416 -2.4043 -0.9364
  109TRP     CA 1226   3.026   4.771   8.475 -0.1662  0.0534  0.3335
  109TRP     HA 1227   3.006   4.839   8.393  0.3151  1.1736  1.1111
  109TRP     CB 1228   3.128   4.658   8.453  0.0799  0.3256  0.0643
  109TRP    HB1 1229   3.151   4.597   8.542  1.4193  1.7300  0.7353
  109TRP    HB2 1230   3.218   4.721   8.433 -0.3675  0.7321 -0.7343
  109TRP     CG 1231   3.103   4.580   8.328 -0.1725  0.1692  0.2113
  109TRP    CD1 1232   3.053   4.454   8.333  0.0927  0.0677  0.3521
  109TRP    HD1 1233   3.027   4.411   8.428 -0.6122 -2.1621 -0.7766
  109TRP    NE1 1234   3.040   4.405   8.205  0.0821  0.1154  0.3349
  109TRP    HE1 1235   2.989   4.327   8.178 -4.2605  2.3481  1.1883
  109TRP    CE2 1236   3.086   4.501   8.118 -0.3063 -0.2396 -0.2678
  109TRP    CD2 1237   3.114   4.616   8.190 -0.3669 -0.4170  0.0433
  109TRP    CE3 1238   3.140   4.734   8.128 -0.0947 -0.4536  0.0885
  109TRP    HE3 1239   3.159   4.820   8.191  1.1903 -2.2820  2.4109
  109TRP    CZ3 1240   3.159   4.729   7.992 -0.2061 -0.3388  0.0686
  109TRP    HZ3 1241   3.160   4.821   7.937 -1.2550 -1.0906 -1.2477
  109TRP    CZ2 1242   3.095   4.501   7.983  0.2823 -0.0395 -0.2332
  109TRP    HZ2 1243   3.085   4.410   7.924  3.3436  0.0092 -1.0307
  109TRP    CH2 1244   3.139   4.614   7.919  0.4776 -0.1886 -0.3651
  109TRP    HH2 1245   3.144   4.612   7.811 -0.5830  2.5895 -0.5600
  109TRP      C 1246   2.891   4.715   8.504 -0.2193  0.3379  0.6427
  109TRP      O 1247   2.876   4.619   8.580 -0.4073 -0.1399  0.0091
  110ASN      N 1248   2.783   4.756   8.435  0.2667  0.5832  0.0183
  110ASN     HN 1249   2.783   4.821   8.360 -0.2709  0.0413 -0.4575
  110ASN     CA 1250   2.651   4.716   8.471  0.0977  0.5930 -0.5812
  110ASN     HA 1251   2.648   4.647   8.554  0.2189 -0.0829 -1.1277
  110ASN     CB 1252   2.561   4.836   8.506  0.1456  0.4695 -0.0184
  110ASN    HB1 1253   2.453   4.824   8.482 -0.6616 -0.4659  3.4827
  110ASN    HB2 1254   2.594   4.932   8.460  0.4557 -0.3642 -1.5873
  110ASN     CG 1255   2.582   4.846   8.656 -0.2134  0.2339  0.0480
  110ASN    OD1 1256   2.515   4.771   8.728  0.2719 -0.1716  0.0820
  110ASN    ND2 1257   2.681   4.929   8.699  0.0195 -0.0025 -0.0293
  110ASN   HD21 1258   2.702   4.926   8.797 -1.7088  1.4919  0.4399
  110ASN   HD22 1259   2.725   4.991   8.634  1.5158 -0.0846  0.8510
  110ASN      C 1260   2.596   4.637   8.358  0.3663 -0.4341 -0.0064
  110ASN      O 1261   2.481   4.592   8.361  0.3509 -0.3908  0.0483
  111PHE      N 1262   2.678   4.615   8.253  0.0178  0.4422 -0.4789
  111PHE     HN 1263   2.769   4.651   8.274 -0.2323  0.1653  1.3056
  111PHE     CA 1264   2.652   4.519   8.151  0.5252 -0.2430  0.0202
  111PHE     HA 1265   2.547   4.528   8.127  0.7140  0.0221 -0.7641
  111PHE     CB 1266   2.735   4.563   8.029  0.2474 -0.1207 -0.1283
  111PHE    HB1 1267   2.738   4.488   7.947  0.9484 -2.8645  2.2248
  111PHE    HB2 1268   2.836   4.570   8.075  0.0853 -0.6079  0.3218
  111PHE     CG 1269   2.699   4.698   7.978 -0.3219 -0.1477  0.1994
  111PHE    CD1 1270   2.573   4.725   7.929 -0.3019  0.2966  0.3929
  111PHE    HD1 1271   2.487   4.659   7.932 -2.4117  2.8135 -0.7634
  111PHE    CE1 1272   2.541   4.852   7.889 -0.3837  0.1801  0.0911
  111PHE    HE1 1273   2.436   4.865   7.870 -0.2326  0.3916 -0.6373
  111PHE     CZ 1274   2.634   4.954   7.888 -0.3475  0.1456 -0.3132
  111PHE     HZ 1275   2.616   5.050   7.843  0.3204 -0.2407 -1.4369
  111PHE    CD2 1276   2.796   4.795   7.968 -0.6884  0.1845 -0.1881
  111PHE    HD2 1277   2.898   4.777   7.997 -0.4289  2.3149  0.4078
  111PHE    CE2 1278   2.764   4.915   7.910 -0.3326  0.3300 -0.0831
  111PHE    HE2 1279   2.844   4.987   7.897 -1.4548  1.3840 -1.4686
  111PHE      C 1280   2.689   4.380   8.188 -0.0348 -0.1829  0.8159
  111PHE      O 1281   2.754   4.363   8.291 -0.1633  0.1515  0.9551
  112GLY      N 1282   2.655   4.282   8.103  0.4628  0.3830 -0.0437
  112GLY     HN 1283   2.601   4.311   8.023 -1.0829 -0.8800  0.4722
  112GLY     CA 1284   2.686   4.144   8.120 -0.3462  0.2054  0.0594
  112GLY    HA1 1285   2.652   4.091   8.032 -2.8327 -2.0903  2.2199
  112GLY    HA2 1286   2.629   4.117   8.208  0.1293 -0.3929  0.1942
  112GLY      C 1287   2.827   4.102   8.146 -0.4333 -0.2763 -0.2348
  112GLY      O 1288   2.925   4.156   8.096 -0.1184 -0.1377  0.5215
  113ASP      N 1289   2.852   4.002   8.233  0.1618  0.2121  0.1571
  113ASP     HN 1290   2.780   3.956   8.284 -0.1381 -3.2934 -3.0260
  113ASP     CA 1291   2.975   3.930   8.240  0.0361 -0.0024  0.1615
  113ASP     HA 1292   3.060   3.997   8.242 -1.1107  1.5147 -0.5803
  113ASP     CB 1293   2.959   3.841   8.364 -0.0671 -0.2681 -0.0427
  113ASP    HB1 1294   2.898   3.750   8.345 -0.0441 -0.2564 -0.1714
  113ASP    HB2 1295   2.891   3.894   8.434 -1.6134 -3.3110  0.9802
  113ASP     CG 1296   3.092   3.801   8.427 -0.0474 -0.4824 -0.2192
  113ASP    OD1 1297   3.094   3.747   8.541  0.4070  0.0218  0.0086
  113ASP    OD2 1298   3.198   3.814   8.361 -0.1761  0.1915 -0.3008
  113ASP      C 1299   2.991   3.852   8.114  0.1904  0.3349 -0.0303
  113ASP      O 1300   3.098   3.835   8.057  0.2782  0.0203  0.2179
  114LEU      N 1301   2.884   3.805   8.047 -0.1985  0.3154  0.5934
  114LEU     HN 1302   2.790   3.828   8.069 -0.1016  0.8503  0.4576
  114LEU     CA 1303   2.895   3.737   7.922 -0.2940  0.9789  0.2196
  114LEU     HA 1304   2.957   3.649   7.934  0.4537  1.4578 -0.1357
  114LEU     CB 1305   2.771   3.662   7.870  0.0576  0.6798 -0.1958
  114LEU    HB1 1306   2.687   3.735   7.877 -0.6833 -0.1009 -0.6486
  114LEU    HB2 1307   2.745   3.580   7.940  1.9116 -1.3039 -1.6851
  114LEU     CG 1308   2.787   3.601   7.729  0.3424  0.2147  0.0366
  114LEU     HG 1309   2.791   3.682   7.653 -3.6168  1.5986  1.0577
  114LEU    CD1 1310   2.899   3.495   7.721 -0.1451 -0.3100  0.1501
  114LEU   HD11 1311   2.881   3.417   7.797 -0.6223  1.0839  1.5249
  114LEU   HD12 1312   2.997   3.540   7.743 -0.8173  0.3898  1.8618
  114LEU   HD13 1313   2.907   3.454   7.618  1.5166 -1.2892  0.6464
  114LEU    CD2 1314   2.660   3.520   7.700  0.1043  0.8871 -0.8384
  114LEU   HD21 1315   2.637   3.441   7.774  2.6007  0.3141 -0.5896
  114LEU   HD22 1316   2.675   3.466   7.604  1.0829  0.1509 -0.2884
  114LEU   HD23 1317   2.573   3.589   7.690 -0.4319  0.2260 -0.8020
  114LEU      C 1318   2.952   3.821   7.813  0.1221  0.2541 -0.1276
  114LEU      O 1319   3.041   3.786   7.736  0.0511  0.7231 -0.4249
  115LEU      N 1320   2.904   3.946   7.809  0.0202  0.2233  0.1544
  115LEU     HN 1321   2.818   3.962   7.858 -1.0945  2.3087 -2.2492
  115LEU     CA 1322   2.948   4.047   7.718 -0.3893 -0.1073 -0.4140
  115LEU     HA 1323   2.929   4.016   7.616  0.5933  0.2055 -0.7001
  115LEU     CB 1324   2.873   4.179   7.742  0.0028  0.0522 -0.0425
  115LEU    HB1 1325   2.895   4.216   7.844  0.9153  0.5290 -0.4084
  115LEU    HB2 1326   2.765   4.154   7.754  0.2338 -0.7901  0.3278
  115LEU     CG 1327   2.880   4.289   7.635  0.4645  0.0436 -0.0229
  115LEU     HG 1328   2.981   4.335   7.631  0.0221  0.9424 -2.2087
  115LEU    CD1 1329   2.841   4.241   7.495  0.3446  0.2068 -0.0456
  115LEU   HD11 1330   2.866   4.323   7.424 -0.1961  1.7306  1.4602
  115LEU   HD12 1331   2.734   4.219   7.479  0.5305 -1.0420  0.3767
  115LEU   HD13 1332   2.899   4.150   7.470 -1.5254 -1.6032  1.8543
  115LEU    CD2 1333   2.791   4.406   7.681  0.3595  0.0691 -0.2954
  115LEU   HD21 1334   2.813   4.444   7.783  0.8163  2.5036 -1.2265
  115LEU   HD22 1335   2.686   4.371   7.689  0.1413  1.1362  2.3406
  115LEU   HD23 1336   2.789   4.489   7.607  2.1263  1.1219  0.7762
  115LEU      C 1337   3.090   4.088   7.740 -0.5854  0.4632 -0.2159
  115LEU      O 1338   3.165   4.096   7.644 -0.5056 -0.3781 -0.2247
  116CYS      N 1339   3.130   4.100   7.868 -0.1540  0.1895 -0.3240
  116CYS     HN 1340   3.059   4.095   7.938 -0.6447  1.6059 -0.6836
  116CYS     CA 1341   3.265   4.112   7.914 -0.1974 -0.2256 -0.0833
  116CYS     HA 1342   3.288   4.204   7.862 -0.5968 -0.6301 -0.9895
  116CYS     CB 1343   3.285   4.122   8.066 -0.1469  0.3241 -0.1243
  116CYS    HB1 1344   3.255   4.031   8.123 -1.9828  1.9405  1.6972
  116CYS    HB2 1345   3.224   4.204   8.112  0.9148 -0.5167  3.0301
  116CYS     SG 1346   3.452   4.156   8.127 -0.0410 -0.2966 -0.0672
  116CYS      C 1347   3.367   4.023   7.853  0.3083  0.0251  0.3848
  116CYS      O 1348   3.467   4.071   7.800 -0.0024  0.4185  0.1546
  117LYS      N 1349   3.342   3.891   7.860 -0.2028  0.0878 -0.1661
  117LYS     HN 1350   3.270   3.853   7.917  0.0636 -0.0523  0.0799
  117LYS     CA 1351   3.419   3.792   7.792  0.2195  0.3747 -0.1083
  117LYS     HA 1352   3.519   3.823   7.820  0.0315  0.6904  0.2050
  117LYS     CB 1353   3.386   3.653   7.850 -0.6520  0.6995  0.1862
  117LYS    HB1 1354   3.433   3.571   7.792 -3.1799 -2.0804  1.7691
  117LYS    HB2 1355   3.279   3.634   7.827 -0.6808  1.1377 -0.0432
  117LYS     CG 1356   3.416   3.642   8.000  0.4315 -0.0927 -0.0711
  117LYS    HG1 1357   3.368   3.726   8.055  0.4223 -0.7668  0.9708
  117LYS    HG2 1358   3.526   3.647   8.009  0.3385  1.1974  0.4836
  117LYS     CD 1359   3.346   3.515   8.048 -0.0624  0.1389 -0.1657
  117LYS    HD1 1360   3.407   3.428   8.014 -0.3811 -1.5755  3.2073
  117LYS    HD2 1361   3.244   3.497   8.008 -0.4092 -0.7692  1.0375
  117LYS     CE 1362   3.340   3.500   8.200  0.1888  0.0984 -0.1600
  117LYS    HE1 1363   3.434   3.535   8.249 -0.2103  0.8176  0.0984
  117LYS    HE2 1364   3.329   3.393   8.229 -1.7956 -0.5506 -2.9301
  117LYS     NZ 1365   3.223   3.575   8.250  0.1211 -0.0656 -0.0709
  117LYS    HZ1 1366   3.189   3.542   8.342 -0.7040  2.0129  0.4449
  117LYS    HZ2 1367   3.139   3.565   8.189 -0.3531 -0.0118  0.5626
  117LYS    HZ3 1368   3.243   3.677   8.263  1.3645 -0.1808 -0.9234
  117LYS      C 1369   3.406   3.791   7.644 -0.2306 -0.4198 -0.0696
  117LYS      O 1370   3.503   3.777   7.570  0.3276  0.0871  0.5580
  118LEU      N 1371   3.285   3.810   7.589 -0.2752 -0.7108 -0.0723
  118LEU     HN 1372   3.199   3.824   7.637 -0.1988 -1.2954  0.2433
  118LEU     CA 1373   3.261   3.804   7.448 -0.1052  0.1993 -0.1451
  118LEU     HA 1374   3.309   3.715   7.409  0.9327  2.3449 -4.3776
  118LEU     CB 1375   3.109   3.809   7.427 -0.1263  0.1633  0.0032
  118LEU    HB1 1376   3.071   3.901   7.476  0.8003  0.2744  0.5381
  118LEU    HB2 1377   3.064   3.724   7.484  3.0684 -0.2050  2.2826
  118LEU     CG 1378   3.061   3.795   7.282  0.6510 -0.2799 -0.2142
  118LEU     HG 1379   3.102   3.883   7.227  0.7409  0.5131  1.0723
  118LEU    CD1 1380   3.117   3.668   7.215  1.0871 -0.2494  0.0889
  118LEU   HD11 1381   3.075   3.655   7.113  1.6451  1.2498 -0.3664
  118LEU   HD12 1382   3.098   3.577   7.276 -2.9642 -1.0184 -1.9798
  118LEU   HD13 1383   3.227   3.686   7.212  1.2420 -1.0008  0.7564
  118LEU    CD2 1384   2.908   3.799   7.283  0.6675  0.4269  0.5355
  118LEU   HD21 1385   2.872   3.896   7.323  0.3129  0.7267 -0.4704
  118LEU   HD22 1386   2.871   3.730   7.362  1.3367  1.3520  1.6832
  118LEU   HD23 1387   2.859   3.781   7.184  0.6592  2.4407  0.1177
  118LEU      C 1388   3.329   3.910   7.368  0.1451  0.2469  0.1303
  118LEU      O 1389   3.372   3.882   7.256 -0.0485  0.0402  0.1074
  119PHE      N 1390   3.343   4.034   7.419 -0.0736  0.2427  0.2027
  119PHE     HN 1391   3.299   4.058   7.505  0.2080  0.3736  0.3093
  119PHE     CA 1392   3.387   4.143   7.338 -0.1560 -0.1563 -0.3902
  119PHE     HA 1393   3.345   4.132   7.239  0.0199  1.4826 -0.6851
  119PHE     CB 1394   3.315   4.263   7.402  0.2878 -0.0390 -0.1099
  119PHE    HB1 1395   3.220   4.233   7.452 -1.4228  1.3598 -2.3355
  119PHE    HB2 1396   3.281   4.331   7.321 -2.1089 -1.6859 -0.5657
  119PHE     CG 1397   3.396   4.345   7.497  0.3421 -0.4291  0.1854
  119PHE    CD1 1398   3.497   4.424   7.447 -0.3713 -0.1140 -0.7926
  119PHE    HD1 1399   3.534   4.421   7.345  0.3369  1.8004 -0.6211
  119PHE    CE1 1400   3.559   4.513   7.530 -0.6181 -0.4491 -0.2436
  119PHE    HE1 1401   3.653   4.557   7.498 -1.4258 -0.2015 -2.4122
  119PHE     CZ 1402   3.520   4.534   7.661 -0.0283  0.4001 -0.1912
  119PHE     HZ 1403   3.567   4.607   7.725  1.8073 -0.3662 -0.5842
  119PHE    CD2 1404   3.349   4.371   7.624  0.0154  0.1673 -0.0494
  119PHE    HD2 1405   3.258   4.323   7.657  0.8618 -1.7121 -0.2808
  119PHE    CE2 1406   3.413   4.460   7.706  0.3647 -0.0860 -0.0440
  119PHE    HE2 1407   3.372   4.486   7.802  0.0828  1.9445 -0.6661
  119PHE      C 1408   3.535   4.134   7.330 -0.1006  0.0123  0.3549
  119PHE      O 1409   3.603   4.172   7.235 -0.1461 -0.7406  0.0088
  120GLN      N 1410   3.602   4.090   7.438  0.1294 -0.2347  0.1155
  120GLN     HN 1411   3.552   4.089   7.525  0.2886  1.6768  0.2700
  120GLN     CA 1412   3.740   4.052   7.444  0.2025 -0.0097 -0.1126
  120GLN     HA 1413   3.797   4.134   7.405  0.7377  0.1289  0.9308
  120GLN     CB 1414   3.785   4.020   7.588  0.2760 -0.0967 -0.1545
  120GLN    HB1 1415   3.880   3.962   7.578  0.2786 -0.0412 -0.4597
  120GLN    HB2 1416   3.717   3.944   7.632 -0.0730  1.0957  1.4574
  120GLN     CG 1417   3.801   4.133   7.690 -0.4562  0.4615 -0.6421
  120GLN    HG1 1418   3.857   4.093   7.777 -0.0898  0.4533 -0.8793
  120GLN    HG2 1419   3.709   4.183   7.727  0.5233  0.8129  1.4520
  120GLN     CD 1420   3.889   4.240   7.628  0.5414  0.1137  0.1453
  120GLN    OE1 1421   3.958   4.220   7.528 -0.0597 -0.7601 -0.0960
  120GLN    NE2 1422   3.898   4.362   7.688  0.1408  0.2924 -0.1579
  120GLN   HE21 1423   3.840   4.386   7.766 -1.4353 -1.2991 -0.7613
  120GLN   HE22 1424   3.963   4.426   7.648  0.0602  1.0591  0.8752
  120GLN      C 1425   3.771   3.939   7.353 -0.0115 -0.1342 -0.0340
  120GLN      O 1426   3.868   3.948   7.277  0.2329  0.0865  0.3058
  121PHE      N 1427   3.695   3.828   7.363  0.4482 -0.4368  0.1626
  121PHE     HN 1428   3.619   3.835   7.428  0.9915  0.2921  0.7431
  121PHE     CA 1429   3.698   3.712   7.280 -0.2998 -0.0581 -0.4132
  121PHE     HA 1430   3.798   3.673   7.295 -0.4720 -0.0097  1.0255
  121PHE     CB 1431   3.595   3.610   7.330 -0.1483  0.0864  0.2141
  121PHE    HB1 1432   3.491   3.648   7.343 -0.0360  0.1100  1.0507
  121PHE    HB2 1433   3.625   3.584   7.433 -1.0629 -0.1654  0.4332
  121PHE     CG 1434   3.588   3.479   7.258  0.5891  0.3835 -0.4088
  121PHE    CD1 1435   3.703   3.415   7.220  0.2239 -0.4155 -0.1889
  121PHE    HD1 1436   3.803   3.446   7.246  0.2661 -1.4369  0.9284
  121PHE    CE1 1437   3.696   3.303   7.141  0.1346 -0.6911  0.2040
  121PHE    HE1 1438   3.783   3.248   7.108  0.3139 -1.0541  1.2508
  121PHE     CZ 1439   3.574   3.261   7.092 -0.4716  0.5608  0.5886
  121PHE     HZ 1440   3.572   3.180   7.021  1.0137  0.3747  0.7165
  121PHE    CD2 1441   3.466   3.438   7.209  0.3545  0.2651  0.2730
  121PHE    HD2 1442   3.379   3.487   7.251  0.4174  0.6336 -0.0263
  121PHE    CE2 1443   3.459   3.326   7.130 -0.7411  0.0273  0.6833
  121PHE    HE2 1444   3.364   3.288   7.095 -1.3017  1.2759  0.8286
  121PHE      C 1445   3.685   3.738   7.134  0.1315  0.7084 -0.3238
  121PHE      O 1446   3.770   3.691   7.058 -0.5204 -0.1740 -0.5301
  122VAL      N 1447   3.578   3.804   7.086 -0.4420  0.0840  0.0712
  122VAL     HN 1448   3.505   3.840   7.144 -0.7387 -0.3912 -0.0017
  122VAL     CA 1449   3.557   3.820   6.946 -0.0263 -0.2525 -0.0309
  122VAL     HA 1450   3.568   3.724   6.899  2.2675  0.3248 -0.8390
  122VAL     CB 1451   3.414   3.846   6.912 -0.0283 -0.2218  0.0007
  122VAL     HB 1452   3.362   3.935   6.954 -1.3146 -0.6676 -0.5865
  122VAL    CG1 1453   3.387   3.866   6.762  0.3113 -0.3151 -0.0711
  122VAL   HG11 1454   3.418   3.773   6.709 -2.0361 -0.7652 -0.7750
  122VAL   HG12 1455   3.432   3.954   6.710 -3.1436  1.4478 -0.3160
  122VAL   HG13 1456   3.278   3.878   6.745  0.3111  2.0439  1.1789
  122VAL    CG2 1457   3.340   3.718   6.954  0.1669 -0.4739 -0.4102
  122VAL   HG21 1458   3.378   3.629   6.899  1.9914  0.2587 -0.4029
  122VAL   HG22 1459   3.230   3.733   6.947 -0.1398 -0.4805  2.7755
  122VAL   HG23 1460   3.368   3.715   7.062  0.6765  1.1008 -0.4690
  122VAL      C 1461   3.663   3.906   6.884  0.1923 -0.4163  0.1134
  122VAL      O 1462   3.712   3.880   6.774  0.1739  0.3600 -0.0818
  123SER      N 1463   3.707   4.010   6.956 -0.2691  0.1454 -0.4038
  123SER     HN 1464   3.672   4.029   7.048  1.1274 -2.2758  0.7154
  123SER     CA 1465   3.812   4.097   6.913 -0.1642 -0.0407 -0.5249
  123SER     HA 1466   3.790   4.141   6.817 -0.2807  0.6022 -0.2096
  123SER     CB 1467   3.845   4.201   7.022 -0.0811  0.0355 -0.6220
  123SER    HB1 1468   3.935   4.262   6.998 -1.4958  2.0101 -1.1040
  123SER    HB2 1469   3.849   4.158   7.124 -1.7926  0.9686 -0.1327
  123SER     OG 1470   3.748   4.303   7.034  0.1766  0.2337 -0.1982
  123SER    HG1 1471   3.676   4.266   7.087  0.8565  0.3229  0.8124
  123SER      C 1472   3.947   4.034   6.908 -0.3452 -0.4776  0.0247
  123SER      O 1473   4.024   4.054   6.814  0.5824  0.3720  0.9518
  124GLU      N 1474   3.988   3.957   7.011 -0.3295 -0.6051 -0.0754
  124GLU     HN 1475   3.931   3.947   7.092 -2.0232 -0.0788 -1.1623
  124GLU     CA 1476   4.108   3.880   7.023  0.0693  0.0652  0.3248
  124GLU     HA 1477   4.193   3.947   7.018 -0.4578  0.9499  2.4024
  124GLU     CB 1478   4.121   3.807   7.157 -0.1009 -0.5463  0.0105
  124GLU    HB1 1479   4.036   3.737   7.172 -0.6858 -0.8127 -3.7301
  124GLU    HB2 1480   4.098   3.891   7.226 -0.5680  0.9989 -1.9243
  124GLU     CG 1481   4.256   3.748   7.198  0.0679 -0.0245  0.2156
  124GLU    HG1 1482   4.299   3.682   7.120  2.8889 -2.0627  3.2215
  124GLU    HG2 1483   4.237   3.677   7.282  0.7777  0.1198  0.5030
  124GLU     CD 1484   4.356   3.849   7.252  0.0251  0.1032  0.0523
  124GLU    OE1 1485   4.480   3.845   7.229  0.0051 -0.6870  0.0592
  124GLU    OE2 1486   4.310   3.937   7.329 -0.5806 -0.3773  0.2479
  124GLU      C 1487   4.118   3.783   6.910  0.1620  0.5497 -0.0890
  124GLU      O 1488   4.223   3.759   6.851  0.0583  0.7955 -0.3737
  125SER      N 1489   4.006   3.712   6.889  0.6632 -0.3224  0.1377
  125SER     HN 1490   3.922   3.716   6.942 -0.3490 -1.0726 -1.3287
  125SER     CA 1491   3.996   3.614   6.785  0.4172 -0.3894  0.2244
  125SER     HA 1492   4.076   3.544   6.805  1.4974  0.7252 -0.0627
  125SER     CB 1493   3.861   3.541   6.776  0.2674 -0.0701 -0.1450
  125SER    HB1 1494   3.859   3.458   6.701 -1.5610 -3.6282  3.4411
  125SER    HB2 1495   3.769   3.598   6.752  0.4321  0.3587  0.2311
  125SER     OG 1496   3.840   3.468   6.896  0.1918  0.2102  0.0128
  125SER    HG1 1497   3.801   3.526   6.961  0.8645  1.4658 -0.6652
  125SER      C 1498   4.021   3.672   6.650 -0.4919 -0.1571  0.1490
  125SER      O 1499   4.095   3.625   6.564 -0.4024  0.3624 -0.0612
  126CYS      N 1500   3.953   3.784   6.619 -0.2335 -0.1003 -0.2219
  126CYS     HN 1501   3.883   3.811   6.685  0.7310 -2.1404  1.7577
  126CYS     CA 1502   3.965   3.863   6.501 -0.1255  0.3094  0.0605
  126CYS     HA 1503   3.962   3.787   6.424  1.2189  1.0594 -0.7887
  126CYS     CB 1504   3.851   3.964   6.482  0.1372  0.5054 -0.5037
  126CYS    HB1 1505   3.866   4.026   6.391 -0.8170  1.6686  0.1048
  126CYS    HB2 1506   3.858   4.034   6.568 -2.0116  1.0161 -0.6728
  126CYS     SG 1507   3.684   3.892   6.477  0.3057  0.0229  0.5637
  126CYS    HG1 1508   3.686   3.887   6.344 -0.9818 -0.2008  0.5415
  126CYS      C 1509   4.100   3.923   6.485 -0.2715  0.6132 -0.0394
  126CYS      O 1510   4.149   3.922   6.372  0.0971  0.4581  0.1182
  127THR      N 1511   4.165   3.972   6.592  0.1531 -0.1218  0.0475
  127THR     HN 1512   4.124   3.984   6.682  0.6089 -1.0638  0.3936
  127THR     CA 1513   4.301   4.015   6.588  0.3180 -0.6198  0.2016
  127THR     HA 1514   4.301   4.099   6.520 -3.5146 -1.0964 -0.5827
  127THR     CB 1515   4.348   4.052   6.726  0.0492  0.1787  0.0819
  127THR     HB 1516   4.349   3.958   6.784  2.7035 -0.2329 -0.5254
  127THR    OG1 1517   4.275   4.149   6.801 -0.4268 -0.4027  0.3792
  127THR    HG1 1518   4.182   4.129   6.801 -0.8871  1.3549  2.7479
  127THR    CG2 1519   4.493   4.101   6.718 -0.0990  0.6812  0.4121
  127THR   HG21 1520   4.572   4.031   6.685  1.0606  0.9618  2.4193
  127THR   HG22 1521   4.520   4.136   6.820 -1.5293 -2.0651  1.8178
  127THR   HG23 1522   4.504   4.189   6.650 -0.1067 -0.2552 -0.8384
  127THR      C 1523   4.390   3.918   6.517  0.5531 -0.1094 -0.2111
  127THR      O 1524   4.461   3.954   6.423 -0.0376  0.9259 -0.2835
  128TYR      N 1525   4.391   3.793   6.567  0.6992 -0.0631 -0.0967
  128TYR     HN 1526   4.339   3.771   6.649 -0.6223  0.4170 -0.7637
  128TYR     CA 1527   4.455   3.684   6.501  1.0241  0.2899 -0.3678
  128TYR     HA 1528   4.560   3.706   6.487  1.7433 -2.3558  0.2729
  128TYR     CB 1529   4.444   3.553   6.581 -0.6504  0.8925  0.4288
  128TYR    HB1 1530   4.524   3.487   6.542  1.3187  3.4437 -0.1504
  128TYR    HB2 1531   4.344   3.506   6.576  0.1170 -0.8970  1.2317
  128TYR     CG 1532   4.485   3.563   6.723 -0.4133 -0.0309  0.4292
  128TYR    CD1 1533   4.554   3.670   6.775 -0.3201  0.3566 -0.4899
  128TYR    HD1 1534   4.580   3.746   6.703  0.4744 -2.4671 -3.4253
  128TYR    CE1 1535   4.575   3.683   6.910 -0.6988 -0.0988 -0.3871
  128TYR    HE1 1536   4.610   3.773   6.958  0.1934 -0.6874  0.0869
  128TYR     CZ 1537   4.536   3.578   6.990 -0.8153  0.2420  0.0046
  128TYR     OH 1538   4.547   3.591   7.130 -0.0640 -0.3537  0.0047
  128TYR     HH 1539   4.544   3.686   7.144  0.5986 -0.4729  1.1048
  128TYR    CD2 1540   4.434   3.467   6.808  0.0906 -0.6291  0.0605
  128TYR    HD2 1541   4.381   3.380   6.773  0.1558  0.3309 -2.6588
  128TYR    CE2 1542   4.468   3.469   6.941  0.0276 -0.3167  0.0730
  128TYR    HE2 1543   4.439   3.389   7.008  0.8671 -1.1022 -0.4751
  128TYR      C 1544   4.404   3.650   6.365  0.1036  0.0166  0.0398
  128TYR      O 1545   4.492   3.634   6.280  0.2131  0.1367  0.1295
  129ALA      N 1546   4.274   3.633   6.334  0.0882  0.4012 -0.1160
  129ALA     HN 1547   4.208   3.653   6.406 -0.0960  1.6774 -0.6075
  129ALA     CA 1548   4.235   3.612   6.198 -0.2023 -0.0561  0.0354
  129ALA     HA 1549   4.288   3.526   6.159  1.3861  1.6606 -1.7895
  129ALA     CB 1550   4.083   3.589   6.197 -0.3081  0.6354  0.0300
  129ALA    HB1 1551   4.042   3.570   6.096  2.7985 -0.7281 -1.1194
  129ALA    HB2 1552   4.023   3.679   6.223  1.1295  1.9501 -1.0080
  129ALA    HB3 1553   4.052   3.508   6.266  1.6296 -3.4149 -3.4052
  129ALA      C 1554   4.260   3.711   6.090 -0.2521  0.0564  0.1278
  129ALA      O 1555   4.299   3.662   5.984  0.1623  0.7405 -0.0473
  130THR      N 1556   4.246   3.842   6.119  0.2724  0.0984  0.1969
  130THR     HN 1557   4.212   3.873   6.207 -0.6675  0.2932 -0.2247
  130THR     CA 1558   4.305   3.945   6.040  0.0145  0.1538  0.0777
  130THR     HA 1559   4.261   3.943   5.941 -0.0141  3.1792 -0.0614
  130THR     CB 1560   4.286   4.084   6.095  0.1101  0.2232 -0.0643
  130THR     HB 1561   4.326   4.089   6.198  1.6279 -0.2657 -0.5933
  130THR    OG1 1562   4.150   4.122   6.089  0.0823  0.1064 -0.1866
  130THR    HG1 1563   4.149   4.215   6.066 -2.4946  0.3453  0.5817
  130THR    CG2 1564   4.362   4.190   6.013 -0.1362  0.3985 -0.0655
  130THR   HG21 1565   4.335   4.295   6.035 -0.7614  0.5699 -1.5198
  130THR   HG22 1566   4.324   4.182   5.909 -1.2154  0.0143  0.3431
  130THR   HG23 1567   4.472   4.176   6.023 -0.1726  1.0237  1.3963
  130THR      C 1568   4.451   3.926   6.016 -0.0253  0.0178 -0.0516
  130THR      O 1569   4.485   3.916   5.898 -0.0387  0.3636 -0.0840
  131VAL      N 1570   4.537   3.904   6.116 -0.1201  0.2766  0.0862
  131VAL     HN 1571   4.513   3.924   6.211  0.3864  0.9481  0.0866
  131VAL     CA 1572   4.675   3.872   6.098 -0.1054  0.2750  0.1964
  131VAL     HA 1573   4.714   3.952   6.037  0.7396 -0.3350 -0.0883
  131VAL     CB 1574   4.745   3.905   6.226 -0.2819 -0.6562  0.5411
  131VAL     HB 1575   4.695   3.857   6.313 -0.4042  1.3948  1.6782
  131VAL    CG1 1576   4.891   3.856   6.226 -0.3199 -0.7742 -0.0773
  131VAL   HG11 1577   4.938   3.897   6.134 -0.6402  0.6042  0.3481
  131VAL   HG12 1578   4.902   3.746   6.240 -0.0579 -0.6449  0.8052
  131VAL   HG13 1579   4.935   3.913   6.311 -2.0817  0.1880  0.2322
  131VAL    CG2 1580   4.737   4.058   6.242  0.3532 -0.5816  0.1815
  131VAL   HG21 1581   4.755   4.121   6.153 -0.1300  0.8101  1.0446
  131VAL   HG22 1582   4.808   4.097   6.318  2.2827 -0.6450 -1.5093
  131VAL   HG23 1583   4.635   4.086   6.276  0.0996  0.3197 -1.2466
  131VAL      C 1584   4.720   3.745   6.034 -0.0510  0.1332  0.5163
  131VAL      O 1585   4.817   3.738   5.959 -0.1027  0.2159  0.4438
  132LEU      N 1586   4.647   3.633   6.051  0.0486 -0.0875 -0.4424
  132LEU     HN 1587   4.577   3.638   6.122 -0.1929 -0.5413 -0.6499
  132LEU     CA 1588   4.663   3.502   5.996  0.2789 -0.4382  0.4349
  132LEU     HA 1589   4.770   3.487   6.004  0.6798  1.0386 -1.5027
  132LEU     CB 1590   4.582   3.386   6.055 -0.5869 -0.1399 -0.1374
  132LEU    HB1 1591   4.572   3.298   5.988 -1.6972  1.1397 -1.7092
  132LEU    HB2 1592   4.479   3.423   6.075 -1.1188  0.1687 -3.0430
  132LEU     CG 1593   4.643   3.346   6.191 -0.2455 -0.2255 -0.3158
  132LEU     HG 1594   4.661   3.429   6.262  1.3236 -0.1728 -0.7389
  132LEU    CD1 1595   4.547   3.253   6.267  0.3382 -0.4201  0.1980
  132LEU   HD11 1596   4.553   3.156   6.212 -0.9072  0.6654 -1.9759
  132LEU   HD12 1597   4.441   3.286   6.258  0.3187 -0.9672 -3.4091
  132LEU   HD13 1598   4.577   3.251   6.373 -1.0059  0.8243  0.6334
  132LEU    CD2 1599   4.778   3.273   6.171  0.3106  0.8615 -0.5809
  132LEU   HD21 1600   4.775   3.197   6.091 -0.6400  0.8128 -0.5149
  132LEU   HD22 1601   4.783   3.216   6.266 -2.7142  1.4851  0.0795
  132LEU   HD23 1602   4.864   3.342   6.156 -0.2888  2.4559  2.4037
  132LEU      C 1603   4.629   3.514   5.852 -0.2889 -0.1896  0.5871
  132LEU      O 1604   4.688   3.453   5.763 -0.3987  0.2267  0.2257
  133THR      N 1605   4.520   3.587   5.821 -0.5493 -0.8705 -0.1543
  133THR     HN 1606   4.463   3.639   5.884 -1.2553 -0.0205 -1.4655
  133THR     CA 1607   4.477   3.622   5.690 -0.2666  0.1770  0.0259
  133THR     HA 1608   4.466   3.531   5.633 -0.4591  0.8747 -1.0988
  133THR     CB 1609   4.339   3.682   5.687 -0.4563 -0.2647 -0.0337
  133THR     HB 1610   4.334   3.768   5.756  1.2047  0.8308 -1.2245
  133THR    OG1 1611   4.239   3.594   5.737 -0.1883 -0.4778  0.1352
  133THR    HG1 1612   4.259   3.590   5.831  2.7075 -1.5630 -0.4214
  133THR    CG2 1613   4.298   3.720   5.544 -0.1500 -0.4388 -0.1698
  133THR   HG21 1614   4.316   3.641   5.468  0.2094 -0.6428  0.1277
  133THR   HG22 1615   4.341   3.820   5.519 -2.8670  0.6897 -0.7604
  133THR   HG23 1616   4.188   3.737   5.547 -0.2018 -0.7707 -0.1270
  133THR      C 1617   4.578   3.703   5.617 -0.0305  0.0800  0.2463
  133THR      O 1618   4.613   3.669   5.504  0.1963 -0.5297  0.4935
  134ILE      N 1619   4.641   3.805   5.679  0.0703  0.0659  0.1686
  134ILE     HN 1620   4.606   3.829   5.769 -2.3587 -1.2320 -0.3244
  134ILE     CA 1621   4.746   3.884   5.626  0.1653  0.0604  0.3487
  134ILE     HA 1622   4.708   3.926   5.533 -1.4437  2.4532  1.9689
  134ILE     CB 1623   4.777   4.007   5.707 -0.1039  0.2782  0.1250
  134ILE     HB 1624   4.767   3.970   5.811 -2.8494 -1.1570 -0.5522
  134ILE    CG2 1625   4.916   4.062   5.672 -0.0143  0.2426  0.4193
  134ILE   HG21 1626   4.931   4.064   5.561 -0.9265 -0.8366  0.2603
  134ILE   HG22 1627   4.999   3.999   5.712  1.8035  1.8388 -0.6817
  134ILE   HG23 1628   4.934   4.164   5.711 -0.0637  0.1127  0.7779
  134ILE    CG1 1629   4.667   4.114   5.699 -0.3927  0.0108  0.4485
  134ILE   HG11 1630   4.573   4.060   5.722 -1.8298  1.5628 -1.4761
  134ILE   HG12 1631   4.659   4.161   5.598 -1.8818 -0.4293  0.3358
  134ILE     CD 1632   4.685   4.222   5.805  0.1180  0.6037 -0.2290
  134ILE    HD1 1633   4.682   4.168   5.903 -0.5957 -0.4446 -0.8081
  134ILE    HD2 1634   4.604   4.298   5.801 -0.4152  0.0818  0.4122
  134ILE    HD3 1635   4.786   4.266   5.789  0.7152 -0.7403 -0.2760
  134ILE      C 1636   4.864   3.799   5.594  0.1742  0.1897  0.0319
  134ILE      O 1637   4.930   3.814   5.491 -0.0209 -0.0254 -0.1237
  135THR      N 1638   4.897   3.700   5.679  0.4977  0.3000  0.0355
  135THR     HN 1639   4.864   3.708   5.772  0.4803 -1.1780  0.1767
  135THR     CA 1640   5.000   3.605   5.650  0.2250 -0.0078  0.0785
  135THR     HA 1641   5.090   3.660   5.630  0.4430 -0.5581 -0.4992
  135THR     CB 1642   5.038   3.531   5.775 -0.4998 -0.0202  0.2993
  135THR     HB 1643   4.961   3.456   5.802 -0.8863 -0.2739 -1.4132
  135THR    OG1 1644   5.060   3.623   5.881 -0.1895  0.1782  0.0667
  135THR    HG1 1645   4.969   3.647   5.901 -1.3837 -2.6321 -1.3754
  135THR    CG2 1646   5.171   3.454   5.764 -0.5594 -0.1130  0.2239
  135THR   HG21 1647   5.157   3.376   5.687  1.0635 -1.6198  1.3692
  135THR   HG22 1648   5.186   3.397   5.859  0.6648  0.5155  0.4372
  135THR   HG23 1649   5.257   3.524   5.750 -0.0288 -0.8559 -0.2839
  135THR      C 1650   4.981   3.508   5.538  0.2324 -0.3637  0.3826
  135THR      O 1651   5.070   3.485   5.456  0.0632  0.0389  0.0839
  136ALA      N 1652   4.857   3.463   5.516 -0.0051  0.5987 -0.3112
  136ALA     HN 1653   4.784   3.485   5.580  1.1092 -1.4915  1.8438
  136ALA     CA 1654   4.819   3.377   5.408  0.2425 -0.2779  0.2897
  136ALA     HA 1655   4.897   3.303   5.400  1.8819  1.5679 -3.0422
  136ALA     CB 1656   4.681   3.315   5.435  0.2858 -0.7145 -0.4480
  136ALA    HB1 1657   4.684   3.253   5.527 -2.5685 -0.4597 -0.1010
  136ALA    HB2 1658   4.654   3.245   5.353 -1.3435 -0.2272 -0.3780
  136ALA    HB3 1659   4.604   3.395   5.445 -0.3569 -1.2524 -1.0217
  136ALA      C 1660   4.814   3.446   5.276  0.5854 -0.5374  0.1368
  136ALA      O 1661   4.832   3.387   5.170  0.2360 -0.2484 -0.0855
  137LEU      N 1662   4.793   3.578   5.287  0.4769 -0.5344 -0.0874
  137LEU     HN 1663   4.783   3.615   5.380  0.3743  0.7767 -0.6022
  137LEU     CA 1664   4.802   3.660   5.171  0.8948 -0.0310  0.2946
  137LEU     HA 1665   4.747   3.605   5.096  0.2380 -1.0879  1.5324
  137LEU     CB 1666   4.734   3.795   5.200 -0.0166 -0.2044 -0.9166
  137LEU    HB1 1667   4.787   3.825   5.293 -0.0243  3.4992 -1.9442
  137LEU    HB2 1668   4.630   3.777   5.232  0.6700 -1.6439  0.6665
  137LEU     CG 1669   4.751   3.905   5.094 -0.1159  0.4042 -0.3098
  137LEU     HG 1670   4.860   3.908   5.072 -0.8046  0.6867 -4.5907
  137LEU    CD1 1671   4.678   3.865   4.965  0.1451 -0.1297 -0.2919
  137LEU   HD11 1672   4.575   3.827   4.983  0.3482 -1.0599 -1.0096
  137LEU   HD12 1673   4.741   3.785   4.920  1.1442  1.0348 -1.0305
  137LEU   HD13 1674   4.672   3.953   4.897  0.6197 -0.7245 -1.1286
  137LEU    CD2 1675   4.699   4.037   5.153 -0.2068 -0.1864  0.9576
  137LEU   HD21 1676   4.596   4.003   5.175 -1.6107  1.1121 -2.7957
  137LEU   HD22 1677   4.698   4.117   5.075 -1.4536 -0.1009  1.0474
  137LEU   HD23 1678   4.759   4.068   5.242  0.7091 -0.0603  0.3195
  137LEU      C 1679   4.944   3.675   5.128  0.9067  0.9538  0.6483
  137LEU      O 1680   4.978   3.672   5.010 -0.4514 -0.0530  0.2616
  138SER      N 1681   5.034   3.688   5.227  0.4591  0.1759  1.1681
  138SER     HN 1682   5.010   3.699   5.323  0.8025  0.6311  1.2057
  138SER     CA 1683   5.174   3.706   5.205  0.2831  0.2862  0.0833
  138SER     HA 1684   5.184   3.787   5.135  3.3979  0.5668  0.7125
  138SER     CB 1685   5.242   3.767   5.329 -0.2993  0.7374  0.1820
  138SER    HB1 1686   5.171   3.848   5.357 -0.2032  0.4569  1.2730
  138SER    HB2 1687   5.336   3.813   5.292 -0.1671 -0.7817 -1.5027
  138SER     OG 1688   5.262   3.668   5.429  0.2100  0.4714 -0.1779
  138SER    HG1 1689   5.175   3.627   5.432 -0.0332  1.0402  1.0689
  138SER      C 1690   5.241   3.591   5.137 -0.2258 -0.1472  0.3090
  138SER      O 1691   5.333   3.608   5.057 -1.0885  0.3000 -0.6103
  139VAL      N 1692   5.193   3.469   5.167 -0.5269 -0.1849 -0.3109
  139VAL     HN 1693   5.104   3.466   5.212 -0.4385  0.2750 -0.0947
  139VAL     CA 1694   5.249   3.355   5.103  0.0291  0.2202 -0.5505
  139VAL     HA 1695   5.357   3.358   5.104  0.0898 -0.6848 -1.7955
  139VAL     CB 1696   5.220   3.224   5.171  0.2378  0.2965 -0.3141
  139VAL     HB 1697   5.114   3.206   5.198  0.6571 -0.1765  1.1429
  139VAL    CG1 1698   5.269   3.107   5.085 -0.5254 -0.1875 -0.0931
  139VAL   HG11 1699   5.272   3.008   5.136  1.6492 -0.8888 -1.4601
  139VAL   HG12 1700   5.372   3.122   5.046 -0.8930 -1.1690 -1.5264
  139VAL   HG13 1701   5.199   3.099   4.999 -2.2850  0.4157  1.2221
  139VAL    CG2 1702   5.302   3.214   5.301 -0.7058  0.0938  0.2671
  139VAL   HG21 1703   5.411   3.218   5.285 -1.0324  0.1077 -2.3973
  139VAL   HG22 1704   5.285   3.121   5.361 -1.2029 -0.0549 -0.1008
  139VAL   HG23 1705   5.282   3.298   5.372  0.8541 -0.8432  1.9050
  139VAL      C 1706   5.201   3.343   4.963 -0.3852 -0.8100 -0.3326
  139VAL      O 1707   5.278   3.328   4.867  0.5353  0.5883  0.1575
  140GLU      N 1708   5.071   3.365   4.939 -0.3688  0.3761  0.6074
  140GLU     HN 1709   5.012   3.378   5.019 -0.5779 -0.0816  0.5290
  140GLU     CA 1710   5.019   3.378   4.807  0.7366 -0.3435  0.0876
  140GLU     HA 1711   5.031   3.279   4.766 -1.5863 -0.3856 -0.6810
  140GLU     CB 1712   4.868   3.396   4.831  0.5436 -0.8066 -0.7273
  140GLU    HB1 1713   4.859   3.477   4.907 -1.2416  0.0380 -1.7703
  140GLU    HB2 1714   4.831   3.308   4.888  1.6779  0.5172  2.2699
  140GLU     CG 1715   4.769   3.429   4.718 -0.6084 -0.2156  0.4258
  140GLU    HG1 1716   4.783   3.529   4.672  1.4161  0.1830  1.7201
  140GLU    HG2 1717   4.669   3.432   4.765 -0.9119  1.2664 -0.2689
  140GLU     CD 1718   4.761   3.333   4.601  0.0899  0.0489  0.1555
  140GLU    OE1 1719   4.784   3.211   4.622 -0.3328 -0.0464  0.0659
  140GLU    OE2 1720   4.710   3.375   4.494  0.5702  0.1027 -0.0564
  140GLU      C 1721   5.069   3.477   4.708  0.6464 -0.3618  0.0230
  140GLU      O 1722   5.092   3.447   4.590  0.3326  0.2483 -0.1974
  141ARG      N 1723   5.097   3.600   4.754  0.2715 -0.2773  0.0311
  141ARG     HN 1724   5.073   3.626   4.848  1.7175  1.9206 -0.1278
  141ARG     CA 1725   5.162   3.700   4.676 -0.4039 -0.0029 -0.1804
  141ARG     HA 1726   5.113   3.699   4.579  0.3168  0.0175 -0.5493
  141ARG     CB 1727   5.147   3.844   4.728 -0.5448 -0.0261 -0.1558
  141ARG    HB1 1728   5.223   3.907   4.676  1.0918 -1.2108  0.7139
  141ARG    HB2 1729   5.182   3.844   4.833  2.4265  0.0756 -1.0328
  141ARG     CG 1730   5.013   3.907   4.690  0.1553  1.0041 -1.0029
  141ARG    HG1 1731   4.926   3.839   4.705 -0.0719  1.5303  0.1694
  141ARG    HG2 1732   5.021   3.951   4.588 -0.0160 -1.1516 -2.0047
  141ARG     CD 1733   4.985   4.022   4.787  0.2589  0.0657  0.1724
  141ARG    HD1 1734   5.073   4.089   4.798  1.7534 -1.0954 -3.3258
  141ARG    HD2 1735   4.965   3.992   4.892  1.1936  3.2516  1.3966
  141ARG     NE 1736   4.881   4.109   4.725  0.2719  0.0976  0.1967
  141ARG     HE 1737   4.813   4.075   4.660 -0.0084 -0.7179  0.9060
  141ARG     CZ 1738   4.874   4.245   4.737 -0.5201  0.0280  0.5824
  141ARG    NH1 1739   4.963   4.330   4.795  0.4628 -0.3492 -0.3495
  141ARG   HH11 1740   5.053   4.303   4.830 -0.0054  3.7098  5.4973
  141ARG   HH12 1741   4.965   4.422   4.755  1.4255  0.2188  0.9265
  141ARG    NH2 1742   4.762   4.303   4.683 -0.2058  0.3778  0.3004
  141ARG   HH21 1743   4.716   4.245   4.616 -1.4915  1.6857  0.0166
  141ARG   HH22 1744   4.775   4.401   4.669  1.0517 -0.0097 -1.6141
  141ARG      C 1745   5.306   3.668   4.654 -0.4827 -0.4177 -0.1075
  141ARG      O 1746   5.361   3.700   4.548  0.4607  0.0732  0.5214
  142TYR      N 1747   5.381   3.605   4.746 -0.1787  0.2585  0.1180
  142TYR     HN 1748   5.348   3.586   4.838 -2.2345 -1.6109 -0.8804
  142TYR     CA 1749   5.508   3.544   4.725 -0.2717  0.1824 -0.2300
  142TYR     HA 1750   5.583   3.618   4.702  0.3360  0.7623  3.1419
  142TYR     CB 1751   5.558   3.508   4.866  0.1791 -0.1436 -0.4688
  142TYR    HB1 1752   5.483   3.433   4.901 -1.8360  2.8756  2.3289
  142TYR    HB2 1753   5.550   3.586   4.945 -2.5133 -0.2672 -0.5141
  142TYR     CG 1754   5.691   3.441   4.869  0.2263 -0.0480 -0.4524
  142TYR    CD1 1755   5.808   3.512   4.877 -0.0602  0.4114 -0.3213
  142TYR    HD1 1756   5.816   3.618   4.898  0.1164  0.2990  0.1894
  142TYR    CE1 1757   5.926   3.443   4.860 -0.3415 -0.0512 -0.3973
  142TYR    HE1 1758   6.022   3.491   4.853 -0.7415  0.6576 -1.1935
  142TYR     CZ 1759   5.931   3.307   4.840  0.0574 -0.0805 -0.1071
  142TYR     OH 1760   6.050   3.247   4.794  0.2558  0.1832  0.0584
  142TYR     HH 1761   6.035   3.152   4.783  0.6923  0.0212  0.8070
  142TYR    CD2 1762   5.696   3.305   4.848  0.0293 -0.0837 -0.2683
  142TYR    HD2 1763   5.606   3.245   4.849  1.3102 -2.1214  0.5289
  142TYR    CE2 1764   5.814   3.236   4.835  0.0615 -0.0991  0.0780
  142TYR    HE2 1765   5.810   3.133   4.800 -0.9485  0.4574 -1.5865
  142TYR      C 1766   5.511   3.434   4.624 -0.8017  0.2853 -0.3620
  142TYR      O 1767   5.595   3.446   4.535 -0.6086  0.1491 -0.1983
  143PHE      N 1768   5.419   3.336   4.623 -0.0051 -0.4767 -0.0698
  143PHE     HN 1769   5.362   3.322   4.703  1.6516  1.4580  1.5777
  143PHE     CA 1770   5.408   3.245   4.513  0.1231  0.0254 -0.4968
  143PHE     HA 1771   5.511   3.216   4.500  0.2874 -0.4183  1.5619
  143PHE     CB 1772   5.315   3.129   4.551  0.0762 -0.0506 -0.8389
  143PHE    HB1 1773   5.260   3.087   4.465  1.2762  1.9153 -2.6536
  143PHE    HB2 1774   5.239   3.173   4.620  1.0301 -1.2722  1.0774
  143PHE     CG 1775   5.395   3.021   4.616 -0.0596  0.1855 -0.2677
  143PHE    CD1 1776   5.434   3.026   4.748 -0.3330  0.4036 -0.1940
  143PHE    HD1 1777   5.397   3.110   4.804 -1.7651 -0.0252 -0.4367
  143PHE    CE1 1778   5.493   2.916   4.806 -0.6532  0.0929 -0.4457
  143PHE    HE1 1779   5.501   2.915   4.914 -0.7902  0.4182 -0.4289
  143PHE     CZ 1780   5.529   2.806   4.733  0.2391  0.4510 -0.5643
  143PHE     HZ 1781   5.579   2.720   4.776 -1.1857 -0.5066 -0.7388
  143PHE    CD2 1782   5.429   2.910   4.542 -0.2106  0.1047 -0.2164
  143PHE    HD2 1783   5.398   2.916   4.439  0.3451  0.0969 -0.3871
  143PHE    CE2 1784   5.493   2.804   4.600  0.2572  0.1927 -0.5651
  143PHE    HE2 1785   5.524   2.724   4.534 -0.6268 -0.1443 -0.5774
  143PHE      C 1786   5.380   3.301   4.378 -0.4700  0.1760 -0.3124
  143PHE      O 1787   5.451   3.274   4.281 -0.8333 -1.0280 -0.2597
  144ALA      N 1788   5.287   3.398   4.369 -0.2764  0.3969  0.0296
  144ALA     HN 1789   5.240   3.425   4.453 -0.1753  3.4580 -0.7895
  144ALA     CA 1790   5.251   3.472   4.252  0.5706  0.0787 -0.4365
  144ALA     HA 1791   5.212   3.411   4.171  0.0378 -1.2846  0.8011
  144ALA     CB 1792   5.128   3.558   4.284  0.5270 -0.2252  0.2179
  144ALA    HB1 1793   5.152   3.631   4.364  0.0946  0.7490 -0.5298
  144ALA    HB2 1794   5.041   3.497   4.317  0.1205  0.4923  0.4886
  144ALA    HB3 1795   5.093   3.613   4.194  2.2899 -0.6586 -0.7697
  144ALA      C 1796   5.362   3.555   4.198  0.3233  0.4035 -0.4488
  144ALA      O 1797   5.375   3.563   4.076 -0.1517 -0.0799 -0.5345
  145ILE      N 1798   5.439   3.627   4.281 -0.0752 -0.1606  0.4145
  145ILE     HN 1799   5.431   3.613   4.380 -1.4884  0.8729  0.4924
  145ILE     CA 1800   5.555   3.691   4.229  0.0166 -0.2267  0.5376
  145ILE     HA 1801   5.530   3.753   4.144  1.1741  1.1257  1.1398
  145ILE     CB 1802   5.596   3.807   4.315  0.1344  0.6023 -0.6123
  145ILE     HB 1803   5.601   3.765   4.417 -0.6712  0.8230 -0.4780
  145ILE    CG2 1804   5.732   3.865   4.272  0.2289  0.0747 -1.0434
  145ILE   HG21 1805   5.735   3.882   4.163 -0.5353  0.6012 -0.9958
  145ILE   HG22 1806   5.812   3.800   4.314  1.3655  2.1334  0.1389
  145ILE   HG23 1807   5.745   3.965   4.319  1.0714 -0.2507 -0.5635
  145ILE    CG1 1808   5.493   3.921   4.319 -0.6288 -0.0825 -0.3719
  145ILE   HG11 1809   5.529   4.002   4.386  0.0619 -0.4420 -0.2997
  145ILE   HG12 1810   5.401   3.878   4.363 -0.4439 -0.9672 -0.8222
  145ILE     CD 1811   5.463   3.999   4.191 -0.2827  0.2703 -0.2396
  145ILE    HD1 1812   5.393   4.083   4.210 -2.3746 -1.4284 -0.0507
  145ILE    HD2 1813   5.408   3.932   4.122  1.0354  0.4659 -1.5582
  145ILE    HD3 1814   5.554   4.038   4.140 -0.4642 -0.0910 -0.8488
  145ILE      C 1815   5.672   3.603   4.200 -0.2457 -0.3467 -0.1734
  145ILE      O 1816   5.730   3.594   4.092  0.4003  0.4674  0.0926
  146CYS      N 1817   5.720   3.536   4.306 -0.4704  0.0900  0.2088
  146CYS     HN 1818   5.678   3.547   4.395 -0.6341 -1.5734  0.3662
  146CYS     CA 1819   5.843   3.463   4.301 -0.0742  0.7463  0.2367
  146CYS     HA 1820   5.922   3.533   4.277  0.3677  0.5369  1.0304
  146CYS     CB 1821   5.882   3.424   4.445  0.0430 -0.1737 -0.0398
  146CYS    HB1 1822   5.983   3.378   4.439  0.5677  0.8407  0.7247
  146CYS    HB2 1823   5.814   3.349   4.491 -0.0654  0.3815  0.7189
  146CYS     SG 1824   5.889   3.576   4.544  0.1791 -0.1087 -0.1487
  146CYS    HG1 1825   6.014   3.558   4.582  0.8144  1.3585 -1.4716
  146CYS      C 1826   5.852   3.346   4.210  0.0069  0.9353  0.0031
  146CYS      O 1827   5.951   3.324   4.141 -0.0282 -0.8439  0.4733
  147PHE      N 1828   5.746   3.263   4.207  0.2832  0.5504  0.6943
  147PHE     HN 1829   5.672   3.290   4.268  1.3361  2.1047  1.3523
  147PHE     CA 1830   5.740   3.142   4.130 -0.1174  0.7315  0.4373
  147PHE     HA 1831   5.823   3.133   4.062 -1.0125 -0.8929 -0.4952
  147PHE     CB 1832   5.749   3.022   4.225  0.4149  0.0501 -0.4633
  147PHE    HB1 1833   5.776   2.925   4.178  3.0051 -0.4828  1.8369
  147PHE    HB2 1834   5.653   3.005   4.279  1.5578 -1.1879  1.2911
  147PHE     CG 1835   5.855   3.027   4.330 -0.1480  0.1349  0.1098
  147PHE    CD1 1836   5.983   3.067   4.301 -0.0412 -0.1595  0.1715
  147PHE    HD1 1837   6.010   3.080   4.198  4.6783 -1.2068  1.0073
  147PHE    CE1 1838   6.080   3.088   4.397 -0.1964  1.0516  0.0784
  147PHE    HE1 1839   6.182   3.111   4.369  0.0197 -0.6439 -0.6570
  147PHE     CZ 1840   6.047   3.055   4.526 -0.5808  0.7974 -0.0829
  147PHE     HZ 1841   6.117   3.072   4.606  0.8401 -2.3050 -0.5341
  147PHE    CD2 1842   5.826   2.996   4.461  0.1794 -0.0426  0.1419
  147PHE    HD2 1843   5.722   2.972   4.480 -0.7303  2.9052 -0.5108
  147PHE    CE2 1844   5.919   3.018   4.560 -0.1404 -0.2476  0.4900
  147PHE    HE2 1845   5.889   3.003   4.662 -2.6401 -0.9101 -0.2707
  147PHE      C 1846   5.615   3.134   4.050  0.1289  0.0791  0.1155
  147PHE      O 1847   5.524   3.063   4.094 -0.3727  0.2209 -0.6659
  148PRO      N 1848   5.590   3.209   3.947  0.2700 -0.0321  0.0009
  148PRO     CD 1849   5.689   3.287   3.875 -0.2885  0.7831  0.0999
  148PRO    HD1 1850   5.775   3.219   3.854 -2.0792 -1.7875  0.5602
  148PRO    HD2 1851   5.739   3.362   3.939  1.0810  0.1677 -0.1971
  148PRO     CA 1852   5.458   3.239   3.900  0.0766 -0.3704  0.3286
  148PRO     HA 1853   5.401   3.263   3.989 -0.9070  0.6255 -0.5409
  148PRO     CB 1854   5.480   3.352   3.800  0.4143 -0.1897  0.6049
  148PRO    HB1 1855   5.460   3.449   3.852 -1.7297 -0.7133  0.8688
  148PRO    HB2 1856   5.413   3.348   3.711 -2.1544 -1.4493  2.4668
  148PRO     CG 1857   5.624   3.343   3.747  0.1116  0.2865 -0.3296
  148PRO    HG1 1858   5.629   3.263   3.670  1.9693  0.0389  0.0070
  148PRO    HG2 1859   5.669   3.439   3.716  2.1778 -0.2706  0.7776
  148PRO      C 1860   5.384   3.126   3.836  0.2704 -0.7591  0.7832
  148PRO      O 1861   5.262   3.123   3.841  0.1770 -0.3386 -0.8066
  149LEU      N 1862   5.459   3.042   3.763  0.2434  0.0550 -0.2070
  149LEU     HN 1863   5.558   3.050   3.764  0.2272  0.2801 -0.3487
  149LEU     CA 1864   5.404   2.934   3.687 -0.2154  0.1663 -0.0336
  149LEU     HA 1865   5.318   2.972   3.633 -0.0627  1.4678  0.6028
  149LEU     CB 1866   5.513   2.880   3.592 -0.7985 -0.1278 -0.5452
  149LEU    HB1 1867   5.475   2.784   3.551  0.3441 -1.2739  0.9552
  149LEU    HB2 1868   5.603   2.843   3.645  0.4164  0.8347 -1.8878
  149LEU     CG 1869   5.558   2.973   3.478  0.3742 -0.5096 -0.4033
  149LEU     HG 1870   5.587   3.072   3.519 -4.3954  0.7414  0.5531
  149LEU    CD1 1871   5.684   2.922   3.406  0.6448  0.1659 -0.4128
  149LEU   HD11 1872   5.694   2.997   3.324 -2.4558  0.6562 -0.4915
  149LEU   HD12 1873   5.661   2.820   3.369  0.7270  0.5758 -1.6587
  149LEU   HD13 1874   5.765   2.925   3.481 -1.7123  1.0167  2.2782
  149LEU    CD2 1875   5.442   2.984   3.378  0.3644  0.0807 -0.3303
  149LEU   HD21 1876   5.384   2.890   3.364  1.2781 -0.7234  1.1054
  149LEU   HD22 1877   5.482   3.015   3.279 -1.0480  0.7017 -0.7365
  149LEU   HD23 1878   5.366   3.062   3.400 -0.7460 -1.0993  0.2046
  149LEU      C 1879   5.360   2.820   3.772  0.6636  0.1362  0.3893
  149LEU      O 1880   5.283   2.737   3.723 -0.1314  1.1344 -0.0973
  150ARG      N 1881   5.402   2.818   3.900  0.6354  0.0838  0.3980
  150ARG     HN 1882   5.462   2.893   3.928 -0.3386  1.2089 -0.4461
  150ARG     CA 1883   5.384   2.710   3.992  0.0718 -0.5281 -0.4172
  150ARG     HA 1884   5.352   2.619   3.942  1.4641 -0.1897 -2.0160
  150ARG     CB 1885   5.515   2.701   4.072  0.1046  0.6437 -0.3221
  150ARG    HB1 1886   5.543   2.795   4.124  2.1090  1.2978 -2.3955
  150ARG    HB2 1887   5.593   2.692   3.994  0.2650  0.9800 -0.2023
  150ARG     CG 1888   5.520   2.595   4.182  0.1474  0.2263 -0.7219
  150ARG    HG1 1889   5.452   2.623   4.265  1.1696  2.9954 -0.7032
  150ARG    HG2 1890   5.618   2.595   4.234  0.5315 -0.8263 -1.4284
  150ARG     CD 1891   5.476   2.455   4.139  0.2554 -0.0051 -0.0832
  150ARG    HD1 1892   5.551   2.397   4.082  0.7876 -1.1564  1.6920
  150ARG    HD2 1893   5.382   2.457   4.080  0.8098  0.0790 -0.9770
  150ARG     NE 1894   5.447   2.373   4.261 -0.2278 -0.3305 -0.4120
  150ARG     HE 1895   5.455   2.415   4.351 -1.1378 -1.7512  0.3516
  150ARG     CZ 1896   5.396   2.247   4.256 -0.0790 -0.3921 -0.3857
  150ARG    NH1 1897   5.362   2.196   4.134  0.6846 -0.1806 -0.6930
  150ARG   HH11 1898   5.409   2.230   4.053 -1.6756 -0.4595 -2.2805
  150ARG   HH12 1899   5.301   2.117   4.135 -0.5664  0.6012  3.1400
  150ARG    NH2 1900   5.379   2.174   4.371  0.2946  0.1165 -0.0012
  150ARG   HH21 1901   5.401   2.219   4.457 -1.2025 -0.2297  0.5991
  150ARG   HH22 1902   5.315   2.097   4.373  2.3105 -1.6180  2.3256
  150ARG      C 1903   5.271   2.745   4.082  0.6025 -0.3812  0.1945
  150ARG      O 1904   5.199   2.657   4.131  0.1493  0.2484  0.6819
  151ALA      N 1905   5.247   2.876   4.099  0.4029 -0.3748 -0.1248
  151ALA     HN 1906   5.312   2.936   4.053  0.3144 -1.3911 -1.6379
  151ALA     CA 1907   5.148   2.938   4.181  0.2089 -0.1346 -0.5405
  151ALA     HA 1908   5.169   2.901   4.280 -1.0839  1.0085  0.2066
  151ALA     CB 1909   5.177   3.089   4.185  0.0181 -0.1164  0.4421
  151ALA    HB1 1910   5.158   3.146   4.092 -0.2695 -0.4953  0.2672
  151ALA    HB2 1911   5.285   3.088   4.212  0.7686 -1.9922 -2.2638
  151ALA    HB3 1912   5.106   3.135   4.258 -0.1290 -2.0018  1.5456
  151ALA      C 1913   5.006   2.905   4.147  0.0244 -0.1349  0.1929
  151ALA      O 1914   4.924   2.882   4.235 -0.0540  0.2749  0.2283
  152LYS      N 1915   4.980   2.895   4.015  0.2908 -0.3531  0.1548
  152LYS     HN 1916   5.041   2.934   3.947 -1.6256  2.6085 -0.0557
  152LYS     CA 1917   4.855   2.852   3.960  0.3273 -0.0671 -0.1496
  152LYS     HA 1918   4.780   2.916   4.005  2.6748  2.2343  0.7405
  152LYS     CB 1919   4.840   2.872   3.808 -0.8507  0.2151 -0.0024
  152LYS    HB1 1920   4.742   2.834   3.769 -0.5363 -0.5312 -0.0863
  152LYS    HB2 1921   4.920   2.817   3.755 -1.1890 -0.0909 -0.2072
  152LYS     CG 1922   4.836   3.021   3.772 -0.5204  0.2876  0.2586
  152LYS    HG1 1923   4.853   3.031   3.663  0.7573  1.8699  0.5628
  152LYS    HG2 1924   4.928   3.072   3.806  0.2546  1.3562 -3.0546
  152LYS     CD 1925   4.714   3.092   3.829 -0.8767  0.0791 -0.2296
  152LYS    HD1 1926   4.732   3.094   3.939 -0.4104 -2.1584 -0.2278
  152LYS    HD2 1927   4.623   3.034   3.803 -0.6105 -0.2472 -0.4382
  152LYS     CE 1928   4.714   3.238   3.783  1.1397 -0.0283 -0.6418
  152LYS    HE1 1929   4.813   3.288   3.790  0.5667  0.9440  1.5694
  152LYS    HE2 1930   4.642   3.295   3.846  2.6736  0.2785  0.9440
  152LYS     NZ 1931   4.686   3.252   3.639  0.2475 -0.0634 -0.4777
  152LYS    HZ1 1932   4.773   3.237   3.584  0.2214 -1.1849 -0.2275
  152LYS    HZ2 1933   4.657   3.350   3.616  0.8963 -0.0401 -1.2584
  152LYS    HZ3 1934   4.617   3.182   3.604 -1.1653  0.8231  0.4278
  152LYS      C 1935   4.813   2.711   3.986  0.0319  0.0928  0.2441
  152LYS      O 1936   4.694   2.681   3.979  0.1505 -0.3878  0.2350
  153VAL      N 1937   4.903   2.613   4.010 -0.0407  0.0301  0.2587
  153VAL     HN 1938   4.999   2.636   3.999  0.0326 -0.3846  0.0327
  153VAL     CA 1939   4.871   2.474   4.019  0.2510 -0.0713 -0.2327
  153VAL     HA 1940   4.771   2.457   3.981  1.0291 -2.5536 -1.3662
  153VAL     CB 1941   4.960   2.391   3.931 -0.0000 -0.3462 -0.2280
  153VAL     HB 1942   4.926   2.286   3.941 -0.2970 -0.3444 -1.1735
  153VAL    CG1 1943   4.941   2.436   3.785 -0.5726 -0.0963 -0.0788
  153VAL   HG11 1944   4.977   2.539   3.769  0.8958 -0.3392  1.3422
  153VAL   HG12 1945   4.840   2.413   3.744 -0.1242 -0.2326 -1.1270
  153VAL   HG13 1946   5.000   2.362   3.728  0.3908  0.4134  0.2431
  153VAL    CG2 1947   5.107   2.399   3.974  0.0687  0.2321 -0.5635
  153VAL   HG21 1948   5.118   2.367   4.080  0.2660 -2.3163 -1.2844
  153VAL   HG22 1949   5.165   2.488   3.942  1.2985 -1.3905 -3.1463
  153VAL   HG23 1950   5.157   2.309   3.933 -1.4402 -0.0412 -1.9096
  153VAL      C 1951   4.870   2.426   4.160  0.9036 -0.6913 -0.4357
  153VAL      O 1952   4.815   2.321   4.191  0.2491 -0.1356  0.3195
  154VAL      N 1953   4.933   2.503   4.250  0.2399 -0.2009 -0.3819
  154VAL     HN 1954   4.977   2.587   4.219 -0.6700  0.1769 -0.6788
  154VAL     CA 1955   4.971   2.467   4.383 -0.0457  0.2008 -0.1902
  154VAL     HA 1956   4.958   2.360   4.395 -0.9699  0.1448 -1.4679
  154VAL     CB 1957   5.115   2.501   4.403 -0.1077  0.2131  0.2543
  154VAL     HB 1958   5.160   2.487   4.302  0.1213  1.8838  0.0828
  154VAL    CG1 1959   5.146   2.646   4.444 -0.1090  0.2123  0.2584
  154VAL   HG11 1960   5.255   2.666   4.433 -0.5224  1.5741 -1.7971
  154VAL   HG12 1961   5.114   2.670   4.548 -1.5011 -0.3158 -0.0294
  154VAL   HG13 1962   5.085   2.715   4.382  0.4179 -0.0732 -0.5895
  154VAL    CG2 1963   5.178   2.411   4.510 -0.5441 -0.1128  0.2365
  154VAL   HG21 1964   5.149   2.307   4.481 -0.9503 -0.8355  2.9105
  154VAL   HG22 1965   5.123   2.436   4.603  0.4469  2.4728  0.1862
  154VAL   HG23 1966   5.287   2.403   4.529 -0.7706 -0.4856  1.5244
  154VAL      C 1967   4.875   2.540   4.471  0.3327 -0.1859  0.5548
  154VAL      O 1968   4.838   2.483   4.573 -0.3764 -0.4380  0.1638
  155VAL      N 1969   4.818   2.652   4.421 -0.6460 -0.6467  0.6177
  155VAL     HN 1970   4.836   2.694   4.333 -1.3784 -0.0843  0.7311
  155VAL     CA 1971   4.707   2.708   4.491 -0.3465  0.2981  0.3433
  155VAL     HA 1972   4.688   2.661   4.586  2.0804  0.2726  0.8592
  155VAL     CB 1973   4.737   2.850   4.529  0.0288  0.2125  0.3636
  155VAL     HB 1974   4.762   2.906   4.436 -1.1909 -1.2379 -0.8992
  155VAL    CG1 1975   4.624   2.915   4.611 -0.0835 -0.0888  0.4482
  155VAL   HG11 1976   4.635   3.025   4.613  1.8045 -0.2131  3.5467
  155VAL   HG12 1977   4.626   2.885   4.718  2.0089 -3.2266 -0.3239
  155VAL   HG13 1978   4.520   2.899   4.575 -0.8021 -0.3385  2.5175
  155VAL    CG2 1979   4.862   2.859   4.618  0.6516 -0.2423 -0.4493
  155VAL   HG21 1980   4.835   2.804   4.710  1.0746 -0.7062 -0.5993
  155VAL   HG22 1981   4.875   2.968   4.638 -1.7894  0.4254 -2.0296
  155VAL   HG23 1982   4.949   2.806   4.574  0.0531 -1.4149 -0.2415
  155VAL      C 1983   4.584   2.709   4.406 -0.0416 -0.2177 -0.1171
  155VAL      O 1984   4.585   2.751   4.291  0.7102  0.2049  0.0434
  156THR      N 1985   4.470   2.661   4.460  0.0918 -0.4462 -0.0383
  156THR     HN 1986   4.470   2.625   4.553  0.7958 -1.2149 -0.3203
  156THR     CA 1987   4.340   2.664   4.401 -0.0228 -0.3932  0.2119
  156THR     HA 1988   4.345   2.734   4.319  3.4821 -0.6249  0.0690
  156THR     CB 1989   4.303   2.525   4.360 -0.2036 -0.3814  0.3360
  156THR     HB 1990   4.202   2.533   4.315  0.2737  0.3437 -0.6340
  156THR    OG1 1991   4.294   2.437   4.471 -0.7765  0.0713  0.6513
  156THR    HG1 1992   4.244   2.364   4.435  3.0657 -1.4017 -2.4223
  156THR    CG2 1993   4.398   2.462   4.256  0.2973  0.2236  0.4240
  156THR   HG21 1994   4.362   2.362   4.224  1.6045 -0.2603  0.4304
  156THR   HG22 1995   4.499   2.441   4.297  2.3852  0.9840 -3.7563
  156THR   HG23 1996   4.401   2.514   4.157 -1.8866  0.2509  0.3114
  156THR      C 1997   4.242   2.718   4.499  0.4084  0.4356  0.1942
  156THR      O 1998   4.265   2.734   4.619 -0.0392 -0.3466  0.3879
  157LYS      N 1999   4.128   2.758   4.439  0.5482  0.1761 -0.2523
  157LYS     HN 2000   4.120   2.762   4.340 -0.3005  0.2985 -0.1845
  157LYS     CA 2001   4.015   2.809   4.510  0.0788 -0.7251 -0.3342
  157LYS     HA 2002   4.044   2.902   4.559  0.4663 -1.0297  0.0246
  157LYS     CB 2003   3.903   2.841   4.410  0.4101  0.3977 -0.3601
  157LYS    HB1 2004   3.944   2.922   4.345  1.7919 -0.4145 -0.5361
  157LYS    HB2 2005   3.823   2.889   4.470  2.7388  2.9207  0.9926
  157LYS     CG 2006   3.866   2.724   4.319 -0.4681 -0.0233  0.5179
  157LYS    HG1 2007   3.806   2.654   4.380 -0.8405 -0.0201  0.1609
  157LYS    HG2 2008   3.959   2.680   4.277  0.6671  0.6426  2.2031
  157LYS     CD 2009   3.782   2.757   4.195 -0.1982  0.0037  0.3404
  157LYS    HD1 2010   3.826   2.840   4.136 -0.7562 -0.0506 -0.1631
  157LYS    HD2 2011   3.687   2.809   4.221  0.9081  1.9862  0.6522
  157LYS     CE 2012   3.767   2.640   4.099  0.3677 -0.0476  0.3111
  157LYS    HE1 2013   3.870   2.611   4.069 -0.5927 -1.4043 -1.9777
  157LYS    HE2 2014   3.715   2.660   4.002 -0.7214 -1.1783  0.6244
  157LYS     NZ 2015   3.707   2.522   4.167  0.5600 -0.0956  0.3971
  157LYS    HZ1 2016   3.783   2.477   4.222  2.2825  1.6163 -0.4293
  157LYS    HZ2 2017   3.665   2.450   4.105  1.2340  0.1933 -0.4204
  157LYS    HZ3 2018   3.633   2.557   4.231  1.7778  1.3891  1.0517
  157LYS      C 2019   3.967   2.731   4.628  0.0343 -0.3101 -0.0748
  157LYS      O 2020   3.932   2.787   4.732 -0.0614  0.2685 -0.4101
  158GLY      N 2021   3.980   2.599   4.610 -0.1290 -0.3743  0.2754
  158GLY     HN 2022   4.002   2.557   4.522  2.2798  0.4217  0.4317
  158GLY     CA 2023   3.945   2.502   4.709  0.0830 -0.6626  0.0740
  158GLY    HA1 2024   3.942   2.414   4.647 -1.0595 -0.1306 -0.6590
  158GLY    HA2 2025   3.850   2.526   4.756  0.8745 -0.7846  1.8321
  158GLY      C 2026   4.041   2.497   4.823  0.1913  0.0032  0.0141
  158GLY      O 2027   4.004   2.482   4.939 -0.2259 -0.4048 -0.1703
  159ARG      N 2028   4.171   2.503   4.792  0.1154  0.2128 -0.2676
  159ARG     HN 2029   4.205   2.512   4.698 -0.9990  0.2655 -0.6754
  159ARG     CA 2030   4.274   2.503   4.891 -0.2807 -0.0859  0.1469
  159ARG     HA 2031   4.266   2.419   4.959 -0.0905 -0.8522 -0.7437
  159ARG     CB 2032   4.409   2.473   4.824 -0.1593  0.4560  0.1503
  159ARG    HB1 2033   4.499   2.484   4.888  0.4984  0.8648 -0.8074
  159ARG    HB2 2034   4.432   2.541   4.738  2.3239  0.4518  0.7405
  159ARG     CG 2035   4.421   2.329   4.774  0.0272  0.3982  0.3612
  159ARG    HG1 2036   4.342   2.303   4.700 -0.9051  1.1455  1.0773
  159ARG    HG2 2037   4.398   2.269   4.864 -0.7661  0.9000  0.5058
  159ARG     CD 2038   4.558   2.286   4.720 -0.2622 -0.1450  0.0436
  159ARG    HD1 2039   4.621   2.272   4.810  2.1840 -2.2662 -1.8756
  159ARG    HD2 2040   4.591   2.368   4.653 -0.3931  1.1603  1.5121
  159ARG     NE 2041   4.525   2.169   4.635  0.3393 -0.1767 -0.1467
  159ARG     HE 2042   4.439   2.149   4.588  1.1355  0.3964 -1.9502
  159ARG     CZ 2043   4.624   2.095   4.576  0.1795 -0.3708 -0.1730
  159ARG    NH1 2044   4.757   2.123   4.590  0.0965 -0.0601  0.0222
  159ARG   HH11 2045   4.787   2.177   4.668 -0.3477 -0.0943  0.2192
  159ARG   HH12 2046   4.815   2.083   4.519 -1.7394  0.2791 -1.7651
  159ARG    NH2 2047   4.587   2.018   4.470  0.1248 -0.0912 -0.3600
  159ARG   HH21 2048   4.488   2.001   4.468  0.2410 -0.7925 -2.2712
  159ARG   HH22 2049   4.653   1.953   4.431  0.9786  0.4569  0.1435
  159ARG      C 2050   4.277   2.628   4.972  0.7593 -0.0772  0.1128
  159ARG      O 2051   4.286   2.621   5.094  0.0722 -0.3076  0.1563
  160VAL      N 2052   4.257   2.746   4.910  0.3709  0.1016  0.5721
  160VAL     HN 2053   4.247   2.741   4.811 -0.5162  1.5332  0.5715
  160VAL     CA 2054   4.231   2.872   4.971  0.1073  0.1396  0.3811
  160VAL     HA 2055   4.315   2.898   5.034 -0.3980  0.9984  0.7251
  160VAL     CB 2056   4.216   2.983   4.870  0.1547 -0.1809  0.0213
  160VAL     HB 2057   4.133   2.961   4.801  0.2613 -1.0848  0.1651
  160VAL    CG1 2058   4.187   3.119   4.936  0.7552 -0.0964  0.1166
  160VAL   HG11 2059   4.085   3.118   4.979  0.2182  2.5711 -0.9227
  160VAL   HG12 2060   4.187   3.197   4.857  0.8840 -0.0652  0.1479
  160VAL   HG13 2061   4.265   3.139   5.013  1.5613  2.5959 -1.2619
  160VAL    CG2 2062   4.347   3.004   4.792  0.0873  0.4291  0.0729
  160VAL   HG21 2063   4.338   3.073   4.706  0.1181  1.1708  0.6456
  160VAL   HG22 2064   4.375   2.906   4.748 -0.1382 -0.2263  1.3307
  160VAL   HG23 2065   4.425   3.032   4.867 -0.5429  1.5875  0.3156
  160VAL      C 2066   4.113   2.878   5.062 -0.1831  0.1744  0.0021
  160VAL      O 2067   4.123   2.927   5.174  0.3773  0.7817 -0.3063
  161LYS      N 2068   3.996   2.824   5.022 -0.1989  0.0062  0.2756
  161LYS     HN 2069   3.982   2.800   4.926  0.0866  1.3365 -0.1193
  161LYS     CA 2070   3.881   2.805   5.104 -0.2254  0.0976  0.2594
  161LYS     HA 2071   3.850   2.900   5.145  1.5191  1.1257 -0.6829
  161LYS     CB 2072   3.764   2.745   5.025  0.1294 -0.2552  0.0012
  161LYS    HB1 2073   3.689   2.706   5.097 -1.1399  0.5752 -0.8207
  161LYS    HB2 2074   3.809   2.665   4.963  2.1444  1.3514 -0.7121
  161LYS     CG 2075   3.694   2.845   4.934  0.1637 -0.5419 -0.3437
  161LYS    HG1 2076   3.763   2.926   4.902 -0.6286  0.2941 -0.0086
  161LYS    HG2 2077   3.615   2.897   4.993  1.0038  0.3505  0.0239
  161LYS     CD 2078   3.622   2.785   4.813 -0.1400 -0.4009 -0.2342
  161LYS    HD1 2079   3.697   2.744   4.742 -0.8007  0.3560 -1.4005
  161LYS    HD2 2080   3.563   2.867   4.766  2.6321  2.3889  0.7757
  161LYS     CE 2081   3.526   2.671   4.848 -0.0778 -0.3410  0.1341
  161LYS    HE1 2082   3.439   2.708   4.906  0.6432 -0.6612  1.4378
  161LYS    HE2 2083   3.569   2.597   4.918 -0.4830  0.3948  1.1994
  161LYS     NZ 2084   3.489   2.590   4.730 -0.1161  0.4496 -0.4101
  161LYS    HZ1 2085   3.396   2.547   4.748 -0.5237  1.4014 -0.2027
  161LYS    HZ2 2086   3.561   2.516   4.718  0.0212  0.1206  1.9597
  161LYS    HZ3 2087   3.478   2.649   4.645  2.0776  2.0509  0.3304
  161LYS      C 2088   3.899   2.718   5.224 -0.8183 -0.6365 -0.1776
  161LYS      O 2089   3.847   2.746   5.331 -0.9763 -0.1897 -0.3669
  162LEU      N 2090   3.971   2.605   5.212  0.1596 -0.0422 -0.0732
  162LEU     HN 2091   3.994   2.578   5.119  0.8402  1.3121 -0.3074
  162LEU     CA 2092   4.025   2.533   5.323 -0.1706 -0.1847 -0.0030
  162LEU     HA 2093   3.941   2.509   5.386 -0.8740 -1.3577 -1.3331
  162LEU     CB 2094   4.102   2.405   5.287 -0.2098 -0.1608 -0.1738
  162LEU    HB1 2095   4.158   2.436   5.197 -1.0713  1.8158 -0.0640
  162LEU    HB2 2096   4.026   2.336   5.244  0.9367 -1.2390 -0.5276
  162LEU     CG 2097   4.171   2.329   5.402 -0.0757  0.4366  0.1434
  162LEU     HG 2098   4.252   2.396   5.438  0.8853 -0.1591 -0.8276
  162LEU    CD1 2099   4.070   2.283   5.508  0.3017  0.3489  0.4649
  162LEU   HD11 2100   4.002   2.212   5.457  1.3526  0.2026 -0.7815
  162LEU   HD12 2101   4.004   2.366   5.541 -0.7672 -0.1841 -0.2741
  162LEU   HD13 2102   4.123   2.236   5.595  1.7821  2.3889  0.7430
  162LEU    CD2 2103   4.234   2.202   5.341 -0.0610  0.3700  0.2944
  162LEU   HD21 2104   4.288   2.150   5.422  3.2047  0.9920 -1.3282
  162LEU   HD22 2105   4.309   2.230   5.264 -1.2846 -0.7895 -1.3884
  162LEU   HD23 2106   4.165   2.133   5.287  1.1171 -0.7435  0.1690
  162LEU      C 2107   4.111   2.609   5.418 -0.0771 -0.2090 -0.0679
  162LEU      O 2108   4.095   2.609   5.540  0.2606  0.5344 -0.0143
  163VAL      N 2109   4.208   2.685   5.363 -0.4749  0.2220 -0.1795
  163VAL     HN 2110   4.227   2.665   5.267 -1.9981 -0.6863 -0.3353
  163VAL     CA 2111   4.296   2.775   5.431  0.0102  0.3341 -0.9418
  163VAL     HA 2112   4.340   2.718   5.511 -2.9945 -1.2778 -0.2835
  163VAL     CB 2113   4.403   2.831   5.342  0.7822 -0.0438 -0.2641
  163VAL     HB 2114   4.362   2.852   5.240 -0.0966  0.0575  0.0952
  163VAL    CG1 2115   4.464   2.962   5.394 -0.0404 -0.0115  0.6518
  163VAL   HG11 2116   4.563   2.981   5.347  0.0422 -1.4498  0.2054
  163VAL   HG12 2117   4.468   2.954   5.504 -1.8079 -0.2665  0.7336
  163VAL   HG13 2118   4.399   3.050   5.372 -0.9995 -0.6044  1.0438
  163VAL    CG2 2119   4.509   2.720   5.338  0.7055 -0.1150 -0.3532
  163VAL   HG21 2120   4.461   2.621   5.328  0.1634  0.4279 -4.9726
  163VAL   HG22 2121   4.576   2.720   5.427  1.6338 -1.0533 -1.0226
  163VAL   HG23 2122   4.588   2.718   5.260  1.2861 -1.2794  0.2332
  163VAL      C 2123   4.222   2.878   5.509  0.3110  0.0333 -0.2562
  163VAL      O 2124   4.247   2.890   5.629 -0.3080 -0.9638 -0.0101
  164ILE      N 2125   4.123   2.952   5.457  0.7526  0.6947 -0.1586
  164ILE     HN 2126   4.119   2.947   5.357  1.0188  0.9470 -0.1818
  164ILE     CA 2127   4.041   3.045   5.528  0.0226  0.2026 -0.3473
  164ILE     HA 2128   4.109   3.119   5.568  0.4113  0.0125 -0.6589
  164ILE     CB 2129   3.948   3.125   5.441 -0.3546  0.0665 -0.0747
  164ILE     HB 2130   3.888   3.053   5.381 -2.6098  0.0217  2.0920
  164ILE    CG2 2131   3.857   3.208   5.532  0.6853  0.7229  0.3874
  164ILE   HG21 2132   3.777   3.149   5.582  0.0597  0.7340 -0.5779
  164ILE   HG22 2133   3.799   3.282   5.472  1.2180  0.7342 -0.1200
  164ILE   HG23 2134   3.917   3.266   5.606  0.7962  0.1601  0.7402
  164ILE    CG1 2135   4.023   3.219   5.345 -0.5044 -0.1128 -0.3723
  164ILE   HG11 2136   4.123   3.179   5.316 -0.0732 -0.5120  1.5134
  164ILE   HG12 2137   4.050   3.309   5.405  3.2203 -0.9063 -0.6232
  164ILE     CD 2138   3.949   3.260   5.218  0.1067  0.5835 -0.5128
  164ILE    HD1 2139   3.842   3.281   5.237  0.5942  0.7615  2.5048
  164ILE    HD2 2140   3.944   3.178   5.143  2.6069  0.4943 -0.6937
  164ILE    HD3 2141   3.994   3.349   5.169  2.0861 -0.2261 -0.2677
  164ILE      C 2142   3.968   2.984   5.643 -0.2618  0.5376 -0.3451
  164ILE      O 2143   3.985   3.024   5.758 -0.1903 -0.5044  0.0232
  165PHE      N 2144   3.903   2.868   5.624 -0.5217  0.5802  0.2635
  165PHE     HN 2145   3.905   2.836   5.529 -0.3013  2.2726 -0.3302
  165PHE     CA 2146   3.847   2.791   5.730 -0.0917  0.5101  0.4425
  165PHE     HA 2147   3.769   2.850   5.777 -1.6014 -1.1273  0.1281
  165PHE     CB 2148   3.772   2.670   5.671 -0.2901  0.8481  0.0030
  165PHE    HB1 2149   3.843   2.611   5.610  0.9889  1.7447  0.5934
  165PHE    HB2 2150   3.693   2.684   5.594  0.8986 -2.5250 -2.0424
  165PHE     CG 2151   3.722   2.574   5.773  0.2627  0.3047 -0.2346
  165PHE    CD1 2152   3.732   2.440   5.746 -0.1343  0.1194  0.4832
  165PHE    HD1 2153   3.792   2.410   5.660 -0.6354  2.5197 -0.8011
  165PHE    CE1 2154   3.677   2.346   5.829  0.3549  0.1388  0.8340
  165PHE    HE1 2155   3.697   2.241   5.813 -0.3274 -0.1039  1.4783
  165PHE     CZ 2156   3.610   2.385   5.943 -0.3382 -0.3290  0.5951
  165PHE     HZ 2157   3.566   2.309   6.005 -2.5386 -0.9628 -1.5747
  165PHE    CD2 2158   3.634   2.606   5.874 -0.3684 -0.2374 -0.6073
  165PHE    HD2 2159   3.605   2.710   5.883  2.8273  0.8906 -1.8454
  165PHE    CE2 2160   3.577   2.517   5.961 -0.4294 -0.1755 -0.5843
  165PHE    HE2 2161   3.507   2.557   6.034 -0.4094  2.6117 -1.9731
  165PHE      C 2162   3.941   2.753   5.839 -0.0340 -0.9919 -0.1080
  165PHE      O 2163   3.910   2.773   5.957 -0.4389 -0.8924 -0.2295
  166VAL      N 2164   4.060   2.700   5.807  0.1322 -0.6931  0.0128
  166VAL     HN 2165   4.077   2.680   5.711 -1.4094  1.1288 -0.7006
  166VAL     CA 2166   4.165   2.676   5.901  0.1797 -0.1832  0.0939
  166VAL     HA 2167   4.133   2.609   5.981  1.7661 -1.3320 -0.1706
  166VAL     CB 2168   4.284   2.620   5.829  0.4406  0.5513 -0.0497
  166VAL     HB 2169   4.307   2.696   5.751 -0.6189  0.4122 -0.5179
  166VAL    CG1 2170   4.404   2.602   5.923  0.1230  0.1127  0.2775
  166VAL   HG11 2171   4.474   2.534   5.869 -0.5959 -0.2406 -0.2256
  166VAL   HG12 2172   4.382   2.545   6.015  0.6300  0.6776  0.7533
  166VAL   HG13 2173   4.463   2.696   5.932  0.4969  0.1638 -1.9219
  166VAL    CG2 2174   4.252   2.486   5.760  0.3055  0.3013  0.4975
  166VAL   HG21 2175   4.320   2.448   5.681 -0.5356  0.9518 -0.5740
  166VAL   HG22 2176   4.148   2.490   5.719  0.7488  3.9787 -0.5870
  166VAL   HG23 2177   4.235   2.410   5.839 -0.9860  1.5152  1.4535
  166VAL      C 2178   4.205   2.796   5.980 -0.4953 -0.0936  0.3019
  166VAL      O 2179   4.215   2.797   6.103  0.2386  1.0122  0.2403
  167ILE      N 2180   4.229   2.908   5.910  0.4491  0.0141  0.7814
  167ILE     HN 2181   4.191   2.909   5.818 -0.5877  0.0370  1.1883
  167ILE     CA 2182   4.261   3.035   5.969  0.6016  0.0584  0.6018
  167ILE     HA 2183   4.352   3.018   6.024 -0.0723 -0.4145  1.5966
  167ILE     CB 2184   4.286   3.140   5.865  0.2957 -0.0485  0.4166
  167ILE     HB 2185   4.209   3.142   5.785  1.4734 -0.8541 -0.7581
  167ILE    CG2 2186   4.277   3.283   5.922  0.7637 -0.1256  0.6834
  167ILE   HG21 2187   4.176   3.320   5.948  1.1107  1.2741  0.1342
  167ILE   HG22 2188   4.298   3.359   5.843  2.0251  2.2189  3.0983
  167ILE   HG23 2189   4.333   3.298   6.017  0.2586 -0.9143  1.1163
  167ILE    CG1 2190   4.420   3.119   5.794  0.1367  0.5586 -0.0695
  167ILE   HG11 2191   4.412   3.010   5.777 -0.0491  0.2606  1.7505
  167ILE   HG12 2192   4.502   3.145   5.865  1.5083  0.2946 -1.4849
  167ILE     CD 2193   4.436   3.187   5.658 -0.1202 -0.3024 -0.5325
  167ILE    HD1 2194   4.346   3.169   5.596 -0.3178 -0.9894 -0.0550
  167ILE    HD2 2195   4.527   3.150   5.605  0.7156  2.7029 -1.3837
  167ILE    HD3 2196   4.449   3.295   5.679  0.5190 -0.6699  1.1459
  167ILE      C 2197   4.161   3.082   6.069 -0.0750 -0.0691 -0.0003
  167ILE      O 2198   4.198   3.109   6.183 -0.0982 -0.3164  0.0653
  168TRP      N 2199   4.030   3.083   6.041 -0.0954 -0.0401  0.0995
  168TRP     HN 2200   3.993   3.080   5.949  1.4020  0.4509 -0.5435
  168TRP     CA 2201   3.935   3.112   6.144  0.3377 -0.0768  0.5116
  168TRP     HA 2202   3.964   3.212   6.174 -0.5247  0.5791 -0.7775
  168TRP     CB 2203   3.790   3.136   6.099  0.2738 -0.1012  0.7012
  168TRP    HB1 2204   3.725   3.159   6.186 -1.1507  2.7982 -0.9690
  168TRP    HB2 2205   3.746   3.044   6.056  2.3991 -1.7107  1.8183
  168TRP     CG 2206   3.771   3.255   6.011  0.2674 -0.3963  0.3015
  168TRP    CD1 2207   3.766   3.258   5.874 -0.5307  0.3604  0.3344
  168TRP    HD1 2208   3.789   3.174   5.811 -1.0618  0.2481  0.2808
  168TRP    NE1 2209   3.749   3.388   5.835 -0.5623  0.2525 -0.0159
  168TRP    HE1 2210   3.789   3.424   5.754 -2.4037 -1.3730 -1.7519
  168TRP    CE2 2211   3.735   3.467   5.946 -0.4758  0.1381  0.0779
  168TRP    CD2 2212   3.748   3.388   6.059  0.0661 -0.2324 -0.2413
  168TRP    CE3 2213   3.736   3.447   6.181  0.7923  0.3517 -0.4448
  168TRP    HE3 2214   3.735   3.385   6.269  1.0324  0.5757 -0.2842
  168TRP    CZ3 2215   3.703   3.580   6.189 -0.0691  0.0969  0.3076
  168TRP    HZ3 2216   3.694   3.626   6.287 -2.3145 -0.8748  0.6253
  168TRP    CZ2 2217   3.695   3.597   5.952 -0.3351  0.1686  0.3878
  168TRP    HZ2 2218   3.687   3.651   5.858  1.6771  1.4331  0.8743
  168TRP    CH2 2219   3.691   3.657   6.076  0.1154  0.2270  0.3757
  168TRP    HH2 2220   3.654   3.757   6.092 -0.3329  0.3825 -1.3553
  168TRP      C 2221   3.936   3.015   6.257 -0.0913 -0.0018  0.5807
  168TRP      O 2222   3.917   3.062   6.369 -0.2793  0.1531  0.4846
  169ALA      N 2223   3.949   2.882   6.242  0.0829  0.0619  0.1545
  169ALA     HN 2224   3.947   2.847   6.149 -0.0030 -0.8082  0.4690
  169ALA     CA 2225   3.960   2.783   6.345 -0.5147 -0.4969 -0.3113
  169ALA     HA 2226   3.873   2.795   6.407 -0.2124 -0.3550  0.0838
  169ALA     CB 2227   3.967   2.641   6.287 -0.2263 -0.5669 -0.1056
  169ALA    HB1 2228   4.048   2.625   6.212 -0.6389 -2.5006 -0.2119
  169ALA    HB2 2229   3.874   2.614   6.232 -0.5175  1.2110 -0.5222
  169ALA    HB3 2230   3.974   2.572   6.374  0.1661 -1.6027 -0.9335
  169ALA      C 2231   4.078   2.799   6.434 -0.4940 -0.4537 -0.3475
  169ALA      O 2232   4.059   2.792   6.555 -0.4015  0.3824 -0.2838
  170VAL      N 2233   4.200   2.825   6.384 -0.1414 -0.0117  0.7179
  170VAL     HN 2234   4.215   2.822   6.285 -0.9544  0.8047  0.5544
  170VAL     CA 2235   4.313   2.863   6.463  0.2817 -0.0064  0.1206
  170VAL     HA 2236   4.319   2.776   6.527 -0.4368  0.6318  1.0683
  170VAL     CB 2237   4.434   2.870   6.375  0.2365  0.3021  0.0835
  170VAL     HB 2238   4.406   2.941   6.294 -2.7679 -0.0091  0.7567
  170VAL    CG1 2239   4.560   2.918   6.450 -0.0837  0.3238  0.6096
  170VAL   HG11 2240   4.648   2.925   6.382  1.2881  0.9711  2.3814
  170VAL   HG12 2241   4.589   2.859   6.540 -1.7079  0.3579  1.1839
  170VAL   HG13 2242   4.544   3.023   6.482 -0.1963  0.7074 -0.6329
  170VAL    CG2 2243   4.459   2.735   6.306 -0.2077  0.1444  0.2298
  170VAL   HG21 2244   4.534   2.735   6.224 -1.4502 -1.4102 -0.9658
  170VAL   HG22 2245   4.371   2.685   6.262  0.1052  0.1577 -0.4280
  170VAL   HG23 2246   4.500   2.664   6.382 -2.7048 -1.5829  0.0877
  170VAL      C 2247   4.296   2.985   6.547  0.0229  0.2680 -0.3294
  170VAL      O 2248   4.324   2.980   6.666 -0.0100  0.4149 -0.3155
  171ALA      N 2249   4.249   3.097   6.489  0.7624  0.5942 -0.3046
  171ALA     HN 2250   4.234   3.101   6.390 -1.6648 -0.1889 -0.0429
  171ALA     CA 2251   4.201   3.209   6.563  0.0631 -0.1826  0.4473
  171ALA     HA 2252   4.290   3.256   6.604 -0.5362 -0.3667  2.0220
  171ALA     CB 2253   4.133   3.301   6.460  0.2998 -0.3528  0.1392
  171ALA    HB1 2254   4.207   3.348   6.391 -0.9337  0.1674 -0.8724
  171ALA    HB2 2255   4.073   3.383   6.505 -0.8088 -1.1789  0.1769
  171ALA    HB3 2256   4.058   3.246   6.399 -0.7413 -0.1163  1.1694
  171ALA      C 2257   4.107   3.188   6.677 -0.4097  0.1966  0.1343
  171ALA      O 2258   4.140   3.230   6.788  0.9478 -0.4592 -0.0001
  172PHE      N 2259   3.988   3.128   6.661 -0.0177 -0.3819 -0.6614
  172PHE     HN 2260   3.963   3.080   6.577 -0.8759 -0.6000 -0.2859
  172PHE     CA 2261   3.901   3.107   6.772  0.0998 -0.1032 -0.5152
  172PHE     HA 2262   3.881   3.196   6.829  1.0141 -1.7677  2.5946
  172PHE     CB 2263   3.767   3.048   6.725 -0.0451 -0.4529  0.3214
  172PHE    HB1 2264   3.694   3.030   6.807  0.1752 -1.1442  0.3675
  172PHE    HB2 2265   3.781   2.960   6.659  0.5362  0.7956 -1.2778
  172PHE     CG 2266   3.700   3.149   6.638  0.2069 -0.2714  0.3367
  172PHE    CD1 2267   3.648   3.264   6.693 -0.5732 -0.4734  0.0393
  172PHE    HD1 2268   3.673   3.290   6.795  1.5178 -1.5629 -0.1556
  172PHE    CE1 2269   3.584   3.363   6.622  0.0742 -0.2962 -0.3056
  172PHE    HE1 2270   3.562   3.459   6.667  3.7554  0.8559 -0.6272
  172PHE     CZ 2271   3.564   3.337   6.489 -0.1426 -0.2725 -0.2773
  172PHE     HZ 2272   3.515   3.412   6.428  0.0513  0.7038  0.7439
  172PHE    CD2 2273   3.666   3.125   6.507  0.0552 -0.4580  0.4102
  172PHE    HD2 2274   3.694   3.026   6.475 -0.5189 -0.5939  0.3180
  172PHE    CE2 2275   3.590   3.213   6.435  0.4547 -0.3331  0.1390
  172PHE    HE2 2276   3.561   3.190   6.333 -1.0587 -1.0001  0.6972
  172PHE      C 2277   3.939   3.011   6.879 -1.1507 -0.7256 -0.6000
  172PHE      O 2278   3.909   3.040   6.995  0.1679  0.2103 -0.4680
  173CYS      N 2279   4.004   2.901   6.837  0.2201 -0.0191 -0.3864
  173CYS     HN 2280   4.000   2.880   6.740 -0.7533  1.6348 -0.7475
  173CYS     CA 2281   4.062   2.802   6.922  0.3940 -0.1256 -0.6292
  173CYS     HA 2282   3.980   2.757   6.975  0.6980  0.4538  0.3601
  173CYS     CB 2283   4.125   2.683   6.848  0.3190 -0.6596  0.1516
  173CYS    HB1 2284   4.176   2.611   6.915  0.6783 -1.3949 -0.8716
  173CYS    HB2 2285   4.181   2.721   6.759  1.1916  2.4977  1.8946
  173CYS     SG 2286   3.997   2.567   6.792 -0.1071 -0.1779  0.1306
  173CYS    HG1 2287   3.962   2.634   6.683 -1.4032 -0.0059  0.6291
  173CYS      C 2288   4.169   2.853   7.012 -0.2987 -0.1035  0.1904
  173CYS      O 2289   4.181   2.815   7.129  0.0111  0.1331  0.2377
  174SER      N 2290   4.256   2.945   6.968 -0.6538  0.4891  0.7121
  174SER     HN 2291   4.254   2.984   6.876 -0.8400  1.1279  0.9856
  174SER     CA 2292   4.363   2.994   7.050 -0.1163  0.2700  0.1517
  174SER     HA 2293   4.390   2.912   7.115 -0.2436  0.1580  0.0671
  174SER     CB 2294   4.484   3.022   6.960 -0.1699  0.0564  0.0139
  174SER    HB1 2295   4.508   2.921   6.920  0.1609 -0.3342  1.1659
  174SER    HB2 2296   4.572   3.058   7.017 -0.7974  0.4449  0.7439
  174SER     OG 2297   4.464   3.103   6.845  0.2197 -0.0307 -0.1189
  174SER    HG1 2298   4.408   3.054   6.785 -1.2696 -0.9699  1.8997
  174SER      C 2299   4.338   3.122   7.122 -0.2971  0.0787  0.4322
  174SER      O 2300   4.408   3.155   7.217  0.1236  0.3227  0.0388
  175ALA      N 2301   4.230   3.189   7.079 -0.0483  0.2794  0.1173
  175ALA     HN 2302   4.176   3.162   7.000 -1.2447 -1.5358  1.4894
  175ALA     CA 2303   4.174   3.286   7.168 -0.0464  0.3358  0.0568
  175ALA     HA 2304   4.250   3.334   7.228 -1.3616  0.0785  2.0049
  175ALA     CB 2305   4.090   3.383   7.083 -0.2419  0.4126  0.3380
  175ALA    HB1 2306   4.032   3.460   7.138 -0.7516 -0.9896  1.8384
  175ALA    HB2 2307   4.013   3.340   7.016  0.8725 -1.4203  0.1712
  175ALA    HB3 2308   4.169   3.441   7.031 -0.1111 -0.7336 -0.7751
  175ALA      C 2309   4.076   3.234   7.267 -0.0176 -0.0229 -0.1033
  175ALA      O 2310   4.028   3.313   7.348 -0.3436 -0.2453 -0.0741
  176GLY      N 2311   4.052   3.102   7.275  0.4199 -0.1131 -0.2880
  176GLY     HN 2312   4.085   3.045   7.200  1.0359  1.0545 -0.9328
  176GLY     CA 2313   3.976   3.040   7.379  0.2589  0.2256 -0.2035
  176GLY    HA1 2314   3.977   2.933   7.362  1.7988 -0.3104  2.5881
  176GLY    HA2 2315   3.879   3.084   7.364 -0.3479 -0.4308  1.5215
  176GLY      C 2316   4.003   3.061   7.524 -0.2918  0.7971 -0.1797
  176GLY      O 2317   3.905   3.045   7.597 -0.0105 -0.4413 -0.0478
  177PRO      N 2318   4.121   3.095   7.568 -0.1173  0.4095 -0.3444
  177PRO     CD 2319   4.241   3.056   7.495 -0.2300  0.2582 -0.4493
  177PRO    HD1 2320   4.268   3.135   7.423  1.1854  0.5661  0.3933
  177PRO    HD2 2321   4.219   2.960   7.443 -1.6580 -0.5263  1.4581
  177PRO     CA 2322   4.151   3.133   7.703 -0.0700  0.6826 -0.4307
  177PRO     HA 2323   4.122   3.043   7.756 -0.4330  0.1505 -1.4996
  177PRO     CB 2324   4.303   3.149   7.698 -0.0205  0.4419  0.1950
  177PRO    HB1 2325   4.352   3.138   7.797 -0.4922 -2.4617  0.1813
  177PRO    HB2 2326   4.325   3.248   7.652  2.0470 -0.0733  0.0053
  177PRO     CG 2327   4.349   3.038   7.603 -0.3992  0.6322 -0.2150
  177PRO    HG1 2328   4.450   3.050   7.560 -0.4311  0.5520 -0.3154
  177PRO    HG2 2329   4.346   2.936   7.647 -2.6251  0.1363 -1.3400
  177PRO      C 2330   4.086   3.250   7.766 -0.3517  0.1142  0.3487
  177PRO      O 2331   4.100   3.264   7.888 -0.0181 -0.1679  0.3438
  178ILE      N 2332   4.028   3.337   7.681 -0.0004 -0.0066 -0.0123
  178ILE     HN 2333   4.033   3.332   7.581  3.2506 -0.1419  0.0271
  178ILE     CA 2334   3.965   3.460   7.718  0.2776  0.2269 -0.3011
  178ILE     HA 2335   4.035   3.529   7.762  2.8854 -0.9528 -2.3219
  178ILE     CB 2336   3.902   3.529   7.601 -0.1264  0.2736 -0.0576
  178ILE     HB 2337   3.840   3.454   7.547  0.3880 -0.6629  0.6186
  178ILE    CG2 2338   3.805   3.634   7.657 -0.7050 -0.2162 -0.1307
  178ILE   HG21 2339   3.859   3.692   7.734  0.8337 -3.1628  1.1779
  178ILE   HG22 2340   3.713   3.594   7.705 -0.1522  1.0113  2.0526
  178ILE   HG23 2341   3.764   3.703   7.580 -0.5081  0.7464  0.6162
  178ILE    CG1 2342   4.004   3.587   7.502  0.1818 -0.2958 -0.0834
  178ILE   HG11 2343   3.939   3.601   7.413  0.3941 -0.7618 -0.3119
  178ILE   HG12 2344   4.083   3.514   7.476 -1.9221 -2.2864 -1.2524
  178ILE     CD 2345   4.062   3.724   7.540  0.1656 -0.2551 -0.2076
  178ILE    HD1 2346   4.119   3.763   7.453  0.7249  0.7526  0.5958
  178ILE    HD2 2347   4.138   3.714   7.620 -1.2324  0.1545  1.2138
  178ILE    HD3 2348   3.993   3.801   7.580  2.6554  0.7579  2.4349
  178ILE      C 2349   3.874   3.441   7.835  0.4572  0.2227 -0.1618
  178ILE      O 2350   3.874   3.510   7.937 -1.2559  0.2916 -0.1813
  179PHE      N 2351   3.792   3.335   7.830  0.7268 -0.0035  0.1714
  179PHE     HN 2352   3.796   3.269   7.756  1.5640 -0.4751  0.6275
  179PHE     CA 2353   3.678   3.309   7.913  0.4490  0.4578 -0.0617
  179PHE     HA 2354   3.606   3.389   7.908  0.3917  0.3854 -0.4342
  179PHE     CB 2355   3.604   3.187   7.855  0.3660  0.3946  0.1753
  179PHE    HB1 2356   3.534   3.140   7.927  0.7827 -0.9595 -0.2667
  179PHE    HB2 2357   3.669   3.098   7.843 -0.7026 -1.0146  3.6301
  179PHE     CG 2358   3.529   3.207   7.727  0.0697 -0.0913  0.2699
  179PHE    CD1 2359   3.431   3.303   7.736  0.3267  0.2115 -0.1276
  179PHE    HD1 2360   3.414   3.355   7.829  1.6892  0.7657 -0.1673
  179PHE    CE1 2361   3.366   3.337   7.619  0.0146 -0.3983 -0.1352
  179PHE    HE1 2362   3.295   3.417   7.630 -0.5042 -1.1419  3.2900
  179PHE     CZ 2363   3.393   3.274   7.500 -0.0384 -0.4763 -0.1055
  179PHE     HZ 2364   3.336   3.302   7.413  0.1465 -0.2670 -0.1575
  179PHE    CD2 2365   3.560   3.142   7.610  0.4105 -0.0658  0.3428
  179PHE    HD2 2366   3.636   3.069   7.590 -0.4955 -0.5609 -1.5749
  179PHE    CE2 2367   3.496   3.183   7.495  0.1617 -0.2798  0.4040
  179PHE    HE2 2368   3.511   3.137   7.399  0.0559  1.2981 -0.3970
  179PHE      C 2369   3.719   3.290   8.055  0.2924 -0.2353 -0.1023
  179PHE      O 2370   3.647   3.334   8.144  0.2174 -0.2420 -0.1593
  180VAL      N 2371   3.834   3.227   8.084  0.3639 -0.0965 -0.0808
  180VAL     HN 2372   3.883   3.193   8.004  2.8398  1.3543  0.7110
  180VAL     CA 2373   3.877   3.198   8.217  0.2422 -0.0915 -0.0402
  180VAL     HA 2374   3.792   3.205   8.283 -1.5561 -3.2806 -1.7952
  180VAL     CB 2375   3.930   3.058   8.227 -0.0045 -0.1614  0.3324
  180VAL     HB 2376   3.970   3.045   8.329 -2.3481  0.1305  1.3555
  180VAL    CG1 2377   3.826   2.951   8.190 -0.2711  0.1522  0.1716
  180VAL   HG11 2378   3.781   2.954   8.088 -0.8041  0.1467  0.3993
  180VAL   HG12 2379   3.732   2.972   8.247 -2.1832 -0.9254 -2.3704
  180VAL   HG13 2380   3.866   2.849   8.210 -0.8819 -0.0634  0.3317
  180VAL    CG2 2381   4.052   3.042   8.135  0.1221 -0.2068  0.5092
  180VAL   HG21 2382   4.136   3.114   8.149 -0.6127  0.7762 -0.0080
  180VAL   HG22 2383   4.030   3.041   8.026  0.1830  1.2533  0.4701
  180VAL   HG23 2384   4.101   2.944   8.151  1.4758  0.2213 -0.7607
  180VAL      C 2385   3.982   3.292   8.266  0.1586 -0.0882  0.1333
  180VAL      O 2386   4.050   3.274   8.367  0.3161  0.4661  0.1311
  181LEU      N 2387   3.999   3.402   8.191  0.2582 -0.0291  0.2420
  181LEU     HN 2388   3.957   3.402   8.100 -1.9324  0.2155  1.2098
  181LEU     CA 2389   4.095   3.505   8.215  0.2354  0.0712 -0.0855
  181LEU     HA 2390   4.167   3.480   8.292  3.5091  0.0636 -2.9048
  181LEU     CB 2391   4.182   3.545   8.094 -0.0319 -0.0164 -0.3070
  181LEU    HB1 2392   4.117   3.579   8.011 -0.3376  2.0970  0.7278
  181LEU    HB2 2393   4.235   3.450   8.070 -0.0354 -0.0300 -0.2612
  181LEU     CG 2394   4.290   3.654   8.102 -0.2000  0.1379 -0.1070
  181LEU     HG 2395   4.244   3.750   8.133 -0.9347 -0.5849  1.1254
  181LEU    CD1 2396   4.403   3.640   8.205 -0.1257  0.1040 -0.1928
  181LEU   HD11 2397   4.362   3.631   8.308  1.3103  0.2215  0.4132
  181LEU   HD12 2398   4.466   3.731   8.201 -0.7884  0.6285  0.8107
  181LEU   HD13 2399   4.469   3.554   8.181  0.0725  0.9804 -3.1709
  181LEU    CD2 2400   4.353   3.672   7.963 -0.6796  0.0154 -0.3421
  181LEU   HD21 2401   4.388   3.572   7.930 -1.2775 -0.0890 -0.6919
  181LEU   HD22 2402   4.446   3.731   7.977  0.2445 -1.4708 -0.0159
  181LEU   HD23 2403   4.287   3.724   7.889 -1.1801  2.2877  1.5904
  181LEU      C 2404   4.011   3.621   8.258  0.4487  0.3138 -0.3143
  181LEU      O 2405   4.017   3.662   8.374  0.0433 -0.4259 -0.0243
  182VAL      N 2406   3.930   3.670   8.163 -0.3277 -0.2775  0.0297
  182VAL     HN 2407   3.935   3.624   8.074 -0.0107  1.1767 -0.7264
  182VAL     CA 2408   3.853   3.789   8.179  0.2464  0.1532 -0.3492
  182VAL     HA 2409   3.910   3.859   8.237  1.1476 -1.4183  0.7408
  182VAL     CB 2410   3.834   3.842   8.040 -0.2215  0.0801 -0.3160
  182VAL     HB 2411   3.784   3.763   7.980  1.1048 -1.9789  1.1577
  182VAL    CG1 2412   3.740   3.963   8.029 -0.7977 -0.2597  0.7258
  182VAL   HG11 2413   3.721   3.980   7.921  0.4635 -2.6510  0.0632
  182VAL   HG12 2414   3.794   4.045   8.081 -1.2171  1.2634 -1.0912
  182VAL   HG13 2415   3.645   3.953   8.086 -1.3185  0.8811  0.0951
  182VAL    CG2 2416   3.967   3.870   7.969  0.4363 -0.8075  0.5497
  182VAL   HG21 2417   4.028   3.946   8.023  1.8505 -1.5000 -0.0187
  182VAL   HG22 2418   3.957   3.912   7.867  1.6083  0.5369  0.9606
  182VAL   HG23 2419   4.030   3.780   7.949  1.7196  0.4352 -1.3886
  182VAL      C 2420   3.726   3.755   8.249  0.3479  0.6702  0.0871
  182VAL      O 2421   3.661   3.651   8.244  0.4319  0.6498 -0.6040
  183GLY      N 2422   3.660   3.855   8.312  0.4657  1.1469 -0.5418
  183GLY     HN 2423   3.708   3.940   8.334  2.4855 -0.0816  0.0941
  183GLY     CA 2424   3.523   3.852   8.352  0.7163 -0.1287  0.2855
  183GLY    HA1 2425   3.509   3.774   8.425  1.3058  1.3893  2.0996
  183GLY    HA2 2426   3.462   3.840   8.264  1.4153 -0.1801 -0.2027
  183GLY      C 2427   3.499   3.973   8.436  0.2850 -0.2089  0.2780
  183GLY      O 2428   3.583   4.062   8.439 -0.0180  0.0692  0.6281
  184VAL      N 2429   3.380   3.982   8.499  0.0788  0.2802 -0.1751
  184VAL     HN 2430   3.315   3.909   8.477  0.9244 -0.4913 -0.1991
  184VAL     CA 2431   3.341   4.093   8.580  0.1384  0.0664  0.1487
  184VAL     HA 2432   3.386   4.187   8.552 -0.9624  0.6538  0.2930
  184VAL     CB 2433   3.191   4.101   8.575  0.1056 -0.3581  0.3548
  184VAL     HB 2434   3.154   3.999   8.596  0.7195 -0.2347  2.2207
  184VAL    CG1 2435   3.124   4.195   8.676 -0.2086 -0.0795 -0.1070
  184VAL   HG11 2436   3.139   4.158   8.780 -1.9077 -0.9214 -0.1444
  184VAL   HG12 2437   3.017   4.207   8.648  0.3203  2.4385 -1.3852
  184VAL   HG13 2438   3.177   4.293   8.665  1.8593 -1.2458 -1.1448
  184VAL    CG2 2439   3.159   4.148   8.432 -0.0252 -0.4564  0.3530
  184VAL   HG21 2440   3.049   4.154   8.421  0.2258  1.3816 -2.0026
  184VAL   HG22 2441   3.195   4.081   8.350  1.1346  0.5557  0.0107
  184VAL   HG23 2442   3.206   4.248   8.427 -1.5300  0.3854  2.0630
  184VAL      C 2443   3.385   4.074   8.721  0.0328  0.1978  0.2001
  184VAL      O 2444   3.344   3.987   8.799  0.2807  0.0258  0.1369
  185GLU      N 2445   3.473   4.160   8.774  0.4772 -0.1993  0.1157
  185GLU     HN 2446   3.505   4.237   8.720 -0.4077  1.0505  1.2786
  185GLU     CA 2447   3.549   4.135   8.892  0.5538 -0.2015  0.0662
  185GLU     HA 2448   3.515   4.045   8.942  1.2557 -1.0623 -0.9516
  185GLU     CB 2449   3.700   4.132   8.863  0.5446  0.4893 -0.0682
  185GLU    HB1 2450   3.734   4.234   8.835 -0.0243  0.8253  0.4438
  185GLU    HB2 2451   3.718   4.073   8.770 -0.4653  1.4222 -0.8701
  185GLU     CG 2452   3.790   4.081   8.976  0.3839 -0.4104 -0.3380
  185GLU    HG1 2453   3.780   4.159   9.055  0.4108  0.8547 -1.5441
  185GLU    HG2 2454   3.899   4.081   8.953  0.2443 -1.0957 -1.0526
  185GLU     CD 2455   3.745   3.953   9.045 -0.8579 -0.0193 -0.4117
  185GLU    OE1 2456   3.668   3.956   9.145 -0.0814  0.3367  0.1819
  185GLU    OE2 2457   3.792   3.845   9.002 -0.1269  0.2094 -0.1996
  185GLU      C 2458   3.509   4.243   8.987  0.6593 -0.1653  0.0696
  185GLU      O 2459   3.489   4.359   8.953  0.7487 -0.1454  0.0835
  186HSD      N 2460   3.495   4.208   9.116  0.4379  0.0931  0.1133
  186HSD     HN 2461   3.510   4.115   9.149 -1.6626 -0.0341  0.8674
  186HSD     CA 2462   3.426   4.292   9.210  0.1381  0.0244 -0.0464
  186HSD     HA 2463   3.422   4.396   9.181 -0.7672  0.0820  0.2531
  186HSD     CB 2464   3.274   4.272   9.212  0.1280  0.0887 -0.1696
  186HSD    HB1 2465   3.244   4.289   9.106  2.8320 -0.5041 -1.1136
  186HSD    HB2 2466   3.217   4.348   9.270  0.1513  0.0131 -0.0471
  186HSD    ND1 2467   3.198   4.114   9.403 -0.4005  0.1851 -0.0620
  186HSD    HD1 2468   3.225   4.161   9.488 -0.3866  1.0903 -0.5565
  186HSD     CG 2469   3.228   4.142   9.272  0.3488  0.1314  0.0933
  186HSD    CE1 2470   3.138   3.992   9.411 -0.0594  0.0072 -0.2027
  186HSD    HE1 2471   3.121   3.942   9.506 -1.2369  3.6727  1.7241
  186HSD    NE2 2472   3.130   3.938   9.290  0.1601 -0.0425 -0.1953
  186HSD    CD2 2473   3.180   4.034   9.205 -0.4005  0.4809  0.0630
  186HSD    HD2 2474   3.188   4.009   9.100 -0.3037 -0.6061  0.3237
  186HSD      C 2475   3.479   4.285   9.349 -0.1608 -0.1102  0.0600
  186HSD      O 2476   3.544   4.190   9.392  0.3356 -0.2262 -0.9059
  187GLU      N 2477   3.476   4.403   9.414 -0.7014 -0.0225 -0.1177
  187GLU     HN 2478   3.416   4.474   9.379  0.1593 -0.1187 -1.9434
  187GLU     CA 2479   3.524   4.421   9.547  0.0301 -0.0616 -0.3708
  187GLU     HA 2480   3.608   4.355   9.562  0.7983  1.2700  1.5911
  187GLU     CB 2481   3.568   4.567   9.566 -0.1890 -0.0593  0.1316
  187GLU    HB1 2482   3.597   4.579   9.673 -1.2287  1.0367  0.3192
  187GLU    HB2 2483   3.479   4.631   9.546 -1.5311 -1.0651  2.4280
  187GLU     CG 2484   3.677   4.619   9.472 -0.6529  0.3179 -0.1980
  187GLU    HG1 2485   3.637   4.618   9.368 -0.1272 -0.6361 -0.4018
  187GLU    HG2 2486   3.765   4.552   9.479 -1.2343 -0.6591 -1.5580
  187GLU     CD 2487   3.709   4.757   9.527  0.4086  0.1144 -0.2856
  187GLU    OE1 2488   3.828   4.782   9.557  0.2540 -0.0455  0.4701
  187GLU    OE2 2489   3.615   4.842   9.521  0.0470 -0.2994 -0.5907
  187GLU      C 2490   3.425   4.375   9.648  0.2596  0.2078 -0.0204
  187GLU      O 2491   3.306   4.378   9.617  0.3920 -0.6746 -0.6505
  188ASN      N 2492   3.465   4.329   9.768 -0.1513 -0.0888  0.0067
  188ASN     HN 2493   3.564   4.317   9.771 -0.0639  0.2469 -1.1121
  188ASN     CA 2494   3.384   4.263   9.865  0.0626  0.0326  0.2684
  188ASN     HA 2495   3.291   4.237   9.816  0.5994  0.6645 -1.1350
  188ASN     CB 2496   3.452   4.130   9.903 -0.0014 -0.0651  0.0439
  188ASN    HB1 2497   3.389   4.084   9.982 -0.1666  2.6854  1.6585
  188ASN    HB2 2498   3.546   4.155   9.957 -0.0722  1.9024 -0.6462
  188ASN     CG 2499   3.467   4.031   9.789  0.1783 -0.5320  0.4691
  188ASN    OD1 2500   3.374   4.003   9.714  0.9723 -0.8899 -0.4011
  188ASN    ND2 2501   3.593   3.982   9.770  0.2300 -0.3120  0.2243
  188ASN   HD21 2502   3.604   3.918   9.694 -1.6853 -1.2340  0.6672
  188ASN   HD22 2503   3.669   4.017   9.824  0.2209 -0.4535  0.3297
  188ASN      C 2504   3.346   4.346   9.983 -0.3423  0.3709 -0.0933
  188ASN      O 2505   3.265   4.301  10.064 -0.3221  0.0284 -0.2613
  189GLY      N 2506   3.391   4.473   9.993  0.1548  0.2566 -0.7696
  189GLY     HN 2507   3.463   4.503   9.932 -0.0776  0.7972 -0.7798
  189GLY     CA 2508   3.364   4.564  10.100 -0.5850 -0.4966 -0.2973
  189GLY    HA1 2509   3.442   4.639  10.100 -1.4886  0.4875  0.7714
  189GLY    HA2 2510   3.343   4.507  10.189  2.7413 -1.8145 -0.2307
  189GLY      C 2511   3.241   4.645  10.078 -0.4202 -0.2518 -0.3203
  189GLY      O 2512   3.181   4.702  10.170  0.3609  0.1570 -0.0591
  190THR      N 2513   3.180   4.638   9.958 -0.2209  0.1292 -0.4457
  190THR     HN 2514   3.212   4.577   9.885 -0.5541 -0.5542 -0.0370
  190THR     CA 2515   3.054   4.696   9.927 -0.5822 -0.2028  0.3620
  190THR     HA 2516   2.984   4.685  10.008  0.4827  0.3233  1.3790
  190THR     CB 2517   3.072   4.843   9.901  0.0183 -0.3166  0.1252
  190THR     HB 2518   3.138   4.882   9.981  0.5522 -0.8216 -0.0608
  190THR    OG1 2519   2.947   4.910   9.896  0.0617 -0.2020  0.5942
  190THR    HG1 2520   2.912   4.903   9.985 -1.1667 -0.4624  0.1032
  190THR    CG2 2521   3.142   4.869   9.766 -0.1851  0.1653  0.1108
  190THR   HG21 2522   3.229   4.801   9.752 -1.0344 -0.5861 -1.9778
  190THR   HG22 2523   3.181   4.973   9.770  0.7338 -0.2031  1.1542
  190THR   HG23 2524   3.081   4.869   9.673 -0.0842  0.3410  0.0447
  190THR      C 2525   3.003   4.622   9.808  0.4479 -0.6832  0.2095
  190THR      O 2526   3.073   4.546   9.741  0.5322 -0.3629 -0.0663
  191ASP      N 2527   2.874   4.651   9.785  0.5417 -0.3320  0.1212
  191ASP     HN 2528   2.831   4.717   9.847  0.8126 -0.6433  0.6453
  191ASP     CA 2529   2.787   4.588   9.691  0.3727 -0.1496  0.1513
  191ASP     HA 2530   2.779   4.490   9.736  1.9911  0.8699  2.8835
  191ASP     CB 2531   2.655   4.666   9.691  0.2178 -0.4109  0.1277
  191ASP    HB1 2532   2.579   4.623   9.623 -0.1283  1.5789 -0.8006
  191ASP    HB2 2533   2.673   4.768   9.650  0.4303  0.0460  1.3178
  191ASP     CG 2534   2.591   4.705   9.824 -0.1788 -0.1816 -0.1290
  191ASP    OD1 2535   2.594   4.614   9.911  0.2911  0.6189  0.7177
  191ASP    OD2 2536   2.518   4.807   9.833 -0.0197 -0.0549 -0.2728
  191ASP      C 2537   2.832   4.587   9.548 -0.7124  0.4646 -0.2061
  191ASP      O 2538   2.887   4.686   9.500  0.4690 -0.2860 -0.4344
  192PRO      N 2539   2.814   4.480   9.477 -0.0604  0.3533 -0.2126
  192PRO     CD 2540   2.725   4.373   9.519 -0.0553  0.1589 -0.6930
  192PRO    HD1 2541   2.629   4.402   9.567  0.4342  1.5099 -0.4865
  192PRO    HD2 2542   2.781   4.305   9.586 -1.4292 -1.1241 -0.7892
  192PRO     CA 2543   2.892   4.439   9.364  0.2832 -0.2587  0.2425
  192PRO     HA 2544   2.997   4.451   9.387 -0.1002  1.1016  1.4189
  192PRO     CB 2545   2.840   4.300   9.327  0.0319 -0.1242  0.0864
  192PRO    HB1 2546   2.904   4.225   9.379 -0.7759 -0.7071  0.2562
  192PRO    HB2 2547   2.850   4.279   9.218  1.6698 -1.4656  0.4572
  192PRO     CG 2548   2.700   4.291   9.391 -0.2782  0.0218 -0.5639
  192PRO    HG1 2549   2.631   4.344   9.322 -0.2023  2.7909  1.3399
  192PRO    HG2 2550   2.683   4.182   9.399  2.1637 -0.3220  0.8808
  192PRO      C 2551   2.861   4.531   9.251 -0.3942 -1.0096 -0.1964
  192PRO      O 2552   2.944   4.556   9.164 -0.2584 -0.2120  0.1493
  193TRP      N 2553   2.739   4.589   9.248 -0.2152 -0.6290 -0.1888
  193TRP     HN 2554   2.666   4.576   9.314 -0.4540 -0.6316 -0.4554
  193TRP     CA 2555   2.691   4.666   9.139 -0.1893  0.0836  0.2990
  193TRP     HA 2556   2.718   4.609   9.051 -0.7799  0.9863 -0.4904
  193TRP     CB 2557   2.538   4.683   9.143 -0.2297 -0.0282 -0.5986
  193TRP    HB1 2558   2.513   4.743   9.053  1.2616  0.1564 -0.9054
  193TRP    HB2 2559   2.512   4.747   9.230  1.0291 -0.3732  0.0518
  193TRP     CG 2560   2.472   4.549   9.152 -0.3882  0.1008  0.2802
  193TRP    CD1 2561   2.396   4.513   9.259  0.0062 -0.0467  0.5120
  193TRP    HD1 2562   2.385   4.573   9.348  2.4719  0.5489  0.4929
  193TRP    NE1 2563   2.335   4.393   9.233  0.0726  0.0979 -0.3540
  193TRP    HE1 2564   2.278   4.337   9.289 -1.3450  0.9672 -0.9043
  193TRP    CE2 2565   2.380   4.351   9.111  0.3221 -0.1719 -0.1712
  193TRP    CD2 2566   2.467   4.444   9.055 -0.1919  0.3887 -0.0459
  193TRP    CE3 2567   2.506   4.430   8.925  0.0194 -0.1514  0.0709
  193TRP    HE3 2568   2.560   4.507   8.872  0.7084 -0.5406  0.1959
  193TRP    CZ3 2569   2.484   4.310   8.864 -1.1136  0.2834 -0.4025
  193TRP    HZ3 2570   2.542   4.287   8.775  0.4112  0.0881  0.6004
  193TRP    CZ2 2571   2.349   4.236   9.045  0.3978 -0.5510  0.4487
  193TRP    HZ2 2572   2.281   4.175   9.103  0.9208  0.7476  2.5255
  193TRP    CH2 2573   2.411   4.210   8.926 -0.0125 -0.1936  0.1521
  193TRP    HH2 2574   2.403   4.114   8.878  0.3166 -2.0256  3.5183
  193TRP      C 2575   2.761   4.796   9.119 -0.5292  0.2535  0.1909
  193TRP      O 2576   2.791   4.832   9.005  0.4959  0.0549  0.3826
  194ASP      N 2577   2.816   4.857   9.226 -0.0821  0.2964 -0.0597
  194ASP     HN 2578   2.789   4.818   9.314  1.8476  2.5300  1.6518
  194ASP     CA 2579   2.906   4.968   9.232 -0.1636  0.3516  0.1479
  194ASP     HA 2580   2.898   5.027   9.142  0.4830  0.6470  0.2769
  194ASP     CB 2581   2.875   5.050   9.358 -0.2826  0.1735  0.2353
  194ASP    HB1 2582   2.940   5.139   9.374 -0.4857  0.4050 -0.1914
  194ASP    HB2 2583   2.883   4.981   9.445 -0.6335  0.0205  0.1463
  194ASP     CG 2584   2.731   5.101   9.357 -0.4364 -0.2563  0.0621
  194ASP    OD1 2585   2.667   5.110   9.249 -0.1716 -0.3754 -0.1077
  194ASP    OD2 2586   2.682   5.141   9.466  0.1227  0.1218  0.1850
  194ASP      C 2587   3.049   4.927   9.237 -0.1473  0.4210  0.2445
  194ASP      O 2588   3.140   5.009   9.248  0.2025  0.0374  0.2357
  195THR      N 2589   3.097   4.802   9.224 -0.3525  0.4485 -0.8681
  195THR     HN 2590   3.027   4.732   9.236 -0.1324  0.6962  3.2589
  195THR     CA 2591   3.234   4.762   9.223 -0.4200  0.1528  0.4079
  195THR     HA 2592   3.296   4.850   9.217 -3.7224  2.6426  0.1360
  195THR     CB 2593   3.292   4.699   9.347  0.5284 -0.1490 -0.1760
  195THR     HB 2594   3.403   4.688   9.344  0.5050 -1.6734  2.1515
  195THR    OG1 2595   3.232   4.576   9.383 -0.7231  0.3635 -0.4480
  195THR    HG1 2596   3.227   4.584   9.478  2.7317  2.1675 -0.2507
  195THR    CG2 2597   3.253   4.791   9.464 -0.5341  0.1672 -0.7631
  195THR   HG21 2598   3.319   4.880   9.459  0.3758 -0.5517 -2.1458
  195THR   HG22 2599   3.273   4.735   9.558  0.7369  0.0730 -1.0710
  195THR   HG23 2600   3.148   4.826   9.465 -0.3200  0.9216 -1.9635
  195THR      C 2601   3.272   4.684   9.102 -0.1357 -0.0878  0.6520
  195THR      O 2602   3.389   4.650   9.083 -0.4557 -0.7250 -0.2485
  196ASN      N 2603   3.177   4.649   9.014  0.0783  0.0523  0.3624
  196ASN     HN 2604   3.082   4.680   9.018  0.8317  2.6712 -0.5310
  196ASN     CA 2605   3.204   4.564   8.902  0.1518  0.5627 -0.0051
  196ASN     HA 2606   3.263   4.481   8.939  2.1455  0.8477 -2.2759
  196ASN     CB 2607   3.070   4.538   8.832  0.3045 -0.2330 -0.0124
  196ASN    HB1 2608   3.086   4.501   8.729  1.5133 -0.9172  0.4042
  196ASN    HB2 2609   3.005   4.629   8.825  1.4452  0.9108  2.6652
  196ASN     CG 2610   2.996   4.424   8.900  0.4939 -0.2789  0.1171
  196ASN    OD1 2611   3.048   4.338   8.971  0.8477 -0.1872 -0.0296
  196ASN    ND2 2612   2.866   4.419   8.859  0.4309 -0.1234  0.2985
  196ASN   HD21 2613   2.803   4.348   8.891 -0.6063  0.0878 -1.1808
  196ASN   HD22 2614   2.835   4.493   8.800  0.2175  0.2859  0.9084
  196ASN      C 2615   3.294   4.631   8.803 -0.4403  0.0640 -0.8931
  196ASN      O 2616   3.272   4.745   8.762  0.2799  0.4567 -0.2086
  197GLU      N 2617   3.392   4.555   8.750  0.1252 -0.2291  0.5246
  197GLU     HN 2618   3.422   4.468   8.788 -1.0611 -0.4791  0.9188
  197GLU     CA 2619   3.481   4.604   8.650  0.0825 -0.1284  0.5361
  197GLU     HA 2620   3.440   4.687   8.594  0.7881  0.0482  0.2690
  197GLU     CB 2621   3.610   4.650   8.721  0.2213  0.1843  0.0905
  197GLU    HB1 2622   3.655   4.569   8.782  1.0251  1.8317  1.7731
  197GLU    HB2 2623   3.581   4.724   8.799  1.6940 -0.7379  1.5688
  197GLU     CG 2624   3.715   4.710   8.628  0.5018 -1.1293 -0.4658
  197GLU    HG1 2625   3.672   4.799   8.577 -0.6029 -0.1259  2.0495
  197GLU    HG2 2626   3.745   4.629   8.559 -0.0612 -3.3245  1.7251
  197GLU     CD 2627   3.844   4.758   8.693 -0.1927 -0.0576  0.1574
  197GLU    OE1 2628   3.848   4.758   8.819  0.1082 -0.1173  0.1510
  197GLU    OE2 2629   3.940   4.801   8.623 -0.2713 -0.2422 -0.0641
  197GLU      C 2630   3.508   4.489   8.559  0.1806  0.4223 -0.1500
  197GLU      O 2631   3.545   4.381   8.604 -0.1274  0.3901  0.0355
  198CYS      N 2632   3.497   4.506   8.427  0.0815 -0.1671 -0.2233
  198CYS     HN 2633   3.458   4.591   8.390 -1.5751 -1.0113 -0.5084
  198CYS     CA 2634   3.538   4.412   8.327 -0.3419 -0.3780 -0.2000
  198CYS     HA 2635   3.510   4.313   8.362  0.0466 -0.3124  0.3148
  198CYS     CB 2636   3.473   4.449   8.194 -0.1896 -0.1671 -0.2161
  198CYS    HB1 2637   3.480   4.557   8.165 -3.2330  0.1736 -0.0509
  198CYS    HB2 2638   3.362   4.446   8.202 -0.3355  2.0073 -0.7358
  198CYS     SG 2639   3.509   4.337   8.056 -0.0663 -0.2941 -0.0808
  198CYS      C 2640   3.686   4.409   8.309 -0.3675 -0.0010 -0.4790
  198CYS      O 2641   3.749   4.510   8.280  0.6771 -0.4723  0.0787
  199ARG      N 2642   3.753   4.296   8.337 -0.4329  0.0772 -0.0077
  199ARG     HN 2643   3.709   4.209   8.359  0.4669 -0.5813 -0.7332
  199ARG     CA 2644   3.896   4.291   8.345 -0.4539 -0.4149  0.1396
  199ARG     HA 2645   3.933   4.337   8.254 -1.0599 -2.4789 -1.2123
  199ARG     CB 2646   3.970   4.351   8.466 -0.1571  0.3503 -0.4136
  199ARG    HB1 2647   3.984   4.460   8.447  1.9161  0.2158  0.1636
  199ARG    HB2 2648   4.074   4.313   8.475  0.5994  2.4074  0.1367
  199ARG     CG 2649   3.883   4.348   8.592  0.2033 -0.5254 -0.1842
  199ARG    HG1 2650   3.849   4.243   8.604  1.8282 -0.9669  0.8918
  199ARG    HG2 2651   3.788   4.404   8.575  0.4363  0.3239  1.1912
  199ARG     CD 2652   3.955   4.405   8.714  0.7558  0.1116 -0.8050
  199ARG    HD1 2653   3.880   4.427   8.792 -2.2099  0.6186 -3.5619
  199ARG    HD2 2654   4.010   4.500   8.696  0.5532  0.1483 -1.2563
  199ARG     NE 2655   4.052   4.299   8.753  0.3934  0.0846  0.0299
  199ARG     HE 2656   4.053   4.213   8.700  1.9985  0.3212 -0.3778
  199ARG     CZ 2657   4.133   4.299   8.862  0.7904  0.0752 -0.2634
  199ARG    NH1 2658   4.143   4.396   8.958  0.5834 -0.1546 -0.0090
  199ARG   HH11 2659   4.085   4.477   8.952  0.3007 -0.1944  1.5869
  199ARG   HH12 2660   4.192   4.374   9.042  0.7278 -0.1379 -0.0896
  199ARG    NH2 2661   4.218   4.193   8.878  0.2578 -0.3187 -0.0252
  199ARG   HH21 2662   4.223   4.117   8.814  1.4713 -1.1384  0.9973
  199ARG   HH22 2663   4.270   4.182   8.962  1.3100 -2.6739 -0.9034
  199ARG      C 2664   3.936   4.148   8.344  0.1793 -0.2433  0.3548
  199ARG      O 2665   3.849   4.062   8.358  0.2622 -0.3838  0.0305
  200PRO      N 2666   4.055   4.105   8.316  0.1991 -0.1914  0.3587
  200PRO     CD 2667   4.145   4.170   8.222 -0.3370 -0.0711 -0.0726
  200PRO    HD1 2668   4.154   4.276   8.254 -2.1819 -0.0650  0.5334
  200PRO    HD2 2669   4.107   4.155   8.118  0.7242 -0.7143 -0.3853
  200PRO     CA 2670   4.116   3.993   8.381 -0.0856 -0.4939  0.1106
  200PRO     HA 2671   4.083   3.901   8.336 -0.6935  0.0700 -0.6135
  200PRO     CB 2672   4.267   4.013   8.365 -0.1818  0.0338 -0.1387
  200PRO    HB1 2673   4.326   3.920   8.355  0.3546  0.3401  0.1617
  200PRO    HB2 2674   4.305   4.072   8.451  1.3842 -3.5350  1.8262
  200PRO     CG 2675   4.279   4.097   8.237 -0.2140  0.1548 -0.0632
  200PRO    HG1 2676   4.362   4.170   8.244  0.6336 -0.7221 -0.6273
  200PRO    HG2 2677   4.302   4.048   8.139  0.8717  0.0601  0.2250
  200PRO      C 2678   4.074   3.974   8.523  0.3064 -0.4016  0.2425
  200PRO      O 2679   4.088   4.067   8.602 -0.3011  0.0868 -0.2139
  201THR      N 2680   4.012   3.859   8.558 -0.9582  0.1784 -0.0507
  201THR     HN 2681   3.997   3.789   8.489  0.0822 -0.7497  0.6374
  201THR     CA 2682   3.965   3.832   8.690 -0.0832  0.3950  0.3130
  201THR     HA 2683   3.915   3.916   8.736  2.4172  2.1113  0.0959
  201THR     CB 2684   3.873   3.713   8.701 -0.1380  0.3646 -0.4136
  201THR     HB 2685   3.847   3.685   8.805  0.6008  2.2769  0.3463
  201THR    OG1 2686   3.923   3.597   8.636 -0.6878  0.0260 -0.2333
  201THR    HG1 2687   3.964   3.625   8.554 -0.6687  1.3472  0.2039
  201THR    CG2 2688   3.744   3.752   8.627 -0.2909  0.1954 -0.2354
  201THR   HG21 2689   3.691   3.839   8.670  0.3073  0.0146  0.9087
  201THR   HG22 2690   3.677   3.663   8.631 -1.2552  0.7860 -1.9757
  201THR   HG23 2691   3.764   3.773   8.520  1.3151  0.8621  0.1610
  201THR      C 2692   4.079   3.818   8.785 -0.0905  0.4211  0.3267
  201THR      O 2693   4.194   3.804   8.743 -0.3962 -0.2366 -0.3099
  202GLU      N 2694   4.056   3.831   8.917 -0.8880  0.2179  0.2124
  202GLU     HN 2695   3.965   3.853   8.952 -0.4110  0.0918  1.5837
  202GLU     CA 2696   4.151   3.810   9.021 -0.8152 -0.2693  0.0508
  202GLU     HA 2697   4.236   3.874   9.002  1.1996 -2.2118  1.8804
  202GLU     CB 2698   4.103   3.859   9.159 -0.2165  0.1406  0.1160
  202GLU    HB1 2699   4.006   3.807   9.171 -0.2143 -0.1335 -0.9090
  202GLU    HB2 2700   4.103   3.970   9.150  1.3747  0.0430 -2.0472
  202GLU     CG 2701   4.195   3.822   9.276  0.4781 -0.1091 -0.4984
  202GLU    HG1 2702   4.295   3.844   9.233 -1.1146  2.6776 -3.2479
  202GLU    HG2 2703   4.185   3.714   9.300 -1.0043 -0.5953 -2.8665
  202GLU     CD 2704   4.175   3.913   9.396 -0.5952 -0.5838 -0.3060
  202GLU    OE1 2705   4.141   3.862   9.506 -0.2155 -0.1890 -0.0008
  202GLU    OE2 2706   4.197   4.037   9.386 -0.5588 -0.6253 -0.7410
  202GLU      C 2707   4.209   3.674   9.035  0.0444  0.0032 -0.7719
  202GLU      O 2708   4.330   3.651   9.039  0.0415  0.0659 -0.3145
  203PHE      N 2709   4.121   3.572   9.029 -0.1517  0.0733  0.7251
  203PHE     HN 2710   4.028   3.603   9.014 -0.2477  2.1654  4.4149
  203PHE     CA 2711   4.151   3.432   9.031  0.4075  0.1830  0.2214
  203PHE     HA 2712   4.210   3.418   9.120  0.4013 -0.2642  0.1584
  203PHE     CB 2713   4.024   3.347   9.043  0.3860  0.1544 -0.2006
  203PHE    HB1 2714   3.952   3.373   8.962  1.8161  0.2032 -1.4943
  203PHE    HB2 2715   3.969   3.371   9.137 -1.8196 -1.5022 -0.9587
  203PHE     CG 2716   4.046   3.199   9.046  0.5695  0.1801 -0.2544
  203PHE    CD1 2717   3.983   3.123   8.950 -0.3071  0.0402  0.4107
  203PHE    HD1 2718   3.914   3.161   8.876 -0.1227  0.6636  0.5544
  203PHE    CE1 2719   4.012   2.989   8.940  0.1840  0.1760 -0.0446
  203PHE    HE1 2720   3.969   2.931   8.859 -1.0987  0.4343  0.4353
  203PHE     CZ 2721   4.089   2.923   9.033 -0.3054  0.0356  0.2613
  203PHE     HZ 2722   4.116   2.819   9.029  2.3704  0.6905 -0.8957
  203PHE    CD2 2723   4.123   3.135   9.139  0.0751 -0.5916 -0.3675
  203PHE    HD2 2724   4.181   3.202   9.201  0.8391  0.1474 -1.8387
  203PHE    CE2 2725   4.147   2.999   9.132  0.2387 -0.6074  0.4416
  203PHE    HE2 2726   4.214   2.953   9.203 -0.6376  0.5818  2.1412
  203PHE      C 2727   4.239   3.400   8.915  0.2079  0.4129  0.0061
  203PHE      O 2728   4.345   3.340   8.935 -0.1578 -0.0795  0.4736
  204ALA      N 2729   4.209   3.451   8.794  0.2483  0.3050 -0.0484
  204ALA     HN 2730   4.133   3.514   8.783  0.5905  0.8951  0.8766
  204ALA     CA 2731   4.299   3.440   8.684  0.2733  0.4513 -0.0437
  204ALA     HA 2732   4.307   3.335   8.659 -1.7351  0.6754 -1.9119
  204ALA     CB 2733   4.242   3.517   8.563 -0.6390  0.3840  0.3366
  204ALA    HB1 2734   4.230   3.626   8.578 -1.7868  0.3384 -0.1727
  204ALA    HB2 2735   4.141   3.479   8.535 -1.6353  1.8582  1.7198
  204ALA    HB3 2736   4.304   3.514   8.471 -2.6894  2.8545 -1.2764
  204ALA      C 2737   4.437   3.489   8.708  0.3312  0.3624 -0.1875
  204ALA      O 2738   4.536   3.416   8.702  0.3708  0.4214 -0.2554
  205VAL      N 2739   4.451   3.614   8.757  0.2728  0.2994 -0.0092
  205VAL     HN 2740   4.372   3.674   8.768 -0.1139  0.4185 -2.6757
  205VAL     CA 2741   4.580   3.673   8.774  0.5521 -0.2341 -0.2480
  205VAL     HA 2742   4.637   3.662   8.683 -1.8777 -2.4370 -1.6331
  205VAL     CB 2743   4.565   3.821   8.796 -0.1315 -0.3106 -0.1708
  205VAL     HB 2744   4.493   3.838   8.879  0.1557 -1.6060  0.3771
  205VAL    CG1 2745   4.693   3.891   8.846 -0.4527  0.5262 -0.5069
  205VAL   HG11 2746   4.785   3.849   8.798 -1.6231 -1.9106 -0.8082
  205VAL   HG12 2747   4.714   3.852   8.948  0.5082 -1.3373 -1.3633
  205VAL   HG13 2748   4.686   4.001   8.837 -0.8882  0.5452  0.0046
  205VAL    CG2 2749   4.513   3.898   8.674 -0.3355  0.3902  0.3502
  205VAL   HG21 2750   4.429   3.847   8.622 -0.4091 -0.4213  1.2450
  205VAL   HG22 2751   4.594   3.892   8.597  1.0590 -1.7655  1.8658
  205VAL   HG23 2752   4.488   4.003   8.699 -1.3474  0.2888 -0.1835
  205VAL      C 2753   4.661   3.608   8.882 -0.0498  0.2207  0.4871
  205VAL      O 2754   4.780   3.585   8.867 -0.2014 -0.0499 -0.3671
  206ARG      N 2755   4.599   3.561   8.992  0.1532  0.4030  0.6807
  206ARG     HN 2756   4.500   3.565   9.001 -0.0044 -3.2435  2.3830
  206ARG     CA 2757   4.663   3.497   9.102 -0.1800 -0.3326  0.4519
  206ARG     HA 2758   4.761   3.541   9.116  0.3495 -1.3327 -0.0310
  206ARG     CB 2759   4.586   3.517   9.234 -0.2147 -0.4174  0.4446
  206ARG    HB1 2760   4.577   3.627   9.245 -1.9853 -0.3646 -1.0336
  206ARG    HB2 2761   4.656   3.480   9.313  0.7275 -0.7900 -0.5409
  206ARG     CG 2762   4.458   3.435   9.254 -0.3370 -0.3075  0.1203
  206ARG    HG1 2763   4.493   3.333   9.277  0.8362  0.3150  1.2595
  206ARG    HG2 2764   4.403   3.430   9.158  0.1498  1.7866 -0.3275
  206ARG     CD 2765   4.383   3.470   9.383 -0.2810  0.0503  0.0593
  206ARG    HD1 2766   4.337   3.571   9.383  1.1837  0.7738 -1.9689
  206ARG    HD2 2767   4.445   3.460   9.474  1.9574 -0.1834 -1.4227
  206ARG     NE 2768   4.271   3.372   9.398 -0.1375 -0.1877 -0.4254
  206ARG     HE 2769   4.183   3.414   9.417  0.3287  0.6952 -0.1275
  206ARG     CZ 2770   4.286   3.253   9.463  0.1228  0.0492 -0.0484
  206ARG    NH1 2771   4.406   3.189   9.474 -0.0903 -0.3642 -0.1086
  206ARG   HH11 2772   4.482   3.233   9.427 -0.2510  1.1503  0.9683
  206ARG   HH12 2773   4.421   3.101   9.519  2.0500 -0.2913 -0.5716
  206ARG    NH2 2774   4.169   3.197   9.507  0.4625 -0.9326 -0.3718
  206ARG   HH21 2775   4.089   3.248   9.478  1.3004  0.8936  0.3475
  206ARG   HH22 2776   4.161   3.104   9.543 -1.0716 -0.0310  1.8332
  206ARG      C 2777   4.685   3.351   9.082 -0.7565 -0.4146  0.3866
  206ARG      O 2778   4.750   3.281   9.159  0.5927  0.0408 -0.2903
  207SER      N 2779   4.630   3.296   8.972 -0.0480 -0.1645 -0.1025
  207SER     HN 2780   4.558   3.342   8.922  1.0240  2.6768  0.7893
  207SER     CA 2781   4.656   3.166   8.919 -0.0792  0.1781 -0.9713
  207SER     HA 2782   4.670   3.097   9.001 -0.4859 -1.5205 -2.2700
  207SER     CB 2783   4.552   3.096   8.830 -0.1179 -0.1218 -0.6926
  207SER    HB1 2784   4.579   2.989   8.812 -2.4944 -0.8113 -0.4781
  207SER    HB2 2785   4.541   3.148   8.732 -0.0818 -2.3331 -1.9368
  207SER     OG 2786   4.435   3.087   8.909  0.3865 -0.3246  0.0425
  207SER    HG1 2787   4.402   3.176   8.921  0.7384 -0.0613 -0.8240
  207SER      C 2788   4.778   3.166   8.833  0.0592  0.2229 -0.7766
  207SER      O 2789   4.821   3.059   8.792  0.4679  0.0412  0.1098
  208GLY      N 2790   4.837   3.284   8.805  0.3737  0.2289 -0.0851
  208GLY     HN 2791   4.797   3.367   8.842 -0.3950 -0.1667 -0.0095
  208GLY     CA 2792   4.953   3.304   8.724 -0.0599  0.2736 -0.6968
  208GLY    HA1 2793   5.022   3.224   8.750  0.7544  2.1943  4.0221
  208GLY    HA2 2794   4.989   3.401   8.755 -3.0202  1.2999 -0.2276
  208GLY      C 2795   4.925   3.304   8.577 -0.0712 -0.2243 -0.6971
  208GLY      O 2796   5.016   3.269   8.501  0.0726  0.0765 -0.6669
  209LEU      N 2797   4.806   3.348   8.533 -0.2304  0.1123  0.0494
  209LEU     HN 2798   4.750   3.387   8.606  1.7825 -0.6049  2.1101
  209LEU     CA 2799   4.761   3.349   8.397  0.0146 -0.0752 -0.0342
  209LEU     HA 2800   4.810   3.274   8.337 -1.2693 -2.3323  1.5741
  209LEU     CB 2801   4.608   3.338   8.386  0.0208 -0.3038  0.0972
  209LEU    HB1 2802   4.571   3.352   8.282  1.5253  1.7155 -0.2281
  209LEU    HB2 2803   4.568   3.423   8.445  4.1830  1.0335  1.3783
  209LEU     CG 2804   4.540   3.210   8.437 -0.1378 -0.1180  0.3550
  209LEU     HG 2805   4.544   3.211   8.548 -0.3870 -1.0679  0.3871
  209LEU    CD1 2806   4.393   3.197   8.394  0.0113  0.4901 -0.3539
  209LEU   HD11 2807   4.338   3.283   8.439 -0.6810 -0.0814 -0.0750
  209LEU   HD12 2808   4.341   3.102   8.417  0.6076  0.2252 -0.0910
  209LEU   HD13 2809   4.386   3.207   8.283 -0.4080 -0.7071 -0.4434
  209LEU    CD2 2810   4.606   3.077   8.397  0.5889  0.3030  0.1462
  209LEU   HD21 2811   4.558   2.989   8.444  1.5598 -0.9343 -1.1073
  209LEU   HD22 2812   4.716   3.090   8.411  0.7116 -0.5839  0.0673
  209LEU   HD23 2813   4.594   3.065   8.287  0.5118  0.0845  0.1775
  209LEU      C 2814   4.811   3.472   8.330 -0.1548 -0.2292 -0.4429
  209LEU      O 2815   4.759   3.513   8.226 -0.4390  0.0103 -0.2069
  210LEU      N 2816   4.926   3.524   8.376  0.0790 -0.4156 -0.8090
  210LEU     HN 2817   4.978   3.482   8.450  0.5091  0.7746 -0.4213
  210LEU     CA 2818   5.007   3.627   8.320 -0.4225  0.3299 -0.1861
  210LEU     HA 2819   4.960   3.723   8.306  1.1729  0.7519 -3.6509
  210LEU     CB 2820   5.133   3.662   8.401 -0.0295 -0.5079 -0.4150
  210LEU    HB1 2821   5.190   3.742   8.349  2.3759 -1.5631  0.4505
  210LEU    HB2 2822   5.198   3.573   8.411 -0.3964 -0.6589  0.9703
  210LEU     CG 2823   5.106   3.682   8.552  0.2069 -0.7251 -0.3431
  210LEU     HG 2824   5.068   3.592   8.605  0.2204 -1.0134 -0.8186
  210LEU    CD1 2825   5.236   3.717   8.625 -0.5369  0.5054  0.4260
  210LEU   HD11 2826   5.213   3.723   8.734 -1.8582  0.7443  0.1490
  210LEU   HD12 2827   5.269   3.822   8.607 -0.2163  0.0605 -1.9187
  210LEU   HD13 2828   5.318   3.646   8.602  0.8933  2.4854 -0.9343
  210LEU    CD2 2829   5.011   3.801   8.575 -0.1516 -1.1211  0.2426
  210LEU   HD21 2830   5.055   3.899   8.546 -1.4451 -0.1668  1.3350
  210LEU   HD22 2831   4.991   3.804   8.684  0.8565  1.9151  0.4326
  210LEU   HD23 2832   4.918   3.791   8.516 -0.5150 -1.2115  0.8201
  210LEU      C 2833   5.064   3.597   8.185  0.0888  0.2648  0.0415
  210LEU      O 2834   5.064   3.685   8.099 -0.0342 -0.1035 -0.3401
  211THR      N 2835   5.105   3.470   8.166 -0.2088  0.1849 -0.0621
  211THR     HN 2836   5.111   3.405   8.241 -0.9052 -0.1818 -0.3116
  211THR     CA 2837   5.144   3.414   8.040 -0.2065  0.1775 -0.0574
  211THR     HA 2838   5.228   3.475   8.013  0.7665  0.0436  2.3972
  211THR     CB 2839   5.183   3.269   8.043  0.0068  0.2335 -0.0922
  211THR     HB 2840   5.096   3.204   8.069  0.0192  0.4211  0.4132
  211THR    OG1 2841   5.290   3.248   8.133 -0.0295  0.3479 -0.0238
  211THR    HG1 2842   5.278   3.288   8.220  1.3103 -0.8095  0.7528
  211THR    CG2 2843   5.246   3.218   7.912  0.4052 -0.4765  0.3659
  211THR   HG21 2844   5.166   3.209   7.834 -0.5575 -3.7051  1.5781
  211THR   HG22 2845   5.291   3.119   7.932  1.8715 -0.2379 -1.4582
  211THR   HG23 2846   5.322   3.290   7.876 -0.7476  0.3071 -0.6291
  211THR      C 2847   5.043   3.434   7.933  0.3035 -0.3287 -0.6443
  211THR      O 2848   5.073   3.471   7.820 -0.1464 -0.2064 -0.7265
  212VAL      N 2849   4.915   3.404   7.961  0.4170 -0.2763 -0.0467
  212VAL     HN 2850   4.889   3.358   8.045  2.2626 -0.2035  0.6033
  212VAL     CA 2851   4.806   3.417   7.868  0.4783  0.1072 -0.0670
  212VAL     HA 2852   4.819   3.354   7.782  0.5296  0.1121 -0.0623
  212VAL     CB 2853   4.680   3.358   7.924  0.2904  0.0492 -0.5503
  212VAL     HB 2854   4.654   3.414   8.017  0.7281 -1.3864  0.4720
  212VAL    CG1 2855   4.563   3.363   7.825  0.1001  0.9206 -0.2923
  212VAL   HG11 2856   4.470   3.320   7.869  1.2700  1.4797  2.9622
  212VAL   HG12 2857   4.589   3.307   7.732  0.7857 -0.0411  0.4563
  212VAL   HG13 2858   4.542   3.466   7.788 -0.6183  0.6994 -0.5321
  212VAL    CG2 2859   4.711   3.215   7.973  0.0249  0.1062 -0.2116
  212VAL   HG21 2860   4.794   3.204   8.046  2.4752 -0.3159 -2.8628
  212VAL   HG22 2861   4.733   3.151   7.885 -0.1444  1.9318 -1.6670
  212VAL   HG23 2862   4.623   3.167   8.020 -0.2263  2.9933  2.5791
  212VAL      C 2863   4.786   3.555   7.814  0.0800  0.1070  0.0783
  212VAL      O 2864   4.769   3.572   7.694 -0.1551  0.2238  0.1268
  213MET      N 2865   4.795   3.664   7.893 -0.3165  0.1319  0.0884
  213MET     HN 2866   4.814   3.663   7.991 -1.8365  0.8183  0.4297
  213MET     CA 2867   4.782   3.799   7.848  0.1152  0.3263  0.5473
  213MET     HA 2868   4.681   3.792   7.811  0.6166 -1.7474 -0.5771
  213MET     CB 2869   4.800   3.898   7.964 -0.3763  0.6789  0.3235
  213MET    HB1 2870   4.792   3.998   7.915 -3.4501  0.3096 -0.1185
  213MET    HB2 2871   4.897   3.871   8.011 -0.2113 -0.5136 -0.6664
  213MET     CG 2872   4.691   3.888   8.070  0.2037 -0.2489  0.8431
  213MET    HG1 2873   4.687   3.783   8.108  1.3063 -1.0562 -1.1296
  213MET    HG2 2874   4.596   3.903   8.015  0.6907  1.3170  0.3892
  213MET     SD 2875   4.686   4.019   8.196 -0.1063  0.1221  0.4488
  213MET     CE 2876   4.822   3.955   8.298  0.3030 -0.0961 -0.2311
  213MET    HE1 2877   4.912   3.941   8.235  0.6134 -0.3636  0.2690
  213MET    HE2 2878   4.796   3.850   8.324  0.4910  0.1856  1.1283
  213MET    HE3 2879   4.846   4.011   8.390 -0.2567 -1.3554  0.7145
  213MET      C 2880   4.874   3.846   7.741 -0.0462 -0.5296  0.0253
  213MET      O 2881   4.836   3.919   7.649  0.1151 -0.0152  0.3651
  214VAL      N 2882   5.004   3.812   7.748  0.1235  0.0922 -0.0067
  214VAL     HN 2883   5.029   3.742   7.814 -2.1184  1.0993  2.0944
  214VAL     CA 2884   5.103   3.876   7.668  0.3728  0.0327  0.2533
  214VAL     HA 2885   5.069   3.968   7.623 -1.4176 -1.0331 -0.6784
  214VAL     CB 2886   5.222   3.907   7.754  0.4081  0.2923  0.1116
  214VAL     HB 2887   5.260   3.815   7.803 -0.7551 -1.3118 -1.8485
  214VAL    CG1 2888   5.337   3.982   7.685 -0.0435  0.0748 -0.8895
  214VAL   HG11 2889   5.403   4.019   7.766 -1.7338 -1.2464  1.1863
  214VAL   HG12 2890   5.296   4.066   7.625 -1.5096  0.9163  1.1818
  214VAL   HG13 2891   5.409   3.919   7.629  0.7841  1.3461 -1.3055
  214VAL    CG2 2892   5.187   3.999   7.873 -0.1767 -0.2444  0.3595
  214VAL   HG21 2893   5.127   4.087   7.841 -1.2483 -0.8790  0.5510
  214VAL   HG22 2894   5.278   4.049   7.912  0.1996 -0.2649 -0.4738
  214VAL   HG23 2895   5.129   3.954   7.957  0.4974 -0.5584  0.6564
  214VAL      C 2896   5.157   3.786   7.562  0.0577  0.0023  0.1171
  214VAL      O 2897   5.168   3.817   7.444  0.1663  0.9996  0.3778
  215TRP      N 2898   5.196   3.663   7.600  0.3576 -0.0058 -0.2169
  215TRP     HN 2899   5.208   3.639   7.697  0.1622 -1.4074 -0.5189
  215TRP     CA 2900   5.276   3.583   7.513  0.2006 -0.2128 -0.1722
  215TRP     HA 2901   5.345   3.653   7.468 -2.4135  2.4895 -0.2234
  215TRP     CB 2902   5.358   3.490   7.604  0.0890  0.1977  0.3483
  215TRP    HB1 2903   5.428   3.425   7.547 -0.6520 -0.9308  0.6995
  215TRP    HB2 2904   5.287   3.427   7.662 -1.3694  1.9492  0.5715
  215TRP     CG 2905   5.458   3.556   7.694  0.2722 -0.0464  0.3222
  215TRP    CD1 2906   5.439   3.569   7.828 -0.1792 -0.4737  0.3001
  215TRP    HD1 2907   5.372   3.519   7.897  1.4679 -0.2975  2.1033
  215TRP    NE1 2908   5.522   3.668   7.873  0.2187 -0.3674 -0.6560
  215TRP    HE1 2909   5.531   3.693   7.967 -2.7583  0.4413 -0.4976
  215TRP    CE2 2910   5.597   3.722   7.772 -0.2880  0.6539 -0.5016
  215TRP    CD2 2911   5.550   3.659   7.657 -0.2107  0.1765 -0.2738
  215TRP    CE3 2912   5.601   3.695   7.537 -0.0106 -0.2849 -0.3305
  215TRP    HE3 2913   5.577   3.655   7.440  0.2241  0.3241 -0.6484
  215TRP    CZ3 2914   5.702   3.789   7.535 -0.2933  0.0197 -0.2727
  215TRP    HZ3 2915   5.749   3.822   7.444 -0.3155  0.7807 -0.0182
  215TRP    CZ2 2916   5.686   3.824   7.773 -0.2529  0.6220  0.3480
  215TRP    HZ2 2917   5.723   3.883   7.855 -0.5293  2.3151 -0.6963
  215TRP    CH2 2918   5.732   3.862   7.648 -0.3417 -0.3883  0.0023
  215TRP    HH2 2919   5.812   3.934   7.646 -0.6136 -0.0812 -2.2956
  215TRP      C 2920   5.203   3.502   7.412  0.7197 -0.8225 -0.0709
  215TRP      O 2921   5.250   3.485   7.300  0.4959 -0.2993 -0.2491
  216VAL      N 2922   5.075   3.470   7.438  0.5595 -0.2428 -0.1230
  216VAL     HN 2923   5.027   3.503   7.520  0.5971 -1.1433  0.2721
  216VAL     CA 2924   4.990   3.400   7.347  0.3797 -0.6510  0.3521
  216VAL     HA 2925   5.043   3.312   7.313  0.1994 -0.5661 -0.1575
  216VAL     CB 2926   4.865   3.350   7.413 -0.3618 -0.0010 -0.5285
  216VAL     HB 2927   4.800   3.429   7.456 -0.5173 -1.3165  1.8644
  216VAL    CG1 2928   4.780   3.260   7.321 -0.4476 -0.8133  0.3267
  216VAL   HG11 2929   4.691   3.226   7.378 -0.1979  0.0504  1.2632
  216VAL   HG12 2930   4.835   3.170   7.286 -0.4045  0.0190 -1.8694
  216VAL   HG13 2931   4.741   3.312   7.231 -0.2247 -2.2476 -0.6343
  216VAL    CG2 2932   4.907   3.264   7.534 -0.2570  0.7118 -0.0537
  216VAL   HG21 2933   4.970   3.181   7.495 -0.2039  1.5684 -1.9382
  216VAL   HG22 2934   4.814   3.219   7.574 -1.0204  0.2242 -2.2284
  216VAL   HG23 2935   4.963   3.324   7.608  1.0880  0.0912 -0.5272
  216VAL      C 2936   4.945   3.476   7.227  0.4909 -0.0626  0.6827
  216VAL      O 2937   4.928   3.416   7.121 -0.2920  0.4000  0.5378
  217SER      N 2938   4.928   3.610   7.236  0.0953 -0.0485 -0.1800
  217SER     HN 2939   4.905   3.651   7.324  0.9894 -1.5398  0.8046
  217SER     CA 2940   4.901   3.692   7.122  0.0486  0.2681  0.0600
  217SER     HA 2941   4.835   3.644   7.052 -1.4203 -1.0796  2.2563
  217SER     CB 2942   4.838   3.827   7.159  0.2912  0.3954  0.0166
  217SER    HB1 2943   4.738   3.802   7.201  0.0900 -0.5555 -1.0043
  217SER    HB2 2944   4.823   3.905   7.081  0.9995  1.3680  0.8275
  217SER     OG 2945   4.913   3.888   7.263 -0.0751 -0.3628  0.7388
  217SER    HG1 2946   4.974   3.938   7.208 -0.4751 -1.1733 -0.4765
  217SER      C 2947   5.023   3.723   7.042 -0.3125  0.2585 -0.4946
  217SER      O 2948   5.011   3.765   6.927 -0.7344  0.2130 -0.4697
  218SER      N 2949   5.140   3.713   7.107 -0.3848  0.3357 -0.3500
  218SER     HN 2950   5.143   3.669   7.196 -1.4872 -1.3703 -1.1109
  218SER     CA 2951   5.265   3.757   7.053 -0.1238  0.0761  0.0378
  218SER     HA 2952   5.251   3.852   7.003 -0.8680  0.5933  1.2051
  218SER     CB 2953   5.380   3.779   7.153  0.0730  0.3334 -0.2414
  218SER    HB1 2954   5.477   3.796   7.102  0.5434  1.9550  1.1118
  218SER    HB2 2955   5.388   3.684   7.210 -3.5076 -1.4386 -2.3170
  218SER     OG 2956   5.351   3.889   7.238  0.2499 -0.0926  0.3793
  218SER    HG1 2957   5.285   3.862   7.302 -0.0730 -0.6654 -0.1873
  218SER      C 2958   5.319   3.663   6.951 -0.1312  0.3296 -0.2002
  218SER      O 2959   5.399   3.696   6.863  0.4035  0.7283  0.4285
  219ILE      N 2960   5.278   3.535   6.956  0.3748  0.1882  0.3909
  219ILE     HN 2961   5.251   3.500   7.045  0.9988  1.2458  1.0233
  219ILE     CA 2962   5.285   3.425   6.866 -0.8844  0.2453  0.2178
  219ILE     HA 2963   5.389   3.400   6.852 -0.9615 -0.9616  1.6117
  219ILE     CB 2964   5.235   3.300   6.931 -0.1143 -0.0058  0.3363
  219ILE     HB 2965   5.130   3.313   6.966 -0.3542 -0.1094 -0.3305
  219ILE    CG2 2966   5.240   3.184   6.830 -0.3367  0.3778 -0.1206
  219ILE   HG21 2967   5.344   3.165   6.798  0.4034  1.3455  1.5392
  219ILE   HG22 2968   5.176   3.213   6.744 -0.5154  3.0643  0.8290
  219ILE   HG23 2969   5.201   3.097   6.888  1.4932 -2.1417 -2.4592
  219ILE    CG1 2970   5.323   3.255   7.049 -0.1733 -0.2094  0.3047
  219ILE   HG11 2971   5.377   3.339   7.098 -0.8651  0.0729  0.5988
  219ILE   HG12 2972   5.411   3.215   6.994  0.7616 -0.7053  2.0937
  219ILE     CD 2973   5.256   3.159   7.147 -0.7997 -0.3693 -0.2739
  219ILE    HD1 2974   5.325   3.139   7.231  0.0486  0.2391 -0.8152
  219ILE    HD2 2975   5.226   3.063   7.101  0.5682 -1.8523  1.7755
  219ILE    HD3 2976   5.169   3.203   7.201  0.5104  1.6731  0.2851
  219ILE      C 2977   5.229   3.449   6.729  0.1022 -0.4379 -0.3172
  219ILE      O 2978   5.297   3.433   6.628 -0.2353 -0.1358 -0.5925
  220PHE      N 2979   5.113   3.517   6.727  0.4720  0.1965 -0.2513
  220PHE     HN 2980   5.065   3.540   6.811 -0.7700  0.4026 -1.0034
  220PHE     CA 2981   5.060   3.575   6.608  0.1024  0.5071  0.0642
  220PHE     HA 2982   5.091   3.507   6.530 -2.9656  0.0735 -0.9212
  220PHE     CB 2983   4.906   3.578   6.621  0.0547 -0.3401 -0.2492
  220PHE    HB1 2984   4.859   3.614   6.527  1.6483  1.2601 -0.4870
  220PHE    HB2 2985   4.885   3.640   6.710  0.0234 -0.4492 -0.1816
  220PHE     CG 2986   4.860   3.439   6.645  0.3108 -0.3883 -0.0305
  220PHE    CD1 2987   4.877   3.344   6.546 -0.6166 -0.1351 -0.4504
  220PHE    HD1 2988   4.918   3.361   6.448 -2.2779  3.4735 -0.7041
  220PHE    CE1 2989   4.837   3.215   6.569  0.1505 -0.2611  0.2286
  220PHE    HE1 2990   4.846   3.145   6.488 -2.1315 -0.6272  0.2305
  220PHE     CZ 2991   4.761   3.185   6.680 -0.4186  0.1556 -0.0435
  220PHE     HZ 2992   4.723   3.085   6.697  1.2903 -0.3994  0.8077
  220PHE    CD2 2993   4.790   3.408   6.759  0.0920  0.4460  0.0702
  220PHE    HD2 2994   4.786   3.488   6.831 -0.6675  0.5981 -0.1411
  220PHE    CE2 2995   4.741   3.281   6.776 -0.5330  0.6075 -0.5118
  220PHE    HE2 2996   4.677   3.260   6.861  0.1575  1.3473  0.2001
  220PHE      C 2997   5.110   3.712   6.577 -0.0597  0.6094  0.2541
  220PHE      O 2998   5.054   3.785   6.495 -0.6446 -0.4745 -0.3351
  221PHE      N 2999   5.227   3.750   6.632  0.0440  0.5314  0.0865
  221PHE     HN 3000   5.266   3.692   6.703 -0.7324  0.5117  0.5143
  221PHE     CA 3001   5.296   3.869   6.595 -0.1242  0.4718 -0.4267
  221PHE     HA 3002   5.238   3.921   6.520  0.0773 -0.2334 -1.0898
  221PHE     CB 3003   5.316   3.966   6.712 -0.3024  0.1033 -0.0909
  221PHE    HB1 3004   5.378   3.931   6.798  0.0463  0.8726 -0.0179
  221PHE    HB2 3005   5.215   3.986   6.752 -0.0648  0.5983  0.2726
  221PHE     CG 3006   5.372   4.094   6.661  0.0737  0.1140  0.3360
  221PHE    CD1 3007   5.310   4.170   6.565 -0.0447  0.4786  0.7013
  221PHE    HD1 3008   5.210   4.152   6.527  0.7960  0.5047 -1.6850
  221PHE    CE1 3009   5.374   4.280   6.513  0.1610 -0.3797 -0.9185
  221PHE    HE1 3010   5.318   4.340   6.442 -0.3197  1.7106  1.0922
  221PHE     CZ 3011   5.502   4.314   6.552 -0.2321 -0.1691  0.2120
  221PHE     HZ 3012   5.554   4.402   6.519 -0.0962 -0.2613  0.1811
  221PHE    CD2 3013   5.491   4.139   6.713  0.0959  0.2091  0.2014
  221PHE    HD2 3014   5.531   4.077   6.792  1.6228 -2.5707 -2.5213
  221PHE    CE2 3015   5.555   4.250   6.662  0.0211  0.3390  0.3884
  221PHE    HE2 3016   5.652   4.274   6.701 -0.5682  0.2530  1.9719
  221PHE      C 3017   5.428   3.829   6.539  0.0495  0.1552  0.2079
  221PHE      O 3018   5.465   3.882   6.434  0.3556 -0.2590  0.1040
  222PHE      N 3019   5.510   3.744   6.604  0.2487  0.2068  0.0268
  222PHE     HN 3020   5.487   3.714   6.697  2.3713  1.6768  1.1187
  222PHE     CA 3021   5.646   3.715   6.570  0.1975  0.0326 -0.0280
  222PHE     HA 3022   5.685   3.814   6.554 -0.7421  0.1228 -2.0940
  222PHE     CB 3023   5.729   3.646   6.679 -0.3721 -0.3562  0.1696
  222PHE    HB1 3024   5.829   3.642   6.631 -0.7323 -2.6772 -0.4960
  222PHE    HB2 3025   5.686   3.545   6.692 -0.9618 -0.4265 -1.9650
  222PHE     CG 3026   5.732   3.724   6.806 -0.4492  0.0643 -0.0858
  222PHE    CD1 3027   5.716   3.861   6.809 -0.4443  0.0630  0.0036
  222PHE    HD1 3028   5.694   3.915   6.717 -0.2938 -1.8864 -1.2467
  222PHE    CE1 3029   5.721   3.932   6.926  0.7408  0.0536 -0.0312
  222PHE    HE1 3030   5.707   4.038   6.915  1.7874  0.0589 -1.6762
  222PHE     CZ 3031   5.750   3.869   7.045 -0.3821 -0.2289  0.1033
  222PHE     HZ 3032   5.772   3.919   7.138 -0.4700 -2.4133  1.3683
  222PHE    CD2 3033   5.753   3.663   6.927 -0.4103  0.3076  0.0319
  222PHE    HD2 3034   5.767   3.556   6.931  0.9381  0.4782  0.1678
  222PHE    CE2 3035   5.769   3.732   7.045  0.2814 -0.1394  0.2077
  222PHE    HE2 3036   5.790   3.677   7.135 -0.8047  3.4000  2.8761
  222PHE      C 3037   5.660   3.646   6.438  0.0944  0.2426 -0.1490
  222PHE      O 3038   5.747   3.674   6.356  0.4284  0.2988  0.2225
  223LEU      N 3039   5.579   3.539   6.427  0.1404  0.2326 -0.3782
  223LEU     HN 3040   5.510   3.518   6.496 -0.4505  0.0583 -1.0145
  223LEU     CA 3041   5.573   3.451   6.314 -0.0551 -0.1018 -0.1089
  223LEU     HA 3042   5.679   3.436   6.296 -0.0724 -1.8232  0.9787
  223LEU     CB 3043   5.514   3.315   6.355  0.1782 -0.1547  0.0532
  223LEU    HB1 3044   5.420   3.321   6.413  0.1508  0.7537 -0.0687
  223LEU    HB2 3045   5.577   3.252   6.421 -1.1876 -0.3981  1.1581
  223LEU     CG 3046   5.474   3.213   6.248 -0.8015  0.0954  0.1704
  223LEU     HG 3047   5.411   3.260   6.169  1.3548 -0.2023 -1.8641
  223LEU    CD1 3048   5.602   3.157   6.183 -0.4886  1.1046 -0.0924
  223LEU   HD11 3049   5.564   3.092   6.102  0.4164  1.4838 -0.8483
  223LEU   HD12 3050   5.658   3.094   6.255 -0.7652  2.1762  1.1018
  223LEU   HD13 3051   5.665   3.241   6.146 -0.3710  0.8768 -0.4134
  223LEU    CD2 3052   5.402   3.094   6.313 -0.1175  0.0002  0.7639
  223LEU   HD21 3053   5.452   3.048   6.401 -2.3368 -0.6151  1.7758
  223LEU   HD22 3054   5.370   3.015   6.242  0.7943 -0.6017  1.0062
  223LEU   HD23 3055   5.306   3.139   6.346 -0.2062  0.5676 -0.2439
  223LEU      C 3056   5.505   3.504   6.192  0.2901  0.7843  0.0699
  223LEU      O 3057   5.564   3.486   6.086  0.2652  0.1487  0.1546
  224PRO      N 3058   5.392   3.566   6.200  0.0755  0.3739  0.2789
  224PRO     CD 3059   5.281   3.526   6.285  0.2580 -0.4004  0.1603
  224PRO    HD1 3060   5.300   3.566   6.387  3.0715 -0.1714 -0.3762
  224PRO    HD2 3061   5.279   3.415   6.288  2.6976 -0.4652  1.8249
  224PRO     CA 3062   5.341   3.652   6.097  0.2465 -0.1314 -0.2324
  224PRO     HA 3063   5.315   3.596   6.009 -0.1210  3.4370 -2.6148
  224PRO     CB 3064   5.221   3.716   6.167  0.5287 -0.2350  0.3491
  224PRO    HB1 3065   5.158   3.770   6.094  2.5706  0.3177 -1.0903
  224PRO    HB2 3066   5.242   3.780   6.256  0.6170 -0.5983  0.5913
  224PRO     CG 3067   5.155   3.589   6.223  0.3257 -0.1683  0.2591
  224PRO    HG1 3068   5.082   3.620   6.302  1.9010  1.2543  1.2338
  224PRO    HG2 3069   5.106   3.519   6.152  1.3744  0.9747 -1.6770
  224PRO      C 3070   5.433   3.760   6.052  0.3942 -0.1139  0.1107
  224PRO      O 3071   5.444   3.782   5.931 -0.5611 -0.7522 -0.0959
  225VAL      N 3072   5.513   3.824   6.140  0.7663 -0.7286  0.2232
  225VAL     HN 3073   5.511   3.801   6.237 -3.3661 -2.4825 -0.0634
  225VAL     CA 3074   5.596   3.932   6.099  0.3110 -0.4165  0.1207
  225VAL     HA 3075   5.546   3.985   6.019  1.3608 -2.1744 -1.7934
  225VAL     CB 3076   5.609   4.043   6.199  0.2555 -0.2487 -0.0579
  225VAL     HB 3077   5.509   4.046   6.249 -0.4163 -2.3709 -1.1514
  225VAL    CG1 3078   5.718   4.013   6.303  0.0596 -0.5244  0.0707
  225VAL   HG11 3079   5.702   3.918   6.358 -1.1384 -0.4942 -0.1991
  225VAL   HG12 3080   5.723   4.096   6.377 -2.2797 -0.3791  0.1313
  225VAL   HG13 3081   5.812   4.011   6.243 -0.7376  2.2621 -1.4563
  225VAL    CG2 3082   5.627   4.179   6.129  0.3243 -0.0822  0.2801
  225VAL   HG21 3083   5.729   4.178   6.085 -0.4925 -0.8998 -1.6898
  225VAL   HG22 3084   5.621   4.267   6.198 -0.0749 -0.0382  0.1919
  225VAL   HG23 3085   5.553   4.190   6.047  3.1097  2.5007 -2.1244
  225VAL      C 3086   5.729   3.894   6.045  0.5326  0.0588  0.3283
  225VAL      O 3087   5.773   3.953   5.946  0.2861  0.0694  0.2256
  226PHE      N 3088   5.790   3.784   6.092  0.0187 -0.2717  0.2182
  226PHE     HN 3089   5.766   3.746   6.181 -2.0718  1.2614  0.3926
  226PHE     CA 3090   5.898   3.725   6.020  0.0774  0.2983 -0.1627
  226PHE     HA 3091   5.974   3.801   6.004 -0.8792  1.3792  0.2884
  226PHE     CB 3092   5.967   3.604   6.085 -0.6436  0.3339  0.6851
  226PHE    HB1 3093   6.056   3.581   6.022 -1.6204  1.8867 -1.3949
  226PHE    HB2 3094   5.899   3.517   6.094  0.9747 -0.9377  1.0084
  226PHE     CG 3095   6.037   3.647   6.210  0.3467  0.0384  0.2451
  226PHE    CD1 3096   6.107   3.764   6.217 -0.2835  0.4286  0.0978
  226PHE    HD1 3097   6.138   3.824   6.132 -1.2681 -0.7594 -1.1407
  226PHE    CE1 3098   6.152   3.818   6.335  0.5949 -0.3048  0.1105
  226PHE    HE1 3099   6.193   3.918   6.342  0.5523 -0.2859  0.0890
  226PHE     CZ 3100   6.131   3.743   6.448 -0.1754  0.1825  0.2971
  226PHE     HZ 3101   6.167   3.778   6.544  2.3669 -0.4017 -0.3908
  226PHE    CD2 3102   6.016   3.579   6.328 -0.4049 -0.3521 -0.1065
  226PHE    HD2 3103   5.971   3.481   6.321  1.8158 -1.4203 -0.1226
  226PHE    CE2 3104   6.065   3.623   6.448  0.0889  0.0306 -0.4425
  226PHE    HE2 3105   6.034   3.576   6.541  0.4193 -0.7602 -0.7260
  226PHE      C 3106   5.867   3.678   5.882 -0.2358  0.8059 -0.2680
  226PHE      O 3107   5.944   3.702   5.788 -0.0979 -0.4253 -0.4837
  227CYS      N 3108   5.750   3.614   5.865  0.0515  0.1316  0.2637
  227CYS     HN 3109   5.685   3.599   5.939  0.4220  1.7329  0.9564
  227CYS     CA 3110   5.699   3.563   5.741  0.6587  0.0384  0.0476
  227CYS     HA 3111   5.783   3.503   5.708  0.3125 -0.5169  0.1600
  227CYS     CB 3112   5.579   3.468   5.742  0.4523  0.2975 -0.1209
  227CYS    HB1 3113   5.499   3.513   5.805  0.8862  0.7805  0.0882
  227CYS    HB2 3114   5.606   3.372   5.791 -1.3252  0.0530  0.4640
  227CYS     SG 3115   5.492   3.432   5.586  0.4732  0.0618 -0.0781
  227CYS    HG1 3116   5.427   3.546   5.569  1.5716  0.4985 -1.5177
  227CYS      C 3117   5.686   3.679   5.648 -0.2866  0.4638  0.6924
  227CYS      O 3118   5.743   3.684   5.539 -0.9347  0.0629  0.3302
  228LEU      N 3119   5.609   3.781   5.687 -0.5056  0.5468  0.0530
  228LEU     HN 3120   5.567   3.788   5.778 -0.5486 -1.2112  0.1898
  228LEU     CA 3121   5.584   3.895   5.604  0.1652  0.4441 -0.2900
  228LEU     HA 3122   5.528   3.867   5.517 -0.4586  0.0293  0.2366
  228LEU     CB 3123   5.499   3.995   5.684 -0.0057 -0.0697  0.1801
  228LEU    HB1 3124   5.554   4.046   5.767 -0.3646 -0.2531  0.5328
  228LEU    HB2 3125   5.419   3.938   5.735 -2.8294  3.1784 -0.2712
  228LEU     CG 3126   5.428   4.110   5.611 -0.2189 -0.3467 -0.0472
  228LEU     HG 3127   5.502   4.178   5.564 -0.1418  0.6582  1.4746
  228LEU    CD1 3128   5.326   4.068   5.504 -0.2866  0.0681 -0.1491
  228LEU   HD11 3129   5.385   4.012   5.428 -0.0774 -1.9709  1.4058
  228LEU   HD12 3130   5.277   4.155   5.456 -1.7105  0.0349  1.1829
  228LEU   HD13 3131   5.264   3.990   5.554  0.8390 -1.4608 -1.0194
  228LEU    CD2 3132   5.356   4.199   5.713 -0.2029 -0.0742 -0.2717
  228LEU   HD21 3133   5.261   4.151   5.746 -1.6102  2.3791 -0.4285
  228LEU   HD22 3134   5.319   4.299   5.679 -0.7159  0.6634  2.2417
  228LEU   HD23 3135   5.427   4.214   5.797 -1.1640 -2.0134  0.9529
  228LEU      C 3136   5.708   3.961   5.554  0.5453 -0.1742 -0.1745
  228LEU      O 3137   5.720   4.003   5.439 -0.2335  0.2858 -0.0966
  229THR      N 3138   5.806   3.978   5.644  0.2789 -0.0836  0.0983
  229THR     HN 3139   5.797   3.936   5.734  0.8247 -0.4553 -0.0156
  229THR     CA 3140   5.924   4.055   5.619  0.0609  0.3175  0.2857
  229THR     HA 3141   5.899   4.148   5.570  1.6202  0.4061 -0.4166
  229THR     CB 3142   5.993   4.094   5.746  0.1286 -0.2204  0.4193
  229THR     HB 3143   6.044   4.010   5.797 -0.4155 -0.5239  0.4663
  229THR    OG1 3144   5.902   4.164   5.829  0.5006  0.3322  0.3709
  229THR    HG1 3145   5.840   4.096   5.857  0.1162  1.2472  1.8453
  229THR    CG2 3146   6.115   4.186   5.726 -0.2611  0.1809 -0.1456
  229THR   HG21 3147   6.193   4.133   5.667  0.9538  0.9143  0.7507
  229THR   HG22 3148   6.153   4.226   5.822  1.2457  1.4116 -1.1867
  229THR   HG23 3149   6.086   4.272   5.662  1.9809  0.3656 -1.0272
  229THR      C 3150   6.015   3.980   5.527 -0.0107  0.3116  0.2195
  229THR      O 3151   6.060   4.033   5.426  0.4321 -0.1628  0.1618
  230VAL      N 3152   6.048   3.852   5.557 -0.5626  0.0120 -0.4295
  230VAL     HN 3153   6.003   3.801   5.629 -1.2988  1.2946  0.0678
  230VAL     CA 3154   6.135   3.772   5.477  0.0105  0.0252  0.1725
  230VAL     HA 3155   6.225   3.830   5.467 -0.7075  0.9556 -1.2505
  230VAL     CB 3156   6.179   3.646   5.546 -0.1343 -0.2900 -0.3072
  230VAL     HB 3157   6.082   3.606   5.582 -0.8046  0.4058 -1.2590
  230VAL    CG1 3158   6.258   3.544   5.461  0.5249 -0.3117  0.3306
  230VAL   HG11 3159   6.354   3.598   5.444  0.3670  0.2814  1.2103
  230VAL   HG12 3160   6.210   3.505   5.369  0.8845 -0.4478  0.1991
  230VAL   HG13 3161   6.278   3.454   5.523  1.8521 -0.4705 -0.2980
  230VAL    CG2 3162   6.264   3.682   5.669 -0.4061 -0.4573 -0.0699
  230VAL   HG21 3163   6.348   3.747   5.637 -1.1293  1.2343  1.3215
  230VAL   HG22 3164   6.304   3.591   5.719 -1.6670 -1.1074 -0.1798
  230VAL   HG23 3165   6.206   3.751   5.734 -0.9487 -1.4709  0.5469
  230VAL      C 3166   6.086   3.738   5.340  0.2361  0.2650  0.0338
  230VAL      O 3167   6.152   3.753   5.237 -0.5472 -0.3336 -0.5673
  231LEU      N 3168   5.958   3.697   5.331  0.2439  0.1551  0.4147
  231LEU     HN 3169   5.904   3.685   5.414  2.9132  0.4160  2.3398
  231LEU     CA 3170   5.895   3.679   5.204  0.3724  0.2853  0.3307
  231LEU     HA 3171   5.949   3.609   5.142  0.3849 -1.1790  1.9225
  231LEU     CB 3172   5.754   3.616   5.209  0.6317 -0.3089  0.2607
  231LEU    HB1 3173   5.708   3.589   5.111 -0.2995 -0.2080  0.6618
  231LEU    HB2 3174   5.687   3.686   5.263 -0.7793  0.7575 -2.6321
  231LEU     CG 3175   5.748   3.477   5.274  0.1399 -0.5735 -0.3465
  231LEU     HG 3176   5.767   3.487   5.383 -1.3515  1.2040 -0.2023
  231LEU    CD1 3177   5.601   3.430   5.267 -0.2552  0.5112  0.4734
  231LEU   HD11 3178   5.602   3.343   5.336  0.8638 -0.5454 -0.8199
  231LEU   HD12 3179   5.582   3.398   5.162 -1.2023  0.2832  0.7086
  231LEU   HD13 3180   5.523   3.503   5.297 -1.7645 -2.0450  3.1608
  231LEU    CD2 3181   5.851   3.377   5.219  0.3201 -0.6111  0.0573
  231LEU   HD21 3182   5.849   3.284   5.279 -1.0950 -2.4211 -2.5625
  231LEU   HD22 3183   5.953   3.421   5.216  0.1452 -0.1989 -2.5903
  231LEU   HD23 3184   5.824   3.343   5.117 -1.7419  0.6835  0.1190
  231LEU      C 3185   5.887   3.803   5.123 -0.1225  0.1483  0.1650
  231LEU      O 3186   5.921   3.808   5.005  0.0054 -0.1070  0.1904
  232TYR      N 3187   5.850   3.919   5.181  0.3092  0.1354  0.4696
  232TYR     HN 3188   5.814   3.919   5.274 -1.6007  0.9092 -0.2267
  232TYR     CA 3189   5.839   4.040   5.106  0.1115 -0.0325  0.2259
  232TYR     HA 3190   5.796   4.014   5.010 -0.5164  0.4723  0.3636
  232TYR     CB 3191   5.745   4.144   5.169  0.3976  0.1805  0.3054
  232TYR    HB1 3192   5.774   4.245   5.135 -0.8148  0.3470 -0.2757
  232TYR    HB2 3193   5.765   4.159   5.277  1.2128  3.5092 -0.2031
  232TYR     CG 3194   5.598   4.122   5.160  0.4324  0.1044 -0.0764
  232TYR    CD1 3195   5.553   4.000   5.117 -0.0334  0.2485 -0.0047
  232TYR    HD1 3196   5.620   3.919   5.094  1.3138  1.4095 -0.2588
  232TYR    CE1 3197   5.417   3.978   5.112 -0.0562  0.4384 -0.2212
  232TYR    HE1 3198   5.374   3.888   5.070  0.7347 -0.8059  1.5157
  232TYR     CZ 3199   5.325   4.077   5.134 -0.3327  0.0125  0.6047
  232TYR     OH 3200   5.187   4.050   5.136 -0.3344  0.0125  0.4987
  232TYR     HH 3201   5.148   4.122   5.187 -1.7195 -1.2579  1.3242
  232TYR    CD2 3202   5.506   4.220   5.192  0.0942 -0.2686  0.1077
  232TYR    HD2 3203   5.538   4.317   5.226  0.8210 -0.5210  0.1833
  232TYR    CE2 3204   5.372   4.201   5.171  0.0995  0.1296 -0.2944
  232TYR    HE2 3205   5.306   4.279   5.207 -1.6644 -0.8677 -1.2240
  232TYR      C 3206   5.972   4.098   5.071  0.0432 -0.3455 -0.5890
  232TYR      O 3207   5.989   4.167   4.971  0.4515 -0.1550 -0.3912
  233SER      N 3208   6.076   4.075   5.153  0.1130 -0.4652 -0.7110
  233SER     HN 3209   6.070   4.021   5.237  3.1346 -1.0718 -0.7641
  233SER     CA 3210   6.208   4.106   5.109  0.1916  0.4180  0.0962
  233SER     HA 3211   6.214   4.212   5.089 -0.8408  0.4874  0.1053
  233SER     CB 3212   6.314   4.069   5.214  0.4697 -0.0213 -0.3344
  233SER    HB1 3213   6.415   4.101   5.182  1.0460 -1.0164  0.4317
  233SER    HB2 3214   6.305   3.960   5.233 -2.9166  0.1584 -0.2864
  233SER     OG 3215   6.296   4.148   5.330  0.2879 -0.6827  0.0946
  233SER    HG1 3216   6.214   4.126   5.376  0.0299 -0.3852 -0.2192
  233SER      C 3217   6.247   4.031   4.986 -0.4734  0.1799  0.0285
  233SER      O 3218   6.312   4.082   4.895 -0.1522  0.5004  0.4328
  234LEU      N 3219   6.209   3.902   4.981  0.8686 -0.2405  0.3466
  234LEU     HN 3220   6.155   3.853   5.048  0.9871 -2.0699 -0.8265
  234LEU     CA 3221   6.237   3.823   4.865 -0.1684 -0.3033  0.1311
  234LEU     HA 3222   6.344   3.829   4.850  0.0312  0.4178  1.6602
  234LEU     CB 3223   6.217   3.675   4.903  0.4209 -0.4368 -0.0756
  234LEU    HB1 3224   6.215   3.613   4.811 -0.6337  1.0294 -1.0792
  234LEU    HB2 3225   6.121   3.661   4.957  1.8964  0.8459  3.2082
  234LEU     CG 3226   6.319   3.616   5.003  0.1963 -0.2717  0.2543
  234LEU     HG 3227   6.336   3.684   5.089  2.9120 -1.4025  0.7181
  234LEU    CD1 3228   6.253   3.488   5.058  0.7341 -1.1324 -1.0373
  234LEU   HD11 3229   6.333   3.437   5.117  0.6874 -1.6629 -1.4289
  234LEU   HD12 3230   6.227   3.416   4.978 -0.3679 -0.5808 -1.1903
  234LEU   HD13 3231   6.170   3.507   5.129  2.7572  0.0022  1.1631
  234LEU    CD2 3232   6.461   3.586   4.951  0.2692  0.5591 -0.0293
  234LEU   HD21 3233   6.459   3.509   4.871  2.0099  1.1731 -0.6909
  234LEU   HD22 3234   6.535   3.551   5.025  0.3433 -0.6645 -0.6648
  234LEU   HD23 3235   6.505   3.678   4.906  2.8938 -0.2109  0.7900
  234LEU      C 3236   6.164   3.868   4.743  0.0265  0.0861  0.1575
  234LEU      O 3237   6.216   3.866   4.631 -0.9395  0.2901 -0.3056
  235ILE      N 3238   6.035   3.901   4.764  0.0286  0.2138 -0.0240
  235ILE     HN 3239   5.991   3.875   4.850  0.1714  0.9414  0.2791
  235ILE     CA 3240   5.954   3.969   4.668 -0.2940 -0.2665 -0.0964
  235ILE     HA 3241   5.942   3.891   4.594  0.8566 -0.8011  0.2510
  235ILE     CB 3242   5.814   3.999   4.711 -0.0971  0.3913  0.0977
  235ILE     HB 3243   5.818   4.065   4.800  0.2141 -2.4909  2.3706
  235ILE    CG2 3244   5.738   4.073   4.599  0.0981 -0.1967 -0.4314
  235ILE   HG21 3245   5.773   4.015   4.512  3.0707 -1.0702  1.2241
  235ILE   HG22 3246   5.785   4.174   4.596  1.7853 -0.7256  2.9560
  235ILE   HG23 3247   5.631   4.093   4.623  0.9710  2.2357  1.9453
  235ILE    CG1 3248   5.732   3.873   4.744 -0.2468  0.3806 -0.3038
  235ILE   HG11 3249   5.785   3.819   4.825  2.4397  0.4755 -1.8730
  235ILE   HG12 3250   5.741   3.801   4.660 -2.3486  0.9309 -1.0653
  235ILE     CD 3251   5.584   3.893   4.780 -0.3588 -0.4535 -0.2999
  235ILE    HD1 3252   5.530   3.798   4.800  0.7867 -1.0066  0.2504
  235ILE    HD2 3253   5.526   3.951   4.706  0.0344  1.1041  0.5766
  235ILE    HD3 3254   5.584   3.947   4.877  2.7705  0.3398 -0.6322
  235ILE      C 3255   6.013   4.092   4.608  0.3144 -0.3916  0.2340
  235ILE      O 3256   6.029   4.103   4.486 -1.1083  0.1527  0.0830
  236GLY      N 3257   6.064   4.185   4.691 -0.1072  0.0909 -0.0399
  236GLY     HN 3258   6.055   4.165   4.788 -0.7189 -0.8608 -0.2821
  236GLY     CA 3259   6.123   4.309   4.650 -0.4056  0.1160 -0.3956
  236GLY    HA1 3260   6.149   4.357   4.743 -1.6626  1.4042 -0.6684
  236GLY    HA2 3261   6.047   4.367   4.601 -2.0606 -0.6865  1.0871
  236GLY      C 3262   6.247   4.291   4.569 -0.2353 -0.4270 -0.0220
  236GLY      O 3263   6.272   4.363   4.473 -0.2400  0.0463  0.3263
  237ARG      N 3264   6.329   4.192   4.606 -0.3992 -0.3715  0.5060
  237ARG     HN 3265   6.301   4.137   4.684  0.0517 -0.5183  0.5663
  237ARG     CA 3266   6.449   4.154   4.538 -0.3973  0.4374  0.0467
  237ARG     HA 3267   6.499   4.249   4.543 -1.2398  0.8223  1.4299
  237ARG     CB 3268   6.523   4.052   4.626  0.3705  0.2905 -0.7551
  237ARG    HB1 3269   6.457   3.963   4.631 -0.2492  0.8000  1.3584
  237ARG    HB2 3270   6.528   4.087   4.732  0.8402 -1.0446 -0.3196
  237ARG     CG 3271   6.666   4.032   4.575  0.4474 -0.1601 -0.3714
  237ARG    HG1 3272   6.722   4.121   4.611 -2.0219  1.7066 -0.8740
  237ARG    HG2 3273   6.669   4.023   4.464 -0.2041  0.8918 -0.4826
  237ARG     CD 3274   6.741   3.909   4.627  0.0520 -0.2815 -0.0827
  237ARG    HD1 3275   6.762   3.912   4.736  2.5195 -0.4735 -0.4862
  237ARG    HD2 3276   6.842   3.906   4.580 -0.2993  5.1338 -1.8900
  237ARG     NE 3277   6.668   3.782   4.601 -0.0814 -0.1540 -0.3378
  237ARG     HE 3278   6.584   3.783   4.547 -1.1368  0.3840  1.2380
  237ARG     CZ 3279   6.713   3.663   4.651  0.1331  0.3005  0.5744
  237ARG    NH1 3280   6.832   3.645   4.715  0.3233 -0.2187  0.0857
  237ARG   HH11 3281   6.905   3.713   4.705  1.3235 -1.2728  0.0347
  237ARG   HH12 3282   6.856   3.553   4.744  0.0789 -0.7505 -1.3131
  237ARG    NH2 3283   6.634   3.554   4.631 -0.1510  0.7578 -0.9048
  237ARG   HH21 3284   6.551   3.562   4.575 -1.5234  0.1301  0.9473
  237ARG   HH22 3285   6.663   3.471   4.678  2.7040  2.6197  0.8780
  237ARG      C 3286   6.432   4.108   4.397  0.1041 -0.2160  0.1937
  237ARG      O 3287   6.498   4.158   4.307 -0.5985  0.7904  0.2190
  238LYS      N 3288   6.326   4.026   4.380  0.0352 -0.1966  0.5163
  238LYS     HN 3289   6.266   4.006   4.457  0.8599  0.2408  1.3024
  238LYS     CA 3290   6.287   3.985   4.249 -0.0360  0.0763  0.4503
  238LYS     HA 3291   6.370   3.945   4.192 -1.6090  0.9764 -2.7050
  238LYS     CB 3292   6.164   3.894   4.263 -0.0331  0.0848  0.5351
  238LYS    HB1 3293   6.118   3.882   4.162  0.3745  1.0722  0.2129
  238LYS    HB2 3294   6.089   3.943   4.328 -1.2250  1.1566 -1.5379
  238LYS     CG 3295   6.187   3.751   4.312  0.1689  0.1402  0.6023
  238LYS    HG1 3296   6.084   3.712   4.318 -0.2669  0.9237 -1.0482
  238LYS    HG2 3297   6.231   3.746   4.414 -0.0481  1.3737  0.7752
  238LYS     CD 3298   6.264   3.670   4.206  0.0081  0.5517  0.1661
  238LYS    HD1 3299   6.363   3.714   4.183  2.0757 -2.2262  2.9074
  238LYS    HD2 3300   6.216   3.660   4.106 -0.2963 -1.7126  0.4776
  238LYS     CE 3301   6.282   3.531   4.266 -0.1886  0.5737  0.2788
  238LYS    HE1 3302   6.184   3.493   4.303  0.2168 -1.5640 -0.6835
  238LYS    HE2 3303   6.345   3.552   4.355  0.1785  0.1522  0.1224
  238LYS     NZ 3304   6.347   3.434   4.174 -0.5051  0.2782  0.3644
  238LYS    HZ1 3305   6.345   3.333   4.197 -0.9540  0.1413 -0.2310
  238LYS    HZ2 3306   6.446   3.463   4.166 -0.0884 -0.5342  2.1059
  238LYS    HZ3 3307   6.303   3.441   4.080 -1.4424 -1.2409  0.6444
  238LYS      C 3308   6.249   4.090   4.150 -0.2727 -0.3020  0.1378
  238LYS      O 3309   6.294   4.088   4.035 -0.1377 -0.1857  0.1883
  239LEU      N 3310   6.168   4.186   4.197  0.2997  0.4313 -0.3569
  239LEU     HN 3311   6.133   4.179   4.290  0.6183 -3.9455 -0.3890
  239LEU     CA 3312   6.137   4.306   4.125 -0.3147  0.3179 -0.2853
  239LEU     HA 3313   6.088   4.290   4.030  1.0517 -1.6296 -0.7396
  239LEU     CB 3314   6.046   4.382   4.222 -0.5973 -0.4372  0.0488
  239LEU    HB1 3315   6.015   4.477   4.174  0.5842  0.5893  1.2174
  239LEU    HB2 3316   6.098   4.423   4.312  0.5591 -0.8944 -0.3995
  239LEU     CG 3317   5.917   4.310   4.264 -0.7441 -0.1193  0.1489
  239LEU     HG 3318   5.938   4.207   4.302 -2.2465 -2.7945 -5.1620
  239LEU    CD1 3319   5.828   4.386   4.363 -0.0998  0.2611  0.4372
  239LEU   HD11 3320   5.884   4.420   4.453 -0.7482 -0.0555  0.9720
  239LEU   HD12 3321   5.739   4.325   4.392 -0.0375  1.1732  2.7928
  239LEU   HD13 3322   5.803   4.479   4.307  0.6010  0.1261 -0.1143
  239LEU    CD2 3323   5.826   4.292   4.141 -0.7041 -0.0542  0.1100
  239LEU   HD21 3324   5.869   4.230   4.060 -2.8412  0.3881 -1.4495
  239LEU   HD22 3325   5.808   4.391   4.094 -0.2855 -0.7176 -1.5008
  239LEU   HD23 3326   5.721   4.262   4.163 -0.9591  0.4090 -0.4369
  239LEU      C 3327   6.252   4.392   4.086  0.1974 -0.1291  0.2028
  239LEU      O 3328   6.272   4.441   3.974  0.1903  0.1169  0.3079
  240TRP      N 3329   6.340   4.413   4.185  0.2067  0.6556  0.0356
  240TRP     HN 3330   6.321   4.365   4.270 -1.5932 -0.2002 -0.7927
  240TRP     CA 3331   6.457   4.494   4.169  0.1198  0.7391 -0.1881
  240TRP     HA 3332   6.427   4.588   4.125 -1.9379 -0.1908 -0.8844
  240TRP     CB 3333   6.511   4.520   4.311 -0.1866 -0.0159  0.0757
  240TRP    HB1 3334   6.587   4.447   4.346 -0.5366 -0.7745 -0.7025
  240TRP    HB2 3335   6.426   4.520   4.381 -0.5336  0.3718 -0.3406
  240TRP     CG 3336   6.587   4.649   4.312 -0.1864 -0.0195  0.4053
  240TRP    CD1 3337   6.723   4.660   4.315 -0.1758 -0.0610  0.1072
  240TRP    HD1 3338   6.795   4.580   4.313 -1.4543 -1.2482 -0.6747
  240TRP    NE1 3339   6.753   4.793   4.303  0.1091 -0.1195  0.1832
  240TRP    HE1 3340   6.843   4.829   4.289  0.8148 -1.6429  0.5317
  240TRP    CE2 3341   6.639   4.867   4.294  0.2689  0.1890  0.6550
  240TRP    CD2 3342   6.531   4.780   4.300  0.2672  0.1612  0.2566
  240TRP    CE3 3343   6.403   4.823   4.284  0.2891  0.0674 -0.1908
  240TRP    HE3 3344   6.319   4.757   4.301  1.5171 -1.6185 -0.3802
  240TRP    CZ3 3345   6.384   4.958   4.266  0.0251  0.1055  0.3415
  240TRP    HZ3 3346   6.288   5.004   4.250  1.0071  1.9057 -0.7266
  240TRP    CZ2 3347   6.624   5.002   4.282  0.3553  0.1415 -0.0870
  240TRP    HZ2 3348   6.706   5.071   4.278  0.3196  0.1899  0.0043
  240TRP    CH2 3349   6.493   5.041   4.268  0.1881 -0.1127  0.6896
  240TRP    HH2 3350   6.480   5.147   4.251 -0.8658  0.1673  2.8693
  240TRP      C 3351   6.557   4.438   4.074 -0.2546 -0.1883 -0.0465
  240TRP      O 3352   6.614   4.508   3.990  0.0079  0.0311  0.3149
  241ARG      N 3353   6.578   4.305   4.074 -0.0361 -0.1573 -0.6287
  241ARG     HN 3354   6.525   4.251   4.139 -1.5221 -2.2112 -3.3000
  241ARG     CA 3355   6.669   4.254   3.977  0.6670  0.1972 -0.1619
  241ARG     HA 3356   6.765   4.303   3.986  0.3398  0.8987 -0.4802
  241ARG     CB 3357   6.714   4.110   4.010  0.3197  0.2090  0.3670
  241ARG    HB1 3358   6.750   4.126   4.114  1.7151  0.3193 -0.1138
  241ARG    HB2 3359   6.804   4.092   3.947  1.7662 -3.0392  3.0864
  241ARG     CG 3360   6.610   3.998   4.018  0.7120 -0.1972 -0.1736
  241ARG    HG1 3361   6.527   4.031   4.083  0.5558 -1.4444  0.2883
  241ARG    HG2 3362   6.656   3.912   4.071 -1.1841 -0.4338  1.1936
  241ARG     CD 3363   6.550   3.944   3.887 -0.1843 -0.2859  0.2684
  241ARG    HD1 3364   6.462   3.999   3.848  0.4125  1.0288  0.7168
  241ARG    HD2 3365   6.511   3.840   3.893  1.1040 -0.8775 -1.1995
  241ARG     NE 3366   6.659   3.943   3.786 -0.1488 -0.5287  0.3080
  241ARG     HE 3367   6.747   3.989   3.800  0.3795 -1.4780  0.1750
  241ARG     CZ 3368   6.645   3.880   3.666  0.3412 -0.5583  0.2625
  241ARG    NH1 3369   6.541   3.795   3.637 -0.3982  0.1396  0.8206
  241ARG   HH11 3370   6.485   3.775   3.717 -1.4312 -0.0173  0.0720
  241ARG   HH12 3371   6.518   3.763   3.545  0.2294  1.7811  0.0356
  241ARG    NH2 3372   6.733   3.911   3.567  0.0327 -0.3171  0.0594
  241ARG   HH21 3373   6.752   3.844   3.495 -0.1807 -0.4561  0.1315
  241ARG   HH22 3374   6.813   3.966   3.592 -0.3081 -0.3376  1.2399
  241ARG      C 3375   6.629   4.266   3.834  0.3227  0.8660 -0.0088
  241ARG      O 3376   6.722   4.280   3.755  0.9369 -0.2254  0.5085
  242ARG      N 3377   6.499   4.253   3.801  0.5111 -0.0898 -0.4105
  242ARG     HN 3378   6.436   4.232   3.875 -0.4325  1.4541 -0.7123
  242ARG     CA 3379   6.457   4.285   3.668 -0.1348  0.0217 -0.1832
  242ARG     HA 3380   6.523   4.232   3.601  0.2483 -0.2182  0.3796
  242ARG     CB 3381   6.307   4.252   3.657 -0.2420  0.2011  0.6490
  242ARG    HB1 3382   6.262   4.281   3.559 -0.4741  0.2929  0.7838
  242ARG    HB2 3383   6.256   4.316   3.732  1.8753  0.3589  2.0628
  242ARG     CG 3384   6.269   4.105   3.667  0.2994  0.0254  0.1694
  242ARG    HG1 3385   6.252   4.102   3.777 -2.5035  0.7051 -0.1662
  242ARG    HG2 3386   6.349   4.039   3.626  1.1058 -0.4333  2.3314
  242ARG     CD 3387   6.127   4.075   3.620  0.3872  0.2488 -0.2428
  242ARG    HD1 3388   6.106   3.966   3.629 -2.5932  0.7033 -0.4936
  242ARG    HD2 3389   6.121   4.091   3.510  1.4491 -0.7786 -0.4617
  242ARG     NE 3390   6.029   4.167   3.685 -0.1214 -0.0467 -0.5789
  242ARG     HE 3391   6.059   4.256   3.721 -0.9165  0.6816 -1.6452
  242ARG     CZ 3392   5.912   4.125   3.741  0.5862 -0.3017  0.7394
  242ARG    NH1 3393   5.865   3.997   3.743  0.2055 -0.1846 -0.2199
  242ARG   HH11 3394   5.905   3.931   3.679  1.0977 -0.0856  0.2166
  242ARG   HH12 3395   5.775   3.979   3.782 -0.8725  1.9973 -1.5217
  242ARG    NH2 3396   5.832   4.221   3.795  0.1914  0.4858 -1.1834
  242ARG   HH21 3397   5.857   4.318   3.788  0.7940  0.3102 -1.6445
  242ARG   HH22 3398   5.748   4.185   3.834 -1.5947  4.2121 -1.1007
  242ARG      C 3399   6.481   4.428   3.632  0.1780  0.0217  0.0211
  242ARG      O 3400   6.534   4.448   3.522  0.4612 -0.3982  0.0767
  243ARG      N 3401   6.466   4.525   3.724  0.2060 -0.3229  0.3918
  243ARG     HN 3402   6.433   4.505   3.816 -0.2134 -2.1644 -0.0984
  243ARG     CA 3403   6.497   4.662   3.699 -0.6818 -0.1961 -0.0476
  243ARG     HA 3404   6.440   4.700   3.616  0.0779  0.1733 -0.4123
  243ARG     CB 3405   6.464   4.745   3.824 -0.5319  0.0624 -0.1782
  243ARG    HB1 3406   6.524   4.713   3.912  2.0217  2.8236 -0.7597
  243ARG    HB2 3407   6.353   4.753   3.828 -0.4805  1.5660 -1.2165
  243ARG     CG 3408   6.505   4.890   3.800 -0.4205 -0.0160 -0.4563
  243ARG    HG1 3409   6.464   4.934   3.706 -0.0952 -0.7208 -0.9436
  243ARG    HG2 3410   6.616   4.898   3.797 -0.4139 -0.0058 -0.1589
  243ARG     CD 3411   6.468   4.982   3.916 -0.5158 -0.2639 -0.2918
  243ARG    HD1 3412   6.518   4.951   4.011  2.0260  0.8796 -1.1849
  243ARG    HD2 3413   6.357   4.981   3.928 -0.3750  2.8751  3.1099
  243ARG     NE 3414   6.508   5.118   3.872  0.4076 -0.4508 -0.0490
  243ARG     HE 3415   6.596   5.132   3.826 -0.7163  1.0705 -1.9209
  243ARG     CZ 3416   6.460   5.234   3.924  0.0236 -0.4775 -0.3479
  243ARG    NH1 3417   6.333   5.249   3.974  0.2184 -0.0866  0.0336
  243ARG   HH11 3418   6.301   5.338   3.941  0.6880 -0.4340 -1.4376
  243ARG   HH12 3419   6.276   5.169   3.956  0.7116 -0.6123  0.7275
  243ARG    NH2 3420   6.527   5.352   3.906 -0.1136 -0.4678 -0.8361
  243ARG   HH21 3421   6.625   5.337   3.889 -0.2741 -1.6930 -0.8145
  243ARG   HH22 3422   6.497   5.430   3.961  0.2017 -0.1217 -1.1541
  243ARG      C 3423   6.640   4.681   3.662 -0.6577  0.1410  0.2160
  243ARG      O 3424   6.666   4.760   3.571 -0.0927 -0.1817  0.0918
  244ARG      N 3425   6.731   4.626   3.744 -0.3945  0.1319 -0.0796
  244ARG     HN 3426   6.707   4.563   3.818 -0.5782 -1.5897 -1.5283
  244ARG     CA 3427   6.872   4.638   3.724 -0.3444 -0.0825  0.1325
  244ARG     HA 3428   6.893   4.743   3.710  0.5617 -0.2081  0.4669
  244ARG     CB 3429   6.957   4.586   3.841 -0.3582 -0.2377  0.0737
  244ARG    HB1 3430   7.063   4.576   3.813 -0.1496  1.8733 -0.0785
  244ARG    HB2 3431   6.928   4.482   3.869  1.2591 -1.1339 -1.3969
  244ARG     CG 3432   6.964   4.678   3.963  0.9475 -0.2176 -0.0049
  244ARG    HG1 3433   7.035   4.628   4.032  0.6586 -1.1493 -0.3655
  244ARG    HG2 3434   6.862   4.686   4.007  0.2265 -0.0897 -1.6398
  244ARG     CD 3435   7.032   4.814   3.951  0.4023  0.0721  0.1336
  244ARG    HD1 3436   6.972   4.892   3.899  0.9511  0.0471 -0.5665
  244ARG    HD2 3437   7.125   4.797   3.892  1.4832 -1.4116  2.1638
  244ARG     NE 3438   7.075   4.862   4.085  0.3386  0.2502  0.0909
  244ARG     HE 3439   7.121   4.802   4.151 -0.9121 -0.9021 -0.0551
  244ARG     CZ 3440   7.041   4.984   4.135  0.7562  0.5488 -0.3464
  244ARG    NH1 3441   7.007   5.095   4.063 -0.1117  0.2819 -0.3525
  244ARG   HH11 3442   7.023   5.110   3.965  0.8933  0.7048 -0.1277
  244ARG   HH12 3443   6.997   5.177   4.118 -1.6262 -0.1011  0.0091
  244ARG    NH2 3444   7.035   4.984   4.272  0.2981 -0.4198 -0.3608
  244ARG   HH21 3445   7.027   4.893   4.312 -0.4009 -0.8138 -1.3521
  244ARG   HH22 3446   7.028   5.069   4.324 -0.5779 -0.7035  0.0008
  244ARG      C 3447   6.923   4.565   3.604  0.2848  0.1042  0.2824
  244ARG      O 3448   7.015   4.615   3.539 -0.0798 -0.1125 -0.4090
  245GLY      N 3449   6.862   4.455   3.557 -0.0384  0.3326  0.1598
  245GLY     HN 3450   6.798   4.426   3.628  3.1774 -1.4985  2.6245
  245GLY     CA 3451   6.889   4.376   3.441  0.1319  0.6352 -0.0087
  245GLY    HA1 3452   6.805   4.310   3.425 -0.2161  0.8085  1.0219
  245GLY    HA2 3453   6.982   4.322   3.451 -1.1273 -1.5557  0.6204
  245GLY      C 3454   6.905   4.443   3.309 -0.5328 -0.5134 -0.6964
  245GLY      O 3455   7.010   4.422   3.249  0.1056  0.2408  0.1131
  246ASP      N 3456   6.798   4.509   3.261 -0.3453  0.0505 -0.3471
  246ASP     HN 3457   6.720   4.518   3.322  0.8636  1.1849  1.1353
  246ASP     CA 3458   6.792   4.536   3.121  0.2476  0.1121 -0.3632
  246ASP     HA 3459   6.850   4.461   3.069  0.8510 -0.2463  0.7919
  246ASP     CB 3460   6.647   4.537   3.069  0.1929 -0.3589 -0.2285
  246ASP    HB1 3461   6.636   4.571   2.964 -1.2449 -0.0407  0.0057
  246ASP    HB2 3462   6.580   4.598   3.133  0.5099 -0.1945 -0.0490
  246ASP     CG 3463   6.591   4.395   3.069 -0.1448 -0.2269 -0.0669
  246ASP    OD1 3464   6.473   4.379   3.107 -0.1057 -0.2558  0.0395
  246ASP    OD2 3465   6.663   4.303   3.022  0.2859  0.1751 -0.2130
  246ASP      C 3466   6.840   4.676   3.104  0.6590 -0.0199 -0.2919
  246ASP      O 3467   6.876   4.718   2.994  0.7426 -0.3150 -0.3788
  247ALA      N 3468   6.838   4.756   3.212 -0.1699 -0.0855 -0.2522
  247ALA     HN 3469   6.811   4.720   3.301  0.0428  1.9275  0.6912
  247ALA     CA 3470   6.874   4.894   3.217  0.3605 -0.2192 -0.2857
  247ALA     HA 3471   6.811   4.943   3.144  2.7887  1.4386 -1.4197
  247ALA     CB 3472   6.832   4.944   3.357 -0.5871 -0.1795 -0.5837
  247ALA    HB1 3473   6.728   4.904   3.367 -1.4827  1.5939 -2.1296
  247ALA    HB2 3474   6.839   5.054   3.361 -0.0765 -0.1947 -1.0063
  247ALA    HB3 3475   6.889   4.903   3.443 -0.5247  0.6635 -0.2138
  247ALA      C 3476   7.017   4.928   3.190  0.3305  0.1690  0.0248
  247ALA      O 3477   7.111   4.867   3.242 -0.0876 -0.3932  0.1376
  248VAL      N 3478   7.035   5.038   3.115  0.1039  0.1773 -0.0178
  248VAL     HN 3479   6.955   5.076   3.069  0.6123  1.0077 -0.2293
  248VAL     CA 3480   7.163   5.100   3.099 -0.4123  1.1709 -0.3989
  248VAL     HA 3481   7.236   5.028   3.134 -1.4214 -0.9749 -2.4453
  248VAL     CB 3482   7.178   5.137   2.955 -0.1021  0.3736 -0.5770
  248VAL     HB 3483   7.131   5.234   2.928 -1.2413 -0.1107 -0.3902
  248VAL    CG1 3484   7.329   5.151   2.934 -0.1299  0.3899 -0.7688
  248VAL   HG11 3485   7.389   5.063   2.966  2.1310  1.2516 -2.3118
  248VAL   HG12 3486   7.364   5.243   2.987  1.0126  0.7946 -2.1512
  248VAL   HG13 3487   7.361   5.160   2.827  0.7675 -0.9890 -0.6391
  248VAL    CG2 3488   7.124   5.034   2.854  0.1008  0.3280 -0.6381
  248VAL   HG21 3489   7.156   5.056   2.750 -0.1036 -2.6281 -1.4105
  248VAL   HG22 3490   7.013   5.025   2.857  0.1393  0.1095  1.8688
  248VAL   HG23 3491   7.164   4.931   2.869 -1.0888 -0.1666 -0.7348
  248VAL      C 3492   7.174   5.221   3.185  0.0847  0.5166  0.4870
  248VAL      O 3493   7.264   5.233   3.267  0.3667  0.4823  0.1812
  249VAL      N 3494   7.081   5.318   3.168  0.1722  0.4875 -0.1683
  249VAL     HN 3495   7.005   5.308   3.105 -1.1084  1.1614  1.2292
  249VAL     CA 3496   7.091   5.451   3.220 -0.1590  0.4665 -0.0531
  249VAL     HA 3497   7.120   5.442   3.323  0.4446 -0.8304 -0.3108
  249VAL     CB 3498   7.192   5.541   3.155  0.1444  0.1581 -0.0159
  249VAL     HB 3499   7.281   5.480   3.128 -0.6116 -0.1319 -1.9837
  249VAL    CG1 3500   7.152   5.602   3.020  0.1167  0.8575  0.3027
  249VAL   HG11 3501   7.240   5.643   2.965  0.3671 -1.2209 -0.9324
  249VAL   HG12 3502   7.079   5.681   3.047 -1.9987 -0.8779 -0.1090
  249VAL   HG13 3503   7.111   5.528   2.948  0.4329  0.0915  0.9058
  249VAL    CG2 3504   7.232   5.652   3.254  0.4093  0.2183 -0.1890
  249VAL   HG21 3505   7.243   5.618   3.360  1.5112 -0.3889 -0.4866
  249VAL   HG22 3506   7.155   5.731   3.245 -0.1595 -0.0875  1.5745
  249VAL   HG23 3507   7.335   5.677   3.222 -0.2531 -0.9219 -3.6729
  249VAL      C 3508   6.953   5.506   3.220 -0.3264  0.0519 -0.4444
  249VAL      O 3509   6.871   5.477   3.132 -0.6822 -0.3243  0.0001
  250GLY      N 3510   6.914   5.571   3.331  0.0440  0.1668 -0.3830
  250GLY     HN 3511   6.971   5.577   3.413  0.6874  1.8587 -0.9104
  250GLY     CA 3512   6.783   5.627   3.339  0.0558  0.1316  0.0664
  250GLY    HA1 3513   6.761   5.685   3.251  0.0428 -0.8222 -0.5691
  250GLY    HA2 3514   6.788   5.686   3.430 -2.0825  1.2402 -0.4582
  250GLY      C 3515   6.679   5.525   3.368  0.4784 -0.3430 -0.0791
  250GLY      O 3516   6.703   5.413   3.413 -0.0740 -0.4604 -0.0734
  251ALA      N 3517   6.552   5.564   3.349  0.5123 -0.4037 -0.4246
  251ALA     HN 3518   6.531   5.655   3.314  0.2011 -1.9026 -4.7511
  251ALA     CA 3519   6.450   5.479   3.402 -0.3085  0.5882 -0.3777
  251ALA     HA 3520   6.478   5.374   3.397 -1.5527  0.0716  2.0881
  251ALA     CB 3521   6.416   5.513   3.548  0.3091  0.0010 -0.0918
  251ALA    HB1 3522   6.375   5.616   3.556  0.7746  0.0752  1.8511
  251ALA    HB2 3523   6.510   5.496   3.606  0.0661 -1.6347 -0.1240
  251ALA    HB3 3524   6.344   5.441   3.591  0.6197  0.0809  0.5714
  251ALA      C 3525   6.326   5.490   3.320 -0.5238  0.0691 -0.1259
  251ALA      O 3526   6.275   5.597   3.287 -0.2344  0.3299  0.2755
  252SER      N 3527   6.266   5.373   3.288 -0.5145 -0.1101  0.5043
  252SER     HN 3528   6.310   5.291   3.324  4.0561  1.7394 -0.1950
  252SER     CA 3529   6.140   5.350   3.224 -0.3074  0.0279  0.0466
  252SER     HA 3530   6.123   5.430   3.153 -3.4044 -0.1034  0.5161
  252SER     CB 3531   6.133   5.215   3.152  0.5123 -0.1535  0.3036
  252SER    HB1 3532   6.212   5.204   3.074 -0.2893 -2.4423 -0.2750
  252SER    HB2 3533   6.041   5.197   3.094  1.3999 -0.2920 -1.1051
  252SER     OG 3534   6.151   5.110   3.247 -0.1975 -0.4964  0.0640
  252SER    HG1 3535   6.240   5.121   3.282  0.6214  0.0972 -2.0094
  252SER      C 3536   6.036   5.356   3.330 -0.1895 -0.6595  0.1996
  252SER      O 3537   6.057   5.359   3.451  0.2284  0.0373  0.1152
  253LEU      N 3538   5.913   5.349   3.276 -0.1037  0.1153 -0.1017
  253LEU     HN 3539   5.895   5.356   3.178 -0.5389 -1.3837 -0.1448
  253LEU     CA 3540   5.790   5.326   3.345 -0.1406 -0.0540 -0.2232
  253LEU     HA 3541   5.781   5.401   3.422 -1.3923 -0.7180  0.2994
  253LEU     CB 3542   5.682   5.332   3.236  0.1268  0.3241 -0.4698
  253LEU    HB1 3543   5.711   5.260   3.157 -1.3989 -0.5474 -0.2785
  253LEU    HB2 3544   5.678   5.430   3.183  0.2789  0.4465 -0.2573
  253LEU     CG 3545   5.538   5.299   3.280  0.1013  0.9676 -0.0535
  253LEU     HG 3546   5.536   5.192   3.307  1.1848  1.0983  0.5980
  253LEU    CD1 3547   5.485   5.386   3.395  0.0704  0.8842 -0.0054
  253LEU   HD11 3548   5.482   5.327   3.489  1.2170 -1.3164 -1.2832
  253LEU   HD12 3549   5.386   5.421   3.358 -0.2352 -2.0506 -2.3467
  253LEU   HD13 3550   5.558   5.467   3.414  0.3444  0.7790 -0.6132
  253LEU    CD2 3551   5.450   5.319   3.155 -0.1183 -0.7111 -0.1889
  253LEU   HD21 3552   5.462   5.221   3.104 -3.0852 -0.2849 -1.9871
  253LEU   HD22 3553   5.491   5.408   3.103 -0.2992 -0.9266 -0.7014
  253LEU   HD23 3554   5.346   5.332   3.192  0.5639 -0.4140  1.7743
  253LEU      C 3555   5.780   5.192   3.410 -0.5558  0.0268 -0.1185
  253LEU      O 3556   5.732   5.182   3.523  0.5567 -0.0481  0.3636
  254ARG      N 3557   5.838   5.085   3.354  0.2931  0.2861  0.2473
  254ARG     HN 3558   5.884   5.091   3.265  0.0538 -0.7029  0.0423
  254ARG     CA 3559   5.853   4.958   3.417  0.2132  0.1775  0.0502
  254ARG     HA 3560   5.751   4.927   3.430 -1.2242  3.7585 -1.4642
  254ARG     CB 3561   5.903   4.855   3.314 -0.3692  0.3620 -0.4196
  254ARG    HB1 3562   6.008   4.882   3.285  0.2409 -1.1165  0.3403
  254ARG    HB2 3563   5.840   4.850   3.223  2.7680  0.1195 -2.7476
  254ARG     CG 3564   5.901   4.712   3.368  0.5606  0.4212 -0.1988
  254ARG    HG1 3565   5.797   4.690   3.400 -0.4845  0.3157 -3.3302
  254ARG    HG2 3566   5.958   4.710   3.463  0.8055 -3.8219 -0.2362
  254ARG     CD 3567   5.962   4.598   3.287 -0.3435 -0.2783  0.0861
  254ARG    HD1 3568   6.068   4.622   3.262 -0.3479 -0.5611 -0.2136
  254ARG    HD2 3569   5.897   4.582   3.198  0.6620 -4.8932 -0.0564
  254ARG     NE 3570   5.949   4.471   3.365  0.1417 -0.4570 -0.1192
  254ARG     HE 3571   5.883   4.466   3.439 -0.0660 -1.5468 -0.3594
  254ARG     CZ 3572   5.966   4.348   3.308 -0.3224 -0.3431 -0.5100
  254ARG    NH1 3573   6.040   4.336   3.194  0.1675 -0.7167 -0.1514
  254ARG   HH11 3574   6.043   4.246   3.149  2.3331 -0.1304 -1.3262
  254ARG   HH12 3575   6.087   4.416   3.157  1.1754 -0.5091  1.4371
  254ARG    NH2 3576   5.916   4.237   3.369  0.3617 -0.5597 -0.3383
  254ARG   HH21 3577   5.926   4.147   3.327 -0.1043 -0.6034 -0.3607
  254ARG   HH22 3578   5.862   4.248   3.453 -0.1902  0.6514 -0.8300
  254ARG      C 3579   5.942   4.955   3.537 -0.2069  0.0320  0.3605
  254ARG      O 3580   5.906   4.898   3.640 -0.1205 -0.1472  0.2929
  255ASP      N 3581   6.061   5.017   3.531  0.0541 -0.4979 -0.0886
  255ASP     HN 3582   6.094   5.042   3.440  1.5126  2.5512  1.1264
  255ASP     CA 3583   6.149   5.045   3.640 -0.0414 -0.0378 -0.1287
  255ASP     HA 3584   6.186   4.950   3.674  0.9379  1.6622  4.2521
  255ASP     CB 3585   6.271   5.123   3.587 -0.4765  0.7922  0.0683
  255ASP    HB1 3586   6.341   5.159   3.665 -0.5178  2.7015 -0.7271
  255ASP    HB2 3587   6.231   5.218   3.545  0.3668  0.7834 -0.7923
  255ASP     CG 3588   6.351   5.056   3.476 -0.6439 -0.0107  0.4218
  255ASP    OD1 3589   6.387   5.127   3.378 -0.2895 -0.4149  0.2559
  255ASP    OD2 3590   6.364   4.931   3.467 -1.0128 -0.0680  0.6681
  255ASP      C 3591   6.089   5.127   3.750  0.5474 -0.0815  0.2304
  255ASP      O 3592   6.116   5.098   3.866  0.3260 -0.3751  0.2121
  256GLN      N 3593   6.005   5.224   3.709  0.1574 -0.4371  0.1782
  256GLN     HN 3594   6.013   5.237   3.611  2.2657 -1.6476  0.1089
  256GLN     CA 3595   5.924   5.298   3.800 -0.4913 -0.2281 -0.5605
  256GLN     HA 3596   5.985   5.321   3.887 -1.4871 -1.1432  0.4177
  256GLN     CB 3597   5.863   5.420   3.729 -0.3515 -0.0912 -0.4472
  256GLN    HB1 3598   5.841   5.386   3.625 -0.4776 -0.8839 -0.1716
  256GLN    HB2 3599   5.948   5.492   3.723  1.2166 -1.8738 -0.8278
  256GLN     CG 3600   5.738   5.490   3.781 -0.0505  0.2537 -0.1863
  256GLN    HG1 3601   5.655   5.416   3.790  0.6192 -0.3087  1.9792
  256GLN    HG2 3602   5.717   5.573   3.711  1.7144  0.1709 -0.8692
  256GLN     CD 3603   5.758   5.547   3.921 -0.6313  0.5615 -0.2266
  256GLN    OE1 3604   5.694   5.507   4.018  0.1469  0.0464  0.0785
  256GLN    NE2 3605   5.861   5.634   3.937 -0.1159 -0.0749 -0.0542
  256GLN   HE21 3606   5.859   5.685   4.023 -1.2958 -0.6103  0.2576
  256GLN   HE22 3607   5.920   5.645   3.857 -0.0259  0.2759  0.0568
  256GLN      C 3608   5.820   5.216   3.868  0.0714 -0.1116  0.4650
  256GLN      O 3609   5.801   5.220   3.990 -0.6444  0.3536  0.3477
  257ASN      N 3610   5.748   5.129   3.796  0.6598 -0.3806  0.2018
  257ASN     HN 3611   5.753   5.128   3.696  0.1770 -1.2227  0.1706
  257ASN     CA 3612   5.661   5.037   3.863 -0.2662  0.2102 -0.1823
  257ASN     HA 3613   5.587   5.099   3.912 -0.1231  0.0837  0.1978
  257ASN     CB 3614   5.585   4.953   3.759  0.4749 -0.2203 -0.3805
  257ASN    HB1 3615   5.649   4.887   3.696  1.6939 -0.8281  1.4379
  257ASN    HB2 3616   5.538   5.023   3.687  0.5303 -0.1848 -0.3814
  257ASN     CG 3617   5.480   4.857   3.813  0.0563  0.2898 -0.2776
  257ASN    OD1 3618   5.480   4.738   3.781 -0.5342  0.1874  0.0888
  257ASN    ND2 3619   5.401   4.896   3.917 -0.1348 -0.0015 -0.3101
  257ASN   HD21 3620   5.331   4.828   3.936  0.6723 -1.8217 -3.1867
  257ASN   HD22 3621   5.404   4.993   3.942 -0.5657  0.2333 -1.1275
  257ASN      C 3622   5.728   4.952   3.964  0.0805  0.6083 -0.0770
  257ASN      O 3623   5.677   4.943   4.076  0.5096  0.1082  0.0860
  258HSD      N 3624   5.847   4.898   3.930 -0.0639  0.5897 -0.5543
  258HSD     HN 3625   5.875   4.897   3.835  0.7028 -1.2006 -0.3562
  258HSD     CA 3626   5.927   4.822   4.021 -0.9029  0.1420 -0.1723
  258HSD     HA 3627   5.863   4.747   4.064  1.5992 -1.5369  0.8713
  258HSD     CB 3628   6.052   4.769   3.948 -0.6530  0.1793  0.2244
  258HSD    HB1 3629   6.119   4.718   4.020 -0.5090 -1.7498 -1.2184
  258HSD    HB2 3630   6.110   4.851   3.901 -1.1761  0.1329 -0.5187
  258HSD    ND1 3631   6.066   4.657   3.724  0.3308  0.0945  0.2611
  258HSD    HD1 3632   6.105   4.733   3.672 -2.3154 -0.7339 -3.3768
  258HSD     CG 3633   6.020   4.657   3.854 -0.0337  0.0745  0.1333
  258HSD    CE1 3634   6.050   4.531   3.677 -0.2875  0.3159 -0.1454
  258HSD    HE1 3635   6.085   4.511   3.575  0.9786 -3.7575  0.9003
  258HSD    NE2 3636   5.996   4.453   3.768  0.2938  0.0915  0.0145
  258HSD    CD2 3637   5.980   4.530   3.882 -0.2166  0.0906 -0.0540
  258HSD    HD2 3638   5.942   4.499   3.978  1.5188  1.5988  1.1704
  258HSD      C 3639   5.966   4.898   4.143  0.0695  0.1570 -0.4793
  258HSD      O 3640   5.968   4.844   4.253 -0.0232  0.3804 -0.3664
  259LYS      N 3641   5.999   5.028   4.135  0.2551  0.0959 -0.6855
  259LYS     HN 3642   5.982   5.066   4.044 -0.1763  1.2058 -0.1553
  259LYS     CA 3643   6.012   5.105   4.254  0.1102 -0.4334 -0.3264
  259LYS     HA 3644   6.070   5.051   4.328 -0.7186 -1.3539 -0.3325
  259LYS     CB 3645   6.070   5.246   4.232 -0.2912 -0.2340 -0.1272
  259LYS    HB1 3646   6.001   5.293   4.159 -0.1444 -1.0956 -0.8453
  259LYS    HB2 3647   6.165   5.236   4.175 -0.4363 -0.8232 -0.2725
  259LYS     CG 3648   6.095   5.335   4.353  0.2895 -0.5772  0.0091
  259LYS    HG1 3649   6.001   5.367   4.402  1.2851  1.8214  0.4855
  259LYS    HG2 3650   6.129   5.437   4.325 -0.1604 -0.2329  0.6831
  259LYS     CD 3651   6.205   5.282   4.446  0.5154  0.1349  0.1536
  259LYS    HD1 3652   6.294   5.280   4.379 -0.0729  1.6407 -0.7359
  259LYS    HD2 3653   6.184   5.177   4.476 -0.3724  0.2615  0.0033
  259LYS     CE 3654   6.235   5.365   4.571  0.2337  0.2092  0.1723
  259LYS    HE1 3655   6.291   5.294   4.636  0.9500  0.8319  0.2360
  259LYS    HE2 3656   6.142   5.399   4.622 -0.6213  0.3748 -1.4590
  259LYS     NZ 3657   6.327   5.475   4.537  0.4176  0.0113  0.0346
  259LYS    HZ1 3658   6.377   5.456   4.447 -2.0921  1.3051 -1.7636
  259LYS    HZ2 3659   6.394   5.513   4.607 -0.0013  1.4556 -0.3104
  259LYS    HZ3 3660   6.263   5.552   4.511  0.2494 -0.3600 -0.6999
  259LYS      C 3661   5.890   5.126   4.336  0.0014 -0.2960 -0.5242
  259LYS      O 3662   5.893   5.116   4.459 -0.3741 -0.3586 -0.5176
  260GLN      N 3663   5.775   5.162   4.276 -0.1438  0.0468 -0.0508
  260GLN     HN 3664   5.775   5.161   4.176  2.1549 -0.0615 -0.1042
  260GLN     CA 3665   5.651   5.187   4.343  0.0348 -0.0761  0.3256
  260GLN     HA 3666   5.663   5.263   4.419 -0.0846 -0.3224  0.5956
  260GLN     CB 3667   5.546   5.234   4.242 -0.1327 -0.6081  0.2471
  260GLN    HB1 3668   5.528   5.162   4.159 -2.3047  1.1981 -0.9918
  260GLN    HB2 3669   5.583   5.320   4.182 -0.5853 -0.5897 -0.0160
  260GLN     CG 3670   5.410   5.286   4.290  0.1633  0.2185  0.2015
  260GLN    HG1 3671   5.365   5.189   4.319  2.2059 -1.0577 -0.6606
  260GLN    HG2 3672   5.364   5.337   4.203 -0.3694 -1.5180 -0.5794
  260GLN     CD 3673   5.428   5.377   4.411  0.3646 -0.1236  0.4325
  260GLN    OE1 3674   5.474   5.491   4.399  0.0701 -0.0084  0.3797
  260GLN    NE2 3675   5.362   5.329   4.520 -0.3292 -0.4089 -0.1094
  260GLN   HE21 3676   5.359   5.377   4.607  1.0209 -0.0866 -0.2267
  260GLN   HE22 3677   5.336   5.233   4.530  2.9867 -1.3518  0.6168
  260GLN      C 3678   5.595   5.075   4.424 -0.4464 -0.0972 -0.0379
  260GLN      O 3679   5.568   5.090   4.543  0.0903 -0.4966  0.1391
  261THR      N 3680   5.599   4.953   4.368 -0.4903 -0.0304 -0.1864
  261THR     HN 3681   5.592   4.942   4.269 -2.3675 -3.1222  0.1470
  261THR     CA 3682   5.575   4.830   4.437 -0.4915 -0.0231 -0.1736
  261THR     HA 3683   5.472   4.838   4.470 -0.9042  0.7661 -1.5466
  261THR     CB 3684   5.578   4.713   4.344  0.0075 -0.2219  0.0923
  261THR     HB 3685   5.680   4.701   4.302 -0.3085  1.5100 -1.2662
  261THR    OG1 3686   5.495   4.728   4.230 -0.3507 -0.2355  0.3499
  261THR    HG1 3687   5.412   4.764   4.263 -0.6374 -0.9629  0.4591
  261THR    CG2 3688   5.545   4.580   4.414  0.0494 -0.3136 -0.0621
  261THR   HG21 3689   5.537   4.507   4.330 -1.6842  1.5913 -1.6495
  261THR   HG22 3690   5.455   4.588   4.478  1.4811 -0.1445  2.0655
  261THR   HG23 3691   5.623   4.547   4.487 -0.6766 -1.6225  0.1597
  261THR      C 3692   5.662   4.810   4.556 -0.2202  0.3525 -0.3065
  261THR      O 3693   5.610   4.769   4.660 -0.0215  0.2243 -0.2578
  262VAL      N 3694   5.795   4.823   4.547 -0.1360  0.1694  0.5307
  262VAL     HN 3695   5.839   4.850   4.461 -0.6713 -0.0176  0.1914
  262VAL     CA 3696   5.893   4.807   4.650  0.2022  0.4667  0.2615
  262VAL     HA 3697   5.889   4.704   4.685  1.6075  1.0073  2.1584
  262VAL     CB 3698   6.029   4.835   4.595  0.2771 -0.0582  0.1694
  262VAL     HB 3699   6.040   4.921   4.525  0.1864 -1.0490 -1.1105
  262VAL    CG1 3700   6.143   4.849   4.696  0.7903 -0.1693 -0.3868
  262VAL   HG11 3701   6.165   4.766   4.767 -0.7042 -1.7802 -1.7242
  262VAL   HG12 3702   6.128   4.941   4.756 -0.1018 -0.2893 -0.4166
  262VAL   HG13 3703   6.244   4.863   4.651  0.8450  1.0222  0.0557
  262VAL    CG2 3704   6.085   4.711   4.524 -0.3925 -0.1791 -0.1562
  262VAL   HG21 3705   6.191   4.733   4.499  0.7740 -2.3836  2.3771
  262VAL   HG22 3706   6.026   4.691   4.432  1.1781 -1.6014 -0.9122
  262VAL   HG23 3707   6.094   4.617   4.583 -2.0015  0.7788  1.7369
  262VAL      C 3708   5.874   4.896   4.768  0.3174  0.4000  0.3299
  262VAL      O 3709   5.868   4.845   4.880  0.2019 -0.0297  0.1296
  263LYS      N 3710   5.850   5.026   4.743 -0.3474  0.1391 -0.4484
  263LYS     HN 3711   5.857   5.046   4.646  0.4971  0.2979 -0.3612
  263LYS     CA 3712   5.791   5.116   4.837  0.6819  0.7219 -0.3426
  263LYS     HA 3713   5.855   5.121   4.924  0.1588 -0.2581  0.1092
  263LYS     CB 3714   5.781   5.258   4.778 -0.0757  0.5855 -0.5542
  263LYS    HB1 3715   5.731   5.326   4.851  0.1789  0.3163 -0.1231
  263LYS    HB2 3716   5.717   5.253   4.687 -0.8668  2.8880 -0.1936
  263LYS     CG 3717   5.911   5.331   4.745  0.4499  0.1483  0.4868
  263LYS    HG1 3718   5.976   5.288   4.665  1.3035  0.2709  1.1067
  263LYS    HG2 3719   5.976   5.331   4.835 -2.2577 -2.3717  2.6422
  263LYS     CD 3720   5.883   5.480   4.723  0.5131  0.0800 -0.0736
  263LYS    HD1 3721   5.978   5.535   4.700  0.3532 -0.1951 -1.5025
  263LYS    HD2 3722   5.852   5.518   4.822 -2.0063 -1.2494 -0.2648
  263LYS     CE 3723   5.780   5.527   4.620  0.2277  0.0070  0.1788
  263LYS    HE1 3724   5.683   5.475   4.635  0.2575 -0.6663 -1.7675
  263LYS    HE2 3725   5.828   5.493   4.526  1.7836  2.3170  0.0580
  263LYS     NZ 3726   5.769   5.675   4.627 -0.3761 -0.0392  0.2668
  263LYS    HZ1 3727   5.690   5.716   4.572  2.3033  3.7050 -1.2173
  263LYS    HZ2 3728   5.857   5.725   4.605 -0.2972  0.5994  1.9664
  263LYS    HZ3 3729   5.748   5.695   4.726  0.9009 -1.7140  0.9290
  263LYS      C 3730   5.665   5.069   4.902  0.6863  0.7197 -0.3348
  263LYS      O 3731   5.661   5.066   5.025 -0.1719  0.5336 -0.3640
  264MET      N 3732   5.566   5.011   4.832  0.6024  0.3363  0.0992
  264MET     HN 3733   5.587   5.000   4.735  1.1304  2.1774 -0.0404
  264MET     CA 3734   5.446   4.960   4.890  0.4578  0.2202 -0.3025
  264MET     HA 3735   5.403   5.038   4.951  3.2238  2.1314 -0.6297
  264MET     CB 3736   5.344   4.930   4.778 -0.0879  0.0291  0.2400
  264MET    HB1 3737   5.257   4.877   4.822 -0.1652 -0.9863 -1.0633
  264MET    HB2 3738   5.385   4.869   4.694 -0.1562 -0.7211  0.7348
  264MET     CG 3739   5.280   5.053   4.716  0.1846  0.0843  0.0671
  264MET    HG1 3740   5.202   5.016   4.645 -1.1066  1.1670  0.8774
  264MET    HG2 3741   5.361   5.114   4.670  1.1740  0.3048  2.0286
  264MET     SD 3742   5.207   5.171   4.834  0.0210  0.0568 -0.0061
  264MET     CE 3743   5.043   5.095   4.847  0.1724 -0.2591  0.0789
  264MET    HE1 3744   4.986   5.138   4.933  0.0897 -0.4213  0.1054
  264MET    HE2 3745   5.029   4.985   4.862 -2.0023 -0.1029 -0.3975
  264MET    HE3 3746   4.987   5.107   4.752  1.2633 -1.4536 -0.7519
  264MET      C 3747   5.458   4.838   4.975  0.4507  0.5393  0.1571
  264MET      O 3748   5.397   4.809   5.078 -0.2686  0.2112 -0.3550
  265LEU      N 3749   5.553   4.756   4.928  0.0524  0.0421  0.2143
  265LEU     HN 3750   5.593   4.775   4.839  0.2238  0.6369  0.4160
  265LEU     CA 3751   5.603   4.642   4.999  0.0545 -0.0190  0.1145
  265LEU     HA 3752   5.518   4.582   5.024 -0.3054  0.0351 -0.9179
  265LEU     CB 3753   5.697   4.556   4.913 -0.0800 -0.0884  0.0384
  265LEU    HB1 3754   5.742   4.472   4.971 -0.1640  0.3718  0.7779
  265LEU    HB2 3755   5.776   4.625   4.875 -0.6127 -0.3037 -1.5322
  265LEU     CG 3756   5.626   4.482   4.798 -0.0813  0.1569 -0.1182
  265LEU     HG 3757   5.560   4.552   4.742 -1.4787 -2.4857 -1.9866
  265LEU    CD1 3758   5.727   4.422   4.700  0.4327  0.5444  0.1704
  265LEU   HD11 3759   5.785   4.504   4.653 -0.5141  0.7737 -0.6068
  265LEU   HD12 3760   5.674   4.367   4.619  1.4077 -1.6237  0.9018
  265LEU   HD13 3761   5.785   4.337   4.742  1.5792  0.4757 -1.4498
  265LEU    CD2 3762   5.539   4.366   4.849  0.4937 -0.2369 -0.0212
  265LEU   HD21 3763   5.456   4.397   4.917  0.6424  2.3306 -0.8922
  265LEU   HD22 3764   5.600   4.290   4.901 -0.1250 -1.5815 -1.2073
  265LEU   HD23 3765   5.486   4.324   4.761 -2.3933  0.7898  1.1003
  265LEU      C 3766   5.664   4.679   5.130  0.0594 -0.3365  0.2034
  265LEU      O 3767   5.639   4.607   5.226 -0.1361  0.0613  0.4487
  266ALA      N 3768   5.744   4.787   5.129 -0.6138  0.1612  0.1047
  266ALA     HN 3769   5.773   4.818   5.039 -1.1633 -0.9752 -0.4881
  266ALA     CA 3770   5.808   4.834   5.248  0.0341 -0.5025  0.0193
  266ALA     HA 3771   5.864   4.754   5.295 -1.3098 -0.9135  0.9481
  266ALA     CB 3772   5.911   4.937   5.197 -0.1989  0.0006  0.5586
  266ALA    HB1 3773   5.973   4.905   5.110 -3.2400  0.0866 -1.8304
  266ALA    HB2 3774   5.980   4.969   5.278 -1.0270  0.5474  1.0598
  266ALA    HB3 3775   5.863   5.031   5.163  0.7341  0.0710 -0.6436
  266ALA      C 3776   5.725   4.900   5.352  0.2052 -0.0075 -0.1552
  266ALA      O 3777   5.736   4.868   5.470  0.2257 -0.1087 -0.1849
  267VAL      N 3778   5.632   4.989   5.310  0.2628  0.2033  0.1626
  267VAL     HN 3779   5.620   4.997   5.211 -0.0378 -1.7918  0.0036
  267VAL     CA 3780   5.529   5.053   5.384  0.2860  0.1469  0.2445
  267VAL     HA 3781   5.586   5.102   5.462  0.7441  3.0783 -1.7568
  267VAL     CB 3782   5.466   5.166   5.308  0.2794 -0.1348 -0.1713
  267VAL     HB 3783   5.541   5.219   5.245 -0.1485 -1.5220 -1.9247
  267VAL    CG1 3784   5.347   5.114   5.225  0.0284  0.1727 -0.0070
  267VAL   HG11 3785   5.386   5.041   5.151  1.2758 -0.1644  0.9290
  267VAL   HG12 3786   5.297   5.188   5.160 -2.7805 -3.6311 -2.6072
  267VAL   HG13 3787   5.261   5.068   5.279 -1.6541 -0.1411 -2.8041
  267VAL    CG2 3788   5.420   5.280   5.401  0.2499 -0.2649 -0.0241
  267VAL   HG21 3789   5.492   5.290   5.485  0.6244 -3.2903  0.1240
  267VAL   HG22 3790   5.318   5.259   5.439 -0.0924  0.4234 -0.5385
  267VAL   HG23 3791   5.423   5.374   5.341 -0.2323 -0.4698 -0.3798
  267VAL      C 3792   5.434   4.965   5.458  0.5094 -0.1279  0.2005
  267VAL      O 3793   5.400   4.997   5.571  0.0141  0.0096  0.0154
  268VAL      N 3794   5.376   4.857   5.401  0.1653  0.0913  0.1393
  268VAL     HN 3795   5.401   4.835   5.308  0.6067 -0.6337  0.4227
  268VAL     CA 3796   5.286   4.771   5.472  0.0688  0.1272  0.0600
  268VAL     HA 3797   5.210   4.839   5.509  0.4440  0.8764 -0.5249
  268VAL     CB 3798   5.223   4.677   5.373 -0.0860  0.4707 -0.1747
  268VAL     HB 3799   5.306   4.639   5.309 -1.2757 -1.0956 -0.8552
  268VAL    CG1 3800   5.150   4.556   5.434  0.5782  0.5189  0.7461
  268VAL   HG11 3801   5.063   4.585   5.497  0.8210  2.1860  0.3729
  268VAL   HG12 3802   5.217   4.480   5.480  0.9928 -1.1310 -2.3366
  268VAL   HG13 3803   5.113   4.507   5.342  2.1867  0.2972  0.1880
  268VAL    CG2 3804   5.124   4.753   5.284 -0.6229  0.0080  0.0168
  268VAL   HG21 3805   5.073   4.680   5.218 -1.6155 -0.6060  1.4165
  268VAL   HG22 3806   5.178   4.832   5.225 -0.7132  1.2799  1.5745
  268VAL   HG23 3807   5.052   4.804   5.351  1.1674 -0.8750  2.7749
  268VAL      C 3808   5.347   4.703   5.589 -0.4217 -0.0605  0.2103
  268VAL      O 3809   5.292   4.706   5.699  0.5966 -0.0560  0.7286
  269VAL      N 3810   5.473   4.656   5.581 -0.3950  0.0786 -0.2199
  269VAL     HN 3811   5.523   4.650   5.495 -0.2981 -0.1614 -0.1473
  269VAL     CA 3812   5.546   4.594   5.687  0.0557  0.2094 -0.4546
  269VAL     HA 3813   5.490   4.511   5.729  0.2351 -0.9440 -2.3526
  269VAL     CB 3814   5.677   4.539   5.638  0.3397  0.1432  0.3733
  269VAL     HB 3815   5.736   4.626   5.602  0.7306 -0.9029 -1.6062
  269VAL    CG1 3816   5.760   4.468   5.747  0.4376 -0.6836 -0.2307
  269VAL   HG11 3817   5.864   4.441   5.719  0.0451 -3.3270  0.5813
  269VAL   HG12 3818   5.711   4.377   5.788  1.4513 -1.8291 -1.4705
  269VAL   HG13 3819   5.770   4.540   5.832 -1.2778 -0.5768 -0.0881
  269VAL    CG2 3820   5.668   4.454   5.511 -0.0158 -0.0552  0.5296
  269VAL   HG21 3821   5.567   4.435   5.469 -0.5409  1.2166  1.1857
  269VAL   HG22 3822   5.718   4.358   5.537  2.2468  1.2051  1.1159
  269VAL   HG23 3823   5.727   4.500   5.428 -0.8677  3.2583  1.6076
  269VAL      C 3824   5.567   4.693   5.795 -0.0076 -0.0240 -0.2269
  269VAL      O 3825   5.527   4.674   5.910  0.2308  0.4158 -0.0640
  270PHE      N 3826   5.618   4.814   5.765  0.0097  0.0287  0.0069
  270PHE     HN 3827   5.642   4.829   5.669 -0.2481  3.1708  0.3315
  270PHE     CA 3828   5.620   4.930   5.848 -0.0626  0.2315 -0.2705
  270PHE     HA 3829   5.697   4.906   5.921  0.5173 -1.5065 -1.4085
  270PHE     CB 3830   5.676   5.046   5.764  0.3885 -0.0994 -0.4338
  270PHE    HB1 3831   5.614   5.072   5.675 -1.1355 -0.9312  0.3433
  270PHE    HB2 3832   5.778   5.013   5.734  0.5671 -0.1747  0.2450
  270PHE     CG 3833   5.685   5.176   5.835  0.7887 -0.2324 -0.2399
  270PHE    CD1 3834   5.742   5.174   5.960 -0.0802  0.2830  0.1754
  270PHE    HD1 3835   5.757   5.079   6.010  0.9143  0.7661  0.8308
  270PHE    CE1 3836   5.759   5.292   6.029  0.8095  0.2905 -0.0434
  270PHE    HE1 3837   5.801   5.291   6.128  2.6430 -0.9708 -0.7650
  270PHE     CZ 3838   5.733   5.414   5.971  0.1631 -0.0202 -0.4206
  270PHE     HZ 3839   5.749   5.510   6.017 -2.3722  0.1190  0.3490
  270PHE    CD2 3840   5.643   5.294   5.779  0.0020 -0.3858  0.0134
  270PHE    HD2 3841   5.578   5.293   5.692 -2.1016 -0.9844  1.5056
  270PHE    CE2 3842   5.676   5.409   5.846  0.2988 -0.1801 -0.4771
  270PHE    HE2 3843   5.647   5.505   5.805  2.6759  1.3831  1.2170
  270PHE      C 3844   5.499   4.974   5.922  0.0426  0.1302 -0.0349
  270PHE      O 3845   5.507   5.008   6.040 -0.4713 -0.5413  0.2009
  271ALA      N 3846   5.382   4.971   5.854  0.1500  0.2764 -0.2282
  271ALA     HN 3847   5.375   4.967   5.755  3.0151 -0.9601 -0.4978
  271ALA     CA 3848   5.255   4.991   5.917  0.0128  0.0070 -0.4183
  271ALA     HA 3849   5.268   5.082   5.974 -0.4876 -0.7138  0.8913
  271ALA     CB 3850   5.147   5.000   5.808 -0.4808  0.1174  0.0756
  271ALA    HB1 3851   5.143   4.904   5.752  0.0704  0.3569 -0.3932
  271ALA    HB2 3852   5.182   5.079   5.738  0.6782  2.2004  2.8304
  271ALA    HB3 3853   5.048   5.031   5.846 -0.6409 -0.2717 -0.0223
  271ALA      C 3854   5.208   4.893   6.020 -0.0123  0.1671 -0.2781
  271ALA      O 3855   5.164   4.932   6.128 -0.0992 -0.4568 -0.0847
  272PHE      N 3856   5.229   4.764   5.990  0.3597  0.1544  0.0169
  272PHE     HN 3857   5.264   4.733   5.902  1.9161 -1.4878  1.1513
  272PHE     CA 3858   5.212   4.650   6.074  0.3767 -0.0472 -0.2539
  272PHE     HA 3859   5.108   4.638   6.099  0.9501 -1.6557  1.6061
  272PHE     CB 3860   5.266   4.525   6.002  0.1928 -0.1614 -0.1928
  272PHE    HB1 3861   5.375   4.511   6.014  0.3343  0.4798 -0.7318
  272PHE    HB2 3862   5.244   4.537   5.894 -0.8066 -0.7039 -0.0644
  272PHE     CG 3863   5.198   4.404   6.057  0.1156  0.1183  0.3251
  272PHE    CD1 3864   5.064   4.381   6.034  0.2005  0.1388 -0.2009
  272PHE    HD1 3865   5.013   4.449   5.969 -0.1000 -0.0021 -0.1166
  272PHE    CE1 3866   4.999   4.265   6.071  0.7575 -0.2245 -0.3444
  272PHE    HE1 3867   4.896   4.265   6.042 -0.3269 -0.5292  3.0456
  272PHE     CZ 3868   5.066   4.178   6.154  0.5125 -0.7296 -0.6777
  272PHE     HZ 3869   5.014   4.098   6.205  0.2389 -0.2725 -0.2351
  272PHE    CD2 3870   5.259   4.316   6.144  0.3001  0.3916  0.4750
  272PHE    HD2 3871   5.359   4.337   6.178 -0.0777 -1.1718  2.7557
  272PHE    CE2 3872   5.192   4.210   6.200  0.1056  0.1771 -0.1614
  272PHE    HE2 3873   5.244   4.133   6.255  0.7460  0.8872  0.2385
  272PHE      C 3874   5.291   4.665   6.199 -0.0408  0.1114 -0.0087
  272PHE      O 3875   5.228   4.666   6.305  0.4781  0.3352  0.3037
  273ILE      N 3876   5.424   4.687   6.201 -0.0566  0.2220 -0.1709
  273ILE     HN 3877   5.463   4.692   6.109 -0.8709 -0.5069 -0.5784
  273ILE     CA 3878   5.499   4.718   6.318 -0.5180 -0.4659  0.3118
  273ILE     HA 3879   5.489   4.635   6.387 -1.4597 -0.8282 -0.2477
  273ILE     CB 3880   5.647   4.725   6.294 -0.5076 -0.3005  0.4175
  273ILE     HB 3881   5.662   4.797   6.211  0.3382 -0.8879  0.0502
  273ILE    CG2 3882   5.732   4.757   6.418  0.1815  0.1233 -0.1589
  273ILE   HG21 3883   5.709   4.693   6.506 -1.6087  1.3062  0.2883
  273ILE   HG22 3884   5.710   4.862   6.446  1.2020  0.0703  0.9588
  273ILE   HG23 3885   5.839   4.743   6.393  0.2391 -2.0761  1.0060
  273ILE    CG1 3886   5.698   4.584   6.257 -0.4023 -0.2049  0.1985
  273ILE   HG11 3887   5.624   4.522   6.201  0.4681 -3.3603  2.2843
  273ILE   HG12 3888   5.719   4.516   6.342 -0.1694  1.6253  1.6903
  273ILE     CD 3889   5.818   4.594   6.163  0.5335  0.0506  1.3969
  273ILE    HD1 3890   5.777   4.643   6.072  0.7260 -1.1738  0.6358
  273ILE    HD2 3891   5.851   4.493   6.134  0.3631  0.2979  0.2947
  273ILE    HD3 3892   5.902   4.657   6.198  0.4349  0.9454  0.1114
  273ILE      C 3893   5.450   4.838   6.392  0.3461  0.0651  0.0330
  273ILE      O 3894   5.438   4.838   6.515 -0.0970  0.5506 -0.0100
  274LEU      N 3895   5.417   4.953   6.332 -0.2112 -0.0431  0.1334
  274LEU     HN 3896   5.429   4.968   6.234 -0.9530  2.9366  0.3770
  274LEU     CA 3897   5.369   5.071   6.398 -0.0666  0.0555  0.0617
  274LEU     HA 3898   5.455   5.097   6.458  0.5480  1.2450 -1.2811
  274LEU     CB 3899   5.344   5.174   6.286  0.4582  0.2418  0.1136
  274LEU    HB1 3900   5.292   5.124   6.202  0.9246 -2.2386  1.2020
  274LEU    HB2 3901   5.445   5.198   6.246  0.2952  2.6867  0.9738
  274LEU     CG 3902   5.282   5.310   6.324 -0.1790 -0.0056 -0.0353
  274LEU     HG 3903   5.186   5.298   6.380  0.4792 -0.4685  1.0343
  274LEU    CD1 3904   5.386   5.393   6.400  0.5461 -0.0506 -0.9654
  274LEU   HD11 3905   5.415   5.337   6.492 -1.9607  0.7310  0.3921
  274LEU   HD12 3906   5.345   5.492   6.430 -0.1141 -0.3751 -0.7881
  274LEU   HD13 3907   5.469   5.416   6.329  0.1305  1.3361 -1.0307
  274LEU    CD2 3908   5.240   5.380   6.194 -0.2776  0.5866  0.3136
  274LEU   HD21 3909   5.326   5.397   6.126 -0.2768 -1.4808 -0.2585
  274LEU   HD22 3910   5.193   5.477   6.221 -3.8652 -0.7065 -0.6522
  274LEU   HD23 3911   5.169   5.319   6.134  0.2970  0.4367 -0.2234
  274LEU      C 3912   5.250   5.058   6.487 -0.0455 -0.8074 -0.0324
  274LEU      O 3913   5.235   5.118   6.593 -0.4310 -0.4238 -0.2987
  275CYS      N 3914   5.162   4.966   6.443 -0.2467 -0.1592 -1.0085
  275CYS     HN 3915   5.190   4.917   6.361  1.8531 -0.4404 -0.1713
  275CYS     CA 3916   5.054   4.915   6.522  0.5778  0.1492  0.3513
  275CYS     HA 3917   5.002   4.999   6.566 -0.5973  0.0450 -0.7756
  275CYS     CB 3918   4.946   4.849   6.435  0.6578  0.7561 -0.2160
  275CYS    HB1 3919   4.865   4.814   6.502  0.4787 -0.3259 -0.9667
  275CYS    HB2 3920   4.995   4.765   6.380 -0.1969 -1.3737  2.0801
  275CYS     SG 3921   4.875   4.966   6.315 -0.1827  0.1684 -0.2976
  275CYS    HG1 3922   4.985   4.976   6.242  0.4875 -0.9486  0.5294
  275CYS      C 3923   5.099   4.817   6.625  0.3361  0.1211  0.4309
  275CYS      O 3924   5.079   4.838   6.744  0.1872  0.7516  0.2980
  276TRP      N 3925   5.156   4.703   6.583  0.5973  0.2588  0.4026
  276TRP     HN 3926   5.196   4.682   6.494  2.8818 -0.5329  1.5544
  276TRP     CA 3927   5.148   4.588   6.668 -0.4053  0.1936  0.2351
  276TRP     HA 3928   5.058   4.589   6.729  0.1058  0.2830  0.9959
  276TRP     CB 3929   5.119   4.471   6.573  0.7114  0.4667 -0.4521
  276TRP    HB1 3930   5.115   4.366   6.609 -1.6531  0.4509 -0.6300
  276TRP    HB2 3931   5.193   4.472   6.489 -0.1698 -0.8612 -1.2797
  276TRP     CG 3932   4.986   4.491   6.508  0.1854  0.3545  0.5750
  276TRP    CD1 3933   4.962   4.499   6.374 -0.0366 -0.3509  0.5703
  276TRP    HD1 3934   5.043   4.505   6.303  2.3969  2.0276  3.2922
  276TRP    NE1 3935   4.827   4.504   6.350  0.1141  0.0970 -0.2025
  276TRP    HE1 3936   4.790   4.548   6.271  0.8528 -1.9364 -1.7867
  276TRP    CE2 3937   4.762   4.503   6.470 -0.2150  0.1506 -0.3797
  276TRP    CD2 3938   4.857   4.491   6.570 -0.3062 -0.9979 -0.4194
  276TRP    CE3 3939   4.816   4.471   6.698  0.1950 -0.3088 -0.1456
  276TRP    HE3 3940   4.894   4.465   6.772  0.6604  0.4373 -0.5589
  276TRP    CZ3 3941   4.681   4.465   6.724  0.2208  0.4078  0.1751
  276TRP    HZ3 3942   4.650   4.449   6.827 -3.2142 -0.0235 -0.8193
  276TRP    CZ2 3943   4.629   4.493   6.499 -0.2046  0.1872 -0.3183
  276TRP    HZ2 3944   4.558   4.500   6.418 -0.1772  1.1857 -0.2672
  276TRP    CH2 3945   4.584   4.480   6.628  0.4293 -0.1932 -0.1329
  276TRP    HH2 3946   4.479   4.464   6.645  0.6807 -3.1358 -0.7865
  276TRP      C 3947   5.255   4.561   6.768 -0.3006  0.2999  0.1504
  276TRP      O 3948   5.236   4.462   6.839 -0.5216  0.2870  0.0744
  277LEU      N 3949   5.361   4.644   6.770 -0.0610 -0.0139  0.4142
  277LEU     HN 3950   5.369   4.723   6.711  2.6998 -0.0038  0.6665
  277LEU     CA 3951   5.474   4.639   6.858  0.0381 -0.5242  0.2625
  277LEU     HA 3952   5.476   4.539   6.900  0.5502 -0.6713 -0.0956
  277LEU     CB 3953   5.606   4.671   6.787 -0.0251 -0.4876  0.1616
  277LEU    HB1 3954   5.603   4.772   6.740 -0.7513 -0.9350 -0.7815
  277LEU    HB2 3955   5.612   4.597   6.704  0.7346  0.3041 -0.5188
  277LEU     CG 3956   5.733   4.652   6.871 -0.1605  0.2341  0.5371
  277LEU     HG 3957   5.737   4.741   6.938  0.4641  1.0236 -0.5204
  277LEU    CD1 3958   5.748   4.518   6.947 -0.8942 -0.0796  0.1380
  277LEU   HD11 3959   5.677   4.487   7.026  0.9802 -2.9537  0.8290
  277LEU   HD12 3960   5.852   4.500   6.981 -1.0272  0.9259  1.1567
  277LEU   HD13 3961   5.740   4.434   6.875  0.4537 -0.7129  0.6997
  277LEU    CD2 3962   5.861   4.675   6.788  0.0640 -0.1625  0.7657
  277LEU   HD21 3963   5.861   4.772   6.734 -1.8962 -0.7201 -0.3639
  277LEU   HD22 3964   5.871   4.591   6.715 -0.1380 -1.5519  2.2720
  277LEU   HD23 3965   5.953   4.673   6.849  2.2737 -3.5360 -2.2426
  277LEU      C 3966   5.445   4.724   6.976  0.1883  0.0948 -0.1447
  277LEU      O 3967   5.463   4.671   7.086  0.4036 -0.0014 -0.2264
  278PRO      N 3968   5.396   4.845   6.974  0.3060  0.1565  0.5134
  278PRO     CD 3969   5.414   4.940   6.866 -0.4082  0.0738  0.3186
  278PRO    HD1 3970   5.357   4.918   6.773  1.3891 -1.5446 -0.4615
  278PRO    HD2 3971   5.519   4.952   6.833 -0.1787 -1.4576  0.4292
  278PRO     CA 3972   5.337   4.905   7.090 -0.2593 -0.2194  0.4287
  278PRO     HA 3973   5.422   4.926   7.154  1.5771  2.1965 -2.5028
  278PRO     CB 3974   5.269   5.030   7.034 -0.3334 -0.4156  0.0856
  278PRO    HB1 3975   5.254   5.117   7.101  1.2846 -1.6818  2.2081
  278PRO    HB2 3976   5.177   4.982   6.994 -0.0847 -0.3686 -0.5687
  278PRO     CG 3977   5.364   5.074   6.921 -0.2255  0.1153  0.3839
  278PRO    HG1 3978   5.323   5.140   6.841  2.4723  0.8022 -0.5522
  278PRO    HG2 3979   5.451   5.120   6.972 -2.3701 -0.2332  4.8999
  278PRO      C 3980   5.239   4.823   7.167 -0.6535  0.0827  0.2528
  278PRO      O 3981   5.252   4.817   7.289 -0.0595 -0.3263  0.1764
  279PHE      N 3982   5.145   4.760   7.094 -0.5759 -0.0653  0.2791
  279PHE     HN 3983   5.144   4.774   6.995  1.1053  0.0539  0.2398
  279PHE     CA 3984   5.038   4.678   7.140 -0.5452 -0.1528  0.1937
  279PHE     HA 3985   4.962   4.736   7.191  0.6648  0.1997  1.6431
  279PHE     CB 3986   4.976   4.631   7.007 -0.1798 -0.0959  0.0016
  279PHE    HB1 3987   5.044   4.563   6.951  0.3176 -0.4854  1.0622
  279PHE    HB2 3988   4.943   4.703   6.929 -1.5324 -0.0579  0.5680
  279PHE     CG 3989   4.860   4.543   7.039 -0.2992  0.0149 -0.1295
  279PHE    CD1 3990   4.738   4.594   7.076 -0.3522 -0.0045 -0.2741
  279PHE    HD1 3991   4.724   4.701   7.081 -1.6514 -0.1573 -0.1447
  279PHE    CE1 3992   4.630   4.512   7.103 -0.0492 -0.3450 -0.0873
  279PHE    HE1 3993   4.542   4.570   7.127  0.3381  0.1632  0.1439
  279PHE     CZ 3994   4.649   4.377   7.116 -0.2256 -0.3996 -0.3904
  279PHE     HZ 3995   4.569   4.327   7.169 -0.0970  0.5635  0.7548
  279PHE    CD2 3996   4.873   4.406   7.032 -0.1894  0.0516 -0.6688
  279PHE    HD2 3997   4.967   4.366   6.997 -0.3027  1.5999 -3.0076
  279PHE    CE2 3998   4.772   4.327   7.081 -0.1739 -0.0222 -0.7571
  279PHE    HE2 3999   4.786   4.223   7.107  0.0335  0.3163  0.5507
  279PHE      C 4000   5.087   4.569   7.229  0.4046  0.4062  0.3609
  279PHE      O 4001   5.046   4.548   7.343 -0.3069 -0.5577 -0.0616
  280HSD      N 4002   5.196   4.502   7.187  0.1832  0.2057  0.1000
  280HSD     HN 4003   5.217   4.518   7.091  1.4136  1.9221  0.6104
  280HSD     CA 4004   5.267   4.403   7.262 -0.1149 -0.1643 -0.1043
  280HSD     HA 4005   5.197   4.348   7.323 -0.7372  1.4583  0.7032
  280HSD     CB 4006   5.333   4.302   7.166  0.0492  0.2759 -0.4547
  280HSD    HB1 4007   5.403   4.232   7.218  0.6791  0.9271 -0.4037
  280HSD    HB2 4008   5.385   4.352   7.082 -2.2562  0.1217 -2.0589
  280HSD    ND1 4009   5.182   4.212   6.983  0.3044 -0.5306  0.2465
  280HSD    HD1 4010   5.198   4.287   6.919  1.5564 -1.0326 -0.0593
  280HSD     CG 4011   5.222   4.215   7.115 -0.4879  0.3943  0.4821
  280HSD    CE1 4012   5.096   4.108   6.971  0.0891 -0.4057  0.7008
  280HSD    HE1 4013   5.050   4.067   6.881 -1.0818 -0.7643  1.4318
  280HSD    NE2 4014   5.080   4.047   7.088 -0.7362 -0.5451  0.5199
  280HSD    CD2 4015   5.159   4.114   7.179 -0.2783 -0.1487 -0.1530
  280HSD    HD2 4016   5.179   4.090   7.283 -0.6205  1.9253  0.4294
  280HSD      C 4017   5.367   4.450   7.362  0.0982 -0.5625 -0.1249
  280HSD      O 4018   5.386   4.363   7.447  0.1762 -0.3666  0.0610
  281VAL      N 4019   5.428   4.570   7.366 -0.7851 -0.1152  0.6016
  281VAL     HN 4020   5.419   4.621   7.281 -1.2530 -3.7410 -1.7455
  281VAL     CA 4021   5.483   4.632   7.482  0.4407 -0.5072  0.2516
  281VAL     HA 4022   5.547   4.556   7.525 -0.0259 -0.2615  1.4217
  281VAL     CB 4023   5.568   4.752   7.455  0.1122 -0.1125  0.9398
  281VAL     HB 4024   5.511   4.823   7.392  2.1862  1.8507  1.1522
  281VAL    CG1 4025   5.618   4.838   7.573  0.8822  0.2442  0.3647
  281VAL   HG11 4026   5.674   4.782   7.651  0.7025 -0.3260  0.0968
  281VAL   HG12 4027   5.529   4.880   7.625 -0.5788 -0.9474 -1.0392
  281VAL   HG13 4028   5.686   4.917   7.536  1.8820 -1.3831 -1.4639
  281VAL    CG2 4029   5.694   4.707   7.379 -0.5131 -0.1517 -0.0827
  281VAL   HG21 4030   5.762   4.793   7.366 -2.4980  1.5886  0.5168
  281VAL   HG22 4031   5.656   4.666   7.282 -1.3792 -2.7800  1.2611
  281VAL   HG23 4032   5.742   4.624   7.435 -2.4271 -1.6610 -0.5558
  281VAL      C 4033   5.381   4.669   7.584  0.2829 -0.2720  0.0101
  281VAL      O 4034   5.396   4.649   7.705 -0.2705 -0.9120 -0.0188
  282GLY      N 4035   5.265   4.727   7.547  0.2979 -0.6531 -0.6323
  282GLY     HN 4036   5.255   4.751   7.451  0.8324  0.3868 -0.4451
  282GLY     CA 4037   5.157   4.765   7.632  0.5694 -0.1988 -0.4876
  282GLY    HA1 4038   5.075   4.809   7.577 -1.3266 -1.2563  1.3373
  282GLY    HA2 4039   5.197   4.836   7.703  0.9515 -2.2611  1.4655
  282GLY      C 4040   5.113   4.650   7.716  0.4992  0.1802 -0.0057
  282GLY      O 4041   5.094   4.660   7.837 -0.0580 -0.0555 -0.0725
  283ARG      N 4042   5.092   4.534   7.653 -0.1667  0.3727 -0.1433
  283ARG     HN 4043   5.087   4.533   7.553 -0.4997  1.2139 -0.1402
  283ARG     CA 4044   5.056   4.411   7.717  0.2868  0.2024 -0.2060
  283ARG     HA 4045   4.962   4.428   7.768 -0.6387 -3.6068 -0.4005
  283ARG     CB 4046   5.028   4.299   7.616 -0.3900  0.1701  0.0098
  283ARG    HB1 4047   5.035   4.200   7.665 -1.2394 -1.2694 -2.5714
  283ARG    HB2 4048   5.094   4.302   7.526  1.7094  1.4303  1.4988
  283ARG     CG 4049   4.883   4.309   7.566 -0.3604  0.3879 -0.0363
  283ARG    HG1 4050   4.873   4.412   7.526 -0.1845  0.9182  1.2201
  283ARG    HG2 4051   4.806   4.304   7.646  0.7268 -0.2101  1.0164
  283ARG     CD 4052   4.837   4.211   7.458  0.0640  0.4105 -0.2403
  283ARG    HD1 4053   4.872   4.109   7.483  0.4002  0.3879 -0.7876
  283ARG    HD2 4054   4.882   4.239   7.361  4.0295  0.5280  1.4469
  283ARG     NE 4055   4.688   4.223   7.456  0.0370  0.1138 -0.1469
  283ARG     HE 4056   4.642   4.312   7.455 -0.1193  0.0671 -2.1503
  283ARG     CZ 4057   4.603   4.122   7.421 -0.1190  0.0157  0.5153
  283ARG    NH1 4058   4.650   4.000   7.382  0.0549  0.2593 -0.0392
  283ARG   HH11 4059   4.745   3.982   7.358 -0.0548 -1.3425  0.6415
  283ARG   HH12 4060   4.576   3.940   7.350  1.6483 -3.2632  2.3779
  283ARG    NH2 4061   4.471   4.150   7.404  0.0734  0.6282  0.0039
  283ARG   HH21 4062   4.427   4.239   7.420 -0.8421  0.1730  0.0635
  283ARG   HH22 4063   4.413   4.073   7.377 -0.5470  0.4945  1.6159
  283ARG      C 4064   5.157   4.364   7.815  0.4007  0.1052 -0.3693
  283ARG      O 4065   5.114   4.316   7.920 -0.3161  0.2233 -0.6044
  284TYR      N 4066   5.286   4.396   7.800  0.3579  0.1766 -0.5825
  284TYR     HN 4067   5.320   4.436   7.715 -1.3521  2.8413 -0.1141
  284TYR     CA 4068   5.391   4.355   7.888 -0.1925  0.0050 -0.0076
  284TYR     HA 4069   5.377   4.251   7.916 -0.5175 -0.3575 -1.4422
  284TYR     CB 4070   5.525   4.348   7.814 -0.5977 -0.1868 -0.7288
  284TYR    HB1 4071   5.556   4.442   7.763  0.8631 -0.0029  0.4235
  284TYR    HB2 4072   5.525   4.272   7.733  1.9564 -0.2725 -0.7244
  284TYR     CG 4073   5.636   4.314   7.907 -0.9674  0.1414 -0.1604
  284TYR    CD1 4074   5.684   4.185   7.916 -0.1542  0.4538  0.0731
  284TYR    HD1 4075   5.635   4.104   7.864 -0.5527  0.4401  0.4695
  284TYR    CE1 4076   5.794   4.149   7.990 -0.5295 -0.1062  0.3703
  284TYR    HE1 4077   5.838   4.051   7.982 -3.1741 -1.2474 -1.4730
  284TYR     CZ 4078   5.858   4.251   8.057 -0.5589 -0.0436  0.3038
  284TYR     OH 4079   5.982   4.221   8.118 -0.3695 -0.8958 -0.4734
  284TYR     HH 4080   6.013   4.304   8.155 -0.7878 -0.6840 -0.5817
  284TYR    CD2 4081   5.696   4.409   7.986 -0.4460 -0.3447  0.0441
  284TYR    HD2 4082   5.660   4.510   7.972 -0.6435 -0.5892 -1.3503
  284TYR    CE2 4083   5.808   4.379   8.059  0.5273  0.4229 -1.0956
  284TYR    HE2 4084   5.850   4.460   8.117 -1.2933  0.2169  0.5903
  284TYR      C 4085   5.396   4.439   8.011  0.3199 -0.0504  0.0081
  284TYR      O 4086   5.408   4.393   8.125 -0.3571 -0.4387 -0.0726
  285LEU      N 4087   5.375   4.571   7.995 -0.1584 -0.0730  0.4084
  285LEU     HN 4088   5.362   4.600   7.901  0.3696  1.8532  0.8932
  285LEU     CA 4089   5.368   4.665   8.102  0.2127 -0.2963  0.6321
  285LEU     HA 4090   5.455   4.648   8.165 -0.2465 -2.5927  0.7372
  285LEU     CB 4091   5.386   4.805   8.042 -0.6117 -0.5905 -0.3275
  285LEU    HB1 4092   5.363   4.882   8.119 -3.0198 -2.9724  1.5012
  285LEU    HB2 4093   5.303   4.803   7.968 -0.0932 -0.0199 -0.9436
  285LEU     CG 4094   5.523   4.829   7.975 -0.4867  0.3359  0.2366
  285LEU     HG 4095   5.534   4.756   7.892  1.0716 -1.2400  1.7520
  285LEU    CD1 4096   5.522   4.967   7.906  0.7420  0.0952 -0.2916
  285LEU   HD11 4097   5.529   5.043   7.987 -5.3239  0.4184  0.3916
  285LEU   HD12 4098   5.435   4.985   7.839  0.7363  1.3522  0.0397
  285LEU   HD13 4099   5.617   4.980   7.850 -0.2690  1.5540 -1.7458
  285LEU    CD2 4100   5.645   4.821   8.068 -0.2402  0.2012 -0.0964
  285LEU   HD21 4101   5.664   4.719   8.108 -1.2641  0.2235  0.4702
  285LEU   HD22 4102   5.639   4.897   8.148 -0.1215 -0.4872  0.5689
  285LEU   HD23 4103   5.728   4.850   7.999 -0.8502  0.3356 -0.7977
  285LEU      C 4104   5.251   4.645   8.192 -0.2951 -0.5595 -0.0772
  285LEU      O 4105   5.266   4.656   8.314  0.3073  0.1170 -0.2010
  286PHE      N 4106   5.138   4.616   8.125 -0.1481 -0.1161 -0.5272
  286PHE     HN 4107   5.132   4.620   8.026 -0.0378  0.6962 -0.5079
  286PHE     CA 4108   5.017   4.581   8.193  0.2648  0.0500  0.3156
  286PHE     HA 4109   5.004   4.671   8.251  0.0455  0.2449 -0.0334
  286PHE     CB 4110   4.906   4.556   8.089  0.0938 -0.2956  0.5794
  286PHE    HB1 4111   4.938   4.486   8.009 -0.9332  2.2649 -2.2731
  286PHE    HB2 4112   4.878   4.653   8.042  2.2067  0.1139  0.0617
  286PHE     CG 4113   4.774   4.517   8.147 -0.5573  0.3745 -0.4217
  286PHE    CD1 4114   4.708   4.580   8.249 -0.2045  0.2379 -0.1057
  286PHE    HD1 4115   4.756   4.663   8.298 -0.9207 -0.2629  1.5200
  286PHE    CE1 4116   4.593   4.532   8.308 -0.1573 -0.2100 -0.3774
  286PHE    HE1 4117   4.548   4.585   8.390  1.0628  0.4798 -0.1330
  286PHE     CZ 4118   4.533   4.419   8.255 -0.1323 -0.4895  0.1810
  286PHE     HZ 4119   4.442   4.375   8.291 -0.7892 -0.7646 -1.7002
  286PHE    CD2 4120   4.708   4.409   8.094 -0.4156  0.2120 -0.2676
  286PHE    HD2 4121   4.748   4.362   8.005 -1.0586  0.2744 -0.5996
  286PHE    CE2 4122   4.594   4.356   8.149 -0.0738 -0.2008  0.0412
  286PHE    HE2 4123   4.556   4.262   8.112 -0.8717 -0.6610  1.8789
  286PHE      C 4124   5.025   4.459   8.277  0.5534  0.0184  0.2427
  286PHE      O 4125   4.990   4.458   8.395 -0.0757 -0.1967  0.0595
  287SER      N 4126   5.080   4.349   8.223  0.1005  0.0322 -0.2463
  287SER     HN 4127   5.092   4.337   8.124 -0.4801  0.9277 -0.4358
  287SER     CA 4128   5.101   4.232   8.302 -0.8689  0.0116 -0.0060
  287SER     HA 4129   5.002   4.210   8.340 -1.0027  0.1896 -0.2533
  287SER     CB 4130   5.138   4.119   8.204  0.6130 -0.0035  0.5427
  287SER    HB1 4131   5.213   4.160   8.133 -0.7947  1.0703 -0.3982
  287SER    HB2 4132   5.042   4.096   8.153  1.6805  0.5028 -1.8612
  287SER     OG 4133   5.178   3.996   8.260  0.1086 -0.2213  0.4331
  287SER    HG1 4134   5.270   3.998   8.287  0.6974 -0.6779 -1.4250
  287SER      C 4135   5.206   4.243   8.407 -0.7655  0.0696 -0.1158
  287SER      O 4136   5.201   4.180   8.512  0.1030 -0.1072 -0.1761
  288LYS      N 4137   5.308   4.330   8.392 -0.5569 -0.1388  0.0818
  288LYS     HN 4138   5.313   4.385   8.309  0.3721  1.0059  0.8693
  288LYS     CA 4139   5.418   4.352   8.480 -0.4903  0.1848 -0.0823
  288LYS     HA 4140   5.453   4.251   8.498 -3.9579 -1.1335 -0.1357
  288LYS     CB 4141   5.527   4.421   8.396 -0.5232  0.1134 -0.1825
  288LYS    HB1 4142   5.481   4.513   8.352 -0.3677  0.6267  0.6992
  288LYS    HB2 4143   5.554   4.355   8.311  0.2554  0.2637 -0.0549
  288LYS     CG 4144   5.655   4.457   8.472 -0.3703  0.2113 -0.4838
  288LYS    HG1 4145   5.640   4.541   8.543 -1.1964  2.4494 -3.1253
  288LYS    HG2 4146   5.728   4.491   8.396  1.7707 -0.2358  1.2904
  288LYS     CD 4147   5.727   4.340   8.539  0.1082  0.5638 -0.3812
  288LYS    HD1 4148   5.734   4.249   8.475  0.4155  0.5791 -0.3739
  288LYS    HD2 4149   5.682   4.321   8.638 -1.0115 -0.8869 -1.1360
  288LYS     CE 4150   5.866   4.383   8.588  0.1033  0.2314 -0.0775
  288LYS    HE1 4151   5.863   4.461   8.667 -0.6472 -1.1757  1.3400
  288LYS    HE2 4152   5.930   4.408   8.501 -1.1506 -0.9973 -1.4108
  288LYS     NZ 4153   5.926   4.263   8.650 -0.2050 -0.0257 -0.2695
  288LYS    HZ1 4154   6.018   4.281   8.694 -0.1791 -0.9815  0.0955
  288LYS    HZ2 4155   5.946   4.192   8.577  0.6582  0.6518 -0.7006
  288LYS    HZ3 4156   5.857   4.226   8.719 -1.0405  1.1615 -0.4475
  288LYS      C 4157   5.380   4.423   8.605  0.2184  0.5416 -0.0589
  288LYS      O 4158   5.446   4.416   8.709 -0.1014  0.3337  0.1337
  289SER      N 4159   5.262   4.488   8.605 -0.1395 -0.1002 -0.3680
  289SER     HN 4160   5.201   4.502   8.527 -0.2183  0.6028 -0.1789
  289SER     CA 4161   5.234   4.580   8.711 -0.1112 -0.3044 -0.1810
  289SER     HA 4162   5.328   4.609   8.754  0.2012  2.2261 -2.2947
  289SER     CB 4163   5.171   4.709   8.656  0.2166 -0.1986 -0.3065
  289SER    HB1 4164   5.258   4.768   8.619 -0.5028  1.4110  0.4276
  289SER    HB2 4165   5.114   4.766   8.733  0.1834 -1.1315  0.3708
  289SER     OG 4166   5.091   4.688   8.541  0.2103 -0.3767 -0.2690
  289SER    HG1 4167   5.149   4.704   8.466 -0.8101 -0.2407 -1.0527
  289SER      C 4168   5.146   4.528   8.819 -0.3417  0.1462 -0.1470
  289SER      O 4169   5.122   4.599   8.917  0.0640  0.0689  0.0128
  290PHE      N 4170   5.120   4.396   8.813 -0.7805  0.2433 -0.3849
  290PHE     HN 4171   5.149   4.333   8.741 -1.9842  0.8688 -1.4629
  290PHE     CA 4172   5.042   4.332   8.914  0.1481 -0.0403  0.1629
  290PHE     HA 4173   4.973   4.405   8.954 -0.7634  0.4582 -2.1477
  290PHE     CB 4174   4.961   4.215   8.856  0.0425  0.5757 -0.9571
  290PHE    HB1 4175   4.914   4.166   8.944  1.9773 -1.0122 -0.7321
  290PHE    HB2 4176   5.021   4.133   8.810 -1.1396 -1.0413  0.2528
  290PHE     CG 4177   4.851   4.254   8.764 -0.1795  0.2660 -0.8209
  290PHE    CD1 4178   4.733   4.313   8.803 -0.0748  0.0788 -0.2071
  290PHE    HD1 4179   4.731   4.340   8.907  0.1942  1.2443 -0.4884
  290PHE    CE1 4180   4.625   4.322   8.718 -0.1630 -0.4664 -0.1576
  290PHE    HE1 4181   4.541   4.379   8.754 -1.9791 -4.0552  1.8227
  290PHE     CZ 4182   4.644   4.290   8.586  0.6596 -0.2162 -0.1053
  290PHE     HZ 4183   4.569   4.305   8.510  1.5085 -0.8194 -1.0871
  290PHE    CD2 4184   4.863   4.214   8.633  0.5687 -0.6222 -0.4949
  290PHE    HD2 4185   4.954   4.165   8.601  0.5276  0.3087 -2.1822
  290PHE    CE2 4186   4.760   4.228   8.543  0.4576 -0.4364 -0.3374
  290PHE    HE2 4187   4.779   4.205   8.440  0.7518 -0.0137 -0.3831
  290PHE      C 4188   5.120   4.285   9.032 -0.3912  0.4214  0.7144
  290PHE      O 4189   5.061   4.250   9.134 -0.1540 -0.2325  0.6368
  291GLU      N 4190   5.254   4.284   9.015 -0.4374  0.3243  0.3505
  291GLU     HN 4191   5.286   4.316   8.926 -1.4827  1.5363  0.3794
  291GLU     CA 4192   5.352   4.248   9.112  0.2492  0.4673 -0.2783
  291GLU     HA 4193   5.343   4.142   9.129 -3.0238  0.8114  0.9468
  291GLU     CB 4194   5.490   4.283   9.055  0.3100  0.3001 -0.2340
  291GLU    HB1 4195   5.557   4.267   9.142  2.0132  0.9450 -1.3732
  291GLU    HB2 4196   5.491   4.387   9.015 -1.7955 -0.1276 -1.5305
  291GLU     CG 4197   5.528   4.195   8.936  0.1576  0.0103 -0.0695
  291GLU    HG1 4198   5.467   4.215   8.846  1.0141 -0.4811 -0.7781
  291GLU    HG2 4199   5.502   4.093   8.971 -3.2134  0.9515  0.5219
  291GLU     CD 4200   5.674   4.214   8.894  0.1361 -0.3913 -0.3291
  291GLU    OE1 4201   5.731   4.143   8.808  0.7578 -0.4464  0.1253
  291GLU    OE2 4202   5.737   4.298   8.963 -0.4123 -0.1820 -0.0767
  291GLU      C 4203   5.335   4.308   9.247 -0.0402 -0.1352 -0.0449
  291GLU      O 4204   5.301   4.425   9.265 -0.0791 -0.1017 -0.3473
  292PRO      N 4205   5.349   4.229   9.349  0.0383 -0.1234 -0.0472
  292PRO     CD 4206   5.321   4.086   9.359 -0.6453 -0.0079 -0.2561
  292PRO    HD1 4207   5.402   4.034   9.304 -0.4649  0.4715 -0.4465
  292PRO    HD2 4208   5.223   4.062   9.312 -0.5288  1.5949 -1.3803
  292PRO     CA 4209   5.385   4.280   9.478 -0.0266 -0.1593 -0.0144
  292PRO     HA 4210   5.292   4.318   9.519 -0.4024  0.8374 -1.7058
  292PRO     CB 4211   5.421   4.157   9.561  0.2545 -0.2263 -0.2360
  292PRO    HB1 4212   5.411   4.178   9.669  0.6991  1.4844 -0.4908
  292PRO    HB2 4213   5.520   4.113   9.536  0.5509 -0.2009  0.8474
  292PRO     CG 4214   5.310   4.063   9.511 -0.0658  0.1269 -0.1906
  292PRO    HG1 4215   5.314   3.953   9.525  1.0551  0.0477 -0.9693
  292PRO    HG2 4216   5.210   4.097   9.546 -0.5475 -1.2036 -0.2322
  292PRO      C 4217   5.500   4.373   9.487 -0.0861 -0.0996  0.1339
  292PRO      O 4218   5.613   4.340   9.452  0.0454 -0.1033  0.5560
  293GLY      N 4219   5.469   4.496   9.533 -0.1518  0.0418 -0.2859
  293GLY     HN 4220   5.375   4.515   9.559  0.1335  2.0055 -0.5144
  293GLY     CA 4221   5.563   4.603   9.546 -0.5029  0.2931  0.1978
  293GLY    HA1 4222   5.662   4.569   9.575 -1.4357 -0.1930  3.1689
  293GLY    HA2 4223   5.521   4.661   9.626  1.1553  0.4729  0.9800
  293GLY      C 4224   5.581   4.693   9.428 -0.0179  0.1018  0.1230
  293GLY      O 4225   5.665   4.782   9.416  0.2071 -0.1048  0.1623
  294SER      N 4226   5.483   4.685   9.336 -0.2113  0.4687  0.2966
  294SER     HN 4227   5.402   4.629   9.349 -0.4382  0.5681 -0.6133
  294SER     CA 4228   5.491   4.753   9.211  0.2268 -0.2323 -0.0584
  294SER     HA 4229   5.594   4.775   9.188 -0.1644  0.7212 -0.9998
  294SER     CB 4230   5.445   4.654   9.103 -0.1324 -0.2015  0.0640
  294SER    HB1 4231   5.335   4.642   9.104 -0.5136  2.8093  0.6745
  294SER    HB2 4232   5.503   4.562   9.129  2.2538  1.4277  0.8335
  294SER     OG 4233   5.485   4.694   8.973  0.1675 -0.2992  0.1250
  294SER    HG1 4234   5.564   4.648   8.946  0.1420  0.8036 -2.0941
  294SER      C 4235   5.398   4.869   9.200  0.1677 -0.2907 -0.1788
  294SER      O 4236   5.284   4.863   9.245  0.2492  0.1272  0.0912
  295LEU      N 4237   5.452   4.985   9.156 -0.1472 -0.2064 -0.3437
  295LEU     HN 4238   5.548   4.979   9.132  0.3565 -3.8377  1.7730
  295LEU     CA 4239   5.384   5.110   9.147  0.2177 -0.0056 -0.2919
  295LEU     HA 4240   5.285   5.090   9.109  0.4723  1.9807 -2.2257
  295LEU     CB 4241   5.387   5.177   9.286 -0.2627  0.2305 -0.3952
  295LEU    HB1 4242   5.490   5.196   9.322  0.3301  0.6372 -2.1760
  295LEU    HB2 4243   5.357   5.107   9.367  1.4407 -1.1455 -0.8907
  295LEU     CG 4244   5.298   5.300   9.310 -0.3529  0.0413  0.2418
  295LEU     HG 4245   5.346   5.380   9.251  0.1592 -0.5424 -0.1422
  295LEU    CD1 4246   5.152   5.266   9.274 -0.2929 -0.4135  0.4123
  295LEU   HD11 4247   5.157   5.243   9.165  0.3494 -2.3413  0.8200
  295LEU   HD12 4248   5.080   5.350   9.282 -0.4988 -0.5141 -0.3119
  295LEU   HD13 4249   5.100   5.188   9.333 -2.8462  0.7260 -0.1790
  295LEU    CD2 4250   5.305   5.357   9.453  0.4353  0.2856  0.1104
  295LEU   HD21 4251   5.223   5.430   9.472  0.2690 -0.0480  0.6972
  295LEU   HD22 4252   5.405   5.403   9.463  0.1444  1.3435 -1.4673
  295LEU   HD23 4253   5.294   5.269   9.520 -0.4299 -1.1194 -1.7808
  295LEU      C 4254   5.451   5.205   9.053 -0.1830 -0.1631 -0.7415
  295LEU      O 4255   5.396   5.303   9.003  0.2022  0.0777 -0.7007
  296GLU      N 4256   5.577   5.175   9.016  0.0791 -0.1049  0.0676
  296GLU     HN 4257   5.618   5.087   9.040  0.0705 -0.8733 -2.3879
  296GLU     CA 4258   5.649   5.273   8.940 -0.1744 -0.0395 -0.0905
  296GLU     HA 4259   5.618   5.368   8.981  2.4605  0.5422  0.6966
  296GLU     CB 4260   5.801   5.261   8.957 -0.1770 -0.0413 -0.0714
  296GLU    HB1 4261   5.856   5.338   8.900  1.8827 -0.8718  0.6978
  296GLU    HB2 4262   5.828   5.159   8.920  0.9415 -0.7506  2.4528
  296GLU     CG 4263   5.853   5.273   9.100 -0.4733 -0.3374  0.0649
  296GLU    HG1 4264   5.773   5.220   9.157 -2.1936 -1.9219 -3.5355
  296GLU    HG2 4265   5.867   5.376   9.138  0.4294 -0.8508  1.2127
  296GLU     CD 4266   5.982   5.192   9.112 -0.1858  0.1542  0.3459
  296GLU    OE1 4267   5.973   5.070   9.144 -0.6232 -0.1027 -0.7252
  296GLU    OE2 4268   6.089   5.258   9.119  0.1336 -0.3439  0.2258
  296GLU      C 4269   5.621   5.275   8.794 -0.0542  0.2613 -0.1083
  296GLU      O 4270   5.656   5.370   8.724 -0.3386  0.4435 -0.0060
  297ILE      N 4271   5.561   5.175   8.727 -0.2902 -0.1720  0.7375
  297ILE     HN 4272   5.547   5.083   8.761 -1.5460 -0.7369 -1.1389
  297ILE     CA 4273   5.521   5.182   8.590 -0.2281 -0.2208  0.7176
  297ILE     HA 4274   5.576   5.264   8.545 -0.0211 -0.4197  0.6072
  297ILE     CB 4275   5.571   5.065   8.511  0.3500  0.2224  0.4114
  297ILE     HB 4276   5.543   5.054   8.404 -0.8610  0.9328  0.6433
  297ILE    CG2 4277   5.725   5.073   8.513  0.3487  0.2113  0.6531
  297ILE   HG21 4278   5.778   4.994   8.456  0.9639  0.2857  1.1146
  297ILE   HG22 4279   5.753   5.074   8.620 -1.0469  0.4020  1.0430
  297ILE   HG23 4280   5.757   5.169   8.467 -1.4409 -0.2544 -1.8210
  297ILE    CG1 4281   5.529   4.933   8.578 -0.0317 -0.0375 -0.3323
  297ILE   HG11 4282   5.422   4.933   8.608 -0.3938  0.8321 -1.5555
  297ILE   HG12 4283   5.576   4.904   8.675 -3.0266 -1.1678  0.8940
  297ILE     CD 4284   5.536   4.808   8.490 -0.4502 -0.0201 -0.3927
  297ILE    HD1 4285   5.645   4.791   8.477  0.1111  3.3079 -0.9642
  297ILE    HD2 4286   5.494   4.825   8.388 -0.7376 -0.7230 -0.3957
  297ILE    HD3 4287   5.477   4.724   8.531 -0.1433 -0.5108 -0.9492
  297ILE      C 4288   5.376   5.204   8.564 -0.0427 -0.0547 -0.2025
  297ILE      O 4289   5.329   5.187   8.451 -0.0585  0.4066 -0.2660
  298ALA      N 4290   5.301   5.247   8.667  0.1338  0.3939 -0.2610
  298ALA     HN 4291   5.349   5.246   8.754 -0.0773 -0.9980 -0.1458
  298ALA     CA 4292   5.159   5.252   8.660  0.1160  0.6914  0.2465
  298ALA     HA 4293   5.128   5.152   8.632  1.4926  0.2618  0.1917
  298ALA     CB 4294   5.112   5.295   8.799  0.2011  0.3364  0.3860
  298ALA    HB1 4295   5.004   5.287   8.825  0.7039 -1.7017  2.1867
  298ALA    HB2 4296   5.151   5.395   8.828  2.2081 -0.6148  1.1139
  298ALA    HB3 4297   5.169   5.223   8.861  1.8725  0.0687 -1.3708
  298ALA      C 4298   5.106   5.349   8.560  0.2110  0.2958 -0.1979
  298ALA      O 4299   5.021   5.318   8.477  0.1580 -0.3580  0.0986
  299GLN      N 4300   5.167   5.469   8.565 -0.1833  0.4781  0.4366
  299GLN     HN 4301   5.235   5.489   8.635 -2.0207  1.6758  1.9666
  299GLN     CA 4302   5.138   5.564   8.462  0.1107 -0.1363 -0.2193
  299GLN     HA 4303   5.031   5.580   8.456  0.0457 -0.4974 -0.0908
  299GLN     CB 4304   5.199   5.699   8.500  0.2030 -0.3374  0.3483
  299GLN    HB1 4305   5.172   5.772   8.421  1.5332  1.6815  1.6298
  299GLN    HB2 4306   5.309   5.690   8.484  0.1483  2.4791 -2.6909
  299GLN     CG 4307   5.148   5.762   8.630 -0.1124  0.5756 -0.2056
  299GLN    HG1 4308   5.037   5.759   8.634 -0.1190  0.7099 -0.3134
  299GLN    HG2 4309   5.179   5.868   8.642 -2.7075  1.2017  1.9952
  299GLN     CD 4310   5.216   5.702   8.752 -0.6321  0.4556  0.0282
  299GLN    OE1 4311   5.153   5.640   8.838  0.3586  0.2208  0.6072
  299GLN    NE2 4312   5.351   5.709   8.763 -0.6227  0.2305  0.0623
  299GLN   HE21 4313   5.395   5.681   8.848  2.8813  2.2356 -0.9063
  299GLN   HE22 4314   5.385   5.787   8.711 -2.7058  0.8819 -0.3985
  299GLN      C 4315   5.173   5.530   8.321 -0.0110 -0.3496 -0.1976
  299GLN      O 4316   5.089   5.542   8.232 -0.2925  0.1964  0.1373
  300ILE      N 4317   5.295   5.477   8.300  0.4870  0.5173  0.4481
  300ILE     HN 4318   5.338   5.460   8.388 -0.4324 -1.7576  0.5452
  300ILE     CA 4319   5.347   5.434   8.174 -0.2426 -0.1082  0.3466
  300ILE     HA 4320   5.330   5.519   8.110 -1.7636 -0.0919  0.7320
  300ILE     CB 4321   5.496   5.426   8.156 -0.2287  0.0451  0.3905
  300ILE     HB 4322   5.538   5.508   8.217 -0.9378  0.1156  0.7904
  300ILE    CG2 4323   5.550   5.300   8.227 -1.0291 -0.3064  0.3912
  300ILE   HG21 4324   5.516   5.209   8.174  1.4862 -0.6196 -0.8294
  300ILE   HG22 4325   5.520   5.299   8.334 -0.3378  1.3172  0.6359
  300ILE   HG23 4326   5.660   5.293   8.210 -1.2209 -2.0662 -0.3350
  300ILE    CG1 4327   5.545   5.433   8.010 -0.6687  0.1215  0.2446
  300ILE   HG11 4328   5.489   5.360   7.948 -0.4002  2.6754 -3.2976
  300ILE   HG12 4329   5.648   5.394   8.019 -0.7867 -0.4147 -0.6475
  300ILE     CD 4330   5.544   5.568   7.938 -0.0728  0.1707  0.3250
  300ILE    HD1 4331   5.586   5.563   7.835  0.4470  1.8531  0.4171
  300ILE    HD2 4332   5.597   5.651   7.989  0.8833  1.0816 -2.0296
  300ILE    HD3 4333   5.439   5.601   7.925 -0.6009 -2.1030 -2.0352
  300ILE      C 4334   5.270   5.328   8.104  0.1287  0.0264 -0.2799
  300ILE      O 4335   5.245   5.344   7.985 -0.1907 -0.2003 -0.2444
  301SER      N 4336   5.219   5.229   8.180  0.0477  0.1288 -0.1985
  301SER     HN 4337   5.244   5.219   8.276 -0.3585 -1.5668 -0.2395
  301SER     CA 4338   5.127   5.126   8.141  0.2999 -0.1342 -0.1096
  301SER     HA 4339   5.171   5.067   8.062  0.2287 -1.1232  0.5782
  301SER     CB 4340   5.089   5.032   8.256  0.0719 -0.3134 -0.3321
  301SER    HB1 4341   5.032   4.943   8.219 -2.2680  1.5598 -1.5316
  301SER    HB2 4342   5.028   5.079   8.335  1.1178  0.3413  0.0964
  301SER     OG 4343   5.201   4.972   8.319  0.2243  0.1412 -0.1666
  301SER    HG1 4344   5.242   5.037   8.375  1.7980 -1.1756  0.2945
  301SER      C 4345   4.997   5.183   8.094  0.3202 -0.0084 -0.0136
  301SER      O 4346   4.952   5.138   7.989  0.1881  0.0941 -0.0011
  302GLN      N 4347   4.934   5.276   8.167  0.2230 -0.3252  0.3037
  302GLN     HN 4348   4.977   5.318   8.247 -0.5038  0.2991  0.3850
  302GLN     CA 4349   4.817   5.345   8.122  0.3592 -0.3764 -0.1262
  302GLN     HA 4350   4.742   5.272   8.096 -0.2134 -0.5607  1.8877
  302GLN     CB 4351   4.755   5.445   8.221  0.2724 -0.3044 -0.2521
  302GLN    HB1 4352   4.678   5.512   8.177 -1.4298  0.2067  3.1825
  302GLN    HB2 4353   4.836   5.509   8.263 -0.7903  2.2929 -1.9124
  302GLN     CG 4354   4.695   5.370   8.339  0.6204 -0.7726 -0.3709
  302GLN    HG1 4355   4.661   5.445   8.414  0.7305 -2.4254  1.4304
  302GLN    HG2 4356   4.775   5.305   8.381  0.3188 -1.2972 -0.5935
  302GLN     CD 4357   4.565   5.296   8.308 -0.1300  0.3033  0.1334
  302GLN    OE1 4358   4.512   5.287   8.197 -0.0621  0.3184  0.0994
  302GLN    NE2 4359   4.493   5.237   8.406 -0.2665  0.0522 -0.1183
  302GLN   HE21 4360   4.400   5.210   8.381  0.0085 -0.4656 -0.5946
  302GLN   HE22 4361   4.526   5.248   8.500  0.2260 -1.0117 -0.1470
  302GLN      C 4362   4.839   5.413   7.991  0.2467  0.2416  0.1692
  302GLN      O 4363   4.759   5.405   7.898 -0.1949  0.1017  0.5545
  303TYR      N 4364   4.952   5.482   7.968  0.2632  0.1668  0.0255
  303TYR     HN 4365   5.023   5.492   8.037  0.6748 -3.3893  0.2942
  303TYR     CA 4366   4.990   5.554   7.850  0.0843  0.1479 -0.0445
  303TYR     HA 4367   4.904   5.614   7.824  0.2449  1.2991  1.8486
  303TYR     CB 4368   5.112   5.645   7.875  0.1769 -0.0470  0.2195
  303TYR    HB1 4369   5.148   5.701   7.786  2.3022 -0.3576  0.8477
  303TYR    HB2 4370   5.185   5.572   7.916  0.8423  1.0731  1.0776
  303TYR     CG 4371   5.098   5.751   7.979 -0.0676  0.3130 -0.1733
  303TYR    CD1 4372   4.979   5.813   8.007 -0.3116 -0.0394 -0.4114
  303TYR    HD1 4373   4.896   5.800   7.939 -0.9858 -1.2621  0.6015
  303TYR    CE1 4374   4.968   5.895   8.118 -0.1178  0.1194 -0.5085
  303TYR    HE1 4375   4.873   5.939   8.143 -0.4378  0.2090 -1.8207
  303TYR     CZ 4376   5.075   5.928   8.198 -0.5393 -0.1354  0.1695
  303TYR     OH 4377   5.065   6.017   8.306  0.1530 -0.3209  0.3952
  303TYR     HH 4378   4.971   6.038   8.311  0.3573  1.1793 -1.1453
  303TYR    CD2 4379   5.201   5.772   8.068 -0.2466  0.0248  0.1080
  303TYR    HD2 4380   5.298   5.726   8.050 -0.7603 -0.4173 -1.7776
  303TYR    CE2 4381   5.196   5.875   8.158 -0.4751  0.3079 -0.2288
  303TYR    HE2 4382   5.282   5.894   8.219  0.8405  1.7658 -2.3893
  303TYR      C 4383   5.013   5.466   7.732  0.3037 -0.0120  0.1154
  303TYR      O 4384   4.954   5.496   7.628 -0.0811  0.2864  0.4117
  304CYS      N 4385   5.088   5.356   7.747 -0.2240 -0.3985 -0.0558
  304CYS     HN 4386   5.118   5.342   7.841  0.1011  0.7306  0.0205
  304CYS     CA 4387   5.120   5.263   7.643  0.1315  0.0790 -0.3774
  304CYS     HA 4388   5.157   5.324   7.563 -1.2238  0.4012 -0.7855
  304CYS     CB 4389   5.226   5.160   7.686 -0.8253 -0.7897 -0.0462
  304CYS    HB1 4390   5.188   5.089   7.762  0.2095 -0.3021  0.9436
  304CYS    HB2 4391   5.304   5.227   7.727  0.8338 -0.7173 -3.0444
  304CYS     SG 4392   5.297   5.095   7.531  0.3336  0.0747  0.1074
  304CYS    HG1 4393   5.289   4.966   7.558 -0.7319  0.5102  2.1485
  304CYS      C 4394   4.996   5.194   7.598  0.2677 -0.5202  0.1418
  304CYS      O 4395   4.970   5.173   7.479 -0.0879 -0.4502  0.2064
  305ASN      N 4396   4.910   5.154   7.693  0.4508 -0.4290  0.3450
  305ASN     HN 4397   4.931   5.167   7.790  0.9871  1.9152 -0.0372
  305ASN     CA 4398   4.787   5.092   7.653  0.0414  0.4016  0.3078
  305ASN     HA 4399   4.810   5.012   7.584 -0.3715 -0.4831  1.1841
  305ASN     CB 4400   4.721   5.023   7.773 -0.2943 -0.1355 -0.1866
  305ASN    HB1 4401   4.613   4.996   7.762 -0.6550  1.1151  0.1217
  305ASN    HB2 4402   4.721   5.097   7.855  0.5082  0.7437 -0.9543
  305ASN     CG 4403   4.807   4.902   7.807 -0.2915 -0.0885 -0.0281
  305ASN    OD1 4404   4.828   4.828   7.711 -0.5799  0.0736 -0.2188
  305ASN    ND2 4405   4.848   4.872   7.933 -0.1430 -0.3378 -0.1364
  305ASN   HD21 4406   4.834   4.938   8.006 -0.6386 -0.6184  0.0259
  305ASN   HD22 4407   4.925   4.808   7.939 -0.4306 -0.6096  0.8283
  305ASN      C 4408   4.692   5.185   7.585  0.2244  0.0740 -0.3974
  305ASN      O 4409   4.629   5.144   7.487  0.3105 -0.0694 -0.3940
  306LEU      N 4410   4.689   5.314   7.621  0.1226 -0.1006  0.2322
  306LEU     HN 4411   4.729   5.337   7.709 -0.1007 -0.5642  0.4584
  306LEU     CA 4412   4.615   5.416   7.553  0.3673  0.1163  0.2933
  306LEU     HA 4413   4.515   5.381   7.535  0.2838  0.4056  0.1789
  306LEU     CB 4414   4.604   5.535   7.650 -0.1336 -0.0255  0.4150
  306LEU    HB1 4415   4.709   5.569   7.666  0.3641 -1.5136  0.4242
  306LEU    HB2 4416   4.569   5.507   7.752 -1.1932 -0.2782 -0.0125
  306LEU     CG 4417   4.510   5.646   7.599  0.0377  0.0589  0.2811
  306LEU     HG 4418   4.554   5.688   7.506  1.7388 -0.3580  0.8458
  306LEU    CD1 4419   4.370   5.595   7.564  0.1479  0.1801 -0.3480
  306LEU   HD11 4420   4.294   5.675   7.552  1.3612  1.7654  1.8054
  306LEU   HD12 4421   4.338   5.507   7.625  1.9600 -1.8718 -2.1941
  306LEU   HD13 4422   4.385   5.548   7.464 -0.1162 -1.9945  0.5652
  306LEU    CD2 4423   4.511   5.762   7.701  0.7992  0.6555 -0.3919
  306LEU   HD21 4424   4.433   5.840   7.690 -0.0279 -0.1182 -0.1813
  306LEU   HD22 4425   4.610   5.811   7.701  0.4147  1.5330  1.8714
  306LEU   HD23 4426   4.495   5.721   7.803 -0.1813  1.0356 -0.3849
  306LEU      C 4427   4.667   5.445   7.417 -0.0589 -0.0317  0.0962
  306LEU      O 4428   4.596   5.474   7.321  0.1433  0.2865  0.0408
  307VAL      N 4429   4.801   5.446   7.400 -0.0566  0.4130  0.1264
  307VAL     HN 4430   4.862   5.472   7.475  0.4021 -0.0395 -0.0835
  307VAL     CA 4431   4.856   5.448   7.268 -0.0346  0.0510  0.1283
  307VAL     HA 4432   4.814   5.534   7.217 -0.4503 -0.2969 -0.1147
  307VAL     CB 4433   5.005   5.469   7.274 -0.0961  0.4737  0.1887
  307VAL     HB 4434   5.053   5.393   7.338 -1.8415 -1.6571 -0.8930
  307VAL    CG1 4435   5.085   5.450   7.144 -0.1054 -0.4656  0.3185
  307VAL   HG11 4436   5.189   5.485   7.156 -0.2666  0.6349 -1.2531
  307VAL   HG12 4437   5.046   5.508   7.058  0.4520 -0.8259 -0.1803
  307VAL   HG13 4438   5.087   5.345   7.108  0.6376 -0.4168  0.2017
  307VAL    CG2 4439   5.030   5.610   7.330 -0.3592  0.3916  0.5149
  307VAL   HG21 4440   5.005   5.693   7.260  1.6493  1.0410  0.4971
  307VAL   HG22 4441   5.138   5.624   7.350 -0.6461  2.2251  1.0338
  307VAL   HG23 4442   4.984   5.639   7.427 -0.4801  0.0589  0.5572
  307VAL      C 4443   4.831   5.330   7.182  0.0901 -0.0876  0.2828
  307VAL      O 4444   4.788   5.352   7.069  0.2836  0.0726  0.2411
  308SER      N 4445   4.831   5.208   7.239 -0.4743 -0.0038  0.4650
  308SER     HN 4446   4.859   5.189   7.333 -2.5580 -0.6645  1.0249
  308SER     CA 4447   4.788   5.086   7.178  0.1244 -0.2717  0.5710
  308SER     HA 4448   4.846   5.072   7.088 -3.6806 -1.3888 -1.9884
  308SER     CB 4449   4.812   4.961   7.264  0.3374 -0.5277  0.1418
  308SER    HB1 4450   4.784   4.871   7.205 -1.4903 -0.8702  1.4430
  308SER    HB2 4451   4.759   4.970   7.361  0.6082 -1.5813  0.4076
  308SER     OG 4452   4.950   4.970   7.296  0.3117 -0.3994  0.2165
  308SER    HG1 4453   4.964   5.047   7.351  0.4172 -0.3643  0.1404
  308SER      C 4454   4.646   5.083   7.131  0.2354  0.6334  0.1530
  308SER      O 4455   4.615   5.031   7.025 -0.2243  0.3971  0.4000
  309PHE      N 4456   4.556   5.141   7.212 -0.1749 -0.0350  0.1830
  309PHE     HN 4457   4.600   5.186   7.289  0.3666  1.9373 -1.1992
  309PHE     CA 4458   4.414   5.149   7.192 -0.1517 -0.3559 -0.1236
  309PHE     HA 4459   4.375   5.049   7.186 -1.6852  0.2507 -0.8657
  309PHE     CB 4460   4.353   5.195   7.325 -0.2436  0.0087 -0.2883
  309PHE    HB1 4461   4.394   5.294   7.352  4.5879 -2.4282  2.9718
  309PHE    HB2 4462   4.377   5.113   7.397 -2.5647 -1.6548 -1.2741
  309PHE     CG 4463   4.204   5.198   7.321 -0.2516  0.2878  0.1133
  309PHE    CD1 4464   4.133   5.305   7.271  0.1321  0.2515 -0.5309
  309PHE    HD1 4465   4.189   5.394   7.249  1.9659 -0.8513 -0.4704
  309PHE    CE1 4466   3.995   5.304   7.266  0.1142 -0.3205 -0.0970
  309PHE    HE1 4467   3.944   5.395   7.237  1.2558  0.9645  1.7077
  309PHE     CZ 4468   3.923   5.199   7.318 -0.3301  0.4022  0.7676
  309PHE     HZ 4469   3.816   5.194   7.318 -0.3093 -0.2822 -0.4416
  309PHE    CD2 4470   4.127   5.099   7.376 -0.1873  0.2916  0.2082
  309PHE    HD2 4471   4.181   5.016   7.419 -0.9019 -1.6824 -2.4257
  309PHE    CE2 4472   3.990   5.091   7.371 -0.1352 -0.1380 -0.5647
  309PHE    HE2 4473   3.936   5.005   7.409  0.0847 -0.8555 -1.8118
  309PHE      C 4474   4.370   5.217   7.067  0.0145 -0.0770 -0.0338
  309PHE      O 4475   4.277   5.164   7.005 -0.1135  0.3133 -0.1751
  310VAL      N 4476   4.444   5.321   7.025  0.2080 -0.2774 -0.1947
  310VAL     HN 4477   4.527   5.348   7.074  0.7998  0.1957 -1.4320
  310VAL     CA 4478   4.416   5.378   6.897 -0.5978  0.0868  0.1370
  310VAL     HA 4479   4.311   5.364   6.875 -0.3641  0.3375 -1.2620
  310VAL     CB 4480   4.445   5.524   6.886 -0.2037  0.0036  0.0799
  310VAL     HB 4481   4.429   5.560   6.782  0.4034  0.7780  0.2351
  310VAL    CG1 4482   4.336   5.594   6.970 -0.0092 -0.3476  0.6295
  310VAL   HG11 4483   4.367   5.700   6.978 -2.4673  0.4770  0.0306
  310VAL   HG12 4484   4.329   5.563   7.076 -2.0127 -0.8745  0.3835
  310VAL   HG13 4485   4.238   5.591   6.919  0.3140  1.8173 -0.2114
  310VAL    CG2 4486   4.586   5.559   6.937  0.0112 -0.2666 -0.3255
  310VAL   HG21 4487   4.664   5.528   6.864 -0.0902 -1.1000 -0.0918
  310VAL   HG22 4488   4.603   5.523   7.041 -1.4890 -1.7838 -0.5628
  310VAL   HG23 4489   4.597   5.670   6.934 -1.4827 -0.0460  1.0042
  310VAL      C 4490   4.485   5.318   6.780  0.0878  0.1236  0.5218
  310VAL      O 4491   4.427   5.310   6.672  0.1780  0.0323  0.4805
  311LEU      N 4492   4.598   5.247   6.802 -0.1763 -0.3844  0.2688
  311LEU     HN 4493   4.637   5.242   6.893 -0.2292 -2.6609  0.2183
  311LEU     CA 4494   4.666   5.167   6.705 -0.1754  0.3026 -0.3106
  311LEU     HA 4495   4.672   5.225   6.615 -1.3825 -0.6762 -1.0488
  311LEU     CB 4496   4.807   5.125   6.749 -0.2146  0.2319 -0.2515
  311LEU    HB1 4497   4.845   5.060   6.667 -0.5490  1.0692 -1.0942
  311LEU    HB2 4498   4.785   5.084   6.850  0.1580 -0.7687 -0.5644
  311LEU     CG 4499   4.898   5.249   6.767 -0.2404  0.2072  0.0575
  311LEU     HG 4500   4.854   5.324   6.836  1.0718 -0.7086  1.9706
  311LEU    CD1 4501   5.027   5.218   6.844 -0.3354  0.3200  0.2624
  311LEU   HD11 4502   5.089   5.161   6.771 -2.5668  0.0729 -1.5325
  311LEU   HD12 4503   5.000   5.159   6.934 -0.5411 -0.4419 -0.2878
  311LEU   HD13 4504   5.073   5.309   6.889 -1.0424  0.0006  1.6716
  311LEU    CD2 4505   4.926   5.306   6.627 -0.2845 -0.2977 -0.1615
  311LEU   HD21 4506   5.022   5.363   6.627 -0.0791 -0.6342 -0.3995
  311LEU   HD22 4507   4.844   5.372   6.590  0.6056  0.1175 -1.4840
  311LEU   HD23 4508   4.940   5.222   6.556  0.2603 -0.7286  0.4475
  311LEU      C 4509   4.584   5.047   6.669  0.0172 -0.0530  0.3959
  311LEU      O 4510   4.578   5.011   6.551 -0.4213  0.6677  0.1863
  312PHE      N 4511   4.505   4.993   6.762 -0.1563  0.0770  0.3244
  312PHE     HN 4512   4.516   5.022   6.857  0.2039  2.5481 -0.4133
  312PHE     CA 4513   4.417   4.883   6.736  0.4913 -0.3707 -0.0073
  312PHE     HA 4514   4.478   4.802   6.700  1.1136  0.8881 -1.9573
  312PHE     CB 4515   4.339   4.850   6.865  0.3110 -0.2440 -0.0849
  312PHE    HB1 4516   4.274   4.939   6.876 -0.4918 -0.8417  0.0978
  312PHE    HB2 4517   4.402   4.843   6.956  0.4105 -2.6853 -0.2674
  312PHE     CG 4518   4.257   4.726   6.855  0.6313 -0.4479 -0.1769
  312PHE    CD1 4519   4.280   4.615   6.777  0.2667 -0.3852 -0.3741
  312PHE    HD1 4520   4.353   4.602   6.699 -0.3352 -2.9108 -0.6073
  312PHE    CE1 4521   4.194   4.509   6.797 -0.3678  0.1597 -0.1911
  312PHE    HE1 4522   4.217   4.421   6.739  2.9751  1.1711 -0.6401
  312PHE     CZ 4523   4.084   4.514   6.879 -0.0979  0.1271  0.1782
  312PHE     HZ 4524   4.016   4.429   6.878 -1.7462  1.3941 -0.0852
  312PHE    CD2 4525   4.151   4.734   6.942  0.1005 -0.0112 -0.8541
  312PHE    HD2 4526   4.143   4.829   6.993  0.5275 -0.1611 -0.4935
  312PHE    CE2 4527   4.063   4.629   6.951  0.0967  0.0758  0.3164
  312PHE    HE2 4528   3.976   4.635   7.015  0.3132  0.1240  0.6066
  312PHE      C 4529   4.318   4.905   6.627 -0.0735 -0.1887  0.5375
  312PHE      O 4530   4.304   4.832   6.529  0.1632  0.6665 -0.1433
  313TYR      N 4531   4.255   5.023   6.638  0.2906  0.0444  0.1185
  313TYR     HN 4532   4.259   5.081   6.719 -0.0449  0.4611 -0.1547
  313TYR     CA 4533   4.164   5.072   6.539  0.2701  0.0762  0.1527
  313TYR     HA 4534   4.111   4.986   6.501 -1.3487  1.1381 -0.0883
  313TYR     CB 4535   4.061   5.169   6.599  0.2128  0.3142 -0.3260
  313TYR    HB1 4536   3.984   5.198   6.524  0.7811  1.9915 -0.2911
  313TYR    HB2 4537   4.109   5.266   6.624 -1.0165  0.8758 -0.0634
  313TYR     CG 4538   3.996   5.115   6.722  0.6771 -0.3568 -0.3671
  313TYR    CD1 4539   3.949   4.986   6.726  0.0681 -0.1269 -0.0256
  313TYR    HD1 4540   3.944   4.923   6.639 -1.9832  0.0002 -0.0501
  313TYR    CE1 4541   3.904   4.930   6.843 -0.8859  0.4099 -0.1169
  313TYR    HE1 4542   3.877   4.826   6.840  2.6566 -0.6399 -0.4384
  313TYR     CZ 4543   3.905   5.007   6.957 -0.4971  0.1739  0.0409
  313TYR     OH 4544   3.864   4.950   7.080 -0.1232 -0.9456 -0.3371
  313TYR     HH 4545   3.805   4.878   7.058 -1.0473  0.4529 -2.9475
  313TYR    CD2 4546   4.000   5.192   6.836 -0.1126 -0.4989 -0.2390
  313TYR    HD2 4547   4.040   5.292   6.844 -1.0190 -0.0014 -1.5236
  313TYR    CE2 4548   3.952   5.136   6.952  0.5140 -0.1768  0.1787
  313TYR    HE2 4549   3.956   5.181   7.050  0.6685  0.5008 -0.1280
  313TYR      C 4550   4.222   5.124   6.412 -0.2973  0.5612  0.0852
  313TYR      O 4551   4.157   5.112   6.308 -0.8695  0.3376  0.4660
  314LEU      N 4552   4.349   5.170   6.412 -0.2054  0.3154 -0.3394
  314LEU     HN 4553   4.401   5.165   6.497 -0.6604 -1.2284 -0.1143
  314LEU     CA 4554   4.425   5.213   6.299 -0.1037  0.6262 -0.1516
  314LEU     HA 4555   4.367   5.292   6.253 -0.8537  0.2556  0.1420
  314LEU     CB 4556   4.557   5.280   6.340  0.2132  0.0863 -0.2928
  314LEU    HB1 4557   4.612   5.205   6.400 -1.4631 -0.5882  0.4489
  314LEU    HB2 4558   4.547   5.369   6.405 -0.7595  0.0546 -0.3859
  314LEU     CG 4559   4.648   5.325   6.224  0.1137  0.4289 -0.2381
  314LEU     HG 4560   4.639   5.242   6.151 -1.4076  0.6991 -0.3930
  314LEU    CD1 4561   4.591   5.445   6.146 -0.5514  0.3991  0.1957
  314LEU   HD11 4562   4.487   5.412   6.126 -0.5388  0.0810  0.6438
  314LEU   HD12 4563   4.647   5.448   6.050  0.5420 -1.0488  0.7463
  314LEU   HD13 4564   4.584   5.543   6.197 -0.3326  2.3645 -3.2108
  314LEU    CD2 4565   4.794   5.342   6.267  0.1256 -0.2461 -0.0009
  314LEU   HD21 4566   4.854   5.368   6.177 -1.3145 -1.0567 -1.2339
  314LEU   HD22 4567   4.835   5.248   6.310  3.1620  0.4931 -0.9652
  314LEU   HD23 4568   4.796   5.426   6.341  0.8622  0.1059 -0.4076
  314LEU      C 4569   4.444   5.105   6.199  0.3593  0.2336  0.3537
  314LEU      O 4570   4.424   5.123   6.079  0.2785 -0.6842  0.2273
  315SER      N 4571   4.476   4.984   6.247 -0.0612 -0.1035 -0.1946
  315SER     HN 4572   4.509   4.982   6.342  0.2547 -2.0428 -0.3017
  315SER     CA 4573   4.501   4.870   6.166  0.1895  0.1158 -0.4293
  315SER     HA 4574   4.582   4.892   6.098  1.4318 -0.5755  0.7892
  315SER     CB 4575   4.561   4.759   6.255  0.7788  0.3912 -0.4824
  315SER    HB1 4576   4.489   4.749   6.338  0.8913  1.7094 -0.1963
  315SER    HB2 4577   4.656   4.789   6.304  0.2705  1.1537  0.0659
  315SER     OG 4578   4.590   4.643   6.179 -0.0288  0.0918 -0.3430
  315SER    HG1 4579   4.503   4.611   6.152 -1.1153  0.8089  2.0805
  315SER      C 4580   4.375   4.836   6.093 -0.2773 -0.4237  0.6016
  315SER      O 4581   4.368   4.834   5.970 -0.1846  0.3597  0.5802
  316ALA      N 4582   4.264   4.827   6.168 -0.3557 -0.2917  0.5018
  316ALA     HN 4583   4.260   4.828   6.267 -3.0572  1.9815  0.4966
  316ALA     CA 4584   4.140   4.789   6.107 -0.1889  0.1687 -0.1324
  316ALA     HA 4585   4.151   4.689   6.069 -1.9926 -0.3170  0.5038
  316ALA     CB 4586   4.044   4.760   6.223  0.8038  1.0022  0.9250
  316ALA    HB1 4587   3.942   4.727   6.192  1.8559  0.1273 -1.9243
  316ALA    HB2 4588   4.039   4.856   6.279  0.7481  1.1132  0.7295
  316ALA    HB3 4589   4.080   4.688   6.300  0.0144 -0.5210 -0.0830
  316ALA      C 4590   4.083   4.881   6.003  0.0343  0.3618 -0.0844
  316ALA      O 4591   4.022   4.842   5.904  0.3301 -0.1835 -0.0564
  317ALA      N 4592   4.118   5.010   6.011  0.1807  0.3717 -0.8167
  317ALA     HN 4593   4.178   5.029   6.089  0.3983 -0.4828 -0.7640
  317ALA     CA 4594   4.092   5.107   5.909 -0.5510  0.4451 -0.5679
  317ALA     HA 4595   3.994   5.096   5.864 -0.7500 -1.3693  0.2216
  317ALA     CB 4596   4.090   5.245   5.977 -0.3164 -0.0277  0.4228
  317ALA    HB1 4597   4.108   5.323   5.899 -0.6122 -1.1668 -0.8316
  317ALA    HB2 4598   4.167   5.248   6.057  0.5960 -0.9383 -0.3774
  317ALA    HB3 4599   3.988   5.278   6.002 -1.2977 -0.1626 -2.8830
  317ALA      C 4600   4.189   5.103   5.796  0.2294  0.3768  0.0944
  317ALA      O 4601   4.152   5.112   5.679 -0.0118 -0.3699  0.1089
  318ILE      N 4602   4.321   5.086   5.813  0.1510 -0.5845 -0.1734
  318ILE     HN 4603   4.358   5.075   5.905  1.4102  3.1482 -0.0378
  318ILE     CA 4604   4.418   5.104   5.710 -0.0126  0.2224 -0.1956
  318ILE     HA 4605   4.388   5.186   5.647 -1.6190 -0.6341 -0.5838
  318ILE     CB 4606   4.549   5.149   5.768  0.0014  0.0067 -0.0576
  318ILE     HB 4607   4.521   5.220   5.848 -0.2009 -0.6709  0.4821
  318ILE    CG2 4608   4.632   5.042   5.841  0.1384  0.2489  0.1431
  318ILE   HG21 4609   4.708   5.087   5.908  2.0723 -0.2126 -1.6528
  318ILE   HG22 4610   4.683   4.970   5.775  1.5327 -1.4594  2.8933
  318ILE   HG23 4611   4.574   4.986   5.918 -0.4726  0.9668  0.2220
  318ILE    CG1 4612   4.638   5.215   5.662 -0.2018 -0.0737 -0.2778
  318ILE   HG11 4613   4.576   5.253   5.577  0.4552  1.0284 -0.2849
  318ILE   HG12 4614   4.710   5.137   5.629  0.7886  1.0415 -0.8401
  318ILE     CD 4615   4.706   5.338   5.723 -0.2112  0.0204 -0.4564
  318ILE    HD1 4616   4.636   5.404   5.778 -0.5041 -2.1018  1.9175
  318ILE    HD2 4617   4.761   5.394   5.644 -0.3274  2.0843  0.8623
  318ILE    HD3 4618   4.787   5.309   5.792  1.1495  1.5801 -1.3426
  318ILE      C 4619   4.436   4.990   5.615  0.1515  0.1820 -0.1171
  318ILE      O 4620   4.470   5.004   5.498  0.0016  0.3453 -0.1417
  319ASN      N 4621   4.403   4.868   5.660 -0.1173  0.2163 -0.2163
  319ASN     HN 4622   4.375   4.854   5.755  1.7785 -3.4825 -0.0083
  319ASN     CA 4623   4.404   4.741   5.593  0.1109  0.0396  0.1182
  319ASN     HA 4624   4.506   4.724   5.563 -0.2437 -0.1828 -0.9935
  319ASN     CB 4625   4.361   4.637   5.698  0.3006 -0.1100  0.0459
  319ASN    HB1 4626   4.308   4.550   5.654 -0.6110  0.8703 -0.8450
  319ASN    HB2 4627   4.287   4.684   5.765 -2.7307 -0.6977 -2.6017
  319ASN     CG 4628   4.477   4.577   5.777  0.2105  0.2572  0.4550
  319ASN    OD1 4629   4.591   4.615   5.753 -0.0199  0.5007 -0.2671
  319ASN    ND2 4630   4.445   4.490   5.876  0.4781 -0.7942 -0.3608
  319ASN   HD21 4631   4.349   4.461   5.876  0.2830 -0.2371 -1.8924
  319ASN   HD22 4632   4.520   4.459   5.934  0.5063  2.4185  1.5919
  319ASN      C 4633   4.329   4.728   5.465 -0.1067  0.1432  0.2348
  319ASN      O 4634   4.381   4.678   5.366 -0.1746 -0.1303  0.3370
  320PRO      N 4635   4.209   4.775   5.443 -0.0746  0.1549  0.0862
  320PRO     CD 4636   4.118   4.805   5.552 -0.1383  0.3578 -0.0236
  320PRO    HD1 4637   4.157   4.877   5.628  0.8901  3.0740 -2.9237
  320PRO    HD2 4638   4.070   4.711   5.587 -1.1939  1.0923  0.5738
  320PRO     CA 4639   4.144   4.771   5.315 -0.0496  0.1026  0.0748
  320PRO     HA 4640   4.160   4.670   5.280  0.9059  0.3814 -0.3154
  320PRO     CB 4641   3.999   4.808   5.344 -0.1957 -0.2506 -0.2071
  320PRO    HB1 4642   3.939   4.714   5.354 -4.0854  2.0610  0.1611
  320PRO    HB2 4643   3.949   4.864   5.262  0.4439 -1.8533 -1.7694
  320PRO     CG 4644   4.006   4.881   5.479 -0.6681 -0.4577 -0.0671
  320PRO    HG1 4645   4.053   4.981   5.467  0.0649 -0.8476 -0.5249
  320PRO    HG2 4646   3.919   4.887   5.547 -0.2310  1.5949  0.3744
  320PRO      C 4647   4.202   4.869   5.219 -0.1337 -0.2022 -0.2905
  320PRO      O 4648   4.208   4.846   5.099  0.3383 -0.1971 -0.2666
  321ILE      N 4649   4.248   4.985   5.270  0.1344 -0.2922 -0.3308
  321ILE     HN 4650   4.240   5.000   5.368  0.2596 -0.4564 -0.2945
  321ILE     CA 4651   4.297   5.098   5.197 -0.1692  0.0808  0.0415
  321ILE     HA 4652   4.218   5.125   5.129  0.3936  0.2750 -0.5476
  321ILE     CB 4653   4.311   5.225   5.275  0.5999 -0.0753  0.1634
  321ILE     HB 4654   4.402   5.229   5.340 -0.5173 -0.8893  1.8608
  321ILE    CG2 4655   4.320   5.336   5.168 -0.3142 -0.1465  0.0059
  321ILE   HG21 4656   4.312   5.439   5.209  0.1530 -0.4824  0.9867
  321ILE   HG22 4657   4.232   5.326   5.101 -0.0111 -1.9727 -0.1786
  321ILE   HG23 4658   4.415   5.337   5.110 -0.3474 -1.4095 -0.1013
  321ILE    CG1 4659   4.202   5.249   5.382  0.2825  0.1203 -0.2028
  321ILE   HG11 4660   4.240   5.331   5.446 -2.5527  1.0977  0.3409
  321ILE   HG12 4661   4.208   5.162   5.451  0.3255  0.1635 -0.1519
  321ILE     CD 4662   4.056   5.257   5.338  0.1268  0.6445  0.4071
  321ILE    HD1 4663   3.998   5.241   5.432  1.1529  2.3722  1.4012
  321ILE    HD2 4664   4.040   5.178   5.262 -0.7039 -0.5230  1.7611
  321ILE    HD3 4665   4.041   5.355   5.288 -0.5079  0.6778  0.6586
  321ILE      C 4666   4.427   5.068   5.131 -0.0521  0.3736  0.1331
  321ILE      O 4667   4.454   5.089   5.012 -0.4767 -0.0002 -0.0349
  322LEU      N 4668   4.524   5.008   5.202  0.1323 -0.1674 -0.5597
  322LEU     HN 4669   4.507   4.997   5.300  0.3586 -0.2967 -0.5362
  322LEU     CA 4670   4.655   4.972   5.157  0.1740 -0.3421 -0.3004
  322LEU     HA 4671   4.688   5.057   5.100  4.5688 -2.5018 -1.3736
  322LEU     CB 4672   4.765   4.948   5.262  0.3200  0.0773 -0.3563
  322LEU    HB1 4673   4.853   4.908   5.206  0.5378  0.1575 -0.0692
  322LEU    HB2 4674   4.739   4.869   5.336 -0.2376  1.3376  0.8289
  322LEU     CG 4675   4.799   5.070   5.349 -0.6294  0.0104  0.1261
  322LEU     HG 4676   4.701   5.102   5.390 -1.0744  2.3230 -2.4503
  322LEU    CD1 4677   4.891   5.024   5.463 -0.3665 -0.0968 -0.1292
  322LEU   HD11 4678   4.834   4.945   5.517 -1.9128  0.8291 -0.3696
  322LEU   HD12 4679   4.909   5.106   5.536 -1.0026 -0.2679  0.2204
  322LEU   HD13 4680   4.989   4.990   5.422  1.6743 -1.4588  5.1206
  322LEU    CD2 4681   4.858   5.190   5.273  0.0591 -0.3536  0.0721
  322LEU   HD21 4682   4.946   5.148   5.221  0.3179  1.5213 -1.1062
  322LEU   HD22 4683   4.889   5.275   5.338 -1.4539  1.6579 -1.6832
  322LEU   HD23 4684   4.789   5.229   5.195 -0.0806 -1.5698 -0.4287
  322LEU      C 4685   4.660   4.871   5.047 -0.2524 -0.1017 -0.5462
  322LEU      O 4686   4.757   4.876   4.971  0.8212 -0.1158  0.7656
  323TYR      N 4687   4.566   4.776   5.040 -0.1642 -0.2748  0.4592
  323TYR     HN 4688   4.489   4.775   5.103 -1.4379  0.2175 -1.0329
  323TYR     CA 4689   4.579   4.670   4.945 -0.0684 -0.0119  0.1777
  323TYR     HA 4690   4.681   4.662   4.909 -0.2360  0.4254 -0.4156
  323TYR     CB 4691   4.544   4.537   5.015 -0.3631  0.0486  0.1443
  323TYR    HB1 4692   4.546   4.450   4.946 -1.3835 -0.7147  1.0294
  323TYR    HB2 4693   4.440   4.556   5.050 -0.5871  0.1321 -0.5518
  323TYR     CG 4694   4.634   4.503   5.128 -0.1706 -0.7057 -0.2290
  323TYR    CD1 4695   4.769   4.496   5.105  0.0155  0.1286  0.5504
  323TYR    HD1 4696   4.806   4.525   5.008  0.5816 -1.8684  0.1178
  323TYR    CE1 4697   4.853   4.459   5.207  0.6336  0.5517  0.2061
  323TYR    HE1 4698   4.960   4.453   5.197  0.6623 -1.6611  1.1857
  323TYR     CZ 4699   4.796   4.417   5.325 -0.1506  0.7011 -0.1138
  323TYR     OH 4700   4.885   4.378   5.427  0.4471  0.6534 -0.6511
  323TYR     HH 4701   4.851   4.393   5.515 -0.0457 -0.5152 -0.6158
  323TYR    CD2 4702   4.576   4.467   5.247 -0.1685 -0.2982 -0.1019
  323TYR    HD2 4703   4.468   4.476   5.256 -0.0631  0.5883  0.4011
  323TYR    CE2 4704   4.661   4.427   5.348 -0.1061  0.5858  0.2058
  323TYR    HE2 4705   4.637   4.395   5.448 -0.1437  0.7627  0.2536
  323TYR      C 4706   4.482   4.678   4.832  0.2240  0.0847 -0.0684
  323TYR      O 4707   4.484   4.598   4.738  0.5084  0.0363 -0.0229
  324ASN      N 4708   4.389   4.774   4.821  0.0081 -0.0762  0.3150
  324ASN     HN 4709   4.367   4.832   4.900  0.0414 -0.3316  0.5123
  324ASN     CA 4710   4.299   4.791   4.712  0.1928  0.5176  0.2489
  324ASN     HA 4711   4.315   4.710   4.642  0.7129  0.7109  0.1407
  324ASN     CB 4712   4.152   4.775   4.754  0.1627 -0.1882 -0.1010
  324ASN    HB1 4713   4.074   4.802   4.680  0.9415  0.4121 -0.7146
  324ASN    HB2 4714   4.145   4.850   4.836 -0.7906 -0.1589 -0.2003
  324ASN     CG 4715   4.123   4.632   4.799 -0.3221  0.0358  0.3181
  324ASN    OD1 4716   4.120   4.547   4.710  0.1681  0.3616 -0.0188
  324ASN    ND2 4717   4.112   4.603   4.931 -0.0783 -0.3941  0.2441
  324ASN   HD21 4718   4.079   4.517   4.972  0.2870  0.5392  2.6543
  324ASN   HD22 4719   4.134   4.681   4.989 -2.5824  0.1957  0.5178
  324ASN      C 4720   4.320   4.909   4.624  0.7519 -0.1642 -0.5523
  324ASN      O 4721   4.262   4.913   4.515 -0.1367  0.0952 -0.0781
  325ILE      N 4722   4.393   5.014   4.666  0.0130  0.2414 -0.2498
  325ILE     HN 4723   4.424   5.004   4.760 -0.3642  0.0580 -0.1401
  325ILE     CA 4724   4.416   5.134   4.592  0.0255  0.2184 -0.2834
  325ILE     HA 4725   4.318   5.172   4.571 -0.5595 -1.2066 -0.2170
  325ILE     CB 4726   4.486   5.238   4.674  0.1527  0.2098 -0.3800
  325ILE     HB 4727   4.516   5.316   4.601 -1.5920  0.8589 -0.4618
  325ILE    CG2 4728   4.381   5.302   4.767  0.5916  0.1297  0.1784
  325ILE   HG21 4729   4.425   5.395   4.810  1.5569 -0.4674  0.5154
  325ILE   HG22 4730   4.359   5.224   4.843 -0.3354 -0.2126 -0.4209
  325ILE   HG23 4731   4.286   5.324   4.714  0.0441 -1.3836  0.4702
  325ILE    CG1 4732   4.607   5.187   4.754 -0.2106  0.1091  0.1146
  325ILE   HG11 4733   4.678   5.139   4.684  1.9679 -0.9159  2.8317
  325ILE   HG12 4734   4.575   5.094   4.804  1.5196 -1.7712 -2.0619
  325ILE     CD 4735   4.679   5.288   4.843  0.4244 -0.4557  0.2487
  325ILE    HD1 4736   4.777   5.251   4.880  0.5634  0.3006  0.6725
  325ILE    HD2 4737   4.617   5.324   4.928  0.1577 -0.5620  0.0993
  325ILE    HD3 4738   4.693   5.379   4.781 -1.3702  0.1982  0.7544
  325ILE      C 4739   4.483   5.110   4.461 -0.0345 -0.5185 -0.1823
  325ILE      O 4740   4.446   5.155   4.353 -0.1489 -0.3517 -0.0735
  326MET      N 4741   4.587   5.024   4.464  0.2392 -0.1758  0.3558
  326MET     HN 4742   4.615   5.001   4.557 -2.0277 -1.0576  0.8730
  326MET     CA 4743   4.664   4.989   4.349 -0.3084  0.0321 -0.0802
  326MET     HA 4744   4.694   5.081   4.301  2.2634 -0.9879 -0.6406
  326MET     CB 4745   4.800   4.925   4.382 -0.5011 -0.1622  0.3417
  326MET    HB1 4746   4.857   4.871   4.304 -1.2180  1.7781 -1.6138
  326MET    HB2 4747   4.781   4.851   4.462 -0.1257 -0.2969  0.3107
  326MET     CG 4748   4.904   5.021   4.442  0.0442 -0.7562  0.3625
  326MET    HG1 4749   4.999   4.966   4.456  1.7451  0.8054 -3.5755
  326MET    HG2 4750   4.872   5.059   4.542  0.8341 -0.0846  0.3612
  326MET     SD 4751   4.964   5.160   4.341 -0.1658 -0.7818  0.2009
  326MET     CE 4752   5.032   5.236   4.491 -0.5515 -0.2801  0.1268
  326MET    HE1 4753   5.117   5.179   4.535 -0.1629  1.5623  1.9381
  326MET    HE2 4754   4.955   5.240   4.570  0.8912  0.2612  1.5713
  326MET    HE3 4755   5.073   5.334   4.459 -1.9112  0.1962 -0.1983
  326MET      C 4756   4.598   4.912   4.239  0.1468 -0.5788  0.0680
  326MET      O 4757   4.607   4.951   4.123  0.4399 -1.0263 -0.0640
  327SER      N 4758   4.514   4.814   4.277 -0.5642  0.0148  0.0366
  327SER     HN 4759   4.533   4.773   4.366 -1.0174  0.5951  0.4174
  327SER     CA 4760   4.442   4.733   4.183  0.0981 -0.2964 -0.2057
  327SER     HA 4761   4.518   4.687   4.121 -0.4023  0.4919 -1.4300
  327SER     CB 4762   4.360   4.625   4.256 -0.7410  0.6705  0.3112
  327SER    HB1 4763   4.280   4.672   4.317  0.4062 -0.3437  2.7461
  327SER    HB2 4764   4.416   4.560   4.326  2.2309  1.7987 -0.8261
  327SER     OG 4765   4.302   4.531   4.167  0.2463 -0.0908  0.4606
  327SER    HG1 4766   4.379   4.487   4.129  1.9910  2.1371  1.1731
  327SER      C 4767   4.352   4.805   4.088  0.3457 -0.4655 -0.5690
  327SER      O 4768   4.250   4.867   4.117  0.8600  0.2072 -0.1491
  328LYS      N 4769   4.394   4.803   3.960 -0.0852 -0.5564 -0.7084
  328LYS     HN 4770   4.476   4.754   3.933  0.1961 -0.3402 -0.2629
  328LYS     CA 4771   4.313   4.858   3.856 -0.1525 -0.0592 -0.3941
  328LYS     HA 4772   4.280   4.959   3.876  0.3210  0.4910 -2.2091
  328LYS     CB 4773   4.399   4.872   3.730  0.1839 -0.0959 -0.1707
  328LYS    HB1 4774   4.330   4.907   3.650 -1.0032  0.7745  1.1881
  328LYS    HB2 4775   4.440   4.774   3.699  0.7267  0.0648  0.0354
  328LYS     CG 4776   4.515   4.968   3.759  0.0319  0.0795 -0.1422
  328LYS    HG1 4777   4.565   4.979   3.660 -0.1109 -4.5208 -0.9260
  328LYS    HG2 4778   4.591   4.931   3.831 -0.1220  0.2914  0.1311
  328LYS     CD 4779   4.480   5.111   3.799 -0.2943 -0.1084  0.2543
  328LYS    HD1 4780   4.460   5.106   3.908  0.4706  0.2201  0.4210
  328LYS    HD2 4781   4.382   5.139   3.754 -0.2870 -1.7625 -0.8839
  328LYS     CE 4782   4.593   5.215   3.798 -0.5585  0.1815 -0.3295
  328LYS    HE1 4783   4.685   5.175   3.847 -0.4269  1.5633  0.6107
  328LYS    HE2 4784   4.550   5.309   3.839 -2.2460 -0.4871 -0.4961
  328LYS     NZ 4785   4.628   5.246   3.658 -0.2607  0.0860 -0.2770
  328LYS    HZ1 4786   4.644   5.348   3.649  0.6345  0.1179  1.3558
  328LYS    HZ2 4787   4.547   5.238   3.594 -1.2582  1.4459  0.7630
  328LYS    HZ3 4788   4.711   5.194   3.623 -0.8584 -1.0293 -0.0935
  328LYS      C 4789   4.187   4.782   3.835 -0.2616 -0.1856  0.6703
  328LYS      O 4790   4.081   4.834   3.801 -0.0301  0.1398  0.4361
  329LYS      N 4791   4.193   4.649   3.855 -0.4245 -0.2791  0.1116
  329LYS     HN 4792   4.281   4.614   3.888 -0.7135  1.1097  2.6446
  329LYS     CA 4793   4.081   4.561   3.854 -0.0906 -0.7194  0.4968
  329LYS     HA 4794   4.034   4.575   3.757 -1.0794  1.1411  1.1904
  329LYS     CB 4795   4.117   4.412   3.869  0.2932 -0.6694  0.0844
  329LYS    HB1 4796   4.020   4.359   3.868 -1.2233  1.8085 -2.4816
  329LYS    HB2 4797   4.177   4.398   3.961  2.3799  1.2695 -0.8808
  329LYS     CG 4798   4.197   4.362   3.748 -0.2535 -0.0173 -0.5635
  329LYS    HG1 4799   4.273   4.433   3.709  0.1340 -0.7989 -1.2587
  329LYS    HG2 4800   4.132   4.347   3.659 -1.4427 -0.0728  0.2860
  329LYS     CD 4801   4.258   4.223   3.771 -0.3236 -0.0328 -0.4722
  329LYS    HD1 4802   4.339   4.233   3.846 -1.5077  1.4262  0.6881
  329LYS    HD2 4803   4.306   4.192   3.676  1.8376  0.6499  0.3397
  329LYS     CE 4804   4.159   4.120   3.825 -0.0150 -0.0729  0.0238
  329LYS    HE1 4805   4.068   4.119   3.761  0.4721 -2.0362 -0.7087
  329LYS    HE2 4806   4.144   4.136   3.934  1.7723  0.5375  0.2037
  329LYS     NZ 4807   4.216   3.984   3.819  0.0230 -0.0408 -0.3450
  329LYS    HZ1 4808   4.249   3.970   3.721  2.4830  0.6562  0.3196
  329LYS    HZ2 4809   4.140   3.915   3.835  0.2282  0.1665  1.8554
  329LYS    HZ3 4810   4.291   3.979   3.891 -1.9511 -1.7018  1.7247
  329LYS      C 4811   3.978   4.607   3.951 -0.1608 -0.0938  0.1356
  329LYS      O 4812   3.859   4.603   3.920 -0.0849 -0.1261 -0.1493
  330TYR      N 4813   4.016   4.648   4.074 -0.3830 -0.0366  0.1857
  330TYR     HN 4814   4.110   4.641   4.105 -0.3759  0.1241  0.2005
  330TYR     CA 4815   3.932   4.701   4.177 -0.2653  0.0274  0.2478
  330TYR     HA 4816   3.848   4.634   4.175  0.1179 -0.4598 -1.9809
  330TYR     CB 4817   4.004   4.693   4.313 -0.1504  0.1822  0.1951
  330TYR    HB1 4818   4.076   4.777   4.329 -0.5359  0.5964 -0.2026
  330TYR    HB2 4819   4.043   4.590   4.327 -1.5963  0.0147  4.0913
  330TYR     CG 4820   3.908   4.710   4.425  0.0779  0.0880  0.4065
  330TYR    CD1 4821   3.874   4.835   4.471  0.1007 -0.0434  0.7830
  330TYR    HD1 4822   3.896   4.922   4.411  1.5983 -0.1616  1.1221
  330TYR    CE1 4823   3.823   4.857   4.597  0.1912  0.4827  0.7292
  330TYR    HE1 4824   3.808   4.958   4.631 -0.3034  1.3373 -1.8225
  330TYR     CZ 4825   3.790   4.746   4.671 -0.6765  0.0598 -0.2696
  330TYR     OH 4826   3.738   4.764   4.801 -0.1265 -0.2269 -0.0093
  330TYR     HH 4827   3.764   4.688   4.854 -0.8932 -0.7461 -0.3604
  330TYR    CD2 4828   3.873   4.600   4.501 -0.0271 -0.2182 -0.0784
  330TYR    HD2 4829   3.908   4.500   4.479 -0.3466 -0.9189  2.3359
  330TYR    CE2 4830   3.815   4.619   4.624 -0.5811  0.1227 -0.3869
  330TYR    HE2 4831   3.795   4.530   4.682  0.8812 -0.0217 -0.0453
  330TYR      C 4832   3.878   4.836   4.145  0.1680  0.0276 -0.5244
  330TYR      O 4833   3.762   4.868   4.172  0.0672 -0.7476  0.0149
  331ARG      N 4834   3.953   4.928   4.082  0.0665  0.9572  0.6649
  331ARG     HN 4835   4.051   4.910   4.073  0.0649 -0.1366  2.3343
  331ARG     CA 4836   3.911   5.062   4.060 -0.1571  0.8460  0.4221
  331ARG     HA 4837   3.865   5.090   4.153 -1.0475 -2.7335  1.2185
  331ARG     CB 4838   4.026   5.154   4.016  0.1818  0.2541  0.0680
  331ARG    HB1 4839   3.977   5.244   3.974 -1.4695 -0.7231 -0.2039
  331ARG    HB2 4840   4.088   5.109   3.935  1.2094 -1.1308  1.5579
  331ARG     CG 4841   4.134   5.183   4.120  0.4422 -0.0911 -0.1026
  331ARG    HG1 4842   4.198   5.093   4.136  1.8239  0.6750 -1.1830
  331ARG    HG2 4843   4.092   5.209   4.220 -0.5372  0.5944 -0.6828
  331ARG     CD 4844   4.221   5.296   4.067  0.6883 -0.4049 -0.3718
  331ARG    HD1 4845   4.172   5.395   4.064  1.4931  0.1826  2.5661
  331ARG    HD2 4846   4.255   5.265   3.966 -0.4412  0.0353 -0.9046
  331ARG     NE 4847   4.333   5.309   4.164 -0.3595  0.4836  0.7455
  331ARG     HE 4848   4.353   5.237   4.230 -3.7402 -1.1745  0.1395
  331ARG     CZ 4849   4.423   5.411   4.145  0.1332  0.0197  0.5627
  331ARG    NH1 4850   4.420   5.497   4.039  0.2580 -0.7836 -0.1039
  331ARG   HH11 4851   4.370   5.469   3.957 -0.8988 -1.4543  0.8003
  331ARG   HH12 4852   4.497   5.560   4.052  0.1785 -1.1019  2.6126
  331ARG    NH2 4853   4.529   5.433   4.227  0.5714 -0.0298  0.0159
  331ARG   HH21 4854   4.537   5.385   4.315 -2.8050 -0.1432  0.4047
  331ARG   HH22 4855   4.601   5.499   4.205  1.0998 -0.0783  1.4575
  331ARG      C 4856   3.796   5.071   3.965 -0.2434 -0.8404  0.3333
  331ARG      O 4857   3.702   5.150   3.975  0.6915  0.3830 -0.1812
  332VAL      N 4858   3.815   4.986   3.863  0.8191 -0.1002 -0.1014
  332VAL     HN 4859   3.903   4.941   3.845  0.2327 -0.3470 -2.8143
  332VAL     CA 4860   3.717   4.967   3.761  0.0030 -0.0606  0.6642
  332VAL     HA 4861   3.693   5.055   3.703  0.6118  1.4972  2.6552
  332VAL     CB 4862   3.786   4.876   3.663  0.1803  0.8809 -0.1042
  332VAL     HB 4863   3.826   4.787   3.716  0.3353  1.0881  0.1265
  332VAL    CG1 4864   3.689   4.822   3.556  0.1420  0.7929 -0.0259
  332VAL   HG11 4865   3.613   4.897   3.524  2.1061  1.8962 -2.4974
  332VAL   HG12 4866   3.628   4.743   3.603  1.0679  0.0675 -0.0196
  332VAL   HG13 4867   3.739   4.790   3.462  0.6863  3.6974 -0.8389
  332VAL    CG2 4868   3.902   4.942   3.587  0.1897  0.3283 -0.5823
  332VAL   HG21 4869   3.973   4.984   3.662  0.9720 -0.6884 -0.7412
  332VAL   HG22 4870   3.873   5.009   3.503 -2.7136 -0.3067 -0.2091
  332VAL   HG23 4871   3.951   4.855   3.540 -0.2702 -1.1471  1.5348
  332VAL      C 4872   3.585   4.910   3.801 -0.1100 -0.0550  0.3059
  332VAL      O 4873   3.482   4.969   3.768 -0.3067 -0.4746  0.1677
  333ALA      N 4874   3.580   4.809   3.889 -0.0562 -0.3105  0.0149
  333ALA     HN 4875   3.669   4.770   3.913  0.5731  0.9426 -0.2227
  333ALA     CA 4876   3.466   4.753   3.956 -0.2730 -0.3869 -0.4153
  333ALA     HA 4877   3.396   4.723   3.879  0.4731  0.0875 -1.3094
  333ALA     CB 4878   3.509   4.627   4.033  0.2913  0.3337  0.4699
  333ALA    HB1 4879   3.422   4.584   4.086  1.2614 -1.6150  0.5996
  333ALA    HB2 4880   3.587   4.659   4.105 -0.9579  1.6924  1.2639
  333ALA    HB3 4881   3.537   4.552   3.956  2.1628  2.7129 -1.3537
  333ALA      C 4882   3.395   4.849   4.045 -0.0431 -0.2296 -0.4003
  333ALA      O 4883   3.273   4.857   4.039 -0.0141  0.1739 -0.4766
  334VAL      N 4884   3.468   4.928   4.126 -0.4014  0.0063 -0.3103
  334VAL     HN 4885   3.567   4.931   4.132 -0.2650  0.6285 -2.2696
  334VAL     CA 4886   3.411   5.032   4.207  0.0844  0.2955 -0.3387
  334VAL     HA 4887   3.337   4.986   4.270  1.3021 -2.5243 -0.7785
  334VAL     CB 4888   3.521   5.077   4.298 -0.1310 -0.3074  0.2272
  334VAL     HB 4889   3.607   5.101   4.232 -0.2673  2.1288  0.8362
  334VAL    CG1 4890   3.490   5.209   4.371  0.7322  0.0357 -0.0032
  334VAL   HG11 4891   3.389   5.196   4.416 -0.1463 -0.7396 -2.0431
  334VAL   HG12 4892   3.481   5.296   4.303  1.5813 -0.6125 -0.9649
  334VAL   HG13 4893   3.562   5.232   4.452 -0.0958 -0.4760  0.9036
  334VAL    CG2 4894   3.545   4.963   4.398 -0.1847 -0.0110  0.5804
  334VAL   HG21 4895   3.577   4.872   4.343  1.5467  1.7740 -1.4856
  334VAL   HG22 4896   3.452   4.929   4.450  0.0265 -1.9454 -0.2200
  334VAL   HG23 4897   3.619   4.992   4.475  0.6872 -0.4187 -0.0941
  334VAL      C 4898   3.352   5.146   4.132 -0.4175  0.3927  0.1962
  334VAL      O 4899   3.243   5.191   4.166 -0.6375  0.2213 -0.2767
  335PHE      N 4900   3.411   5.200   4.024  0.5715  0.0058  0.5275
  335PHE     HN 4901   3.505   5.184   3.994  0.4963  1.1290 -0.4149
  335PHE     CA 4902   3.338   5.286   3.936  0.6464 -0.2591  0.2056
  335PHE     HA 4903   3.290   5.366   3.991 -0.9939  0.0435 -1.5463
  335PHE     CB 4904   3.433   5.355   3.836  0.1227  0.1564 -0.0114
  335PHE    HB1 4905   3.383   5.411   3.754 -1.2198 -0.0064  0.6588
  335PHE    HB2 4906   3.495   5.278   3.785  0.8901  1.1049 -0.5406
  335PHE     CG 4907   3.520   5.455   3.904  0.4582  0.1536 -0.4338
  335PHE    CD1 4908   3.463   5.552   3.982  0.6744 -0.3639  0.3779
  335PHE    HD1 4909   3.355   5.560   3.986  0.6743  0.0587 -0.3680
  335PHE    CE1 4910   3.532   5.641   4.062  0.7076  0.4563 -0.5536
  335PHE    HE1 4911   3.476   5.707   4.126 -2.1684 -1.7142 -0.6520
  335PHE     CZ 4912   3.668   5.622   4.070  0.5836 -0.0668  0.3276
  335PHE     HZ 4913   3.728   5.693   4.124 -0.3107  1.6384 -0.8617
  335PHE    CD2 4914   3.657   5.451   3.899  0.4931  0.3083  0.3316
  335PHE    HD2 4915   3.712   5.380   3.838 -0.6134  0.8120 -1.3165
  335PHE    CE2 4916   3.727   5.531   3.986  0.8043  0.3115  0.0766
  335PHE    HE2 4917   3.833   5.508   3.993  0.8005  0.8221  3.0188
  335PHE      C 4918   3.226   5.221   3.862  0.4846 -0.0669  0.2808
  335PHE      O 4919   3.119   5.275   3.835  0.6076 -0.1625 -0.4200
  336ARG      N 4920   3.236   5.090   3.834  0.0574  0.0180 -0.2954
  336ARG     HN 4921   3.320   5.041   3.856  0.2799  0.4015 -0.2865
  336ARG     CA 4922   3.132   5.017   3.769 -0.0381 -0.1691  0.0640
  336ARG     HA 4923   3.092   5.080   3.691  0.6299  2.5653  1.8109
  336ARG     CB 4924   3.183   4.884   3.710  0.0900 -0.2508  0.3588
  336ARG    HB1 4925   3.237   4.821   3.784  0.7658 -3.0587 -2.3202
  336ARG    HB2 4926   3.252   4.917   3.631 -0.2212 -0.5592 -0.0486
  336ARG     CG 4927   3.084   4.795   3.634 -0.4299  0.4291  0.2326
  336ARG    HG1 4928   2.994   4.785   3.699 -1.5122  2.2170 -0.8869
  336ARG    HG2 4929   3.143   4.704   3.613  1.0282  1.1552  1.0146
  336ARG     CD 4930   3.028   4.852   3.503 -0.0090 -0.2560 -0.2501
  336ARG    HD1 4931   3.109   4.882   3.434  1.8602  1.3306  2.4204
  336ARG    HD2 4932   2.965   4.941   3.524 -1.5100 -1.3973  0.2187
  336ARG     NE 4933   2.933   4.749   3.453 -0.0796 -0.2205 -0.1902
  336ARG     HE 4934   2.917   4.658   3.491 -3.9246  0.4773  0.3090
  336ARG     CZ 4935   2.876   4.756   3.329 -1.1508  0.4594  0.3208
  336ARG    NH1 4936   2.877   4.870   3.254  0.2030  0.1800 -0.1197
  336ARG   HH11 4937   2.937   4.946   3.277  1.0095 -0.4204 -0.1929
  336ARG   HH12 4938   2.830   4.867   3.166 -0.4842 -0.1506  0.2527
  336ARG    NH2 4939   2.798   4.655   3.278 -0.1003  0.0396 -0.5022
  336ARG   HH21 4940   2.781   4.574   3.334  0.7956  0.5275  0.5414
  336ARG   HH22 4941   2.745   4.674   3.196  0.0592 -0.5135 -0.7328
  336ARG      C 4942   3.014   4.993   3.857  0.0302 -0.2918  0.1228
  336ARG      O 4943   2.901   5.025   3.819  0.2227  0.2857  0.0316
  337LEU      N 4944   3.033   4.946   3.981  0.2813 -0.5119  0.0021
  337LEU     HN 4945   3.120   4.906   4.006 -0.0002 -1.2085 -0.0998
  337LEU     CA 4946   2.920   4.919   4.065  0.2920  0.0299  0.1901
  337LEU     HA 4947   2.861   4.848   4.010  1.9706 -0.7789 -0.6365
  337LEU     CB 4948   2.974   4.855   4.194  0.0527 -0.0671  0.2428
  337LEU    HB1 4949   3.027   4.942   4.241  0.5796  0.6924 -1.6763
  337LEU    HB2 4950   3.055   4.780   4.184  0.0312  0.1125 -1.4135
  337LEU     CG 4951   2.871   4.797   4.292 -0.4911  0.5155  0.0222
  337LEU     HG 4952   2.781   4.860   4.308 -2.6424 -2.3415  0.0087
  337LEU    CD1 4953   2.810   4.671   4.229  0.4911  0.0016  0.0850
  337LEU   HD11 4954   2.891   4.597   4.210  1.0074  1.0987 -2.2623
  337LEU   HD12 4955   2.757   4.692   4.134  1.2303  0.9043 -0.1423
  337LEU   HD13 4956   2.733   4.631   4.298  0.0331 -1.4095 -1.1676
  337LEU    CD2 4957   2.945   4.764   4.423 -0.2324  0.3879 -0.1550
  337LEU   HD21 4958   2.870   4.750   4.504  0.0734  3.4743  0.7756
  337LEU   HD22 4959   3.018   4.844   4.447 -0.6919  1.1486 -1.1960
  337LEU   HD23 4960   2.999   4.668   4.407  1.7867  1.8112 -2.6970
  337LEU      C 4961   2.832   5.036   4.096 -0.4822 -0.4590 -0.1414
  337LEU      O 4962   2.714   5.037   4.062 -0.5260 -0.2341  0.0195
  338LEU      N 4963   2.894   5.148   4.135 -0.9163 -0.2090 -0.1698
  338LEU     HN 4964   2.993   5.153   4.151 -1.0058  0.9763  0.1212
  338LEU     CA 4965   2.818   5.267   4.159 -0.5507 -0.0094  0.0139
  338LEU     HA 4966   2.722   5.233   4.197 -0.3043 -0.0134  0.6563
  338LEU     CB 4967   2.902   5.340   4.265 -0.0621 -0.5929  0.0363
  338LEU    HB1 4968   2.847   5.424   4.312  2.1302  0.5222  0.7385
  338LEU    HB2 4969   2.990   5.389   4.218 -0.0975 -0.5743 -0.0102
  338LEU     CG 4970   2.957   5.264   4.387  0.9641 -0.9223 -0.6177
  338LEU     HG 4971   3.029   5.196   4.338  4.2104  2.3308 -0.7891
  338LEU    CD1 4972   3.036   5.360   4.478 -0.3680 -0.7113  0.3569
  338LEU   HD11 4973   3.067   5.323   4.578  0.2125  1.1238  0.9058
  338LEU   HD12 4974   2.964   5.441   4.503 -1.8351 -2.0128  0.4778
  338LEU   HD13 4975   3.129   5.394   4.427 -0.2755  1.4736  1.8496
  338LEU    CD2 4976   2.848   5.189   4.466  0.2450  0.1372 -0.5768
  338LEU   HD21 4977   2.895   5.148   4.558 -0.6767 -2.0019 -1.0042
  338LEU   HD22 4978   2.790   5.114   4.408 -2.1262 -0.7575  2.6646
  338LEU   HD23 4979   2.778   5.266   4.506 -0.5149 -1.0288  0.4056
  338LEU      C 4980   2.793   5.354   4.041 -0.3452 -0.5016 -0.3958
  338LEU      O 4981   2.747   5.465   4.065  0.4761 -0.2258 -0.0916
  339GLY      N 4982   2.823   5.311   3.917  0.2173 -0.6168 -0.2190
  339GLY     HN 4983   2.884   5.235   3.897  0.4519 -0.5632  0.2763
  339GLY     CA 4984   2.772   5.376   3.800 -0.7616  0.1737  0.6291
  339GLY    HA1 4985   2.852   5.377   3.727 -0.6417 -1.9442  0.6597
  339GLY    HA2 4986   2.731   5.474   3.821  0.5513  0.9372 -0.2135
  339GLY      C 4987   2.662   5.300   3.734 -0.1310 -0.0108 -0.2228
  339GLY      O 4988   2.572   5.365   3.682  0.0618  0.0191 -0.5195
  340PHE      N 4989   2.664   5.166   3.726  0.0803 -0.0191 -0.0470
  340PHE     HN 4990   2.740   5.122   3.773 -0.6282  0.8827  2.0886
  340PHE     CA 4991   2.570   5.080   3.661 -0.0341  0.6073 -0.7139
  340PHE     HA 4992   2.564   5.120   3.560 -0.5284 -0.2296 -1.0258
  340PHE     CB 4993   2.636   4.941   3.659 -0.3504  0.4360  0.3506
  340PHE    HB1 4994   2.643   4.889   3.757  1.1493 -0.3283 -0.1378
  340PHE    HB2 4995   2.738   4.955   3.617 -1.0839  1.0554 -1.3374
  340PHE     CG 4996   2.560   4.836   3.584 -0.1112  0.1824  0.4608
  340PHE    CD1 4997   2.489   4.868   3.470  0.3344 -0.6825 -0.0679
  340PHE    HD1 4998   2.475   4.969   3.433 -0.3532 -0.7386  0.0320
  340PHE    CE1 4999   2.424   4.772   3.398 -0.1772 -0.2661 -0.1697
  340PHE    HE1 5000   2.378   4.795   3.303 -0.7945 -0.9931 -0.0594
  340PHE     CZ 5001   2.435   4.639   3.431 -0.4585 -0.2801 -0.1309
  340PHE     HZ 5002   2.384   4.561   3.376 -0.6281  0.2481 -0.7282
  340PHE    CD2 5003   2.556   4.705   3.623  0.6917 -0.0385 -0.1826
  340PHE    HD2 5004   2.607   4.669   3.711 -2.3017 -1.7845  1.0167
  340PHE    CE2 5005   2.507   4.604   3.543  0.1248  0.3299 -0.3075
  340PHE    HE2 5006   2.527   4.503   3.577 -2.5511  0.3306  1.5836
  340PHE      C 5007   2.432   5.077   3.716  0.1041  0.3646 -0.3792
  340PHE      O 5008   2.328   5.097   3.653  0.0340  0.0146 -0.3744
  341GLU      N 5009   2.429   5.062   3.850  0.1960 -0.4388 -0.4617
  341GLU     HN 5010   2.510   5.046   3.906  0.5696  2.9887  0.1985
  341GLU     CA 5011   2.317   5.063   3.939  0.5922  0.3974  0.0391
  341GLU     HA 5012   2.256   4.980   3.906  1.7811  0.0425 -1.3502
  341GLU     CB 5013   2.361   5.020   4.080  0.4465 -0.0126 -0.0391
  341GLU    HB1 5014   2.272   5.038   4.145  0.1130 -0.3129 -0.4131
  341GLU    HB2 5015   2.448   5.079   4.114 -2.0706  3.0954  1.6305
  341GLU     CG 5016   2.394   4.872   4.098  0.0955 -0.0343  0.4757
  341GLU    HG1 5017   2.417   4.864   4.206 -1.7375  1.3081  1.0250
  341GLU    HG2 5018   2.483   4.852   4.033 -1.4713 -0.5245 -1.6470
  341GLU     CD 5019   2.285   4.772   4.060  0.2082 -0.0846  0.2812
  341GLU    OE1 5020   2.169   4.778   4.108  0.3061  0.1039  0.4978
  341GLU    OE2 5021   2.315   4.688   3.972 -0.5200  0.2453 -0.2855
  341GLU      C 5022   2.229   5.182   3.930  0.1484  0.0710  0.0464
  341GLU      O 5023   2.111   5.153   3.911  0.2084  0.1983 -0.5387
  342PRO      N 5024   2.254   5.310   3.939 -0.2442  0.1839 -0.3988
  342PRO     CD 5025   2.385   5.358   3.980 -0.2001 -0.3572  0.1086
  342PRO    HD1 5026   2.471   5.329   3.916 -1.4197 -1.3845 -1.1356
  342PRO    HD2 5027   2.388   5.319   4.084  1.8599  2.8531  1.3897
  342PRO     CA 5028   2.154   5.411   3.920 -0.6339 -0.1384 -0.0757
  342PRO     HA 5029   2.059   5.388   3.966 -0.6779  1.5591  0.7415
  342PRO     CB 5030   2.219   5.527   3.995  0.0052 -0.3435 -0.3057
  342PRO    HB1 5031   2.191   5.526   4.103  0.2848  0.4408 -0.2191
  342PRO    HB2 5032   2.190   5.625   3.953 -0.7975  1.2415  3.5060
  342PRO     CG 5033   2.372   5.511   3.987  0.0045 -0.3176 -0.3703
  342PRO    HG1 5034   2.403   5.565   3.895 -1.7240 -1.3144 -1.5992
  342PRO    HG2 5035   2.435   5.549   4.070 -1.1784  1.6106 -0.2993
  342PRO      C 5036   2.131   5.439   3.776 -0.3839  0.0824 -0.0736
  342PRO      O 5037   2.136   5.554   3.733  0.2887 -0.0410 -0.3346
  343PHE      N 5038   2.091   5.341   3.693 -0.3009 -0.3925  0.4440
  343PHE     HN 5039   2.083   5.250   3.733  1.2004 -0.0652  1.5698
  343PHE     CA 5040   2.049   5.363   3.558  0.2092  0.2498  0.3871
  343PHE     HA 5041   2.127   5.409   3.499 -1.6601  1.0323 -1.5918
  343PHE     CB 5042   2.023   5.224   3.498  0.2961  0.2932  0.2487
  343PHE    HB1 5043   1.948   5.160   3.550  0.4500 -0.8002 -0.8193
  343PHE    HB2 5044   2.111   5.157   3.488 -2.0424 -2.9132 -0.4615
  343PHE     CG 5045   1.983   5.236   3.355 -0.2689 -0.0673  0.3716
  343PHE    CD1 5046   2.073   5.267   3.255 -0.7710  0.1720 -0.0087
  343PHE    HD1 5047   2.178   5.275   3.278 -0.8418  2.5080 -0.2350
  343PHE    CE1 5048   2.027   5.273   3.125  0.6165  0.7003 -0.4902
  343PHE    HE1 5049   2.100   5.300   3.051  0.7947  2.4515  0.2640
  343PHE     CZ 5050   1.896   5.246   3.093  0.6017 -0.3165  0.3885
  343PHE     HZ 5051   1.862   5.253   2.991 -1.3856 -0.2635  1.0167
  343PHE    CD2 5052   1.852   5.212   3.322 -0.0815 -0.0595 -0.3986
  343PHE    HD2 5053   1.790   5.183   3.406 -0.4113  0.1682 -0.5599
  343PHE    CE2 5054   1.805   5.219   3.193 -0.1929 -0.5235 -0.3848
  343PHE    HE2 5055   1.701   5.216   3.163 -0.3177 -1.2639  0.0976
  343PHE      C 5056   1.930   5.451   3.550  0.1649  0.1351 -0.2792
  343PHE      O 5057   1.847   5.447   3.641  0.9958  0.0365  0.4869
  344SER      N 5058   1.921   5.536   3.446 -0.2373  0.1520 -0.2348
  344SER     HN 5059   2.004   5.540   3.390 -0.0790  0.2903  0.0120
  344SER     CA 5060   1.808   5.611   3.401 -0.3458 -0.0910 -0.3736
  344SER     HA 5061   1.824   5.707   3.448  0.2674  0.1383 -1.0352
  344SER     CB 5062   1.841   5.647   3.256  0.0301 -0.4989 -0.3902
  344SER    HB1 5063   1.856   5.554   3.196 -0.2765 -0.5571 -0.3739
  344SER    HB2 5064   1.932   5.711   3.247 -0.4141  0.4411  1.4759
  344SER     OG 5065   1.733   5.718   3.198 -0.2057 -0.5297  0.0134
  344SER    HG1 5066   1.668   5.654   3.169 -2.2514  0.4155  2.1730
  344SER      C 5067   1.670   5.560   3.426 -0.4584  0.1899 -0.4120
  344SER      O 5068   1.643   5.443   3.396  0.5611 -0.0643 -0.3964
  345GLN      N 5069   1.571   5.640   3.468 -0.5179  0.1487 -0.4742
  345GLN     HN 5070   1.578   5.738   3.483  1.0173  0.0688 -0.4986
  345GLN     CA 5071   1.436   5.600   3.493 -0.4830  0.0890 -0.3803
  345GLN     HA 5072   1.406   5.550   3.402 -2.0543  0.9902 -0.3978
  345GLN     CB 5073   1.414   5.527   3.626 -0.3750  0.8153  0.0408
  345GLN    HB1 5074   1.474   5.433   3.619 -1.1526  0.3249 -0.1374
  345GLN    HB2 5075   1.309   5.492   3.636 -0.0456 -0.9088 -1.8176
  345GLN     CG 5076   1.472   5.600   3.748 -0.0954  0.4124  0.1525
  345GLN    HG1 5077   1.434   5.704   3.750 -0.7495  0.1781  0.3742
  345GLN    HG2 5078   1.582   5.588   3.736 -0.2062 -2.0526  0.9785
  345GLN     CD 5079   1.437   5.537   3.882 -0.2650  0.0740 -0.0495
  345GLN    OE1 5080   1.378   5.431   3.903 -0.5085  0.1585 -0.3077
  345GLN    NE2 5081   1.492   5.607   3.984  0.9611 -0.1363 -0.5428
  345GLN   HE21 5082   1.498   5.565   4.075 -0.9499  0.7427  0.0507
  345GLN   HE22 5083   1.532   5.697   3.968  2.5299 -0.9097 -1.1586
  345GLN      C 5084   1.346   5.719   3.481 -0.3080  0.2442 -0.1514
  345GLN      O 5085   1.394   5.832   3.473 -0.4530  0.3157  0.0027
  346ARG      N 5086   1.214   5.699   3.471 -0.1566 -0.8118 -0.1576
  346ARG     HN 5087   1.178   5.607   3.487 -1.0757 -0.2075  1.5202
  346ARG     CA 5088   1.122   5.807   3.457  0.0212 -0.6128  0.2044
  346ARG     HA 5089   1.176   5.871   3.388  0.7863  0.1041  1.4308
  346ARG     CB 5090   0.994   5.745   3.399 -0.5078  0.1430  0.5393
  346ARG    HB1 5091   0.906   5.810   3.417 -2.0251 -0.5361 -3.3705
  346ARG    HB2 5092   0.965   5.646   3.441  0.9510 -0.4458  0.2156
  346ARG     CG 5093   0.993   5.719   3.248 -0.1454 -0.3070  0.6113
  346ARG    HG1 5094   1.063   5.641   3.212 -1.5923 -0.9367 -0.9214
  346ARG    HG2 5095   1.018   5.820   3.207  1.0730 -0.8267  0.0237
  346ARG     CD 5096   0.857   5.683   3.190 -0.3253  0.8263  0.2963
  346ARG    HD1 5097   0.773   5.742   3.234 -1.7549 -1.6386  1.0961
  346ARG    HD2 5098   0.840   5.576   3.215 -3.0768  1.0396 -0.2656
  346ARG     NE 5099   0.870   5.698   3.043 -0.2255  0.0663  0.2261
  346ARG     HE 5100   0.942   5.760   3.011 -0.5376  0.6331  0.6113
  346ARG     CZ 5101   0.793   5.629   2.953  0.0587 -0.1886  0.1770
  346ARG    NH1 5102   0.703   5.539   3.003 -0.1508  0.0245  0.1802
  346ARG   HH11 5103   0.696   5.494   3.092 -2.6915  1.0494  0.5997
  346ARG   HH12 5104   0.631   5.504   2.943  0.2937 -1.4268  0.4614
  346ARG    NH2 5105   0.826   5.628   2.821  0.4919 -0.5395  0.2844
  346ARG   HH21 5106   0.897   5.684   2.779  1.2705 -0.6093  1.4793
  346ARG   HH22 5107   0.808   5.548   2.762 -0.5861  1.0878 -1.7305
  346ARG      C 5108   1.089   5.892   3.575 -0.0709 -0.2575 -0.0742
  346ARG      O 5109   1.090   5.848   3.690  0.9146  0.0107  0.0362
  347LYS      N 5110   1.063   6.023   3.560 -0.6647 -0.3325  0.2852
  347LYS     HN 5111   1.069   6.057   3.467 -1.4084 -1.3493 -0.1541
  347LYS     CA 5112   1.030   6.117   3.663 -0.4176  0.2957 -0.2085
  347LYS     HA 5113   1.099   6.099   3.744 -3.0057 -1.0664  1.7944
  347LYS     CB 5114   1.064   6.258   3.611  0.5217  0.2368  0.2142
  347LYS    HB1 5115   0.988   6.277   3.531  1.0435 -0.2234 -0.3981
  347LYS    HB2 5116   1.164   6.257   3.564  0.9829 -0.0500  1.1683
  347LYS     CG 5117   1.040   6.370   3.713  0.3671 -0.4531  0.9464
  347LYS    HG1 5118   0.945   6.354   3.768 -0.1243  1.6196  0.7927
  347LYS    HG2 5119   1.037   6.461   3.649  0.0071 -1.5461 -0.6616
  347LYS     CD 5120   1.148   6.389   3.820  0.4695 -0.6180  0.8723
  347LYS    HD1 5121   1.169   6.302   3.886 -0.2166 -0.8225  0.8361
  347LYS    HD2 5122   1.109   6.466   3.889  0.1554 -0.2316  0.2741
  347LYS     CE 5123   1.278   6.441   3.759  0.0912  0.0062  0.5912
  347LYS    HE1 5124   1.276   6.531   3.694  2.6239  0.4435  0.9947
  347LYS    HE2 5125   1.313   6.360   3.691 -2.6787 -0.4979 -0.3542
  347LYS     NZ 5126   1.382   6.464   3.862  0.4333 -0.1083  0.2720
  347LYS    HZ1 5127   1.465   6.509   3.819 -0.0251  1.2671  0.7730
  347LYS    HZ2 5128   1.412   6.380   3.916 -0.4454  0.9479  2.5117
  347LYS    HZ3 5129   1.337   6.525   3.933  0.0752 -0.2682  0.1876
  347LYS      C 5130   0.890   6.102   3.718 -0.2126 -0.2298  0.1691
  347LYS    OT1 5131   0.866   6.076   3.835 -0.1389  0.0321  0.2418
  347LYS    OT2 5132   0.798   6.125   3.624  0.1232 -0.0124 -0.1046
  347LYS     CT 5133   0.662   6.104   3.662  0.1725 -0.6722 -0.2779
  347LYS    HT1 5134   0.600   6.142   3.579  1.1405  0.1737 -0.6403
  347LYS    HT2 5135   0.640   6.153   3.760  1.6475 -1.3052  0.4075
  347LYS    HT3 5136   0.634   5.996   3.664 -0.3548 -0.5486 -0.9147
  348CHL1    C3 5137   0.877   5.304   7.638 -0.3966 -0.0833  0.0101
  348CHL1    H3 5138   0.978   5.318   7.593  1.0910 -0.9365  2.8293
  348CHL1    O3 5139   0.892   5.290   7.779  0.2027 -1.1881 -0.1521
  348CHL1   H3' 5140   0.811   5.251   7.813 -0.4158  0.9607  1.0278
  348CHL1    C4 5141   0.789   5.423   7.596 -0.1876  0.1438  0.2079
  348CHL1   H4A 5142   0.696   5.418   7.657 -0.8672  0.3661 -0.7917
  348CHL1   H4B 5143   0.846   5.512   7.630  0.0682 -0.6340  1.8976
  348CHL1    C5 5144   0.774   5.419   7.447 -0.3727  0.2458  0.2236
  348CHL1    C6 5145   0.813   5.525   7.374  0.4547 -0.3869 -0.2745
  348CHL1    H6 5146   0.854   5.612   7.425 -3.2198 -0.4048  3.2066
  348CHL1    C7 5147   0.792   5.530   7.225 -0.1220  0.4541 -0.1710
  348CHL1   H7A 5148   0.764   5.634   7.199 -3.4605 -0.4519 -0.6241
  348CHL1   H7B 5149   0.889   5.504   7.179  0.3177 -0.4746  1.2166
  348CHL1    C8 5150   0.690   5.426   7.176 -0.1249  0.2041  0.3569
  348CHL1    H8 5151   0.590   5.451   7.218 -0.7830 -2.4523  0.5644
  348CHL1   C14 5152   0.691   5.410   7.027 -0.2896  0.2042  0.3554
  348CHL1   H14 5153   0.793   5.372   7.003 -0.3829  0.8750 -1.2653
  348CHL1   C15 5154   0.676   5.535   6.939 -0.7385 -0.0618  0.0514
  348CHL1  H15A 5155   0.598   5.606   6.975 -1.1417  0.6152 -2.0112
  348CHL1  H15B 5156   0.772   5.592   6.945 -0.3526 -0.6209 -0.6356
  348CHL1   C16 5157   0.638   5.480   6.801  0.0534 -0.0525 -0.1790
  348CHL1  H16A 5158   0.535   5.520   6.787 -0.7076 -2.1624 -0.9932
  348CHL1  H16B 5159   0.709   5.500   6.719  1.0081 -2.4787 -0.0347
  348CHL1   C17 5160   0.633   5.327   6.821  0.0985 -0.0568 -0.2031
  348CHL1   H17 5161   0.737   5.291   6.806  0.0182 -0.6077  0.5584
  348CHL1   C13 5162   0.603   5.305   6.966  0.1589  0.1227 -0.1629
  348CHL1   C18 5163   0.460   5.332   7.015  0.4447  0.0362  0.7417
  348CHL1  H18A 5164   0.390   5.256   6.973 -0.1424  0.5372  0.8004
  348CHL1  H18B 5165   0.456   5.328   7.126  0.4065  0.1012  0.7424
  348CHL1  H18C 5166   0.426   5.435   6.990 -0.0279  0.5008  3.0787
  348CHL1   C12 5167   0.652   5.169   7.018 -0.1710  0.0390 -0.0679
  348CHL1  H12A 5168   0.589   5.090   6.971  3.4233 -1.6279 -2.5318
  348CHL1  H12B 5169   0.757   5.157   6.984 -0.0966  0.1697  0.1188
  348CHL1   C11 5170   0.662   5.172   7.170  0.6332  0.1042 -0.1203
  348CHL1  H11A 5171   0.554   5.160   7.190 -0.1398  0.0904 -3.7697
  348CHL1  H11B 5172   0.701   5.075   7.208 -2.6116 -1.4865 -0.5115
  348CHL1    C9 5173   0.730   5.294   7.236 -0.1127  0.2344  0.4159
  348CHL1    H9 5174   0.840   5.286   7.225  0.1191  0.9669  1.9627
  348CHL1   C10 5175   0.715   5.295   7.385 -0.0239 -0.0242  0.4272
  348CHL1   C19 5176   0.567   5.292   7.428 -0.0829 -1.1588  0.1782
  348CHL1  H19A 5177   0.511   5.383   7.398 -0.0688 -0.7356  1.3871
  348CHL1  H19B 5178   0.506   5.214   7.379 -1.1985  1.0268 -2.1201
  348CHL1  H19C 5179   0.554   5.275   7.537  0.0621  1.0658  0.5997
  348CHL1    C1 5180   0.794   5.174   7.437  0.4399 -0.0068 -0.2197
  348CHL1   H1A 5181   0.738   5.081   7.412 -0.6657  0.8945 -1.2144
  348CHL1   H1B 5182   0.896   5.173   7.393  1.0077  0.9031  1.0189
  348CHL1    C2 5183   0.807   5.176   7.590 -0.3671 -0.0396 -0.1468
  348CHL1   H2A 5184   0.854   5.080   7.619  0.7990  0.6517  0.2911
  348CHL1   H2B 5185   0.701   5.168   7.622 -0.8737 -0.6686 -1.8563
  348CHL1   C20 5186   0.552   5.255   6.717 -0.3009  0.1106 -0.0104
  348CHL1   H20 5187   0.506   5.175   6.780 -0.8986  0.1903 -0.3414
  348CHL1   C21 5188   0.650   5.192   6.616 -0.4119  0.5388 -0.3857
  348CHL1  H21A 5189   0.602   5.120   6.546 -1.6043  0.2805  0.6630
  348CHL1  H21B 5190   0.737   5.145   6.667  0.1405  0.4974 -1.3427
  348CHL1  H21C 5191   0.685   5.285   6.566  1.5097  0.6300  1.0164
  348CHL1   C22 5192   0.442   5.337   6.649 -0.4845 -0.0273  0.1179
  348CHL1  H22A 5193   0.392   5.405   6.722 -2.2970 -0.3359 -0.7848
  348CHL1  H22B 5194   0.493   5.406   6.578  0.6691 -1.1308 -0.1729
  348CHL1   C23 5195   0.332   5.253   6.585  0.2389 -0.4707 -0.5539
  348CHL1  H23A 5196   0.366   5.166   6.524  0.4347  0.0589 -1.2089
  348CHL1  H23B 5197   0.260   5.212   6.658 -0.1287  0.3275 -0.4584
  348CHL1   C24 5198   0.250   5.346   6.495  0.2487 -0.0691 -0.1487
  348CHL1  H24A 5199   0.222   5.430   6.562 -0.4190 -0.5233  0.1405
  348CHL1  H24B 5200   0.313   5.388   6.414 -2.7130  1.7542 -1.6711
  348CHL1   C25 5201   0.126   5.284   6.429 -0.3339  0.3223  0.5636
  348CHL1   H25 5202   0.060   5.237   6.505  0.2511 -1.9274 -0.2334
  348CHL1   C26 5203   0.057   5.379   6.329 -0.0596  0.1409  0.1980
  348CHL1  H26A 5204   0.010   5.461   6.388 -3.0904  0.2584 -2.1688
  348CHL1  H26B 5205   0.129   5.413   6.252 -0.2505 -0.2848 -0.1679
  348CHL1  H26C 5206  -0.026   5.330   6.275  1.5164 -0.5994 -1.6725
  348CHL1   C27 5207   0.173   5.161   6.349 -0.0057  0.3782  0.6686
  348CHL1  H27A 5208   0.085   5.119   6.296  0.7562 -1.3085  0.6878
  348CHL1  H27B 5209   0.249   5.194   6.275 -0.3421  0.5695  0.4037
  348CHL1  H27C 5210   0.227   5.085   6.409 -0.3031  0.7531  1.4314
  349CHL1    C3 5211   6.295   7.550   7.601  0.5622  0.3604 -0.3736
  349CHL1    H3 5212   6.397   7.562   7.641  0.3522 -0.2471  0.3631
  349CHL1    O3 5213   6.207   7.513   7.707  0.4459 -0.2033 -0.6630
  349CHL1   H3' 5214   6.118   7.501   7.673  0.4624 -0.8809 -0.4756
  349CHL1    C4 5215   6.246   7.686   7.547  0.0717  0.3333 -0.0064
  349CHL1   H4A 5216   6.136   7.690   7.530  0.0214 -1.3603 -0.2732
  349CHL1   H4B 5217   6.278   7.755   7.628  0.3429 -1.3148  1.3524
  349CHL1    C5 5218   6.320   7.731   7.424 -0.0531 -0.1542 -0.2601
  349CHL1    C6 5219   6.370   7.855   7.416 -0.4202  0.0058 -0.1019
  349CHL1    H6 5220   6.356   7.913   7.508 -0.9143 -1.3061  0.6849
  349CHL1    C7 5221   6.442   7.907   7.295  0.2050 -0.2304  0.1644
  349CHL1   H7A 5222   6.425   8.008   7.252  0.2093 -0.8607 -1.3793
  349CHL1   H7B 5223   6.549   7.900   7.324  0.1700  3.5383  1.6889
  349CHL1    C8 5224   6.404   7.827   7.169  0.2033 -0.4559  0.3092
  349CHL1    H8 5225   6.304   7.860   7.134  0.2522  0.5819  1.0926
  349CHL1   C14 5226   6.497   7.858   7.056  0.1429  0.5313  0.5281
  349CHL1   H14 5227   6.598   7.829   7.090  1.5152  3.1292 -0.9813
  349CHL1   C15 5228   6.519   8.005   7.015 -0.0357  0.4862  0.2613
  349CHL1  H15A 5229   6.418   8.051   7.009 -0.6515 -1.0066 -2.1500
  349CHL1  H15B 5230   6.577   8.062   7.091  1.4328  0.1313 -0.5547
  349CHL1   C16 5231   6.587   7.989   6.879  0.3732 -0.2095  0.5418
  349CHL1  H16A 5232   6.532   8.053   6.807  2.3053 -0.8587 -1.6095
  349CHL1  H16B 5233   6.692   8.024   6.891  0.2402  0.3336  0.1351
  349CHL1   C17 5234   6.587   7.840   6.840 -0.4747  0.0148 -0.3373
  349CHL1   H17 5235   6.678   7.784   6.868 -1.1545 -1.1456 -0.3894
  349CHL1   C13 5236   6.478   7.784   6.927 -0.0831  0.5734  0.5369
  349CHL1   C18 5237   6.338   7.808   6.868 -0.1635  0.0741  0.5173
  349CHL1  H18A 5238   6.318   7.911   6.829  1.6699  0.0172 -0.6717
  349CHL1  H18B 5239   6.320   7.731   6.790  1.5985 -0.3485  0.4864
  349CHL1  H18C 5240   6.258   7.789   6.943  0.5252 -0.5889  1.0859
  349CHL1   C12 5241   6.493   7.634   6.958 -0.5355  0.2460 -0.7600
  349CHL1  H12A 5242   6.458   7.560   6.882 -0.9527 -2.4944  1.9138
  349CHL1  H12B 5243   6.600   7.615   6.979 -1.0870 -0.6925  1.4031
  349CHL1   C11 5244   6.399   7.596   7.072 -0.2504  0.1832 -0.5445
  349CHL1  H11A 5245   6.301   7.585   7.019  0.3176  1.5157 -1.9241
  349CHL1  H11B 5246   6.409   7.492   7.110 -3.9537 -0.7829 -1.7873
  349CHL1    C9 5247   6.413   7.680   7.200 -0.1650 -0.5551 -0.0601
  349CHL1    H9 5248   6.515   7.666   7.240  0.1427 -0.3913 -0.7725
  349CHL1   C10 5249   6.325   7.632   7.311 -0.3962 -0.3149 -0.1373
  349CHL1   C19 5250   6.180   7.616   7.262 -0.2579  0.1193 -0.6976
  349CHL1  H19A 5251   6.160   7.708   7.203 -1.6421  1.8821  2.2714
  349CHL1  H19B 5252   6.164   7.535   7.187  2.3908 -2.2266  1.0678
  349CHL1  H19C 5253   6.104   7.621   7.343  2.6249 -1.5774  2.4265
  349CHL1    C1 5254   6.378   7.501   7.373 -0.6026 -0.0776  0.5536
  349CHL1   H1A 5255   6.365   7.422   7.296  0.7456 -0.2150  0.4296
  349CHL1   H1B 5256   6.488   7.491   7.389 -0.2309  0.6788 -1.2334
  349CHL1    C2 5257   6.294   7.446   7.488 -0.2409 -0.6535  0.5437
  349CHL1   H2A 5258   6.345   7.355   7.526  0.5111 -0.0988  0.8944
  349CHL1   H2B 5259   6.189   7.415   7.470 -0.2649  0.0560 -0.6671
  349CHL1   C20 5260   6.572   7.835   6.691  0.4228 -0.0626 -0.4282
  349CHL1   H20 5261   6.476   7.884   6.663  0.9519  0.9392 -0.5437
  349CHL1   C21 5262   6.559   7.689   6.646  0.2592 -0.1105 -0.2297
  349CHL1  H21A 5263   6.562   7.683   6.535  0.7145  0.3243 -0.2470
  349CHL1  H21B 5264   6.468   7.637   6.683  0.4182 -0.2091  0.0280
  349CHL1  H21C 5265   6.643   7.625   6.683  1.2659  0.4204 -1.4887
  349CHL1   C22 5266   6.683   7.912   6.618  0.3638  0.3054 -0.1334
  349CHL1  H22A 5267   6.649   7.911   6.512 -1.3794  1.3895  0.3631
  349CHL1  H22B 5268   6.682   8.019   6.649  1.2134  0.6311 -1.1686
  349CHL1   C23 5269   6.827   7.863   6.628  0.2680 -0.0030 -0.2431
  349CHL1  H23A 5270   6.858   7.836   6.732  1.0779 -2.0180 -0.9634
  349CHL1  H23B 5271   6.825   7.761   6.585  0.9252  0.2613 -0.9149
  349CHL1   C24 5272   6.930   7.953   6.559  0.4974 -0.4549 -0.4941
  349CHL1  H24A 5273   6.896   7.986   6.458 -0.3664 -1.1237 -0.4335
  349CHL1  H24B 5274   6.940   8.049   6.615  1.4756 -2.0053  2.1875
  349CHL1   C25 5275   7.075   7.901   6.555  0.5696 -0.2144 -0.9723
  349CHL1   H25 5276   7.094   7.860   6.656  0.4733  0.6207 -0.5998
  349CHL1   C26 5277   7.086   7.798   6.442  0.6250 -0.8611 -0.3814
  349CHL1  H26A 5278   7.078   7.852   6.345  1.1326  1.7645  0.9490
  349CHL1  H26B 5279   7.184   7.747   6.436  0.8927 -0.7736  2.2669
  349CHL1  H26C 5280   7.003   7.724   6.447  0.2649 -0.5395 -1.3034
  349CHL1   C27 5281   7.180   8.010   6.529  0.1432  0.4861  0.1598
  349CHL1  H27A 5282   7.178   8.085   6.611  0.2832 -0.1747  0.7785
  349CHL1  H27B 5283   7.280   7.963   6.523  0.2879  0.4983  1.9450
  349CHL1  H27C 5284   7.159   8.077   6.442 -0.9192  0.6339  0.5142
  350CHL1    C3 5285   6.849   7.613   7.781 -0.0604 -0.2350 -0.0575
  350CHL1    H3 5286   6.930   7.538   7.785  0.3066  0.1952  2.6395
  350CHL1    O3 5287   6.804   7.646   7.912 -0.1118 -0.8536  0.0845
  350CHL1   H3' 5288   6.788   7.557   7.943  1.1568 -0.5312  1.7733
  350CHL1    C4 5289   6.899   7.744   7.718  0.0704 -0.3566 -0.2076
  350CHL1   H4A 5290   6.825   7.828   7.720 -0.8211 -1.0105 -2.2667
  350CHL1   H4B 5291   6.984   7.786   7.776 -0.8631  2.9994 -1.0165
  350CHL1    C5 5292   6.942   7.715   7.577 -0.0010 -0.3641 -0.2285
  350CHL1    C6 5293   7.070   7.735   7.540  0.0391  0.1135  0.1599
  350CHL1    H6 5294   7.145   7.774   7.610 -0.0584  3.2143 -1.2720
  350CHL1    C7 5295   7.125   7.695   7.407  0.1081  0.0810  0.1982
  350CHL1   H7A 5296   7.204   7.769   7.380  2.0406 -2.3529 -1.3233
  350CHL1   H7B 5297   7.180   7.599   7.423  0.5907 -0.0022 -1.6314
  350CHL1    C8 5298   7.014   7.678   7.302  0.1619 -0.0855  0.1682
  350CHL1    H8 5299   6.966   7.776   7.282 -1.4581 -0.8500  0.1619
  350CHL1   C14 5300   7.068   7.603   7.183  0.5588  0.0953  0.2324
  350CHL1   H14 5301   7.090   7.502   7.223 -2.9596 -0.7630  0.3616
  350CHL1   C15 5302   7.201   7.657   7.128  0.4044  0.4269  0.1819
  350CHL1  H15A 5303   7.192   7.768   7.132 -1.4972  0.3037  0.2346
  350CHL1  H15B 5304   7.290   7.618   7.182  0.9335 -0.5161 -1.2873
  350CHL1   C16 5305   7.202   7.604   6.984 -0.1518  0.1651  0.2734
  350CHL1  H16A 5306   7.210   7.693   6.918 -1.0497  0.7727  0.9559
  350CHL1  H16B 5307   7.294   7.548   6.960  0.3231  0.7546  0.6950
  350CHL1   C17 5308   7.070   7.527   6.962  0.0147 -0.0470  0.0278
  350CHL1   H17 5309   7.097   7.428   7.004  2.2739  0.9752  1.1924
  350CHL1   C13 5310   6.978   7.584   7.065  0.3097 -0.4135  0.4993
  350CHL1   C18 5311   6.920   7.718   7.016  0.3435 -0.3936  0.5146
  350CHL1  H18A 5312   6.843   7.714   6.936 -1.3883 -0.0100  2.0914
  350CHL1  H18B 5313   6.863   7.764   7.100  1.5125 -2.1337  2.3620
  350CHL1  H18C 5314   7.003   7.776   6.971 -0.7881  1.7362  1.0414
  350CHL1   C12 5315   6.859   7.500   7.114 -0.3982  0.3398  0.1031
  350CHL1  H12A 5316   6.775   7.496   7.041 -1.1792  1.7093  0.8764
  350CHL1  H12B 5317   6.894   7.398   7.142  2.3645  0.6350 -1.9467
  350CHL1   C11 5318   6.805   7.557   7.246 -0.3793  0.5268  0.0308
  350CHL1  H11A 5319   6.762   7.655   7.217  1.1870  1.9484  2.2290
  350CHL1  H11B 5320   6.737   7.477   7.283  1.3471 -0.9518  0.1285
  350CHL1    C9 5321   6.904   7.593   7.358  0.1065 -0.2261 -0.1522
  350CHL1    H9 5322   6.956   7.498   7.386  2.0351  1.1825  1.3249
  350CHL1   C10 5323   6.847   7.640   7.488 -0.0915 -0.2453 -0.2314
  350CHL1   C19 5324   6.733   7.737   7.454 -0.2682 -0.1743  0.5502
  350CHL1  H19A 5325   6.654   7.688   7.395  0.4280 -1.6161  0.7719
  350CHL1  H19B 5326   6.674   7.770   7.542  0.7809  1.9729  0.5396
  350CHL1  H19C 5327   6.772   7.830   7.407  1.8544 -1.3828 -0.2149
  350CHL1    C1 5328   6.788   7.517   7.559 -0.1621 -0.2470 -0.2942
  350CHL1   H1A 5329   6.711   7.465   7.496  0.4242 -0.1091 -1.1400
  350CHL1   H1B 5330   6.874   7.448   7.571 -1.6362 -2.4284 -1.5486
  350CHL1    C2 5331   6.733   7.561   7.695  0.0850 -0.4302 -0.1347
  350CHL1   H2A 5332   6.685   7.469   7.733 -0.4644 -0.1728 -0.1976
  350CHL1   H2B 5333   6.640   7.622   7.697  0.7627  0.6689 -1.1176
  350CHL1   C20 5334   7.033   7.506   6.818  0.6970  0.6591 -0.2630
  350CHL1   H20 5335   7.008   7.604   6.772 -2.0954 -0.2579 -0.9005
  350CHL1   C21 5336   6.901   7.428   6.810  1.0675  0.0096 -0.0828
  350CHL1  H21A 5337   6.806   7.480   6.835 -0.5517 -1.8335 -1.9836
  350CHL1  H21B 5338   6.914   7.333   6.866 -0.8734  0.4969  1.3010
  350CHL1  H21C 5339   6.883   7.404   6.703  0.3259  2.9646 -0.6976
  350CHL1   C22 5340   7.140   7.429   6.741  0.0261 -0.1923 -0.3608
  350CHL1  H22A 5341   7.120   7.446   6.633 -1.2578  3.8997  0.3587
  350CHL1  H22B 5342   7.241   7.469   6.767  1.3564 -2.6033 -1.3890
  350CHL1   C23 5343   7.165   7.281   6.774  0.0005 -0.0716  0.2061
  350CHL1  H23A 5344   7.207   7.268   6.876  0.6351 -0.3567 -0.0891
  350CHL1  H23B 5345   7.069   7.225   6.769  0.5581 -1.4456  3.0780
  350CHL1   C24 5346   7.253   7.206   6.674 -0.0242  0.1050  0.0504
  350CHL1  H24A 5347   7.349   7.260   6.660 -0.4036  0.8312  0.1952
  350CHL1  H24B 5348   7.270   7.106   6.720  1.5781  0.6214  0.6365
  350CHL1   C25 5349   7.191   7.176   6.536  0.1830 -0.1091  0.0027
  350CHL1   H25 5350   7.166   7.273   6.487  1.4516 -0.7863 -2.0951
  350CHL1   C26 5351   7.314   7.119   6.464  0.3053  0.0232  0.1069
  350CHL1  H26A 5352   7.288   7.098   6.359  2.5589  1.1261 -0.7446
  350CHL1  H26B 5353   7.393   7.197   6.461  0.0760  0.2404 -0.3110
  350CHL1  H26C 5354   7.354   7.024   6.504 -0.7195 -0.2376  0.5476
  350CHL1   C27 5355   7.077   7.073   6.535  0.5280 -0.4949  0.1135
  350CHL1  H27A 5356   6.980   7.119   6.566 -0.1938 -0.9135 -1.4095
  350CHL1  H27B 5357   7.055   7.027   6.436  1.0459 -3.6183  1.3338
  350CHL1  H27C 5358   7.104   6.988   6.602  1.6630  0.5819  1.0671
  351CHL1    C3 5359   2.845   6.176   8.101  0.4401 -0.1766 -0.2162
  351CHL1    H3 5360   2.771   6.247   8.059  2.0586  0.2217 -2.5315
  351CHL1    O3 5361   2.865   6.187   8.241 -0.3170 -0.6105 -0.0636
  351CHL1   H3' 5362   2.893   6.278   8.258 -2.0749  0.3488 -1.9104
  351CHL1    C4 5363   2.804   6.031   8.068 -0.1477 -0.2124  0.6124
  351CHL1   H4A 5364   2.877   5.966   8.121  3.2653  2.9772  0.2400
  351CHL1   H4B 5365   2.708   6.011   8.120  0.0790 -0.3347  0.9851
  351CHL1    C5 5366   2.804   6.004   7.920 -0.9074  0.9724  0.3841
  351CHL1    C6 5367   2.696   5.955   7.858 -0.0026 -0.3245 -0.2164
  351CHL1    H6 5368   2.602   5.936   7.913  0.3303 -1.2130  0.0686
  351CHL1    C7 5369   2.688   5.916   7.713 -0.1502  0.4753 -0.4269
  351CHL1   H7A 5370   2.648   5.814   7.700  0.2877  0.4852 -2.0198
  351CHL1   H7B 5371   2.628   5.989   7.655  1.3634  1.2269 -1.1137
  351CHL1    C8 5372   2.829   5.906   7.652 -0.0028  0.0468 -0.0266
  351CHL1    H8 5373   2.867   5.816   7.703  0.0373 -1.4782 -2.5574
  351CHL1   C14 5374   2.823   5.884   7.503  0.5160  0.0535 -0.0495
  351CHL1   H14 5375   2.772   5.975   7.465 -1.7955 -0.8504  0.6792
  351CHL1   C15 5376   2.745   5.761   7.454  0.3749  0.1319 -0.0203
  351CHL1  H15A 5377   2.773   5.673   7.516  1.9733  0.9920  0.5362
  351CHL1  H15B 5378   2.635   5.778   7.448 -0.2679 -2.3268  2.7285
  351CHL1   C16 5379   2.795   5.746   7.310 -0.0935 -0.2843 -0.1441
  351CHL1  H16A 5380   2.815   5.640   7.282  2.2855  0.3735 -1.2424
  351CHL1  H16B 5381   2.716   5.777   7.238 -0.4096  0.2422  0.4160
  351CHL1   C17 5382   2.915   5.841   7.296  0.1729 -0.5148  0.5132
  351CHL1   H17 5383   2.876   5.937   7.254  1.7546  0.1187  0.4072
  351CHL1   C13 5384   2.956   5.877   7.435  0.6457  0.2278  0.1875
  351CHL1   C18 5385   3.039   5.761   7.492 -0.3544 -0.3949  0.3996
  351CHL1  H18A 5386   3.143   5.756   7.451  0.8347  4.0109  2.2767
  351CHL1  H18B 5387   3.068   5.777   7.598  1.3157  1.2180 -0.2313
  351CHL1  H18C 5388   2.992   5.661   7.485  1.0101 -1.1619  1.6392
  351CHL1   C12 5389   3.022   6.014   7.462  0.0125  0.5677  0.0252
  351CHL1  H12A 5390   3.122   6.020   7.414  0.2319  0.0570  0.4053
  351CHL1  H12B 5391   2.964   6.096   7.415 -1.7181 -1.5259 -1.6941
  351CHL1   C11 5392   3.037   6.041   7.612 -0.1809 -0.4899  0.2468
  351CHL1  H11A 5393   3.115   5.968   7.643  0.2781  0.2342  0.8722
  351CHL1  H11B 5394   3.074   6.145   7.625 -0.1162 -0.5394  0.4678
  351CHL1    C9 5395   2.913   6.021   7.700 -0.1732  0.0031  0.3779
  351CHL1    H9 5396   2.850   6.112   7.690 -0.9326 -0.5657 -0.2203
  351CHL1   C10 5397   2.934   6.025   7.848 -0.6779 -0.1538  0.4572
  351CHL1   C19 5398   3.044   5.924   7.888  0.0279  0.2254 -0.4915
  351CHL1  H19A 5399   3.140   5.954   7.840 -0.4572  1.7089 -0.6005
  351CHL1  H19B 5400   3.059   5.930   7.998  0.7916 -0.6902 -0.5394
  351CHL1  H19C 5401   3.010   5.821   7.864  3.2438 -1.9652  3.1664
  351CHL1    C1 5402   2.984   6.166   7.885 -0.2792 -0.0315 -0.5282
  351CHL1   H1A 5403   3.093   6.169   7.862  0.1694 -0.9487  1.3149
  351CHL1   H1B 5404   2.927   6.246   7.834 -0.1845  0.0036 -0.5792
  351CHL1    C2 5405   2.979   6.206   8.032  0.1228  0.3370 -0.6119
  351CHL1   H2A 5406   2.992   6.316   8.034 -0.9379  0.4654 -0.2866
  351CHL1   H2B 5407   3.052   6.141   8.085 -1.5439 -2.2614 -1.3063
  351CHL1   C20 5408   3.018   5.790   7.200  0.3937 -0.1310  0.5428
  351CHL1   H20 5409   3.072   5.703   7.243 -0.2058  0.1690  1.9389
  351CHL1   C21 5410   3.126   5.894   7.166 -0.0368  0.0843 -0.2014
  351CHL1  H21A 5411   3.194   5.846   7.092  2.2430 -0.8357  2.3086
  351CHL1  H21B 5412   3.189   5.929   7.251  1.1252 -2.3472  0.0346
  351CHL1  H21C 5413   3.070   5.983   7.132  0.8455  0.5917 -0.3705
  351CHL1   C22 5414   2.968   5.746   7.061 -0.3849 -0.3088  0.8746
  351CHL1  H22A 5415   2.868   5.697   7.064 -0.4457 -0.5285 -2.0018
  351CHL1  H22B 5416   2.969   5.828   6.987 -2.2271 -1.6729 -0.7736
  351CHL1   C23 5417   3.049   5.643   6.982 -0.5321 -0.0234  0.3486
  351CHL1  H23A 5418   3.155   5.677   6.979 -0.6466  0.5222  1.7810
  351CHL1  H23B 5419   3.052   5.560   7.056  1.0346  0.9603  1.4358
  351CHL1   C24 5420   2.990   5.608   6.845  0.0158 -0.2012  0.1557
  351CHL1  H24A 5421   2.881   5.620   6.859  0.1303  0.5799  0.4215
  351CHL1  H24B 5422   3.039   5.681   6.777 -1.3540  1.8652  1.2800
  351CHL1   C25 5423   3.024   5.464   6.802  0.0155 -0.4035  0.8204
  351CHL1   H25 5424   2.988   5.388   6.875 -0.9291 -1.5714 -0.7877
  351CHL1   C26 5425   2.948   5.423   6.675  0.6242 -0.6480  0.5310
  351CHL1  H26A 5426   2.966   5.317   6.648 -1.6906 -1.1350  0.6274
  351CHL1  H26B 5427   2.838   5.438   6.686  0.6408 -0.5814  0.6033
  351CHL1  H26C 5428   2.989   5.463   6.580  0.4165 -2.1251 -0.2224
  351CHL1   C27 5429   3.172   5.431   6.778 -0.2208 -0.2199 -1.0094
  351CHL1  H27A 5430   3.211   5.469   6.681  1.6230 -1.6975 -0.8951
  351CHL1  H27B 5431   3.239   5.464   6.860  0.3875 -0.4667 -1.4003
  351CHL1  H27C 5432   3.189   5.321   6.773 -2.6039 -0.6167 -1.6530
  352CHL1    C3 5433   7.937   0.393   7.766 -0.0027 -0.1709  0.1158
  352CHL1    H3 5434   7.868   0.479   7.782 -0.9214 -1.1868  1.8114
  352CHL1    O3 5435   7.971   0.329   7.887 -0.0936 -0.3191  0.0637
  352CHL1   H3' 5436   8.054   0.375   7.907 -1.7174  3.1770 -0.5026
  352CHL1    C4 5437   7.877   0.288   7.670 -0.0845  0.1897 -0.2330
  352CHL1   H4A 5438   7.946   0.204   7.650 -0.7757 -0.1330 -1.2923
  352CHL1   H4B 5439   7.793   0.243   7.726  1.1750  0.2488  1.8006
  352CHL1    C5 5440   7.841   0.344   7.536  0.4811 -0.4675 -0.6634
  352CHL1    C6 5441   7.713   0.345   7.497  0.4191 -0.0395 -0.4566
  352CHL1    H6 5442   7.635   0.298   7.560 -2.3200  2.1244 -2.0446
  352CHL1    C7 5443   7.662   0.392   7.364 -0.0375  0.2701 -0.1766
  352CHL1   H7A 5444   7.614   0.304   7.316  2.6173 -1.0748 -0.5808
  352CHL1   H7B 5445   7.596   0.479   7.380  0.7355  1.0766 -1.2019
  352CHL1    C8 5446   7.777   0.427   7.268  0.2674 -0.1878  0.0207
  352CHL1    H8 5447   7.807   0.334   7.215 -1.2160  0.7695 -2.6701
  352CHL1   C14 5448   7.728   0.524   7.165  0.4063  0.0685  0.1939
  352CHL1   H14 5449   7.688   0.605   7.230 -0.1743  0.5745 -0.7642
  352CHL1   C15 5450   7.602   0.481   7.087  0.5472 -0.4442  0.2432
  352CHL1  H15A 5451   7.609   0.378   7.048 -2.1007 -0.5713 -0.1221
  352CHL1  H15B 5452   7.514   0.478   7.155  0.8598  1.8317  0.8371
  352CHL1   C16 5453   7.604   0.579   6.969 -0.4365 -0.3549  0.2916
  352CHL1  H16A 5454   7.596   0.521   6.875 -0.4073  1.5961 -0.9661
  352CHL1  H16B 5455   7.508   0.631   6.988  0.9446  1.7882  1.9217
  352CHL1   C17 5456   7.734   0.659   6.984 -0.0122 -0.9968  0.0940
  352CHL1   H17 5457   7.711   0.742   7.055 -2.3393 -1.5008  0.0081
  352CHL1   C13 5458   7.827   0.572   7.064  0.5892 -0.2564  0.2169
  352CHL1   C18 5459   7.866   0.456   6.970  0.0709 -0.1993 -0.0763
  352CHL1  H18A 5460   7.943   0.483   6.895 -1.8472  0.7472 -1.7944
  352CHL1  H18B 5461   7.903   0.375   7.036 -2.1702 -1.0143  0.2819
  352CHL1  H18C 5462   7.788   0.411   6.906  1.9522 -3.0251 -0.5486
  352CHL1   C12 5463   7.951   0.623   7.138  0.4338 -0.0402  0.3299
  352CHL1  H12A 5464   8.037   0.636   7.069 -0.1882 -0.3923 -0.5390
  352CHL1  H12B 5465   7.924   0.725   7.172 -1.4646  0.7255 -3.0515
  352CHL1   C11 5466   8.002   0.521   7.240  0.4083 -0.4966 -0.1122
  352CHL1  H11A 5467   8.039   0.435   7.180 -1.2217 -0.3992 -1.3290
  352CHL1  H11B 5468   8.090   0.559   7.295  1.4640 -3.4651  0.4538
  352CHL1    C9 5469   7.891   0.491   7.342  0.0409  0.4901 -0.2194
  352CHL1    H9 5470   7.851   0.590   7.376 -0.7972  0.4054 -0.9143
  352CHL1   C10 5471   7.948   0.414   7.457  0.1634  0.3815 -0.3547
  352CHL1   C19 5472   8.046   0.306   7.408  0.6855  0.4869  0.4442
  352CHL1  H19A 5473   8.011   0.243   7.323  2.4575 -2.3505  1.6800
  352CHL1  H19B 5474   8.136   0.365   7.381 -0.2334  1.9593  0.5027
  352CHL1  H19C 5475   8.061   0.233   7.491  1.1878 -0.6077 -0.5812
  352CHL1    C1 5476   8.028   0.501   7.555  0.5759 -0.4077  0.0208
  352CHL1   H1A 5477   8.119   0.538   7.502 -1.0013  1.3359 -1.6417
  352CHL1   H1B 5478   7.970   0.594   7.571 -0.8124 -1.5413  2.0027
  352CHL1    C2 5479   8.061   0.450   7.695 -0.0980  0.6313  0.5770
  352CHL1   H2A 5480   8.109   0.524   7.763  1.0090  0.4036  0.0626
  352CHL1   H2B 5481   8.128   0.361   7.694 -1.8551 -0.8887  3.5225
  352CHL1   C20 5482   7.783   0.712   6.852 -0.3697 -0.2155  0.2658
  352CHL1   H20 5483   7.849   0.638   6.802 -0.5958 -1.0258  1.1350
  352CHL1   C21 5484   7.872   0.836   6.870 -0.4101 -0.1080 -0.2715
  352CHL1  H21A 5485   7.910   0.875   6.773  1.5197 -0.4843  0.2868
  352CHL1  H21B 5486   7.965   0.803   6.921  0.3662  0.4773 -1.2738
  352CHL1  H21C 5487   7.831   0.919   6.932  0.1525 -1.1125  1.5187
  352CHL1   C22 5488   7.674   0.749   6.751 -0.4233 -0.5627  0.1935
  352CHL1  H22A 5489   7.629   0.657   6.708  0.4096 -1.7597  1.7753
  352CHL1  H22B 5490   7.595   0.798   6.813 -1.6015 -0.6297 -1.1938
  352CHL1   C23 5491   7.719   0.822   6.624 -0.0142  0.0231  0.6707
  352CHL1  H23A 5492   7.629   0.826   6.560 -0.6765 -0.6884  1.5279
  352CHL1  H23B 5493   7.754   0.926   6.640 -1.4920  1.4304 -3.8100
  352CHL1   C24 5494   7.820   0.748   6.536  0.2382  0.6047  0.4694
  352CHL1  H24A 5495   7.920   0.770   6.577 -0.6693 -0.4563  3.4983
  352CHL1  H24B 5496   7.807   0.639   6.550 -1.8789  0.4777 -1.7051
  352CHL1   C25 5497   7.826   0.810   6.395 -0.3849 -0.0927  0.1279
  352CHL1   H25 5498   7.725   0.835   6.355  0.3047 -1.5213 -2.7535
  352CHL1   C26 5499   7.915   0.935   6.411 -0.4839 -0.1056  0.7879
  352CHL1  H26A 5500   8.009   0.907   6.463  0.0524  0.3808  0.0897
  352CHL1  H26B 5501   7.935   0.979   6.312 -1.4739  0.4170  0.8075
  352CHL1  H26C 5502   7.859   1.010   6.472  1.6027 -0.1098  2.8279
  352CHL1   C27 5503   7.901   0.716   6.299  0.5112  0.5217  0.2115
  352CHL1  H27A 5504   7.920   0.767   6.203 -1.1506  1.6173  0.4116
  352CHL1  H27B 5505   7.993   0.680   6.350  0.8145  0.1527 -0.5766
  352CHL1  H27C 5506   7.832   0.634   6.269 -0.6243  1.6413 -0.3107
  353CHL1    C3 5507   1.706   7.478   7.661 -0.0128 -0.3578  0.3483
  353CHL1    H3 5508   1.757   7.547   7.591 -0.3027  1.0879  1.5233
  353CHL1    O3 5509   1.721   7.535   7.790 -0.2722 -0.0261  0.2349
  353CHL1   H3' 5510   1.679   7.462   7.836  0.2767 -0.1562  0.5395
  353CHL1    C4 5511   1.560   7.480   7.611  0.1152 -0.6203 -0.0446
  353CHL1   H4A 5512   1.500   7.447   7.699  1.1474  1.3653  1.4990
  353CHL1   H4B 5513   1.543   7.589   7.605  1.8518 -0.2570  0.9182
  353CHL1    C5 5514   1.534   7.414   7.479  0.3077  0.0353 -0.4133
  353CHL1    C6 5515   1.483   7.485   7.378  1.0317  0.7211 -0.3034
  353CHL1    H6 5516   1.451   7.590   7.385 -0.3323  0.5184 -2.4446
  353CHL1    C7 5517   1.451   7.418   7.247 -0.8002  0.3488  0.3125
  353CHL1   H7A 5518   1.348   7.450   7.219 -0.5328  1.9984  1.0481
  353CHL1   H7B 5519   1.528   7.445   7.172  1.1691  0.1981  2.1867
  353CHL1    C8 5520   1.451   7.264   7.244  0.1083  0.3521 -0.2312
  353CHL1    H8 5521   1.365   7.227   7.303  0.0494  1.7226  0.5825
  353CHL1   C14 5522   1.453   7.212   7.103 -0.5109 -0.3811  0.0302
  353CHL1   H14 5523   1.547   7.259   7.068  0.4877  1.3149  4.3760
  353CHL1   C15 5524   1.349   7.257   6.999 -0.1849  0.3823  0.0334
  353CHL1  H15A 5525   1.256   7.247   7.058  0.0475 -0.9242  0.2046
  353CHL1  H15B 5526   1.363   7.360   6.959  0.3178 -0.2947 -1.6516
  353CHL1   C16 5527   1.359   7.156   6.884  0.5144  0.6453 -0.1431
  353CHL1  H16A 5528   1.257   7.113   6.885  0.4900  0.5091 -2.5171
  353CHL1  H16B 5529   1.386   7.195   6.784  2.2157  0.9737  0.4035
  353CHL1   C17 5530   1.467   7.060   6.938 -0.2633 -0.0177  0.2479
  353CHL1   H17 5531   1.565   7.104   6.909  0.6430 -2.2430 -0.2992
  353CHL1   C13 5532   1.462   7.063   7.088  0.2987 -0.3582  0.2732
  353CHL1   C18 5533   1.343   6.985   7.147  0.1273 -0.3971 -0.1221
  353CHL1  H18A 5534   1.243   7.028   7.128 -0.8294 -2.1481  0.7209
  353CHL1  H18B 5535   1.340   6.878   7.116  0.2855 -0.6833  0.8280
  353CHL1  H18C 5536   1.343   6.978   7.257 -0.6387 -0.8674 -0.1435
  353CHL1   C12 5537   1.586   7.015   7.166  0.3545 -0.1479  0.3123
  353CHL1  H12A 5538   1.587   6.904   7.171 -0.5288 -0.1323  1.1089
  353CHL1  H12B 5539   1.672   7.057   7.109 -1.2522 -0.2366 -2.3393
  353CHL1   C11 5540   1.584   7.063   7.311 -0.4175 -0.4504  0.4050
  353CHL1  H11A 5541   1.502   7.016   7.369 -1.3517 -1.0182 -1.3223
  353CHL1  H11B 5542   1.671   7.019   7.365 -0.6008 -2.1512 -0.6142
  353CHL1    C9 5543   1.569   7.215   7.323 -0.4519 -0.4320  0.1303
  353CHL1    H9 5544   1.663   7.236   7.267  0.4873  0.7338  2.0421
  353CHL1   C10 5545   1.586   7.274   7.460  0.1923 -0.0493 -0.1093
  353CHL1   C19 5546   1.505   7.190   7.560 -0.0616  0.6795  0.3030
  353CHL1  H19A 5547   1.556   7.092   7.568  2.3725  1.9080  0.5996
  353CHL1  H19B 5548   1.482   7.224   7.663  0.7801 -1.2825  1.1764
  353CHL1  H19C 5549   1.404   7.175   7.516 -0.7743  3.5352  0.7613
  353CHL1    C1 5550   1.735   7.293   7.494  0.2092 -0.3739  0.0070
  353CHL1   H1A 5551   1.776   7.190   7.496 -0.0718 -0.5300 -1.1878
  353CHL1   H1B 5552   1.791   7.353   7.419  1.3474  2.8951  3.2050
  353CHL1    C2 5553   1.762   7.337   7.638 -0.4396 -0.5025  0.1741
  353CHL1   H2A 5554   1.871   7.332   7.662 -0.3906 -1.9204 -0.2232
  353CHL1   H2B 5555   1.721   7.261   7.708  0.4337  1.1780  2.6197
  353CHL1   C20 5556   1.463   6.927   6.869  0.5452  0.1896 -0.2037
  353CHL1   H20 5557   1.513   6.851   6.934 -0.2218  0.0973  0.2849
  353CHL1   C21 5558   1.553   6.935   6.744  0.9435  0.0031  0.0656
  353CHL1  H21A 5559   1.657   6.959   6.776  0.9540  0.5840 -0.3815
  353CHL1  H21B 5560   1.514   7.017   6.680  1.3199  1.7403  1.9500
  353CHL1  H21C 5561   1.559   6.844   6.681  0.3651 -0.5364  0.7640
  353CHL1   C22 5562   1.324   6.872   6.836  0.3909  0.6209 -0.2715
  353CHL1  H22A 5563   1.248   6.897   6.913 -0.8989 -1.6839 -0.7055
  353CHL1  H22B 5564   1.292   6.927   6.745  1.0593 -1.1278 -1.6326
  353CHL1   C23 5565   1.324   6.725   6.793 -0.1025  0.6385 -0.3408
  353CHL1  H23A 5566   1.428   6.698   6.765  1.4052  3.4601  2.0061
  353CHL1  H23B 5567   1.306   6.676   6.891 -0.6521  1.9359  0.2282
  353CHL1   C24 5568   1.222   6.679   6.688  0.0428 -0.0108 -0.1968
  353CHL1  H24A 5569   1.123   6.714   6.723 -0.9981 -0.2722 -2.7164
  353CHL1  H24B 5570   1.244   6.725   6.590 -1.0242  0.9422 -0.0029
  353CHL1   C25 5571   1.198   6.527   6.673 -0.0592 -0.0669  0.4722
  353CHL1   H25 5572   1.184   6.469   6.766  0.5590  0.3184  0.8175
  353CHL1   C26 5573   1.079   6.493   6.583  0.1837  0.2343  0.0306
  353CHL1  H26A 5574   1.104   6.495   6.474 -0.9060 -1.4919 -0.3028
  353CHL1  H26B 5575   1.030   6.395   6.603 -3.2310  2.0982  1.8080
  353CHL1  H26C 5576   0.993   6.558   6.609  0.2145 -0.6202  2.4803
  353CHL1   C27 5577   1.318   6.451   6.615  0.0818 -0.3085  1.0747
  353CHL1  H27A 5578   1.415   6.473   6.665  1.3522 -0.1226 -1.3089
  353CHL1  H27B 5579   1.333   6.472   6.507 -0.1190 -1.1820  0.8673
  353CHL1  H27C 5580   1.310   6.342   6.632  3.5670 -1.0433 -0.8618
  354CHL1    C3 5581   6.717   5.715   7.743  0.0960 -0.0638  0.2167
  354CHL1    H3 5582   6.640   5.664   7.805  0.6987 -1.6397 -0.2779
  354CHL1    O3 5583   6.771   5.827   7.811 -0.0845  0.0950  0.1022
  354CHL1   H3' 5584   6.860   5.835   7.776 -0.6989  0.2873 -1.5015
  354CHL1    C4 5585   6.814   5.601   7.712 -0.1538 -0.3852  0.6065
  354CHL1   H4A 5586   6.898   5.649   7.658  0.0671 -2.0769 -0.6596
  354CHL1   H4B 5587   6.864   5.554   7.800 -0.2077 -2.0459 -0.1969
  354CHL1    C5 5588   6.762   5.494   7.620 -0.5105 -0.1725  0.5574
  354CHL1    C6 5589   6.772   5.367   7.664 -0.1732 -0.3464 -0.0064
  354CHL1    H6 5590   6.820   5.357   7.763 -0.8245  1.3646  0.5387
  354CHL1    C7 5591   6.725   5.246   7.589  0.0500 -0.4001 -0.0617
  354CHL1   H7A 5592   6.795   5.162   7.604  1.3924  0.5974 -0.5536
  354CHL1   H7B 5593   6.629   5.209   7.630 -0.7178  1.3243 -0.2189
  354CHL1    C8 5594   6.697   5.287   7.443 -0.4593 -0.1467  0.1054
  354CHL1    H8 5595   6.798   5.304   7.400  0.6927  0.5246  2.8406
  354CHL1   C14 5596   6.631   5.176   7.367 -0.5154  0.0494 -0.1326
  354CHL1   H14 5597   6.534   5.154   7.416  1.1044 -1.6568  2.4905
  354CHL1   C15 5598   6.701   5.039   7.367  0.3119  0.4685 -0.3869
  354CHL1  H15A 5599   6.810   5.059   7.352  0.4591  2.8372  2.7348
  354CHL1  H15B 5600   6.683   4.979   7.458  2.2491  1.8508  1.0177
  354CHL1   C16 5601   6.639   4.968   7.247 -0.0432  0.1128  0.0070
  354CHL1  H16A 5602   6.718   4.934   7.177  1.3516  3.3095 -0.1335
  354CHL1  H16B 5603   6.579   4.876   7.267  0.5939 -1.5929 -4.6453
  354CHL1   C17 5604   6.546   5.071   7.180 -0.5091 -0.0541  0.3893
  354CHL1   H17 5605   6.446   5.045   7.219 -0.2092 -3.1944 -0.6619
  354CHL1   C13 5606   6.591   5.207   7.225 -0.1278  0.0369 -0.2465
  354CHL1   C18 5607   6.713   5.238   7.138 -0.0378  0.1488 -0.0814
  354CHL1  H18A 5608   6.673   5.282   7.044  0.7928  0.4553 -0.3033
  354CHL1  H18B 5609   6.775   5.323   7.175 -1.0128  1.4860 -1.3943
  354CHL1  H18C 5610   6.780   5.151   7.121 -0.4630 -0.2206  0.1181
  354CHL1   C12 5611   6.484   5.317   7.235 -0.1404  0.0158 -0.1546
  354CHL1  H12A 5612   6.421   5.347   7.149 -3.4558  0.7989  2.3217
  354CHL1  H12B 5613   6.407   5.282   7.307 -1.4468  1.9820 -0.5368
  354CHL1   C11 5614   6.541   5.436   7.312 -0.2654 -0.0570  0.0502
  354CHL1  H11A 5615   6.606   5.487   7.238 -2.6479  0.9632 -1.4507
  354CHL1  H11B 5616   6.459   5.506   7.338 -0.2742 -0.2698  0.6217
  354CHL1    C9 5617   6.613   5.412   7.446 -0.4002 -0.1075  0.1148
  354CHL1    H9 5618   6.533   5.387   7.518 -1.5184  1.0020 -0.6996
  354CHL1   C10 5619   6.685   5.533   7.498  0.0767 -0.3840  0.1115
  354CHL1   C19 5620   6.790   5.580   7.396 -0.3770  0.5745  0.0753
  354CHL1  H19A 5621   6.861   5.500   7.365 -0.9884  0.1040 -0.1306
  354CHL1  H19B 5622   6.736   5.621   7.308 -0.0809 -3.8170 -2.4014
  354CHL1  H19C 5623   6.850   5.663   7.438 -0.8704  0.6365  0.6704
  354CHL1    C1 5624   6.594   5.653   7.530  0.8683  0.4473 -0.7007
  354CHL1   H1A 5625   6.556   5.686   7.431 -2.4704 -2.9110 -0.7782
  354CHL1   H1B 5626   6.503   5.619   7.585 -0.0915  0.1636 -2.3928
  354CHL1    C2 5627   6.661   5.765   7.609 -0.1040  0.2664  0.4206
  354CHL1   H2A 5628   6.583   5.841   7.629  0.4098  0.6398  1.0557
  354CHL1   H2B 5629   6.744   5.814   7.553 -1.5555  1.3407 -0.8824
  354CHL1   C20 5630   6.531   5.050   7.032  0.5752  0.0202  0.2578
  354CHL1   H20 5631   6.624   5.079   6.979  0.6447 -1.3075 -0.3829
  354CHL1   C21 5632   6.414   5.138   6.986  0.4644 -0.3295 -0.1357
  354CHL1  H21A 5633   6.370   5.106   6.889  0.3066 -0.5422  0.0073
  354CHL1  H21B 5634   6.446   5.241   6.957  0.7457 -0.5391 -0.5914
  354CHL1  H21C 5635   6.333   5.143   7.061  0.6125 -0.5649  0.0387
  354CHL1   C22 5636   6.499   4.905   6.993 -0.1212  0.1291  0.4118
  354CHL1  H22A 5637   6.490   4.898   6.883  0.4414  0.2299  0.3553
  354CHL1  H22B 5638   6.579   4.833   7.022  0.3276 -0.1215 -1.3561
  354CHL1   C23 5639   6.363   4.848   7.035 -0.2294  0.3841  0.4038
  354CHL1  H23A 5640   6.341   4.859   7.143  0.9654 -2.8517  1.0764
  354CHL1  H23B 5641   6.281   4.902   6.983  0.2063  0.1385 -0.5651
  354CHL1   C24 5642   6.342   4.704   6.989 -0.2490  0.4494  0.2044
  354CHL1  H24A 5643   6.345   4.704   6.878 -1.6993  0.0968  0.1517
  354CHL1  H24B 5644   6.428   4.637   7.011 -0.8963 -0.1691  0.9363
  354CHL1   C25 5645   6.210   4.638   7.031 -0.3032  0.2911 -0.2100
  354CHL1   H25 5646   6.124   4.704   7.007 -2.5405 -1.0391  3.3487
  354CHL1   C26 5647   6.190   4.500   6.966 -0.5538  0.3258 -0.2093
  354CHL1  H26A 5648   6.088   4.463   6.988 -0.2069  0.5307  1.9279
  354CHL1  H26B 5649   6.194   4.519   6.856  2.4551 -0.4081 -0.3202
  354CHL1  H26C 5650   6.268   4.429   6.999  1.6826  3.5326  2.0148
  354CHL1   C27 5651   6.206   4.623   7.184  0.7011  0.0851 -0.1958
  354CHL1  H27A 5652   6.211   4.720   7.239 -0.0165  0.4482 -0.7458
  354CHL1  H27B 5653   6.106   4.581   7.211  1.1361  0.5356  2.4381
  354CHL1  H27C 5654   6.284   4.558   7.227 -0.9000 -0.1530  2.6415
  355CHL1    C3 5655   3.513   2.584   7.868  0.0033 -0.0866  0.4364
  355CHL1    H3 5656   3.595   2.512   7.850 -0.0367 -0.2820  1.0127
  355CHL1    O3 5657   3.488   2.588   8.008  0.2047  0.4405  0.4597
  355CHL1   H3' 5658   3.413   2.528   8.009  0.9047 -0.5740 -1.9138
  355CHL1    C4 5659   3.550   2.725   7.819 -0.3131 -0.1396  0.0372
  355CHL1   H4A 5660   3.480   2.803   7.856  0.6432  0.4946  0.5680
  355CHL1   H4B 5661   3.649   2.764   7.854  0.5845 -0.0720 -2.4158
  355CHL1    C5 5662   3.553   2.726   7.669  0.6725 -0.5105  0.0460
  355CHL1    C6 5663   3.661   2.767   7.601  0.4049 -0.1520 -0.1637
  355CHL1    H6 5664   3.749   2.796   7.659 -0.8806  1.4665  1.0778
  355CHL1    C7 5665   3.654   2.798   7.454  0.0914 -0.6187 -0.2514
  355CHL1   H7A 5666   3.692   2.900   7.430  2.6746 -1.5567 -0.4509
  355CHL1   H7B 5667   3.720   2.729   7.398 -0.4277 -0.8250 -0.6184
  355CHL1    C8 5668   3.512   2.790   7.395 -0.0283  0.1212 -0.0867
  355CHL1    H8 5669   3.451   2.880   7.416 -2.1908 -1.5463  1.2309
  355CHL1   C14 5670   3.513   2.767   7.246 -0.3273  0.4427 -0.1389
  355CHL1   H14 5671   3.562   2.667   7.244  1.3669  1.1980  1.2726
  355CHL1   C15 5672   3.610   2.844   7.155 -0.1988  0.4466  0.0020
  355CHL1  H15A 5673   3.597   2.952   7.181  1.9136  0.6555  0.3476
  355CHL1  H15B 5674   3.710   2.804   7.179  0.4136  2.3729  0.9155
  355CHL1   C16 5675   3.561   2.811   7.014 -0.2251 -0.0572  0.1303
  355CHL1  H16A 5676   3.567   2.907   6.960  1.9117  0.3204  0.9414
  355CHL1  H16B 5677   3.634   2.737   6.975 -0.0106 -0.1247  0.6516
  355CHL1   C17 5678   3.418   2.754   7.026 -0.2709 -0.0705 -0.4530
  355CHL1   H17 5679   3.431   2.647   7.001 -1.0320  0.1618 -1.8918
  355CHL1   C13 5680   3.383   2.763   7.172 -0.1538 -0.3010 -0.4103
  355CHL1   C18 5681   3.312   2.897   7.200  0.5999 -0.0122  0.1334
  355CHL1  H18A 5682   3.357   2.988   7.155  1.2926  0.8999  2.5278
  355CHL1  H18B 5683   3.212   2.897   7.153  0.1730  1.3340  1.0019
  355CHL1  H18C 5684   3.283   2.919   7.305 -2.0779 -0.9400 -0.3237
  355CHL1   C12 5685   3.314   2.637   7.228  0.2626 -0.3146  0.0720
  355CHL1  H12A 5686   3.212   2.630   7.184  0.2645  0.7132 -0.1353
  355CHL1  H12B 5687   3.360   2.538   7.209  0.5506 -0.3230  0.7844
  355CHL1   C11 5688   3.302   2.645   7.380 -0.2809  0.0893  0.0098
  355CHL1  H11A 5689   3.237   2.732   7.407  1.1376  0.8542  1.1300
  355CHL1  H11B 5690   3.259   2.550   7.419 -1.6164  0.7738  0.2865
  355CHL1    C9 5691   3.434   2.676   7.453 -0.3252  0.3578 -0.0211
  355CHL1    H9 5692   3.497   2.587   7.431 -0.5446  0.4183 -0.9218
  355CHL1   C10 5693   3.423   2.692   7.602  0.4678  0.2522  0.0530
  355CHL1   C19 5694   3.322   2.802   7.638 -0.0292 -0.0027 -0.5428
  355CHL1  H19A 5695   3.347   2.901   7.594  0.9169  0.9155  1.8970
  355CHL1  H19B 5696   3.221   2.770   7.606  0.5942  0.2189 -2.8859
  355CHL1  H19C 5697   3.300   2.830   7.744  2.1459  2.4618 -0.6434
  355CHL1    C1 5698   3.379   2.555   7.655 -0.1820  0.5219  0.2206
  355CHL1   H1A 5699   3.269   2.550   7.641 -0.2147  0.2794  0.5442
  355CHL1   H1B 5700   3.425   2.469   7.602 -0.1429  0.8042 -0.2105
  355CHL1    C2 5701   3.382   2.533   7.806  0.2560 -0.3200  0.0940
  355CHL1   H2A 5702   3.372   2.423   7.822  1.8014 -0.3972  0.7403
  355CHL1   H2B 5703   3.297   2.592   7.846 -2.5192 -2.8837 -1.6303
  355CHL1   C20 5704   3.318   2.799   6.924 -0.3412  0.1265 -0.2970
  355CHL1   H20 5705   3.286   2.902   6.951  0.6736  0.0886  1.2159
  355CHL1   C21 5706   3.192   2.711   6.921 -0.3007  0.0035  0.9326
  355CHL1  H21A 5707   3.120   2.751   6.846  0.8466  1.6617  0.6686
  355CHL1  H21B 5708   3.148   2.709   7.023  1.0426  2.7826  1.6695
  355CHL1  H21C 5709   3.217   2.606   6.898 -1.3824  0.0479 -0.5805
  355CHL1   C22 5710   3.373   2.817   6.782  0.5102 -0.1097 -0.0036
  355CHL1  H22A 5711   3.280   2.820   6.721 -0.8335 -0.2132  1.9311
  355CHL1  H22B 5712   3.428   2.910   6.757  0.7056 -0.6939 -1.9060
  355CHL1   C23 5713   3.452   2.702   6.719  0.2954 -0.2253 -0.0623
  355CHL1  H23A 5714   3.547   2.702   6.778 -0.6134  1.5771  1.5252
  355CHL1  H23B 5715   3.385   2.613   6.726 -1.4736  1.0675  0.1845
  355CHL1   C24 5716   3.487   2.738   6.575 -0.0905 -0.2120 -0.1538
  355CHL1  H24A 5717   3.397   2.772   6.520 -0.2792  2.0822  1.4509
  355CHL1  H24B 5718   3.558   2.823   6.576  1.0431 -1.1340  0.5543
  355CHL1   C25 5719   3.546   2.621   6.494  0.0573 -0.0085 -0.3404
  355CHL1   H25 5720   3.464   2.547   6.507 -2.4737  2.0843 -3.1290
  355CHL1   C26 5721   3.549   2.653   6.344  0.3940 -0.2689 -0.3896
  355CHL1  H26A 5722   3.643   2.710   6.323  1.7388 -1.6356  1.5791
  355CHL1  H26B 5723   3.549   2.565   6.275  0.1078  0.8456 -1.8479
  355CHL1  H26C 5724   3.452   2.700   6.318  0.6038  0.1350 -0.4544
  355CHL1   C27 5725   3.684   2.569   6.539  0.0665  0.1890 -0.1386
  355CHL1  H27A 5726   3.667   2.547   6.646 -4.6938 -2.2898 -1.1221
  355CHL1  H27B 5727   3.708   2.480   6.476 -3.2028 -2.0574  1.5096
  355CHL1  H27C 5728   3.768   2.637   6.510 -1.4776  1.5400 -1.7374
  356CHL1    C3 5729   7.661   0.712   7.614  0.0452 -0.2464 -0.5693
  356CHL1    H3 5730   7.717   0.637   7.553 -0.2037  0.3817 -1.5967
  356CHL1    O3 5731   7.651   0.672   7.750  0.1236 -0.0872 -0.5165
  356CHL1   H3' 5732   7.617   0.582   7.753  0.0494 -0.0938  3.8569
  356CHL1    C4 5733   7.732   0.848   7.605  0.5246 -0.4422  0.2035
  356CHL1   H4A 5734   7.686   0.924   7.671  0.7959  0.7978 -0.9948
  356CHL1   H4B 5735   7.837   0.834   7.636  0.1601  0.1157  1.7853
  356CHL1    C5 5736   7.718   0.900   7.465  0.1772  0.1933  0.4683
  356CHL1    C6 5737   7.823   0.949   7.398 -0.0314  0.0307  0.0162
  356CHL1    H6 5738   7.923   0.955   7.445  0.3317 -1.2603 -0.5587
  356CHL1    C7 5739   7.816   1.007   7.260  0.3194  0.1391  0.0424
  356CHL1   H7A 5740   7.886   1.092   7.248 -0.6247  0.9176 -0.0261
  356CHL1   H7B 5741   7.855   0.933   7.186 -1.4998  0.3257 -1.1745
  356CHL1    C8 5742   7.675   1.061   7.229  0.1823 -0.3015 -0.1139
  356CHL1    H8 5743   7.665   1.152   7.292  1.9395 -1.8422  2.5663
  356CHL1   C14 5744   7.662   1.098   7.084 -0.4309  0.6217  0.1672
  356CHL1   H14 5745   7.669   1.008   7.020 -2.2017  0.5571  0.0097
  356CHL1   C15 5746   7.769   1.190   7.022 -0.0520 -0.2195 -0.4485
  356CHL1  H15A 5747   7.766   1.274   7.094  1.5392 -0.5943  0.0932
  356CHL1  H15B 5748   7.879   1.171   7.024 -0.0791 -0.3272  0.7765
  356CHL1   C16 5749   7.701   1.232   6.892 -0.0263 -0.3011 -0.4887
  356CHL1  H16A 5750   7.732   1.339   6.883  1.6977 -0.5633  1.4959
  356CHL1  H16B 5751   7.755   1.186   6.807  0.2352  1.2511 -1.2044
  356CHL1   C17 5752   7.552   1.195   6.900  0.0988 -0.6700  0.2045
  356CHL1   H17 5753   7.552   1.100   6.843  2.9358 -1.5120  1.4175
  356CHL1   C13 5754   7.528   1.151   7.041 -0.7568 -0.1372  0.2352
  356CHL1   C18 5755   7.493   1.274   7.126 -0.0624 -0.0725  0.4417
  356CHL1  H18A 5756   7.386   1.304   7.118 -0.2753 -0.6644  0.9903
  356CHL1  H18B 5757   7.498   1.252   7.235 -0.7931 -3.6232 -0.1288
  356CHL1  H18C 5758   7.554   1.361   7.093 -0.1651  0.1789  0.9052
  356CHL1   C12 5759   7.433   1.032   7.062 -0.5466 -0.4300 -0.4631
  356CHL1  H12A 5760   7.328   1.061   7.039 -1.5657 -3.4186 -0.0208
  356CHL1  H12B 5761   7.458   0.952   6.989  0.3112 -0.9570  0.3785
  356CHL1   C11 5762   7.433   0.980   7.206 -0.4420 -0.1837 -0.3747
  356CHL1  H11A 5763   7.371   1.047   7.269  0.0757  2.2373 -2.3055
  356CHL1  H11B 5764   7.370   0.888   7.209  1.0461 -1.2233  0.3394
  356CHL1    C9 5765   7.574   0.956   7.262 -0.5369  0.4645  0.1497
  356CHL1    H9 5766   7.611   0.869   7.203 -0.4628 -0.2967  1.2822
  356CHL1   C10 5767   7.581   0.907   7.404  0.3579  0.3665  0.0772
  356CHL1   C19 5768   7.504   1.009   7.489  0.0736  0.5393 -0.3840
  356CHL1  H19A 5769   7.529   1.116   7.470  1.2542  0.0920 -1.4439
  356CHL1  H19B 5770   7.396   1.009   7.460 -0.1408 -2.4713  0.0560
  356CHL1  H19C 5771   7.505   0.991   7.599 -0.4326  0.2239 -0.4278
  356CHL1    C1 5772   7.499   0.779   7.428  0.1324  0.5140  0.0897
  356CHL1   H1A 5773   7.394   0.798   7.395  0.0936  0.4244  0.1599
  356CHL1   H1B 5774   7.533   0.698   7.361 -0.0457 -0.2561  0.9101
  356CHL1    C2 5775   7.514   0.722   7.569 -0.1125  0.4435  0.0875
  356CHL1   H2A 5776   7.459   0.626   7.569 -1.3187  1.0667  2.0763
  356CHL1   H2B 5777   7.448   0.775   7.641 -2.9939 -2.6130 -0.0557
  356CHL1   C20 5778   7.459   1.289   6.829  0.7182 -0.2233 -0.0303
  356CHL1   H20 5779   7.446   1.385   6.884  1.9906 -0.3080  0.4479
  356CHL1   C21 5780   7.322   1.219   6.833  0.4748  0.2082 -0.6760
  356CHL1  H21A 5781   7.243   1.264   6.769 -0.2171 -0.6220 -0.4258
  356CHL1  H21B 5782   7.277   1.224   6.935  1.1719  1.7299 -0.4070
  356CHL1  H21C 5783   7.329   1.115   6.795  0.1466 -0.3669  0.7714
  356CHL1   C22 5784   7.487   1.323   6.682 -0.1891 -0.4022 -0.2479
  356CHL1  H22A 5785   7.403   1.370   6.626  0.5945 -0.3820 -1.4434
  356CHL1  H22B 5786   7.571   1.395   6.670  0.0686 -0.3686  1.5265
  356CHL1   C23 5787   7.530   1.204   6.596  0.3791 -0.4516  0.1027
  356CHL1  H23A 5788   7.637   1.174   6.606  0.9271  1.0546 -0.8975
  356CHL1  H23B 5789   7.455   1.124   6.613 -0.2991  0.2676  0.5528
  356CHL1   C24 5790   7.521   1.240   6.448  1.2117  0.1368  0.1896
  356CHL1  H24A 5791   7.418   1.276   6.429 -0.3379 -2.3704  3.0565
  356CHL1  H24B 5792   7.599   1.313   6.419  0.3342  1.8755  2.0215
  356CHL1   C25 5793   7.537   1.124   6.347  0.0495  0.0745  0.0669
  356CHL1   H25 5794   7.638   1.080   6.359 -0.0158 -0.2590 -0.5982
  356CHL1   C26 5795   7.436   1.010   6.366 -0.0014  0.1582  0.3084
  356CHL1  H26A 5796   7.338   1.051   6.332  0.1671  1.3130  1.1723
[truncated: 5,872,139 more chars]
