# Supplementary material for: pKa Calculations of GPCRs: Understanding Protonation States in Receptor Activation
Source: J Chem Inf Model. 2024 Aug 16;64(17):6850–6. doi: 10.1021/acs.jcim.4c01125 (PMC11388449; doi:10.1021/acs.jcim.4c01125)
Supplement: Supplementary file 2 — ci4c01125_si_002.zip [file ci4c01125_si_002.zip › ghsr_active_deprot_last.gro]

GHSR ActDeprot in POPC:CHL Membrane
90899
   34LEU    CAY    1   1.747   6.983   9.068  0.7756 -0.2989  0.2061
   34LEU    HY1    2   1.745   6.876   9.098 -0.7220 -0.8730 -1.7303
   34LEU    HY2    3   1.648   7.012   9.026  0.9810  0.3356  0.1395
   34LEU    HY3    4   1.775   7.040   9.160  2.7845  0.6134 -0.8977
   34LEU     CY    5   1.848   7.004   8.961  0.2629  0.1580 -0.1969
   34LEU     OY    6   1.815   7.015   8.843 -0.2885  0.2017 -0.0385
   34LEU      N    7   1.978   7.010   8.995  0.2397  0.2195 -0.1199
   34LEU     HN    8   1.994   7.010   9.094 -5.6729  1.4391  1.2326
   34LEU     CA    9   2.086   7.054   8.913  0.1461  0.0611 -0.3290
   34LEU     HA   10   2.048   7.101   8.824  0.8683  0.9655 -0.1795
   34LEU     CB   11   2.179   7.148   8.991 -0.1119 -0.2403  0.3445
   34LEU    HB1   12   2.255   7.183   8.918  1.4488  1.0814  2.4620
   34LEU    HB2   13   2.236   7.105   9.077  0.4253 -0.1897  0.0192
   34LEU     CG   14   2.110   7.270   9.056 -0.2510 -0.1182 -0.0325
   34LEU     HG   15   2.029   7.250   9.129  0.3026  0.5753  0.7923
   34LEU    CD1   16   2.225   7.354   9.114  0.2685 -0.4572 -0.5601
   34LEU   HD11   17   2.184   7.416   9.196  1.7782 -1.1640  0.7852
   34LEU   HD12   18   2.282   7.424   9.049 -0.4916  1.7750  1.0529
   34LEU   HD13   19   2.295   7.286   9.167  0.7492 -0.9372 -1.7589
   34LEU    CD2   20   2.043   7.360   8.952  0.0651  0.0655 -0.0779
   34LEU   HD21   21   2.012   7.458   8.995  0.5725  0.1965 -0.0025
   34LEU   HD22   22   1.958   7.307   8.904 -0.3263 -3.7811  4.2895
   34LEU   HD23   23   2.121   7.379   8.875  2.3658 -0.6452  1.9509
   34LEU      C   24   2.161   6.936   8.861 -0.3689 -0.4975  0.1818
   34LEU      O   25   2.175   6.843   8.939  0.0708 -0.5379  0.0558
   35LEU      N   26   2.224   6.945   8.743 -0.2451 -0.6833  0.2344
   35LEU     HN   27   2.222   7.033   8.695 -4.9227  0.0498  1.3178
   35LEU     CA   28   2.300   6.836   8.688 -0.2201 -0.4880 -0.1241
   35LEU     HA   29   2.233   6.751   8.681  1.2548 -1.5298 -3.8523
   35LEU     CB   30   2.356   6.873   8.550 -0.3685  0.1186 -0.0259
   35LEU    HB1   31   2.417   6.786   8.517  0.7342  1.4079 -1.5294
   35LEU    HB2   32   2.432   6.954   8.554  0.7077 -0.4871 -3.9459
   35LEU     CG   33   2.250   6.903   8.442  0.2548  0.1275 -0.6386
   35LEU     HG   34   2.187   6.984   8.483 -0.4618 -1.1060  0.7723
   35LEU    CD1   35   2.318   6.947   8.311  0.7201  0.9578 -0.1298
   35LEU   HD11   36   2.258   7.023   8.256 -1.0573  0.3190  0.8623
   35LEU   HD12   37   2.331   6.852   8.254  1.5082  0.6847  0.4869
   35LEU   HD13   38   2.426   6.972   8.318  1.4635 -1.3158 -2.0766
   35LEU    CD2   39   2.143   6.798   8.408  0.2005 -0.0823  0.1787
   35LEU   HD21   40   2.093   6.760   8.500  1.2845 -0.9702  0.4281
   35LEU   HD22   41   2.188   6.709   8.359 -1.4683 -1.3372  0.8345
   35LEU   HD23   42   2.059   6.843   8.352 -1.1340 -1.1413  1.2513
   35LEU      C   43   2.418   6.805   8.773 -0.6242 -0.1264  0.5821
   35LEU      O   44   2.478   6.895   8.833  0.2348 -0.4060  0.1701
   36GLN      N   45   2.453   6.677   8.789  0.2939  0.0272 -0.0687
   36GLN     HN   46   2.403   6.614   8.730  1.5204 -0.9736 -0.0814
   36GLN     CA   47   2.537   6.629   8.895 -0.2518 -0.0820  0.3184
   36GLN     HA   48   2.504   6.690   8.977  1.6136  2.2253 -0.5534
   36GLN     CB   49   2.506   6.479   8.910  0.0239 -0.1765 -0.0419
   36GLN    HB1   50   2.588   6.431   8.967  0.3496 -3.0689 -2.6380
   36GLN    HB2   51   2.503   6.427   8.812 -0.8732 -1.3172  0.5651
   36GLN     CG   52   2.371   6.439   8.971 -0.2143  0.1938 -0.3229
   36GLN    HG1   53   2.370   6.329   8.988  1.2142  0.2523  0.2371
   36GLN    HG2   54   2.286   6.456   8.902 -1.1635 -0.6686  0.5994
   36GLN     CD   55   2.342   6.514   9.100  0.5175  0.2916 -0.2144
   36GLN    OE1   56   2.277   6.617   9.113 -0.1089 -0.0661 -0.5116
   36GLN    NE2   57   2.413   6.471   9.208 -0.0517  0.6533  0.3058
   36GLN   HE21   58   2.411   6.512   9.299  1.7357 -0.4257  0.8869
   36GLN   HE22   59   2.493   6.413   9.192  0.2256  1.2481 -0.4995
   36GLN      C   60   2.681   6.661   8.875 -0.0675 -0.7922  0.4531
   36GLN      O   61   2.752   6.701   8.967 -0.0187  0.1591  0.0219
   37LEU      N   62   2.723   6.641   8.749 -0.3180  0.3373  0.1698
   37LEU     HN   63   2.660   6.619   8.675 -2.2842  0.7110  1.6608
   37LEU     CA   64   2.864   6.641   8.721 -0.2422  0.7513  0.5485
   37LEU     HA   65   2.916   6.676   8.809  1.1985 -0.9456  0.4300
   37LEU     CB   66   2.901   6.493   8.703  0.5480  1.0122 -0.0171
   37LEU    HB1   67   2.838   6.454   8.620  0.6723 -0.0572  0.3749
   37LEU    HB2   68   2.886   6.436   8.797  0.7699  1.1926  0.1269
   37LEU     CG   69   3.046   6.468   8.658  0.3237 -0.4766  0.0214
   37LEU     HG   70   3.069   6.519   8.562 -0.7483  0.2170  0.1137
   37LEU    CD1   71   3.148   6.528   8.757 -0.2127 -0.0867  0.3493
   37LEU   HD11   72   3.254   6.512   8.728  0.8452  0.7558  3.3894
   37LEU   HD12   73   3.132   6.473   8.852 -1.6982 -0.6031 -0.1690
   37LEU   HD13   74   3.137   6.637   8.774 -0.5822 -0.1931  0.7967
   37LEU    CD2   75   3.078   6.320   8.637  0.7609 -0.3868  0.0548
   37LEU   HD21   76   3.034   6.279   8.544  0.4081 -0.9093  0.4469
   37LEU   HD22   77   3.053   6.264   8.729 -0.0714  0.5503  0.4105
   37LEU   HD23   78   3.188   6.303   8.632  0.5430 -1.6085 -3.2931
   37LEU      C   79   2.897   6.722   8.601  0.1000 -0.3591 -0.1239
   37LEU      O   80   2.961   6.827   8.604  0.0039 -0.3084  0.1476
   38PHE      N   81   2.835   6.681   8.489  0.0154 -0.4708 -0.0353
   38PHE     HN   82   2.785   6.594   8.489  4.4142 -3.3216 -0.6939
   38PHE     CA   83   2.843   6.734   8.357  0.2472  0.3022  0.2891
   38PHE     HA   84   2.950   6.727   8.342  0.0763  0.2807 -1.0107
   38PHE     CB   85   2.763   6.648   8.258  0.8894 -0.3948  0.3738
   38PHE    HB1   86   2.765   6.670   8.149 -0.5655 -1.1130  0.1844
   38PHE    HB2   87   2.656   6.664   8.283  1.6155  1.5680  2.6042
   38PHE     CG   88   2.791   6.501   8.252  0.7264 -0.3988 -0.3327
   38PHE    CD1   89   2.915   6.446   8.272  0.7477 -0.2260  0.0226
   38PHE    HD1   90   2.990   6.513   8.311  1.1763  0.5673 -2.0093
   38PHE    CE1   91   2.940   6.311   8.264 -0.0800 -0.3974  0.1971
   38PHE    HE1   92   3.036   6.272   8.295  0.1265 -0.4533 -0.4810
   38PHE     CZ   93   2.836   6.228   8.231 -0.4520  0.0086  0.3362
   38PHE     HZ   94   2.851   6.121   8.242 -1.4095 -0.2396 -0.5828
   38PHE    CD2   95   2.692   6.416   8.208  0.2161  0.1967 -0.3494
   38PHE    HD2   96   2.588   6.443   8.194  0.1206  0.1485  0.2469
   38PHE    CE2   97   2.713   6.281   8.202 -0.2751  0.1150 -0.2434
   38PHE    HE2   98   2.634   6.212   8.175 -1.9901  1.5564  0.8283
   38PHE      C   99   2.795   6.875   8.346 -0.1910  0.1037 -0.4103
   38PHE      O  100   2.678   6.898   8.375 -0.1185 -0.0812  0.0276
   39PRO      N  101   2.868   6.976   8.308 -0.2224  0.3210  0.1028
   39PRO     CD  102   3.009   6.976   8.275 -0.3427 -0.5712 -0.4349
   39PRO    HD1  103   3.046   6.883   8.226 -0.6450 -0.2160 -1.3471
   39PRO    HD2  104   3.067   6.991   8.369 -1.1815  0.6573 -0.0885
   39PRO     CA  105   2.809   7.103   8.276 -0.0271  0.3258 -0.2324
   39PRO     HA  106   2.753   7.129   8.364  0.3553  0.3136  0.0170
   39PRO     CB  107   2.927   7.196   8.244  0.2845  0.0052 -0.0303
   39PRO    HB1  108   2.963   7.241   8.338  2.6517 -0.0253 -0.8687
   39PRO    HB2  109   2.902   7.286   8.183 -0.4325  1.0730  1.7743
   39PRO     CG  110   3.037   7.102   8.192 -0.1256 -0.4235 -0.1394
   39PRO    HG1  111   3.018   7.075   8.086  1.4339 -0.1674 -0.5129
   39PRO    HG2  112   3.142   7.135   8.208  0.0158  0.4681 -2.5599
   39PRO      C  113   2.713   7.095   8.163  0.2095 -0.1210 -0.4073
   39PRO      O  114   2.731   7.034   8.058  0.2655 -0.0949 -0.4126
   40ALA      N  115   2.601   7.166   8.185  0.1813 -0.3239  0.1000
   40ALA     HN  116   2.598   7.225   8.266  0.1741 -0.7163  0.3913
   40ALA     CA  117   2.486   7.176   8.100  0.3702  0.4655 -0.0734
   40ALA     HA  118   2.449   7.075   8.086 -0.1257  0.8040 -1.2728
   40ALA     CB  119   2.372   7.245   8.176 -0.2136 -0.1375 -0.3913
   40ALA    HB1  120   2.282   7.225   8.113  1.9309  0.1661 -3.7906
   40ALA    HB2  121   2.394   7.354   8.177  4.1173 -0.8472 -1.2793
   40ALA    HB3  122   2.352   7.201   8.276 -2.0305  0.3613 -0.4964
   40ALA      C  123   2.500   7.233   7.963  0.5783 -0.6082 -0.5065
   40ALA      O  124   2.442   7.172   7.874 -0.1230  0.0375 -0.4961
   41PRO      N  125   2.578   7.331   7.930  0.0127  0.1748  0.4306
   41PRO     CD  126   2.618   7.445   8.011 -0.1123  0.5381 -0.0104
   41PRO    HD1  127   2.693   7.407   8.085  0.4086  2.1321  0.3179
   41PRO    HD2  128   2.530   7.487   8.064  0.4747  1.5202  0.2308
   41PRO     CA  129   2.593   7.362   7.791  0.6370  0.1212  0.4810
   41PRO     HA  130   2.495   7.381   7.750  1.3750  0.5198 -1.1776
   41PRO     CB  131   2.690   7.479   7.785 -0.5864  1.1379 -0.1288
   41PRO    HB1  132   2.695   7.544   7.695  1.6721  0.1521 -0.7978
   41PRO    HB2  133   2.796   7.448   7.801 -1.2446 -1.8615 -1.1045
   41PRO     CG  134   2.670   7.555   7.918  0.0017  0.6840  0.2233
   41PRO    HG1  135   2.763   7.603   7.956  1.9549 -1.9164 -0.9072
   41PRO    HG2  136   2.607   7.644   7.899  0.0771  0.3976 -1.6403
   41PRO      C  137   2.658   7.255   7.711 -0.0934  0.1567 -0.1785
   41PRO      O  138   2.620   7.227   7.597  0.0288  0.4419 -0.2907
   42LEU      N  139   2.766   7.193   7.763 -0.2637 -0.0949 -0.1214
   42LEU     HN  140   2.794   7.227   7.853 -1.7552  1.9918 -0.3716
   42LEU     CA  141   2.839   7.087   7.702 -0.1385 -0.0254 -0.0930
   42LEU     HA  142   2.869   7.110   7.601  1.3919  1.8618  0.7279
   42LEU     CB  143   2.961   7.045   7.787 -0.4024 -0.5206  0.0443
   42LEU    HB1  144   2.945   7.058   7.896 -0.4410 -2.1546  0.2655
   42LEU    HB2  145   3.038   7.120   7.759  0.3199 -1.4425 -0.4822
   42LEU     CG  146   3.020   6.904   7.773  0.1445 -0.2898  0.0266
   42LEU     HG  147   2.947   6.822   7.788  1.0573 -1.1339 -0.0292
   42LEU    CD1  148   3.079   6.894   7.631 -0.4845  0.0114 -0.2589
   42LEU   HD11  149   3.161   6.969   7.627 -0.3867 -0.0582  0.3379
   42LEU   HD12  150   3.010   6.904   7.544  0.0018 -0.6303 -0.7305
   42LEU   HD13  151   3.132   6.798   7.612 -2.8663 -2.1660  3.0945
   42LEU    CD2  152   3.123   6.878   7.884  0.2052 -0.1872 -0.0050
   42LEU   HD21  153   3.136   6.768   7.881 -1.5023 -0.3922 -2.6539
   42LEU   HD22  154   3.080   6.907   7.983  2.3145  2.0100  0.3459
   42LEU   HD23  155   3.208   6.946   7.862  0.7225 -0.9232 -0.2977
   42LEU      C  156   2.751   6.967   7.689  0.4267 -0.4522 -0.0450
   42LEU      O  157   2.744   6.914   7.578 -0.4313  0.0836 -0.2540
   43LEU      N  158   2.677   6.932   7.796  0.4893 -0.3338  0.0379
   43LEU     HN  159   2.701   6.970   7.885  1.4405 -4.8891  2.0319
   43LEU     CA  160   2.583   6.824   7.799 -0.1259  0.1711 -0.5685
   43LEU     HA  161   2.641   6.741   7.761  0.1299 -0.1893  0.5651
   43LEU     CB  162   2.497   6.811   7.926 -0.2140  0.0005 -0.6461
   43LEU    HB1  163   2.427   6.895   7.945 -0.0165  0.3628 -1.4644
   43LEU    HB2  164   2.568   6.803   8.011 -0.0987 -0.8687 -0.8086
   43LEU     CG  165   2.416   6.681   7.937  0.0878 -0.1391 -0.0149
   43LEU     HG  166   2.327   6.686   7.870 -0.8357  1.2505  1.2794
   43LEU    CD1  167   2.503   6.557   7.910  0.2914 -0.0863  0.3916
   43LEU   HD11  168   2.429   6.474   7.902 -0.2509  0.4807 -0.8777
   43LEU   HD12  169   2.570   6.539   7.996  0.1965 -0.3919  0.4028
   43LEU   HD13  170   2.554   6.569   7.812 -2.0494  0.9398 -0.7833
   43LEU    CD2  171   2.354   6.669   8.077  0.5995  0.0188  0.2252
   43LEU   HD21  172   2.287   6.756   8.095  0.6596  0.2553 -0.6405
   43LEU   HD22  173   2.431   6.684   8.156  0.8097  2.3669 -0.3402
   43LEU   HD23  174   2.312   6.570   8.103  1.9429 -0.0389  2.4718
   43LEU      C  175   2.478   6.840   7.695 -0.5575 -0.0276 -0.1679
   43LEU      O  176   2.452   6.750   7.615  0.2683 -0.1928 -0.2598
   44ALA      N  177   2.427   6.964   7.686 -0.0964  0.1628 -0.2266
   44ALA     HN  178   2.465   7.039   7.740  2.1960  0.4570 -2.1173
   44ALA     CA  179   2.343   7.001   7.576  0.1304 -0.1869 -0.5199
   44ALA     HA  180   2.264   6.928   7.576  0.5841 -0.7953  2.5272
   44ALA     CB  181   2.282   7.137   7.616  0.5416 -0.1705  0.0590
   44ALA    HB1  182   2.195   7.176   7.560  0.2977 -1.5508 -0.5580
   44ALA    HB2  183   2.360   7.217   7.613 -0.5616  0.9713  0.9231
   44ALA    HB3  184   2.249   7.140   7.722 -0.2361 -3.1862  0.0004
   44ALA      C  185   2.392   6.995   7.436  0.6124 -0.5541 -0.3387
   44ALA      O  186   2.323   6.946   7.346  0.2674 -0.3179 -0.2031
   45GLY      N  187   2.518   7.034   7.413  0.4823  0.1822  0.1804
   45GLY     HN  188   2.573   7.061   7.492 -1.1271  0.2226  1.3293
   45GLY     CA  189   2.592   7.024   7.291 -0.2753  0.0204 -0.2734
   45GLY    HA1  190   2.688   7.074   7.300  0.5621 -1.5763  0.0583
   45GLY    HA2  191   2.534   7.067   7.211 -0.8475  1.4701  0.8634
   45GLY      C  192   2.616   6.884   7.246  0.2111 -0.1007  0.3350
   45GLY      O  193   2.603   6.849   7.129 -0.5759 -0.5462  0.5481
   46VAL      N  194   2.647   6.793   7.340 -0.0736  0.0593  0.5868
   46VAL     HN  195   2.668   6.814   7.435  2.2321 -1.1005  0.3966
   46VAL     CA  196   2.638   6.651   7.327 -0.1334  0.1028  0.1180
   46VAL     HA  197   2.697   6.629   7.240 -0.6737  0.7998 -0.4395
   46VAL     CB  198   2.704   6.595   7.449 -0.6334 -0.1720  0.2675
   46VAL     HB  199   2.661   6.638   7.542  3.4986  1.3998  1.6883
   46VAL    CG1  200   2.694   6.442   7.445 -0.0857 -0.2204  0.5697
   46VAL   HG11  201   2.762   6.395   7.519 -1.9888 -0.3775  2.2997
   46VAL   HG12  202   2.736   6.404   7.349  3.4397  1.9689  1.0552
   46VAL   HG13  203   2.589   6.413   7.466  0.2530 -0.2531  2.3271
   46VAL    CG2  204   2.853   6.634   7.453 -0.6381 -0.1172 -0.0736
   46VAL   HG21  205   2.857   6.744   7.469  0.1189  0.1499 -1.9070
   46VAL   HG22  206   2.904   6.610   7.357  0.2139  0.5847  0.1893
   46VAL   HG23  207   2.907   6.599   7.544 -0.1369 -0.5288 -0.5210
   46VAL      C  208   2.501   6.598   7.303 -0.1436  0.0760  0.2344
   46VAL      O  209   2.487   6.530   7.201  0.1631  0.3448  0.0129
   47THR      N  210   2.393   6.631   7.376 -0.4459 -0.0148 -0.1639
   47THR     HN  211   2.423   6.668   7.464  0.6551  0.6933 -0.8135
   47THR     CA  212   2.258   6.601   7.341 -0.3126 -0.3452 -0.4009
   47THR     HA  213   2.242   6.494   7.346 -2.5387 -0.0180  2.0926
   47THR     CB  214   2.156   6.662   7.433  0.1430 -0.1741 -0.0003
   47THR     HB  215   2.160   6.772   7.423 -0.0973 -0.2011 -0.4255
   47THR    OG1  216   2.182   6.625   7.567  0.2804 -0.5600 -0.1307
   47THR    HG1  217   2.276   6.637   7.581 -0.2604  1.3457  2.7834
   47THR    CG2  218   2.008   6.624   7.410  0.0701  0.0683  0.0696
   47THR   HG21  219   1.952   6.677   7.489 -1.8601 -0.9101 -0.5848
   47THR   HG22  220   2.003   6.514   7.425  0.6462  0.0519  0.1553
   47THR   HG23  221   1.969   6.669   7.316 -1.3230 -0.5841  0.3121
   47THR      C  222   2.214   6.631   7.202  0.7924 -0.0848 -0.7042
   47THR      O  223   2.161   6.549   7.127  0.3906 -0.0797 -0.4282
   48ALA      N  224   2.240   6.756   7.159  0.5423  0.0538 -0.4556
   48ALA     HN  225   2.279   6.828   7.215  0.1850  0.0064 -0.1381
   48ALA     CA  226   2.215   6.795   7.024 -0.0191  0.3924 -0.2561
   48ALA     HA  227   2.111   6.768   7.009  0.3037 -0.2346 -1.5048
   48ALA     CB  228   2.240   6.947   7.023 -0.7223  0.5174  0.3329
   48ALA    HB1  229   2.344   6.979   7.045 -1.6529  2.4488  2.2847
   48ALA    HB2  230   2.169   6.990   7.097  1.4126 -0.2666  3.0286
   48ALA    HB3  231   2.219   6.989   6.922  1.2665  1.2159  0.1706
   48ALA      C  232   2.301   6.721   6.928 -0.2872 -0.1795 -0.0634
   48ALA      O  233   2.254   6.669   6.827 -0.2881  0.0617 -0.1901
   49THR      N  234   2.431   6.701   6.957 -0.3914 -0.2120  0.3888
   49THR     HN  235   2.488   6.751   7.022  3.0245 -2.7240 -0.3644
   49THR     CA  236   2.507   6.608   6.880  0.0088  0.1022  0.3994
   49THR     HA  237   2.518   6.641   6.777 -2.7509 -0.3910 -0.1291
   49THR     CB  238   2.649   6.598   6.927 -0.0308  0.0374  0.5041
   49THR     HB  239   2.649   6.575   7.036 -0.8180 -2.3728  0.0647
   49THR    OG1  240   2.714   6.722   6.907 -0.5164  0.2221  0.0497
   49THR    HG1  241   2.675   6.783   6.971  3.0403 -0.8752  3.6792
   49THR    CG2  242   2.736   6.496   6.851  0.0666  0.2308  0.3558
   49THR   HG21  243   2.711   6.393   6.884  2.5419  0.1615  2.3502
   49THR   HG22  244   2.845   6.500   6.873  0.0288 -0.1108  0.6205
   49THR   HG23  245   2.717   6.500   6.742  2.9782 -0.6854 -0.2732
   49THR      C  246   2.458   6.468   6.866 -0.5325  0.2894  0.4088
   49THR      O  247   2.456   6.408   6.759  0.1522 -0.1601  0.6393
   50CYS      N  248   2.410   6.403   6.975 -0.2747 -0.2342  0.2130
   50CYS     HN  249   2.415   6.444   7.065 -0.4713  2.1015 -0.7677
   50CYS     CA  250   2.346   6.276   6.975  0.0546 -0.4066 -0.2909
   50CYS     HA  251   2.414   6.203   6.932 -0.1344 -0.3180 -0.7461
   50CYS     CB  252   2.323   6.229   7.120  0.0272 -0.0252 -0.1730
   50CYS    HB1  253   2.274   6.130   7.121  2.8586 -1.5661  1.0686
   50CYS    HB2  254   2.250   6.293   7.174 -1.9804 -0.5660 -2.1350
   50CYS     SG  255   2.481   6.216   7.210 -0.2522 -0.4240  0.2592
   50CYS    HG1  256   2.480   6.345   7.239  1.7375 -0.3040 -0.1108
   50CYS      C  257   2.222   6.271   6.892 -0.2438  0.3696  0.0970
   50CYS      O  258   2.204   6.175   6.817 -0.0007  0.4058 -0.0109
   51VAL      N  259   2.135   6.373   6.895 -0.3210  0.3087 -0.0476
   51VAL     HN  260   2.154   6.452   6.953  1.5708  0.1983 -0.4696
   51VAL     CA  261   2.026   6.398   6.805 -0.2865  0.0773 -0.1538
   51VAL     HA  262   1.948   6.325   6.821 -1.1565  0.4316 -2.4589
   51VAL     CB  263   1.959   6.521   6.857  0.3107  0.1979  0.3385
   51VAL     HB  264   2.034   6.597   6.889  2.5942 -0.9402 -1.9521
   51VAL    CG1  265   1.860   6.592   6.764 -0.0055 -0.1232  0.4288
   51VAL   HG11  266   1.784   6.526   6.716 -2.6045  1.6030  1.9079
   51VAL   HG12  267   1.907   6.638   6.674 -1.5479  0.9075  0.1055
   51VAL   HG13  268   1.797   6.657   6.829  0.5776 -0.3185  1.1940
   51VAL    CG2  269   1.882   6.460   6.976 -0.1187 -1.2357 -0.6622
   51VAL   HG21  270   1.926   6.366   7.017  2.4795 -0.6114 -1.8156
   51VAL   HG22  271   1.774   6.457   6.951 -0.7029  2.9823  0.6476
   51VAL   HG23  272   1.885   6.524   7.066  0.2954  0.2215 -1.6632
   51VAL      C  273   2.063   6.413   6.662  1.0311 -0.5024  0.1089
   51VAL      O  274   1.990   6.373   6.571  0.2784 -0.2143  0.5775
   52ALA      N  275   2.177   6.478   6.631  0.5955  0.4322  0.4310
   52ALA     HN  276   2.242   6.508   6.700  0.1884 -0.1562  1.0856
   52ALA     CA  277   2.210   6.498   6.494  0.0437  0.3073  0.2750
   52ALA     HA  278   2.132   6.553   6.444  0.0155  0.4822  0.5150
   52ALA     CB  279   2.335   6.587   6.483 -0.0207  0.4445  0.6668
   52ALA    HB1  280   2.360   6.604   6.376 -0.2765 -4.0874 -0.2986
   52ALA    HB2  281   2.423   6.537   6.528  0.7018  1.7332  0.7327
   52ALA    HB3  282   2.305   6.685   6.526  0.2252  0.8475 -0.0686
   52ALA      C  283   2.243   6.369   6.426 -0.0751  0.3303  0.1724
   52ALA      O  284   2.200   6.336   6.316 -0.3228  0.3882  0.2509
   53LEU      N  285   2.317   6.284   6.500 -0.2749 -0.1320 -0.1594
   53LEU     HN  286   2.351   6.316   6.587  0.4786 -1.5889  0.1234
   53LEU     CA  287   2.353   6.151   6.461  0.0110 -0.0619 -0.1314
   53LEU     HA  288   2.398   6.158   6.363 -0.5519 -1.5093 -0.5204
   53LEU     CB  289   2.463   6.094   6.554  0.3893  0.8543 -0.0037
   53LEU    HB1  290   2.462   5.983   6.545  0.6089  0.9375 -1.3968
   53LEU    HB2  291   2.424   6.113   6.656  2.9628  1.2009  0.9705
   53LEU     CG  292   2.604   6.154   6.551  0.7371  0.0857  0.7143
   53LEU     HG  293   2.601   6.265   6.561 -0.2043  0.2458 -0.9680
   53LEU    CD1  294   2.684   6.115   6.677  0.5145 -0.6182  0.6438
   53LEU   HD11  295   2.772   6.182   6.690  0.8360 -0.4988 -1.7131
   53LEU   HD12  296   2.714   6.009   6.664 -2.1229 -1.5174  1.3238
   53LEU   HD13  297   2.620   6.125   6.767  3.1745  1.3762  2.4755
   53LEU    CD2  298   2.685   6.123   6.424  0.1766 -0.2964  0.4477
   53LEU   HD21  299   2.690   6.018   6.389 -1.2206 -0.3478  0.3519
   53LEU   HD22  300   2.786   6.163   6.449 -0.0330 -0.3577  1.4231
   53LEU   HD23  301   2.650   6.173   6.331 -0.2136 -1.2674  0.0633
   53LEU      C  302   2.238   6.059   6.444  0.0750 -0.2056  0.1911
   53LEU      O  303   2.225   5.987   6.344  0.0743  0.6195 -0.4111
   54PHE      N  304   2.135   6.078   6.528  0.0980  0.0472  0.1609
   54PHE     HN  305   2.142   6.138   6.608 -0.9494  0.2540  0.1133
   54PHE     CA  306   2.007   6.019   6.508  0.1009  0.0767  0.0589
   54PHE     HA  307   2.020   5.915   6.482 -2.3168  0.1846 -2.0136
   54PHE     CB  308   1.923   6.038   6.635 -0.1243 -0.0820 -0.0653
   54PHE    HB1  309   1.947   6.133   6.688  0.0956 -0.2959  0.2239
   54PHE    HB2  310   1.965   5.961   6.704  0.6202  1.5629  1.3844
   54PHE     CG  311   1.774   6.034   6.629 -0.1295  0.0505 -0.0231
   54PHE    CD1  312   1.715   5.911   6.611  0.2049 -0.0784 -0.2633
   54PHE    HD1  313   1.781   5.827   6.621 -1.4793 -1.3601  0.5927
   54PHE    CE1  314   1.578   5.895   6.614  0.1687  0.2900  0.3857
   54PHE    HE1  315   1.535   5.799   6.589 -1.2563  0.7170  1.1394
   54PHE     CZ  316   1.502   6.008   6.627 -0.0153  0.2100  0.0323
   54PHE     HZ  317   1.398   5.987   6.648  0.6037 -4.0475 -0.2785
   54PHE    CD2  318   1.693   6.143   6.652 -0.5466 -0.3044  0.2118
   54PHE    HD2  319   1.741   6.238   6.673 -0.2536 -0.2771 -0.5408
   54PHE    CE2  320   1.556   6.132   6.651 -0.6088  0.4456  0.1851
   54PHE    HE2  321   1.494   6.220   6.664 -1.9459 -0.4652  0.0838
   54PHE      C  322   1.935   6.058   6.383  0.2500 -0.0667 -0.0725
   54PHE      O  323   1.901   5.977   6.297  0.6313  0.0188 -0.3066
   55VAL      N  324   1.918   6.189   6.356 -0.3980 -0.0600  0.3420
   55VAL     HN  325   1.963   6.258   6.412 -1.5375  1.5561 -0.6622
   55VAL     CA  326   1.850   6.238   6.240  0.2780 -0.3958 -0.2067
   55VAL     HA  327   1.758   6.182   6.242  0.9501 -1.5469 -0.6626
   55VAL     CB  328   1.814   6.383   6.257 -0.0771 -0.4775 -0.2609
   55VAL     HB  329   1.910   6.434   6.278  0.0784 -0.0971 -1.7929
   55VAL    CG1  330   1.757   6.431   6.122  0.9291  0.8553 -0.2331
   55VAL   HG11  331   1.821   6.416   6.032 -0.0010 -1.0741 -0.6267
   55VAL   HG12  332   1.737   6.538   6.145  3.3768  0.7685  3.1699
   55VAL   HG13  333   1.673   6.362   6.099  3.2059 -1.5693 -1.8222
   55VAL    CG2  334   1.705   6.391   6.365  0.1558 -0.1125 -0.0523
   55VAL   HG21  335   1.604   6.356   6.335 -0.8901  0.0921  2.8961
   55VAL   HG22  336   1.695   6.494   6.407 -2.5744 -0.7664  1.1264
   55VAL   HG23  337   1.733   6.332   6.455 -1.1383  0.4662  0.7627
   55VAL      C  338   1.906   6.200   6.108  0.5320  0.1582 -0.2636
   55VAL      O  339   1.835   6.161   6.015 -0.2354  0.4740  0.1798
   56VAL      N  340   2.039   6.214   6.096  0.5203  0.5667  0.0652
   56VAL     HN  341   2.096   6.266   6.159 -1.0998  1.7405  0.6292
   56VAL     CA  342   2.120   6.155   5.993 -0.1830 -0.4259  0.0661
   56VAL     HA  343   2.075   6.193   5.903 -0.2018  0.8223  0.5851
   56VAL     CB  344   2.258   6.212   5.997 -0.1327 -0.5849  0.7121
   56VAL     HB  345   2.300   6.193   6.099  0.4438 -2.2728  0.1875
   56VAL    CG1  346   2.343   6.138   5.893 -0.7872 -0.9267  0.4187
   56VAL   HG11  347   2.289   6.144   5.796 -1.7385  1.0860  1.0312
   56VAL   HG12  348   2.366   6.032   5.918 -1.8089 -2.0440 -2.8353
   56VAL   HG13  349   2.439   6.193   5.890 -0.2192 -1.9100  0.2495
   56VAL    CG2  350   2.254   6.365   5.979 -0.0563 -0.6128  0.4565
   56VAL   HG21  351   2.354   6.413   5.969  0.2893 -0.7897  2.5631
   56VAL   HG22  352   2.193   6.420   6.055  0.9805  1.8274 -0.3880
   56VAL   HG23  353   2.200   6.386   5.885  1.6614 -1.1026 -0.6754
   56VAL      C  354   2.110   6.007   5.978 -0.3125 -0.4201  0.0938
   56VAL      O  355   2.083   5.961   5.867  0.2234  0.2569 -0.3270
   57GLY      N  356   2.127   5.934   6.089  0.1541 -0.2521  0.1346
   57GLY     HN  357   2.156   5.972   6.177 -0.9253 -1.3465  0.9904
   57GLY     CA  358   2.128   5.792   6.073  0.3088 -0.1603 -0.7309
   57GLY    HA1  359   2.151   5.764   6.175  0.7421  2.3901 -0.0834
   57GLY    HA2  360   2.202   5.756   6.004 -0.9443 -3.5950 -0.5019
   57GLY      C  361   1.999   5.722   6.043 -0.0631 -0.1764  0.8097
   57GLY      O  362   2.002   5.634   5.958  0.1775  0.8324 -0.2527
   58ILE      N  363   1.887   5.761   6.106 -0.4106 -0.2631  0.2472
   58ILE     HN  364   1.896   5.839   6.167 -1.3731  0.1321 -0.1037
   58ILE     CA  365   1.752   5.726   6.072 -0.4359  0.0300  0.0419
   58ILE     HA  366   1.731   5.621   6.086  0.4084 -0.1753 -0.1565
   58ILE     CB  367   1.653   5.802   6.155  0.1989  0.5695  0.3138
   58ILE     HB  368   1.691   5.907   6.153 -1.9321  1.3990  0.4373
   58ILE    CG2  369   1.513   5.800   6.092 -0.0725  0.8207  0.8929
   58ILE   HG21  370   1.434   5.854   6.148 -1.0395 -0.1941  0.5313
   58ILE   HG22  371   1.479   5.697   6.068  1.6523  0.8315 -2.1737
   58ILE   HG23  372   1.517   5.855   5.995  0.8012 -0.8031 -0.0570
   58ILE    CG1  373   1.655   5.753   6.301  0.4331 -0.1807  0.0591
   58ILE   HG11  374   1.598   5.836   6.346  0.5508 -0.0512 -0.0293
   58ILE   HG12  375   1.753   5.759   6.352 -0.5236 -1.3040  2.1569
   58ILE     CD  376   1.585   5.619   6.325  0.3186 -0.1612 -0.1609
   58ILE    HD1  377   1.592   5.584   6.430 -0.8521  0.3023  0.0870
   58ILE    HD2  378   1.631   5.543   6.258  1.0660  1.1789 -1.2203
   58ILE    HD3  379   1.479   5.618   6.292  0.3902  0.9291 -0.4488
   58ILE      C  380   1.728   5.738   5.926  0.5423 -0.5419 -0.1803
   58ILE      O  381   1.678   5.645   5.862 -0.2178 -0.1515 -0.1779
   59ALA      N  382   1.753   5.857   5.869 -0.1853 -0.0959  0.4055
   59ALA     HN  383   1.769   5.937   5.926 -2.5419  1.1743 -0.5380
   59ALA     CA  384   1.727   5.899   5.734  0.0874 -0.3212  0.2810
   59ALA     HA  385   1.623   5.876   5.715 -0.5412  2.6853 -0.4324
   59ALA     CB  386   1.761   6.049   5.725  0.3286 -0.4043 -0.1916
   59ALA    HB1  387   1.708   6.100   5.642 -0.0647  0.9520  0.8596
   59ALA    HB2  388   1.871   6.065   5.727  0.3726 -0.7341  0.2407
   59ALA    HB3  389   1.725   6.108   5.812 -0.4343  1.2470 -1.5665
   59ALA      C  390   1.798   5.817   5.633  0.5171  0.3984 -0.0110
   59ALA      O  391   1.732   5.774   5.538 -0.0845  0.0973  0.5321
   60GLY      N  392   1.925   5.779   5.657  0.5089  0.3474 -0.0472
   60GLY     HN  393   1.973   5.826   5.730  1.0267  0.8834 -0.7193
   60GLY     CA  394   1.998   5.686   5.577  0.0766 -0.0722  0.0396
   60GLY    HA1  395   2.101   5.695   5.608  0.4199  0.6545 -1.2173
   60GLY    HA2  396   1.982   5.706   5.472  1.9646 -2.0947 -0.6955
   60GLY      C  397   1.965   5.541   5.580 -0.3072  0.0093 -0.1023
   60GLY      O  398   1.960   5.470   5.480  0.2300  0.2538 -0.3069
   61ASN      N  399   1.938   5.490   5.702  0.1630 -0.1386 -0.0555
   61ASN     HN  400   1.940   5.550   5.782 -0.9898  1.6642 -1.2948
   61ASN     CA  401   1.912   5.350   5.718  0.0015 -0.1170 -0.1231
   61ASN     HA  402   1.985   5.289   5.668  1.0215  0.0710  1.0834
   61ASN     CB  403   1.932   5.317   5.867 -0.5766 -0.4051 -0.1085
   61ASN    HB1  404   1.897   5.211   5.873  4.4194 -2.6217 -3.1600
   61ASN    HB2  405   1.880   5.392   5.930  0.0765  2.1053 -2.3565
   61ASN     CG  406   2.076   5.301   5.915 -0.4275  0.1085 -0.3841
   61ASN    OD1  407   2.160   5.247   5.843 -0.3275 -0.4330  0.1323
   61ASN    ND2  408   2.109   5.362   6.032  0.5318 -0.5991 -0.2773
   61ASN   HD21  409   2.205   5.353   6.057  0.7668 -0.7598 -1.2046
   61ASN   HD22  410   2.044   5.427   6.071  0.0008 -0.7426 -0.9016
   61ASN      C  411   1.777   5.316   5.667  0.2174  0.0765 -0.8360
   61ASN      O  412   1.758   5.203   5.620 -0.6753 -0.2101  0.1747
   62LEU      N  413   1.673   5.401   5.664 -0.0118 -0.1248  0.7800
   62LEU     HN  414   1.687   5.490   5.706  1.6160 -1.0312  2.2552
   62LEU     CA  415   1.547   5.368   5.605  0.2366  0.1032  0.1148
   62LEU     HA  416   1.530   5.262   5.618  2.0992  0.0294  2.7830
   62LEU     CB  417   1.427   5.441   5.669 -0.2404 -0.1225 -0.5046
   62LEU    HB1  418   1.329   5.435   5.619 -0.5978  1.7009 -0.0947
   62LEU    HB2  419   1.459   5.547   5.681  0.5258 -0.3940 -0.0234
   62LEU     CG  420   1.413   5.401   5.817  0.1735 -0.4015 -0.5374
   62LEU     HG  421   1.492   5.432   5.889 -2.2810 -0.7270  2.5099
   62LEU    CD1  422   1.293   5.480   5.872  0.3660  0.0376 -0.7415
   62LEU   HD11  423   1.276   5.461   5.980  0.1938  0.5558 -0.6757
   62LEU   HD12  424   1.197   5.453   5.824 -1.0938  2.0197  0.8556
   62LEU   HD13  425   1.305   5.590   5.861  1.4741  0.1236  0.9375
   62LEU    CD2  426   1.375   5.254   5.839 -0.1985 -0.1636  0.4936
   62LEU   HD21  427   1.338   5.241   5.943  0.2606 -1.4660  0.5077
   62LEU   HD22  428   1.464   5.188   5.840  1.4505  1.9279  2.3920
   62LEU   HD23  429   1.298   5.221   5.765  0.5325 -1.9957  0.5013
   62LEU      C  430   1.548   5.398   5.459 -0.2491  0.1128  0.1109
   62LEU      O  431   1.476   5.339   5.379 -0.3631  0.7896 -0.2888
   63LEU      N  432   1.631   5.494   5.415 -0.4056  0.1542 -0.0941
   63LEU     HN  433   1.688   5.548   5.477  0.7702 -0.6534 -0.4594
   63LEU     CA  434   1.639   5.521   5.275  0.0746 -0.2833 -0.1484
   63LEU     HA  435   1.536   5.535   5.247 -0.0391  0.9262  0.8060
   63LEU     CB  436   1.725   5.644   5.241 -0.1434 -0.0702  0.0750
   63LEU    HB1  437   1.827   5.630   5.283 -0.3716  0.8019  0.9681
   63LEU    HB2  438   1.676   5.725   5.301  1.7389 -0.9327  3.0074
   63LEU     CG  439   1.739   5.685   5.094  0.0221  0.3879  0.2159
   63LEU     HG  440   1.782   5.604   5.031  1.7971  0.3333  1.4406
   63LEU    CD1  441   1.606   5.739   5.037 -0.0065 -0.3368 -0.4258
   63LEU   HD11  442   1.618   5.761   4.929  1.0987  1.5528  0.0335
   63LEU   HD12  443   1.574   5.834   5.084 -1.8462 -1.0127 -0.2426
   63LEU   HD13  444   1.522   5.668   5.049 -0.3913  0.3275  0.9828
   63LEU    CD2  445   1.830   5.808   5.091  0.1735  0.2769  0.2584
   63LEU   HD21  446   1.807   5.877   5.176 -0.6817  0.8924 -0.4589
   63LEU   HD22  447   1.825   5.867   4.997  0.3463 -1.2229 -0.7095
   63LEU   HD23  448   1.932   5.766   5.102  0.1883 -0.2644 -1.6713
   63LEU      C  449   1.693   5.403   5.201 -0.0073 -0.4909  0.1200
   63LEU      O  450   1.646   5.349   5.101  0.3456 -0.2233 -0.1920
   64THR      N  451   1.802   5.348   5.257 -0.2932 -0.7608  0.4104
   64THR     HN  452   1.839   5.395   5.337  2.6485  1.5892 -2.1317
   64THR     CA  453   1.872   5.231   5.213  0.0033 -0.3262 -0.2762
   64THR     HA  454   1.913   5.245   5.114 -0.8854  1.5858 -0.4279
   64THR     CB  455   1.992   5.203   5.298  0.1171  0.2222 -0.2490
   64THR     HB  456   1.967   5.180   5.404  1.7321 -0.4229  0.0256
   64THR    OG1  457   2.083   5.311   5.290  0.2180  0.1535 -0.0391
   64THR    HG1  458   2.048   5.378   5.351 -0.4672  1.3588 -1.6782
   64THR    CG2  459   2.058   5.078   5.235 -0.0128  0.1032 -0.1500
   64THR   HG21  460   2.057   5.077   5.124  0.3751 -0.1957 -0.1480
   64THR   HG22  461   2.004   4.988   5.271 -0.4939 -0.3876 -2.0127
   64THR   HG23  462   2.164   5.071   5.267 -0.4381 -0.6150  1.1835
   64THR      C  463   1.785   5.110   5.207 -0.5443  0.0502 -0.0490
   64THR      O  464   1.783   5.043   5.104  0.3826 -0.1884  0.0784
   65MET      N  465   1.701   5.093   5.311 -0.2119 -0.8760  0.0740
   65MET     HN  466   1.721   5.139   5.396 -2.9548  0.7811 -0.0701
   65MET     CA  467   1.603   4.988   5.314 -0.9054 -0.2431 -0.1251
   65MET     HA  468   1.652   4.898   5.281 -1.6983 -0.3743 -0.9836
   65MET     CB  469   1.531   4.979   5.450 -0.0488 -0.1003  0.3487
   65MET    HB1  470   1.436   4.921   5.447 -1.2717  1.8249  0.1652
   65MET    HB2  471   1.509   5.085   5.477 -3.0987 -0.3027 -0.9178
   65MET     CG  472   1.614   4.903   5.553 -0.0419 -0.5457  0.0170
   65MET    HG1  473   1.707   4.961   5.572  1.0429 -2.3473  0.5348
   65MET    HG2  474   1.649   4.806   5.511  0.5883  0.2368 -1.3389
   65MET     SD  475   1.520   4.880   5.707  0.0061 -0.5064  0.0521
   65MET     CE  476   1.647   4.837   5.829 -0.2079  0.0497  0.4689
   65MET    HE1  477   1.599   4.808   5.925 -0.0038 -1.7761  0.0557
   65MET    HE2  478   1.718   4.917   5.860 -1.6816  0.8784  1.8543
   65MET    HE3  479   1.708   4.753   5.790  0.2097 -0.0034  1.2216
   65MET      C  480   1.494   5.005   5.215 -1.1206  0.1670  0.1765
   65MET      O  481   1.454   4.902   5.159 -0.3527 -0.3630  0.5843
   66LEU      N  482   1.448   5.126   5.181  0.0291  0.4346 -0.4678
   66LEU     HN  483   1.475   5.210   5.227 -1.9559  0.9926 -0.2301
   66LEU     CA  484   1.342   5.144   5.086 -0.5083 -0.3461 -0.0201
   66LEU     HA  485   1.263   5.077   5.118 -1.0466  0.8934  1.3190
   66LEU     CB  486   1.302   5.292   5.086 -0.2335 -0.2689  0.3671
   66LEU    HB1  487   1.255   5.324   4.990  2.7305  2.3241 -0.3850
   66LEU    HB2  488   1.395   5.351   5.094 -1.5098  1.6760  1.8845
   66LEU     CG  489   1.210   5.331   5.203 -0.3560  0.3078  0.0858
   66LEU     HG  490   1.257   5.298   5.298  0.3088  0.8288 -0.0508
   66LEU    CD1  491   1.191   5.483   5.207 -0.8553  0.2623 -0.4612
   66LEU   HD11  492   1.120   5.516   5.286  0.7780  0.1104  1.1319
   66LEU   HD12  493   1.142   5.511   5.111  0.0345  0.5048 -0.8579
   66LEU   HD13  494   1.289   5.532   5.227 -1.5031  1.5015 -0.1890
   66LEU    CD2  495   1.075   5.261   5.183 -0.5852  0.6925  0.2810
   66LEU   HD21  496   1.032   5.301   5.088  1.1371 -0.6605 -1.1454
   66LEU   HD22  497   1.016   5.278   5.275  0.7723  0.8242  1.1375
   66LEU   HD23  498   1.086   5.150   5.178 -0.8042  0.6946 -0.4065
   66LEU      C  499   1.387   5.110   4.948  0.1336 -0.2307  0.1605
   66LEU      O  500   1.315   5.054   4.866  0.1700 -0.0398 -0.0024
   67VAL      N  501   1.506   5.161   4.910 -0.0592 -0.1056 -0.2835
   67VAL     HN  502   1.554   5.220   4.975  0.5161  0.4309 -1.1807
   67VAL     CA  503   1.581   5.135   4.792 -0.7439  0.2885 -0.8093
   67VAL     HA  504   1.515   5.164   4.711 -2.4174  0.5886  0.6154
   67VAL     CB  505   1.709   5.214   4.798 -0.4863 -0.1438 -0.5626
   67VAL     HB  506   1.740   5.202   4.904 -1.8118 -0.1638 -0.1512
   67VAL    CG1  507   1.818   5.185   4.694 -0.3724 -0.1647 -0.4382
   67VAL   HG11  508   1.864   5.085   4.709  0.2638 -0.0526 -1.5270
   67VAL   HG12  509   1.898   5.262   4.694 -1.5992  1.1609  0.1574
   67VAL   HG13  510   1.777   5.191   4.591  0.9260  0.8202 -0.9135
   67VAL    CG2  511   1.667   5.362   4.786  0.6408  0.2736  0.4569
   67VAL   HG21  512   1.614   5.400   4.876  0.3618  0.7267  0.1019
   67VAL   HG22  513   1.601   5.377   4.698 -0.8830 -1.4800  1.2395
   67VAL   HG23  514   1.758   5.424   4.771 -1.6590  3.5176 -1.1455
   67VAL      C  515   1.619   4.993   4.768 -0.1536  0.2578  0.2498
   67VAL      O  516   1.588   4.949   4.657  0.5416 -0.8273  0.4719
   68VAL      N  517   1.673   4.913   4.861  0.6739  0.5893  0.0681
   68VAL     HN  518   1.685   4.951   4.953  0.3104  2.1822 -0.5026
   68VAL     CA  519   1.692   4.772   4.846  0.4029  0.5685 -0.0706
   68VAL     HA  520   1.727   4.754   4.745  0.8880 -0.7376  0.3207
   68VAL     CB  521   1.788   4.723   4.949 -0.0687 -0.0214  0.0954
   68VAL     HB  522   1.758   4.754   5.052 -2.3997 -0.8428 -0.2760
   68VAL    CG1  523   1.830   4.575   4.939  0.1131  0.0230  0.1954
   68VAL   HG11  524   1.897   4.559   5.026 -0.3250  0.5664  0.6464
   68VAL   HG12  525   1.880   4.556   4.842 -0.3058  1.3887 -0.3187
   68VAL   HG13  526   1.746   4.507   4.963 -0.6812  0.3158 -1.6127
   68VAL    CG2  527   1.922   4.792   4.918  0.2205 -0.5774  0.0855
   68VAL   HG21  528   1.974   4.744   4.833  3.5052  1.0734  0.9898
   68VAL   HG22  529   1.985   4.783   5.009  0.0914 -0.2260  0.2135
   68VAL   HG23  530   1.909   4.901   4.899  0.6255 -0.9598 -2.7912
   68VAL      C  531   1.569   4.689   4.829  0.3277  0.7578 -0.4767
   68VAL      O  532   1.564   4.591   4.755  0.5493  0.0565  0.4105
   69SER      N  533   1.467   4.719   4.911  0.2452 -0.0249 -0.2892
   69SER     HN  534   1.485   4.793   4.975  1.0019 -1.7747  1.6467
   69SER     CA  535   1.331   4.676   4.897  0.1501  0.0964  0.2385
   69SER     HA  536   1.334   4.569   4.911  0.4079 -0.0197 -0.6513
   69SER     CB  537   1.247   4.738   5.010 -0.2997 -0.1527  0.0447
   69SER    HB1  538   1.246   4.849   5.010 -1.1813 -0.1496  0.7212
   69SER    HB2  539   1.296   4.712   5.107  0.2524  2.2240  0.4808
   69SER     OG  540   1.114   4.690   5.015 -0.2148 -0.4032 -0.1395
   69SER    HG1  541   1.128   4.595   5.012 -0.4469 -0.4280 -0.7569
   69SER      C  542   1.267   4.703   4.765  0.3446 -0.1285  0.0979
   69SER      O  543   1.232   4.605   4.699  0.4304 -0.2493  0.2300
   70ARG      N  544   1.257   4.823   4.706  0.1385 -0.3331 -0.2874
   70ARG     HN  545   1.289   4.913   4.738 -0.2952 -0.4686  0.5471
   70ARG     CA  546   1.183   4.840   4.585 -0.1454 -0.1437 -0.0872
   70ARG     HA  547   1.094   4.779   4.595 -1.0797  1.2622  0.6369
   70ARG     CB  548   1.118   4.979   4.578  0.0202 -0.0607  0.0130
   70ARG    HB1  549   1.075   5.003   4.478  1.4958  1.7767 -0.2418
   70ARG    HB2  550   1.207   5.047   4.577 -0.0043  0.0414  2.1291
   70ARG     CG  551   1.036   5.022   4.699  0.0618 -0.0190  0.0260
   70ARG    HG1  552   1.008   5.130   4.700 -2.2796 -0.5634  0.9951
   70ARG    HG2  553   1.089   5.019   4.797  1.5638 -0.4557 -0.7640
   70ARG     CD  554   0.900   4.953   4.697  0.1758 -0.2456  0.0488
   70ARG    HD1  555   0.832   4.996   4.774 -1.4436 -0.7154 -1.0514
   70ARG    HD2  556   0.916   4.844   4.713 -2.1529 -0.6154  0.3300
   70ARG     NE  557   0.851   4.987   4.561 -0.3551  0.0124  0.3001
   70ARG     HE  558   0.914   5.049   4.514  1.8805 -0.3052  2.6463
   70ARG     CZ  559   0.757   4.920   4.488 -0.0164  0.1372 -0.2605
   70ARG    NH1  560   0.671   4.829   4.543  0.0882  0.1340 -0.1013
   70ARG   HH11  561   0.590   4.796   4.495 -1.0084  1.2147  0.9228
   70ARG   HH12  562   0.674   4.801   4.639  0.0472 -1.7537 -0.6172
   70ARG    NH2  563   0.759   4.929   4.352 -0.3285 -0.0521 -0.2778
   70ARG   HH21  564   0.820   4.996   4.310  1.1749 -1.4899 -0.4772
   70ARG   HH22  565   0.703   4.876   4.288 -1.4611  0.8078 -0.0324
   70ARG      C  566   1.244   4.797   4.456 -0.2239 -0.7414  0.0699
   70ARG      O  567   1.171   4.774   4.360 -0.4740  0.6230 -0.0999
   71PHE      N  568   1.377   4.781   4.447 -0.0838  0.2200  0.2385
   71PHE     HN  569   1.436   4.788   4.527  0.0633 -0.0178  0.1522
   71PHE     CA  570   1.450   4.764   4.326  0.0157 -0.1622  0.3505
   71PHE     HA  571   1.379   4.764   4.245  0.5628 -2.6935 -0.2357
   71PHE     CB  572   1.545   4.881   4.296  0.0151 -0.1596  0.3604
   71PHE    HB1  573   1.590   4.870   4.195 -0.7404 -0.0962  0.0111
   71PHE    HB2  574   1.623   4.892   4.375  1.3913 -0.1151 -0.9559
   71PHE     CG  575   1.474   5.012   4.287  0.0564 -0.1579  0.0726
   71PHE    CD1  576   1.460   5.097   4.394  0.6159  0.6625 -0.4952
   71PHE    HD1  577   1.510   5.075   4.487  1.6948 -0.4374 -1.3072
   71PHE    CE1  578   1.375   5.205   4.385 -1.0320 -0.5540  0.0256
   71PHE    HE1  579   1.350   5.266   4.471 -0.4062 -1.3965  0.8324
   71PHE     CZ  580   1.314   5.241   4.267 -0.5044 -0.6053 -0.2682
   71PHE     HZ  581   1.237   5.316   4.266  1.6475  1.7500  0.7798
   71PHE    CD2  582   1.408   5.047   4.172 -0.1035 -0.3186  0.1150
   71PHE    HD2  583   1.421   4.988   4.082 -1.2333 -0.6892  0.1837
   71PHE    CE2  584   1.326   5.157   4.159 -0.1217 -0.3879 -0.3927
   71PHE    HE2  585   1.269   5.189   4.073  0.7312  2.2964 -0.0588
   71PHE      C  586   1.515   4.630   4.326  0.9637  0.2797 -0.7607
   71PHE      O  587   1.590   4.605   4.420 -0.0575  0.2848  0.0646
   72ARG      N  588   1.487   4.539   4.230  0.1469 -0.1685 -0.1097
   72ARG     HN  589   1.408   4.559   4.172  2.0549  4.0946 -1.6849
   72ARG     CA  590   1.557   4.415   4.225  0.0974 -0.2069  0.1459
   72ARG     HA  591   1.553   4.365   4.321 -3.9843 -0.1382  0.1972
   72ARG     CB  592   1.471   4.325   4.134 -0.3403 -0.1092  0.4589
   72ARG    HB1  593   1.529   4.236   4.100 -1.7123 -1.9605  2.7203
   72ARG    HB2  594   1.445   4.387   4.045 -1.0865 -0.6348  0.3011
   72ARG     CG  595   1.347   4.282   4.213 -0.0724  0.3493  1.1423
   72ARG    HG1  596   1.295   4.374   4.246 -1.8271 -0.8478  1.8757
   72ARG    HG2  597   1.374   4.226   4.304  1.5329 -0.5787  0.1507
   72ARG     CD  598   1.246   4.195   4.138  0.3305  0.8453 -0.0120
   72ARG    HD1  599   1.307   4.112   4.097  0.0519  1.2482 -1.2803
   72ARG    HD2  600   1.201   4.255   4.055  0.7625  0.7146 -0.3397
   72ARG     NE  601   1.135   4.153   4.229  0.3582  0.0157 -0.3573
   72ARG     HE  602   1.124   4.199   4.316  0.2641 -0.6342 -0.0182
   72ARG     CZ  603   1.072   4.032   4.233 -0.0037  0.2064 -0.2711
   72ARG    NH1  604   1.067   3.954   4.121 -0.3751 -0.0179 -0.1014
   72ARG   HH11  605   1.119   3.989   4.044  1.7991 -2.3357  0.1610
   72ARG   HH12  606   1.015   3.869   4.117 -1.0310  0.3559  0.3037
   72ARG    NH2  607   0.997   3.986   4.337  0.2890 -0.8150 -0.5032
   72ARG   HH21  608   0.973   4.047   4.412  0.6908  2.9173 -3.1825
   72ARG   HH22  609   0.943   3.905   4.312 -1.5694  0.1381  0.2226
   72ARG      C  610   1.700   4.412   4.185 -0.0131  0.2629 -0.2962
   72ARG      O  611   1.777   4.319   4.212 -0.1284  0.0156 -0.8002
   73GLU      N  612   1.753   4.515   4.116 -0.1580  0.2918 -0.3648
   73GLU     HN  613   1.692   4.581   4.074  1.5938  2.4485  0.3114
   73GLU     CA  614   1.895   4.526   4.098 -0.0665 -0.3674 -0.1083
   73GLU     HA  615   1.928   4.432   4.059  1.0232 -0.0217 -0.0403
   73GLU     CB  616   1.916   4.629   3.985 -0.3907  0.1167  0.2653
   73GLU    HB1  617   2.022   4.641   3.956 -1.0663  0.4614 -2.2817
   73GLU    HB2  618   1.866   4.721   4.021 -0.7763  0.6826 -1.5971
   73GLU     CG  619   1.847   4.592   3.854  0.3606 -0.4968  0.0321
   73GLU    HG1  620   1.759   4.528   3.874  1.2968 -1.3290  1.6041
   73GLU    HG2  621   1.915   4.532   3.790 -0.9846 -2.0788  0.0115
   73GLU     CD  622   1.788   4.711   3.778 -0.3875  0.0958  1.5086
   73GLU    OE1  623   1.865   4.803   3.739 -0.5108 -0.2934  0.3164
   73GLU    OE2  624   1.666   4.709   3.746 -0.0606 -0.5730  0.2642
   73GLU      C  625   1.969   4.571   4.219 -0.0800  0.1536 -0.2872
   73GLU      O  626   2.091   4.559   4.230 -0.2011 -0.6171  0.3433
   74LEU      N  627   1.899   4.624   4.321  0.5920  0.2318  0.1386
   74LEU     HN  628   1.804   4.649   4.305  0.8705  0.9018 -0.5387
   74LEU     CA  629   1.969   4.668   4.438 -0.0235  0.2157  0.5167
   74LEU     HA  630   2.068   4.706   4.414 -1.3277  3.3877 -0.3974
   74LEU     CB  631   1.887   4.778   4.507 -0.5065  0.1662  0.0239
   74LEU    HB1  632   1.898   4.801   4.615  1.2134  3.8673 -0.7937
   74LEU    HB2  633   1.778   4.762   4.488 -0.4111 -0.0973 -0.3237
   74LEU     CG  634   1.916   4.920   4.456 -0.6229  0.2228  0.1151
   74LEU     HG  635   1.830   4.978   4.496  0.8619  1.2968  1.9595
   74LEU    CD1  636   2.050   4.984   4.497 -0.8438  0.3707  0.6245
   74LEU   HD11  637   2.137   4.931   4.451  1.3642  2.9601  1.6016
   74LEU   HD12  638   2.066   4.961   4.604 -0.2318 -0.7604  0.3167
   74LEU   HD13  639   2.048   5.093   4.480  3.0906  0.6279  0.8213
   74LEU    CD2  640   1.916   4.941   4.304  0.5374 -0.4182  0.0160
   74LEU   HD21  641   1.931   5.047   4.273  1.5719 -1.0839 -1.8968
   74LEU   HD22  642   1.819   4.904   4.266  1.3048 -1.2284 -1.2435
   74LEU   HD23  643   1.975   4.871   4.241  0.1591  1.2632 -2.3622
   74LEU      C  644   1.979   4.558   4.538 -0.5297 -0.2223  0.0951
   74LEU      O  645   2.027   4.581   4.649 -0.2348 -0.1979 -0.0383
   75ARG      N  646   1.935   4.438   4.496  0.9214 -0.6797 -0.1545
   75ARG     HN  647   1.890   4.438   4.407  2.4954  1.2691 -1.0539
   75ARG     CA  648   1.941   4.323   4.580  0.2991 -0.2728  0.4535
   75ARG     HA  649   1.939   4.354   4.684 -1.0347  0.5969  0.2069
   75ARG     CB  650   1.815   4.235   4.565 -0.0829  0.3805 -0.2316
   75ARG    HB1  651   1.827   4.142   4.624  3.2607  0.8145  0.0135
   75ARG    HB2  652   1.808   4.207   4.458 -3.9049 -0.0199  0.0052
   75ARG     CG  653   1.685   4.304   4.607  0.1083  0.5977  0.0054
   75ARG    HG1  654   1.656   4.391   4.544 -2.7010 -0.8452 -0.8425
   75ARG    HG2  655   1.686   4.347   4.710  0.3687 -1.2669  0.8160
   75ARG     CD  656   1.563   4.213   4.601  0.6142 -0.0639 -0.3345
   75ARG    HD1  657   1.552   4.150   4.692  0.5792  0.1360 -0.2014
   75ARG    HD2  658   1.566   4.152   4.508 -2.6247  0.3933 -0.8555
   75ARG     NE  659   1.450   4.308   4.583  0.2288 -0.5195 -0.3403
   75ARG     HE  660   1.456   4.408   4.588 -1.9819 -0.2676 -1.3117
   75ARG     CZ  661   1.319   4.279   4.558 -0.0121  0.0423  0.2413
   75ARG    NH1  662   1.276   4.150   4.542  0.1102  0.0901 -0.4930
   75ARG   HH11  663   1.334   4.082   4.588 -1.8760 -0.1949  1.8204
   75ARG   HH12  664   1.179   4.127   4.548  0.4120 -0.8661  2.1921
   75ARG    NH2  665   1.227   4.380   4.553  0.0246  0.0580 -0.1474
   75ARG   HH21  666   1.233   4.467   4.603 -2.8534  0.6077 -0.6136
   75ARG   HH22  667   1.135   4.351   4.527 -0.2467  0.5158  0.2952
   75ARG      C  668   2.066   4.249   4.549  0.4975  0.4199 -0.4136
   75ARG      O  669   2.083   4.189   4.442  0.2094  0.1181 -0.2896
   76THR      N  670   2.168   4.271   4.634  0.0006  0.5198  0.1563
   76THR     HN  671   2.161   4.336   4.710  0.7282 -1.2732  1.8390
   76THR     CA  672   2.298   4.223   4.600  0.0298  0.5650  0.2038
   76THR     HA  673   2.295   4.147   4.524 -1.5844 -0.3630  1.1499
   76THR     CB  674   2.395   4.331   4.560  0.4207  0.1613  0.0529
   76THR     HB  675   2.496   4.288   4.548 -0.0205 -0.4686 -1.6298
   76THR    OG1  676   2.419   4.426   4.662 -0.2328  0.4640 -0.0710
   76THR    HG1  677   2.475   4.495   4.625  0.3270  0.0454 -0.0038
   76THR    CG2  678   2.345   4.408   4.437 -0.2865 -0.2523  0.0745
   76THR   HG21  679   2.315   4.341   4.353 -0.9688  0.5174 -0.3086
   76THR   HG22  680   2.426   4.468   4.389 -0.5340 -1.2906 -1.7529
   76THR   HG23  681   2.263   4.476   4.468  1.6907  1.8459  1.0244
   76THR      C  682   2.349   4.158   4.724  0.6995  0.4803 -0.1098
   76THR      O  683   2.289   4.170   4.831  0.9319 -0.3788  0.1232
   77THR      N  684   2.464   4.089   4.721  0.6814  0.4414  0.0477
   77THR     HN  685   2.507   4.075   4.632  1.4342  1.1751  0.2852
   77THR     CA  686   2.530   4.028   4.832  0.2706 -0.0933  0.0071
   77THR     HA  687   2.455   3.972   4.884  0.8559 -0.5915  0.3284
   77THR     CB  688   2.645   3.941   4.789  0.3704 -0.2078  0.4992
   77THR     HB  689   2.721   3.917   4.866  2.2686  1.5352 -0.7229
   77THR    OG1  690   2.715   4.001   4.681  0.5889 -0.4534  0.5044
   77THR    HG1  691   2.798   4.039   4.711  0.4949  1.0235 -0.9861
   77THR    CG2  692   2.588   3.809   4.735  0.2429  0.0810 -0.0805
   77THR   HG21  693   2.675   3.760   4.686  0.6527  1.8687 -1.2518
   77THR   HG22  694   2.511   3.839   4.661 -2.9145  1.6029  3.4881
   77THR   HG23  695   2.538   3.745   4.811  0.6208 -1.6369 -1.2288
   77THR      C  696   2.574   4.135   4.926  0.4602 -0.0512 -0.1273
   77THR      O  697   2.554   4.122   5.047 -0.1013  0.2326 -0.1859
   78THR      N  698   2.628   4.245   4.871  0.2590  0.3122  0.3895
   78THR     HN  699   2.633   4.259   4.772 -0.5555 -0.6953  0.1846
   78THR     CA  700   2.663   4.359   4.949 -0.0579  0.4618  0.3178
   78THR     HA  701   2.740   4.319   5.013  2.5149  3.5150 -0.6025
   78THR     CB  702   2.725   4.465   4.862  0.1692 -0.2018 -0.3371
   78THR     HB  703   2.648   4.511   4.796 -0.2833 -0.7642 -0.2094
   78THR    OG1  704   2.822   4.408   4.776  0.3169  0.0614 -0.3449
   78THR    HG1  705   2.880   4.349   4.825  0.9902  2.7639  2.4660
   78THR    CG2  706   2.804   4.561   4.952 -0.1547 -0.5632  0.3505
   78THR   HG21  707   2.902   4.515   4.976  0.4543  0.1804 -0.6039
   78THR   HG22  708   2.750   4.596   5.042  1.9080  0.4632  1.2792
   78THR   HG23  709   2.822   4.649   4.885  0.7963 -0.8787  0.1754
   78THR      C  710   2.552   4.414   5.032 -0.5909 -0.9532  0.5720
   78THR      O  711   2.557   4.428   5.154 -0.4879  0.2050  0.4471
   79ASN      N  712   2.442   4.443   4.961  0.1956  0.1285 -0.2483
   79ASN     HN  713   2.435   4.428   4.863 -2.7268  0.3950 -0.1884
   79ASN     CA  714   2.339   4.519   5.026 -0.3684 -0.6408 -0.2309
   79ASN     HA  715   2.386   4.598   5.082 -0.3619 -0.3517 -0.6408
   79ASN     CB  716   2.252   4.594   4.924 -0.1019  0.3449  0.2559
   79ASN    HB1  717   2.169   4.646   4.976 -0.4424  0.5222 -0.4403
   79ASN    HB2  718   2.194   4.526   4.857  0.2704 -1.3000  1.5423
   79ASN     CG  719   2.328   4.679   4.822 -0.0192  0.1797  0.1798
   79ASN    OD1  720   2.450   4.690   4.823  0.0025 -0.0502  0.1502
   79ASN    ND2  721   2.247   4.753   4.742  0.1793 -0.0235 -0.2081
   79ASN   HD21  722   2.284   4.834   4.696 -0.7954 -0.4386 -1.8186
   79ASN   HD22  723   2.162   4.710   4.713 -0.3196 -0.3650  1.6488
   79ASN      C  724   2.248   4.450   5.122 -0.0800 -0.1428  0.4029
   79ASN      O  725   2.168   4.506   5.196 -0.1819 -0.1166  0.2731
   80LEU      N  726   2.261   4.316   5.120 -0.6629 -0.1990 -0.0696
   80LEU     HN  727   2.339   4.287   5.066 -0.8430  0.1080 -0.4979
   80LEU     CA  728   2.205   4.228   5.218  0.2832 -0.7373  0.0060
   80LEU     HA  729   2.105   4.259   5.247  0.4853  0.5365 -0.5697
   80LEU     CB  730   2.215   4.079   5.182 -0.0796 -0.8658  0.4225
   80LEU    HB1  731   2.211   4.012   5.270  1.2815 -1.8685 -0.2474
   80LEU    HB2  732   2.307   4.055   5.124 -0.4321 -2.0557  0.3398
   80LEU     CG  733   2.096   4.039   5.093 -0.0126  0.1119 -0.1213
   80LEU     HG  734   2.071   4.120   5.021 -1.2470  0.6754  0.9070
   80LEU    CD1  735   2.138   3.919   5.006  0.1942  0.1170 -0.0300
   80LEU   HD11  736   2.169   3.829   5.063  0.0257 -0.2531 -0.5173
   80LEU   HD12  737   2.222   3.947   4.939 -0.5771  1.3775 -0.4956
   80LEU   HD13  738   2.050   3.892   4.944 -1.7884  0.1618  2.6120
   80LEU    CD2  739   1.964   4.010   5.166 -0.2885 -0.2572 -0.7602
   80LEU   HD21  740   1.922   4.103   5.210  1.4190  0.3785 -0.4112
   80LEU   HD22  741   1.982   3.932   5.243  0.0389  1.2201  0.7021
   80LEU   HD23  742   1.880   3.967   5.107 -0.3521  0.1436 -0.9600
   80LEU      C  743   2.271   4.248   5.350  0.2584 -0.5585 -0.0074
   80LEU      O  744   2.199   4.266   5.448 -0.0448  0.5297 -0.4122
   81TYR      N  745   2.405   4.254   5.353  0.2607 -0.9106  0.6856
   81TYR     HN  746   2.457   4.242   5.269 -0.2226 -2.8364  0.6345
   81TYR     CA  747   2.483   4.291   5.468  0.7961  0.3940 -0.0763
   81TYR     HA  748   2.452   4.221   5.543  1.3080  0.9005  0.6166
   81TYR     CB  749   2.636   4.287   5.456  0.8367  0.8492  0.2937
   81TYR    HB1  750   2.677   4.325   5.553  0.4320  0.0198  0.8018
   81TYR    HB2  751   2.680   4.347   5.374  3.0767 -0.7278  0.2470
   81TYR     CG  752   2.678   4.146   5.433 -0.6990  0.4427 -0.1062
   81TYR    CD1  753   2.648   4.060   5.537  0.3181  0.3111  0.0930
   81TYR    HD1  754   2.596   4.094   5.625 -1.5684 -2.4173  0.1527
   81TYR    CE1  755   2.663   3.924   5.527 -0.2228  0.2021  0.7295
   81TYR    HE1  756   2.635   3.858   5.608 -1.1164 -0.3420 -0.0009
   81TYR     CZ  757   2.722   3.874   5.414 -0.6578  0.1070  0.5403
   81TYR     OH  758   2.736   3.735   5.392 -1.2930  0.1646 -0.2868
   81TYR     HH  759   2.687   3.688   5.459  0.7886  0.6408  1.7089
   81TYR    CD2  760   2.721   4.090   5.316 -0.2403  0.2298  0.1587
   81TYR    HD2  761   2.743   4.144   5.225 -0.5016  0.2778  0.1228
   81TYR    CE2  762   2.743   3.954   5.304 -1.3313  0.0216  0.3456
   81TYR    HE2  763   2.793   3.906   5.221 -0.5365 -0.9118  1.3397
   81TYR      C  764   2.442   4.425   5.518 -0.6576 -0.0128 -0.1290
   81TYR      O  765   2.409   4.452   5.634  0.2683 -0.0063  0.1484
   82LEU      N  766   2.434   4.518   5.422 -0.1242  0.0238 -0.1434
   82LEU     HN  767   2.450   4.487   5.329 -0.2325  0.0320 -0.1650
   82LEU     CA  768   2.408   4.656   5.450 -0.2273  0.0135 -0.1900
   82LEU     HA  769   2.485   4.688   5.518  2.3331 -0.8724 -2.4902
   82LEU     CB  770   2.408   4.743   5.323  0.3789  0.8133  0.3416
   82LEU    HB1  771   2.381   4.841   5.367 -0.7982 -0.3387  2.3425
   82LEU    HB2  772   2.324   4.722   5.252  0.6357 -1.6142  0.6721
   82LEU     CG  773   2.545   4.761   5.255  0.3424  0.5534  0.1976
   82LEU     HG  774   2.587   4.670   5.206  0.8293  1.0756 -0.3731
   82LEU    CD1  775   2.521   4.860   5.140 -0.6528  0.4573  0.3088
   82LEU   HD11  776   2.616   4.878   5.085 -0.7852  0.3325  0.0394
   82LEU   HD12  777   2.484   4.957   5.180 -0.4542  0.0896  1.3973
   82LEU   HD13  778   2.447   4.825   5.065 -0.5433 -0.9775  0.8495
   82LEU    CD2  779   2.653   4.820   5.346 -0.1317  1.0102  0.4713
   82LEU   HD21  780   2.675   4.746   5.426 -2.8801  2.7905  3.0666
   82LEU   HD22  781   2.630   4.922   5.382  0.0335  1.4433 -0.5976
   82LEU   HD23  782   2.747   4.830   5.286 -0.9966 -1.8940 -1.5865
   82LEU      C  783   2.274   4.670   5.514 -0.0029 -0.2282  0.3405
   82LEU      O  784   2.248   4.751   5.602 -0.6070  0.0245 -0.0597
   83SER      N  785   2.173   4.592   5.472 -0.2909  0.2399  0.1462
   83SER     HN  786   2.178   4.541   5.386 -0.9683  1.1261 -0.4283
   83SER     CA  787   2.041   4.596   5.527 -0.3118  0.4275  0.0811
   83SER     HA  788   2.014   4.700   5.535 -0.1880  0.8838 -3.5591
   83SER     CB  789   1.925   4.544   5.441 -0.5870  0.8056  0.2214
   83SER    HB1  790   1.827   4.564   5.490 -0.7714 -0.9317  0.6442
   83SER    HB2  791   1.932   4.433   5.433 -1.9560  0.6443  0.9029
   83SER     OG  792   1.928   4.601   5.311 -0.2773  0.7219  0.1907
   83SER    HG1  793   2.009   4.579   5.266 -1.0301  2.7110 -2.3937
   83SER      C  794   2.027   4.545   5.666 -0.2345 -0.2987 -0.1707
   83SER      O  795   1.947   4.600   5.742  0.2243  0.5062 -0.2622
   84SER      N  796   2.114   4.450   5.704 -0.3736 -0.4337 -0.1908
   84SER     HN  797   2.170   4.417   5.629  0.4487 -0.8726  0.6006
   84SER     CA  798   2.137   4.398   5.835  0.5598  0.2479 -0.0792
   84SER     HA  799   2.039   4.383   5.878  1.2537 -1.2503  1.0515
   84SER     CB  800   2.205   4.260   5.831 -0.2638 -0.1608 -0.1196
   84SER    HB1  801   2.308   4.272   5.792  0.6966 -2.2296  1.6085
   84SER    HB2  802   2.155   4.192   5.758  0.6328 -0.4843 -0.4455
   84SER     OG  803   2.224   4.202   5.959  0.2933 -0.2082 -0.2207
   84SER    HG1  804   2.315   4.217   5.985  0.3776  0.9862 -1.0728
   84SER      C  805   2.201   4.499   5.925 -0.1815  0.9098 -0.2869
   84SER      O  806   2.160   4.521   6.039  0.2453 -0.0746  0.0650
   85MET      N  807   2.297   4.575   5.868  0.3131  0.3627 -0.1903
   85MET     HN  808   2.318   4.565   5.771  0.5955  1.4084 -0.2448
   85MET     CA  809   2.357   4.687   5.932  0.2964 -0.2823  0.9907
   85MET     HA  810   2.395   4.654   6.027  0.9816 -1.9289  0.1939
   85MET     CB  811   2.475   4.736   5.845 -0.4909 -0.6397 -0.3104
   85MET    HB1  812   2.512   4.829   5.893 -0.4468  0.3912 -2.2543
   85MET    HB2  813   2.462   4.746   5.735  0.9461  0.7434 -0.3867
   85MET     CG  814   2.596   4.642   5.857 -0.1353 -0.1514 -0.0499
   85MET    HG1  815   2.561   4.540   5.831 -2.5108  0.3142  1.0215
   85MET    HG2  816   2.630   4.640   5.963  0.6991 -1.2433 -0.3219
   85MET     SD  817   2.731   4.678   5.740 -0.3122 -0.1171 -0.2444
   85MET     CE  818   2.729   4.859   5.756  0.3960 -0.1254 -0.0588
   85MET    HE1  819   2.774   4.887   5.854 -1.3218  1.3632  0.3563
   85MET    HE2  820   2.625   4.894   5.743  0.5273  0.7317  0.9860
   85MET    HE3  821   2.799   4.903   5.682 -0.6964  0.6187 -0.6666
   85MET      C  822   2.260   4.798   5.956  0.0369 -0.3030  0.0943
   85MET      O  823   2.250   4.853   6.065 -0.0367 -0.0851 -0.0226
   86ALA      N  824   2.170   4.829   5.861 -0.0679  0.6076  0.4889
   86ALA     HN  825   2.189   4.803   5.767 -0.9299  0.9962  0.1979
   86ALA     CA  826   2.059   4.916   5.886 -1.0528 -0.4783 -0.0713
   86ALA     HA  827   2.108   5.002   5.927 -0.1008 -1.1190  0.1640
   86ALA     CB  828   1.975   4.953   5.762 -0.0637  0.4888 -0.4672
   86ALA    HB1  829   1.895   5.026   5.789 -1.7625 -1.2600 -0.5410
   86ALA    HB2  830   1.920   4.864   5.726  0.9421 -0.0482 -0.7123
   86ALA    HB3  831   2.032   4.988   5.674  0.1858  0.9443 -0.1279
   86ALA      C  832   1.970   4.863   5.993 -0.6366  0.0569  0.5482
   86ALA      O  833   1.923   4.943   6.074  0.2214  0.8373  0.2904
   87PHE      N  834   1.935   4.733   6.001 -0.2041 -0.1096 -0.2085
   87PHE     HN  835   1.953   4.678   5.920  0.2476 -1.2517  0.6428
   87PHE     CA  836   1.849   4.678   6.100  0.2326 -0.3205  0.0577
   87PHE     HA  837   1.763   4.744   6.105  2.0096  2.0669  1.3356
   87PHE     CB  838   1.807   4.539   6.051 -0.0974 -0.2959  0.2609
   87PHE    HB1  839   1.899   4.481   6.026  1.7055  1.7318  1.8008
   87PHE    HB2  840   1.742   4.540   5.961  1.3604 -1.4430 -0.8725
   87PHE     CG  841   1.735   4.461   6.156 -0.0707  0.0271  0.5206
   87PHE    CD1  842   1.614   4.505   6.206 -0.3095  0.3370 -0.2973
   87PHE    HD1  843   1.575   4.599   6.172  1.7897  0.6027 -2.2648
   87PHE    CE1  844   1.539   4.430   6.294  0.5111 -0.5339 -0.3170
   87PHE    HE1  845   1.449   4.473   6.335 -0.2622 -1.9523 -0.5027
   87PHE     CZ  846   1.599   4.319   6.349 -0.0639 -0.8656 -0.3607
   87PHE     HZ  847   1.541   4.261   6.420  0.6977  1.1252  2.0391
   87PHE    CD2  848   1.785   4.343   6.206 -0.1814 -0.2974 -0.1244
   87PHE    HD2  849   1.883   4.315   6.171 -0.8980 -2.3271 -0.6628
   87PHE    CE2  850   1.722   4.275   6.307  0.2351 -0.4267  0.0475
   87PHE    HE2  851   1.766   4.188   6.354 -2.3407 -1.6848  0.2944
   87PHE      C  852   1.909   4.691   6.236 -0.1814 -0.3815  0.2490
   87PHE      O  853   1.844   4.735   6.331 -0.1342 -0.6294  0.3957
   88SER      N  854   2.040   4.663   6.248  0.0718  0.4444 -0.4757
   88SER     HN  855   2.085   4.621   6.169  0.7398  0.2906 -0.0211
   88SER     CA  856   2.112   4.678   6.370 -0.7762 -0.2983  0.1272
   88SER     HA  857   2.064   4.619   6.447  0.7319 -1.5881  0.1317
   88SER     CB  858   2.257   4.628   6.355 -0.6388  0.1658 -0.0886
   88SER    HB1  859   2.311   4.688   6.279 -2.3475 -1.3706 -2.6471
   88SER    HB2  860   2.269   4.527   6.311  3.2873  0.2200  0.4880
   88SER     OG  861   2.328   4.625   6.478 -0.3117  0.0277 -0.2783
   88SER    HG1  862   2.356   4.715   6.496 -1.6591  0.6507 -1.0877
   88SER      C  863   2.112   4.818   6.419 -0.3714 -0.1159 -0.3863
   88SER      O  864   2.080   4.846   6.535 -0.9024 -0.1438 -0.5228
   89ASP      N  865   2.157   4.911   6.333  0.3217 -0.1230 -0.0409
   89ASP     HN  866   2.189   4.881   6.243 -0.7439 -2.4272  0.2866
   89ASP     CA  867   2.175   5.051   6.359  0.1499 -0.0546 -0.2870
   89ASP     HA  868   2.240   5.056   6.445  0.8150 -0.1695 -0.7775
   89ASP     CB  869   2.246   5.122   6.243  0.0578 -0.1562 -0.4052
   89ASP    HB1  870   2.239   5.233   6.254  1.7896 -0.0554 -0.0387
   89ASP    HB2  871   2.189   5.090   6.152 -1.6042  0.4226  0.3850
   89ASP     CG  872   2.392   5.085   6.223  0.0433 -0.2288 -0.3740
   89ASP    OD1  873   2.443   5.120   6.113  0.2221  0.0268 -0.2112
   89ASP    OD2  874   2.459   5.040   6.319 -0.1202  0.4960  0.0856
   89ASP      C  875   2.044   5.113   6.394 -0.0511 -0.0579 -1.0168
   89ASP      O  876   2.037   5.203   6.478  0.0928 -0.6734 -0.3379
   90LEU      N  877   1.936   5.070   6.327 -0.5874 -0.3738  0.0289
   90LEU     HN  878   1.941   4.999   6.257 -0.6866 -0.5306  0.1813
   90LEU     CA  879   1.800   5.112   6.346 -0.2427  0.5801  0.4335
   90LEU     HA  880   1.808   5.219   6.334 -1.2469  0.4667 -1.7236
   90LEU     CB  881   1.699   5.064   6.240 -0.0096 -0.1946  0.5611
   90LEU    HB1  882   1.697   4.954   6.222  0.8162 -0.2352  0.6520
   90LEU    HB2  883   1.728   5.105   6.141  1.8186  1.0465  1.5510
   90LEU     CG  884   1.556   5.113   6.267  0.2127  0.5841  0.3453
   90LEU     HG  885   1.517   5.078   6.364 -0.1894 -1.1510 -0.3992
   90LEU    CD1  886   1.549   5.266   6.261  0.6799  0.5841 -0.3987
   90LEU   HD11  887   1.603   5.315   6.345 -0.9287  0.1476  0.9399
   90LEU   HD12  888   1.441   5.288   6.278  0.5259  0.4989 -1.2167
   90LEU   HD13  889   1.579   5.305   6.161  0.0074  0.8281 -0.5111
   90LEU    CD2  890   1.472   5.030   6.168  0.2699  0.2145  0.6038
   90LEU   HD21  891   1.494   4.922   6.180  1.3734  0.5335  1.6890
   90LEU   HD22  892   1.488   5.072   6.066 -0.6034  3.1134  1.5564
   90LEU   HD23  893   1.362   5.025   6.179  0.1144  0.8816 -0.4832
   90LEU      C  894   1.759   5.085   6.486  0.1433  0.2201  0.4789
   90LEU      O  895   1.705   5.173   6.552 -0.2442  0.2175  0.1667
   91LEU      N  896   1.800   4.968   6.540  0.4132  0.2918  0.4294
   91LEU     HN  897   1.857   4.899   6.496 -0.7133 -0.3681 -0.0302
   91LEU     CA  898   1.761   4.929   6.672 -0.1901  0.1911  0.2273
   91LEU     HA  899   1.655   4.937   6.686 -0.4620 -1.1923 -0.8262
   91LEU     CB  900   1.796   4.780   6.686  0.2541  0.3259  0.5693
   91LEU    HB1  901   1.821   4.755   6.791  0.3274  1.0418  0.7291
   91LEU    HB2  902   1.890   4.746   6.638 -0.2362  0.5298 -0.5607
   91LEU     CG  903   1.684   4.685   6.642  0.3966  0.2425  0.3840
   91LEU     HG  904   1.635   4.733   6.554 -0.3615 -1.1785  0.0050
   91LEU    CD1  905   1.730   4.550   6.584 -0.1124  0.0276  0.4718
   91LEU   HD11  906   1.785   4.485   6.655  0.8252 -1.7310 -1.7375
   91LEU   HD12  907   1.801   4.560   6.499 -0.9158  0.3588 -0.1776
   91LEU   HD13  908   1.641   4.494   6.550  0.7161 -1.1776  0.2207
   91LEU    CD2  909   1.579   4.656   6.751 -0.2543  0.2739 -0.2220
   91LEU   HD21  910   1.505   4.578   6.725  1.8945 -2.7391  2.0455
   91LEU   HD22  911   1.521   4.746   6.780 -0.1239  0.3677 -0.2476
   91LEU   HD23  912   1.621   4.620   6.847 -1.6261 -0.9420 -0.0467
   91LEU      C  913   1.827   5.008   6.780 -0.0156  0.3263  0.0224
   91LEU      O  914   1.757   5.040   6.875  0.1676 -0.0386  0.2834
   92ILE      N  915   1.953   5.050   6.758 -0.3064  0.9545 -0.4873
   92ILE     HN  916   2.006   5.035   6.675  0.9766  0.9979  0.2851
   92ILE     CA  917   2.014   5.138   6.854  0.1250 -0.4212  0.5332
   92ILE     HA  918   2.000   5.106   6.956  0.6429 -0.7743  0.4963
   92ILE     CB  919   2.159   5.165   6.827 -0.0665 -0.2511 -0.3656
   92ILE     HB  920   2.167   5.212   6.727  2.0651  1.8264  0.6779
   92ILE    CG2  921   2.235   5.258   6.922 -0.6218 -0.1257 -0.0382
   92ILE   HG21  922   2.252   5.220   7.026  0.0247 -0.1104 -0.1306
   92ILE   HG22  923   2.191   5.360   6.920 -0.3880 -0.0263 -2.0354
   92ILE   HG23  924   2.340   5.281   6.891 -0.4775  2.1635  1.8136
   92ILE    CG1  925   2.237   5.034   6.808  0.2410 -0.2014  0.4958
   92ILE   HG11  926   2.340   5.074   6.811 -0.1073  0.7615  0.0844
   92ILE   HG12  927   2.212   4.994   6.707 -0.3113  0.6317  0.2887
   92ILE     CD  928   2.203   4.922   6.905 -0.0634 -0.9400 -0.4416
   92ILE    HD1  929   2.281   4.843   6.903  1.6436  0.5429  1.7195
   92ILE    HD2  930   2.112   4.862   6.884  0.2434 -1.8837  0.7798
   92ILE    HD3  931   2.215   4.959   7.009  0.4132 -0.5684 -0.6276
   92ILE      C  932   1.943   5.269   6.853 -0.0760 -0.5290 -0.2126
   92ILE      O  933   1.925   5.328   6.960 -0.4074 -0.8337 -0.0973
   93PHE      N  934   1.896   5.317   6.736  0.1775 -0.1132 -0.1454
   93PHE     HN  935   1.909   5.261   6.655 -0.9077  1.0336 -1.1540
   93PHE     CA  936   1.827   5.441   6.723  0.1033 -0.1243  0.1330
   93PHE     HA  937   1.876   5.520   6.778 -2.2977  1.7308 -0.1975
   93PHE     CB  938   1.854   5.483   6.578  0.1924  0.3558  0.2846
   93PHE    HB1  939   1.785   5.564   6.547  0.2648 -0.0480 -1.0047
   93PHE    HB2  940   1.847   5.404   6.500 -2.2606  1.2130 -0.4484
   93PHE     CG  941   1.985   5.552   6.557  0.4669 -0.2423 -0.0115
   93PHE    CD1  942   2.043   5.640   6.645  0.0032  0.1146 -0.0590
   93PHE    HD1  943   2.005   5.667   6.743  1.9511  3.2612 -0.0471
   93PHE    CE1  944   2.155   5.709   6.607 -0.1382  0.0871 -0.5239
   93PHE    HE1  945   2.196   5.785   6.672  3.1507 -2.0934  0.1501
   93PHE     CZ  946   2.213   5.688   6.484  0.0823  0.4067 -0.4776
   93PHE     HZ  947   2.310   5.729   6.461  1.4578 -1.1009  2.1875
   93PHE    CD2  948   2.041   5.535   6.433  0.5459 -0.0825  0.0029
   93PHE    HD2  949   1.997   5.461   6.368 -1.1753 -0.3462  1.4041
   93PHE    CE2  950   2.155   5.602   6.393  0.1923  0.2724 -0.4218
   93PHE    HE2  951   2.190   5.590   6.292  0.5570  0.5642 -0.3347
   93PHE      C  952   1.680   5.438   6.745  0.0821  0.2680  0.0619
   93PHE      O  953   1.624   5.546   6.762 -0.2250  0.1804 -0.3647
   94LEU      N  954   1.612   5.323   6.762  0.0642  0.2335 -0.2291
   94LEU     HN  955   1.657   5.242   6.724 -0.8458  0.0078 -0.8644
   94LEU     CA  956   1.491   5.298   6.834  0.0326  0.0141 -0.3596
   94LEU     HA  957   1.421   5.376   6.809  0.8727  0.9706  0.2506
   94LEU     CB  958   1.430   5.163   6.792 -0.1379 -0.0568  0.1148
   94LEU    HB1  959   1.349   5.126   6.859 -0.3067 -2.2429 -1.1941
   94LEU    HB2  960   1.517   5.094   6.784 -0.2022 -0.4253  2.0790
   94LEU     CG  961   1.364   5.157   6.654 -0.2630 -0.1584  0.1776
   94LEU     HG  962   1.418   5.227   6.587 -2.5918  1.6838  0.0777
   94LEU    CD1  963   1.342   5.017   6.593  0.0999 -0.1731  0.0806
   94LEU   HD11  964   1.269   4.962   6.656  1.3949 -1.1203  0.8075
   94LEU   HD12  965   1.437   4.960   6.586 -0.4546 -1.2084  0.7664
   94LEU   HD13  966   1.294   5.031   6.494  0.1484 -0.1076  0.0661
   94LEU    CD2  967   1.232   5.236   6.643 -0.1453 -0.0339 -0.4091
   94LEU   HD21  968   1.173   5.197   6.558 -0.1113 -1.2344  0.0978
   94LEU   HD22  969   1.255   5.345   6.635  0.4070 -0.0904  0.2422
   94LEU   HD23  970   1.170   5.211   6.732  0.1517  1.8791  0.3952
   94LEU      C  971   1.500   5.305   6.983 -0.1049 -0.3824 -0.3287
   94LEU      O  972   1.413   5.364   7.047 -0.0855 -0.3533 -0.3286
   95CYS      N  973   1.612   5.260   7.042 -0.2642 -0.4197 -0.0548
   95CYS     HN  974   1.689   5.221   6.992  0.0709  0.5736 -0.3416
   95CYS     CA  975   1.645   5.278   7.179 -0.1038  0.1856 -0.1734
   95CYS     HA  976   1.550   5.263   7.228 -1.5411  0.2334 -2.7640
   95CYS     CB  977   1.752   5.174   7.218 -0.1166  0.1762 -0.1625
   95CYS    HB1  978   1.782   5.191   7.323 -0.3718  1.0269 -0.2158
   95CYS    HB2  979   1.843   5.193   7.157  1.1607 -1.8563  1.0219
   95CYS     SG  980   1.718   4.996   7.209  0.5616  0.0222  0.2360
   95CYS    HG1  981   1.670   4.996   7.085  0.4417  3.4332  0.1855
   95CYS      C  982   1.700   5.412   7.218 -0.1244  0.0781  0.2356
   95CYS      O  983   1.660   5.464   7.322  0.2348  0.0655  0.3811
   96MET      N  984   1.777   5.475   7.127 -0.0646 -0.3596 -0.0238
   96MET     HN  985   1.807   5.431   7.043 -1.2107  0.1994 -0.7589
   96MET     CA  986   1.835   5.605   7.143 -0.1987 -0.2675 -0.2870
   96MET     HA  987   1.919   5.586   7.208  1.0982  0.1047 -1.7780
   96MET     CB  988   1.896   5.659   7.012  0.0335 -0.0463 -0.0877
   96MET    HB1  989   1.809   5.662   6.943  0.8791  2.6766 -1.1653
   96MET    HB2  990   1.971   5.587   6.974  0.1616  0.2081 -0.3203
   96MET     CG  991   1.954   5.801   7.006  0.2661 -0.1305  0.1759
   96MET    HG1  992   2.024   5.813   6.921 -1.3401 -0.3578 -1.2241
   96MET    HG2  993   2.018   5.814   7.096  1.0270  0.0940 -0.3837
   96MET     SD  994   1.843   5.944   6.993  0.1485 -0.2186  0.2011
   96MET     CE  995   1.978   6.057   7.037 -0.2423  0.0220  0.7970
   96MET    HE1  996   1.955   6.164   7.020  0.6025  0.0012 -0.6935
   96MET    HE2  997   2.066   6.035   6.972  1.1603  1.6326  2.0447
   96MET    HE3  998   2.010   6.030   7.140  2.0019 -3.1050 -0.5602
   96MET      C  999   1.755   5.710   7.211  0.0190 -0.0202 -0.4119
   96MET      O 1000   1.813   5.778   7.296 -0.4066 -0.1413 -0.0213
   97PRO      N 1001   1.632   5.746   7.186 -0.0339 -0.0236 -0.1662
   97PRO     CD 1002   1.559   5.701   7.068  0.0746 -0.2708 -0.1393
   97PRO    HD1 1003   1.540   5.591   7.075 -1.3153 -0.0714 -0.6473
   97PRO    HD2 1004   1.612   5.723   6.973 -0.0311  1.8566  0.2434
   97PRO     CA 1005   1.565   5.853   7.252 -0.1137 -0.3341  0.2579
   97PRO     HA 1006   1.634   5.936   7.250 -0.0509 -0.4031 -0.3484
   97PRO     CB 1007   1.443   5.889   7.167 -0.0670 -0.2039  0.2447
   97PRO    HB1 1008   1.468   5.977   7.104 -2.1154 -1.2907 -2.2644
   97PRO    HB2 1009   1.351   5.911   7.224  0.4652 -4.0467  2.9996
   97PRO     CG 1010   1.424   5.773   7.068  0.0737 -0.2696  0.2927
   97PRO    HG1 1011   1.339   5.705   7.094 -0.4185  0.3535  0.3451
   97PRO    HG2 1012   1.412   5.806   6.963 -0.2462 -1.5890 -0.1060
   97PRO      C 1013   1.531   5.820   7.394  0.4672  0.2604  0.5434
   97PRO      O 1014   1.528   5.906   7.482  0.2209  0.4287  0.3719
   98LEU      N 1015   1.491   5.694   7.420 -0.5041  0.4679  0.1165
   98LEU     HN 1016   1.512   5.635   7.343 -1.6743 -2.6535  2.0122
   98LEU     CA 1017   1.463   5.644   7.551 -0.0399 -0.2986 -0.0702
   98LEU     HA 1018   1.390   5.707   7.600 -0.6868 -1.4165  0.4419
   98LEU     CB 1019   1.393   5.507   7.552 -0.0355 -0.3010 -0.0941
   98LEU    HB1 1020   1.450   5.443   7.481 -2.7311  0.3984 -3.1052
   98LEU    HB2 1021   1.294   5.523   7.505  0.3875  0.0226 -0.8847
   98LEU     CG 1022   1.380   5.440   7.690  0.7554 -0.0997  0.0873
   98LEU     HG 1023   1.480   5.419   7.734  1.2535  0.8760 -0.5465
   98LEU    CD1 1024   1.291   5.519   7.788  0.0765 -0.4026 -0.2806
   98LEU   HD11 1025   1.320   5.626   7.781  0.1761 -0.2102  2.1288
   98LEU   HD12 1026   1.303   5.483   7.893 -1.1817 -1.3221 -0.4183
   98LEU   HD13 1027   1.183   5.523   7.762 -0.3438  1.3397  1.5004
   98LEU    CD2 1028   1.313   5.303   7.672  0.0438  0.2647 -0.0904
   98LEU   HD21 1029   1.354   5.267   7.575 -0.0407  0.9924 -0.4047
   98LEU   HD22 1030   1.202   5.307   7.670  0.0828  1.4079 -0.6730
   98LEU   HD23 1031   1.354   5.222   7.736 -0.4938 -1.8348 -2.2817
   98LEU      C 1032   1.587   5.645   7.633 -0.1511 -0.4327  0.1029
   98LEU      O 1033   1.599   5.698   7.743 -0.3278 -0.6712  0.2357
   99ASP      N 1034   1.699   5.598   7.575 -0.0206  0.1380 -0.1193
   99ASP     HN 1035   1.687   5.566   7.481 -0.4979 -0.7131  0.2193
   99ASP     CA 1036   1.831   5.606   7.630  0.0114  0.1092 -0.1906
   99ASP     HA 1037   1.823   5.557   7.726 -3.3882  0.0323 -0.3678
   99ASP     CB 1038   1.928   5.530   7.539 -0.1646 -0.2224 -0.1019
   99ASP    HB1 1039   1.946   5.570   7.437 -0.3491 -0.3533 -0.1871
   99ASP    HB2 1040   1.874   5.434   7.521 -1.2623 -0.6532  4.3446
   99ASP     CG 1041   2.053   5.484   7.614 -0.2423 -0.1933  0.0454
   99ASP    OD1 1042   2.137   5.416   7.550 -0.6342 -0.0641 -0.6245
   99ASP    OD2 1043   2.066   5.496   7.738  0.3337  0.1067 -0.0422
   99ASP      C 1044   1.873   5.744   7.668  0.1017 -0.0437  0.2634
   99ASP      O 1045   1.907   5.772   7.783 -0.1655 -0.0645  0.3497
  100LEU      N 1046   1.851   5.841   7.578 -0.2466  0.2251  0.6313
  100LEU     HN 1047   1.817   5.816   7.488  1.2080  0.0600  0.0971
  100LEU     CA 1048   1.868   5.981   7.606 -0.5401  0.4829 -0.4401
  100LEU     HA 1049   1.970   5.986   7.639 -0.8268 -0.7262  0.7595
  100LEU     CB 1050   1.850   6.056   7.473 -0.1708 -0.1390 -0.8455
  100LEU    HB1 1051   1.748   6.051   7.429  0.1740  2.2076 -2.0571
  100LEU    HB2 1052   1.921   6.002   7.406  1.5457 -0.4135  1.1079
  100LEU     CG 1053   1.887   6.205   7.471  0.3263 -0.2565 -0.5011
  100LEU     HG 1054   1.815   6.261   7.534  3.5473  0.5010  2.8929
  100LEU    CD1 1055   2.027   6.228   7.530  0.0407  0.1878  0.0164
  100LEU   HD11 1056   2.069   6.331   7.527  0.8308 -0.0018  2.6189
  100LEU   HD12 1057   2.100   6.167   7.472  0.8818 -1.2482  2.4316
  100LEU   HD13 1058   2.029   6.193   7.635 -0.8527 -1.3173 -0.4533
  100LEU    CD2 1059   1.870   6.259   7.328 -0.5300  0.1553 -0.2494
  100LEU   HD21 1060   1.961   6.227   7.274 -1.1680  0.8001 -1.7440
  100LEU   HD22 1061   1.859   6.370   7.323 -3.4266 -0.1003 -1.1915
  100LEU   HD23 1062   1.776   6.221   7.283  0.4885 -0.0322 -2.2836
  100LEU      C 1063   1.784   6.044   7.712  0.1617  0.5778  0.0612
  100LEU      O 1064   1.818   6.144   7.775  0.1843  0.6314 -0.0356
  101VAL      N 1065   1.660   5.994   7.723  0.5330 -0.3968 -0.0867
  101VAL     HN 1066   1.625   5.916   7.671  1.2976 -0.9079  0.1427
  101VAL     CA 1067   1.567   6.037   7.822 -0.0416 -1.1884 -0.2675
  101VAL     HA 1068   1.559   6.143   7.800  0.1829 -0.8351  1.2447
  101VAL     CB 1069   1.427   5.990   7.796 -0.3358 -0.5645  0.1441
  101VAL     HB 1070   1.424   5.881   7.771 -0.3681  0.1619 -3.4083
  101VAL    CG1 1071   1.341   6.025   7.919 -0.2218 -0.0404  0.0759
  101VAL   HG11 1072   1.381   5.973   8.009 -1.7814  1.0338  1.4513
  101VAL   HG12 1073   1.235   5.995   7.910 -0.8238  1.9435  0.1479
  101VAL   HG13 1074   1.345   6.131   7.950 -0.1150  0.5045 -1.7063
  101VAL    CG2 1075   1.368   6.066   7.677  0.1918  0.1267  0.3211
  101VAL   HG21 1076   1.440   6.080   7.593  1.6151 -0.6616  1.3696
  101VAL   HG22 1077   1.335   6.168   7.706 -1.6988 -0.4667  0.3595
  101VAL   HG23 1078   1.281   6.012   7.634  0.6394 -1.7555  1.6751
  101VAL      C 1079   1.623   6.024   7.959 -0.4714  0.4032  0.0872
  101VAL      O 1080   1.603   6.104   8.051  0.2785  0.2274  0.4141
  102ARG      N 1081   1.691   5.911   7.984 -0.4681  0.4107  0.1130
  102ARG     HN 1082   1.705   5.839   7.916  4.1257  1.0995 -0.0112
  102ARG     CA 1083   1.749   5.869   8.108  0.1601  0.1602 -0.2565
  102ARG     HA 1084   1.688   5.912   8.187  0.1382 -0.7435  0.2376
  102ARG     CB 1085   1.742   5.717   8.132 -0.1520  0.1981 -0.0980
  102ARG    HB1 1086   1.640   5.674   8.137 -0.7882  1.1180 -3.1323
  102ARG    HB2 1087   1.789   5.695   8.230 -1.2838  1.2714  0.7303
  102ARG     CG 1088   1.804   5.626   8.026 -0.1255 -0.3955  0.4219
  102ARG    HG1 1089   1.909   5.663   8.020 -0.3209 -0.0239 -1.2441
  102ARG    HG2 1090   1.763   5.652   7.926 -1.8808  0.8415  1.4074
  102ARG     CD 1091   1.813   5.476   8.056  0.0323 -0.5990 -0.6013
  102ARG    HD1 1092   1.711   5.433   8.057  0.2471 -1.1182 -0.8184
  102ARG    HD2 1093   1.860   5.463   8.156 -1.7664 -2.7911  0.0168
  102ARG     NE 1094   1.888   5.415   7.943  0.2410  0.0586 -0.8253
  102ARG     HE 1095   1.941   5.464   7.873 -1.8566  1.4489 -1.5251
  102ARG     CZ 1096   1.933   5.286   7.955  0.3117  0.1435 -0.1496
  102ARG    NH1 1097   1.898   5.207   8.061  0.5680  0.2176 -0.0096
  102ARG   HH11 1098   1.834   5.234   8.132  1.2902 -3.4930  2.3322
  102ARG   HH12 1099   1.939   5.116   8.061  1.3633  0.5654  0.0754
  102ARG    NH2 1100   2.013   5.233   7.859  0.1488 -0.5921  0.1185
  102ARG   HH21 1101   2.051   5.292   7.788  0.2379  1.2776  1.6408
  102ARG   HH22 1102   2.049   5.140   7.849  0.3345 -0.4385 -0.7714
  102ARG      C 1103   1.886   5.918   8.137 -0.1833  0.9583  0.0634
  102ARG      O 1104   1.944   5.905   8.245  0.6543 -0.3507 -0.5189
  103LEU      N 1105   1.947   5.972   8.030 -0.2492  0.2979 -0.3080
  103LEU     HN 1106   1.915   5.975   7.935 -0.0428  2.7138 -0.3634
  103LEU     CA 1107   2.046   6.071   8.056 -0.0912  0.0996 -0.1530
  103LEU     HA 1108   2.122   6.019   8.112 -0.0708  0.4713  0.1737
  103LEU     CB 1109   2.105   6.124   7.924 -0.2984  0.3010 -0.1659
  103LEU    HB1 1110   2.035   6.189   7.868 -0.4684 -2.7568 -3.8795
  103LEU    HB2 1111   2.121   6.035   7.861  0.8493  0.6735 -0.4203
  103LEU     CG 1112   2.239   6.200   7.923 -0.2124  0.1499 -0.0818
  103LEU     HG 1113   2.240   6.286   7.994  0.2319  0.9156 -1.0005
  103LEU    CD1 1114   2.356   6.105   7.955 -0.7154 -0.4723 -0.0671
  103LEU   HD11 1115   2.352   6.055   8.054  0.2378  0.6533  0.5612
  103LEU   HD12 1116   2.453   6.160   7.948 -1.1925  0.8006  2.2349
  103LEU   HD13 1117   2.364   6.022   7.881  0.4291 -2.0872  1.7766
  103LEU    CD2 1118   2.251   6.255   7.781 -0.2514 -0.0785 -0.1749
  103LEU   HD21 1119   2.169   6.325   7.754  0.7132  0.9663 -0.5019
  103LEU   HD22 1120   2.242   6.173   7.707 -0.6292 -1.0291  0.9104
  103LEU   HD23 1121   2.337   6.319   7.748  0.2744 -1.0126 -0.6511
  103LEU      C 1122   1.999   6.186   8.139 -0.3523  0.0140 -0.1843
  103LEU      O 1123   2.064   6.235   8.231  0.2281 -0.2731 -0.4342
  104TRP      N 1124   1.881   6.238   8.100 -0.4802  0.0126  0.1907
  104TRP     HN 1125   1.823   6.183   8.040  0.7746 -1.3165  0.1377
  104TRP     CA 1126   1.828   6.363   8.145 -0.5025  0.0972 -0.0666
  104TRP     HA 1127   1.913   6.421   8.176  0.6653 -1.4630 -0.2084
  104TRP     CB 1128   1.752   6.421   8.024 -0.5693  0.8760  0.3438
  104TRP    HB1 1129   1.672   6.496   8.044 -0.5503  1.8327 -2.7030
  104TRP    HB2 1130   1.709   6.335   7.968  0.0303  0.9560 -0.2453
  104TRP     CG 1131   1.849   6.487   7.932 -0.5445  0.1972 -0.1253
  104TRP    CD1 1132   1.879   6.459   7.802  0.1228 -0.4611  0.1655
  104TRP    HD1 1133   1.847   6.374   7.744  0.0577  0.5098 -1.2721
  104TRP    NE1 1134   1.961   6.558   7.754 -0.1749 -0.1860  0.2261
  104TRP    HE1 1135   2.025   6.554   7.681 -0.0066  2.6019  0.1291
  104TRP    CE2 1136   1.979   6.655   7.849 -0.2761 -0.1459  0.2043
  104TRP    CD2 1137   1.916   6.609   7.963  0.1196 -0.2829  0.3705
  104TRP    CE3 1138   1.918   6.690   8.073 -0.1772 -0.0351  0.1978
  104TRP    HE3 1139   1.860   6.663   8.159 -2.9086 -0.1319 -1.5586
  104TRP    CZ3 1140   1.980   6.813   8.068  0.5571 -0.3954  0.2498
  104TRP    HZ3 1141   1.958   6.882   8.148 -1.3878 -0.8019  0.1260
  104TRP    CZ2 1142   2.049   6.772   7.845 -0.7941  0.1799  0.5651
  104TRP    HZ2 1143   2.098   6.804   7.754  0.3133  0.8194  1.3623
  104TRP    CH2 1144   2.045   6.855   7.954  0.2337  0.4795  0.3872
  104TRP    HH2 1145   2.089   6.954   7.950  0.5100  0.3624  0.5311
  104TRP      C 1146   1.728   6.358   8.255 -0.1977 -0.0017  0.2065
  104TRP      O 1147   1.701   6.461   8.317  0.3467  0.1223  0.2385
  105GLN      N 1148   1.674   6.239   8.290  0.5269 -0.3477  0.1585
  105GLN     HN 1149   1.694   6.162   8.231 -0.7019 -0.1383 -0.5445
  105GLN     CA 1150   1.582   6.224   8.399 -0.1171 -0.0999 -0.3490
  105GLN     HA 1151   1.582   6.314   8.458  3.4600 -0.1797 -0.0091
  105GLN     CB 1152   1.438   6.191   8.357 -0.6016  0.5577  0.7556
  105GLN    HB1 1153   1.366   6.168   8.439  0.2729 -1.2322  1.0681
  105GLN    HB2 1154   1.445   6.099   8.294  1.0138  0.7332  0.6442
  105GLN     CG 1155   1.374   6.304   8.276 -0.6289  0.3822  0.5319
  105GLN    HG1 1156   1.442   6.324   8.190 -2.2579  0.1342 -0.8512
  105GLN    HG2 1157   1.372   6.397   8.336  2.6990  1.3208 -0.5945
  105GLN     CD 1158   1.234   6.276   8.224 -0.4634  0.1949  0.1769
  105GLN    OE1 1159   1.154   6.195   8.269  0.1414 -0.3927  0.2035
  105GLN    NE2 1160   1.208   6.347   8.111 -0.1763  0.1838  0.1029
  105GLN   HE21 1161   1.112   6.350   8.081  0.0197 -0.8579 -0.7277
  105GLN   HE22 1162   1.281   6.406   8.077  0.7860 -1.1673 -0.2554
  105GLN      C 1163   1.624   6.116   8.492 -0.3249  0.1868  0.0808
  105GLN      O 1164   1.633   5.997   8.460  1.1554  0.2587  0.1516
  106TYR      N 1165   1.652   6.140   8.621 -0.4872 -0.3526  0.2182
  106TYR     HN 1166   1.655   6.234   8.654 -0.3140  0.1409 -1.1491
  106TYR     CA 1167   1.673   6.040   8.722  0.5279 -0.3729 -0.0056
  106TYR     HA 1168   1.709   5.947   8.681  2.4054  1.2381 -2.3539
  106TYR     CB 1169   1.785   6.084   8.818  0.2494  0.2320  0.0486
  106TYR    HB1 1170   1.755   6.169   8.883 -1.5942 -0.9722  0.8606
  106TYR    HB2 1171   1.866   6.107   8.746 -0.6096  0.7091 -0.7931
  106TYR     CG 1172   1.823   5.966   8.901 -0.5663 -0.2629 -0.2698
  106TYR    CD1 1173   1.902   5.867   8.847 -0.0722 -0.2271  0.3786
  106TYR    HD1 1174   1.930   5.868   8.742  1.7161 -1.5885  0.7851
  106TYR    CE1 1175   1.933   5.752   8.915  0.6137 -0.2937 -0.0333
  106TYR    HE1 1176   1.983   5.669   8.868  0.3287  0.1103 -1.0758
  106TYR     CZ 1177   1.888   5.744   9.045  0.0709 -0.1407 -0.2116
  106TYR     OH 1178   1.916   5.630   9.123  0.7284  0.2379  0.1071
  106TYR     HH 1179   1.886   5.551   9.077 -0.1721  0.3064  0.5538
  106TYR    CD2 1180   1.793   5.961   9.035 -0.2365  0.3599 -0.1684
  106TYR    HD2 1181   1.741   6.041   9.085  0.1127 -0.2442  1.1965
  106TYR    CE2 1182   1.825   5.849   9.107 -0.1976  0.0079 -0.7236
  106TYR    HE2 1183   1.809   5.843   9.214 -0.6047  4.1459 -0.3884
  106TYR      C 1184   1.539   6.007   8.778  0.3747  0.3951  0.0949
  106TYR      O 1185   1.503   6.077   8.872  0.4191 -0.2831  0.6163
  107ARG      N 1186   1.460   5.909   8.729  0.1006  0.4267  0.4718
  107ARG     HN 1187   1.480   5.853   8.649 -1.9717 -0.6386  0.6601
  107ARG     CA 1188   1.331   5.875   8.780 -0.1009 -0.0351 -0.3311
  107ARG     HA 1189   1.333   5.900   8.885 -0.0393 -1.7810  0.1025
  107ARG     CB 1190   1.216   5.941   8.702 -0.2078  0.1774  0.0058
  107ARG    HB1 1191   1.126   5.920   8.764 -0.0072 -1.5420 -0.2504
  107ARG    HB2 1192   1.203   5.901   8.600 -1.0242  0.1968  0.0898
  107ARG     CG 1193   1.229   6.093   8.708  0.3389  0.1283  0.1146
  107ARG    HG1 1194   1.329   6.114   8.665  1.5260 -1.8770  1.7422
  107ARG    HG2 1195   1.228   6.119   8.816  1.8004 -2.2994  0.7689
  107ARG     CD 1196   1.122   6.166   8.626 -0.1154  0.2764  0.8226
  107ARG    HD1 1197   1.025   6.154   8.678  0.3753  1.8350  2.1875
  107ARG    HD2 1198   1.121   6.115   8.527  1.4990 -0.1987  1.0157
  107ARG     NE 1199   1.151   6.312   8.616 -0.3330  0.2767  0.1514
  107ARG     HE 1200   1.245   6.343   8.630 -0.7570  2.1045 -0.7588
  107ARG     CZ 1201   1.082   6.401   8.539  0.2884  0.3517 -0.3316
  107ARG    NH1 1202   0.952   6.389   8.496 -0.1020  0.3265  0.8239
  107ARG   HH11 1203   0.928   6.431   8.409  1.5186  0.1614  0.2601
  107ARG   HH12 1204   0.898   6.309   8.523 -1.8053  0.7839 -1.0252
  107ARG    NH2 1205   1.142   6.519   8.507  0.4713  0.3098 -0.1426
  107ARG   HH21 1206   1.237   6.526   8.536 -0.1162  1.7641  1.6551
  107ARG   HH22 1207   1.103   6.574   8.433 -0.2997 -1.3234 -0.9798
  107ARG      C 1208   1.333   5.727   8.770  0.3775 -0.0229 -0.4487
  107ARG      O 1209   1.423   5.670   8.708 -0.1036 -0.7673 -0.4799
  108PRO      N 1210   1.245   5.659   8.837 -0.1991  0.3487 -0.8194
  108PRO     CD 1211   1.173   5.709   8.954  1.1622  0.2569  0.0809
  108PRO    HD1 1212   1.091   5.772   8.913  1.3641  0.2290 -0.3717
  108PRO    HD2 1213   1.233   5.764   9.029 -0.9975  1.3252  1.1129
  108PRO     CA 1214   1.219   5.520   8.812 -0.2715  0.1827  0.1263
  108PRO     HA 1215   1.310   5.472   8.843 -0.9143 -1.3285 -0.2501
  108PRO     CB 1216   1.100   5.493   8.904  0.2203 -0.4362  0.5917
  108PRO    HB1 1217   1.080   5.384   8.912 -0.4291 -0.5214 -1.4885
  108PRO    HB2 1218   1.004   5.519   8.853  0.9086 -2.5273 -2.0224
  108PRO     CG 1219   1.128   5.582   9.026 -0.0227  0.5787 -0.0709
  108PRO    HG1 1220   1.047   5.602   9.099 -0.7070  0.8266 -0.8873
  108PRO    HG2 1221   1.212   5.534   9.082  0.1769  1.4110  0.3593
  108PRO      C 1222   1.195   5.473   8.673  0.4423 -0.4483  0.2147
  108PRO      O 1223   1.185   5.555   8.582  0.0259 -0.6266  0.0916
  109TRP      N 1224   1.176   5.342   8.648 -0.2060 -0.3277  0.0570
  109TRP     HN 1225   1.201   5.283   8.724  0.6576 -1.2839 -0.9182
  109TRP     CA 1226   1.153   5.282   8.520 -0.0192 -0.0816 -0.0918
  109TRP     HA 1227   1.173   5.360   8.447  0.9697 -1.2835 -1.1585
  109TRP     CB 1228   1.261   5.175   8.498  0.2187  0.1145  0.1138
  109TRP    HB1 1229   1.233   5.081   8.551 -1.1359  0.5592  0.2266
  109TRP    HB2 1230   1.361   5.207   8.536  0.7483  1.0672 -1.9435
  109TRP     CG 1231   1.276   5.138   8.354  0.1867 -0.2677  0.2086
  109TRP    CD1 1232   1.237   5.023   8.292 -0.1322 -0.0844  0.0703
  109TRP    HD1 1233   1.186   4.947   8.349 -2.0244  1.0779  0.0135
  109TRP    NE1 1234   1.288   5.014   8.165  0.1221 -0.1847  0.1808
  109TRP    HE1 1235   1.263   4.968   8.083  1.3561 -0.9334  0.1984
  109TRP    CE2 1236   1.361   5.127   8.143 -0.5306  0.1584 -0.2602
  109TRP    CD2 1237   1.355   5.206   8.256  0.3620 -0.4436  0.2259
  109TRP    CE3 1238   1.422   5.325   8.263 -0.1174 -0.1818  0.4315
  109TRP    HE3 1239   1.429   5.395   8.344 -0.4290 -1.5642  1.6941
  109TRP    CZ3 1240   1.488   5.366   8.150 -0.2303 -0.1363  0.3828
  109TRP    HZ3 1241   1.541   5.460   8.154  2.9070 -1.5905 -2.2662
  109TRP    CZ2 1242   1.440   5.166   8.039  0.2804 -0.1635  0.2186
  109TRP    HZ2 1243   1.440   5.098   7.954  1.5346  0.1572 -0.0564
  109TRP    CH2 1244   1.483   5.296   8.032  0.0693 -0.0869  0.3394
  109TRP    HH2 1245   1.539   5.331   7.946  0.3345  0.3190  0.6747
  109TRP      C 1246   1.017   5.223   8.511 -0.0083 -0.0545 -0.4498
  109TRP      O 1247   0.989   5.116   8.564 -0.1654  0.1827 -0.0502
  110ASN      N 1248   0.933   5.288   8.428 -0.0006  0.1853 -0.2711
  110ASN     HN 1249   0.961   5.364   8.370 -3.1215  1.8068  0.1077
  110ASN     CA 1250   0.794   5.254   8.426  0.0493 -0.0113 -0.4255
  110ASN     HA 1251   0.764   5.220   8.524 -1.4096 -2.2569 -1.5637
  110ASN     CB 1252   0.722   5.383   8.383 -0.0999  0.0834  0.0999
  110ASN    HB1 1253   0.612   5.369   8.377  0.0108 -0.3261 -1.3838
  110ASN    HB2 1254   0.750   5.411   8.279 -0.3257  0.3682  0.1150
  110ASN     CG 1255   0.741   5.481   8.498 -0.5508  0.0235  0.2234
  110ASN    OD1 1256   0.695   5.461   8.610  0.0990  0.3808  0.5572
  110ASN    ND2 1257   0.821   5.585   8.463 -0.0526 -0.3549  0.2222
  110ASN   HD21 1258   0.857   5.636   8.542 -0.7128 -0.3929  0.5616
  110ASN   HD22 1259   0.875   5.589   8.379 -1.5815 -0.9190 -0.8265
  110ASN      C 1260   0.750   5.146   8.333  0.0710 -0.6531  0.2976
  110ASN      O 1261   0.632   5.112   8.333 -0.1207 -0.0065 -0.0423
  111PHE      N 1262   0.843   5.082   8.260  0.1084  0.1310 -0.3584
  111PHE     HN 1263   0.939   5.104   8.274  0.4492 -1.6983  0.5815
  111PHE     CA 1264   0.830   4.963   8.181  0.2645 -0.2092  0.1236
  111PHE     HA 1265   0.729   4.951   8.144 -0.1227  0.5655  0.8880
  111PHE     CB 1266   0.928   4.972   8.063  0.1552 -0.2204  0.0324
  111PHE    HB1 1267   0.930   4.877   8.006 -0.5974 -1.2369  1.6454
  111PHE    HB2 1268   1.032   4.984   8.101  0.7039  0.6074 -1.6222
  111PHE     CG 1269   0.915   5.089   7.971  0.1446 -0.0306  0.2732
  111PHE    CD1 1270   0.853   5.065   7.851  0.3461  0.7061  0.0158
  111PHE    HD1 1271   0.798   4.974   7.830 -2.9928  2.0050  2.3431
  111PHE    CE1 1272   0.848   5.170   7.762 -0.4295  0.5215 -0.1699
  111PHE    HE1 1273   0.799   5.148   7.668  0.1479 -0.5043 -0.2569
  111PHE     CZ 1274   0.900   5.294   7.792  0.7791  0.0536 -0.2416
  111PHE     HZ 1275   0.878   5.382   7.733  2.6099  1.2502  0.7639
  111PHE    CD2 1276   0.966   5.212   8.003 -0.1243 -0.0678  0.8425
  111PHE    HD2 1277   1.014   5.224   8.099  0.8913 -2.1842  0.6418
  111PHE    CE2 1278   0.968   5.312   7.909 -0.0740 -0.5196  0.3593
  111PHE    HE2 1279   1.009   5.411   7.926 -0.1911 -0.3775 -0.1621
  111PHE      C 1280   0.861   4.843   8.264  0.9630 -0.2884 -0.2474
  111PHE      O 1281   0.937   4.853   8.360  0.5344 -0.0329  0.0641
  112GLY      N 1282   0.786   4.733   8.243 -0.3449  0.4042  0.6586
  112GLY     HN 1283   0.716   4.730   8.173 -0.4843 -2.2069  0.8269
  112GLY     CA 1284   0.799   4.608   8.311  0.1665  0.0118 -0.1471
  112GLY    HA1 1285   0.736   4.540   8.256 -1.5242  1.7020 -0.4119
  112GLY    HA2 1286   0.766   4.618   8.413 -0.4135 -2.9186  0.0335
  112GLY      C 1287   0.935   4.548   8.315  0.1357 -0.0734 -0.3486
  112GLY      O 1288   1.030   4.588   8.247  0.0177  0.2023 -0.3545
  113ASP      N 1289   0.948   4.445   8.400  0.1833  0.2887  0.0869
  113ASP     HN 1290   0.861   4.415   8.439 -1.5711  0.2848 -3.4515
  113ASP     CA 1291   1.076   4.387   8.426  0.1836  0.1991 -0.1164
  113ASP     HA 1292   1.141   4.471   8.446  0.8112 -0.2618 -0.1896
  113ASP     CB 1293   1.094   4.309   8.558  1.0710 -0.8576 -0.8401
  113ASP    HB1 1294   1.081   4.385   8.638 -0.1909 -2.0703  0.1631
  113ASP    HB2 1295   1.199   4.273   8.556  1.8895  1.3618 -3.0125
  113ASP     CG 1296   1.003   4.189   8.577 -0.4000  0.3598  0.0428
  113ASP    OD1 1297   0.880   4.203   8.554 -0.4659 -0.8189 -0.3888
  113ASP    OD2 1298   1.059   4.085   8.620  0.8755  1.1761  0.3829
  113ASP      C 1299   1.132   4.313   8.310  0.1467 -0.0038 -0.0053
  113ASP      O 1300   1.252   4.329   8.291  0.1150  0.3974  0.1451
  114LEU      N 1301   1.049   4.249   8.224  0.6508 -0.1978 -0.3559
  114LEU     HN 1302   0.956   4.229   8.253  0.9441 -1.0230  0.0599
  114LEU     CA 1303   1.090   4.178   8.107  0.3585 -0.4786 -0.2876
  114LEU     HA 1304   1.175   4.124   8.146 -0.5012 -1.2300  0.5989
  114LEU     CB 1305   0.990   4.075   8.051 -0.3774 -0.1595  0.4060
  114LEU    HB1 1306   0.905   4.129   8.004 -0.3253 -0.2002  0.2635
  114LEU    HB2 1307   0.950   4.015   8.135  1.2185 -1.3756  0.3582
  114LEU     CG 1308   1.046   3.979   7.945  0.0865  0.2314  0.2946
  114LEU     HG 1309   1.097   4.037   7.864  0.3668  0.5458  0.6912
  114LEU    CD1 1310   1.160   3.892   8.001  0.3662  0.2126 -0.2964
  114LEU   HD11 1311   1.115   3.833   8.083 -1.0042 -0.1754 -1.2808
  114LEU   HD12 1312   1.244   3.957   8.033  1.5944 -0.8112 -1.3035
  114LEU   HD13 1313   1.194   3.818   7.925 -1.7058 -0.4526 -0.6429
  114LEU    CD2 1314   0.939   3.891   7.880  0.1751  0.3089  0.0409
  114LEU   HD21 1315   0.899   3.808   7.941 -2.0493  2.1047  1.1729
  114LEU   HD22 1316   0.991   3.850   7.790 -0.4249 -0.5676  0.0800
  114LEU   HD23 1317   0.853   3.955   7.850  0.8875  1.1439 -0.2331
  114LEU      C 1318   1.125   4.278   8.002 -0.1009  0.0571  0.0597
  114LEU      O 1319   1.210   4.251   7.917  0.0178  0.9703 -0.1179
  115LEU      N 1320   1.057   4.394   7.995  0.0950  0.1915  0.3798
  115LEU     HN 1321   0.978   4.401   8.056 -0.2367  1.2796 -0.1467
  115LEU     CA 1322   1.064   4.502   7.901 -0.0757  0.2053  0.3835
  115LEU     HA 1323   1.076   4.463   7.801  0.4821  0.3720  0.3815
  115LEU     CB 1324   0.949   4.603   7.911 -0.4207 -0.1321 -0.1325
  115LEU    HB1 1325   0.991   4.700   7.877  0.4534  0.1626  1.6714
  115LEU    HB2 1326   0.931   4.617   8.020  1.4412 -0.4886  0.2540
  115LEU     CG 1327   0.814   4.566   7.848 -0.2346 -0.3061 -0.4276
  115LEU     HG 1328   0.792   4.459   7.871 -1.3656 -0.1061 -0.5340
  115LEU    CD1 1329   0.704   4.650   7.915 -0.3337 -0.7202 -0.0636
  115LEU   HD11 1330   0.742   4.753   7.935  0.8363 -1.4243  1.5670
  115LEU   HD12 1331   0.682   4.605   8.014 -2.9668  1.1102  0.2894
  115LEU   HD13 1332   0.613   4.643   7.851  1.0333  0.0959 -2.2342
  115LEU    CD2 1333   0.813   4.590   7.696  0.4182  0.4395 -0.3179
  115LEU   HD21 1334   0.716   4.554   7.657  0.0171 -0.7640  1.6327
  115LEU   HD22 1335   0.895   4.529   7.652 -1.1570 -2.7720  0.8485
  115LEU   HD23 1336   0.820   4.696   7.663 -0.5916 -0.3388 -3.3426
  115LEU      C 1337   1.193   4.574   7.921 -0.2489  0.6079  0.0477
  115LEU      O 1338   1.277   4.593   7.833  0.1208 -0.1043  0.2392
  116CYS      N 1339   1.227   4.592   8.050  0.3418 -0.5554  0.0652
  116CYS     HN 1340   1.159   4.580   8.122  0.9050  1.0270  0.9108
  116CYS     CA 1341   1.353   4.636   8.100  0.2166  0.1802 -0.2483
  116CYS     HA 1342   1.359   4.738   8.067 -1.1731  0.9644  1.7029
  116CYS     CB 1343   1.349   4.643   8.254  0.3824  0.1196 -0.2394
  116CYS    HB1 1344   1.306   4.548   8.291 -2.7965  1.5768  0.2325
  116CYS    HB2 1345   1.282   4.729   8.277  0.0858 -0.3932  0.8526
  116CYS     SG 1346   1.507   4.661   8.342 -0.1355 -0.0283  0.7350
  116CYS      C 1347   1.470   4.559   8.049  0.6394  0.3611  0.4348
  116CYS      O 1348   1.566   4.611   7.993  0.4388  0.5373  0.2542
  117LYS      N 1349   1.468   4.425   8.063  0.4353  0.3381  0.1924
  117LYS     HN 1350   1.394   4.384   8.115 -1.0938  1.7372 -0.7737
  117LYS     CA 1351   1.564   4.333   8.012  0.1014  0.0421  0.0965
  117LYS     HA 1352   1.658   4.354   8.060 -0.4498  0.7468  0.8963
  117LYS     CB 1353   1.527   4.189   8.054  0.1944 -0.0078  0.0093
  117LYS    HB1 1354   1.585   4.121   7.988  2.6881  0.5019  1.5331
  117LYS    HB2 1355   1.417   4.179   8.046  0.3560 -4.2552  0.9063
  117LYS     CG 1356   1.558   4.162   8.201  0.4203  0.0072 -0.0338
  117LYS    HG1 1357   1.508   4.246   8.254 -0.8151 -0.1017 -0.9875
  117LYS    HG2 1358   1.666   4.160   8.227  0.3987 -2.8667  0.1771
  117LYS     CD 1359   1.494   4.033   8.254 -0.1084 -0.0874 -0.8753
  117LYS    HD1 1360   1.532   3.946   8.197  1.1562  0.7217 -1.3128
  117LYS    HD2 1361   1.390   4.036   8.216  0.4528 -2.7241 -2.8878
  117LYS     CE 1362   1.523   4.010   8.403  0.2955  0.7722 -0.8131
  117LYS    HE1 1363   1.459   3.930   8.446  0.6243 -0.4749 -2.5446
  117LYS    HE2 1364   1.493   4.093   8.470 -3.0936  1.5235 -2.9832
  117LYS     NZ 1365   1.665   3.972   8.424 -0.2972 -0.8345  0.5309
  117LYS    HZ1 1366   1.733   4.050   8.411  0.0950 -0.3483  4.4758
  117LYS    HZ2 1367   1.692   3.891   8.365 -2.3882 -0.6663 -0.7507
  117LYS    HZ3 1368   1.676   3.940   8.522  1.0171 -0.2081  0.6016
  117LYS      C 1369   1.588   4.333   7.865 -0.2133 -0.0510  0.0447
  117LYS      O 1370   1.698   4.345   7.812  0.0502 -0.6168  0.4563
  118LEU      N 1371   1.478   4.329   7.787 -0.1624  0.0465 -0.0322
  118LEU     HN 1372   1.390   4.321   7.833  0.5700 -0.1441  1.4040
  118LEU     CA 1373   1.475   4.314   7.645 -0.5595  0.2514 -0.0440
  118LEU     HA 1374   1.544   4.238   7.612  0.8450  1.0559  0.9427
  118LEU     CB 1375   1.334   4.287   7.589 -0.5168 -0.2808  0.0994
  118LEU    HB1 1376   1.341   4.303   7.479  0.5515 -0.5552  0.1212
  118LEU    HB2 1377   1.267   4.369   7.622  1.1732  0.8225  0.9159
  118LEU     CG 1378   1.282   4.144   7.608  0.0125 -0.5593 -0.4916
  118LEU     HG 1379   1.295   4.101   7.710 -0.9111 -0.2647 -0.2328
  118LEU    CD1 1380   1.130   4.155   7.584  0.0970  0.0338 -0.7535
  118LEU   HD11 1381   1.069   4.188   7.670 -1.4831 -0.4887 -1.6245
  118LEU   HD12 1382   1.089   4.055   7.557 -4.3309  1.5046 -0.3011
  118LEU   HD13 1383   1.101   4.217   7.496 -2.4890 -2.1322 -1.5688
  118LEU    CD2 1384   1.346   4.037   7.518  0.2799 -0.6150 -0.2365
  118LEU   HD21 1385   1.293   3.942   7.537 -1.1275  0.4849  1.6433
  118LEU   HD22 1386   1.457   4.040   7.516  0.2792  0.4988  0.4905
  118LEU   HD23 1387   1.322   4.065   7.413  0.2289  1.6827  0.3277
  118LEU      C 1388   1.532   4.437   7.583 -0.1590 -0.0592 -0.3003
  118LEU      O 1389   1.605   4.434   7.484  0.1537  0.2989 -0.0834
  119PHE      N 1390   1.510   4.556   7.642  0.3493  0.0236 -0.2763
  119PHE     HN 1391   1.447   4.556   7.719  0.7436 -3.0109  0.1549
  119PHE     CA 1392   1.562   4.677   7.586 -0.4653  0.4746 -0.0687
  119PHE     HA 1393   1.523   4.685   7.485 -3.6968 -0.2849  0.9827
  119PHE     CB 1394   1.502   4.786   7.677 -0.3536  0.0891  0.4689
  119PHE    HB1 1395   1.540   4.759   7.778  1.5557 -3.1276 -0.9449
  119PHE    HB2 1396   1.392   4.782   7.668 -0.3718 -1.5311  1.0813
  119PHE     CG 1397   1.549   4.923   7.642 -0.2135 -0.0511  0.1032
  119PHE    CD1 1398   1.512   4.975   7.520  0.1687 -0.1609 -0.0617
  119PHE    HD1 1399   1.452   4.923   7.447  0.7763  0.5821 -1.1091
  119PHE    CE1 1400   1.543   5.103   7.482  0.6172 -0.3248 -0.2559
  119PHE    HE1 1401   1.505   5.152   7.394 -1.0617 -1.4603 -0.2087
  119PHE     CZ 1402   1.622   5.178   7.565  0.2939 -0.1921 -0.0660
  119PHE     HZ 1403   1.632   5.281   7.531  1.1189 -0.2885 -0.1393
  119PHE    CD2 1404   1.616   5.008   7.727 -0.5079  0.1864  0.0976
  119PHE    HD2 1405   1.643   4.957   7.818  1.6015 -1.2407 -1.2271
  119PHE    CE2 1406   1.666   5.130   7.686 -0.1226  0.0608  0.1874
  119PHE    HE2 1407   1.732   5.188   7.748  0.0323 -0.0686  0.1426
  119PHE      C 1408   1.711   4.684   7.583 -0.3987 -0.8897 -0.8094
  119PHE      O 1409   1.781   4.727   7.492  0.0046 -0.1336 -0.1544
  120GLN      N 1410   1.777   4.646   7.693 -0.0093  0.0299 -0.7143
  120GLN     HN 1411   1.722   4.636   7.776  0.1621  0.2405 -0.5745
  120GLN     CA 1412   1.918   4.629   7.714 -0.1358 -0.0993  0.0548
  120GLN     HA 1413   1.974   4.713   7.677  1.5160 -0.6682  1.1353
  120GLN     CB 1414   1.939   4.614   7.866  0.8943  0.0693 -0.0680
  120GLN    HB1 1415   2.037   4.573   7.898  0.0468 -0.0304  2.5871
  120GLN    HB2 1416   1.861   4.546   7.906 -0.1322 -0.1630 -2.3369
  120GLN     CG 1417   1.938   4.746   7.944 -0.7462  0.1764 -0.2352
  120GLN    HG1 1418   1.971   4.716   8.046  0.4575 -1.5011 -1.0513
  120GLN    HG2 1419   1.837   4.786   7.965 -0.9469 -1.1924  1.6735
  120GLN     CD 1420   2.028   4.855   7.888 -0.1806 -0.4929 -0.6581
  120GLN    OE1 1421   1.987   4.960   7.839  0.6571  0.2078  0.1152
  120GLN    NE2 1422   2.161   4.841   7.909 -0.3355 -0.3536  0.4859
  120GLN   HE21 1423   2.184   4.757   7.958 -1.5681 -0.7024  0.5061
  120GLN   HE22 1424   2.229   4.914   7.900  0.3854 -0.8852  1.3971
  120GLN      C 1425   1.980   4.517   7.637  0.3860  0.1631  0.0886
  120GLN      O 1426   2.084   4.538   7.575  0.1431 -0.4406 -0.5342
  121PHE      N 1427   1.915   4.399   7.631  0.8885 -0.0981 -0.2149
  121PHE     HN 1428   1.830   4.382   7.679  0.5637  0.9403 -0.3829
  121PHE     CA 1429   1.949   4.281   7.557  0.1754 -0.3479 -0.1491
  121PHE     HA 1430   2.042   4.242   7.595  1.3752 -1.7390 -4.0274
  121PHE     CB 1431   1.833   4.184   7.582  0.0038 -0.1524 -0.1779
  121PHE    HB1 1432   1.738   4.238   7.563 -0.6811 -1.5696 -1.0407
  121PHE    HB2 1433   1.822   4.160   7.690 -0.1563 -2.9958 -0.7340
  121PHE     CG 1434   1.832   4.055   7.506 -0.2744 -0.1668 -0.1525
  121PHE    CD1 1435   1.931   3.964   7.538 -0.1292  0.1269  0.2484
  121PHE    HD1 1436   1.991   3.973   7.627 -0.3845 -2.8687  0.8132
  121PHE    CE1 1437   1.942   3.853   7.458 -1.2304 -0.3370  0.7215
  121PHE    HE1 1438   2.020   3.783   7.486  2.3915  2.7876 -0.7877
  121PHE     CZ 1439   1.861   3.841   7.348 -0.0629  0.2269 -0.2209
  121PHE     HZ 1440   1.870   3.754   7.284 -1.0772 -0.3795  0.4311
  121PHE    CD2 1441   1.751   4.047   7.396 -0.7687 -0.0494  0.2019
  121PHE    HD2 1442   1.679   4.125   7.377 -0.3689  0.5229  0.9990
  121PHE    CE2 1443   1.770   3.938   7.314 -0.2015  0.1831  0.0219
  121PHE    HE2 1444   1.715   3.931   7.221  0.3956 -0.6207 -0.2797
  121PHE      C 1445   1.973   4.308   7.412 -0.1526  0.0815 -0.1278
  121PHE      O 1446   2.076   4.274   7.355 -0.2343 -0.2073 -0.1043
  122VAL      N 1447   1.883   4.377   7.341 -0.0895  0.6534  0.3356
  122VAL     HN 1448   1.802   4.412   7.388  0.0887  1.9975 -0.3036
  122VAL     CA 1449   1.888   4.384   7.198 -0.1592 -0.2729  0.2838
  122VAL     HA 1450   1.920   4.283   7.175  0.2546  0.0897 -0.7770
  122VAL     CB 1451   1.756   4.400   7.128 -0.0274  0.1379  0.1283
  122VAL     HB 1452   1.694   4.312   7.155  0.4073 -0.9397 -2.0732
  122VAL    CG1 1453   1.686   4.532   7.161 -0.4493 -0.1846  0.5410
  122VAL   HG11 1454   1.652   4.521   7.266  2.2451 -1.5706  1.3553
  122VAL   HG12 1455   1.600   4.554   7.093  0.1720 -0.4772 -0.3587
  122VAL   HG13 1456   1.757   4.618   7.155  1.2121 -1.4760  1.0291
  122VAL    CG2 1457   1.771   4.394   6.975 -0.1809  0.0205  0.1177
  122VAL   HG21 1458   1.865   4.341   6.950 -0.6476 -0.3277 -0.9782
  122VAL   HG22 1459   1.780   4.491   6.921  0.3006 -0.5428 -0.8470
  122VAL   HG23 1460   1.691   4.337   6.922  1.2605 -2.3881  0.3931
  122VAL      C 1461   1.993   4.481   7.155  0.1878 -0.7193  0.1115
  122VAL      O 1462   2.054   4.466   7.049 -0.3895  0.6086 -0.4368
  123SER      N 1463   2.029   4.575   7.244  0.8498 -0.6587 -0.2150
  123SER     HN 1464   1.989   4.574   7.335  1.7694 -1.0150  0.1907
  123SER     CA 1465   2.137   4.666   7.229  0.0681  0.3827  0.3310
  123SER     HA 1466   2.122   4.712   7.132  0.1982  0.2286  0.2369
  123SER     CB 1467   2.142   4.780   7.332 -0.2124  0.5863  0.1234
  123SER    HB1 1468   2.182   4.742   7.429 -1.2956 -0.8129  0.0698
  123SER    HB2 1469   2.040   4.821   7.349 -1.2406 -0.9678 -1.8348
  123SER     OG 1470   2.214   4.893   7.287  0.0835  0.1854 -0.4071
  123SER    HG1 1471   2.306   4.875   7.309 -0.2765 -2.8677 -0.9338
  123SER      C 1472   2.275   4.609   7.225 -0.0906  0.0162  0.1210
  123SER      O 1473   2.348   4.628   7.128 -0.3655 -0.5199 -0.2005
  124GLU      N 1474   2.305   4.523   7.324 -0.1915  0.1708  0.2852
  124GLU     HN 1475   2.229   4.508   7.387 -1.7554  2.6325 -0.8611
  124GLU     CA 1476   2.421   4.440   7.333 -0.2977 -0.0101  0.0009
  124GLU     HA 1477   2.510   4.501   7.330  0.2227 -0.7911 -0.7816
  124GLU     CB 1478   2.420   4.377   7.473 -0.3770  0.4373  0.2067
  124GLU    HB1 1479   2.492   4.292   7.469 -0.7804 -0.0978  2.8621
  124GLU    HB2 1480   2.322   4.324   7.477 -0.3058  0.3139  0.3027
  124GLU     CG 1481   2.430   4.472   7.591 -0.1674  0.5469  0.1003
  124GLU    HG1 1482   2.428   4.417   7.687  0.1477 -2.0657 -1.3142
  124GLU    HG2 1483   2.347   4.546   7.587  0.0774  0.8350  0.2713
  124GLU     CD 1484   2.565   4.543   7.589  0.1181  0.0023 -0.0813
  124GLU    OE1 1485   2.672   4.476   7.593  0.1626  0.0666 -0.2035
  124GLU    OE2 1486   2.568   4.669   7.591 -0.2723  0.0081  0.2350
  124GLU      C 1487   2.436   4.338   7.225  0.0176  0.0993 -0.0611
  124GLU      O 1488   2.545   4.314   7.175  0.1348 -0.0542  0.2651
  125SER      N 1489   2.325   4.278   7.179  0.0737 -0.1997  0.1855
  125SER     HN 1490   2.238   4.289   7.226  0.2712 -1.1800  0.8020
  125SER     CA 1491   2.333   4.205   7.056 -0.0133 -0.0387  0.0831
  125SER     HA 1492   2.407   4.127   7.066  0.2627 -0.0419 -1.7227
  125SER     CB 1493   2.209   4.118   7.034  0.2345 -0.2047 -0.6857
  125SER    HB1 1494   2.231   4.044   6.953  0.3449 -1.3631  0.3742
  125SER    HB2 1495   2.120   4.183   7.015  0.8412  0.5261 -1.0775
  125SER     OG 1496   2.189   4.050   7.157 -0.0218  0.1189 -0.5474
  125SER    HG1 1497   2.156   4.103   7.230  0.7118 -2.2415  1.6558
  125SER      C 1498   2.363   4.278   6.930  0.3476 -0.2112  0.0672
  125SER      O 1499   2.452   4.231   6.859  0.2056 -0.0130 -0.2451
  126CYS      N 1500   2.300   4.395   6.907 -0.0519 -0.5233 -0.4365
  126CYS     HN 1501   2.221   4.434   6.954  0.0329  0.3888 -1.0359
  126CYS     CA 1502   2.340   4.476   6.797 -0.2211  0.3550  0.1387
  126CYS     HA 1503   2.330   4.410   6.712  0.4181 -1.6749  1.5651
  126CYS     CB 1504   2.242   4.595   6.796  0.0065  0.5427 -0.1765
  126CYS    HB1 1505   2.275   4.678   6.730  1.4564 -0.9142 -1.3848
  126CYS    HB2 1506   2.237   4.634   6.900  0.8015 -1.9655  0.8738
  126CYS     SG 1507   2.078   4.529   6.750 -0.0332  0.4396  0.1092
  126CYS    HG1 1508   2.042   4.488   6.870 -2.2810 -0.6569 -0.8761
  126CYS      C 1509   2.479   4.530   6.798 -0.0917  0.0257 -0.0526
  126CYS      O 1510   2.547   4.544   6.697 -0.3149  0.4531 -0.1456
  127THR      N 1511   2.537   4.550   6.917  0.3045 -0.7982 -0.0975
  127THR     HN 1512   2.476   4.549   6.996  2.2910  0.1894  1.5912
  127THR     CA 1513   2.670   4.599   6.937  0.0053 -0.2301  0.5463
  127THR     HA 1514   2.696   4.694   6.893 -0.6111 -0.9102 -1.3635
  127THR     CB 1515   2.698   4.627   7.082 -0.1462  0.0470  0.5234
  127THR     HB 1516   2.686   4.534   7.143  0.1293 -0.1855  0.2268
  127THR    OG1 1517   2.605   4.721   7.132 -0.4858 -0.2385  0.4341
  127THR    HG1 1518   2.524   4.710   7.082 -1.0615  1.8574  0.7794
  127THR    CG2 1519   2.836   4.689   7.110 -0.0935  0.0596  0.2321
  127THR   HG21 1520   2.859   4.707   7.217  1.9683 -2.4885  0.3315
  127THR   HG22 1521   2.843   4.784   7.053  1.5732 -0.2841 -0.1930
  127THR   HG23 1522   2.909   4.618   7.065 -0.0068  1.2026 -1.5192
  127THR      C 1523   2.769   4.500   6.886 -0.4962 -0.0573 -0.7797
  127THR      O 1524   2.872   4.537   6.831  0.0330 -0.1605  0.1241
  128TYR      N 1525   2.743   4.372   6.916 -0.0545  0.0793  0.1902
  128TYR     HN 1526   2.662   4.341   6.965 -0.2071 -0.0279 -0.1324
  128TYR     CA 1527   2.817   4.265   6.856 -0.0109  0.4208 -0.3659
  128TYR     HA 1528   2.922   4.288   6.864  0.7121 -2.2512 -1.2081
  128TYR     CB 1529   2.787   4.132   6.926 -0.1387  0.4194 -0.4234
  128TYR    HB1 1530   2.840   4.050   6.873 -0.9919 -0.6814  0.3521
  128TYR    HB2 1531   2.678   4.109   6.915 -0.7896  1.5868  2.5783
  128TYR     CG 1532   2.824   4.127   7.071 -0.0316  0.8039 -0.4356
  128TYR    CD1 1533   2.950   4.158   7.114  0.1483 -0.8411  0.3021
  128TYR    HD1 1534   3.022   4.200   7.045  0.3118 -2.1927 -0.3944
  128TYR    CE1 1535   2.995   4.149   7.244  0.3213 -0.9283  0.2381
  128TYR    HE1 1536   3.090   4.198   7.257 -0.0634 -0.2471  0.5358
  128TYR     CZ 1537   2.905   4.096   7.334  0.1645 -0.7668  0.1789
  128TYR     OH 1538   2.939   4.086   7.470 -0.6124  0.2842  0.4609
  128TYR     HH 1539   3.032   4.109   7.480 -0.5996  1.2464 -1.5204
  128TYR    CD2 1540   2.737   4.082   7.168  0.2743  0.7178 -0.2032
  128TYR    HD2 1541   2.636   4.065   7.135  1.2981 -1.3912 -2.6188
  128TYR    CE2 1542   2.776   4.066   7.299  0.0264  0.2229 -0.1870
  128TYR    HE2 1543   2.714   4.025   7.377  2.4858  2.3646  3.1918
  128TYR      C 1544   2.792   4.244   6.711  0.1232 -0.1425 -0.3119
  128TYR      O 1545   2.886   4.224   6.634  0.2825  0.3226 -0.2467
  129ALA      N 1546   2.664   4.240   6.668  0.0071  0.1554 -0.0029
  129ALA     HN 1547   2.594   4.246   6.738 -1.9092  0.3362 -1.8453
  129ALA     CA 1548   2.624   4.219   6.532  0.3737  0.1322 -0.1098
  129ALA     HA 1549   2.664   4.123   6.505 -3.1453 -2.0960  1.9361
  129ALA     CB 1550   2.470   4.217   6.525  0.3559 -0.2476  0.4059
  129ALA    HB1 1551   2.423   4.184   6.620  1.2009 -1.2691  0.4865
  129ALA    HB2 1552   2.432   4.147   6.448 -1.3989  0.3225  0.7200
  129ALA    HB3 1553   2.425   4.316   6.506 -0.1096 -0.8004 -1.5531
  129ALA      C 1554   2.671   4.324   6.436  0.5550  0.2743  0.1321
  129ALA      O 1555   2.722   4.285   6.331 -0.0073 -0.1010 -0.0079
  130THR      N 1556   2.661   4.455   6.460 -0.2212  0.2439  0.0070
  130THR     HN 1557   2.614   4.488   6.542 -1.1788 -2.8044  0.8128
  130THR     CA 1558   2.726   4.549   6.373  0.0207  0.0806  0.0100
  130THR     HA 1559   2.664   4.531   6.286 -2.5648  0.0144  1.7247
  130THR     CB 1560   2.699   4.692   6.411 -0.0121  0.0983 -0.0806
  130THR     HB 1561   2.590   4.704   6.429 -0.2579  0.1043 -1.4459
  130THR    OG1 1562   2.737   4.784   6.309  0.2016 -0.4245 -0.4771
  130THR    HG1 1563   2.673   4.772   6.238 -1.9911 -0.1423  1.3303
  130THR    CG2 1564   2.774   4.725   6.541  0.1764 -0.1444 -0.1273
  130THR   HG21 1565   2.748   4.642   6.610 -0.7836 -1.4666 -1.9767
  130THR   HG22 1566   2.719   4.815   6.576 -1.0396 -1.8852  2.7763
  130THR   HG23 1567   2.882   4.740   6.518 -0.0048  1.2355 -0.1481
  130THR      C 1568   2.869   4.523   6.343  0.2228  0.5969  0.5058
  130THR      O 1569   2.907   4.524   6.226 -0.1412 -0.0353  0.3792
  131VAL      N 1570   2.947   4.491   6.448 -0.1171 -0.2898  0.4936
  131VAL     HN 1571   2.906   4.494   6.539  0.7801  2.1331  0.8736
  131VAL     CA 1572   3.085   4.460   6.430 -0.0941 -0.0094  0.1896
  131VAL     HA 1573   3.130   4.543   6.378  1.0339 -0.3553  0.5903
  131VAL     CB 1574   3.157   4.456   6.562  0.3087 -0.2170 -0.0327
  131VAL     HB 1575   3.101   4.387   6.628 -0.8374 -0.1136 -0.8519
  131VAL    CG1 1576   3.297   4.394   6.563  0.5115  0.2299 -0.2460
  131VAL   HG11 1577   3.341   4.407   6.664  2.0413  1.4789 -1.0227
  131VAL   HG12 1578   3.369   4.447   6.497 -0.3724 -0.6101 -1.9540
  131VAL   HG13 1579   3.299   4.286   6.537  0.1294 -0.7617  3.3533
  131VAL    CG2 1580   3.147   4.594   6.630 -0.3422 -0.1257 -0.3032
  131VAL   HG21 1581   3.207   4.588   6.723 -1.3999 -1.8266  0.3132
  131VAL   HG22 1582   3.045   4.633   6.652 -0.5295  1.2512 -3.1362
  131VAL   HG23 1583   3.198   4.665   6.561  3.2487 -2.3329 -0.1856
  131VAL      C 1584   3.119   4.342   6.346  0.0705  0.0076  0.2329
  131VAL      O 1585   3.206   4.337   6.258  0.2029 -0.2955  0.3779
  132LEU      N 1586   3.030   4.242   6.353 -0.2121  0.2131 -0.3148
  132LEU     HN 1587   2.956   4.229   6.418 -0.3583 -1.3051 -0.7429
  132LEU     CA 1588   3.053   4.122   6.279  0.8621  0.4994 -0.4697
  132LEU     HA 1589   3.159   4.105   6.274  1.1829  2.2237 -0.1264
  132LEU     CB 1590   2.997   3.999   6.353  0.1837  1.0176 -0.1057
  132LEU    HB1 1591   3.004   3.917   6.279  1.6653  2.9936 -2.2871
  132LEU    HB2 1592   2.890   4.010   6.381  0.2282 -2.6106  2.1134
  132LEU     CG 1593   3.082   3.963   6.477 -0.2200  0.0404 -0.1039
  132LEU     HG 1594   3.095   4.064   6.522  1.8883  0.3997 -1.3566
  132LEU    CD1 1595   3.006   3.873   6.576 -0.4265  0.3821  0.0486
  132LEU   HD11 1596   2.899   3.902   6.575 -0.8157 -0.9838  0.3061
  132LEU   HD12 1597   3.036   3.875   6.683  2.1694 -0.8864 -0.5648
  132LEU   HD13 1598   3.016   3.767   6.546 -0.6298  0.7024 -1.2127
  132LEU    CD2 1599   3.227   3.920   6.451 -0.0539  0.4806  0.0936
  132LEU   HD21 1600   3.222   3.824   6.395  2.5153 -1.5362  2.9822
  132LEU   HD22 1601   3.276   3.916   6.551  0.1378 -1.7898 -0.0493
  132LEU   HD23 1602   3.278   3.989   6.380 -1.6490 -0.1114 -1.6978
  132LEU      C 1603   2.993   4.126   6.143 -0.4990 -0.2433  0.0820
  132LEU      O 1604   3.039   4.059   6.051 -0.1311  0.4128 -0.2176
  133THR      N 1605   2.889   4.209   6.123  0.5642  0.9364 -0.6880
  133THR     HN 1606   2.851   4.257   6.201  0.0926 -1.3358  0.5542
  133THR     CA 1607   2.822   4.235   5.999 -0.3358 -0.6192 -0.5473
  133THR     HA 1608   2.809   4.140   5.948  0.4031 -0.6349 -0.7217
  133THR     CB 1609   2.686   4.297   6.010 -0.0315 -0.0451 -0.0238
  133THR     HB 1610   2.681   4.406   6.031 -0.7320  0.5085 -2.7474
  133THR    OG1 1611   2.600   4.223   6.095 -0.1466 -0.7715 -0.7641
  133THR    HG1 1612   2.610   4.252   6.186  2.5760 -2.9634 -0.2239
  133THR    CG2 1613   2.622   4.280   5.872  0.3664  0.7806 -0.3209
  133THR   HG21 1614   2.522   4.328   5.881 -0.1006 -0.0512 -0.9412
  133THR   HG22 1615   2.605   4.172   5.849 -1.5932  0.8428  0.6788
  133THR   HG23 1616   2.682   4.324   5.789 -0.1175 -1.3345 -1.8964
  133THR      C 1617   2.907   4.322   5.912 -0.0376 -0.1188  0.2316
  133THR      O 1618   2.916   4.297   5.792 -0.2967 -0.2855  0.2443
  134ILE      N 1619   2.979   4.421   5.968  0.8296 -0.5452 -0.1127
  134ILE     HN 1620   2.959   4.450   6.061 -1.0983 -0.3203 -0.5381
  134ILE     CA 1621   3.076   4.493   5.892 -0.2411  0.7896 -0.2553
  134ILE     HA 1622   3.028   4.506   5.796 -2.1320 -0.0382  0.5216
  134ILE     CB 1623   3.110   4.618   5.968 -0.2776  0.9660 -0.5305
  134ILE     HB 1624   3.143   4.582   6.067 -2.1114  2.7299  0.8152
  134ILE    CG2 1625   3.218   4.706   5.903  0.3582  0.3266 -0.3399
  134ILE   HG21 1626   3.310   4.646   5.885  0.7982  0.6748  0.7215
  134ILE   HG22 1627   3.245   4.782   5.979 -0.9698  0.7873 -0.3127
  134ILE   HG23 1628   3.183   4.768   5.817 -0.7338  1.3739  0.8193
  134ILE    CG1 1629   2.992   4.717   5.980 -0.2321  0.9502  0.0308
  134ILE   HG11 1630   2.897   4.661   5.999  0.0356  0.6123  0.3990
  134ILE   HG12 1631   2.985   4.768   5.882 -1.2377  0.2436 -0.2874
  134ILE     CD 1632   3.009   4.812   6.098 -0.0886  0.3476  0.5046
  134ILE    HD1 1633   3.048   4.753   6.184  1.6054  0.1911 -0.3442
  134ILE    HD2 1634   2.909   4.858   6.114  0.4421  2.0682 -0.7557
  134ILE    HD3 1635   3.086   4.888   6.073 -0.6193  0.6342 -0.2900
  134ILE      C 1636   3.196   4.410   5.861 -0.3408  0.4823  0.1715
  134ILE      O 1637   3.254   4.420   5.753 -0.5046 -0.7392 -0.0442
  135THR      N 1638   3.231   4.311   5.945 -0.6975 -0.3074 -0.5878
  135THR     HN 1639   3.194   4.307   6.037 -0.7133  0.2621 -0.5625
  135THR     CA 1640   3.329   4.210   5.918 -0.5752 -0.3199 -0.1068
  135THR     HA 1641   3.420   4.262   5.895 -0.7639  1.2571  2.3187
  135THR     CB 1642   3.374   4.130   6.037  0.1998  0.0644 -0.1393
  135THR     HB 1643   3.298   4.063   6.082  0.1536  0.1754 -0.0530
  135THR    OG1 1644   3.426   4.217   6.136 -0.2759 -0.0334  0.1942
  135THR    HG1 1645   3.351   4.258   6.179 -0.2684  0.4852 -0.2891
  135THR    CG2 1646   3.492   4.037   6.002  0.4616  0.3794 -0.1016
  135THR   HG21 1647   3.575   4.096   5.959  0.5042 -0.8149 -1.7906
  135THR   HG22 1648   3.464   3.961   5.925  1.4526  1.3473 -1.4723
  135THR   HG23 1649   3.515   3.979   6.094 -2.6399  0.7164  0.9970
  135THR      C 1650   3.290   4.122   5.805 -0.4403  0.4636 -0.7732
  135THR      O 1651   3.377   4.100   5.721  0.2819 -0.2265  0.1386
  136ALA      N 1652   3.163   4.076   5.804 -0.1689 -0.3314 -0.2588
  136ALA     HN 1653   3.100   4.107   5.874  0.1293 -0.1248 -0.0789
  136ALA     CA 1654   3.117   4.005   5.689 -0.4183 -0.0459 -0.3357
  136ALA     HA 1655   3.178   3.918   5.671  0.1511 -0.0124  1.3289
  136ALA     CB 1656   2.970   3.963   5.707 -0.5387  0.1339 -0.8526
  136ALA    HB1 1657   2.939   3.898   5.623 -1.5094  1.8196 -1.8492
  136ALA    HB2 1658   2.909   4.055   5.700 -1.1311 -0.0158  1.4548
  136ALA    HB3 1659   2.934   3.928   5.806 -1.3560  1.5908 -0.6078
  136ALA      C 1660   3.123   4.076   5.557  0.4025 -0.0665 -0.3132
  136ALA      O 1661   3.164   4.019   5.455  0.3197 -1.0407  0.1795
  137LEU      N 1662   3.089   4.205   5.553  0.1418 -0.1287 -0.0992
  137LEU     HN 1663   3.067   4.244   5.642  1.2019 -1.8110  0.9458
  137LEU     CA 1664   3.109   4.290   5.440 -0.0091 -0.1010 -0.1057
  137LEU     HA 1665   3.052   4.238   5.364  1.8515 -2.4122 -0.0163
  137LEU     CB 1666   3.052   4.427   5.483  0.2323 -0.0945  0.1955
  137LEU    HB1 1667   3.101   4.461   5.577 -0.5708  1.1873  0.1784
  137LEU    HB2 1668   2.951   4.409   5.525  0.9017  0.0326  1.9525
  137LEU     CG 1669   3.039   4.544   5.384  0.4863 -0.1621  0.0794
  137LEU     HG 1670   3.136   4.590   5.356  0.7231 -1.3933 -1.2255
  137LEU    CD1 1671   2.958   4.509   5.258 -0.2494  0.8137  0.2629
  137LEU   HD11 1672   2.854   4.479   5.280 -0.8517  0.9913 -2.0733
  137LEU   HD12 1673   3.008   4.419   5.215 -1.4022  0.1988  0.1804
  137LEU   HD13 1674   2.955   4.587   5.179  1.5967 -0.0504 -0.7392
  137LEU    CD2 1675   2.957   4.650   5.459 -0.0108 -0.8083  0.4540
  137LEU   HD21 1676   2.851   4.618   5.468 -0.3976 -0.0011 -0.9783
  137LEU   HD22 1677   2.952   4.749   5.408  0.1960 -1.1532 -0.2475
  137LEU   HD23 1678   2.996   4.673   5.561 -1.3323 -1.3392  1.1111
  137LEU      C 1679   3.249   4.299   5.388 -0.1152 -0.4570 -0.4538
  137LEU      O 1680   3.269   4.295   5.267  0.2193  0.6796 -0.4445
  138SER      N 1681   3.352   4.308   5.473 -0.0652 -0.1000 -0.5526
  138SER     HN 1682   3.336   4.321   5.571  1.8532  1.2092 -0.3555
  138SER     CA 1683   3.487   4.308   5.425 -0.0220  0.4748 -0.4397
  138SER     HA 1684   3.513   4.383   5.351  0.9046 -0.3493 -0.9698
  138SER     CB 1685   3.599   4.334   5.527 -0.2592 -0.0091 -0.0539
  138SER    HB1 1686   3.580   4.421   5.593 -0.1322 -0.5126  0.6585
  138SER    HB2 1687   3.698   4.341   5.479 -1.2671 -4.8838 -3.5990
  138SER     OG 1688   3.617   4.228   5.620  0.9263  0.2225 -0.0135
  138SER    HG1 1689   3.532   4.220   5.664  1.2580  0.2325  0.6436
  138SER      C 1690   3.516   4.184   5.348 -0.7272  0.1124 -0.1273
  138SER      O 1691   3.572   4.189   5.238 -0.0295  0.2269  0.2298
  139VAL      N 1692   3.471   4.063   5.387 -0.0141 -0.3030 -0.5680
  139VAL     HN 1693   3.429   4.040   5.475  1.6466 -1.2500  0.0353
  139VAL     CA 1694   3.484   3.936   5.323  0.6239 -0.4561 -0.1457
  139VAL     HA 1695   3.588   3.922   5.299  0.6310 -0.9578  0.1620
  139VAL     CB 1696   3.434   3.818   5.401 -0.5299  0.3299  0.3307
  139VAL     HB 1697   3.325   3.831   5.421 -1.1381 -0.7829 -1.9538
  139VAL    CG1 1698   3.441   3.687   5.320 -0.4318  0.0785  0.7430
  139VAL   HG11 1699   3.363   3.691   5.241 -0.3372 -0.7519  0.6023
  139VAL   HG12 1700   3.422   3.600   5.386 -0.7033 -0.7342 -0.3858
  139VAL   HG13 1701   3.538   3.661   5.271 -0.8876 -1.2915  0.5378
  139VAL    CG2 1702   3.511   3.807   5.534  0.1824  0.2108 -0.0848
  139VAL   HG21 1703   3.616   3.798   5.500 -0.0059  0.8652 -0.8845
  139VAL   HG22 1704   3.475   3.723   5.596 -2.0497  2.1169  1.3905
  139VAL   HG23 1705   3.491   3.900   5.592  0.0924  0.6590 -0.8145
  139VAL      C 1706   3.419   3.937   5.189 -0.0554 -0.5541  0.1798
  139VAL      O 1707   3.472   3.889   5.089  0.3007 -0.1743  0.1828
  140GLU      N 1708   3.298   3.995   5.181  0.1522 -0.2055 -0.4538
  140GLU     HN 1709   3.251   4.047   5.252  0.2542 -0.2822 -0.3277
  140GLU     CA 1710   3.220   4.005   5.062  0.0022  0.2862 -0.3161
  140GLU     HA 1711   3.209   3.906   5.020 -0.5487  0.0241  0.4190
  140GLU     CB 1712   3.084   4.068   5.100 -0.3362 -0.4881 -0.2100
  140GLU    HB1 1713   3.101   4.174   5.129 -0.1382 -0.4724 -0.3772
  140GLU    HB2 1714   3.048   4.014   5.189  0.3232 -0.8225 -0.1381
  140GLU     CG 1715   2.981   4.074   4.987 -0.7152  0.4504  0.1744
  140GLU    HG1 1716   2.879   4.093   5.027 -1.1769 -1.3297 -0.0378
  140GLU    HG2 1717   2.978   3.967   4.955 -1.2495  0.2568  0.8457
  140GLU     CD 1718   2.997   4.154   4.859  0.3400  0.0758  0.0593
  140GLU    OE1 1719   3.047   4.269   4.860 -0.1008  0.2775 -0.4340
  140GLU    OE2 1720   2.946   4.106   4.754  0.3061 -0.1168  0.1637
  140GLU      C 1721   3.291   4.090   4.963 -0.2142  0.5750 -0.2284
  140GLU      O 1722   3.307   4.051   4.847  0.1482  0.0433 -0.0055
  141ARG      N 1723   3.348   4.202   5.011  0.3691 -0.0128  0.4754
  141ARG     HN 1724   3.332   4.227   5.106 -1.8576  0.3325  0.0650
  141ARG     CA 1725   3.420   4.297   4.932 -0.3242 -0.1195 -0.2991
  141ARG     HA 1726   3.367   4.326   4.843  0.4848  1.3680 -0.3284
  141ARG     CB 1727   3.454   4.420   5.018  0.2254 -0.2850 -0.2736
  141ARG    HB1 1728   3.526   4.486   4.964 -0.8030 -0.0256 -1.3803
  141ARG    HB2 1729   3.484   4.389   5.120  3.0030  0.8734 -0.6501
  141ARG     CG 1730   3.339   4.519   5.036 -0.2637 -0.8347 -0.3148
  141ARG    HG1 1731   3.380   4.590   5.112 -0.9411 -1.7035  0.8888
  141ARG    HG2 1732   3.251   4.467   5.078 -0.4447  0.9327  1.7339
  141ARG     CD 1733   3.284   4.603   4.921  0.1419  0.0569  0.1302
  141ARG    HD1 1734   3.363   4.662   4.869 -0.0242  0.3114  0.1625
  141ARG    HD2 1735   3.225   4.687   4.965 -0.9823 -0.1880 -0.8631
  141ARG     NE 1736   3.198   4.514   4.839 -0.8481  0.7758  0.3662
  141ARG     HE 1737   3.132   4.450   4.879 -2.8874  1.6543 -1.3830
  141ARG     CZ 1738   3.188   4.516   4.703 -0.2450  0.0154  0.3039
  141ARG    NH1 1739   3.249   4.617   4.633 -0.1657 -0.0610  0.2621
  141ARG   HH11 1740   3.277   4.694   4.690 -1.5235 -0.2490  1.2307
  141ARG   HH12 1741   3.221   4.635   4.539  1.7799 -0.4270 -0.4297
  141ARG    NH2 1742   3.112   4.420   4.644  0.2652  0.0380 -0.4061
  141ARG   HH21 1743   3.113   4.334   4.695  2.7476  0.0005 -0.3831
  141ARG   HH22 1744   3.094   4.428   4.546  1.4228  2.2986 -0.4911
  141ARG      C 1745   3.546   4.237   4.879 -0.1469  0.0809 -0.1074
  141ARG      O 1746   3.584   4.259   4.764 -0.3091 -1.3215 -0.4457
  142TYR      N 1747   3.614   4.156   4.963  0.2829  0.6231  0.0699
  142TYR     HN 1748   3.579   4.141   5.055  0.6502 -0.0703  0.1040
  142TYR     CA 1749   3.734   4.086   4.929 -0.2776 -0.1912 -0.2632
  142TYR     HA 1750   3.808   4.151   4.883  0.0561 -0.0759  0.4275
  142TYR     CB 1751   3.787   4.037   5.064 -0.0130  0.0230 -0.2880
  142TYR    HB1 1752   3.710   3.997   5.134  1.5395  0.5558  1.8483
  142TYR    HB2 1753   3.824   4.130   5.112  0.1111  0.7397 -1.7161
  142TYR     CG 1754   3.899   3.940   5.050 -0.1141 -0.0537 -0.5773
  142TYR    CD1 1755   4.025   3.995   5.037 -0.0792 -0.0229 -0.1309
  142TYR    HD1 1756   4.029   4.102   5.046 -0.5781 -0.1639  2.3026
  142TYR    CE1 1757   4.134   3.913   5.022 -0.1445 -0.0942 -0.2242
  142TYR    HE1 1758   4.232   3.956   5.005  0.5844 -0.4665  2.5118
  142TYR     CZ 1759   4.120   3.777   5.032  0.3222 -0.1396 -0.1588
  142TYR     OH 1760   4.234   3.694   5.023  0.1937 -0.4888  1.1275
  142TYR     HH 1761   4.290   3.743   4.963 -0.2672 -0.2499  0.8821
  142TYR    CD2 1762   3.884   3.803   5.044  0.2493 -0.1402  0.3050
  142TYR    HD2 1763   3.784   3.763   5.045 -0.5930  1.6556 -2.1185
  142TYR    CE2 1764   3.994   3.721   5.033  0.2906 -0.0667  0.1686
  142TYR    HE2 1765   3.977   3.616   5.019 -0.8979  0.1752 -0.3917
  142TYR      C 1766   3.715   3.992   4.815  0.2342 -0.0380 -0.4777
  142TYR      O 1767   3.791   3.999   4.718  0.3591  0.2834 -0.3577
  143PHE      N 1768   3.616   3.901   4.817  0.5653 -0.3988 -0.5465
  143PHE     HN 1769   3.559   3.894   4.898 -0.2403 -0.7497 -1.1362
  143PHE     CA 1770   3.592   3.813   4.707  0.0823 -0.2501 -0.5631
  143PHE     HA 1771   3.687   3.762   4.708 -0.1336 -0.6498 -0.3491
  143PHE     CB 1772   3.482   3.710   4.736  0.0047 -0.2004 -0.6838
  143PHE    HB1 1773   3.457   3.655   4.642  1.2030  0.3521 -1.3520
  143PHE    HB2 1774   3.384   3.747   4.773 -0.6896 -2.8453  0.3800
  143PHE     CG 1775   3.531   3.604   4.828 -0.7123 -0.1266 -0.2069
  143PHE    CD1 1776   3.464   3.594   4.948 -0.3138  0.4485  0.0705
  143PHE    HD1 1777   3.383   3.663   4.968 -0.0660  0.7077  0.1890
  143PHE    CE1 1778   3.510   3.498   5.034 -0.1680 -0.0663 -0.5756
  143PHE    HE1 1779   3.456   3.496   5.128 -0.9777  2.8134 -0.8817
  143PHE     CZ 1780   3.613   3.410   5.009 -0.3434 -0.4034 -0.1328
  143PHE     HZ 1781   3.662   3.348   5.082  4.1760  0.2100 -2.3060
  143PHE    CD2 1782   3.641   3.526   4.800 -0.1904  0.3608  0.4400
  143PHE    HD2 1783   3.685   3.517   4.702 -2.2385 -1.1916 -0.3992
  143PHE    CE2 1784   3.678   3.429   4.889 -0.2493 -0.1009 -0.0339
  143PHE    HE2 1785   3.770   3.375   4.869 -0.6358 -0.2267 -1.5610
  143PHE      C 1786   3.568   3.882   4.577 -0.6076 -0.4105 -0.5230
  143PHE      O 1787   3.634   3.852   4.478  0.8432  0.2087  0.2230
  144ALA      N 1788   3.482   3.986   4.587  0.1407  0.1943 -0.2455
  144ALA     HN 1789   3.420   3.992   4.665 -0.2584 -1.3672 -0.4033
  144ALA     CA 1790   3.457   4.076   4.479 -0.3758  0.2765 -0.0604
  144ALA     HA 1791   3.408   4.012   4.407 -0.8022  0.6942 -0.1471
  144ALA     CB 1792   3.347   4.171   4.528 -0.1988  0.6195 -0.3243
  144ALA    HB1 1793   3.374   4.205   4.631 -0.4352 -1.5288  0.5021
  144ALA    HB2 1794   3.242   4.135   4.526  0.5848 -1.8509 -1.8875
  144ALA    HB3 1795   3.345   4.265   4.469  1.2187  2.6015  2.5078
  144ALA      C 1796   3.564   4.158   4.415 -0.5994  0.4970 -0.1511
  144ALA      O 1797   3.573   4.155   4.292  0.0808 -0.0178 -0.0966
  145ILE      N 1798   3.650   4.233   4.485 -0.2923  0.5330 -0.5645
  145ILE     HN 1799   3.630   4.260   4.579  2.3475  0.9994 -0.0347
  145ILE     CA 1800   3.760   4.304   4.426  0.1108  0.4415  0.0646
  145ILE     HA 1801   3.722   4.351   4.337  1.5691  0.4255 -0.5822
  145ILE     CB 1802   3.803   4.419   4.512  0.2951  0.2122  0.2828
  145ILE     HB 1803   3.855   4.396   4.607 -0.4850 -0.4137  0.5746
  145ILE    CG2 1804   3.899   4.505   4.429 -0.0025 -0.5039 -0.8261
  145ILE   HG21 1805   3.998   4.454   4.427  0.7350  0.3746  3.4062
  145ILE   HG22 1806   3.917   4.603   4.479  1.4423 -1.6395  1.0048
  145ILE   HG23 1807   3.858   4.526   4.328 -1.1167  1.9198  0.0643
  145ILE    CG1 1808   3.677   4.503   4.541  0.1336  0.3688 -0.8175
  145ILE   HG11 1809   3.703   4.585   4.611 -1.4572  0.7145 -0.6067
  145ILE   HG12 1810   3.600   4.452   4.603  1.5459 -0.4750  0.3378
  145ILE     CD 1811   3.598   4.574   4.432 -0.1455 -0.2651 -1.0306
  145ILE    HD1 1812   3.662   4.611   4.349  0.5496 -1.3998 -1.0282
  145ILE    HD2 1813   3.539   4.653   4.482  1.6900 -0.6491  1.9875
  145ILE    HD3 1814   3.531   4.495   4.389 -0.3565 -0.1497 -0.9158
  145ILE      C 1815   3.869   4.208   4.393  0.6423  0.9473  0.3432
  145ILE      O 1816   3.930   4.229   4.288  0.2671  0.4966  0.0331
  146CYS      N 1817   3.904   4.104   4.471 -0.1107  0.3143 -0.1565
  146CYS     HN 1818   3.860   4.105   4.560 -0.8250  1.1720 -0.5028
  146CYS     CA 1819   4.027   4.035   4.450 -0.2458 -0.0142  0.1068
  146CYS     HA 1820   4.093   4.096   4.390  1.0100 -0.5118  0.9355
  146CYS     CB 1821   4.088   4.009   4.589  0.2331 -0.5680 -0.2026
  146CYS    HB1 1822   4.193   3.981   4.567  0.0974 -0.1359 -1.4763
  146CYS    HB2 1823   4.044   3.924   4.646  0.0958 -0.9784 -0.8972
  146CYS     SG 1824   4.110   4.160   4.686  0.1357 -0.5158 -0.2598
  146CYS    HG1 1825   3.984   4.147   4.727 -0.4665  1.1057 -1.4940
  146CYS      C 1826   4.017   3.906   4.377  0.3018  0.3041 -0.5479
  146CYS      O 1827   4.115   3.844   4.336  0.2500 -0.4855  0.4807
  147PHE      N 1828   3.893   3.856   4.360  0.0586  0.7187 -0.0210
  147PHE     HN 1829   3.818   3.903   4.404 -0.4101  3.4307 -3.3388
  147PHE     CA 1830   3.859   3.734   4.293 -0.0192  0.5078  0.3962
  147PHE     HA 1831   3.943   3.712   4.228  0.8931 -1.5397  2.1518
  147PHE     CB 1832   3.857   3.607   4.379  0.7307 -0.2033 -0.5969
  147PHE    HB1 1833   3.863   3.520   4.311  0.5845 -2.2024  1.7907
  147PHE    HB2 1834   3.756   3.607   4.426 -0.3541 -1.7428 -2.7726
  147PHE     CG 1835   3.962   3.591   4.483  0.1833 -0.0281 -0.0052
  147PHE    CD1 1836   3.964   3.647   4.609  0.4667  0.2196 -0.1201
  147PHE    HD1 1837   3.888   3.716   4.643  0.1656 -1.3826  2.7788
  147PHE    CE1 1838   4.068   3.626   4.696  0.1695 -0.2371  0.1268
  147PHE    HE1 1839   4.056   3.670   4.794 -1.1886 -0.1255 -0.0790
  147PHE     CZ 1840   4.177   3.545   4.672  0.3425 -0.1516  0.6209
  147PHE     HZ 1841   4.255   3.520   4.743 -0.9415 -1.6585  1.5859
  147PHE    CD2 1842   4.063   3.499   4.465  0.0992 -0.1161 -0.0307
  147PHE    HD2 1843   4.071   3.449   4.369  1.0254 -0.0756  0.0197
  147PHE    CE2 1844   4.172   3.486   4.548  0.0254  0.7361  0.2076
  147PHE    HE2 1845   4.252   3.419   4.524 -0.7709  0.4718 -1.9426
  147PHE      C 1846   3.746   3.741   4.196 -0.0468 -0.3022  0.3615
  147PHE      O 1847   3.652   3.666   4.220  0.5016 -1.0272  0.2787
  148PRO      N 1848   3.745   3.837   4.108 -0.0341  0.1304  0.8301
  148PRO     CD 1849   3.856   3.917   4.058 -0.5783  0.6597  0.4473
  148PRO    HD1 1850   3.939   3.847   4.032 -0.3134  1.1159  0.0535
  148PRO    HD2 1851   3.877   3.984   4.143 -2.2169 -2.0810  3.2088
  148PRO     CA 1852   3.624   3.856   4.032  0.3391 -0.3020  0.1181
  148PRO     HA 1853   3.538   3.843   4.096 -0.2080  2.6518  0.0824
  148PRO     CB 1854   3.644   3.990   3.963  0.2092 -0.3156  0.0555
  148PRO    HB1 1855   3.625   4.072   4.036  0.7343 -1.6989  1.8154
  148PRO    HB2 1856   3.570   4.006   3.881 -0.0784 -0.6396  0.2475
  148PRO     CG 1857   3.795   3.989   3.937  0.2244  0.6927  0.0581
  148PRO    HG1 1858   3.811   3.930   3.844 -1.2788 -0.6229  0.5815
  148PRO    HG2 1859   3.841   4.089   3.920 -0.5644  1.0250 -0.1443
  148PRO      C 1860   3.593   3.752   3.930 -0.4265 -0.2255  0.2690
  148PRO      O 1861   3.508   3.781   3.847 -0.0169 -0.2092 -0.1468
  149LEU      N 1862   3.654   3.632   3.922  0.1617  0.0734  0.1992
  149LEU     HN 1863   3.733   3.599   3.973  0.3324 -1.5864 -1.0575
  149LEU     CA 1864   3.601   3.519   3.851 -0.2206  0.3679  0.0147
  149LEU     HA 1865   3.514   3.547   3.793 -1.3167 -1.9231  0.4443
  149LEU     CB 1866   3.714   3.461   3.765  0.1604  0.1376  0.6649
  149LEU    HB1 1867   3.677   3.372   3.711 -2.7784  1.0687  0.9771
  149LEU    HB2 1868   3.799   3.429   3.829  2.7104 -0.9419 -2.9796
  149LEU     CG 1869   3.775   3.560   3.664  0.4220  0.0703  0.7572
  149LEU     HG 1870   3.797   3.651   3.723 -1.9129 -0.9688  3.4416
  149LEU    CD1 1871   3.903   3.506   3.597 -0.2333  0.0988 -0.5607
  149LEU   HD11 1872   3.982   3.481   3.672  1.3192  1.8729 -1.5092
  149LEU   HD12 1873   3.954   3.583   3.536  1.6339 -0.9202 -0.3596
  149LEU   HD13 1874   3.884   3.416   3.534 -1.6555 -0.0652  0.0726
  149LEU    CD2 1875   3.681   3.605   3.551 -0.1580 -0.2606  1.1040
  149LEU   HD21 1876   3.735   3.673   3.482 -0.7592  0.6420  1.5050
  149LEU   HD22 1877   3.582   3.646   3.582  1.0385  0.5206  4.3258
  149LEU   HD23 1878   3.645   3.518   3.492  0.7993 -0.0911  0.2377
  149LEU      C 1879   3.537   3.414   3.936  0.3570  0.0507  0.0600
  149LEU      O 1880   3.504   3.305   3.891  0.0828  0.3957 -0.5998
  150ARG      N 1881   3.530   3.443   4.067 -0.3870 -0.4115  0.1274
  150ARG     HN 1882   3.565   3.534   4.089  1.3993 -0.7265 -1.1662
  150ARG     CA 1883   3.512   3.342   4.167 -0.2041 -0.4407  0.1327
  150ARG     HA 1884   3.476   3.252   4.120 -0.3808  1.6879 -4.3229
  150ARG     CB 1885   3.647   3.316   4.236 -0.1858 -0.1570  0.2055
  150ARG    HB1 1886   3.626   3.239   4.313 -0.8278  0.5742  0.7785
  150ARG    HB2 1887   3.672   3.407   4.295  0.4564  1.1529 -1.9588
  150ARG     CG 1888   3.766   3.268   4.152  0.2608  0.6228  0.3762
  150ARG    HG1 1889   3.857   3.260   4.215  0.6823  0.6766 -0.2249
  150ARG    HG2 1890   3.784   3.351   4.082  1.7427  2.3799  2.6908
  150ARG     CD 1891   3.756   3.140   4.069  0.2644  0.4765  0.5993
  150ARG    HD1 1892   3.839   3.128   3.996  1.1945 -0.7493  1.8015
  150ARG    HD2 1893   3.661   3.141   4.012  0.1693  0.6528  0.7596
  150ARG     NE 1894   3.767   3.024   4.162  0.4478 -0.1285 -0.1641
  150ARG     HE 1895   3.859   2.992   4.188 -0.9784 -2.9558  1.9547
  150ARG     CZ 1896   3.663   2.951   4.212  0.1052  0.1716 -0.4375
  150ARG    NH1 1897   3.532   2.971   4.182  0.0458 -0.6014 -0.7064
  150ARG   HH11 1898   3.509   3.002   4.089  3.2085 -1.7725 -2.0060
  150ARG   HH12 1899   3.463   2.907   4.218 -1.3279  1.1768 -0.0124
  150ARG    NH2 1900   3.690   2.849   4.298 -0.7415  0.3418  0.0396
  150ARG   HH21 1901   3.786   2.821   4.304 -0.3342  1.4969 -0.7768
  150ARG   HH22 1902   3.620   2.782   4.324 -0.7922 -0.0056 -0.9695
  150ARG      C 1903   3.404   3.383   4.261  0.1371 -0.0162  0.3429
  150ARG      O 1904   3.321   3.306   4.309 -0.3219  0.2499 -0.0141
  151ALA      N 1905   3.401   3.515   4.288  0.2513  0.1202 -0.3014
  151ALA     HN 1906   3.470   3.572   4.244 -0.7407  1.3346 -0.3400
  151ALA     CA 1907   3.318   3.587   4.380  0.2028 -0.1561 -0.1282
  151ALA     HA 1908   3.355   3.564   4.479 -2.5353 -0.8407  0.8040
  151ALA     CB 1909   3.329   3.736   4.345  0.7316 -0.1597  0.0151
  151ALA    HB1 1910   3.275   3.762   4.252  3.5134  1.7036 -1.2375
  151ALA    HB2 1911   3.438   3.741   4.322  0.5493 -3.2323 -2.1936
  151ALA    HB3 1912   3.289   3.802   4.425  1.8055  0.8842 -0.2709
  151ALA      C 1913   3.175   3.550   4.391  0.1703  0.0380  0.0970
  151ALA      O 1914   3.122   3.538   4.502  0.3483  0.6575  0.2564
  152LYS      N 1915   3.108   3.542   4.275 -0.0005  0.2590  0.1786
  152LYS     HN 1916   3.156   3.561   4.190 -0.9988 -1.5065 -0.8499
  152LYS     CA 1917   2.966   3.525   4.266  0.0192  0.0903  0.1736
  152LYS     HA 1918   2.925   3.558   4.361  0.5560 -0.5690  0.6383
  152LYS     CB 1919   2.911   3.591   4.139  0.3928 -0.0710 -0.0731
  152LYS    HB1 1920   2.840   3.531   4.077  1.5778 -1.0635 -0.4920
  152LYS    HB2 1921   2.996   3.603   4.069  1.3555 -0.5045  1.0033
  152LYS     CG 1922   2.848   3.727   4.171 -0.1081 -0.2811 -0.1560
  152LYS    HG1 1923   2.827   3.767   4.069  3.1975  0.4726 -0.6515
  152LYS    HG2 1924   2.926   3.780   4.230 -2.6714 -0.9343  4.2172
  152LYS     CD 1925   2.737   3.715   4.275 -0.1094  0.4505 -0.0639
  152LYS    HD1 1926   2.758   3.653   4.365  0.8765 -0.1247 -0.6739
  152LYS    HD2 1927   2.654   3.657   4.228  0.6516 -1.2986  0.6305
  152LYS     CE 1928   2.677   3.848   4.322 -0.1655  0.6315 -0.6444
  152LYS    HE1 1929   2.595   3.827   4.394  0.1547 -0.0392 -0.4664
  152LYS    HE2 1930   2.640   3.896   4.229 -1.1084 -2.3997 -1.9771
  152LYS     NZ 1931   2.769   3.941   4.390 -0.2808  0.1739  0.1489
  152LYS    HZ1 1932   2.729   4.018   4.448  0.3676 -0.1806  1.0995
  152LYS    HZ2 1933   2.824   3.986   4.315  2.4128 -1.5696  0.9384
  152LYS    HZ3 1934   2.832   3.883   4.450 -0.4305  0.2283  0.3621
  152LYS      C 1935   2.926   3.382   4.267  0.0875  0.0714  0.5937
  152LYS      O 1936   2.807   3.349   4.261  0.3507 -0.7713 -0.3470
  153VAL      N 1937   3.020   3.286   4.281  0.0479 -0.0804 -0.1382
  153VAL     HN 1938   3.115   3.315   4.287 -0.0936  0.0565  3.0163
  153VAL     CA 1939   2.989   3.147   4.289  0.0501 -0.0588  0.2758
  153VAL     HA 1940   2.881   3.137   4.289  0.1229 -0.9812 -0.0729
  153VAL     CB 1941   3.026   3.064   4.169  0.1559 -0.9397  0.9129
  153VAL     HB 1942   3.001   2.957   4.188  1.2522 -1.4719 -0.5047
  153VAL    CG1 1943   2.946   3.115   4.048  0.7781 -0.2773  0.7757
  153VAL   HG11 1944   2.993   3.200   3.994 -2.8394  0.1269 -2.1141
  153VAL   HG12 1945   2.842   3.151   4.063  0.4993  0.3950 -2.0813
  153VAL   HG13 1946   2.934   3.028   3.979  0.3656 -0.8344  1.5318
  153VAL    CG2 1947   3.178   3.073   4.151  0.0859 -0.6107  0.4821
  153VAL   HG21 1948   3.214   3.012   4.065 -0.0650  1.7564 -1.3673
  153VAL   HG22 1949   3.231   3.032   4.240 -0.8511 -2.3687  0.2710
  153VAL   HG23 1950   3.211   3.176   4.125 -0.3615 -0.3481  0.9299
  153VAL      C 1951   3.040   3.090   4.416 -0.3745  0.2026  0.5691
  153VAL      O 1952   3.026   2.970   4.441 -0.0515  0.1873  0.6908
  154VAL      N 1953   3.100   3.175   4.501  0.3955  0.4478 -0.2090
  154VAL     HN 1954   3.121   3.266   4.464 -0.7067  1.1154  0.7550
  154VAL     CA 1955   3.125   3.154   4.640  0.2711  0.3266 -0.2054
  154VAL     HA 1956   3.115   3.047   4.649 -1.2075  0.2866 -1.7354
  154VAL     CB 1957   3.257   3.210   4.682  0.0368  0.4159  0.4150
  154VAL     HB 1958   3.266   3.318   4.657 -2.5932  0.3148 -1.3596
  154VAL    CG1 1959   3.288   3.207   4.833  0.3834 -0.5899  0.3288
  154VAL   HG11 1960   3.380   3.268   4.829 -0.7800  1.1801 -0.5808
  154VAL   HG12 1961   3.299   3.103   4.871  0.5009  0.0097  2.0034
  154VAL   HG13 1962   3.214   3.259   4.897  1.6601  0.2011  1.2061
  154VAL    CG2 1963   3.363   3.130   4.605 -0.9099  0.0299 -0.5096
  154VAL   HG21 1964   3.342   3.023   4.622  0.8863 -0.8664 -3.2145
  154VAL   HG22 1965   3.460   3.144   4.658  0.2929 -1.1045 -2.2885
  154VAL   HG23 1966   3.385   3.157   4.499  0.3487  0.3670 -0.1882
  154VAL      C 1967   3.015   3.223   4.713  0.2407  0.0510  0.0093
  154VAL      O 1968   2.945   3.165   4.796 -0.0668  0.1774 -0.1608
  155VAL      N 1969   2.999   3.352   4.680  0.1964 -0.1080 -0.6061
  155VAL     HN 1970   3.059   3.395   4.613  1.0641 -1.2444 -0.5824
  155VAL     CA 1971   2.916   3.441   4.757  0.3582 -0.1389 -0.3937
  155VAL     HA 1972   2.878   3.392   4.845  0.4771 -1.0358 -0.8291
  155VAL     CB 1973   2.987   3.569   4.787 -0.0975  0.0178  0.0279
  155VAL     HB 1974   3.004   3.631   4.696 -1.6165  1.9301  0.9754
  155VAL    CG1 1975   2.900   3.656   4.878 -0.2739  0.1941 -0.3067
  155VAL   HG11 1976   2.814   3.604   4.925 -0.9633 -0.3672 -2.1272
  155VAL   HG12 1977   2.855   3.744   4.827 -0.9925 -0.4494 -0.8061
  155VAL   HG13 1978   2.943   3.713   4.964 -2.1903  0.3715  0.5952
  155VAL    CG2 1979   3.120   3.545   4.861 -0.1333  0.1454  0.1334
  155VAL   HG21 1980   3.097   3.489   4.954 -0.7730  1.1410  0.5963
  155VAL   HG22 1981   3.161   3.642   4.896  1.0096 -0.0562 -0.5990
  155VAL   HG23 1982   3.195   3.484   4.807 -0.5324 -0.5366  0.3442
  155VAL      C 1983   2.790   3.466   4.682  0.1586  0.1936  0.0493
  155VAL      O 1984   2.794   3.527   4.575  0.5848 -0.0258 -0.0622
  156THR      N 1985   2.680   3.404   4.729 -0.0770  0.5712  0.0027
  156THR     HN 1986   2.682   3.332   4.798 -0.0610 -0.3322 -0.9235
  156THR     CA 1987   2.554   3.438   4.672 -0.0360  0.2163 -0.3014
  156THR     HA 1988   2.553   3.513   4.594  0.6576 -0.3478 -0.8687
  156THR     CB 1989   2.491   3.316   4.613 -0.2243  0.0625  0.2177
  156THR     HB 1990   2.384   3.327   4.586 -0.7956 -1.6475  1.5890
  156THR    OG1 1991   2.487   3.202   4.698  0.1647  0.1104  0.3016
  156THR    HG1 1992   2.469   3.138   4.629 -3.9548  2.0402 -0.7006
  156THR    CG2 1993   2.567   3.275   4.485 -0.2889 -0.2399  0.2739
  156THR   HG21 1994   2.582   3.363   4.419 -2.0002 -0.5345 -0.5726
  156THR   HG22 1995   2.516   3.196   4.426  2.0947 -0.4596 -1.6505
  156THR   HG23 1996   2.666   3.229   4.504  0.0413  1.1204  2.1560
  156THR      C 1997   2.455   3.487   4.771 -0.1393 -0.9012  0.1605
  156THR      O 1998   2.477   3.481   4.892  0.2500  0.3753  0.1685
  157LYS      N 1999   2.339   3.538   4.725  0.1676 -0.2480  0.0929
  157LYS     HN 2000   2.322   3.544   4.627 -0.3516  2.2044  0.2560
  157LYS     CA 2001   2.233   3.591   4.805  0.0896  0.0800 -0.2268
  157LYS     HA 2002   2.278   3.670   4.864 -1.1218  1.1699 -0.7021
  157LYS     CB 2003   2.125   3.652   4.713 -0.3203 -0.5665 -0.1770
  157LYS    HB1 2004   2.033   3.661   4.774 -0.2759  1.4659 -0.3425
  157LYS    HB2 2005   2.109   3.577   4.633  2.1184 -0.4816 -0.8352
  157LYS     CG 2006   2.157   3.793   4.665  0.1234 -0.5351  0.2028
  157LYS    HG1 2007   2.244   3.788   4.597 -0.1332  1.4336 -0.3318
  157LYS    HG2 2008   2.188   3.864   4.745  3.0565 -1.4891  0.0080
  157LYS     CD 2009   2.049   3.848   4.571  0.4523 -0.1632  0.0428
  157LYS    HD1 2010   2.091   3.947   4.542 -0.2675  0.0793 -0.1943
  157LYS    HD2 2011   1.952   3.867   4.621  1.2792  0.3464  1.5234
  157LYS     CE 2012   2.034   3.760   4.447  0.3232  0.1733 -0.1813
  157LYS    HE1 2013   2.003   3.657   4.476 -1.9370  1.3808  2.1542
  157LYS    HE2 2014   2.130   3.753   4.392 -0.8490  0.7047 -2.3789
  157LYS     NZ 2015   1.937   3.812   4.348  0.1461  0.0807 -0.0578
  157LYS    HZ1 2016   1.916   3.743   4.272 -0.3657 -1.4087  1.3697
  157LYS    HZ2 2017   1.950   3.906   4.305 -0.3680 -0.6095 -1.8379
  157LYS    HZ3 2018   1.852   3.824   4.406  1.1513  2.2509  1.0873
  157LYS      C 2019   2.172   3.505   4.910  0.3900 -0.1719 -0.2608
  157LYS      O 2020   2.139   3.549   5.020  0.4405 -0.0471 -0.2955
  158GLY      N 2021   2.164   3.373   4.883 -0.4809 -0.1613 -0.0726
  158GLY     HN 2022   2.179   3.346   4.789 -1.7035  1.2100 -0.7066
  158GLY     CA 2023   2.106   3.272   4.966 -0.0896 -0.3999 -0.0874
  158GLY    HA1 2024   2.081   3.187   4.905 -1.3425  0.6173 -1.0410
  158GLY    HA2 2025   2.013   3.308   5.007 -0.2971 -1.2460  0.1911
  158GLY      C 2026   2.206   3.230   5.069  0.2251  0.1049 -0.1808
  158GLY      O 2027   2.167   3.194   5.180  0.0746 -0.2839 -0.3566
  159ARG      N 2028   2.337   3.231   5.040  0.1004  0.0443 -0.7656
  159ARG     HN 2029   2.363   3.260   4.948 -0.3456 -2.6250 -1.8191
  159ARG     CA 2030   2.439   3.211   5.138 -0.8771  0.2011  0.3153
  159ARG     HA 2031   2.399   3.127   5.192 -0.5160 -1.6967 -2.1740
  159ARG     CB 2032   2.567   3.168   5.064 -1.1900 -0.2526  0.0369
  159ARG    HB1 2033   2.659   3.173   5.127 -0.9413  0.7057 -0.3932
  159ARG    HB2 2034   2.587   3.235   4.977  0.7132 -1.1928 -0.3181
  159ARG     CG 2035   2.560   3.033   4.992  0.0676 -0.1466 -0.3175
  159ARG    HG1 2036   2.468   3.044   4.931 -1.2991 -0.8728  1.5163
  159ARG    HG2 2037   2.541   2.955   5.070 -1.9940 -1.1286 -1.7118
  159ARG     CD 2038   2.682   2.998   4.907  0.4790  0.1456  0.1469
  159ARG    HD1 2039   2.756   2.972   4.986  0.5025 -1.3850 -0.3365
  159ARG    HD2 2040   2.710   3.088   4.847 -0.4861  2.3998  2.8614
  159ARG     NE 2041   2.646   2.879   4.825  0.3801  0.5543 -0.4080
  159ARG     HE 2042   2.574   2.815   4.851  0.8176  0.0832 -0.3454
  159ARG     CZ 2043   2.723   2.830   4.723  0.1826  0.4043 -0.4866
  159ARG    NH1 2044   2.832   2.899   4.679  0.6826  0.0344  0.1601
  159ARG   HH11 2045   2.861   2.984   4.724 -1.5712  1.5034 -0.9783
  159ARG   HH12 2046   2.880   2.869   4.597 -1.2207 -2.4193 -0.1578
  159ARG    NH2 2047   2.692   2.710   4.667 -0.3440  0.4975 -0.3975
  159ARG   HH21 2048   2.642   2.643   4.723  0.0105 -0.0807 -0.7606
  159ARG   HH22 2049   2.748   2.681   4.589 -1.9563  1.1899 -1.9000
  159ARG      C 2050   2.463   3.330   5.225  0.9905  0.1369 -0.0597
  159ARG      O 2051   2.476   3.317   5.347  1.5872  0.2729 -0.1071
  160VAL      N 2052   2.456   3.451   5.168  0.1063  0.1517  0.0655
  160VAL     HN 2053   2.455   3.454   5.069 -0.5341 -3.7427 -0.1831
  160VAL     CA 2054   2.457   3.574   5.242  0.4543 -0.2356  0.7205
  160VAL     HA 2055   2.548   3.569   5.299  1.4845  3.4610 -0.2988
  160VAL     CB 2056   2.457   3.694   5.152  0.0080 -0.5107  0.3491
  160VAL     HB 2057   2.384   3.686   5.068 -1.0200 -3.2620  1.3874
  160VAL    CG1 2058   2.432   3.817   5.240  0.2984 -0.1554 -0.0654
  160VAL   HG11 2059   2.326   3.838   5.263  0.4663  0.7549 -0.0546
  160VAL   HG12 2060   2.466   3.908   5.185 -2.2150  2.2004  1.9862
  160VAL   HG13 2061   2.490   3.817   5.335 -0.3590  0.3676  0.3398
  160VAL    CG2 2062   2.595   3.712   5.088 -0.2775  0.8522  0.0913
  160VAL   HG21 2063   2.618   3.816   5.055  2.2830  0.7604  1.3368
  160VAL   HG22 2064   2.599   3.642   5.002 -1.1335  0.5146  0.3231
  160VAL   HG23 2065   2.661   3.670   5.167 -0.6871 -1.0040 -0.4969
  160VAL      C 2066   2.352   3.584   5.348  0.1466  0.0444  0.3930
  160VAL      O 2067   2.382   3.612   5.464  0.2976  0.2128  0.3153
  161LYS      N 2068   2.227   3.544   5.321  0.0815  0.4862  0.0237
  161LYS     HN 2069   2.197   3.532   5.226  1.4110  2.9853 -0.8180
  161LYS     CA 2070   2.124   3.541   5.420  0.1221 -0.3907  0.0501
  161LYS     HA 2071   2.122   3.639   5.465  0.2325 -0.2386 -0.2706
  161LYS     CB 2072   1.992   3.522   5.344  0.1843  0.1106 -0.1918
  161LYS    HB1 2073   1.911   3.502   5.418 -0.4568  1.7821 -0.4079
  161LYS    HB2 2074   2.000   3.428   5.284  0.1573  0.5714 -0.9273
  161LYS     CG 2075   1.941   3.647   5.272  0.1823  0.1029 -0.2049
  161LYS    HG1 2076   2.019   3.693   5.208 -1.2558  4.1605  0.6777
  161LYS    HG2 2077   1.934   3.723   5.353  2.0795 -0.6533  0.7405
  161LYS     CD 2078   1.809   3.635   5.197  0.1176 -0.1275 -0.0548
  161LYS    HD1 2079   1.783   3.740   5.172  0.0439  0.2383  1.4683
  161LYS    HD2 2080   1.737   3.587   5.267 -0.0107 -2.0563 -1.4332
  161LYS     CE 2081   1.821   3.540   5.077  0.0138 -0.3874  0.1395
  161LYS    HE1 2082   1.854   3.438   5.109 -1.6416 -0.6684  1.0399
  161LYS    HE2 2083   1.898   3.579   5.007 -1.9775  0.7799 -1.5014
  161LYS     NZ 2084   1.694   3.532   5.003  0.0506  0.4801 -0.0234
  161LYS    HZ1 2085   1.711   3.453   4.938 -0.4008  0.8853 -0.6518
  161LYS    HZ2 2086   1.672   3.614   4.942  1.4216  0.2999 -0.7894
  161LYS    HZ3 2087   1.614   3.516   5.068  0.3292  0.1362  0.2338
  161LYS      C 2088   2.147   3.447   5.533  0.3986  0.1653  0.4652
  161LYS      O 2089   2.117   3.481   5.647 -0.9236  0.4196  0.0636
  162LEU      N 2090   2.205   3.328   5.505  0.5320  0.2761  0.2636
  162LEU     HN 2091   2.221   3.308   5.409 -1.8703 -0.5999 -0.0243
  162LEU     CA 2092   2.243   3.230   5.602 -0.7889  0.0407  0.5700
  162LEU     HA 2093   2.156   3.210   5.662 -1.7333 -0.7650 -1.0014
  162LEU     CB 2094   2.299   3.113   5.519  0.0311  0.4657  0.5088
  162LEU    HB1 2095   2.378   3.153   5.453  1.3717  0.2504  1.9137
  162LEU    HB2 2096   2.218   3.074   5.453  0.6565 -0.1455  0.0843
  162LEU     CG 2097   2.360   3.002   5.607 -0.0695 -0.1909 -0.2359
  162LEU     HG 2098   2.429   3.041   5.685 -2.4418  2.6164  0.6547
  162LEU    CD1 2099   2.251   2.928   5.687 -0.4976 -0.1403 -0.7658
  162LEU   HD11 2100   2.192   2.872   5.611  0.1791  0.5874 -1.8598
  162LEU   HD12 2101   2.185   3.008   5.727 -1.2061  0.7718 -3.5632
  162LEU   HD13 2102   2.301   2.879   5.773  0.8248  3.1585  0.5232
  162LEU    CD2 2103   2.438   2.903   5.520 -0.2710 -0.9089  0.3857
  162LEU   HD21 2104   2.365   2.837   5.468 -0.1921  0.8321 -2.0886
  162LEU   HD22 2105   2.498   2.830   5.578 -0.5878 -1.9740 -0.5823
  162LEU   HD23 2106   2.497   2.943   5.435  2.1045  0.6847  2.6393
  162LEU      C 2107   2.346   3.277   5.699  0.3691 -0.2325 -0.4875
  162LEU      O 2108   2.330   3.259   5.820  0.4420  0.6723 -0.3346
  163VAL      N 2109   2.452   3.347   5.655  0.1912 -0.2402 -0.9313
  163VAL     HN 2110   2.464   3.365   5.558  2.2815 -1.2747 -0.9009
  163VAL     CA 2111   2.553   3.411   5.734 -0.3866 -0.6398  0.1516
  163VAL     HA 2112   2.593   3.342   5.806  2.3405  0.7791  0.1079
  163VAL     CB 2113   2.658   3.457   5.637 -0.5577  0.1879  0.3492
  163VAL     HB 2114   2.619   3.523   5.557  1.3557  1.2893  0.2755
  163VAL    CG1 2115   2.763   3.547   5.705  0.2957 -0.2791 -0.3313
  163VAL   HG11 2116   2.838   3.489   5.763  0.2721  0.4561  0.4371
  163VAL   HG12 2117   2.720   3.617   5.780 -0.9765 -1.2367 -0.1282
  163VAL   HG13 2118   2.825   3.598   5.628 -0.7414 -1.1959 -1.8354
  163VAL    CG2 2119   2.728   3.346   5.556 -0.0319  0.6265  0.1945
  163VAL   HG21 2120   2.795   3.298   5.630 -0.7788 -0.9803 -0.1218
  163VAL   HG22 2121   2.803   3.393   5.489  0.0808  0.5847  0.2907
  163VAL   HG23 2122   2.657   3.275   5.507 -0.0456  1.9915 -1.8743
  163VAL      C 2123   2.499   3.525   5.813 -0.3645 -0.6749  0.2169
  163VAL      O 2124   2.545   3.545   5.926  0.0832 -0.3173 -0.0233
  164ILE      N 2125   2.407   3.608   5.761 -0.1563 -0.5607  0.0294
  164ILE     HN 2126   2.388   3.601   5.664 -1.1612  2.2282 -0.0660
  164ILE     CA 2127   2.330   3.698   5.841 -0.0971 -0.0419 -0.4910
  164ILE     HA 2128   2.393   3.775   5.882 -2.7948  1.8608  0.3668
  164ILE     CB 2129   2.240   3.777   5.750 -0.3691  0.0335 -0.1588
  164ILE     HB 2130   2.184   3.706   5.686 -0.0374  1.0495 -1.6289
  164ILE    CG2 2131   2.129   3.851   5.827 -0.0358  0.1187  0.2449
  164ILE   HG21 2132   2.070   3.898   5.745  1.9003 -0.0821 -1.3468
  164ILE   HG22 2133   2.177   3.932   5.886  2.0312 -1.0922  0.3296
  164ILE   HG23 2134   2.061   3.786   5.887 -2.3395  1.8501 -0.3665
  164ILE    CG1 2135   2.329   3.864   5.660 -0.2743 -0.2282 -0.3195
  164ILE   HG11 2136   2.419   3.811   5.623  0.4336  1.4256 -1.1031
  164ILE   HG12 2137   2.359   3.941   5.734 -0.9516 -1.3563  1.1797
  164ILE     CD 2138   2.259   3.943   5.548  0.1389  0.1447 -0.3161
  164ILE    HD1 2139   2.181   4.006   5.595 -1.7242 -3.0036  1.1098
  164ILE    HD2 2140   2.200   3.880   5.479  1.4260 -1.0195 -0.3960
  164ILE    HD3 2141   2.333   4.005   5.494  0.5565  0.5905  0.7303
  164ILE      C 2142   2.257   3.638   5.956  0.1487  0.6518  0.0342
  164ILE      O 2143   2.270   3.683   6.070  0.0181  0.1962  0.2324
  165PHE      N 2144   2.192   3.521   5.939  0.4629  0.3771  0.6682
  165PHE     HN 2145   2.166   3.502   5.845  2.1863 -1.1743  0.4436
  165PHE     CA 2146   2.130   3.443   6.042  0.0085  0.2393  0.2942
  165PHE     HA 2147   2.054   3.502   6.090  0.8384 -0.7304  2.9842
  165PHE     CB 2148   2.052   3.328   5.977  0.4203  0.2681 -0.2618
  165PHE    HB1 2149   2.101   3.283   5.888  4.0548 -0.6776  2.0042
  165PHE    HB2 2150   1.956   3.358   5.930 -0.0129  0.7596  0.8932
  165PHE     CG 2151   2.020   3.213   6.065 -0.4891  0.5218 -0.2451
  165PHE    CD1 2152   2.075   3.087   6.053  0.1790  0.7474  0.3550
  165PHE    HD1 2153   2.130   3.063   5.963 -0.3197 -0.2139  0.2932
  165PHE    CE1 2154   2.041   2.982   6.135  0.2183  0.6576  0.2561
  165PHE    HE1 2155   2.086   2.884   6.127 -1.8852 -0.4854  1.4226
  165PHE     CZ 2156   1.967   3.014   6.247 -0.2453 -0.6240  0.3402
  165PHE     HZ 2157   1.929   2.934   6.308  0.0455 -0.0631  1.2809
  165PHE    CD2 2158   1.942   3.238   6.176  0.2117  0.4852  0.2612
  165PHE    HD2 2159   1.904   3.336   6.198  1.5475  1.2455 -0.6223
  165PHE    CE2 2160   1.919   3.141   6.271  0.3573 -0.2376 -0.4281
  165PHE    HE2 2161   1.840   3.150   6.344 -1.0429 -2.1154 -1.6251
  165PHE      C 2162   2.224   3.402   6.151  0.0953  0.0850  0.1610
  165PHE      O 2163   2.183   3.413   6.266  0.4272  0.3580  0.2540
  166VAL      N 2164   2.345   3.356   6.115  0.0095 -0.3702  0.4416
  166VAL     HN 2165   2.366   3.355   6.017 -0.6951  2.6113  0.1664
  166VAL     CA 2166   2.446   3.310   6.205 -0.0689 -0.0487  0.6962
  166VAL     HA 2167   2.391   3.240   6.265 -1.4049  0.3535 -0.0147
  166VAL     CB 2168   2.558   3.238   6.134 -0.2010  0.3984  0.0229
  166VAL     HB 2169   2.579   3.306   6.049  0.4043  0.0308 -0.1190
  166VAL    CG1 2170   2.682   3.208   6.220 -0.3841  0.1816  0.2116
  166VAL   HG11 2171   2.720   3.297   6.274 -2.2621  1.9884 -1.2494
  166VAL   HG12 2172   2.760   3.156   6.161  0.0684  0.4817  0.5404
  166VAL   HG13 2173   2.650   3.131   6.294 -2.7937 -0.9265 -1.8168
  166VAL    CG2 2174   2.506   3.104   6.079  0.4324  0.2842 -0.2953
  166VAL   HG21 2175   2.595   3.057   6.032  0.3121 -2.1899  1.7562
  166VAL   HG22 2176   2.434   3.129   5.999  2.0086  3.0820 -1.0072
  166VAL   HG23 2177   2.463   3.039   6.158 -3.4850  0.6728 -1.8809
  166VAL      C 2178   2.494   3.423   6.290  0.4192  0.4347 -0.2025
  166VAL      O 2179   2.506   3.407   6.411 -0.0662  0.2768 -0.1729
  167ILE      N 2180   2.521   3.543   6.236  0.3179  0.3120 -0.5284
  167ILE     HN 2181   2.502   3.546   6.138  3.6749  0.4638 -1.3184
  167ILE     CA 2182   2.566   3.656   6.311 -0.1711  0.0227  0.2085
  167ILE     HA 2183   2.651   3.626   6.369 -1.6983 -1.4454  1.8128
  167ILE     CB 2184   2.618   3.771   6.229  0.0683  0.1560  0.5460
  167ILE     HB 2185   2.539   3.790   6.153  1.5593 -0.0530 -1.1060
  167ILE    CG2 2186   2.638   3.896   6.316 -0.2577  0.5717  0.0323
  167ILE   HG21 2187   2.723   3.877   6.385 -0.1074  2.0719  0.2757
  167ILE   HG22 2188   2.554   3.929   6.381 -2.3645  0.8925 -2.6704
  167ILE   HG23 2189   2.685   3.976   6.256  0.7189  1.0863  1.4435
  167ILE    CG1 2190   2.742   3.724   6.151  0.0712  0.6749  0.2332
  167ILE   HG11 2191   2.714   3.620   6.121 -1.4644  0.8569  0.9381
  167ILE   HG12 2192   2.826   3.705   6.220  1.5413  0.0363 -1.6385
  167ILE     CD 2193   2.777   3.813   6.032 -0.2529 -0.0467 -0.4180
  167ILE    HD1 2194   2.876   3.780   5.994 -0.6312 -1.5198 -0.1565
  167ILE    HD2 2195   2.789   3.919   6.066  0.6928 -0.5033  0.7610
  167ILE    HD3 2196   2.698   3.813   5.954 -1.2350  2.0105  0.4905
  167ILE      C 2197   2.465   3.702   6.410 -0.2007  0.1833  0.1043
  167ILE      O 2198   2.493   3.720   6.528 -0.2866  0.0647  0.1422
  168TRP      N 2199   2.335   3.712   6.375 -0.0418  0.0781 -0.5318
  168TRP     HN 2200   2.312   3.696   6.280 -0.9881 -0.5210 -0.2172
  168TRP     CA 2201   2.233   3.759   6.464  0.2485 -0.1535 -0.0710
  168TRP     HA 2202   2.266   3.851   6.511  1.6385 -0.0322 -1.2000
  168TRP     CB 2203   2.096   3.774   6.396  0.1903 -0.4785 -0.0255
  168TRP    HB1 2204   2.013   3.790   6.468  0.6482  1.3279  0.1568
  168TRP    HB2 2205   2.072   3.682   6.338  0.0057 -1.1676  1.1249
  168TRP     CG 2206   2.097   3.901   6.318 -0.1699 -0.2719  0.3071
  168TRP    CD1 2207   2.073   3.926   6.186 -0.0982  0.3278  0.4030
  168TRP    HD1 2208   2.095   3.848   6.115 -1.4880 -1.8973  2.2614
  168TRP    NE1 2209   2.072   4.062   6.168 -0.1810  0.3100  0.2689
  168TRP    HE1 2210   2.123   4.110   6.100  0.9480  1.4644  1.8424
  168TRP    CE2 2211   2.091   4.124   6.289  0.6006  0.7777 -0.0879
  168TRP    CD2 2212   2.103   4.027   6.387  0.2203  0.2109 -0.5966
  168TRP    CE3 2213   2.098   4.067   6.517 -0.4893  0.3466 -0.6653
  168TRP    HE3 2214   2.105   3.999   6.600  1.9407  1.2280 -0.0795
  168TRP    CZ3 2215   2.109   4.200   6.548 -0.1954  0.1472  0.1065
  168TRP    HZ3 2216   2.106   4.239   6.649  0.2978 -0.1333  0.2310
  168TRP    CZ2 2217   2.090   4.257   6.317 -0.1523  0.6849  0.3506
  168TRP    HZ2 2218   2.075   4.326   6.235 -0.9213  0.1438  0.0186
  168TRP    CH2 2219   2.088   4.294   6.449 -0.9082  0.3485  0.4403
  168TRP    HH2 2220   2.078   4.399   6.470  0.4231  1.0524 -2.0386
  168TRP      C 2221   2.213   3.665   6.577  0.3035 -0.0495  0.0253
  168TRP      O 2222   2.213   3.698   6.696  0.2001 -0.5113  0.1566
  169ALA      N 2223   2.208   3.534   6.546  0.1329  0.0048 -0.1799
  169ALA     HN 2224   2.223   3.506   6.452 -1.3164  0.8218 -0.6815
  169ALA     CA 2225   2.210   3.427   6.641  0.4644 -0.0923 -0.2942
  169ALA     HA 2226   2.134   3.451   6.713  2.1652 -2.7638  2.6332
  169ALA     CB 2227   2.170   3.296   6.571 -1.0683  0.1853  0.0325
  169ALA    HB1 2228   2.099   3.328   6.491 -1.2105  1.2927  0.5723
  169ALA    HB2 2229   2.120   3.219   6.633  0.0636 -0.3330  0.3292
  169ALA    HB3 2230   2.262   3.259   6.522  0.0655  1.8334  0.8066
  169ALA      C 2231   2.331   3.417   6.728  0.1144 -0.2729  0.1768
  169ALA      O 2232   2.316   3.412   6.850  0.2833  0.4331  0.2351
  170VAL      N 2233   2.455   3.424   6.677 -0.0496 -0.4039 -0.2424
  170VAL     HN 2234   2.481   3.425   6.580  1.5775 -0.9037  0.1579
  170VAL     CA 2235   2.573   3.418   6.758  0.1500  0.4217 -0.4649
  170VAL     HA 2236   2.564   3.323   6.808  0.1083 -0.7073 -2.4983
  170VAL     CB 2237   2.699   3.406   6.677  0.1663  1.0947 -0.5476
  170VAL     HB 2238   2.694   3.475   6.590 -1.7845  1.4035 -0.2424
  170VAL    CG1 2239   2.824   3.435   6.761  0.0223  0.5823 -0.1463
  170VAL   HG11 2240   2.917   3.421   6.701 -0.9971 -0.2274 -1.5765
  170VAL   HG12 2241   2.831   3.365   6.847  1.2793 -1.6547 -1.9845
  170VAL   HG13 2242   2.822   3.541   6.796  2.2134  0.1599  1.5357
  170VAL    CG2 2243   2.709   3.261   6.626 -0.5432  0.5777  0.7201
  170VAL   HG21 2244   2.619   3.223   6.573 -0.5092  0.0710  1.0255
  170VAL   HG22 2245   2.731   3.187   6.705 -2.0262 -0.8521 -0.1346
  170VAL   HG23 2246   2.794   3.260   6.554 -2.2712 -0.8853 -1.4559
  170VAL      C 2247   2.573   3.524   6.862  0.7692  0.2686 -0.3039
  170VAL      O 2248   2.618   3.504   6.974 -0.3310  0.3447  0.1682
  171ALA      N 2249   2.534   3.647   6.822  0.0110  0.1243 -0.0326
  171ALA     HN 2250   2.509   3.663   6.727 -0.6861  0.3459  0.1855
  171ALA     CA 2251   2.533   3.767   6.899 -0.0992  0.0898  0.0196
  171ALA     HA 2252   2.624   3.764   6.956  0.1750  0.3375 -0.3965
  171ALA     CB 2253   2.521   3.886   6.802  0.4950  0.6897  0.6734
  171ALA    HB1 2254   2.596   3.869   6.722  0.6465 -1.6477  1.2533
  171ALA    HB2 2255   2.530   3.981   6.859 -0.9706  0.6525  0.9961
  171ALA    HB3 2256   2.419   3.893   6.758 -0.3584  0.5972  2.5206
  171ALA      C 2257   2.425   3.772   7.002 -0.7295  0.9171 -0.6680
  171ALA      O 2258   2.455   3.792   7.119 -0.1590  0.1592 -0.6752
  172PHE      N 2259   2.303   3.727   6.970 -0.4235 -0.1561 -0.3528
  172PHE     HN 2260   2.279   3.711   6.874  2.9939 -0.2043 -1.3225
  172PHE     CA 2261   2.200   3.693   7.063 -0.1513 -0.1795 -0.0585
  172PHE     HA 2262   2.178   3.784   7.117  2.3548  0.9119 -0.7371
  172PHE     CB 2263   2.070   3.637   7.003  0.0767 -0.3385 -0.4034
  172PHE    HB1 2264   1.993   3.612   7.079 -1.2111  2.3332 -0.7138
  172PHE    HB2 2265   2.084   3.547   6.939 -1.6499 -1.5171  0.7852
  172PHE     CG 2266   1.991   3.736   6.924 -0.5506 -0.3002  0.2682
  172PHE    CD1 2267   1.948   3.848   6.991 -0.0457  0.2071 -0.2521
  172PHE    HD1 2268   1.976   3.870   7.094  1.5849  2.3548 -1.0621
  172PHE    CE1 2269   1.888   3.947   6.917 -0.9698 -0.1753 -0.0203
  172PHE    HE1 2270   1.860   4.041   6.962 -1.6594 -0.9318  1.1952
  172PHE     CZ 2271   1.824   3.915   6.799  0.0239 -0.1003 -0.5947
  172PHE     HZ 2272   1.759   3.986   6.749 -0.1863  1.5640  1.8094
  172PHE    CD2 2273   1.941   3.706   6.800 -0.1581  0.0228  0.0304
  172PHE    HD2 2274   1.978   3.619   6.747  0.1510 -0.6929  1.3704
  172PHE    CE2 2275   1.850   3.792   6.744 -0.4103 -0.3805 -0.1865
  172PHE    HE2 2276   1.814   3.769   6.644 -0.1210 -2.0738  0.0778
  172PHE      C 2277   2.238   3.590   7.163 -0.4396 -0.0981  0.1379
  172PHE      O 2278   2.207   3.608   7.281 -0.0209  0.4660  0.1693
  173CYS      N 2279   2.307   3.479   7.130 -0.0346  0.1213  0.2336
  173CYS     HN 2280   2.309   3.454   7.034 -0.4581 -0.2816  0.3273
  173CYS     CA 2281   2.346   3.385   7.230 -0.1298  0.1993  0.3440
  173CYS     HA 2282   2.264   3.375   7.300 -0.1263 -1.1570  0.1840
  173CYS     CB 2283   2.381   3.255   7.156 -0.4494 -0.1956  0.8844
  173CYS    HB1 2284   2.431   3.190   7.232  0.1755  0.5120  1.0942
  173CYS    HB2 2285   2.456   3.272   7.076 -0.9290  1.3195  0.7366
  173CYS     SG 2286   2.239   3.147   7.118 -0.2280 -0.1761 -0.0244
  173CYS    HG1 2287   2.312   3.040   7.087  2.3038  1.8966 -1.6828
  173CYS      C 2288   2.460   3.440   7.310  0.1977 -0.0484  0.0529
  173CYS      O 2289   2.465   3.397   7.425  0.0416 -0.2578 -0.0183
  174SER      N 2290   2.551   3.526   7.261 -0.1820  0.4170  0.1446
  174SER     HN 2291   2.547   3.544   7.163 -0.8711 -0.5221 -0.0149
  174SER     CA 2292   2.656   3.589   7.336 -0.3239  0.6595  0.1387
  174SER     HA 2293   2.711   3.515   7.391 -1.1193  0.6813  0.9829
  174SER     CB 2294   2.758   3.660   7.245  0.1650  0.4561  0.5244
  174SER    HB1 2295   2.827   3.717   7.310 -0.3522 -0.6920  2.1400
  174SER    HB2 2296   2.714   3.737   7.177 -2.3639  0.1980  1.7372
  174SER     OG 2297   2.826   3.567   7.161 -0.2625 -0.0739  0.7579
  174SER    HG1 2298   2.763   3.544   7.093  0.7946  2.4542 -1.2421
  174SER      C 2299   2.605   3.691   7.431 -0.5565 -0.0941  0.8303
  174SER      O 2300   2.663   3.713   7.538  0.2034  0.9736  0.2170
  175ALA      N 2301   2.493   3.760   7.403 -0.2033  0.1561  0.0117
  175ALA     HN 2302   2.450   3.738   7.316  0.0034  2.0503 -0.6231
  175ALA     CA 2303   2.434   3.862   7.484 -0.1696  0.1058  0.1002
  175ALA     HA 2304   2.512   3.903   7.546  1.1424  0.5258 -1.7537
  175ALA     CB 2305   2.390   3.973   7.387  0.0970  0.1617  0.0427
  175ALA    HB1 2306   2.343   4.060   7.439 -1.1651  0.0762 -0.9154
  175ALA    HB2 2307   2.309   3.929   7.324  1.0549 -1.8584  0.1553
  175ALA    HB3 2308   2.475   4.010   7.326 -1.5538  2.0111 -1.2740
  175ALA      C 2309   2.329   3.799   7.569 -0.1766  0.1227  0.1050
  175ALA      O 2310   2.246   3.858   7.637 -0.1513 -0.0895  0.3205
  176GLY      N 2311   2.330   3.664   7.574  0.0581  0.1391  0.5043
  176GLY     HN 2312   2.387   3.610   7.513 -1.1496  0.2549 -0.7709
  176GLY     CA 2313   2.247   3.587   7.661  0.0326  0.0804  0.4274
  176GLY    HA1 2314   2.269   3.482   7.648  0.8588  0.3555 -0.5013
  176GLY    HA2 2315   2.145   3.607   7.630  0.2453  0.2771 -0.1569
  176GLY      C 2316   2.260   3.612   7.807 -0.4231  0.1236  0.4621
  176GLY      O 2317   2.154   3.616   7.870 -0.6060  0.2480  0.1490
  177PRO      N 2318   2.376   3.626   7.863 -0.3632 -0.3329  0.4488
  177PRO     CD 2319   2.490   3.543   7.824 -0.3694 -0.2769  0.3125
  177PRO    HD1 2320   2.524   3.567   7.721 -0.4570  2.9364  0.9073
  177PRO    HD2 2321   2.475   3.434   7.837  1.7173 -0.8366 -1.3828
  177PRO     CA 2322   2.378   3.668   8.000  0.2423  0.3606  0.2350
  177PRO     HA 2323   2.295   3.624   8.053 -1.7621  2.7813 -0.6667
  177PRO     CB 2324   2.515   3.623   8.051  0.0512 -0.2141  0.2435
  177PRO    HB1 2325   2.489   3.525   8.096 -1.3016  0.8995  1.9998
  177PRO    HB2 2326   2.568   3.692   8.119 -0.5541 -0.2879  0.7939
  177PRO     CG 2327   2.595   3.596   7.922 -0.2362  0.0208  0.0131
  177PRO    HG1 2328   2.631   3.694   7.883  1.3098 -0.5994 -0.2032
  177PRO    HG2 2329   2.692   3.543   7.926  0.2028  0.8658  1.9034
  177PRO      C 2330   2.362   3.814   8.025  0.4962  0.4476 -0.1070
  177PRO      O 2331   2.367   3.838   8.146 -0.0421  0.0264  0.0005
  178ILE      N 2332   2.338   3.899   7.924  0.0128  0.2345 -0.1732
  178ILE     HN 2333   2.352   3.873   7.829  0.5332  0.1810 -0.0821
  178ILE     CA 2334   2.295   4.033   7.950  0.3627  0.2191  0.5068
  178ILE     HA 2335   2.357   4.071   8.030 -0.2880  1.4625  0.4577
  178ILE     CB 2336   2.309   4.124   7.832 -0.0532 -0.2243  0.1098
  178ILE     HB 2337   2.264   4.077   7.742  0.4051 -0.2134 -0.1278
  178ILE    CG2 2338   2.244   4.260   7.860  0.8524  0.1155  0.6053
  178ILE   HG21 2339   2.293   4.311   7.946  0.3518 -1.7809  2.0896
  178ILE   HG22 2340   2.134   4.253   7.872  0.7291  1.6661  0.6939
  178ILE   HG23 2341   2.247   4.328   7.772  0.0367  3.7991  3.1638
  178ILE    CG1 2342   2.454   4.135   7.781 -0.0047 -0.9061  0.0876
  178ILE   HG11 2343   2.449   4.194   7.687  3.3474 -1.0929 -0.3401
  178ILE   HG12 2344   2.487   4.033   7.753 -1.0103 -1.0261 -0.7413
  178ILE     CD 2345   2.558   4.192   7.878 -0.5113 -0.1142  0.1762
  178ILE    HD1 2346   2.657   4.199   7.828 -0.8793 -2.6179 -1.0898
  178ILE    HD2 2347   2.583   4.120   7.958  0.9911  0.2847  0.0971
  178ILE    HD3 2348   2.536   4.298   7.905  0.5790 -0.0630  0.9044
  178ILE      C 2349   2.157   4.025   8.006  0.1458 -0.2780 -0.0945
  178ILE      O 2350   2.131   4.096   8.103  0.1935 -0.2920 -0.0714
  179PHE      N 2351   2.076   3.934   7.948 -0.1106 -0.3597  0.3812
  179PHE     HN 2352   2.107   3.893   7.862 -1.1377  0.9179 -0.6541
  179PHE     CA 2353   1.938   3.920   7.981 -0.1813  0.0198  0.2509
  179PHE     HA 2354   1.887   4.011   7.953 -0.2385  0.3871  1.4798
  179PHE     CB 2355   1.878   3.813   7.889 -0.3166  0.5337 -0.2693
  179PHE    HB1 2356   1.925   3.717   7.922 -0.6610  0.0130 -1.2392
  179PHE    HB2 2357   1.901   3.825   7.781 -0.0921 -0.3770 -0.3391
  179PHE     CG 2358   1.730   3.801   7.899 -0.3068  0.0828 -0.6349
  179PHE    CD1 2359   1.647   3.873   7.816  0.0271  0.7790 -0.3764
  179PHE    HD1 2360   1.684   3.950   7.750 -2.8423  2.5795 -0.0399
  179PHE    CE1 2361   1.512   3.845   7.814  0.0291  0.6766  0.6736
  179PHE    HE1 2362   1.447   3.907   7.755  2.1723  2.1079 -0.3267
  179PHE     CZ 2363   1.467   3.736   7.886  0.1793  0.2513  0.1316
  179PHE     HZ 2364   1.378   3.681   7.859 -0.0275  0.1393  1.0053
  179PHE    CD2 2365   1.682   3.700   7.978  0.6305 -0.1517 -0.3572
  179PHE    HD2 2366   1.753   3.643   8.037  0.6473 -0.0283 -0.2591
  179PHE    CE2 2367   1.551   3.660   7.964  0.1319  0.9726  0.8982
  179PHE    HE2 2368   1.514   3.572   8.014  1.8752  1.6741  3.6932
  179PHE      C 2369   1.909   3.900   8.126 -0.3260  0.0119  0.2212
  179PHE      O 2370   1.820   3.966   8.181 -0.2223  0.3510 -0.0178
  180VAL      N 2371   1.995   3.818   8.188  0.1949  0.3756 -0.0198
  180VAL     HN 2372   2.061   3.790   8.118  0.8485  2.9650 -0.5243
  180VAL     CA 2373   1.998   3.765   8.321 -0.3605 -0.1705 -0.2228
  180VAL     HA 2374   1.894   3.758   8.350 -0.6352  2.2369 -0.4518
  180VAL     CB 2375   2.085   3.645   8.347  0.1018  0.1847 -0.1186
  180VAL     HB 2376   2.193   3.658   8.329  0.5426  1.7993  2.9660
  180VAL    CG1 2377   2.068   3.592   8.490 -0.2453 -0.2971 -0.3371
  180VAL   HG11 2378   2.047   3.662   8.574  1.2278 -1.2422  0.8795
  180VAL   HG12 2379   2.152   3.524   8.518 -1.5057 -0.7479  2.8627
  180VAL   HG13 2380   1.980   3.524   8.488  1.4666 -2.7133  0.8431
  180VAL    CG2 2381   2.026   3.545   8.247  0.1603  0.4640 -0.4360
  180VAL   HG21 2382   2.071   3.549   8.146  0.4850 -2.0558 -0.4724
  180VAL   HG22 2383   1.915   3.538   8.240  0.0575  0.0174  1.2620
  180VAL   HG23 2384   2.057   3.442   8.276  0.2465  0.8546  0.9223
  180VAL      C 2385   2.059   3.869   8.408 -0.2231 -0.0893 -0.4130
  180VAL      O 2386   2.004   3.898   8.515  0.5274 -0.0266 -0.0379
  181LEU      N 2387   2.172   3.934   8.375 -0.0685 -0.1379  0.0094
  181LEU     HN 2388   2.212   3.901   8.290  1.5866 -0.0144  0.7206
  181LEU     CA 2389   2.238   4.044   8.438  0.0361  0.2181 -0.7126
  181LEU     HA 2390   2.265   3.999   8.532  1.3057 -1.5131 -1.8224
  181LEU     CB 2391   2.366   4.076   8.358 -0.0275  0.6054 -0.6590
  181LEU    HB1 2392   2.325   4.099   8.257  1.7638  0.2622 -1.5010
  181LEU    HB2 2393   2.427   3.985   8.344 -1.5674 -0.7090  0.7299
  181LEU     CG 2394   2.456   4.194   8.398  0.4947  0.1405 -0.4415
  181LEU     HG 2395   2.396   4.288   8.398 -1.5465 -1.0867  0.0191
  181LEU    CD1 2396   2.519   4.181   8.538  0.4713 -0.1333 -0.4569
  181LEU   HD11 2397   2.586   4.095   8.555 -0.0778 -0.1706  1.8700
  181LEU   HD12 2398   2.449   4.196   8.623  0.6028  0.3169 -0.4247
  181LEU   HD13 2399   2.581   4.273   8.537  1.3689 -0.7313 -0.0670
  181LEU    CD2 2400   2.563   4.215   8.290  0.5261 -0.2482 -0.4844
  181LEU   HD21 2401   2.627   4.126   8.268 -1.5979 -2.0938  0.3986
  181LEU   HD22 2402   2.633   4.294   8.323 -0.3180 -1.0799  3.8631
  181LEU   HD23 2403   2.528   4.237   8.187  0.2142 -2.7230 -0.9873
  181LEU      C 2404   2.163   4.168   8.472 -0.5373 -0.3496  0.1260
  181LEU      O 2405   2.183   4.228   8.577  0.0822  0.2841 -0.3436
  182VAL      N 2406   2.075   4.213   8.380 -0.0498 -0.2360 -0.2883
  182VAL     HN 2407   2.063   4.165   8.294  3.0004 -0.8764 -0.4880
  182VAL     CA 2408   2.003   4.336   8.387  0.3949  0.0200 -0.1117
  182VAL     HA 2409   2.066   4.406   8.440  2.2718 -1.0050 -0.8880
  182VAL     CB 2410   1.981   4.399   8.252 -0.0992 -0.0545 -0.0681
  182VAL     HB 2411   1.938   4.330   8.177  1.6915 -1.7614  0.3976
  182VAL    CG1 2412   1.881   4.516   8.261 -0.0131  0.0654 -0.6591
  182VAL   HG11 2413   1.782   4.469   8.280  0.4589 -1.3239 -1.4668
  182VAL   HG12 2414   1.870   4.558   8.159 -2.1273 -1.6965 -1.2452
  182VAL   HG13 2415   1.906   4.597   8.333 -0.1745  0.7238 -1.3320
  182VAL    CG2 2416   2.115   4.452   8.200 -0.0232 -0.7116 -0.5487
  182VAL   HG21 2417   2.169   4.510   8.278 -0.8877  0.9060 -1.1114
  182VAL   HG22 2418   2.096   4.526   8.119 -1.2016 -1.6363 -1.1385
  182VAL   HG23 2419   2.188   4.370   8.184 -0.0197 -1.1078  1.3163
  182VAL      C 2420   1.874   4.306   8.456  0.6597 -0.1563  0.3043
  182VAL      O 2421   1.811   4.202   8.438  0.3058  0.0760  0.2064
  183GLY      N 2422   1.823   4.400   8.537  0.2920  0.1403 -0.2676
  183GLY     HN 2423   1.871   4.482   8.568 -1.2556  0.8894  0.2572
  183GLY     CA 2424   1.698   4.389   8.606  0.4147  0.0046 -0.0678
  183GLY    HA1 2425   1.718   4.347   8.704  0.2738 -0.1174 -0.0912
  183GLY    HA2 2426   1.631   4.328   8.548 -1.0946  2.4248 -0.9926
  183GLY      C 2427   1.633   4.515   8.652  0.1573 -0.1456 -0.0186
  183GLY      O 2428   1.689   4.622   8.629 -0.4314  0.0944 -0.3832
  184VAL      N 2429   1.521   4.502   8.725  0.0530 -0.1998 -0.1867
  184VAL     HN 2430   1.498   4.410   8.756  2.3369 -0.8576 -0.2479
  184VAL     CA 2431   1.464   4.613   8.795  0.0164 -0.2376 -0.1565
  184VAL     HA 2432   1.509   4.707   8.766  0.6800  0.1483  1.9225
  184VAL     CB 2433   1.316   4.630   8.777 -0.0569 -0.5554  0.1329
  184VAL     HB 2434   1.254   4.543   8.808 -0.5148 -0.0515  0.6596
  184VAL    CG1 2435   1.263   4.759   8.841 -0.2274 -0.1212 -0.8667
  184VAL   HG11 2436   1.154   4.765   8.865  0.0595  0.5809  0.3488
  184VAL   HG12 2437   1.274   4.853   8.782 -2.1813  1.8138  1.6143
  184VAL   HG13 2438   1.315   4.775   8.938  0.3810 -0.4316 -1.1457
  184VAL    CG2 2439   1.297   4.640   8.625 -0.6652 -0.2208  0.2276
  184VAL   HG21 2440   1.190   4.662   8.607 -1.0362  0.9756  3.3704
  184VAL   HG22 2441   1.319   4.548   8.567 -1.2024  0.7058 -1.5112
  184VAL   HG23 2442   1.354   4.723   8.580 -1.2057 -0.7876 -1.5907
  184VAL      C 2443   1.496   4.583   8.938 -0.3667  0.0890  0.0002
  184VAL      O 2444   1.477   4.473   8.991  0.3306  0.1354  0.3535
  185GLU      N 2445   1.543   4.685   9.011 -0.2378  0.0413 -0.0142
  185GLU     HN 2446   1.561   4.778   8.980 -2.4846  1.2632  1.9602
  185GLU     CA 2447   1.578   4.665   9.149 -0.4180 -0.1982 -0.0016
  185GLU     HA 2448   1.539   4.573   9.189  2.0298 -0.9664  0.8288
  185GLU     CB 2449   1.727   4.678   9.184 -0.2702 -0.8108 -0.3801
  185GLU    HB1 2450   1.736   4.659   9.293 -0.7015 -1.6810 -0.4913
  185GLU    HB2 2451   1.767   4.781   9.169 -0.2496 -0.5238  1.4052
  185GLU     CG 2452   1.805   4.576   9.101  0.0831 -0.3477 -0.6224
  185GLU    HG1 2453   1.809   4.609   8.995 -0.0873  0.3938 -0.4050
  185GLU    HG2 2454   1.743   4.484   9.111  1.0077 -1.1322 -1.8613
  185GLU     CD 2455   1.942   4.547   9.161 -0.1859  0.1226  0.2253
  185GLU    OE1 2456   2.026   4.641   9.157  0.2753 -0.2748  0.5223
  185GLU    OE2 2457   1.963   4.432   9.208  0.0928 -0.1300 -0.5127
  185GLU      C 2458   1.511   4.780   9.215  0.1205  0.0518  0.1152
  185GLU      O 2459   1.481   4.887   9.161 -0.0577 -0.2122 -0.3088
  186HSD      N 2460   1.481   4.770   9.345  0.1103 -0.4045  0.0785
  186HSD     HN 2461   1.516   4.699   9.406  2.0220  1.7816  1.7259
  186HSD     CA 2462   1.406   4.873   9.410 -0.1161 -0.7972  0.4392
  186HSD     HA 2463   1.422   4.970   9.367 -1.8746 -0.8971 -0.5584
  186HSD     CB 2464   1.254   4.846   9.409 -0.1787 -0.4282 -0.8992
  186HSD    HB1 2465   1.209   4.850   9.307 -1.1704 -1.0647 -0.5011
  186HSD    HB2 2466   1.200   4.925   9.465 -1.6386 -2.5701  0.8503
  186HSD    ND1 2467   1.161   4.696   9.597  0.0283  0.0860 -0.0785
  186HSD    HD1 2468   1.118   4.772   9.645  1.8331  1.0635  0.0569
  186HSD     CG 2469   1.229   4.716   9.479  0.0637 -0.0422 -0.0800
  186HSD    CE1 2470   1.130   4.564   9.606 -0.4261  0.1846 -0.1630
  186HSD    HE1 2471   1.069   4.518   9.684  1.6761  0.4079  1.6996
  186HSD    NE2 2472   1.175   4.497   9.501 -0.1424  0.2205 -0.0650
  186HSD    CD2 2473   1.228   4.594   9.419 -0.0622  0.0334 -0.2331
  186HSD    HD2 2474   1.273   4.574   9.322  0.4185 -0.4517  0.0802
  186HSD      C 2475   1.453   4.893   9.550  0.8532  0.3220 -0.0422
  186HSD      O 2476   1.500   4.799   9.614 -0.0006  0.0129  0.1378
  187GLU      N 2477   1.447   5.015   9.608 -0.1511  0.1143  0.2940
  187GLU     HN 2478   1.401   5.090   9.562 -0.6971  1.9858  3.5803
  187GLU     CA 2479   1.483   5.046   9.743  0.2542  0.1103  0.1879
  187GLU     HA 2480   1.575   4.995   9.769  0.6423  0.7206  0.0299
  187GLU     CB 2481   1.512   5.197   9.751  0.0400  0.1604  0.0509
  187GLU    HB1 2482   1.535   5.224   9.856 -2.1699  0.5191  0.4914
  187GLU    HB2 2483   1.413   5.243   9.733  0.8394  2.8642  1.9583
  187GLU     CG 2484   1.607   5.249   9.643 -0.1174 -0.1057 -0.2180
  187GLU    HG1 2485   1.614   5.358   9.623 -0.6048  0.2547  1.4076
  187GLU    HG2 2486   1.579   5.204   9.546 -1.3590  0.4315 -0.1296
  187GLU     CD 2487   1.753   5.213   9.665 -0.0679  0.1381 -0.1482
  187GLU    OE1 2488   1.807   5.107   9.625  0.2318  0.2854 -0.1388
  187GLU    OE2 2489   1.819   5.305   9.721  0.0640 -0.3305  0.4751
  187GLU      C 2490   1.374   5.007   9.837 -0.0015 -0.1332 -0.2001
  187GLU      O 2491   1.255   5.026   9.816  0.0549  0.3528 -0.0999
  188ASN      N 2492   1.426   4.950   9.948 -0.4199 -0.0255  0.0528
  188ASN     HN 2493   1.525   4.954   9.954 -0.3269 -1.1809 -0.4817
  188ASN     CA 2494   1.347   4.891  10.052 -0.2846  0.1653  0.2647
  188ASN     HA 2495   1.262   4.840  10.009 -0.0695  0.0214  0.0057
  188ASN     CB 2496   1.411   4.792  10.150  0.3543  0.3686  0.0613
  188ASN    HB1 2497   1.330   4.748  10.212 -0.6207  2.3216  0.2305
  188ASN    HB2 2498   1.496   4.841  10.202  0.0719 -0.2928  1.1684
  188ASN     CG 2499   1.455   4.677  10.060 -0.6277  0.0710 -0.0533
  188ASN    OD1 2500   1.396   4.626   9.965 -0.1053  0.1037 -0.3990
  188ASN    ND2 2501   1.565   4.610  10.104 -0.4441  0.2881 -0.1720
  188ASN   HD21 2502   1.578   4.532  10.043  0.3360  0.0386  0.2973
  188ASN   HD22 2503   1.630   4.649  10.169 -1.6179  1.0145  0.5955
  188ASN      C 2504   1.284   4.999  10.132 -0.1018 -0.0303  0.6772
  188ASN      O 2505   1.336   5.109  10.151  0.3612 -0.1894  0.3352
  189GLY      N 2506   1.157   4.984  10.174 -0.1109 -0.5196  0.4790
  189GLY     HN 2507   1.123   4.892  10.160  2.3826 -1.6684  1.4998
  189GLY     CA 2508   1.074   5.080  10.241  0.1951 -0.1097  0.2777
  189GLY    HA1 2509   1.137   5.120  10.319  1.3436  0.8119 -1.0575
  189GLY    HA2 2510   0.988   5.031  10.283  0.7192 -0.1030  1.4027
  189GLY      C 2511   1.043   5.204  10.165 -0.1801 -0.0141  0.5830
  189GLY      O 2512   1.067   5.312  10.220  0.7365  0.2516 -0.2958
  190THR      N 2513   1.016   5.199  10.033 -0.0037  0.2304  0.5358
  190THR     HN 2514   1.009   5.108   9.993  0.2490  0.5328 -0.2220
  190THR     CA 2515   0.998   5.315   9.951 -0.0435 -0.0003  0.2157
  190THR     HA 2516   0.993   5.401  10.016 -2.0852  0.2328 -0.1691
  190THR     CB 2517   1.108   5.327   9.850  0.1595 -0.0991  0.4251
  190THR     HB 2518   1.132   5.245   9.779 -2.0350  1.4373 -2.3034
  190THR    OG1 2519   1.226   5.345   9.927  0.3741  0.0257  0.0707
  190THR    HG1 2520   1.237   5.258   9.966 -2.5145 -1.0221 -1.1270
  190THR    CG2 2521   1.089   5.458   9.772 -0.9244 -0.6300 -0.2306
  190THR   HG21 2522   1.062   5.537   9.846  1.3857 -2.0030  2.2471
  190THR   HG22 2523   1.019   5.452   9.686 -1.5829  0.6791  0.1813
  190THR   HG23 2524   1.181   5.501   9.727 -1.6670  0.5014 -0.7042
  190THR      C 2525   0.873   5.296   9.872  0.0394 -0.0402  0.0961
  190THR      O 2526   0.839   5.181   9.845  0.5498 -0.1943  0.0868
  191ASP      N 2527   0.791   5.400   9.847 -0.3465 -0.2127  0.6336
  191ASP     HN 2528   0.817   5.492   9.876 -2.1116  0.1743  1.0825
  191ASP     CA 2529   0.673   5.393   9.768  0.0237 -0.6536  0.1146
  191ASP     HA 2530   0.613   5.317   9.816  0.6140 -1.0267  0.2639
  191ASP     CB 2531   0.591   5.522   9.789  0.2706 -0.4131 -0.3761
  191ASP    HB1 2532   0.498   5.533   9.728 -0.7189  1.5414  1.3882
  191ASP    HB2 2533   0.657   5.608   9.766 -1.2302  1.1834  1.0382
  191ASP     CG 2534   0.538   5.548   9.929  0.4757 -0.3548 -0.3089
  191ASP    OD1 2535   0.535   5.667   9.969 -0.4253 -0.0661 -1.1942
  191ASP    OD2 2536   0.471   5.455   9.980  0.0912  0.2530  0.3071
  191ASP      C 2537   0.689   5.361   9.623 -0.7738  0.5645 -0.2612
  191ASP      O 2538   0.789   5.414   9.575  0.0443 -0.0991  0.6672
  192PRO      N 2539   0.606   5.287   9.557 -0.4456  0.1289 -0.1907
  192PRO     CD 2540   0.506   5.205   9.623 -0.7163  0.2232 -0.4792
  192PRO    HD1 2541   0.413   5.265   9.631 -2.1364 -1.8644 -0.4772
  192PRO    HD2 2542   0.544   5.153   9.714  0.3421 -1.6532 -1.9289
  192PRO     CA 2543   0.646   5.224   9.434  0.2616  0.3188 -0.0644
  192PRO     HA 2544   0.742   5.176   9.446  0.3954  0.6877  0.3639
  192PRO     CB 2545   0.523   5.140   9.398  0.3782 -0.0012  0.2680
  192PRO    HB1 2546   0.526   5.056   9.326 -1.1897  0.6372 -0.6070
  192PRO    HB2 2547   0.437   5.203   9.365  1.6347  1.4871 -0.3213
  192PRO     CG 2548   0.472   5.086   9.532  0.0385 -0.3651 -0.0068
  192PRO    HG1 2549   0.364   5.059   9.537 -0.4379  1.3385 -0.3741
  192PRO    HG2 2550   0.533   4.996   9.552  1.4172  0.3224 -1.0014
  192PRO      C 2551   0.669   5.316   9.320 -0.0606  0.0948 -0.3145
  192PRO      O 2552   0.735   5.270   9.226 -0.0723 -0.2369 -0.1607
  193TRP      N 2553   0.616   5.439   9.322  0.4549  0.3138  0.4777
  193TRP     HN 2554   0.568   5.452   9.408  1.2357 -2.4727  1.4092
  193TRP     CA 2555   0.639   5.541   9.224  0.1219  0.0694  0.1409
  193TRP     HA 2556   0.652   5.496   9.127 -0.1755  2.0942 -0.9006
  193TRP     CB 2557   0.523   5.642   9.222  0.2310  0.1927 -0.0662
  193TRP    HB1 2558   0.449   5.597   9.151  0.2016 -1.1963  0.8031
  193TRP    HB2 2559   0.565   5.730   9.169 -0.3940  0.8431  0.4967
  193TRP     CG 2560   0.470   5.691   9.352 -0.1138 -0.1560 -0.0740
  193TRP    CD1 2561   0.526   5.797   9.417 -0.2069  0.0232 -0.2862
  193TRP    HD1 2562   0.613   5.845   9.373 -0.3785 -0.0265 -0.6907
  193TRP    NE1 2563   0.453   5.824   9.529 -0.5746  0.1210 -0.5445
  193TRP    HE1 2564   0.494   5.858   9.611  0.3869  2.0526 -1.7404
  193TRP    CE2 2565   0.350   5.734   9.537  0.0342 -0.4977  0.6439
  193TRP    CD2 2566   0.364   5.642   9.435  0.2835 -0.2037  0.4087
  193TRP    CE3 2567   0.276   5.538   9.426  0.4876 -0.3975  0.6257
  193TRP    HE3 2568   0.267   5.481   9.335  0.8871 -0.2730  0.5028
  193TRP    CZ3 2569   0.198   5.508   9.535 -0.1886 -0.7187  0.0600
  193TRP    HZ3 2570   0.125   5.429   9.542 -3.6014  1.7613 -3.1374
  193TRP    CZ2 2571   0.269   5.710   9.644 -0.4356  0.3507  0.4932
  193TRP    HZ2 2572   0.265   5.782   9.724  0.2918 -0.1667  1.0095
  193TRP    CH2 2573   0.198   5.592   9.644  0.0605  0.0366 -0.5113
  193TRP    HH2 2574   0.133   5.571   9.727  0.2792 -1.2444 -0.6497
  193TRP      C 2575   0.768   5.612   9.247 -0.0303  0.3019  0.2775
  193TRP      O 2576   0.821   5.681   9.160 -0.1857  0.0566 -0.0128
  194ASP      N 2577   0.832   5.601   9.365  0.2301  0.1647  0.1221
  194ASP     HN 2578   0.799   5.540   9.436 -0.5372  1.4015  0.8655
  194ASP     CA 2579   0.957   5.666   9.394  0.3879 -0.0465 -0.0753
  194ASP     HA 2580   0.976   5.750   9.329  0.6387  0.6498  0.8738
  194ASP     CB 2581   0.959   5.725   9.536 -0.3945 -0.2483  0.0258
  194ASP    HB1 2582   1.058   5.771   9.556 -0.6538  0.1020  0.5246
  194ASP    HB2 2583   0.946   5.643   9.611  1.1710 -0.2747  0.3111
  194ASP     CG 2584   0.852   5.833   9.549 -0.4079 -0.2588  0.0035
  194ASP    OD1 2585   0.826   5.905   9.449  0.3914  0.2267  0.1330
  194ASP    OD2 2586   0.809   5.857   9.664 -0.7539  0.1284 -0.2062
  194ASP      C 2587   1.072   5.574   9.369  0.4261 -0.1931  0.6172
  194ASP      O 2588   1.185   5.620   9.383  0.1922  0.6570 -0.2090
  195THR      N 2589   1.054   5.448   9.328 -0.1905  0.1715 -0.2550
  195THR     HN 2590   0.958   5.421   9.321 -0.6361  1.5215  0.3933
  195THR     CA 2591   1.167   5.361   9.320 -0.2806  0.0239  0.0539
  195THR     HA 2592   1.252   5.416   9.282  0.6641  0.1835  2.2503
  195THR     CB 2593   1.198   5.296   9.451  0.5689  0.3786  0.0377
  195THR     HB 2594   1.216   5.370   9.532 -1.2144  2.4933 -1.3965
  195THR    OG1 2595   1.320   5.225   9.436  0.4843  0.1260  0.5163
  195THR    HG1 2596   1.386   5.295   9.436  0.7817 -0.1330 -0.3677
  195THR    CG2 2597   1.098   5.192   9.504  0.5018  0.2373 -0.3622
  195THR   HG21 2598   1.016   5.249   9.555 -1.0341 -2.3895  0.2983
  195THR   HG22 2599   1.159   5.132   9.575  0.2881  2.0984  1.4801
  195THR   HG23 2600   1.058   5.122   9.428 -0.6800  0.4869 -0.0088
  195THR      C 2601   1.126   5.268   9.211  0.4096  0.1010 -0.2738
  195THR      O 2602   1.022   5.281   9.147  0.3884 -0.1217 -0.2853
  196ASN      N 2603   1.219   5.178   9.173  0.0230 -0.5638  0.3526
  196ASN     HN 2604   1.310   5.185   9.212  0.2915 -2.1081  0.0870
  196ASN     CA 2605   1.215   5.080   9.069 -0.0095 -0.3171  0.1237
  196ASN     HA 2606   1.272   5.004   9.119  0.7905  0.7824  0.9413
  196ASN     CB 2607   1.081   5.028   9.015 -0.4539  0.7426  0.1674
  196ASN    HB1 2608   1.086   4.967   8.922 -1.7568  1.6397 -0.5180
  196ASN    HB2 2609   1.021   5.117   8.986  1.2706  2.4771  1.6563
  196ASN     CG 2610   1.015   4.942   9.122  0.5026 -0.3464 -0.0895
  196ASN    OD1 2611   1.047   4.826   9.146 -0.3865 -0.6093 -0.1559
  196ASN    ND2 2612   0.910   4.998   9.189  0.1099 -0.6533 -0.4487
  196ASN   HD21 2613   0.887   5.089   9.157  2.6509 -0.0084 -0.6888
  196ASN   HD22 2614   0.845   4.949   9.247  1.7189 -3.8315 -1.0699
  196ASN      C 2615   1.300   5.111   8.949  0.1884  0.0060  0.3463
  196ASN      O 2616   1.255   5.185   8.862  1.0059 -0.0052 -0.0861
  197GLU      N 2617   1.427   5.068   8.946  0.0978 -0.2473  0.1490
  197GLU     HN 2618   1.462   5.004   9.013  3.0536  0.7216 -0.3304
  197GLU     CA 2619   1.521   5.124   8.854 -0.0134  0.3671  0.4010
  197GLU     HA 2620   1.477   5.198   8.790 -0.1708  0.4510  0.6060
  197GLU     CB 2621   1.633   5.194   8.932  0.3322 -0.2869  0.5058
  197GLU    HB1 2622   1.677   5.123   9.005  2.4682 -0.8710 -1.2316
  197GLU    HB2 2623   1.585   5.275   8.991  2.2897  1.6093 -0.3504
  197GLU     CG 2624   1.751   5.245   8.848 -0.0794  0.3503  0.3014
  197GLU    HG1 2625   1.720   5.314   8.767 -0.8270  0.5917  0.7792
  197GLU    HG2 2626   1.807   5.159   8.805 -2.3720 -2.3357  2.3167
  197GLU     CD 2627   1.835   5.328   8.944 -0.3677  0.2240  0.6643
  197GLU    OE1 2628   1.793   5.433   8.998 -0.1716  0.5212  0.2400
  197GLU    OE2 2629   1.953   5.289   8.968 -0.2401  0.1540 -0.0716
  197GLU      C 2630   1.585   5.015   8.773  0.2928  0.7898  0.0701
  197GLU      O 2631   1.629   4.916   8.831 -0.6295 -0.0026 -0.5592
  198CYS      N 2632   1.584   5.029   8.640  0.0835 -0.4777 -0.0729
  198CYS     HN 2633   1.544   5.110   8.597 -1.4813  1.2936  4.2221
  198CYS     CA 2634   1.623   4.936   8.538  0.4598  0.0698 -0.4378
  198CYS     HA 2635   1.609   4.841   8.588 -0.4326  1.6593  2.5890
  198CYS     CB 2636   1.543   4.944   8.407  0.0644  0.3879 -0.1838
  198CYS    HB1 2637   1.544   5.048   8.369  0.4411  0.3216 -0.3659
  198CYS    HB2 2638   1.439   4.917   8.433  0.0999 -0.2695 -0.6953
  198CYS     SG 2639   1.589   4.832   8.271 -0.0724 -0.2437  0.2849
  198CYS      C 2640   1.768   4.945   8.507  0.5738  0.0596  0.0909
  198CYS      O 2641   1.809   5.054   8.467  0.3157  0.2649  0.3768
  199ARG      N 2642   1.849   4.843   8.541  0.0904 -0.2707  0.2665
  199ARG     HN 2643   1.808   4.761   8.580 -2.5273  0.7952 -0.0270
  199ARG     CA 2644   1.991   4.864   8.541 -0.0003  0.4128 -0.7517
  199ARG     HA 2645   2.013   4.911   8.446 -1.5175  0.4611 -1.1036
  199ARG     CB 2646   2.039   4.945   8.662 -0.2018 -0.0670 -0.3489
  199ARG    HB1 2647   1.978   5.038   8.655 -0.4546  0.1563  3.0752
  199ARG    HB2 2648   2.144   4.979   8.653 -0.0349  0.0718  1.5983
  199ARG     CG 2649   2.024   4.871   8.795 -0.4030  0.6545  0.0387
  199ARG    HG1 2650   2.104   4.796   8.816 -0.9638  0.0747  0.1524
  199ARG    HG2 2651   1.928   4.817   8.814  0.4470 -0.5536  1.0965
  199ARG     CD 2652   2.029   4.976   8.906 -0.0604  0.0924  0.5622
  199ARG    HD1 2653   1.940   5.042   8.894  1.3965  1.6791 -2.6196
  199ARG    HD2 2654   2.124   5.034   8.901 -0.5120  0.7887 -0.1965
  199ARG     NE 2655   2.018   4.914   9.041  0.3446 -0.1130  0.4998
  199ARG     HE 2656   2.031   4.816   9.058 -1.6781 -0.1146  2.5624
  199ARG     CZ 2657   1.987   4.976   9.158 -0.0544  0.3548  0.1465
  199ARG    NH1 2658   1.954   5.108   9.173 -0.2414  0.3481 -0.1996
  199ARG   HH11 2659   1.942   5.159   9.088 -1.1484 -0.7564 -0.7635
  199ARG   HH12 2660   1.948   5.145   9.265 -1.0063  0.0049 -0.1093
  199ARG    NH2 2661   1.990   4.889   9.263  0.5520 -0.5824 -0.6401
  199ARG   HH21 2662   1.991   4.792   9.238 -1.3730 -0.3847 -1.7491
  199ARG   HH22 2663   1.941   4.919   9.345 -0.8919  1.0222 -2.0244
  199ARG      C 2664   2.061   4.733   8.545 -0.3819  0.2179 -0.3911
  199ARG      O 2665   1.992   4.638   8.581  0.6539 -0.1898  0.5656
  200PRO      N 2666   2.185   4.709   8.515 -0.5878 -0.5453 -0.6726
  200PRO     CD 2667   2.256   4.790   8.418  0.0350 -0.3460 -0.0615
  200PRO    HD1 2668   2.276   4.885   8.471 -3.4401  1.1689 -1.1594
  200PRO    HD2 2669   2.183   4.806   8.336 -1.0439  0.1261  0.9695
  200PRO     CA 2670   2.266   4.596   8.554  0.0793  0.0963 -0.1625
  200PRO     HA 2671   2.223   4.504   8.516  0.5373 -0.3130  0.3043
  200PRO     CB 2672   2.401   4.609   8.485  0.5684 -0.1943  0.7398
  200PRO    HB1 2673   2.447   4.512   8.456 -0.7326 -0.4310 -0.5984
  200PRO    HB2 2674   2.485   4.648   8.547 -0.0030 -3.1477  3.6528
  200PRO     CG 2675   2.373   4.704   8.368 -0.2293 -0.9315  0.3203
  200PRO    HG1 2676   2.462   4.763   8.336 -0.9713  0.3467  0.5621
  200PRO    HG2 2677   2.341   4.638   8.284  2.5303  0.1455 -1.7395
  200PRO      C 2678   2.269   4.590   8.703 -0.3664 -0.4669 -0.1733
  200PRO      O 2679   2.307   4.689   8.766  0.4762 -0.6858 -0.3188
  201THR      N 2680   2.231   4.474   8.760 -0.0545 -0.4640  0.0411
  201THR     HN 2681   2.212   4.390   8.711  3.1930 -1.9715  1.0451
  201THR     CA 2682   2.204   4.453   8.899 -0.0459 -0.0831  0.1039
  201THR     HA 2683   2.140   4.537   8.922  0.6895  1.2163 -2.2741
  201THR     CB 2684   2.127   4.327   8.926  0.2542 -0.2871  0.0145
  201THR     HB 2685   2.100   4.324   9.034 -0.1686 -0.9025 -0.0964
  201THR    OG1 2686   2.189   4.205   8.888 -0.8516 -0.6268 -0.7478
  201THR    HG1 2687   2.133   4.187   8.812  0.1270  1.2239 -1.9676
  201THR    CG2 2688   1.989   4.340   8.859  0.6370  0.1461 -0.6929
  201THR   HG21 2689   1.940   4.438   8.877  1.4057  1.0931 -3.2768
  201THR   HG22 2690   1.923   4.259   8.895 -1.1612  2.1993  0.8820
  201THR   HG23 2691   2.001   4.335   8.749  2.2669 -1.3108 -0.4890
  201THR      C 2692   2.322   4.473   8.987  0.1625 -0.0837 -0.1779
  201THR      O 2693   2.429   4.420   8.957  0.1744 -0.4662  0.5435
  202GLU      N 2694   2.299   4.537   9.103  0.0821  0.1395 -0.3134
  202GLU     HN 2695   2.208   4.555   9.138  0.3818  1.2747 -0.0755
  202GLU     CA 2696   2.407   4.596   9.176  0.1993 -0.2524 -0.1628
  202GLU     HA 2697   2.458   4.674   9.121  2.5130 -0.3183  1.7622
  202GLU     CB 2698   2.356   4.678   9.295 -0.0943 -0.3720 -0.2053
  202GLU    HB1 2699   2.273   4.626   9.347 -1.6437  1.5393 -0.6314
  202GLU    HB2 2700   2.308   4.762   9.240  1.0062  0.1963 -0.3361
  202GLU     CG 2701   2.456   4.719   9.404 -0.2206 -0.2067 -0.1498
  202GLU    HG1 2702   2.548   4.756   9.353  0.2443 -1.0246  0.0819
  202GLU    HG2 2703   2.489   4.628   9.457 -0.8751 -1.0813 -1.2001
  202GLU     CD 2704   2.400   4.820   9.502  0.0435 -0.0859 -0.1200
  202GLU    OE1 2705   2.468   4.922   9.531 -0.0733  0.0730 -0.4025
  202GLU    OE2 2706   2.288   4.806   9.560 -0.1582  0.7269 -0.3025
  202GLU      C 2707   2.512   4.501   9.223  0.2190 -0.1341  0.0322
  202GLU      O 2708   2.632   4.520   9.209  0.2241 -0.3784 -0.2667
  203PHE      N 2709   2.473   4.387   9.283 -0.2146 -0.3737 -0.6940
  203PHE     HN 2710   2.376   4.368   9.295 -0.9913  3.0857 -0.2960
  203PHE     CA 2711   2.555   4.286   9.341 -0.5043 -0.3784 -0.2862
  203PHE     HA 2712   2.621   4.327   9.416  1.3478 -2.2027 -0.8107
  203PHE     CB 2713   2.475   4.196   9.437  0.0507 -0.4917  0.0708
  203PHE    HB1 2714   2.410   4.129   9.377 -0.0361 -1.6510  1.4140
  203PHE    HB2 2715   2.419   4.259   9.508 -2.6357  1.4074 -3.4095
  203PHE     CG 2716   2.559   4.097   9.510 -0.0024 -0.4690  0.1628
  203PHE    CD1 2717   2.524   3.964   9.503 -0.5870 -0.3033 -0.1006
  203PHE    HD1 2718   2.437   3.932   9.448  0.4598 -2.6912 -0.4775
  203PHE    CE1 2719   2.601   3.871   9.569  0.2446  0.2726 -0.2515
  203PHE    HE1 2720   2.571   3.768   9.575  0.1780  0.3240  0.3594
  203PHE     CZ 2721   2.727   3.902   9.616  0.2549 -0.1268 -0.0128
  203PHE     HZ 2722   2.796   3.825   9.649  1.9241  0.8917 -0.9836
  203PHE    CD2 2723   2.677   4.133   9.572 -0.0066  0.1205 -0.1636
  203PHE    HD2 2724   2.703   4.237   9.581 -0.9585  0.5734 -2.0697
  203PHE    CE2 2725   2.759   4.035   9.623 -0.2628 -0.0015  0.0188
  203PHE    HE2 2726   2.846   4.078   9.671 -0.8372  2.5527 -1.0484
  203PHE      C 2727   2.636   4.210   9.241 -0.0769 -0.2548 -0.0348
  203PHE      O 2728   2.752   4.184   9.271  0.0623  0.0919 -0.2738
  204ALA      N 2729   2.584   4.186   9.120 -0.2109 -0.6161  0.0906
  204ALA     HN 2730   2.489   4.210   9.098 -0.7303 -0.3684  2.3794
  204ALA     CA 2731   2.670   4.141   9.014  0.3981 -0.1402  0.3784
  204ALA     HA 2732   2.723   4.052   9.042 -0.3170 -0.6088  0.2560
  204ALA     CB 2733   2.585   4.104   8.891  0.3725  0.0293  0.3450
  204ALA    HB1 2734   2.644   4.068   8.804 -1.2354  1.2280 -1.3333
  204ALA    HB2 2735   2.516   4.185   8.858  1.5496  1.0069  0.2024
  204ALA    HB3 2736   2.526   4.013   8.914 -0.4010  0.1050 -1.2279
  204ALA      C 2737   2.766   4.245   8.968 -0.1090  0.0436 -0.2813
  204ALA      O 2738   2.880   4.213   8.934 -0.0503 -0.6610  0.5368
  205VAL      N 2739   2.739   4.376   8.966 -0.1821  0.0226 -0.7965
  205VAL     HN 2740   2.644   4.403   8.981  0.1872  0.1101  1.8801
  205VAL     CA 2741   2.836   4.467   8.913  0.3616 -0.1271 -0.0661
  205VAL     HA 2742   2.899   4.425   8.835 -1.6315  0.2316 -1.9484
  205VAL     CB 2743   2.784   4.591   8.846 -0.3478 -0.1920  0.3582
  205VAL     HB 2744   2.869   4.653   8.811  0.1515 -2.4016 -2.6762
  205VAL    CG1 2745   2.712   4.536   8.722  0.0395 -0.1722  0.1234
  205VAL   HG11 2746   2.792   4.495   8.657 -0.7445  2.3807 -2.6625
  205VAL   HG12 2747   2.680   4.629   8.670 -0.1660  0.0243  0.6013
  205VAL   HG13 2748   2.631   4.460   8.728  0.6204 -0.8464 -0.3382
  205VAL    CG2 2749   2.684   4.673   8.929 -0.1757 -0.3156  0.6901
  205VAL   HG21 2750   2.645   4.760   8.873  0.2770 -0.0098  0.8434
  205VAL   HG22 2751   2.734   4.711   9.021  1.1563 -0.8809  0.2152
  205VAL   HG23 2752   2.596   4.610   8.955  0.6610 -1.8944 -0.1389
  205VAL      C 2753   2.933   4.513   9.016  0.2862 -0.2769  0.0718
  205VAL      O 2754   3.047   4.538   8.978  0.0881  0.1701 -0.2334
  206ARG      N 2755   2.898   4.508   9.146  0.4292 -0.0681  0.1195
  206ARG     HN 2756   2.805   4.508   9.184  0.3664  0.5991 -0.0221
  206ARG     CA 2757   2.987   4.517   9.257 -0.0299 -0.0454  0.4890
  206ARG     HA 2758   3.030   4.612   9.230 -2.0884  0.5000 -1.0998
  206ARG     CB 2759   2.909   4.513   9.390 -0.7318  0.1231  0.0832
  206ARG    HB1 2760   2.846   4.421   9.389 -1.8346  0.8455  0.6906
  206ARG    HB2 2761   2.839   4.599   9.400 -0.7326 -0.0025  1.3055
  206ARG     CG 2762   2.987   4.506   9.521  0.1604  0.7227 -0.4084
  206ARG    HG1 2763   3.047   4.599   9.529  0.1975  0.6182  0.5481
  206ARG    HG2 2764   3.053   4.416   9.530 -0.0085  0.7148  0.8044
  206ARG     CD 2765   2.897   4.496   9.644 -0.1532  0.3571 -0.6655
  206ARG    HD1 2766   2.947   4.498   9.743 -0.5931  0.7813 -0.4500
  206ARG    HD2 2767   2.834   4.407   9.623 -0.9884  0.8890 -0.4506
  206ARG     NE 2768   2.801   4.610   9.645  0.1163  0.5834 -0.0089
  206ARG     HE 2769   2.799   4.676   9.570  3.2433  0.6439 -0.1692
  206ARG     CZ 2770   2.708   4.625   9.744  0.1475  0.0133  0.1087
  206ARG    NH1 2771   2.688   4.538   9.848  0.3416  0.4243  0.4941
  206ARG   HH11 2772   2.729   4.447   9.852 -1.1408 -0.2403  1.1429
  206ARG   HH12 2773   2.625   4.562   9.922  0.1291 -0.5845  0.6596
  206ARG    NH2 2774   2.648   4.747   9.750  0.0070 -0.0298 -0.4002
  206ARG   HH21 2775   2.668   4.817   9.682  0.4681  1.9544  1.6520
  206ARG   HH22 2776   2.606   4.769   9.838  0.5926 -0.4341 -0.0138
  206ARG      C 2777   3.084   4.405   9.246  0.1344  0.2115 -0.7657
  206ARG      O 2778   3.204   4.418   9.268  0.1265 -0.1599 -0.4990
  207SER      N 2779   3.040   4.285   9.203 -0.1730  0.1558 -0.3032
  207SER     HN 2780   2.941   4.280   9.191 -0.3090  3.8772 -1.9397
  207SER     CA 2781   3.122   4.168   9.188 -0.3946 -0.0257 -0.1071
  207SER     HA 2782   3.186   4.157   9.275  0.0015 -0.9771 -0.5098
  207SER     CB 2783   3.045   4.035   9.202  0.3701 -0.4952 -0.3142
  207SER    HB1 2784   3.113   3.951   9.177  2.5915  0.5806  1.6228
  207SER    HB2 2785   2.968   4.038   9.122  1.3144  1.0274 -1.2237
  207SER     OG 2786   2.982   4.021   9.328 -0.0224 -0.5933 -0.5221
  207SER    HG1 2787   2.913   4.087   9.336  0.1795 -0.4973  0.6885
  207SER      C 2788   3.208   4.163   9.067 -0.5924 -0.4659 -0.2289
  207SER      O 2789   3.303   4.087   9.049  0.0962  0.2604  0.2756
  208GLY      N 2790   3.178   4.252   8.971 -0.4050 -0.3708 -0.1983
  208GLY     HN 2791   3.103   4.317   8.976 -0.6393 -0.7365  1.8731
  208GLY     CA 2792   3.245   4.283   8.848 -0.2148  0.1677  0.0397
  208GLY    HA1 2793   3.350   4.260   8.857 -0.4072 -1.5188 -1.4857
  208GLY    HA2 2794   3.224   4.388   8.832 -1.6485  0.1021  1.2556
  208GLY      C 2795   3.196   4.201   8.734 -0.2825  0.6176 -0.2579
  208GLY      O 2796   3.266   4.173   8.636 -0.2721 -0.4001  0.0370
  209LEU      N 2797   3.069   4.157   8.730 -0.0625 -0.0251 -0.1712
  209LEU     HN 2798   2.997   4.170   8.798  0.7853  1.1233  0.5575
  209LEU     CA 2799   3.020   4.080   8.621 -0.3339  0.0190 -0.0798
  209LEU     HA 2800   3.104   4.016   8.600  0.5302  0.2521  2.3938
  209LEU     CB 2801   2.905   3.985   8.659 -0.6556  0.3219 -0.2960
  209LEU    HB1 2802   2.883   3.918   8.573 -0.9644 -0.2839  0.2528
  209LEU    HB2 2803   2.807   4.028   8.690 -0.5744 -0.1822  0.6958
  209LEU     CG 2804   2.929   3.894   8.781  0.5465  0.5347 -0.3645
  209LEU     HG 2805   2.938   3.966   8.865 -0.5004  1.7097 -1.2097
  209LEU    CD1 2806   2.818   3.790   8.804  0.6370  0.5298  0.0455
  209LEU   HD11 2807   2.836   3.737   8.900  1.3989  1.5946  0.5097
  209LEU   HD12 2808   2.813   3.715   8.723 -0.3756 -0.7930  1.2775
  209LEU   HD13 2809   2.717   3.835   8.816  1.3450  2.9972 -2.3832
  209LEU    CD2 2810   3.067   3.828   8.773  0.2021 -0.2191 -0.0803
  209LEU   HD21 2811   3.061   3.753   8.855 -2.0150 -1.0288 -0.9126
  209LEU   HD22 2812   3.145   3.903   8.796 -0.4429  0.3007  0.4691
  209LEU   HD23 2813   3.089   3.771   8.681 -0.7026  0.6049 -0.8189
  209LEU      C 2814   2.995   4.150   8.492  0.1970 -0.0492 -0.2217
  209LEU      O 2815   2.998   4.084   8.388 -0.1825 -0.0952 -0.2059
  210LEU      N 2816   2.973   4.283   8.498 -0.1631 -0.1244  0.1065
  210LEU     HN 2817   2.978   4.330   8.585 -0.5089  1.1514 -0.5371
  210LEU     CA 2818   2.963   4.368   8.384  0.0322 -0.0635  0.1352
  210LEU     HA 2819   2.914   4.310   8.307  1.5425 -0.7695 -0.3259
  210LEU     CB 2820   2.866   4.487   8.403  0.4390  0.3299 -0.2296
  210LEU    HB1 2821   2.917   4.555   8.474 -1.6183  1.0750  0.5920
  210LEU    HB2 2822   2.776   4.450   8.457  1.7893 -0.1157  1.8107
  210LEU     CG 2823   2.834   4.579   8.284 -0.1170  0.2229 -0.1656
  210LEU     HG 2824   2.934   4.587   8.236  2.2474  2.1739  4.4646
  210LEU    CD1 2825   2.726   4.521   8.191  0.1444 -0.1417 -0.2421
  210LEU   HD11 2826   2.778   4.454   8.118  1.1957  0.7801 -0.3762
  210LEU   HD12 2827   2.666   4.593   8.131 -0.5933  0.3502  1.0581
  210LEU   HD13 2828   2.657   4.469   8.260  1.5315  1.7064  2.7620
  210LEU    CD2 2829   2.787   4.720   8.323 -1.0037 -0.0512 -0.2211
  210LEU   HD21 2830   2.869   4.779   8.369  1.5628 -2.2347 -1.7332
  210LEU   HD22 2831   2.709   4.725   8.402  0.6571  0.9064  1.4388
  210LEU   HD23 2832   2.760   4.772   8.229  2.2156  2.6920  0.1693
  210LEU      C 2833   3.096   4.391   8.321  0.0995 -0.1297  0.2544
  210LEU      O 2834   3.104   4.396   8.199  0.0721  0.5501  0.2813
  211THR      N 2835   3.199   4.411   8.406  0.1681  0.8025 -0.0385
  211THR     HN 2836   3.187   4.415   8.505 -1.6757  1.3144 -0.2307
  211THR     CA 2837   3.334   4.432   8.366  0.1343  0.0675 -0.5652
  211THR     HA 2838   3.329   4.515   8.298  1.3733 -1.8759 -3.2233
  211THR     CB 2839   3.423   4.459   8.484 -0.2413 -0.5403 -0.1376
  211THR     HB 2840   3.450   4.365   8.537 -3.4694 -0.6805  1.4761
  211THR    OG1 2841   3.363   4.539   8.585  0.6799 -0.0503  0.0316
  211THR    HG1 2842   3.400   4.502   8.666 -1.3888 -2.0269  0.1768
  211THR    CG2 2843   3.544   4.542   8.438 -0.3527 -0.0450  0.4531
  211THR   HG21 2844   3.506   4.638   8.399 -0.8940 -0.9904 -1.4421
  211THR   HG22 2845   3.605   4.496   8.358  0.8187  1.0419  0.6854
  211THR   HG23 2846   3.612   4.554   8.526 -0.6765 -0.1662  0.7215
  211THR      C 2847   3.396   4.313   8.300  0.6648  0.0890 -0.1183
  211THR      O 2848   3.468   4.322   8.201  0.5180 -0.6355 -0.2936
  212VAL      N 2849   3.369   4.191   8.350  0.0344  0.4358  0.4026
  212VAL     HN 2850   3.333   4.172   8.441 -1.5918 -0.5058 -0.3864
  212VAL     CA 2851   3.397   4.074   8.274 -0.2990  0.5743  0.0621
  212VAL     HA 2852   3.502   4.072   8.250 -0.0400 -0.0818  1.2084
  212VAL     CB 2853   3.357   3.951   8.350  0.1392  0.2856 -0.1669
  212VAL     HB 2854   3.250   3.960   8.379 -0.0393 -3.1027  0.6517
  212VAL    CG1 2855   3.366   3.823   8.266  0.1738  0.0580  0.1784
  212VAL   HG11 2856   3.470   3.802   8.233  0.6876  1.9230  0.4942
  212VAL   HG12 2857   3.295   3.837   8.181 -1.4981 -1.1595  1.3131
  212VAL   HG13 2858   3.332   3.738   8.329  1.6192 -0.5566  0.1644
  212VAL    CG2 2859   3.445   3.938   8.475 -0.3990  0.0647  0.1943
  212VAL   HG21 2860   3.425   3.844   8.530 -1.2182  0.6388  0.9151
  212VAL   HG22 2861   3.431   4.028   8.539  1.4960  1.8674 -1.7573
  212VAL   HG23 2862   3.546   3.950   8.430 -1.0551 -1.7401 -1.9020
  212VAL      C 2863   3.331   4.064   8.140  0.1760 -0.5811 -0.1039
  212VAL      O 2864   3.390   4.026   8.039 -0.2471 -0.3414 -0.4450
  213MET      N 2865   3.203   4.104   8.123  0.4832  0.0811 -0.8730
  213MET     HN 2866   3.141   4.131   8.196  0.9097  0.7698 -0.7533
  213MET     CA 2867   3.140   4.105   7.995 -0.6245  0.4330 -0.3306
  213MET     HA 2868   3.161   4.013   7.943  1.4418  0.8927 -0.3571
  213MET     CB 2869   2.990   4.140   7.986 -0.7634 -0.0475  0.0281
  213MET    HB1 2870   2.952   4.170   7.886  2.1167  2.2491 -0.5348
  213MET    HB2 2871   2.977   4.236   8.041 -1.4227 -0.3753  0.4440
  213MET     CG 2872   2.882   4.040   8.025 -0.7002 -0.0765  0.1275
  213MET    HG1 2873   2.783   4.088   8.012 -1.4524 -0.9827  2.0096
  213MET    HG2 2874   2.887   4.011   8.133 -0.8054 -2.8011 -0.5161
  213MET     SD 2875   2.895   3.885   7.931 -0.2199 -0.0197  0.0974
  213MET     CE 2876   2.805   3.952   7.787  0.1849 -0.0366 -0.1642
  213MET    HE1 2877   2.697   3.956   7.811  0.5113  0.4027  1.3136
  213MET    HE2 2878   2.798   3.866   7.717 -1.7306  0.8245 -1.0774
  213MET    HE3 2879   2.849   4.043   7.741  0.8444  0.1491  0.8042
  213MET      C 2880   3.208   4.196   7.899 -0.5605  0.5401 -0.1848
  213MET      O 2881   3.222   4.169   7.779 -0.2751  0.4711 -0.1368
  214VAL      N 2882   3.248   4.315   7.945 -0.0854  0.4185 -0.2765
  214VAL     HN 2883   3.237   4.341   8.041 -2.2539  1.5624 -0.7583
  214VAL     CA 2884   3.315   4.411   7.863  0.2184  0.4598  0.0170
  214VAL     HA 2885   3.258   4.416   7.772  2.7618  1.5817 -1.6301
  214VAL     CB 2886   3.305   4.549   7.922  0.0464  0.0074  1.0639
  214VAL     HB 2887   3.344   4.558   8.026  3.4816 -0.4548 -0.0624
  214VAL    CG1 2888   3.404   4.637   7.845 -0.5729 -0.3094 -0.1192
  214VAL   HG11 2889   3.512   4.615   7.853 -0.4059  0.2852 -0.6609
  214VAL   HG12 2890   3.396   4.742   7.882  2.3030 -0.4219  1.0919
  214VAL   HG13 2891   3.398   4.636   7.734 -1.6107 -0.7110 -0.0664
  214VAL    CG2 2892   3.162   4.608   7.918 -0.0807 -0.3608 -0.4993
  214VAL   HG21 2893   3.092   4.554   7.986 -1.2522  1.1204 -0.4825
  214VAL   HG22 2894   3.120   4.589   7.817 -0.1193  1.4880 -0.8664
  214VAL   HG23 2895   3.170   4.715   7.945 -0.5995 -1.0412  2.8810
  214VAL      C 2896   3.452   4.364   7.827 -0.1102 -0.1915 -0.4006
  214VAL      O 2897   3.494   4.370   7.712  0.5269 -0.0080 -0.1632
  215TRP      N 2898   3.533   4.316   7.923  0.6289  0.2637 -0.7974
  215TRP     HN 2899   3.509   4.317   8.019  0.3412 -0.7449 -0.8492
  215TRP     CA 2900   3.669   4.277   7.899  0.7649  0.1514  0.1378
  215TRP     HA 2901   3.714   4.365   7.856  1.4155 -0.9140 -1.4664
  215TRP     CB 2902   3.717   4.247   8.042 -0.0352  1.1419  0.6243
  215TRP    HB1 2903   3.655   4.165   8.085  0.8835 -1.4079 -2.5374
  215TRP    HB2 2904   3.719   4.348   8.089 -1.4697  1.2782  0.4425
  215TRP     CG 2905   3.855   4.191   8.054 -0.2111  0.8313  1.2386
  215TRP    CD1 2906   3.966   4.268   8.041  0.4557 -0.1964  0.6951
  215TRP    HD1 2907   3.959   4.372   8.012 -1.8624 -0.8286 -1.3010
  215TRP    NE1 2908   4.081   4.193   8.048  0.5751 -0.0697  0.0814
  215TRP    HE1 2909   4.171   4.227   8.030  0.1587  0.5032 -1.0527
  215TRP    CE2 2910   4.044   4.068   8.089  0.2514  0.1867  0.5711
  215TRP    CD2 2911   3.906   4.067   8.103  0.1605  0.3636 -0.2677
  215TRP    CE3 2912   3.848   3.951   8.147  0.2542  0.2047 -0.5630
  215TRP    HE3 2913   3.743   3.934   8.164  0.4669 -0.5320  0.0131
  215TRP    CZ3 2914   3.925   3.841   8.177 -0.3211 -0.2305 -0.6776
  215TRP    HZ3 2915   3.877   3.754   8.219  0.3764 -0.5469 -0.5196
  215TRP    CZ2 2916   4.119   3.955   8.096  0.4120  0.2718  0.2042
  215TRP    HZ2 2917   4.227   3.953   8.090  0.3700  0.9617 -2.4324
  215TRP    CH2 2918   4.059   3.843   8.146 -0.1763  0.4668 -0.0594
  215TRP    HH2 2919   4.117   3.754   8.169 -0.6360 -0.5081 -2.3654
  215TRP      C 2920   3.690   4.165   7.802 -0.6247  0.3743 -0.4449
  215TRP      O 2921   3.781   4.173   7.720 -0.2345 -0.1156 -0.0704
  216VAL      N 2922   3.608   4.060   7.815  0.3069 -0.2602  0.4370
  216VAL     HN 2923   3.543   4.047   7.891 -0.9509  0.5252 -0.4654
  216VAL     CA 2924   3.602   3.951   7.723  0.1527  0.0154  0.1181
  216VAL     HA 2925   3.704   3.917   7.713  0.9962  2.2705  0.5094
  216VAL     CB 2926   3.517   3.842   7.782 -0.5982  0.4594 -0.1304
  216VAL     HB 2927   3.428   3.891   7.826  0.0077  2.8578 -1.4059
  216VAL    CG1 2928   3.473   3.734   7.682 -0.1327  0.1363  0.0109
  216VAL   HG11 2929   3.399   3.762   7.604 -0.5436 -1.5620 -0.2637
  216VAL   HG12 2930   3.420   3.654   7.738 -1.1208  0.9149  0.2168
  216VAL   HG13 2931   3.564   3.695   7.632 -0.1405  2.3476 -1.9150
  216VAL    CG2 2932   3.584   3.782   7.907 -0.1038  0.2683 -0.4814
  216VAL   HG21 2933   3.653   3.698   7.887  1.4362  0.8700  1.8569
  216VAL   HG22 2934   3.512   3.728   7.972  2.1419 -1.2609  0.8802
  216VAL   HG23 2935   3.624   3.862   7.973 -1.9439  1.3198 -0.5578
  216VAL      C 2936   3.571   4.000   7.586 -0.0609  0.1437  0.2126
  216VAL      O 2937   3.632   3.957   7.489 -0.4964  0.0107 -0.0062
  217SER      N 2938   3.475   4.093   7.566  0.5127  0.6941 -0.0114
  217SER     HN 2939   3.406   4.097   7.638  0.6962 -0.4333  0.2521
  217SER     CA 2940   3.436   4.144   7.438  0.0305 -0.4175 -0.3187
  217SER     HA 2941   3.414   4.069   7.364 -1.3767  1.7792 -2.2255
  217SER     CB 2942   3.319   4.240   7.460  0.4742  0.0463  0.0535
  217SER    HB1 2943   3.299   4.291   7.363 -1.4104 -0.5058  0.0953
  217SER    HB2 2944   3.330   4.314   7.542 -2.8073  0.1959  0.5225
  217SER     OG 2945   3.201   4.168   7.493  0.3310  0.0415 -0.4465
  217SER    HG1 2946   3.201   4.172   7.589  2.3006  0.6088 -0.4342
  217SER      C 2947   3.550   4.223   7.383  0.3903 -0.6882  0.0294
  217SER      O 2948   3.570   4.229   7.262 -0.0566  0.2238 -0.0065
  218SER      N 2949   3.625   4.295   7.468  0.6267 -0.5581 -0.2892
  218SER     HN 2950   3.608   4.278   7.565 -2.4406  0.9366 -0.4579
  218SER     CA 2951   3.736   4.376   7.429  0.0016  0.5126  0.1185
  218SER     HA 2952   3.706   4.440   7.348  2.1830  0.8596 -0.5003
  218SER     CB 2953   3.792   4.459   7.546 -0.1004 -0.2595  0.7282
  218SER    HB1 2954   3.880   4.515   7.507 -0.5419  0.1869  0.3424
  218SER    HB2 2955   3.822   4.397   7.632  1.3811  0.0401  0.4525
  218SER     OG 2956   3.695   4.549   7.598 -0.0648  0.0340  0.2910
  218SER    HG1 2957   3.619   4.491   7.611 -0.9255  0.9574 -0.3764
  218SER      C 2958   3.849   4.298   7.370 -0.3328  0.0194  0.1229
  218SER      O 2959   3.889   4.327   7.257  0.0732 -0.2838  0.1882
  219ILE      N 2960   3.909   4.194   7.430 -0.2886  0.0932  0.2061
  219ILE     HN 2961   3.880   4.158   7.519  2.7771 -1.0230  0.8573
  219ILE     CA 2962   4.017   4.119   7.375 -0.3967 -0.0204  0.1492
  219ILE     HA 2963   4.089   4.198   7.359 -1.2972  1.0686  1.3352
  219ILE     CB 2964   4.074   4.029   7.480 -0.7072  0.0657  0.3927
  219ILE     HB 2965   4.009   3.941   7.501  1.5917 -1.4232  1.7140
  219ILE    CG2 2966   4.200   3.964   7.421  0.1891  1.4511  0.7438
  219ILE   HG21 2967   4.240   3.905   7.506  0.5874  0.2521 -0.2477
  219ILE   HG22 2968   4.285   4.026   7.386  0.6841  1.6843  2.2774
  219ILE   HG23 2969   4.182   3.879   7.352  2.0593  2.3501 -0.9547
  219ILE    CG1 2970   4.096   4.115   7.605 -0.3285 -0.2162  0.5219
  219ILE   HG11 2971   4.002   4.152   7.652 -1.3246 -1.9448 -0.0003
  219ILE   HG12 2972   4.152   4.209   7.589 -1.5029  0.6682  1.4024
  219ILE     CD 2973   4.173   4.051   7.720  0.2691 -0.3351  0.0577
  219ILE    HD1 2974   4.274   4.017   7.689  0.4509  1.6868 -1.8370
  219ILE    HD2 2975   4.118   3.961   7.753  1.2076 -0.3214  1.8323
  219ILE    HD3 2976   4.186   4.128   7.800 -0.9010  0.0450 -0.1079
  219ILE      C 2977   3.982   4.049   7.248 -0.3154 -0.0835  0.1627
  219ILE      O 2978   4.059   4.054   7.152 -0.4613 -1.0694 -0.0239
  220PHE      N 2979   3.861   3.992   7.231 -0.1567 -0.5532  0.5759
  220PHE     HN 2980   3.802   3.989   7.311  1.1246 -4.1497  1.5594
  220PHE     CA 2981   3.811   3.943   7.107 -0.2207  0.3376  0.2418
  220PHE     HA 2982   3.888   3.879   7.067 -0.6061 -0.1594  0.2919
  220PHE     CB 2983   3.679   3.870   7.137 -0.4314  0.4927 -0.2881
  220PHE    HB1 2984   3.620   3.940   7.202 -1.4261 -0.2982 -0.3086
  220PHE    HB2 2985   3.703   3.781   7.199 -1.6043  0.2115 -0.1996
  220PHE     CG 2986   3.610   3.827   7.013  0.2122 -0.2647 -0.3884
  220PHE    CD1 2987   3.484   3.874   6.983  0.1121 -0.2318  0.0857
  220PHE    HD1 2988   3.443   3.952   7.045 -0.2587 -1.2703  1.1976
  220PHE    CE1 2989   3.427   3.835   6.865  0.2812 -0.6292  0.1344
  220PHE    HE1 2990   3.330   3.878   6.843  0.6942 -0.2557 -1.0668
  220PHE     CZ 2991   3.485   3.749   6.774  0.3882  0.0925 -0.4896
  220PHE     HZ 2992   3.442   3.710   6.684 -0.4745  2.3476 -1.1229
  220PHE    CD2 2993   3.666   3.729   6.934  0.1626 -0.4716 -0.1675
  220PHE    HD2 2994   3.766   3.693   6.952 -0.0535 -0.2399  1.6569
  220PHE    CE2 2995   3.605   3.696   6.815  0.5182  0.3128 -0.5803
  220PHE    HE2 2996   3.654   3.623   6.751 -2.9619 -1.7258 -1.1808
  220PHE      C 2997   3.799   4.046   7.000  0.2527  0.0915 -0.0510
  220PHE      O 2998   3.841   4.017   6.888  0.0115  0.2156 -0.1758
  221PHE      N 2999   3.746   4.168   7.023 -0.8629 -0.3388 -0.2596
  221PHE     HN 3000   3.713   4.196   7.113 -1.3309  1.5242 -0.9601
  221PHE     CA 3001   3.725   4.283   6.941 -0.2120 -0.2891 -0.3601
  221PHE     HA 3002   3.657   4.246   6.865  0.7675 -0.4009 -1.2133
  221PHE     CB 3003   3.662   4.401   7.016 -0.0713 -0.6857  0.3959
  221PHE    HB1 3004   3.716   4.408   7.113 -0.8238 -3.0179  1.0448
  221PHE    HB2 3005   3.562   4.361   7.043 -0.1651 -0.1012  0.9215
  221PHE     CG 3006   3.661   4.531   6.942  0.1894 -0.5493  0.6299
  221PHE    CD1 3007   3.764   4.622   6.947 -0.0644 -0.1950 -0.3031
  221PHE    HD1 3008   3.846   4.597   7.013  1.0621 -0.3141 -1.7146
  221PHE    CE1 3009   3.770   4.729   6.861  0.0908  0.1272  0.1061
  221PHE    HE1 3010   3.859   4.789   6.854 -0.6845  1.4509  1.1442
  221PHE     CZ 3011   3.671   4.744   6.767 -0.1765 -0.3267  0.3102
  221PHE     HZ 3012   3.684   4.809   6.681 -1.2919  0.3889  0.6636
  221PHE    CD2 3013   3.557   4.556   6.855  0.7774 -0.5437 -0.0836
  221PHE    HD2 3014   3.480   4.479   6.854  0.7557 -0.5815  1.7313
  221PHE    CE2 3015   3.562   4.659   6.765 -0.2508 -0.2298  0.2025
  221PHE    HE2 3016   3.479   4.686   6.702 -0.6836  0.4729  1.0588
  221PHE      C 3017   3.838   4.313   6.847 -0.0520  0.2190 -0.0086
  221PHE      O 3018   3.826   4.349   6.730  0.1230 -0.2205 -0.1641
  222PHE      N 3019   3.960   4.292   6.899 -0.0969  0.3987  0.1713
  222PHE     HN 3020   3.964   4.271   6.996  0.3687  0.1415  0.1004
  222PHE     CA 3021   4.080   4.316   6.823 -0.0924 -0.2412 -0.0274
  222PHE     HA 3022   4.087   4.418   6.789 -2.2245 -0.1622 -0.3431
  222PHE     CB 3023   4.199   4.303   6.920 -0.1088  0.0597  0.0342
  222PHE    HB1 3024   4.293   4.312   6.862  1.4605 -3.0368  1.7885
  222PHE    HB2 3025   4.198   4.198   6.957  0.9588 -0.1595 -0.5259
  222PHE     CG 3026   4.203   4.397   7.036 -0.2882 -0.0926  0.1663
  222PHE    CD1 3027   4.171   4.530   7.025  0.7173  0.1242 -0.3113
  222PHE    HD1 3028   4.136   4.560   6.928  0.1259  0.5195  0.0166
  222PHE    CE1 3029   4.164   4.609   7.137 -0.0977  0.1067 -0.3467
  222PHE    HE1 3030   4.135   4.713   7.140 -0.1544  0.1757 -2.2110
  222PHE     CZ 3031   4.206   4.556   7.257 -0.0406 -0.0976 -0.4582
  222PHE     HZ 3032   4.223   4.624   7.339 -0.4109  0.1116 -0.5535
  222PHE    CD2 3033   4.236   4.346   7.159  0.0675 -0.1629  0.0438
  222PHE    HD2 3034   4.257   4.240   7.170  0.3203 -0.0630  0.5332
  222PHE    CE2 3035   4.230   4.422   7.273 -0.4225 -0.1144 -0.0123
  222PHE    HE2 3036   4.265   4.387   7.370 -1.1867 -1.8430 -0.3259
  222PHE      C 3037   4.102   4.223   6.709 -0.2817  0.1309 -0.3709
  222PHE      O 3038   4.151   4.264   6.605  0.1083  0.3275 -0.1116
  223LEU      N 3039   4.054   4.098   6.725  0.3920 -0.1284 -0.3554
  223LEU     HN 3040   4.015   4.064   6.811  2.2039 -1.0302  0.1744
  223LEU     CA 3041   4.063   3.997   6.625  0.1659 -0.0777 -0.4264
  223LEU     HA 3042   4.164   3.981   6.591 -0.4053 -1.8376 -1.4672
  223LEU     CB 3043   4.038   3.854   6.675 -0.1073 -0.0006 -0.3412
  223LEU    HB1 3044   3.934   3.852   6.715  0.2341  0.9780  0.6490
  223LEU    HB2 3045   4.102   3.843   6.766 -0.6528  0.1801  0.0728
  223LEU     CG 3046   4.055   3.734   6.580 -0.0070  0.2917 -0.6924
  223LEU     HG 3047   3.983   3.750   6.497 -1.8818  0.0061  0.8117
  223LEU    CD1 3048   4.193   3.717   6.514  0.0974  0.6014 -0.5543
  223LEU   HD11 3049   4.260   3.674   6.592  0.2222  1.3388 -0.2415
  223LEU   HD12 3050   4.237   3.812   6.477 -1.3239  1.0811 -1.0921
  223LEU   HD13 3051   4.199   3.653   6.424  0.6599  1.4623 -1.1413
  223LEU    CD2 3052   4.028   3.608   6.663  0.3343  0.3344 -0.5125
  223LEU   HD21 3053   3.925   3.603   6.704  0.8320 -3.5887  0.7214
  223LEU   HD22 3054   4.104   3.616   6.744  0.1681 -0.4162 -0.2744
  223LEU   HD23 3055   4.050   3.510   6.615  0.4433 -0.3485  0.8778
  223LEU      C 3056   3.982   4.011   6.500 -0.0404 -0.3560 -0.3250
  223LEU      O 3057   4.045   4.017   6.394  0.2122  0.1720 -0.1467
  224PRO      N 3058   3.855   4.033   6.491  0.0731  0.5159  0.1298
  224PRO     CD 3059   3.759   4.021   6.600  0.3488  0.1603  0.3338
  224PRO    HD1 3060   3.787   4.087   6.685 -1.2623  1.0568  0.2164
  224PRO    HD2 3061   3.747   3.916   6.634 -2.6947  1.2381  3.0080
  224PRO     CA 3062   3.790   4.061   6.365  0.2997  0.0605 -0.0894
  224PRO     HA 3063   3.813   3.988   6.289  2.8606  2.0419 -1.3653
  224PRO     CB 3064   3.642   4.046   6.398  0.3368  0.7117  0.4022
  224PRO    HB1 3065   3.626   3.936   6.388  0.6440  0.8529 -2.4389
  224PRO    HB2 3066   3.577   4.102   6.328  0.3966 -1.3467 -1.4232
  224PRO     CG 3067   3.628   4.082   6.547  0.2139  0.0577  0.5511
  224PRO    HG1 3068   3.615   4.191   6.560 -0.9445  0.0791 -0.5534
  224PRO    HG2 3069   3.549   4.031   6.607 -1.5901 -1.2073 -2.6462
  224PRO      C 3070   3.824   4.196   6.313  0.4693  0.1681  0.2936
  224PRO      O 3071   3.836   4.207   6.191  0.1037 -0.3567  0.2064
  225VAL      N 3072   3.851   4.300   6.395  0.2187  0.3887  0.1011
  225VAL     HN 3073   3.841   4.279   6.492  1.2921  2.4635  0.7085
  225VAL     CA 3074   3.904   4.423   6.346  0.2321  0.4187  0.1924
  225VAL     HA 3075   3.825   4.460   6.282 -0.9138  0.0145  1.3263
  225VAL     CB 3076   3.906   4.516   6.463 -0.0840  0.2347  0.3451
  225VAL     HB 3077   3.957   4.468   6.549  2.3418  0.9491 -0.6073
  225VAL    CG1 3078   3.993   4.637   6.423 -0.3988  0.5476  0.5933
  225VAL   HG11 3079   3.998   4.703   6.512  1.0998  0.2957  0.7156
  225VAL   HG12 3080   3.958   4.693   6.334  1.5751  0.7572 -0.0899
  225VAL   HG13 3081   4.097   4.609   6.398 -0.4733  0.9226 -0.1492
  225VAL    CG2 3082   3.764   4.564   6.499 -0.0778  0.5047  0.0103
  225VAL   HG21 3083   3.726   4.623   6.412 -2.1206 -1.1485 -0.2931
  225VAL   HG22 3084   3.763   4.646   6.574 -1.2463  2.6670 -2.2243
  225VAL   HG23 3085   3.690   4.490   6.535  1.2477 -0.5407  0.6932
  225VAL      C 3086   4.029   4.412   6.266  0.2557  0.5002  0.2178
  225VAL      O 3087   4.046   4.464   6.156 -0.1343  0.2232  0.0279
  226PHE      N 3088   4.125   4.334   6.320 -0.2769 -0.3130 -0.0055
  226PHE     HN 3089   4.101   4.293   6.408 -3.7701 -0.4984 -0.8744
  226PHE     CA 3090   4.253   4.305   6.264 -0.2189  0.0190 -0.0492
  226PHE     HA 3091   4.299   4.396   6.230  0.9306 -0.1891  0.9024
  226PHE     CB 3092   4.347   4.234   6.363  0.5616  0.9371 -0.1207
  226PHE    HB1 3093   4.303   4.140   6.403 -0.4183  1.5690  0.3130
  226PHE    HB2 3094   4.372   4.293   6.455  1.6108 -1.4728  1.2343
  226PHE     CG 3095   4.478   4.186   6.311  0.2253 -0.3397  0.1846
  226PHE    CD1 3096   4.580   4.277   6.314  0.0469 -0.1292 -0.0630
  226PHE    HD1 3097   4.562   4.380   6.343  2.9634  0.6046 -0.4626
  226PHE    CE1 3098   4.710   4.239   6.290  0.0524 -0.1428 -0.0148
  226PHE    HE1 3099   4.790   4.312   6.296 -1.6167  1.7793 -0.1561
  226PHE     CZ 3100   4.740   4.107   6.265  0.2860 -0.1288  0.1837
  226PHE     HZ 3101   4.842   4.087   6.238  0.4951  1.1326 -0.0498
  226PHE    CD2 3102   4.503   4.054   6.280 -0.0622 -0.3372 -0.0658
  226PHE    HD2 3103   4.422   3.985   6.261 -0.9457  0.9749 -1.2697
  226PHE    CE2 3104   4.633   4.022   6.250  0.0765  0.1644 -0.0160
  226PHE    HE2 3105   4.650   3.919   6.221  0.1159  0.2838 -0.4180
  226PHE      C 3106   4.235   4.229   6.137 -0.3750  0.4440 -0.2825
  226PHE      O 3107   4.292   4.270   6.036 -0.5398  0.5033 -0.3514
  227CYS      N 3108   4.150   4.124   6.135  0.0140  0.1214 -0.1588
  227CYS     HN 3109   4.110   4.114   6.225  2.0076  0.7042  0.8483
  227CYS     CA 3110   4.110   4.041   6.025 -0.1840  0.2009 -0.1489
  227CYS     HA 3111   4.197   3.993   5.982  0.4287  2.6722 -1.8878
  227CYS     CB 3112   4.024   3.920   6.061  0.1226 -0.0768 -0.3389
  227CYS    HB1 3113   4.018   3.865   5.965 -2.1821 -1.5821  0.5414
  227CYS    HB2 3114   3.926   3.961   6.095  1.1570  0.8539  1.6927
  227CYS     SG 3115   4.096   3.799   6.176 -0.4192 -0.0310  0.0545
  227CYS    HG1 3116   4.058   3.860   6.287 -0.1160 -0.8989  0.6495
  227CYS      C 3117   4.048   4.114   5.911  0.2669  0.5566 -0.1721
  227CYS      O 3118   4.070   4.091   5.793  0.0413  1.0739 -0.3176
  228LEU      N 3119   3.966   4.216   5.945  0.2042  0.3419  0.3372
  228LEU     HN 3120   3.929   4.218   6.037 -1.3537  0.2091 -0.2597
  228LEU     CA 3121   3.905   4.310   5.856  0.1613 -0.3146 -0.3430
  228LEU     HA 3122   3.876   4.253   5.769  0.9468 -1.2926  0.0137
  228LEU     CB 3123   3.776   4.361   5.923  0.0292 -0.5026 -0.4572
  228LEU    HB1 3124   3.798   4.380   6.030  2.3652  1.3813 -1.2021
  228LEU    HB2 3125   3.697   4.286   5.900  0.1527 -0.3574 -1.4114
  228LEU     CG 3126   3.722   4.498   5.881  0.0438 -0.1829  0.5513
  228LEU     HG 3127   3.722   4.510   5.770  0.3462  0.8248  0.6450
  228LEU    CD1 3128   3.570   4.498   5.908 -0.0141  0.2532  0.2357
  228LEU   HD11 3129   3.528   4.596   5.876  1.2485  0.0179 -2.5138
  228LEU   HD12 3130   3.548   4.483   6.015 -0.9646  0.0409  0.0221
  228LEU   HD13 3131   3.525   4.416   5.848 -0.2253 -0.4758  1.3658
  228LEU    CD2 3132   3.789   4.621   5.944  0.3877 -0.1283  0.0861
  228LEU   HD21 3133   3.774   4.626   6.054 -2.0387  1.7561 -0.2418
  228LEU   HD22 3134   3.731   4.711   5.914  0.7168  0.9830  2.4928
  228LEU   HD23 3135   3.898   4.619   5.922  0.6080 -0.5546  1.1375
  228LEU      C 3136   4.003   4.407   5.797  0.0308  0.0810  0.0845
  228LEU      O 3137   3.996   4.449   5.682  0.3315  0.0509  0.0541
  229THR      N 3138   4.098   4.449   5.882 -0.1095  0.4107  0.0780
  229THR     HN 3139   4.096   4.408   5.973  1.5834 -2.1336 -0.9252
  229THR     CA 3140   4.197   4.542   5.838 -0.1935  0.5129  0.1034
  229THR     HA 3141   4.160   4.625   5.781 -0.4158 -0.6113 -1.4343
  229THR     CB 3142   4.285   4.610   5.939  0.2014 -0.3640  0.3650
  229THR     HB 3143   4.347   4.542   6.001 -0.4356 -0.9164  0.4070
  229THR    OG1 3144   4.196   4.672   6.031  0.1748 -0.0691  0.1430
  229THR    HG1 3145   4.157   4.597   6.075 -0.2110 -0.7605 -1.3104
  229THR    CG2 3146   4.374   4.723   5.883 -0.4154 -0.1585 -0.2196
  229THR   HG21 3147   4.451   4.669   5.824 -1.1280  0.8204 -2.1379
  229THR   HG22 3148   4.423   4.771   5.971 -1.7705 -0.1412  0.5550
  229THR   HG23 3149   4.314   4.802   5.833 -1.0372  0.1667  0.9895
  229THR      C 3150   4.288   4.470   5.745 -0.6650  0.1315 -0.0647
  229THR      O 3151   4.329   4.517   5.639 -0.3846 -0.8113 -0.3893
  230VAL      N 3152   4.322   4.342   5.770 -0.1770  0.4080  0.7159
  230VAL     HN 3153   4.290   4.310   5.858  1.9529 -1.3821  0.9146
  230VAL     CA 3154   4.374   4.248   5.676 -0.2408  0.7604  0.3259
  230VAL     HA 3155   4.470   4.284   5.640 -0.3927  1.4830  0.6202
  230VAL     CB 3156   4.401   4.117   5.743  0.3095  0.5720 -0.2462
  230VAL     HB 3157   4.320   4.093   5.816 -0.1428 -1.1859 -1.2755
  230VAL    CG1 3158   4.403   3.994   5.652 -0.0836  0.6497 -0.3629
  230VAL   HG11 3159   4.307   3.971   5.603  0.3445  1.4402 -1.6171
  230VAL   HG12 3160   4.451   3.906   5.701 -1.2116  0.1482 -0.1298
  230VAL   HG13 3161   4.468   4.011   5.563  1.1299 -2.9558 -0.3308
  230VAL    CG2 3162   4.529   4.131   5.827  0.1757 -0.6592  0.1828
  230VAL   HG21 3163   4.619   4.132   5.761 -0.0692  0.2519 -0.1533
  230VAL   HG22 3164   4.546   4.046   5.896 -1.0303  0.0194  1.3614
  230VAL   HG23 3165   4.516   4.224   5.888 -0.9552 -1.5886  1.4274
  230VAL      C 3166   4.313   4.230   5.541  0.1798 -0.2422  0.2649
  230VAL      O 3167   4.386   4.244   5.443  0.0085  0.3741  0.2226
  231LEU      N 3168   4.181   4.208   5.534  0.2042 -0.3847  0.2482
  231LEU     HN 3169   4.137   4.165   5.613 -0.6367 -1.0994 -0.5796
  231LEU     CA 3170   4.101   4.204   5.416  0.0973  0.3537  0.2898
  231LEU     HA 3171   4.153   4.137   5.349 -1.1452  1.3914 -1.8261
  231LEU     CB 3172   3.960   4.148   5.437  0.2721 -0.1768  0.0717
  231LEU    HB1 3173   3.907   4.133   5.340  1.2568  0.6050 -0.6028
  231LEU    HB2 3174   3.900   4.219   5.497 -1.1157 -2.4336  1.4745
  231LEU     CG 3175   3.959   4.012   5.508 -0.3352 -0.0508  0.3096
  231LEU     HG 3176   4.035   4.007   5.589 -0.1756  1.8564  0.3188
  231LEU    CD1 3177   3.822   3.989   5.575 -0.3255 -1.0083  0.0203
  231LEU   HD11 3178   3.829   3.887   5.616 -0.2100 -0.5229  1.2447
  231LEU   HD12 3179   3.735   4.002   5.507  1.3625  0.8196 -1.9383
  231LEU   HD13 3180   3.809   4.064   5.656  1.5280 -0.8588  0.2111
  231LEU    CD2 3181   3.999   3.898   5.413 -0.7756  0.1444 -0.1136
  231LEU   HD21 3182   3.994   3.802   5.468 -0.0861  0.0510 -0.1976
  231LEU   HD22 3183   4.098   3.907   5.362  0.4884 -2.1775  1.7235
  231LEU   HD23 3184   3.917   3.884   5.340 -0.3868  1.2806 -0.8047
  231LEU      C 3185   4.103   4.326   5.330  0.4702  0.1009 -0.0667
  231LEU      O 3186   4.125   4.315   5.209 -0.2809  0.1310 -0.2093
  232TYR      N 3187   4.089   4.446   5.389  0.4677  0.1094 -0.0844
  232TYR     HN 3188   4.067   4.446   5.487 -0.6907 -0.2729 -0.3304
  232TYR     CA 3189   4.094   4.567   5.314 -0.4326 -0.0453 -0.4020
  232TYR     HA 3190   4.042   4.559   5.220 -0.6564  1.3492 -0.4214
  232TYR     CB 3191   4.029   4.676   5.401  0.3666 -0.1265  0.3132
  232TYR    HB1 3192   4.058   4.782   5.387 -1.9118  1.0433  3.3323
  232TYR    HB2 3193   4.064   4.651   5.504  0.3453 -0.9551  0.1288
  232TYR     CG 3194   3.882   4.673   5.377  0.4448  0.1415 -0.2241
  232TYR    CD1 3195   3.797   4.655   5.484  0.0632 -0.1164 -0.5683
  232TYR    HD1 3196   3.835   4.618   5.578  0.8225  2.1077  0.0657
  232TYR    CE1 3197   3.662   4.679   5.468 -0.1036 -0.5960  0.0801
  232TYR    HE1 3198   3.600   4.667   5.556 -0.7322  1.3006 -0.0706
  232TYR     CZ 3199   3.608   4.712   5.346 -0.0207 -0.1908  0.1519
  232TYR     OH 3200   3.468   4.720   5.334  0.0395  0.1660 -0.3208
  232TYR     HH 3201   3.424   4.710   5.419  0.2833  3.1719  0.2805
  232TYR    CD2 3202   3.824   4.701   5.256  0.1482  0.2372 -0.0626
  232TYR    HD2 3203   3.888   4.716   5.170  0.8734  0.5802  0.5341
  232TYR    CE2 3204   3.688   4.711   5.235  0.1221  0.5306  0.2464
  232TYR    HE2 3205   3.639   4.726   5.140  0.2165 -1.3556 -0.1345
  232TYR      C 3206   4.233   4.611   5.284 -0.3681 -0.2660 -0.4253
  232TYR      O 3207   4.256   4.685   5.189 -0.1600 -0.0368 -0.2010
  233SER      N 3208   4.336   4.560   5.354 -0.1017  0.0893 -0.5573
  233SER     HN 3209   4.319   4.508   5.437 -0.9775  0.8418 -0.2534
  233SER     CA 3210   4.472   4.567   5.310  0.0807  0.2500  0.0183
  233SER     HA 3211   4.493   4.672   5.298 -0.3435  0.5408  1.5923
  233SER     CB 3212   4.585   4.515   5.401  0.0192  0.1209  0.0200
  233SER    HB1 3213   4.689   4.525   5.362  0.4824 -2.0441  0.5527
  233SER    HB2 3214   4.585   4.411   5.440  0.2826  0.3552  0.6562
  233SER     OG 3215   4.592   4.599   5.515  0.8866  0.3864 -0.2238
  233SER    HG1 3216   4.507   4.597   5.559  0.6461 -2.3436 -0.6427
  233SER      C 3217   4.497   4.495   5.182  0.3811 -0.1055  0.2730
  233SER      O 3218   4.559   4.554   5.093  0.0892  0.4403  0.4226
  234LEU      N 3219   4.444   4.372   5.170  0.1245  0.0648 -0.4086
  234LEU     HN 3220   4.406   4.328   5.251 -0.2236  1.2238  0.0744
  234LEU     CA 3221   4.458   4.290   5.054  0.1096 -0.1433 -0.2633
  234LEU     HA 3222   4.563   4.288   5.030  0.8455 -2.4983  2.5664
  234LEU     CB 3223   4.412   4.146   5.085 -0.1193  0.0645  0.3650
  234LEU    HB1 3224   4.401   4.090   4.990  2.1126 -0.2557  0.2441
  234LEU    HB2 3225   4.313   4.151   5.136  0.7441  1.9764  2.0099
  234LEU     CG 3226   4.507   4.068   5.177  0.0900 -0.1756 -0.0532
  234LEU     HG 3227   4.530   4.132   5.265  0.5323 -0.1636 -0.1758
  234LEU    CD1 3228   4.441   3.944   5.242 -0.2689 -0.1851 -0.4365
  234LEU   HD11 3229   4.427   3.858   5.173  1.7555 -0.5107 -0.5100
  234LEU   HD12 3230   4.349   3.972   5.297  0.3798 -2.1657  1.8086
  234LEU   HD13 3231   4.515   3.901   5.312  0.5929 -2.0780 -2.4007
  234LEU    CD2 3232   4.646   4.033   5.121  0.0928 -0.0856 -0.1010
  234LEU   HD21 3233   4.698   3.965   5.191 -1.3165 -2.6059 -1.3392
  234LEU   HD22 3234   4.707   4.119   5.086 -0.3167 -0.4139 -1.7592
  234LEU   HD23 3235   4.614   3.975   5.031  0.2180  0.1356 -0.2902
  234LEU      C 3236   4.386   4.354   4.940  0.5055 -0.1492 -0.5193
  234LEU      O 3237   4.433   4.353   4.827  0.0055 -0.5594 -0.7268
  235ILE      N 3238   4.266   4.409   4.965  0.7952  0.3120 -0.1251
  235ILE     HN 3239   4.233   4.393   5.058  2.9392 -0.5643  0.5278
  235ILE     CA 3240   4.198   4.482   4.862  0.2052 -0.0669 -0.0072
  235ILE     HA 3241   4.175   4.423   4.775  0.6835  0.5906 -0.5806
  235ILE     CB 3242   4.062   4.516   4.916  0.2135 -0.1457  0.0638
  235ILE     HB 3243   4.083   4.571   5.010  0.7328 -1.0389  0.4856
  235ILE    CG2 3244   3.983   4.619   4.834  0.1540 -0.0216  0.2742
  235ILE   HG21 3245   4.043   4.713   4.829  0.8874 -0.3117  2.4289
  235ILE   HG22 3246   3.888   4.643   4.886  0.4285 -0.9492  1.2305
  235ILE   HG23 3247   3.972   4.593   4.726 -2.2045  1.9144 -0.0346
  235ILE    CG1 3248   3.968   4.395   4.933 -0.3490  0.2317 -0.3411
  235ILE   HG11 3249   4.020   4.302   4.965 -0.1388  0.8406  1.1775
  235ILE   HG12 3250   3.925   4.372   4.833  0.7487  2.5898 -1.4348
  235ILE     CD 3251   3.852   4.422   5.030 -0.3510  0.4446 -0.4029
  235ILE    HD1 3252   3.781   4.489   4.976 -1.2964  0.8173  1.2435
  235ILE    HD2 3253   3.889   4.462   5.127 -1.6793  0.4943  0.0954
  235ILE    HD3 3254   3.795   4.328   5.044 -0.8558  0.9008  0.6743
  235ILE      C 3255   4.270   4.605   4.818 -0.5515  0.3971  0.0107
  235ILE      O 3256   4.280   4.637   4.700  0.2267  0.4411  0.0809
  236GLY      N 3257   4.323   4.678   4.918  0.1185 -0.1343  0.0586
  236GLY     HN 3258   4.297   4.664   5.013  0.7155  1.2013  0.4520
  236GLY     CA 3259   4.402   4.793   4.886  0.3745 -0.2095  0.4157
  236GLY    HA1 3260   4.443   4.829   4.979 -2.4602  0.1008  1.6614
  236GLY    HA2 3261   4.344   4.873   4.840 -0.4372 -2.3381 -2.5694
  236GLY      C 3262   4.524   4.765   4.805  0.6535  0.4295  0.6033
  236GLY      O 3263   4.547   4.839   4.709 -0.2000 -0.2227 -0.1279
  237ARG      N 3264   4.596   4.654   4.823 -0.0651 -0.2261 -0.4198
  237ARG     HN 3265   4.577   4.591   4.898  1.2723  2.3640  2.2864
  237ARG     CA 3266   4.701   4.605   4.738 -0.4631 -0.7117 -0.6399
  237ARG     HA 3267   4.773   4.683   4.717 -0.3861 -0.2304  1.2466
  237ARG     CB 3268   4.780   4.497   4.813  0.0614  0.1620  0.0957
  237ARG    HB1 3269   4.717   4.406   4.820 -0.4871  0.5188 -0.1787
  237ARG    HB2 3270   4.783   4.527   4.920 -0.5599 -2.5710  0.9800
  237ARG     CG 3271   4.916   4.465   4.750  0.0944  0.3548  0.0696
  237ARG    HG1 3272   4.972   4.561   4.743 -0.1781  0.5208  0.1423
  237ARG    HG2 3273   4.910   4.415   4.651  0.3941 -1.4386  0.9199
  237ARG     CD 3274   5.000   4.374   4.839 -0.2379  0.2075  0.2347
  237ARG    HD1 3275   4.995   4.405   4.946 -1.5440 -0.8032  0.4899
  237ARG    HD2 3276   5.097   4.373   4.785  0.3376  2.1867  1.1306
  237ARG     NE 3277   4.944   4.236   4.827  0.0993  0.1209 -0.4087
  237ARG     HE 3278   4.884   4.195   4.759  0.7687 -1.1144 -0.2851
  237ARG     CZ 3279   4.997   4.136   4.904 -0.3988  0.3652  0.2626
  237ARG    NH1 3280   5.101   4.171   4.985 -0.1702 -0.4997  0.3439
  237ARG   HH11 3281   5.171   4.238   4.962 -0.1893  0.0334  1.7254
  237ARG   HH12 3282   5.130   4.111   5.060 -0.8738  0.9107  1.8041
  237ARG    NH2 3283   4.943   4.012   4.921 -0.1351  0.2554  0.3001
  237ARG   HH21 3284   4.865   3.989   4.862  0.7709 -1.3758 -0.3185
  237ARG   HH22 3285   4.995   3.935   4.958  0.0030  0.0147 -0.3815
  237ARG      C 3286   4.663   4.570   4.598 -0.4276 -0.1284 -0.7983
  237ARG      O 3287   4.738   4.591   4.503 -0.0633  0.5254 -0.3771
  238LYS      N 3288   4.542   4.514   4.583 -0.8856  0.5162  0.2954
  238LYS     HN 3289   4.488   4.503   4.666  0.1979  2.8952  1.3875
  238LYS     CA 3290   4.483   4.475   4.458  0.3099 -0.4204  0.0002
  238LYS     HA 3291   4.544   4.420   4.389 -2.1510  0.0293 -2.7001
  238LYS     CB 3292   4.365   4.380   4.488 -0.2152  0.4702  0.8238
  238LYS    HB1 3293   4.300   4.434   4.560 -0.7663  2.3409 -0.9753
  238LYS    HB2 3294   4.384   4.286   4.543 -1.4396  0.8952  2.0342
  238LYS     CG 3295   4.281   4.339   4.366  0.6850  0.1669  0.2934
  238LYS    HG1 3296   4.229   4.421   4.312  2.6312  0.1234 -1.7532
  238LYS    HG2 3297   4.199   4.275   4.406 -0.5919  2.0715  0.8952
  238LYS     CD 3298   4.359   4.255   4.265 -0.0351 -0.3152  0.1346
  238LYS    HD1 3299   4.368   4.153   4.309  0.0917  0.2176  1.4032
  238LYS    HD2 3300   4.459   4.295   4.240  0.1493 -1.4298 -0.9811
  238LYS     CE 3301   4.288   4.239   4.131  0.0069 -0.1990  0.0995
  238LYS    HE1 3302   4.284   4.340   4.084 -2.2285 -0.9395 -1.4749
  238LYS    HE2 3303   4.189   4.191   4.146 -1.7270  2.8744 -0.6663
  238LYS     NZ 3304   4.361   4.146   4.042  0.4643  0.1702  0.0816
  238LYS    HZ1 3305   4.363   4.058   4.097  1.7436  0.9947  1.4185
  238LYS    HZ2 3306   4.461   4.173   4.036  0.0969  1.3184 -1.7943
  238LYS    HZ3 3307   4.318   4.130   3.948 -0.2136  0.1737  0.3883
  238LYS      C 3308   4.440   4.588   4.372 -0.5971 -0.8086 -0.0688
  238LYS      O 3309   4.486   4.614   4.261  0.2598  0.2674  0.5215
  239LEU      N 3310   4.374   4.687   4.435  0.3672 -0.0469 -0.2232
  239LEU     HN 3311   4.342   4.680   4.530  2.8245  2.0283  0.8873
  239LEU     CA 3312   4.350   4.817   4.382  0.2076  0.1796  0.3947
  239LEU     HA 3313   4.286   4.810   4.295 -0.6993 -2.9295  1.1937
  239LEU     CB 3314   4.268   4.906   4.478 -0.0295  0.4435 -0.0475
  239LEU    HB1 3315   4.249   5.005   4.431  1.1688  1.5717  1.7038
  239LEU    HB2 3316   4.331   4.917   4.569  2.3576  1.1935 -1.6636
  239LEU     CG 3317   4.127   4.858   4.515  0.1212 -0.0721 -0.1340
  239LEU     HG 3318   4.136   4.750   4.539 -2.5964 -0.6308 -1.2563
  239LEU    CD1 3319   4.087   4.922   4.649 -0.2304 -0.2018 -0.1754
  239LEU   HD11 3320   3.978   4.923   4.666 -0.2289  2.5909  0.1199
  239LEU   HD12 3321   4.119   5.028   4.658 -0.2973 -0.2626  0.8241
  239LEU   HD13 3322   4.145   4.866   4.726 -0.6221  1.3157  1.2524
  239LEU    CD2 3323   4.034   4.893   4.398  0.2988  0.2801 -0.1721
  239LEU   HD21 3324   4.072   4.842   4.307  1.0769 -1.3784  1.0318
  239LEU   HD22 3325   4.016   5.000   4.376  1.0774  0.4835  0.1586
  239LEU   HD23 3326   3.935   4.852   4.429  0.8601  0.8242  2.5757
  239LEU      C 3327   4.473   4.895   4.350  0.5184 -0.5365 -0.1856
  239LEU      O 3328   4.475   4.966   4.249 -0.0899 -0.5254 -0.1942
  240TRP      N 3329   4.579   4.893   4.432 -0.1027 -0.3363  0.6369
  240TRP     HN 3330   4.572   4.853   4.524 -2.0252  2.6774  1.9552
  240TRP     CA 3331   4.701   4.958   4.397 -0.5768  0.1185 -0.2002
  240TRP     HA 3332   4.672   5.062   4.389  0.3505  0.3615 -0.4913
  240TRP     CB 3333   4.798   4.950   4.517 -0.4501  0.7376 -0.2560
  240TRP    HB1 3334   4.776   4.854   4.569 -1.3708  1.6968  1.1846
  240TRP    HB2 3335   4.770   5.023   4.596  1.3375 -1.2311  2.3853
  240TRP     CG 3336   4.945   4.968   4.504 -0.3610 -0.1241 -0.5133
  240TRP    CD1 3337   5.037   4.875   4.544 -0.0065  0.4008 -0.1038
  240TRP    HD1 3338   5.023   4.775   4.582  1.9968  0.9244  2.2543
  240TRP    NE1 3339   5.161   4.926   4.515  0.0504  0.3747  0.0903
  240TRP    HE1 3340   5.239   4.868   4.510 -0.7162 -0.6972  0.3689
  240TRP    CE2 3341   5.148   5.049   4.456 -0.0127  0.3033 -0.0455
  240TRP    CD2 3342   5.013   5.079   4.446 -0.0848  0.0336  0.1023
  240TRP    CE3 3343   4.966   5.196   4.396 -0.4958 -0.2549 -0.1947
  240TRP    HE3 3344   4.860   5.214   4.388 -0.1730  1.7298 -0.6698
  240TRP    CZ3 3345   5.061   5.289   4.356 -0.3104 -0.3036  0.1312
  240TRP    HZ3 3346   5.031   5.379   4.306  0.1237 -0.5097 -0.5042
  240TRP    CZ2 3347   5.240   5.145   4.426  0.4548 -0.2830 -0.5142
  240TRP    HZ2 3348   5.345   5.121   4.427  0.2994 -2.0698  4.7177
  240TRP    CH2 3349   5.195   5.263   4.371 -0.3009 -0.2932  0.0635
  240TRP    HH2 3350   5.268   5.335   4.339  1.0161 -0.9962  1.3651
  240TRP      C 3351   4.768   4.903   4.276 -0.0260 -0.1242  0.2077
  240TRP      O 3352   4.816   4.978   4.191 -0.3374  0.1392  0.2620
  241ARG      N 3353   4.763   4.772   4.248  0.0116 -0.0010 -0.3973
  241ARG     HN 3354   4.721   4.703   4.307  0.9760 -2.8462 -2.7732
  241ARG     CA 3355   4.818   4.709   4.132 -0.0965 -0.5568 -0.1513
  241ARG     HA 3356   4.922   4.738   4.131 -0.0237 -0.8251 -0.4538
  241ARG     CB 3357   4.815   4.558   4.159  0.3308 -0.6681 -0.7020
  241ARG    HB1 3358   4.835   4.494   4.070  2.5482 -0.1508 -0.6379
  241ARG    HB2 3359   4.721   4.524   4.209  0.0613 -0.0708 -0.7985
  241ARG     CG 3360   4.923   4.526   4.263  0.3069 -0.2709 -0.5545
  241ARG    HG1 3361   4.910   4.593   4.350 -1.7132 -1.5101  0.1473
  241ARG    HG2 3362   5.019   4.526   4.207  1.6342 -1.8053  1.5775
  241ARG     CD 3363   4.915   4.392   4.336 -0.1079  0.2787  0.4255
  241ARG    HD1 3364   4.907   4.314   4.257 -0.5531  1.1680 -0.4336
  241ARG    HD2 3365   4.830   4.389   4.407 -0.4415  0.2019  0.0286
  241ARG     NE 3366   5.039   4.367   4.416  0.0337  0.0177  0.1279
  241ARG     HE 3367   5.086   4.441   4.464  1.6040 -1.8451  1.5767
  241ARG     CZ 3368   5.060   4.245   4.472 -0.0319 -0.0970 -0.0972
  241ARG    NH1 3369   5.010   4.128   4.422 -0.4102  0.2754 -0.6053
  241ARG   HH11 3370   4.966   4.110   4.334  0.1034 -2.1092 -0.4532
  241ARG   HH12 3371   5.019   4.043   4.474  1.0377 -1.0227 -2.8143
  241ARG    NH2 3372   5.163   4.230   4.560 -0.2694 -0.1016  0.1850
  241ARG   HH21 3373   5.213   4.143   4.552 -2.8298 -1.6117 -0.5622
  241ARG   HH22 3374   5.229   4.305   4.557  1.0457 -1.1886  1.0308
  241ARG      C 3375   4.749   4.732   4.002 -0.8120 -1.0326  0.1345
  241ARG      O 3376   4.806   4.717   3.893 -0.2680  0.0660  0.2515
  242ARG      N 3377   4.623   4.778   4.012 -0.4236  0.0211  0.3534
  242ARG     HN 3378   4.580   4.788   4.101 -1.9923  2.7364 -0.5838
  242ARG     CA 3379   4.545   4.832   3.905 -0.0974  0.0151  0.1108
  242ARG     HA 3380   4.563   4.775   3.815  1.1152 -0.5235  0.6646
  242ARG     CB 3381   4.393   4.822   3.925 -0.0718  0.3933  0.5158
  242ARG    HB1 3382   4.333   4.874   3.847 -2.0083  0.3393  1.9103
  242ARG    HB2 3383   4.356   4.877   4.014 -1.8558 -0.4703  0.3573
  242ARG     CG 3384   4.333   4.685   3.958  0.0993  0.0795 -0.4424
  242ARG    HG1 3385   4.224   4.689   3.979  0.3603  3.0209  0.7331
  242ARG    HG2 3386   4.377   4.652   4.055 -1.9803 -0.4926  0.3432
  242ARG     CD 3387   4.384   4.572   3.867  0.4839  0.0574 -0.2027
  242ARG    HD1 3388   4.349   4.474   3.907 -0.5680 -0.1893 -1.6613
  242ARG    HD2 3389   4.493   4.585   3.853  0.9006 -0.0573  2.3264
  242ARG     NE 3390   4.321   4.594   3.734 -0.3634 -0.1765  0.1521
  242ARG     HE 3391   4.252   4.666   3.726 -1.5074 -1.3016 -0.6540
  242ARG     CZ 3392   4.312   4.499   3.636  0.3666  0.3624 -0.4494
  242ARG    NH1 3393   4.380   4.381   3.646 -0.5323 -0.1258  0.0902
  242ARG   HH11 3394   4.442   4.373   3.723 -0.5264  0.8061  0.1975
  242ARG   HH12 3395   4.378   4.313   3.573 -1.6383  0.8062 -0.7969
  242ARG    NH2 3396   4.243   4.521   3.520 -0.2082 -0.5128 -0.2871
  242ARG   HH21 3397   4.203   4.612   3.507  1.8958  0.8248  1.7642
  242ARG   HH22 3398   4.259   4.464   3.439  0.0200 -1.0391  0.1291
  242ARG      C 3399   4.592   4.970   3.875 -0.3268  0.1889  0.5474
  242ARG      O 3400   4.562   5.020   3.767  0.5882 -0.2200  0.0983
  243ARG      N 3401   4.684   5.035   3.949  0.0514  0.1373  0.1248
  243ARG     HN 3402   4.722   5.001   4.035  2.3769 -0.5137 -1.0802
  243ARG     CA 3403   4.741   5.160   3.912 -0.2256  0.1488 -0.2624
  243ARG     HA 3404   4.678   5.206   3.837 -0.3426 -1.5771 -1.2607
  243ARG     CB 3405   4.783   5.246   4.032 -0.0162  0.6049 -0.6581
  243ARG    HB1 3406   4.830   5.341   3.999 -1.5420  1.4382 -0.5261
  243ARG    HB2 3407   4.871   5.200   4.082 -1.7514 -1.1721  0.8865
  243ARG     CG 3408   4.662   5.265   4.124  0.0634  0.0964 -0.4465
  243ARG    HG1 3409   4.646   5.166   4.173 -0.0306 -0.4610 -1.5672
  243ARG    HG2 3410   4.570   5.283   4.064  1.2017 -0.6185 -2.5168
  243ARG     CD 3411   4.673   5.378   4.226 -0.2429  0.1100 -0.4270
  243ARG    HD1 3412   4.770   5.373   4.280  0.0640  2.7606 -0.5790
  243ARG    HD2 3413   4.592   5.386   4.301 -1.9166  1.3707 -2.2382
  243ARG     NE 3414   4.676   5.504   4.145  0.0725  0.4773  0.1468
  243ARG     HE 3415   4.662   5.501   4.046 -2.0747 -3.9537  0.3192
  243ARG     CZ 3416   4.702   5.630   4.190  0.3046  0.3414  0.3969
  243ARG    NH1 3417   4.733   5.658   4.320  0.2394  0.1973  0.4434
  243ARG   HH11 3418   4.759   5.753   4.332  1.0276 -0.2311  2.8534
  243ARG   HH12 3419   4.735   5.584   4.389 -1.9942 -0.4936 -0.1430
  243ARG    NH2 3420   4.717   5.738   4.109  0.0467 -0.0114 -0.1254
  243ARG   HH21 3421   4.716   5.734   4.009  0.7541 -0.5335 -0.1207
  243ARG   HH22 3422   4.766   5.822   4.133 -0.5433  0.5300 -0.7670
  243ARG      C 3423   4.866   5.148   3.832 -0.1156 -0.3013 -0.0219
  243ARG      O 3424   4.935   5.247   3.806 -0.1487 -0.0813  0.6978
  244ARG      N 3425   4.898   5.034   3.767 -0.6283 -0.0693 -0.6901
  244ARG     HN 3426   4.842   4.951   3.769  0.3765 -0.7596 -0.6122
  244ARG     CA 3427   5.022   5.012   3.700 -0.3577 -0.3965 -0.0876
  244ARG     HA 3428   5.074   5.106   3.714 -0.9462 -0.0670 -0.0882
  244ARG     CB 3429   5.100   4.890   3.753 -0.2249 -0.0346  0.5655
  244ARG    HB1 3430   5.198   4.884   3.701 -0.8050 -0.4477 -0.5081
  244ARG    HB2 3431   5.046   4.794   3.749  2.0216 -1.3876  0.9111
  244ARG     CG 3432   5.139   4.912   3.899  0.2981  0.5826  0.3420
  244ARG    HG1 3433   5.049   4.908   3.965  0.3779  3.1671  0.7071
  244ARG    HG2 3434   5.180   5.011   3.926 -1.6937  0.8953  2.6037
  244ARG     CD 3435   5.237   4.806   3.952  0.0287  0.2094  0.1026
  244ARG    HD1 3436   5.329   4.810   3.890  1.3472  0.9392  2.0092
  244ARG    HD2 3437   5.190   4.706   3.949  0.2613  0.1084 -0.1940
  244ARG     NE 3438   5.281   4.834   4.091  0.3277  0.2856 -0.0079
  244ARG     HE 3439   5.258   4.765   4.160 -1.7546 -0.3661 -1.2858
  244ARG     CZ 3440   5.389   4.913   4.123  0.4162  0.3715 -0.5110
  244ARG    NH1 3441   5.421   5.021   4.047  0.2185 -0.1454 -1.3452
  244ARG   HH11 3442   5.370   5.051   3.966 -0.0488  1.1748 -0.7138
  244ARG   HH12 3443   5.495   5.081   4.078  0.6215 -0.0142 -2.4934
  244ARG    NH2 3444   5.443   4.906   4.248  0.0110 -0.3745 -0.3661
  244ARG   HH21 3445   5.396   4.845   4.312 -1.7524 -0.1406 -1.3809
  244ARG   HH22 3446   5.495   4.986   4.280 -2.0479  1.3393 -1.0553
  244ARG      C 3447   4.991   4.996   3.555 -0.4052 -0.0064 -0.1211
  244ARG      O 3448   4.891   4.934   3.520 -0.5202 -0.0878  0.3469
  245GLY      N 3449   5.075   5.056   3.469 -0.2360 -0.5167 -0.3163
  245GLY     HN 3450   5.150   5.112   3.504 -1.4404  0.7252  0.3779
  245GLY     CA 3451   5.046   5.059   3.330 -0.1379 -0.3476 -0.3339
  245GLY    HA1 3452   5.126   5.111   3.279  1.9966 -4.0145 -1.0729
  245GLY    HA2 3453   4.954   5.115   3.325  0.6372  1.1235  1.1231
  245GLY      C 3454   5.028   4.929   3.259 -0.1451 -0.5284 -0.0006
  245GLY      O 3455   5.074   4.823   3.300  0.8183 -0.1460 -0.0743
  246ASP      N 3456   4.967   4.946   3.140 -0.3847 -0.1014  0.1790
  246ASP     HN 3457   4.925   5.034   3.120  2.8418  2.3373  2.8283
  246ASP     CA 3458   4.953   4.839   3.046  0.3128 -0.2503  0.2328
  246ASP     HA 3459   4.910   4.890   2.960  0.1061  1.1049  1.1024
  246ASP     CB 3460   5.085   4.782   2.992  0.5621  0.1944  0.3680
  246ASP    HB1 3461   5.062   4.702   2.918  0.0591 -0.0278  0.7572
  246ASP    HB2 3462   5.137   4.739   3.080 -0.5548  0.8971  1.3946
  246ASP     CG 3463   5.168   4.886   2.918  0.4341 -0.2617 -0.4245
  246ASP    OD1 3464   5.286   4.850   2.889  0.7502  0.2002  0.2696
  246ASP    OD2 3465   5.110   4.984   2.865  0.2170 -0.4063 -0.4516
  246ASP      C 3466   4.847   4.740   3.081 -0.1349  0.0597 -0.2131
  246ASP      O 3467   4.835   4.635   3.018 -0.5041 -0.0210 -0.0082
  247ALA      N 3468   4.765   4.773   3.183 -0.2873  0.0491 -0.3325
  247ALA     HN 3469   4.775   4.865   3.221 -1.3472 -0.0350  0.1801
  247ALA     CA 3470   4.688   4.670   3.244  0.1028 -0.2633 -0.3621
  247ALA     HA 3471   4.726   4.576   3.206 -0.3514  0.2698 -2.1817
  247ALA     CB 3472   4.701   4.685   3.397 -0.1416  0.0856 -0.3762
  247ALA    HB1 3473   4.673   4.785   3.436 -0.6456  1.4820 -3.9344
  247ALA    HB2 3474   4.810   4.677   3.417 -0.2761  1.3810  1.0240
  247ALA    HB3 3475   4.652   4.600   3.449 -1.2863 -0.2791 -1.9912
  247ALA      C 3476   4.544   4.675   3.208 -0.1473 -0.1532  0.6273
  247ALA      O 3477   4.475   4.573   3.207 -0.2528 -0.0767  0.0412
  248VAL      N 3478   4.489   4.793   3.178  0.5597 -0.0203 -0.1669
  248VAL     HN 3479   4.548   4.873   3.173  0.5114  0.1101  1.1033
  248VAL     CA 3480   4.350   4.821   3.155  0.5276  0.0255  0.0830
  248VAL     HA 3481   4.296   4.731   3.179 -0.3471  0.7243  0.7818
  248VAL     CB 3482   4.298   4.929   3.245  0.2791  0.3817 -0.4854
  248VAL     HB 3483   4.356   5.024   3.253 -0.1299  0.7184 -1.3807
  248VAL    CG1 3484   4.151   4.961   3.212 -0.2411 -1.0628  0.3611
  248VAL   HG11 3485   4.096   4.867   3.233  0.5041 -2.7561 -4.1418
  248VAL   HG12 3486   4.119   4.988   3.109 -1.0172 -3.0900  0.0371
  248VAL   HG13 3487   4.104   5.030   3.286 -0.3525  0.7789 -1.3365
  248VAL    CG2 3488   4.291   4.869   3.386 -0.6070  0.0897 -0.6501
  248VAL   HG21 3489   4.390   4.850   3.432 -1.4449 -0.2507  1.0746
  248VAL   HG22 3490   4.250   4.766   3.385  0.9049 -0.6259  1.9478
  248VAL   HG23 3491   4.232   4.934   3.453  1.2711  1.2393 -0.0356
  248VAL      C 3492   4.331   4.855   3.011  0.5547 -0.5419 -0.0556
  248VAL      O 3493   4.407   4.928   2.949  0.2191 -0.1693 -0.0285
  249VAL      N 3494   4.225   4.801   2.948  0.1306  0.1249  0.0790
  249VAL     HN 3495   4.152   4.768   3.007 -0.9452  2.0945 -0.0713
  249VAL     CA 3496   4.208   4.789   2.806 -0.5418  0.0128  0.1640
  249VAL     HA 3497   4.307   4.781   2.764 -0.3003 -1.2657  0.9239
  249VAL     CB 3498   4.127   4.675   2.752 -0.6282 -0.0003  0.3198
  249VAL     HB 3499   4.029   4.675   2.804  0.0797 -0.4264  1.7137
  249VAL    CG1 3500   4.119   4.685   2.599  0.5523  0.0632  0.2494
  249VAL   HG11 3501   4.220   4.686   2.553  1.7850 -0.6163  2.8183
  249VAL   HG12 3502   4.051   4.769   2.574 -0.0663 -0.3111  0.6447
  249VAL   HG13 3503   4.061   4.597   2.563  0.7840 -0.1489  0.3955
  249VAL    CG2 3504   4.206   4.549   2.792 -0.6018 -0.0477  0.1180
  249VAL   HG21 3505   4.250   4.545   2.893 -2.9775 -0.0302  1.2084
  249VAL   HG22 3506   4.294   4.557   2.724  0.9223 -2.7349  1.6147
  249VAL   HG23 3507   4.168   4.448   2.768  2.1638 -0.8277 -1.4201
  249VAL      C 3508   4.152   4.914   2.749 -0.2657 -0.1220 -0.4128
  249VAL      O 3509   4.047   4.960   2.795  0.2199  0.5244  0.0702
  250GLY      N 3510   4.215   4.982   2.651  0.1648  0.0507 -0.0181
  250GLY     HN 3511   4.302   4.953   2.612  0.0691  1.7837 -1.6156
  250GLY     CA 3512   4.169   5.101   2.588  0.0326  0.1064  0.1814
  250GLY    HA1 3513   4.065   5.099   2.559  0.3980 -0.1962 -1.2154
  250GLY    HA2 3514   4.219   5.095   2.492  1.3025 -2.3446  0.9258
  250GLY      C 3515   4.203   5.228   2.659  0.5328 -0.0317  0.1930
  250GLY      O 3516   4.257   5.228   2.769  0.3745  0.1133  0.2710
  251ALA      N 3517   4.177   5.338   2.586  0.4782 -0.0950  0.1165
  251ALA     HN 3518   4.124   5.333   2.502  1.0516 -1.5818 -0.1830
  251ALA     CA 3519   4.243   5.464   2.599  0.4054 -0.0519  0.0676
  251ALA     HA 3520   4.349   5.445   2.595 -0.1977 -4.3491 -2.5322
  251ALA     CB 3521   4.206   5.543   2.472  0.3075 -0.7934 -0.3734
  251ALA    HB1 3522   4.207   5.480   2.381  0.7615  0.5609 -1.3471
  251ALA    HB2 3523   4.267   5.634   2.455 -1.2097  0.4915  0.7463
  251ALA    HB3 3524   4.099   5.574   2.477  0.0110 -1.5942 -1.4196
  251ALA      C 3525   4.201   5.542   2.719  0.0279  0.0525 -0.1315
  251ALA      O 3526   4.293   5.607   2.766 -0.0195 -0.0100  0.0479
  252SER      N 3527   4.075   5.536   2.765  0.1159  0.2167  0.1272
  252SER     HN 3528   4.007   5.480   2.719 -0.1055  0.8367 -0.3197
  252SER     CA 3529   4.027   5.614   2.876  0.1030  0.3885  0.0007
  252SER     HA 3530   4.054   5.718   2.866  0.0940  0.4150  0.2520
  252SER     CB 3531   3.874   5.618   2.884  0.0991  0.2840 -0.0228
  252SER    HB1 3532   3.853   5.685   2.969  2.1049  0.1699  0.6078
  252SER    HB2 3533   3.848   5.516   2.920 -0.8265  0.8537  0.9881
  252SER     OG 3534   3.810   5.665   2.766 -0.3859  0.0447  0.1394
  252SER    HG1 3535   3.825   5.601   2.695 -0.9765  0.8481 -0.7331
  252SER      C 3536   4.098   5.580   3.002  0.3535 -0.2444 -0.3048
  252SER      O 3537   4.140   5.466   3.023  0.6405 -0.2210 -0.7619
  253LEU      N 3538   4.111   5.673   3.098  0.6191  0.0858 -0.6615
  253LEU     HN 3539   4.063   5.761   3.093  1.0363  0.3396 -0.2880
  253LEU     CA 3540   4.209   5.667   3.203 -0.0513  0.7700  0.0139
  253LEU     HA 3541   4.270   5.581   3.184 -0.9697  0.6012 -2.6038
  253LEU     CB 3542   4.308   5.785   3.201  0.0167  0.7118 -0.0393
  253LEU    HB1 3543   4.393   5.748   3.263 -0.0767 -2.0458 -1.3888
  253LEU    HB2 3544   4.258   5.875   3.241 -0.9919  1.0400 -1.9374
  253LEU     CG 3545   4.379   5.818   3.068  0.8459  0.0952  0.2364
  253LEU     HG 3546   4.302   5.809   2.988 -0.3736  2.9834  0.9124
  253LEU    CD1 3547   4.423   5.965   3.055  0.4776  0.1399 -0.5811
  253LEU   HD11 3548   4.502   5.986   3.130 -3.4472  1.7399  3.5996
  253LEU   HD12 3549   4.345   6.038   3.086  2.3451  2.4890 -1.0616
  253LEU   HD13 3550   4.453   5.993   2.952 -0.6817  0.7598 -0.7658
  253LEU    CD2 3551   4.490   5.715   3.045  0.5857 -0.1562  0.1112
  253LEU   HD21 3552   4.508   5.709   2.935 -2.1268  0.6909 -0.4644
  253LEU   HD22 3553   4.459   5.616   3.087 -1.8475  0.1047 -0.8664
  253LEU   HD23 3554   4.579   5.747   3.102  1.9442 -0.3122 -1.7939
  253LEU      C 3555   4.140   5.647   3.334  0.1996  0.0082  0.0285
  253LEU      O 3556   4.024   5.686   3.346  0.4427  0.9008 -0.4175
  254ARG      N 3557   4.197   5.569   3.428 -0.5460 -0.4689  0.0959
  254ARG     HN 3558   4.278   5.514   3.411  1.1262  0.8275  3.0372
  254ARG     CA 3559   4.130   5.539   3.551 -0.1698 -0.3877  0.3219
  254ARG     HA 3560   4.042   5.600   3.557  0.5623  0.6452  0.9247
  254ARG     CB 3561   4.088   5.391   3.549 -0.1844 -0.3801 -0.0496
  254ARG    HB1 3562   4.050   5.363   3.650  0.4088  1.0007  0.5906
  254ARG    HB2 3563   4.185   5.343   3.525  0.6706  0.0852  2.2477
  254ARG     CG 3564   3.966   5.350   3.466 -0.1409 -0.4630 -0.0715
  254ARG    HG1 3565   3.889   5.428   3.484  0.1642 -0.3094  0.5838
  254ARG    HG2 3566   3.934   5.254   3.511  2.1483 -1.3124 -0.1228
  254ARG     CD 3567   3.992   5.338   3.315  0.9953 -0.1489  0.0878
  254ARG    HD1 3568   4.096   5.308   3.290  0.8353 -0.8099  0.2019
  254ARG    HD2 3569   3.974   5.430   3.256  1.2278 -0.9741 -1.3027
  254ARG     NE 3570   3.897   5.233   3.269  0.7189  0.0414  0.2191
  254ARG     HE 3571   3.859   5.165   3.332 -0.2168 -0.2268 -0.6048
  254ARG     CZ 3572   3.889   5.197   3.138  0.2071  0.0578  0.2455
  254ARG    NH1 3573   3.966   5.263   3.046 -0.4541  1.4234  0.6368
  254ARG   HH11 3574   3.965   5.233   2.951  0.5310 -0.3483  1.1335
  254ARG   HH12 3575   4.038   5.324   3.078 -0.0596  1.9728 -1.2051
  254ARG    NH2 3576   3.802   5.109   3.081  0.3454  0.3929 -0.4984
  254ARG   HH21 3577   3.790   5.094   2.982 -2.0267  0.8298 -0.3416
  254ARG   HH22 3578   3.741   5.066   3.148  1.1842  0.7698  0.5188
  254ARG      C 3579   4.213   5.583   3.666 -0.0777 -0.6054  0.3396
  254ARG      O 3580   4.196   5.541   3.780  0.4542 -0.1227  0.6084
  255ASP      N 3581   4.315   5.669   3.642 -0.3541 -0.4278 -0.1931
  255ASP     HN 3582   4.327   5.707   3.550  1.3528 -1.3599 -0.3939
  255ASP     CA 3583   4.409   5.710   3.741 -0.8358  0.1788  0.0158
  255ASP     HA 3584   4.457   5.623   3.782  3.5984  1.9475 -0.9229
  255ASP     CB 3585   4.522   5.775   3.660 -0.7212  0.1562  0.1574
  255ASP    HB1 3586   4.486   5.864   3.604  0.3048  1.1146  0.9730
  255ASP    HB2 3587   4.557   5.699   3.586 -0.2876  0.5547 -0.0490
  255ASP     CG 3588   4.634   5.826   3.749 -0.5172 -0.0594  0.0256
  255ASP    OD1 3589   4.675   5.747   3.838  0.2515  0.6295  0.2966
  255ASP    OD2 3590   4.681   5.940   3.719  0.0409 -0.3242 -0.1354
  255ASP      C 3591   4.354   5.779   3.861 -0.3519  0.1756  0.2407
  255ASP      O 3592   4.384   5.744   3.975 -0.0834  0.1144  0.1510
  256GLN      N 3593   4.269   5.878   3.829 -0.1807  0.1651 -0.2582
  256GLN     HN 3594   4.240   5.898   3.736 -1.0717 -1.7296 -0.4291
  256GLN     CA 3595   4.196   5.944   3.933  0.2142  0.0384  0.1026
  256GLN     HA 3596   4.268   5.976   4.007 -1.2148  2.6628  0.4987
  256GLN     CB 3597   4.144   6.077   3.876  0.7824  0.2434  0.0563
  256GLN    HB1 3598   4.086   6.127   3.957 -0.1050  1.6739 -1.4092
  256GLN    HB2 3599   4.080   6.041   3.792  1.5742 -2.3493  0.4779
  256GLN     CG 3600   4.249   6.176   3.826  0.7717  0.1665 -0.1232
  256GLN    HG1 3601   4.202   6.271   3.795  0.0588 -1.0255 -2.9852
  256GLN    HG2 3602   4.303   6.136   3.738  0.9964  0.3125 -0.0530
  256GLN     CD 3603   4.359   6.204   3.928  0.2208  0.0317  0.5146
  256GLN    OE1 3604   4.478   6.213   3.900  0.0010 -0.3506 -0.5849
  256GLN    NE2 3605   4.319   6.221   4.057 -0.3047 -0.4020  0.4148
  256GLN   HE21 3606   4.384   6.273   4.113  0.4371 -1.4588  0.5748
  256GLN   HE22 3607   4.226   6.207   4.089  0.3239 -1.1727  2.0092
  256GLN      C 3608   4.081   5.872   3.996 -0.0372  0.1134 -0.2676
  256GLN      O 3609   4.043   5.901   4.109 -0.0450  0.1188 -0.2713
  257ASN      N 3610   4.025   5.772   3.926 -0.1308  0.0318 -0.0773
  257ASN     HN 3611   4.054   5.754   3.832 -0.1166 -0.7208  0.0609
  257ASN     CA 3612   3.934   5.681   3.987  0.1250 -0.3503 -0.2586
  257ASN     HA 3613   3.861   5.742   4.037 -0.0918  0.7022 -1.7929
  257ASN     CB 3614   3.871   5.588   3.882 -1.1831 -0.4094  0.5505
  257ASN    HB1 3615   3.805   5.513   3.930 -2.1917 -1.3464 -2.1020
  257ASN    HB2 3616   3.943   5.546   3.808  0.4658  1.8066  0.7843
  257ASN     CG 3617   3.777   5.672   3.797 -0.4710  0.2578  0.4081
  257ASN    OD1 3618   3.815   5.714   3.688 -0.7137  0.2965  0.3372
  257ASN    ND2 3619   3.649   5.698   3.835 -0.7313 -0.4552  0.0443
  257ASN   HD21 3620   3.587   5.742   3.770  0.2342  0.3713 -0.3395
  257ASN   HD22 3621   3.614   5.640   3.909 -1.8434  0.2488  0.1056
  257ASN      C 3622   3.993   5.598   4.096 -0.2191 -0.2227  0.0260
  257ASN      O 3623   3.936   5.585   4.204 -0.1050 -0.2952  0.0780
  258HSD      N 3624   4.110   5.536   4.071 -0.5323 -0.5857 -0.5579
  258HSD     HN 3625   4.151   5.568   3.987 -1.3871 -0.4828 -0.9495
  258HSD     CA 3626   4.182   5.444   4.154 -0.2844 -0.0793 -0.2108
  258HSD     HA 3627   4.120   5.360   4.179  0.3249 -0.7505 -0.9285
  258HSD     CB 3628   4.310   5.383   4.096 -0.1780 -0.1677  0.1178
  258HSD    HB1 3629   4.355   5.315   4.172  1.0469 -1.2082 -1.4786
  258HSD    HB2 3630   4.380   5.468   4.076  3.0018 -2.4247  0.8213
  258HSD    ND1 3631   4.389   5.284   3.875  0.3036  0.1903  0.4913
  258HSD    HD1 3632   4.486   5.307   3.874  0.5156 -0.6622 -0.3382
  258HSD     CG 3633   4.289   5.312   3.966 -0.2910  0.5533 -0.2620
  258HSD    CE1 3634   4.336   5.190   3.792  0.1409  0.2442  0.5331
  258HSD    HE1 3635   4.391   5.140   3.712 -1.7726 -0.9192 -0.1376
  258HSD    NE2 3636   4.206   5.174   3.811 -0.0653  0.2723 -0.7462
  258HSD    CD2 3637   4.178   5.244   3.926  0.1910 -0.1472 -0.4273
  258HSD    HD2 3638   4.079   5.234   3.970 -0.7335  0.8987 -2.1697
  258HSD      C 3639   4.222   5.503   4.285 -0.3394 -0.1959 -0.1410
  258HSD      O 3640   4.205   5.443   4.391  0.3481  0.4457  0.3408
  259LYS      N 3641   4.280   5.624   4.272  0.0223 -0.4042 -0.4758
  259LYS     HN 3642   4.294   5.659   4.180  0.0151 -1.1942 -0.7863
  259LYS     CA 3643   4.308   5.728   4.365 -0.6178 -0.0028 -0.7237
  259LYS     HA 3644   4.389   5.692   4.427 -0.3390 -1.1230 -1.7071
  259LYS     CB 3645   4.368   5.848   4.290  0.5770  0.0125  0.2164
  259LYS    HB1 3646   4.307   5.857   4.197  1.3018 -1.7912 -0.4758
  259LYS    HB2 3647   4.474   5.827   4.267  0.4187 -1.2735  0.6088
  259LYS     CG 3648   4.376   5.984   4.359 -0.2035  0.4390 -0.5112
  259LYS    HG1 3649   4.271   6.008   4.385 -0.3199  0.0114 -0.5736
  259LYS    HG2 3650   4.396   6.058   4.278  1.3545  0.7744  0.1449
  259LYS     CD 3651   4.442   6.015   4.494 -0.7057  0.5098 -0.2795
  259LYS    HD1 3652   4.417   5.937   4.569 -1.9379  1.8840  0.8225
  259LYS    HD2 3653   4.391   6.101   4.544  1.8458  0.2592  3.0210
  259LYS     CE 3654   4.591   6.045   4.486 -0.5153 -0.1054  0.7659
  259LYS    HE1 3655   4.644   5.952   4.455  1.6451  0.8467  1.3728
  259LYS    HE2 3656   4.636   6.078   4.582  2.3885  2.0564 -1.1327
  259LYS     NZ 3657   4.618   6.149   4.383  0.3509 -1.0295  0.0363
  259LYS    HZ1 3658   4.580   6.122   4.290  1.8901  0.8968 -1.2260
  259LYS    HZ2 3659   4.721   6.163   4.376  0.6054 -2.6651  0.2038
  259LYS    HZ3 3660   4.577   6.239   4.416  1.4285 -0.7736  0.7574
  259LYS      C 3661   4.206   5.777   4.462  0.2858  0.1700  0.1544
  259LYS      O 3662   4.234   5.771   4.582 -0.0265  0.1206  0.2247
  260GLN      N 3663   4.081   5.802   4.420  0.2087 -0.4325  0.0121
  260GLN     HN 3664   4.055   5.807   4.323 -0.0642  0.9293  0.1252
  260GLN     CA 3665   3.974   5.826   4.511  0.2837  0.3955 -0.1014
  260GLN     HA 3666   4.008   5.899   4.583  0.8478  0.9508 -0.9252
  260GLN     CB 3667   3.856   5.879   4.428  0.5767 -0.0621 -0.8226
  260GLN    HB1 3668   3.759   5.885   4.482 -0.0985 -2.3872 -1.6630
  260GLN    HB2 3669   3.845   5.812   4.341  3.5666 -1.1816 -0.4425
  260GLN     CG 3670   3.876   6.025   4.386 -0.6747  0.2910 -0.2436
  260GLN    HG1 3671   3.794   6.063   4.323 -1.9565  3.2661  2.9049
  260GLN    HG2 3672   3.975   6.011   4.337 -1.6756 -2.3456 -1.7096
  260GLN     CD 3673   3.899   6.129   4.495  0.5086 -0.0826 -0.1204
  260GLN    OE1 3674   4.004   6.153   4.555  0.3580 -0.0437  0.1280
  260GLN    NE2 3675   3.793   6.211   4.519 -0.2141 -0.8899 -0.5165
  260GLN   HE21 3676   3.798   6.288   4.583 -0.9705  0.2735 -1.8077
  260GLN   HE22 3677   3.708   6.203   4.466  0.4300 -0.4499 -1.6528
  260GLN      C 3678   3.932   5.703   4.584 -0.3045  0.3039 -0.5902
  260GLN      O 3679   3.891   5.707   4.700 -0.1462 -0.5782 -0.4952
  261THR      N 3680   3.936   5.586   4.517 -0.3849  0.0640 -0.1785
  261THR     HN 3681   3.978   5.586   4.427  1.8283 -0.8571  0.7687
  261THR     CA 3682   3.888   5.460   4.565 -0.1726  0.1617  0.2958
  261THR     HA 3683   3.793   5.470   4.615  0.3733  1.8430  1.0794
  261THR     CB 3684   3.869   5.363   4.453 -0.2278  0.1477  0.3177
  261THR     HB 3685   3.964   5.339   4.400 -0.8236 -0.1543 -0.6561
  261THR    OG1 3686   3.777   5.416   4.359  0.0160 -0.5654 -0.3351
  261THR    HG1 3687   3.817   5.495   4.322  1.6725 -1.5111 -0.7026
  261THR    CG2 3688   3.821   5.224   4.497 -0.0631 -0.0144 -0.0053
  261THR   HG21 3689   3.892   5.163   4.557  1.1018  0.8507 -0.4700
  261THR   HG22 3690   3.812   5.163   4.404  0.5218 -1.5378  0.9043
  261THR   HG23 3691   3.723   5.225   4.551  0.4170 -0.1221  0.8877
  261THR      C 3692   3.963   5.403   4.681  0.0589 -0.4422 -0.1467
  261THR      O 3693   3.898   5.359   4.776 -0.5099  0.3597 -0.1557
  262VAL      N 3694   4.097   5.397   4.682  0.0568 -0.5636 -0.5282
  262VAL     HN 3695   4.157   5.422   4.606  0.4202 -0.1491 -0.1083
  262VAL     CA 3696   4.174   5.354   4.794 -0.7048  0.3271  0.3491
  262VAL     HA 3697   4.137   5.264   4.841 -0.8348  0.3173  0.2250
  262VAL     CB 3698   4.320   5.336   4.762 -0.7922  0.5574 -0.1863
  262VAL     HB 3699   4.379   5.309   4.852 -2.5422 -0.4371  0.7274
  262VAL    CG1 3700   4.337   5.213   4.671 -0.1427  0.4713  0.0461
  262VAL   HG11 3701   4.266   5.212   4.586 -0.1569 -2.0599  0.0201
  262VAL   HG12 3702   4.312   5.119   4.725  0.3274  0.5793  0.4581
  262VAL   HG13 3703   4.439   5.206   4.628 -0.0603 -0.3551  0.3633
  262VAL    CG2 3704   4.376   5.455   4.683 -0.1256  0.0982 -0.4124
  262VAL   HG21 3705   4.483   5.438   4.659  0.1001  0.2951  0.4359
  262VAL   HG22 3706   4.362   5.545   4.746  0.7390  0.0752 -0.1762
  262VAL   HG23 3707   4.320   5.476   4.590 -0.6822  1.9470  0.2977
  262VAL      C 3708   4.165   5.453   4.905  0.1593  0.8384 -0.0249
  262VAL      O 3709   4.177   5.412   5.021 -0.1459  1.0971  0.0988
  263LYS      N 3710   4.149   5.584   4.877 -0.1399  0.8053 -0.0046
  263LYS     HN 3711   4.133   5.619   4.785  1.7936  0.9187 -0.3257
  263LYS     CA 3712   4.137   5.683   4.979  0.9598  0.2077  0.7276
  263LYS     HA 3713   4.208   5.669   5.059  0.0861  3.3571  2.2367
  263LYS     CB 3714   4.162   5.819   4.912 -0.0504 -0.1377 -0.3923
  263LYS    HB1 3715   4.082   5.844   4.839  1.5311  1.6997 -1.5865
  263LYS    HB2 3716   4.249   5.795   4.847 -0.6589  1.9301 -2.0835
  263LYS     CG 3717   4.186   5.936   5.008  0.1992 -0.4233 -0.1054
  263LYS    HG1 3718   4.244   6.015   4.956  0.0280 -1.0609 -1.2858
  263LYS    HG2 3719   4.248   5.900   5.093  0.2698  0.2433  0.1357
  263LYS     CD 3720   4.064   6.003   5.071  0.1495 -0.1409 -0.5010
  263LYS    HD1 3721   4.103   6.066   5.155 -0.1411 -2.3150  1.3741
  263LYS    HD2 3722   4.013   5.918   5.122  1.7745 -0.0310  1.4171
  263LYS     CE 3723   3.978   6.068   4.963 -0.5078  0.1244  0.1685
  263LYS    HE1 3724   3.886   6.107   5.013 -1.5461 -0.0771 -1.4947
  263LYS    HE2 3725   3.954   6.001   4.877 -0.7584  0.7888 -0.2913
  263LYS     NZ 3726   4.037   6.191   4.906 -0.0548  0.0126  0.3914
  263LYS    HZ1 3727   3.967   6.253   4.860 -1.7161 -2.4124 -0.6074
  263LYS    HZ2 3728   4.101   6.166   4.828 -1.9947 -1.2951 -0.8792
  263LYS    HZ3 3729   4.099   6.243   4.971  1.3605  1.6973 -2.1389
  263LYS      C 3730   4.005   5.669   5.048  0.5823  0.0156 -0.0324
  263LYS      O 3731   3.995   5.678   5.170 -0.5000  0.0395 -0.1120
  264MET      N 3732   3.897   5.644   4.971  0.4096 -0.0925  0.2445
  264MET     HN 3733   3.891   5.676   4.877  1.3928  1.0692  0.5592
  264MET     CA 3734   3.770   5.615   5.029  0.2793 -0.4415 -0.2082
  264MET     HA 3735   3.752   5.691   5.103  1.2355 -1.1099  0.7356
  264MET     CB 3736   3.664   5.619   4.917 -0.3603  0.5185  0.4187
  264MET    HB1 3737   3.690   5.538   4.847 -0.8484  0.4508  0.3131
  264MET    HB2 3738   3.645   5.714   4.862 -0.7811  1.3438  1.9078
  264MET     CG 3739   3.524   5.573   4.957 -0.2825 -0.0339  0.0645
  264MET    HG1 3740   3.527   5.481   5.019  0.1640  1.1121  1.8142
  264MET    HG2 3741   3.467   5.547   4.865 -2.8212  1.7760  1.0063
  264MET     SD 3742   3.434   5.703   5.047 -0.4547 -0.1089  0.0019
  264MET     CE 3743   3.283   5.614   5.092 -0.4916 -0.1975 -0.2971
  264MET    HE1 3744   3.304   5.516   5.141 -0.3793  0.4938  1.0971
  264MET    HE2 3745   3.217   5.602   5.003  1.4383 -0.7123 -1.7162
  264MET    HE3 3746   3.225   5.670   5.169 -0.8345  0.2352 -0.8601
  264MET      C 3747   3.775   5.491   5.111  0.2072  0.1430  0.6878
  264MET      O 3748   3.737   5.485   5.228 -0.2823 -0.0762  0.5201
  265LEU      N 3749   3.840   5.385   5.061 -0.0898 -0.0158  0.6383
  265LEU     HN 3750   3.858   5.388   4.963 -1.2853  1.4445  0.4205
  265LEU     CA 3751   3.855   5.257   5.124  0.3382 -0.3438 -0.1145
  265LEU     HA 3752   3.759   5.211   5.145  1.1231 -0.8526  2.7864
  265LEU     CB 3753   3.931   5.156   5.036  0.2727 -0.3458 -0.1692
  265LEU    HB1 3754   4.039   5.181   5.037 -0.0969  1.4084  0.4283
  265LEU    HB2 3755   3.892   5.161   4.932 -1.7857 -1.0493  0.5127
  265LEU     CG 3756   3.920   5.008   5.075  0.1700 -0.3286 -0.1326
  265LEU     HG 3757   3.906   4.997   5.185 -1.7369  2.1221 -0.0502
  265LEU    CD1 3758   3.796   4.950   5.006  0.1327 -0.2167 -0.1587
  265LEU   HD11 3759   3.800   4.839   5.002 -1.6346 -0.3464  0.5428
  265LEU   HD12 3760   3.782   4.991   4.904  0.9823  0.2797 -0.0812
  265LEU   HD13 3761   3.711   4.976   5.073  1.7452  0.5776  1.6456
  265LEU    CD2 3762   4.037   4.929   5.013  0.1299 -0.4360 -0.0732
  265LEU   HD21 3763   4.126   4.981   5.055 -1.2637  1.4310  0.7197
  265LEU   HD22 3764   4.038   4.939   4.903 -0.3145 -1.5134 -0.1839
  265LEU   HD23 3765   4.045   4.824   5.046  2.4632  0.0578  1.1373
  265LEU      C 3766   3.920   5.264   5.257 -0.0415  0.2812  0.0435
  265LEU      O 3767   3.875   5.193   5.347  0.1246 -0.3979 -0.4028
  266ALA      N 3768   4.024   5.349   5.270  0.2718 -0.0435 -0.3291
  266ALA     HN 3769   4.043   5.404   5.189 -3.9508  0.2822 -1.3223
  266ALA     CA 3770   4.095   5.381   5.390 -0.4555 -0.1785  0.1442
  266ALA     HA 3771   4.135   5.288   5.427 -1.4353  0.0404  1.8170
  266ALA     CB 3772   4.223   5.456   5.351 -0.5050 -0.1833 -0.0281
  266ALA    HB1 3773   4.273   5.408   5.264 -3.9753  1.3507 -3.1863
  266ALA    HB2 3774   4.296   5.460   5.434 -0.4398  1.3446 -0.1200
  266ALA    HB3 3775   4.213   5.564   5.323  1.4415  0.1501  0.4081
  266ALA      C 3776   4.018   5.452   5.496  0.2098  0.5655  0.1348
  266ALA      O 3777   4.030   5.420   5.614  0.4371 -0.7092 -0.2114
  267VAL      N 3778   3.938   5.552   5.455 -0.2873 -0.0926 -0.5389
  267VAL     HN 3779   3.923   5.570   5.358 -0.0807 -0.1811 -0.5891
  267VAL     CA 3780   3.860   5.626   5.549  0.0407 -0.1255 -0.2375
  267VAL     HA 3781   3.929   5.645   5.631  0.4008  1.1746 -0.8069
  267VAL     CB 3782   3.826   5.757   5.485  0.3834  0.2919  0.4120
  267VAL     HB 3783   3.777   5.744   5.386 -1.2530  0.7080  1.1382
  267VAL    CG1 3784   3.742   5.844   5.579  0.0161  0.3715  0.0152
  267VAL   HG11 3785   3.737   5.947   5.537 -1.0089  0.2458 -0.2118
  267VAL   HG12 3786   3.779   5.851   5.684  0.1165  2.9329 -0.1105
  267VAL   HG13 3787   3.641   5.798   5.581 -0.3542  1.1682  0.5471
  267VAL    CG2 3788   3.959   5.832   5.466  0.1359  0.8452  0.8407
  267VAL   HG21 3789   3.949   5.940   5.440 -2.2334  0.1635 -1.5646
  267VAL   HG22 3790   4.012   5.793   5.376 -3.6331 -1.8040 -0.5164
  267VAL   HG23 3791   4.027   5.809   5.550 -0.1217 -0.9644  0.5925
  267VAL      C 3792   3.743   5.546   5.594 -0.2425  0.3736 -0.0808
  267VAL      O 3793   3.686   5.564   5.702  0.4808 -0.2298  0.4126
  268VAL      N 3794   3.702   5.445   5.516  0.5783 -0.3999  0.4756
  268VAL     HN 3795   3.735   5.432   5.423 -0.6924 -1.0395  0.0867
  268VAL     CA 3796   3.610   5.349   5.569 -0.1139 -0.0020  0.0096
  268VAL     HA 3797   3.532   5.405   5.619  0.0912 -0.2703  0.6413
  268VAL     CB 3798   3.561   5.251   5.467  0.2225 -0.1530 -0.0098
  268VAL     HB 3799   3.645   5.201   5.415  0.1498 -0.1886 -0.0945
  268VAL    CG1 3800   3.472   5.145   5.533  0.3447 -0.0293  0.3509
  268VAL   HG11 3801   3.411   5.198   5.609  0.5655  0.0925  0.4442
  268VAL   HG12 3802   3.534   5.070   5.589 -1.1187 -0.1414  1.9052
  268VAL   HG13 3803   3.405   5.099   5.458  0.5667 -1.2027  0.8448
  268VAL    CG2 3804   3.481   5.336   5.366  0.9216  0.4679 -0.0485
  268VAL   HG21 3805   3.453   5.269   5.282  2.4323 -0.2053 -0.0495
  268VAL   HG22 3806   3.545   5.419   5.329 -0.7276  1.2049 -1.4124
  268VAL   HG23 3807   3.385   5.370   5.410  2.2498  2.3743  1.5529
  268VAL      C 3808   3.669   5.275   5.684  0.8393  0.5968 -0.0895
  268VAL      O 3809   3.603   5.261   5.787  0.0450  0.1299 -0.6582
  269VAL      N 3810   3.793   5.222   5.675  0.6571  0.1782 -0.1481
  269VAL     HN 3811   3.847   5.227   5.591  0.4493  0.5830 -0.2625
  269VAL     CA 3812   3.856   5.158   5.786  0.1267  0.1637  0.1504
  269VAL     HA 3813   3.780   5.089   5.819  0.4628 -0.9006 -1.2218
  269VAL     CB 3814   3.977   5.080   5.742 -0.2017  0.0285 -0.5309
  269VAL     HB 3815   4.042   5.150   5.686 -1.0253  0.2029 -1.2832
  269VAL    CG1 3816   4.066   5.022   5.853 -0.3988  0.3773 -0.1872
  269VAL   HG11 3817   4.116   5.105   5.907  0.5615 -0.1901 -0.1754
  269VAL   HG12 3818   4.145   4.957   5.809  0.4173  0.4123  1.1625
  269VAL   HG13 3819   4.004   4.954   5.916  1.7595 -1.5259  0.0450
  269VAL    CG2 3820   3.929   4.966   5.651 -0.9173  0.3808 -0.6042
  269VAL   HG21 3821   4.018   4.920   5.602 -1.4880 -1.3663 -0.0666
  269VAL   HG22 3822   3.858   5.001   5.574  0.5688  2.3045 -1.1712
  269VAL   HG23 3823   3.880   4.886   5.711 -1.4113  1.3159  0.2743
  269VAL      C 3824   3.875   5.246   5.905  0.4228  0.2165  0.0680
  269VAL      O 3825   3.850   5.210   6.020 -0.7478 -0.2710 -0.3240
  270PHE      N 3826   3.910   5.372   5.876  0.1421  0.1405 -0.6142
  270PHE     HN 3827   3.922   5.393   5.779  0.1038  0.7720 -0.4876
  270PHE     CA 3828   3.921   5.472   5.977  0.6784 -0.1854 -0.3484
  270PHE     HA 3829   3.993   5.440   6.051  0.2147 -0.2505  0.0796
  270PHE     CB 3830   3.970   5.606   5.918 -0.0694  0.1116 -0.3069
  270PHE    HB1 3831   3.912   5.622   5.825  0.5622 -1.1988 -0.9487
  270PHE    HB2 3832   4.066   5.583   5.868 -1.0614 -2.5925 -1.1635
  270PHE     CG 3833   3.993   5.730   5.997  0.2896  0.1552 -0.4790
  270PHE    CD1 3834   4.111   5.771   6.054  0.0287 -0.1935  0.3254
  270PHE    HD1 3835   4.204   5.715   6.050 -0.0912 -0.5545  1.9431
  270PHE    CE1 3836   4.129   5.894   6.112 -0.2472  0.2145 -0.4493
  270PHE    HE1 3837   4.221   5.934   6.153 -1.6308  1.6268  1.5102
  270PHE     CZ 3838   4.019   5.975   6.130  0.1744  0.7429 -0.2046
  270PHE     HZ 3839   4.024   6.061   6.195  0.5788  0.5605  0.0116
  270PHE    CD2 3840   3.884   5.810   6.024  0.2746 -0.3196  0.9771
  270PHE    HD2 3841   3.786   5.777   5.993  0.8452 -1.7114  0.5451
  270PHE    CE2 3842   3.895   5.927   6.094  0.3194  0.5818 -0.4938
  270PHE    HE2 3843   3.805   5.978   6.123  0.7476  0.5651  0.9616
  270PHE      C 3844   3.798   5.496   6.058  0.8408  0.2526 -0.2244
  270PHE      O 3845   3.795   5.510   6.180 -0.6468 -0.3521 -0.1648
  271ALA      N 3846   3.678   5.506   5.997  0.4274  0.4184  0.6086
  271ALA     HN 3847   3.680   5.515   5.898  0.5673 -1.4245  0.4160
  271ALA     CA 3848   3.552   5.521   6.063  0.1036 -0.4021  0.1840
  271ALA     HA 3849   3.544   5.617   6.111 -0.7629  0.5231 -1.7000
  271ALA     CB 3850   3.433   5.520   5.965  0.5050  0.1322 -0.3156
  271ALA    HB1 3851   3.337   5.558   6.005  1.1755 -1.0926  2.7642
  271ALA    HB2 3852   3.407   5.417   5.935 -0.7769  0.1059  0.8000
  271ALA    HB3 3853   3.465   5.576   5.874  1.9378 -2.4598 -1.5316
  271ALA      C 3854   3.526   5.418   6.167  0.2453 -0.5780  0.0459
  271ALA      O 3855   3.491   5.445   6.281  0.3796 -0.7610  0.1309
  272PHE      N 3856   3.542   5.292   6.122  0.0245 -0.3118 -0.7925
  272PHE     HN 3857   3.575   5.272   6.030 -0.5112 -2.0712 -0.6379
  272PHE     CA 3858   3.511   5.174   6.196  0.6681  0.0155  0.0104
  272PHE     HA 3859   3.408   5.178   6.228  0.0187  1.2811 -2.0361
  272PHE     CB 3860   3.519   5.051   6.104  0.3928 -0.1943  0.2677
  272PHE    HB1 3861   3.622   5.024   6.072  0.0334 -2.2011  0.6361
  272PHE    HB2 3862   3.471   5.066   6.006  3.1710  1.7737 -0.9119
  272PHE     CG 3863   3.479   4.923   6.170 -0.0295 -0.1363  0.1266
  272PHE    CD1 3864   3.564   4.816   6.181 -0.4428 -0.4402  0.4199
  272PHE    HD1 3865   3.665   4.825   6.143 -0.7766  0.3508 -0.3193
  272PHE    CE1 3866   3.517   4.695   6.225 -0.7627 -0.6935 -0.5716
  272PHE    HE1 3867   3.588   4.614   6.239  2.4221  1.6105 -2.2669
  272PHE     CZ 3868   3.387   4.685   6.268 -0.2614 -0.1650  1.1628
  272PHE     HZ 3869   3.343   4.594   6.305 -0.3754 -0.1942  0.9529
  272PHE    CD2 3870   3.350   4.908   6.215  0.0625 -0.1559  0.3875
  272PHE    HD2 3871   3.277   4.986   6.199  0.2542 -0.1969 -0.7347
  272PHE    CE2 3872   3.302   4.793   6.273 -0.0617  0.0209  0.6382
  272PHE    HE2 3873   3.198   4.789   6.300 -0.5184  1.4161 -0.7804
  272PHE      C 3874   3.598   5.160   6.316 -0.0831 -0.0330  0.5545
  272PHE      O 3875   3.548   5.145   6.428 -0.1193 -0.1330  0.5244
  273ILE      N 3876   3.730   5.165   6.294 -0.1842  0.0951 -0.0377
  273ILE     HN 3877   3.766   5.167   6.201 -3.1292 -1.4117 -1.3333
  273ILE     CA 3878   3.824   5.155   6.402 -0.3850 -0.1142  0.1173
  273ILE     HA 3879   3.784   5.071   6.458  0.4535 -0.9280 -0.4657
  273ILE     CB 3880   3.963   5.127   6.353 -0.4918 -0.1222 -0.1820
  273ILE     HB 3881   3.951   5.053   6.270  0.2714  0.4486 -0.8110
  273ILE    CG2 3882   4.030   5.252   6.296  0.4380 -0.7343 -0.4484
  273ILE   HG21 3883   4.120   5.208   6.247 -0.3270 -1.3141 -1.3703
  273ILE   HG22 3884   4.059   5.330   6.369 -0.1047 -0.6058 -0.3709
  273ILE   HG23 3885   3.960   5.300   6.224 -0.3924  0.0755  0.8659
  273ILE    CG1 3886   4.047   5.057   6.461 -0.5489 -0.2607 -0.2272
  273ILE   HG11 3887   3.985   4.967   6.481 -0.7593 -0.0151  0.2475
  273ILE   HG12 3888   4.058   5.128   6.545  0.0980 -0.5772 -0.0402
  273ILE     CD 3889   4.188   5.016   6.418 -0.3858 -0.3005  0.3442
  273ILE    HD1 3890   4.236   4.960   6.501  0.1839  1.2713  1.1319
  273ILE    HD2 3891   4.251   5.107   6.404 -1.8598  0.9110  1.2475
  273ILE    HD3 3892   4.181   4.957   6.324  1.2688  1.7136 -1.1396
  273ILE      C 3893   3.812   5.271   6.494  0.0430 -0.3077  0.4193
  273ILE      O 3894   3.827   5.250   6.614  0.1212 -0.5428  0.3694
  274LEU      N 3895   3.783   5.395   6.449  0.2485 -0.3189  0.2518
  274LEU     HN 3896   3.776   5.414   6.351 -0.9578  1.5683  0.6588
  274LEU     CA 3897   3.763   5.506   6.537 -0.4957 -0.1040 -0.1754
  274LEU     HA 3898   3.849   5.514   6.602 -0.1071 -1.3358 -0.4989
  274LEU     CB 3899   3.772   5.642   6.465 -0.2549 -0.1220 -0.1819
  274LEU    HB1 3900   3.702   5.638   6.379 -1.8316 -1.9571  1.0935
  274LEU    HB2 3901   3.875   5.653   6.425 -0.5369 -1.3818 -1.3267
  274LEU     CG 3902   3.748   5.772   6.544  0.5387 -0.0811  0.0037
  274LEU     HG 3903   3.645   5.775   6.586  0.4519  2.3105 -0.2909
  274LEU    CD1 3904   3.843   5.775   6.665  0.1711 -0.2132  0.2985
  274LEU   HD11 3905   3.840   5.684   6.728 -0.1844  0.3698  1.1462
  274LEU   HD12 3906   3.824   5.865   6.728 -0.6516 -1.8167  2.4706
  274LEU   HD13 3907   3.951   5.779   6.641  0.2771 -2.7632  0.1397
  274LEU    CD2 3908   3.765   5.902   6.465 -0.6367  0.1548  0.1161
  274LEU   HD21 3909   3.678   5.918   6.398 -0.0339  1.0833 -0.4750
  274LEU   HD22 3910   3.862   5.893   6.412 -1.3239 -0.9367 -1.0130
  274LEU   HD23 3911   3.774   5.992   6.531 -0.2241  1.3836 -1.5415
  274LEU      C 3912   3.645   5.497   6.627 -0.6508  0.3954 -0.3268
  274LEU      O 3913   3.649   5.556   6.734 -0.2508 -0.3759  0.0868
  275CYS      N 3914   3.537   5.425   6.593 -0.6198  0.1807  0.0258
  275CYS     HN 3915   3.525   5.386   6.501 -0.6208 -3.4763  1.4148
  275CYS     CA 3916   3.416   5.428   6.669 -0.5920  0.9298  0.0446
  275CYS     HA 3917   3.405   5.522   6.721  0.0885  0.3773  1.2456
  275CYS     CB 3918   3.286   5.408   6.590 -0.6182 -0.2925  0.3732
  275CYS    HB1 3919   3.199   5.416   6.658 -0.6043  2.7841  0.1671
  275CYS    HB2 3920   3.288   5.308   6.541  0.6967  0.9074 -2.2744
  275CYS     SG 3921   3.260   5.531   6.458 -0.0259 -0.6009 -0.0377
  275CYS    HG1 3922   3.338   5.495   6.358 -0.2448 -1.3657  0.0665
  275CYS      C 3923   3.415   5.323   6.775 -0.2085  0.6607 -0.2170
  275CYS      O 3924   3.375   5.352   6.888  0.2604 -0.3869  0.2293
  276TRP      N 3925   3.462   5.202   6.740 -0.1648  0.3545  0.8755
  276TRP     HN 3926   3.494   5.179   6.649 -2.0960  1.6338 -0.1979
  276TRP     CA 3927   3.439   5.093   6.830 -0.1128 -0.0752  0.3740
  276TRP     HA 3928   3.360   5.119   6.900 -0.3985  1.4244 -0.4551
  276TRP     CB 3929   3.400   4.966   6.752  0.1451  0.4295 -0.5939
  276TRP    HB1 3930   3.400   4.882   6.825  0.1534  0.8775 -0.0744
  276TRP    HB2 3931   3.480   4.942   6.679 -0.6399 -0.5907 -1.1526
  276TRP     CG 3932   3.266   4.968   6.687 -0.0906  0.3543 -0.1126
  276TRP    CD1 3933   3.243   4.973   6.553  0.8599  0.2343 -0.2838
  276TRP    HD1 3934   3.317   4.966   6.475  0.5980 -1.4047 -0.4269
  276TRP    NE1 3935   3.108   4.990   6.532  0.7688  0.0214  0.1190
  276TRP    HE1 3936   3.063   5.013   6.448  2.3625  0.4255 -0.6699
  276TRP    CE2 3937   3.041   4.992   6.651 -0.3676 -0.6317 -0.4927
  276TRP    CD2 3938   3.138   4.980   6.750 -0.2795  0.2100 -0.4686
  276TRP    CE3 3939   3.097   4.970   6.880 -0.2246 -0.0983 -0.4743
  276TRP    HE3 3940   3.165   4.936   6.956  0.5207  2.3189  0.0170
  276TRP    CZ3 3941   2.967   4.997   6.914 -0.0408  0.0334  0.1328
  276TRP    HZ3 3942   2.941   5.002   7.019  1.4581  0.2629  0.5205
  276TRP    CZ2 3943   2.910   5.006   6.685 -0.2400 -0.2522 -0.1541
  276TRP    HZ2 3944   2.834   5.034   6.614  0.9773  0.8592 -1.0807
  276TRP    CH2 3945   2.872   5.018   6.817  0.2398  0.4070 -0.0638
  276TRP    HH2 3946   2.770   5.045   6.841  0.4883  1.0048  0.3310
  276TRP      C 3947   3.550   5.058   6.923  0.0098 -0.3548  0.1229
  276TRP      O 3948   3.527   4.996   7.027  0.0711 -0.0267  0.3321
  277LEU      N 3949   3.672   5.094   6.881  0.0512 -0.2776  0.3097
  277LEU     HN 3950   3.693   5.133   6.792  3.7813 -0.7814  0.7952
  277LEU     CA 3951   3.781   5.084   6.974  0.0644  0.3680  0.3672
  277LEU     HA 3952   3.784   4.983   7.012 -1.5714  0.1817  0.0878
  277LEU     CB 3953   3.920   5.098   6.910 -0.2032  0.6194 -0.1671
  277LEU    HB1 3954   3.923   5.196   6.858 -1.5123  0.9495  0.3275
  277LEU    HB2 3955   3.931   5.021   6.832  2.0451  0.4743  0.2280
  277LEU     CG 3956   4.049   5.107   6.992  0.0658 -0.7384 -0.4198
  277LEU     HG 3957   4.049   5.198   7.057  3.2507 -0.4008 -0.7369
  277LEU    CD1 3958   4.071   4.991   7.091  0.0913  0.0496  0.5182
  277LEU   HD11 3959   4.164   5.009   7.148  1.0268 -2.0239 -0.2696
  277LEU   HD12 3960   4.085   4.897   7.033  0.3317 -1.0324  2.2564
  277LEU   HD13 3961   3.989   4.992   7.166  0.5602  1.0907  1.0322
  277LEU    CD2 3962   4.176   5.103   6.905 -0.1376 -0.1876 -0.7444
  277LEU   HD21 3963   4.264   5.134   6.965  0.1588 -1.6126 -0.3997
  277LEU   HD22 3964   4.156   5.178   6.825 -0.0012 -0.7039 -1.2634
  277LEU   HD23 3965   4.183   5.003   6.857 -2.7553 -1.7674  1.8131
  277LEU      C 3966   3.772   5.167   7.097  0.1943  0.1827  0.5032
  277LEU      O 3967   3.797   5.119   7.208  1.0419 -0.4693  0.0358
  278PRO      N 3968   3.742   5.294   7.101  0.0519  0.1576  0.2386
  278PRO     CD 3969   3.743   5.388   6.990 -0.3889 -0.2111 -0.0843
  278PRO    HD1 3970   3.638   5.422   6.975  0.5615  2.9821 -0.3580
  278PRO    HD2 3971   3.790   5.354   6.896  0.2952  3.8985 -1.4376
  278PRO     CA 3972   3.744   5.365   7.225  0.0074  0.0888  0.2794
  278PRO     HA 3973   3.828   5.326   7.281 -1.0285 -3.0509 -0.1295
  278PRO     CB 3974   3.761   5.513   7.193 -0.0084  0.0053 -0.1137
  278PRO    HB1 3975   3.824   5.561   7.271 -0.6080 -2.5488  2.0786
  278PRO    HB2 3976   3.662   5.564   7.196  0.0812  0.1303  1.4558
  278PRO     CG 3977   3.811   5.514   7.047  0.3271 -0.6274 -0.0056
  278PRO    HG1 3978   3.786   5.608   6.994 -0.9923  0.9647  3.1636
  278PRO    HG2 3979   3.921   5.506   7.052  0.3674 -0.1341 -0.0153
  278PRO      C 3980   3.618   5.330   7.296 -0.0844 -0.2449 -0.0455
  278PRO      O 3981   3.616   5.334   7.419 -0.4664  0.2662 -0.0617
  279PHE      N 3982   3.506   5.300   7.228 -0.2911  0.7149 -0.1549
  279PHE     HN 3983   3.501   5.309   7.129  0.7460 -0.9574 -0.3995
  279PHE     CA 3984   3.388   5.241   7.286 -0.0482  0.0404 -0.3323
  279PHE     HA 3985   3.361   5.311   7.363  0.5685 -1.0533  0.9151
  279PHE     CB 3986   3.280   5.200   7.184 -0.2610  0.3805 -0.2439
  279PHE    HB1 3987   3.315   5.117   7.120 -0.0383 -1.1525  1.7605
  279PHE    HB2 3988   3.251   5.285   7.118  1.9837 -0.6064 -2.6792
  279PHE     CG 3989   3.151   5.155   7.243  0.0257 -0.0882  0.0292
  279PHE    CD1 3990   3.057   5.246   7.287  0.2423  0.1204  0.0624
  279PHE    HD1 3991   3.084   5.351   7.279 -0.2040  0.3235  1.1169
  279PHE    CE1 3992   2.932   5.205   7.325  0.1551  0.1080 -0.2384
  279PHE    HE1 3993   2.854   5.280   7.331  1.2294  1.1816  0.7556
  279PHE     CZ 3994   2.903   5.070   7.320 -0.0981  0.1709 -0.5543
  279PHE     HZ 3995   2.798   5.054   7.335  0.1524 -1.7798 -0.6296
  279PHE    CD2 3996   3.129   5.020   7.261 -0.0797 -0.2131 -1.0017
  279PHE    HD2 3997   3.204   4.951   7.226 -0.0357 -0.2747 -0.7850
  279PHE    CE2 3998   3.003   4.979   7.295  0.1309  0.1721  0.3089
  279PHE    HE2 3999   2.982   4.873   7.291  2.1842 -0.2679  0.0065
  279PHE      C 4000   3.423   5.131   7.379 -0.6086 -0.2398 -0.4545
  279PHE      O 4001   3.384   5.127   7.496 -0.5816 -0.0137 -0.4375
  280HSD      N 4002   3.500   5.030   7.335 -0.3056  0.0048 -0.4792
  280HSD     HN 4003   3.500   5.007   7.238  0.9054  0.0869 -0.5232
  280HSD     CA 4004   3.542   4.926   7.423  0.4021  0.2618 -0.5022
  280HSD     HA 4005   3.453   4.881   7.465  0.4938 -0.5491 -1.1377
  280HSD     CB 4006   3.625   4.817   7.353  0.1520 -0.5351  0.4302
  280HSD    HB1 4007   3.691   4.755   7.418  0.8290  0.8957  1.1495
  280HSD    HB2 4008   3.678   4.869   7.271 -1.2376  1.9434  1.0163
  280HSD    ND1 4009   3.488   4.754   7.152 -0.2439  0.2662 -0.1282
  280HSD    HD1 4010   3.502   4.838   7.099 -1.2874  0.5614  0.0342
  280HSD     CG 4011   3.528   4.728   7.281 -0.4948  0.5048 -0.0014
  280HSD    CE1 4012   3.406   4.653   7.113 -0.0259  0.0930 -0.1378
  280HSD    HE1 4013   3.357   4.659   7.015 -0.6429  1.0144  0.2167
  280HSD    NE2 4014   3.398   4.562   7.208  0.4212 -0.4167 -0.5761
  280HSD    CD2 4015   3.475   4.607   7.314 -0.3304  0.3394 -0.3421
  280HSD    HD2 4016   3.472   4.555   7.409  0.2122 -0.2344 -0.6362
  280HSD      C 4017   3.620   4.966   7.543 -0.1574  0.2477 -0.1350
  280HSD      O 4018   3.590   4.919   7.653  0.0981  0.0115 -0.1684
  281VAL      N 4019   3.720   5.054   7.530 -0.1245  0.2431  0.0863
  281VAL     HN 4020   3.749   5.091   7.442 -0.6170  1.5095  0.4245
  281VAL     CA 4021   3.796   5.103   7.642 -0.3349  0.6118  0.0708
  281VAL     HA 4022   3.847   5.028   7.700  0.0849  1.6270  1.0474
  281VAL     CB 4023   3.909   5.183   7.585  0.1856  0.0655  0.3213
  281VAL     HB 4024   3.864   5.266   7.526 -0.3091 -0.2054  0.3184
  281VAL    CG1 4025   4.006   5.241   7.690 -0.0556 -0.8368  1.0515
  281VAL   HG11 4026   4.100   5.273   7.642 -0.1601 -1.5651  0.3360
  281VAL   HG12 4027   4.025   5.154   7.756  1.1884 -1.4527 -0.0775
  281VAL   HG13 4028   3.959   5.320   7.752 -0.5281 -0.4031  0.1536
  281VAL    CG2 4029   3.993   5.099   7.487  0.0739  0.1855  0.1217
  281VAL   HG21 4030   4.064   5.157   7.425 -0.0176  1.3975  1.0928
  281VAL   HG22 4031   3.932   5.040   7.416  1.4443 -0.2024 -0.7638
  281VAL   HG23 4032   4.042   5.029   7.558 -4.2042 -0.9099  2.3193
  281VAL      C 4033   3.714   5.180   7.739 -0.7797 -0.1523  0.3155
  281VAL      O 4034   3.729   5.162   7.860 -0.1405 -0.6218  0.1725
  282GLY      N 4035   3.619   5.263   7.693 -0.2820  0.2537  0.0010
  282GLY     HN 4036   3.606   5.269   7.595 -2.0892 -1.5500  0.0723
  282GLY     CA 4037   3.534   5.345   7.775 -0.0500  0.2419  0.2561
  282GLY    HA1 4038   3.491   5.423   7.715 -0.0154  1.2514  1.5137
  282GLY    HA2 4039   3.602   5.390   7.845  1.5526  0.3502 -1.3064
  282GLY      C 4040   3.424   5.280   7.851  0.4188 -0.3422  0.4492
  282GLY      O 4041   3.385   5.325   7.959 -0.6188  0.5900 -0.2813
  283ARG      N 4042   3.367   5.174   7.792  0.2265 -0.3321  0.6148
  283ARG     HN 4043   3.375   5.166   7.693 -0.6207 -1.2232  0.6015
  283ARG     CA 4044   3.283   5.077   7.855 -0.2644 -0.2161  0.1489
  283ARG     HA 4045   3.198   5.135   7.887  0.4718  1.0712 -0.1613
  283ARG     CB 4046   3.237   4.983   7.742  0.0476  0.3457 -0.4496
  283ARG    HB1 4047   3.199   4.889   7.788  0.1263  0.3144 -0.4485
  283ARG    HB2 4048   3.326   4.957   7.682 -0.8688 -1.2476 -1.1642
  283ARG     CG 4049   3.133   5.043   7.648 -0.3759  0.4945  0.1042
  283ARG    HG1 4050   3.168   5.018   7.545  2.6685 -0.1197  1.1921
  283ARG    HG2 4051   3.145   5.153   7.645  2.4751  0.2317 -1.2544
  283ARG     CD 4052   2.988   5.004   7.676 -0.5649  0.9661 -0.2000
  283ARG    HD1 4053   2.923   5.080   7.627 -1.3152  1.1737  1.0719
  283ARG    HD2 4054   2.952   4.991   7.780  0.2535  0.2055 -0.0034
  283ARG     NE 4055   2.984   4.874   7.604 -0.7914  0.4974  0.6453
  283ARG     HE 4056   3.057   4.809   7.580  0.4423  0.9990  2.8044
  283ARG     CZ 4057   2.869   4.801   7.588 -0.3819  0.0860 -0.5773
  283ARG    NH1 4058   2.752   4.859   7.627 -0.0022 -0.0148  0.7778
  283ARG   HH11 4059   2.760   4.943   7.681 -0.9670  0.3457  0.3944
  283ARG   HH12 4060   2.670   4.802   7.626 -0.8275  1.1301  0.9797
  283ARG    NH2 4061   2.864   4.675   7.536  0.1901 -0.2550  0.1768
  283ARG   HH21 4062   2.950   4.637   7.501  1.8307  0.7048  2.8060
  283ARG   HH22 4063   2.780   4.622   7.547  1.3586 -1.8916  1.8371
  283ARG      C 4064   3.353   5.007   7.967  0.1023 -0.6579 -0.3466
  283ARG      O 4065   3.290   4.987   8.071  0.1654  0.7769 -0.0025
  284TYR      N 4066   3.482   4.971   7.955  0.3636  0.0303  0.2316
  284TYR     HN 4067   3.518   4.986   7.863  0.1465  0.2042  0.1740
  284TYR     CA 4068   3.557   4.902   8.055 -0.1496 -0.5290  0.2421
  284TYR     HA 4069   3.503   4.819   8.098 -0.9019  0.2665  0.8720
  284TYR     CB 4070   3.684   4.842   7.991 -0.0838  0.0781 -0.2069
  284TYR    HB1 4071   3.744   4.913   7.930 -0.1785  0.6232  0.3231
  284TYR    HB2 4072   3.652   4.764   7.919 -0.1257 -0.2934  0.2074
  284TYR     CG 4073   3.781   4.781   8.086 -0.3386  0.2478  0.1684
  284TYR    CD1 4074   3.891   4.843   8.139 -0.1969  0.3910 -0.2922
  284TYR    HD1 4075   3.914   4.943   8.104 -0.7000 -0.2054 -2.5283
  284TYR    CE1 4076   3.969   4.788   8.238 -0.5195 -0.0331 -0.2716
  284TYR    HE1 4077   4.054   4.840   8.281 -0.9345 -0.3613  0.9758
  284TYR     CZ 4078   3.940   4.663   8.286  0.0201 -0.0472  0.0254
  284TYR     OH 4079   4.016   4.580   8.371 -0.2451 -0.4991 -0.1743
  284TYR     HH 4080   4.096   4.630   8.389 -0.1331 -0.1889 -1.4738
  284TYR    CD2 4081   3.752   4.657   8.139  0.6299 -0.2150 -0.3514
  284TYR    HD2 4082   3.665   4.606   8.101  1.8833 -1.3156 -1.8869
  284TYR    CE2 4083   3.827   4.600   8.239  0.1135 -0.2240  0.0361
  284TYR    HE2 4084   3.808   4.501   8.276 -0.7124 -0.3158 -0.5901
  284TYR      C 4085   3.589   4.994   8.168  0.4464 -0.3739 -0.0470
  284TYR      O 4086   3.565   4.967   8.285 -0.3562 -0.1062 -0.1392
  285LEU      N 4087   3.638   5.117   8.143  0.3261 -0.2576  0.2826
  285LEU     HN 4088   3.665   5.132   8.048 -1.3685 -0.4106 -0.2658
  285LEU     CA 4089   3.645   5.224   8.237  0.2230 -0.3488  0.3940
  285LEU     HA 4090   3.699   5.167   8.311  0.2176 -0.5647  0.2348
  285LEU     CB 4091   3.726   5.350   8.198 -0.2167 -0.1959 -0.0348
  285LEU    HB1 4092   3.706   5.422   8.280  0.5223 -1.3770  1.2250
  285LEU    HB2 4093   3.687   5.398   8.106  0.7524  1.8811  0.5921
  285LEU     CG 4094   3.877   5.323   8.187 -0.2043 -0.3113  0.3797
  285LEU     HG 4095   3.895   5.223   8.141  0.7504  0.6911 -1.5523
  285LEU    CD1 4096   3.942   5.413   8.081 -0.4787 -0.3286  0.1953
  285LEU   HD11 4097   3.929   5.516   8.118  0.0601 -0.8550  1.9545
  285LEU   HD12 4098   3.904   5.416   7.976  0.6115  0.4737 -0.1995
  285LEU   HD13 4099   4.049   5.387   8.061 -0.6307  1.1118 -3.1364
  285LEU    CD2 4100   3.941   5.327   8.326  0.0203 -0.2118  0.2733
  285LEU   HD21 4101   3.940   5.227   8.374  0.2800 -0.6648 -0.6410
  285LEU   HD22 4102   3.883   5.396   8.391  0.5027  1.4283 -0.9576
  285LEU   HD23 4103   4.047   5.362   8.330 -0.3694  0.9334  1.1486
  285LEU      C 4104   3.516   5.257   8.303 -0.0085 -0.1003 -0.1735
  285LEU      O 4105   3.510   5.274   8.425  0.4105 -0.6113 -0.0807
  286PHE      N 4106   3.402   5.262   8.232 -0.0294  0.1561 -0.1229
  286PHE     HN 4107   3.412   5.241   8.135  0.4644 -1.1687  0.1927
  286PHE     CA 4108   3.274   5.272   8.297 -0.0908  0.1972 -0.2497
  286PHE     HA 4109   3.273   5.359   8.362  0.4471  1.2029 -1.5297
  286PHE     CB 4110   3.166   5.297   8.191 -0.2121 -0.4230 -0.2712
  286PHE    HB1 4111   3.169   5.227   8.104 -0.8188  1.2507 -1.7009
  286PHE    HB2 4112   3.185   5.399   8.152  0.0272 -0.2051  0.4162
  286PHE     CG 4113   3.027   5.289   8.243 -0.5351  0.5369 -0.9657
  286PHE    CD1 4114   2.976   5.375   8.338  0.1124  0.0940 -0.2029
  286PHE    HD1 4115   3.033   5.466   8.355 -3.4097  2.6817 -0.9588
  286PHE    CE1 4116   2.843   5.361   8.371  0.1604  0.1895  0.0276
  286PHE    HE1 4117   2.805   5.437   8.438 -0.9858 -1.1899  0.9990
  286PHE     CZ 4118   2.767   5.257   8.326 -0.0973  0.4199 -0.0717
  286PHE     HZ 4119   2.666   5.259   8.366  0.4828  2.3961  1.4199
  286PHE    CD2 4120   2.952   5.187   8.190 -0.1377 -0.1074 -0.3000
  286PHE    HD2 4121   2.997   5.123   8.115 -0.1871 -0.4856 -0.0079
  286PHE    CE2 4122   2.823   5.169   8.236  0.1125  0.0012  0.4601
  286PHE    HE2 4123   2.757   5.092   8.199 -0.2009 -1.0575  3.0349
  286PHE      C 4124   3.235   5.161   8.387 -1.1463  0.4435 -0.3992
  286PHE      O 4125   3.196   5.178   8.503 -0.3645  0.1807 -0.0944
  287SER      N 4126   3.256   5.036   8.343 -0.2540  0.4681 -0.0557
  287SER     HN 4127   3.287   5.018   8.250 -2.4491 -2.1076 -0.4097
  287SER     CA 4128   3.236   4.919   8.424 -0.3624  0.5350  0.0138
  287SER     HA 4129   3.131   4.921   8.450 -0.6106 -2.0555 -0.5895
  287SER     CB 4130   3.258   4.784   8.355  0.0483  0.4746  0.2631
  287SER    HB1 4131   3.219   4.709   8.427  0.8983  0.3992  0.6625
  287SER    HB2 4132   3.366   4.774   8.331  0.1132  0.3250  0.6061
  287SER     OG 4133   3.183   4.774   8.235  0.5310 -0.2331  0.0104
  287SER    HG1 4134   3.216   4.835   8.169  0.0640  0.0947  0.0726
  287SER      C 4135   3.321   4.921   8.546  0.2039 -0.0874 -0.3649
  287SER      O 4136   3.281   4.888   8.658 -0.1084 -0.0223 -0.4574
  288LYS      N 4137   3.448   4.963   8.540  0.0107  0.4048 -1.0234
  288LYS     HN 4138   3.482   4.999   8.453 -0.8983  1.4773 -0.9601
  288LYS     CA 4139   3.533   4.975   8.654 -0.4716  0.1238 -0.6301
  288LYS     HA 4140   3.531   4.881   8.707 -0.9096  1.9830  3.0102
  288LYS     CB 4141   3.678   5.009   8.612 -0.4490  0.2405 -0.4596
  288LYS    HB1 4142   3.741   5.053   8.692 -0.6519  0.7022 -0.5494
  288LYS    HB2 4143   3.668   5.097   8.545 -2.8729 -1.1677 -2.1193
  288LYS     CG 4144   3.759   4.895   8.551  0.2956  0.5025  0.0321
  288LYS    HG1 4145   3.854   4.938   8.515  0.5848 -0.4992 -0.4574
  288LYS    HG2 4146   3.690   4.859   8.472  1.3613  0.1882 -0.7725
  288LYS     CD 4147   3.805   4.781   8.643  0.4919  0.0622 -0.6093
  288LYS    HD1 4148   3.874   4.712   8.588  0.2845 -1.7209  1.2338
  288LYS    HD2 4149   3.714   4.722   8.668  0.8548 -0.6789 -1.0066
  288LYS     CE 4150   3.871   4.828   8.772 -0.2514 -0.0070 -0.2026
  288LYS    HE1 4151   3.797   4.881   8.836 -0.2792 -0.4861  0.1670
  288LYS    HE2 4152   3.958   4.896   8.767 -0.2000 -0.0942 -0.5001
  288LYS     NZ 4153   3.912   4.701   8.837  0.0539  0.2066  0.0246
  288LYS    HZ1 4154   3.981   4.646   8.783 -2.7601 -2.2998 -1.3261
  288LYS    HZ2 4155   3.824   4.646   8.850 -2.6771  4.2696  0.6668
  288LYS    HZ3 4156   3.945   4.734   8.930 -1.8314  0.5180  0.6239
  288LYS      C 4157   3.494   5.074   8.759  0.3076 -0.0408 -0.1723
  288LYS      O 4158   3.544   5.070   8.871 -0.1691 -0.0373  0.0405
  289SER      N 4159   3.398   5.164   8.734  0.1787 -0.0325  0.3418
  289SER     HN 4160   3.356   5.174   8.643  1.2772  1.4049 -0.0417
  289SER     CA 4161   3.339   5.245   8.836 -0.3900 -0.1114  0.0802
  289SER     HA 4162   3.410   5.309   8.885 -1.1810  0.8446  0.0205
  289SER     CB 4163   3.243   5.353   8.781 -0.1272  0.1301  0.0967
  289SER    HB1 4164   3.293   5.410   8.700 -0.4686 -1.2109 -1.0830
  289SER    HB2 4165   3.212   5.432   8.854  0.9451  1.3178 -0.6888
  289SER     OG 4166   3.121   5.304   8.730  0.1002  0.2840 -0.6100
  289SER    HG1 4167   3.141   5.243   8.659  0.9485  0.7929 -0.8182
  289SER      C 4168   3.266   5.172   8.943 -0.1829 -0.1750  0.1790
  289SER      O 4169   3.248   5.230   9.050 -0.2884 -0.2954  0.2274
  290PHE      N 4170   3.200   5.059   8.914  0.1956 -0.3235 -0.1045
  290PHE     HN 4171   3.221   5.023   8.823  0.7979 -0.4538  0.0810
  290PHE     CA 4172   3.100   4.996   8.994 -0.2953  0.8083  0.1878
  290PHE     HA 4173   3.043   5.070   9.048 -1.9057  1.2858 -2.0272
  290PHE     CB 4174   3.005   4.908   8.911  1.0625  0.0281 -0.5678
  290PHE    HB1 4175   2.930   4.865   8.981  0.2416 -0.8765 -1.9563
  290PHE    HB2 4176   3.039   4.821   8.851  0.9662 -0.4099 -0.0029
  290PHE     CG 4177   2.923   4.990   8.818 -0.0522 -0.0347  0.3389
  290PHE    CD1 4178   2.811   5.056   8.865  0.1493  0.2228  0.4593
  290PHE    HD1 4179   2.793   5.060   8.971 -2.2431 -0.2316  0.1189
  290PHE    CE1 4180   2.725   5.125   8.783  0.1229 -0.2830  0.0554
  290PHE    HE1 4181   2.651   5.183   8.836  1.0240 -0.1653  1.2309
  290PHE     CZ 4182   2.753   5.135   8.649  0.0584  0.0100  0.0636
  290PHE     HZ 4183   2.678   5.199   8.604 -0.4056  1.2228  2.3913
  290PHE    CD2 4184   2.940   4.986   8.682  0.2943  0.3565  0.3703
  290PHE    HD2 4185   3.016   4.920   8.643 -0.9413 -0.7959 -0.1256
  290PHE    CE2 4186   2.852   5.053   8.600  0.1473  0.0095  0.2446
  290PHE    HE2 4187   2.884   5.033   8.499  0.5639 -1.4616  0.6413
  290PHE      C 4188   3.167   4.898   9.085 -0.3901  0.3486 -0.2357
  290PHE      O 4189   3.123   4.878   9.198  0.0929 -0.4069 -0.1788
  291GLU      N 4190   3.281   4.847   9.036 -0.3272  0.0770  0.1935
  291GLU     HN 4191   3.305   4.863   8.941 -0.7067  0.8815  0.2289
  291GLU     CA 4192   3.371   4.774   9.119 -0.0620  0.1852  0.0036
  291GLU     HA 4193   3.311   4.698   9.167  0.5622 -0.6205 -0.4551
  291GLU     CB 4194   3.489   4.714   9.040  0.0654  0.3433  0.0733
  291GLU    HB1 4195   3.540   4.644   9.109  0.8955  0.6735 -0.1937
  291GLU    HB2 4196   3.566   4.784   9.001 -0.6864  0.5999 -0.9885
  291GLU     CG 4197   3.444   4.623   8.925  0.7375  0.0996  0.0011
  291GLU    HG1 4198   3.404   4.687   8.844 -2.0499 -0.5992  0.7366
  291GLU    HG2 4199   3.360   4.557   8.955 -0.3331  2.2314  2.0205
  291GLU     CD 4200   3.549   4.539   8.854  0.3975 -0.1515 -0.2023
  291GLU    OE1 4201   3.669   4.573   8.870  0.1072  0.7290  0.1399
  291GLU    OE2 4202   3.513   4.442   8.782 -0.6366  0.0628  0.0146
  291GLU      C 4203   3.430   4.853   9.231  1.0154 -0.4630 -0.0865
  291GLU      O 4204   3.476   4.964   9.203  0.1808 -0.1695 -0.3379
  292PRO      N 4205   3.439   4.809   9.353  0.1876  0.1404  0.2027
  292PRO     CD 4206   3.401   4.676   9.397  0.6623  0.0555  0.3591
  292PRO    HD1 4207   3.405   4.597   9.319  0.3419 -0.1335  0.5336
  292PRO    HD2 4208   3.299   4.680   9.442  1.0298  0.1786  1.1988
  292PRO     CA 4209   3.536   4.859   9.446  0.2702  0.4987 -0.0754
  292PRO     HA 4210   3.505   4.961   9.467  1.6278  0.9304 -0.0586
  292PRO     CB 4211   3.530   4.769   9.569 -0.7632  0.0335 -0.4529
  292PRO    HB1 4212   3.449   4.815   9.630  0.3372  0.7095  0.5306
  292PRO    HB2 4213   3.624   4.775   9.628 -0.9689  1.5938 -0.2507
  292PRO     CG 4214   3.494   4.631   9.511  1.1967 -0.5660 -0.3096
  292PRO    HG1 4215   3.585   4.593   9.458  0.3893  0.3896 -2.5269
  292PRO    HG2 4216   3.454   4.553   9.579  0.3197 -0.0536 -0.2271
  292PRO      C 4217   3.677   4.877   9.401  0.3935  0.1928  0.1868
  292PRO      O 4218   3.731   4.811   9.313 -0.4552 -0.3345  0.0523
  293GLY      N 4219   3.748   4.972   9.465 -0.2754  0.7712  0.0811
  293GLY     HN 4220   3.719   5.018   9.549 -0.4946  1.6581 -0.4572
  293GLY     CA 4221   3.881   5.006   9.427 -0.0162 -0.6403 -0.2927
  293GLY    HA1 4222   3.944   4.918   9.413 -1.5903 -1.7141 -0.9030
  293GLY    HA2 4223   3.923   5.065   9.506 -0.9359 -0.4796  0.0801
  293GLY      C 4224   3.893   5.102   9.314  0.1881 -0.2306  0.0771
  293GLY      O 4225   3.999   5.121   9.254  0.2432  0.1090  0.2813
  294SER      N 4226   3.779   5.167   9.284  0.3022  0.0179  0.1736
  294SER     HN 4227   3.691   5.141   9.325 -0.2480  0.0846 -0.9351
  294SER     CA 4228   3.765   5.256   9.173 -0.1821  0.1633  0.3469
  294SER     HA 4229   3.850   5.247   9.107  1.2687 -2.9495  2.3695
  294SER     CB 4230   3.642   5.229   9.085  0.3039 -0.4106 -0.1628
  294SER    HB1 4231   3.659   5.123   9.054  2.9992 -0.0166 -0.2999
  294SER    HB2 4232   3.647   5.288   8.991  0.7620 -0.3135 -0.0810
  294SER     OG 4233   3.524   5.231   9.163  0.1907 -0.2900 -0.3357
  294SER    HG1 4234   3.490   5.141   9.162  1.0846 -0.6622  0.8251
  294SER      C 4235   3.758   5.398   9.218 -0.2979  0.2919 -0.0724
  294SER      O 4236   3.705   5.488   9.154 -0.2920  0.4378  0.1276
  295LEU      N 4237   3.805   5.436   9.338  0.1790  0.7354 -0.3978
  295LEU     HN 4238   3.832   5.370   9.407 -0.4640  1.0231  0.1452
  295LEU     CA 4239   3.803   5.564   9.401 -0.2871  0.3276  0.4312
  295LEU     HA 4240   3.699   5.593   9.410 -0.7723 -1.3645  0.6885
  295LEU     CB 4241   3.872   5.555   9.538  0.1512  0.3279  0.2112
  295LEU    HB1 4242   3.849   5.654   9.583  1.7956  0.6401  0.4431
  295LEU    HB2 4243   3.981   5.537   9.525 -0.0185 -0.2980 -0.4358
  295LEU     CG 4244   3.811   5.449   9.632  0.0307  0.1756 -0.0386
  295LEU     HG 4245   3.797   5.348   9.590 -0.6737  0.1231  0.3072
  295LEU    CD1 4246   3.896   5.437   9.760  0.3814  0.1092 -0.2759
  295LEU   HD11 4247   3.904   5.533   9.814  0.9615 -0.1406  0.0910
  295LEU   HD12 4248   3.999   5.405   9.732  1.4223  0.6737  2.6163
  295LEU   HD13 4249   3.872   5.364   9.840  0.1290  1.6669  1.1171
  295LEU    CD2 4250   3.670   5.493   9.676  0.2283  0.0835  0.6970
  295LEU   HD21 4251   3.612   5.512   9.584  4.2910 -0.1918 -2.2054
  295LEU   HD22 4252   3.670   5.588   9.734 -2.1761 -0.0625  1.0366
  295LEU   HD23 4253   3.619   5.409   9.728 -0.3448 -1.3788 -2.0535
  295LEU      C 4254   3.869   5.676   9.328 -0.0100 -0.3643 -0.3936
  295LEU      O 4255   3.831   5.792   9.342  0.2969 -0.2970 -0.1084
  296GLU      N 4256   3.984   5.647   9.265  0.3557 -0.5877  0.3526
  296GLU     HN 4257   4.025   5.557   9.278  1.8021  0.2043  1.6422
  296GLU     CA 4258   4.059   5.750   9.198 -0.6447 -0.3103 -0.3654
  296GLU     HA 4259   4.066   5.839   9.258 -0.7004 -0.5960  0.0716
  296GLU     CB 4260   4.203   5.702   9.177 -0.3475  0.1435  0.5895
  296GLU    HB1 4261   4.262   5.788   9.136 -0.8538 -0.7450 -2.2097
  296GLU    HB2 4262   4.208   5.620   9.102  0.6449  0.9921 -0.3287
  296GLU     CG 4263   4.278   5.662   9.304  0.0484 -0.4622  0.1721
  296GLU    HG1 4264   4.303   5.554   9.296  3.5536  0.3780 -4.6597
  296GLU    HG2 4265   4.205   5.675   9.387  0.2124  0.2539  0.2069
  296GLU     CD 4266   4.412   5.724   9.341 -0.0792  0.0993 -0.2863
  296GLU    OE1 4267   4.443   5.739   9.462 -0.1105  0.2320 -0.2948
  296GLU    OE2 4268   4.492   5.745   9.246 -0.1815 -0.4487 -0.4971
  296GLU      C 4269   3.999   5.789   9.067 -0.7563  0.3368 -0.1234
  296GLU      O 4270   4.021   5.900   9.019  0.7983  0.1015 -0.0219
  297ILE      N 4271   3.918   5.697   9.013 -0.2131 -0.4489  0.3790
  297ILE     HN 4272   3.886   5.613   9.055 -4.0236  1.0787  0.9028
  297ILE     CA 4273   3.864   5.706   8.881  0.1414  0.1885  0.2744
  297ILE     HA 4274   3.912   5.791   8.833 -1.1968  0.2112 -1.1134
  297ILE     CB 4275   3.893   5.583   8.801  0.3333  0.2690  0.2218
  297ILE     HB 4276   3.860   5.605   8.698 -0.6573  2.5957  0.9703
  297ILE    CG2 4277   4.046   5.567   8.805  0.3131  0.2018  0.7787
  297ILE   HG21 4278   4.083   5.539   8.906  1.2853  2.8067  1.2151
  297ILE   HG22 4279   4.090   5.659   8.762 -2.1919  0.1664 -2.1992
  297ILE   HG23 4280   4.079   5.484   8.740 -0.0477  0.2308  0.5571
  297ILE    CG1 4281   3.815   5.459   8.850 -0.0094  0.2776 -0.2967
  297ILE   HG11 4282   3.710   5.488   8.871 -0.0531  1.2262 -1.6533
  297ILE   HG12 4283   3.855   5.432   8.950  0.3827  1.3199 -0.1575
  297ILE     CD 4284   3.817   5.341   8.753 -0.3827 -0.6490  0.8101
  297ILE    HD1 4285   3.918   5.298   8.740 -0.9549 -1.3614 -1.7906
  297ILE    HD2 4286   3.775   5.376   8.656  1.2636  1.1983  0.7066
  297ILE    HD3 4287   3.745   5.261   8.782 -0.7836 -0.1391  1.2602
  297ILE      C 4288   3.719   5.742   8.882  0.0382 -0.2228  0.1293
  297ILE      O 4289   3.652   5.745   8.779  0.0669 -0.1374  0.1131
  298ALA      N 4290   3.670   5.788   8.999 -0.0313  1.1242 -0.4152
  298ALA     HN 4291   3.739   5.802   9.069  1.3648  1.3527 -1.7798
  298ALA     CA 4292   3.532   5.804   9.033  0.0704 -0.0453  0.6443
  298ALA     HA 4293   3.491   5.705   9.027 -0.0190  0.0512 -0.5623
  298ALA     CB 4294   3.515   5.859   9.176 -0.1468  0.3766  0.4602
  298ALA    HB1 4295   3.406   5.870   9.195 -0.4206 -0.6463 -0.3854
  298ALA    HB2 4296   3.569   5.954   9.193 -0.1638  0.5103 -0.2034
  298ALA    HB3 4297   3.555   5.786   9.250 -0.4762 -1.1645 -0.8246
  298ALA      C 4298   3.453   5.891   8.941  0.4348 -0.1652  0.2124
  298ALA      O 4299   3.344   5.854   8.898  0.4280 -0.4834  0.4981
  299GLN      N 4300   3.509   6.010   8.910 -0.2599  0.1181  0.0163
  299GLN     HN 4301   3.599   6.032   8.948 -1.0318  0.1267  1.9342
  299GLN     CA 4302   3.450   6.096   8.813  0.0542  0.0905 -0.1986
  299GLN     HA 4303   3.343   6.096   8.820  0.0548 -1.3348  0.0742
  299GLN     CB 4304   3.493   6.240   8.847 -0.2906  0.0966  0.2104
  299GLN    HB1 4305   3.456   6.306   8.767 -1.1822  0.7559  1.1493
  299GLN    HB2 4306   3.604   6.252   8.842 -0.4185  1.5261  0.5327
  299GLN     CG 4307   3.438   6.281   8.984  0.6270  0.1803  0.5657
  299GLN    HG1 4308   3.452   6.201   9.060  1.9098  0.5049  0.6871
  299GLN    HG2 4309   3.331   6.309   8.974  0.7086  0.1284 -0.6797
  299GLN     CD 4310   3.512   6.403   9.034  0.2177  0.6492  0.0402
  299GLN    OE1 4311   3.594   6.407   9.126  0.0360 -0.2663  0.2412
  299GLN    NE2 4312   3.474   6.510   8.959  0.4349  0.3102 -0.5553
  299GLN   HE21 4313   3.515   6.597   8.985 -0.1494 -0.0826  1.8761
  299GLN   HE22 4314   3.391   6.519   8.905  0.6941  0.3948 -0.9480
  299GLN      C 4315   3.480   6.053   8.673 -0.0795 -0.1101 -0.1660
  299GLN      O 4316   3.392   6.044   8.587  0.0749 -0.1892 -0.3167
  300ILE      N 4317   3.608   6.027   8.645  0.0107  0.0135  0.1278
  300ILE     HN 4318   3.666   6.038   8.725 -1.7617  1.2148  1.2912
  300ILE     CA 4319   3.672   5.998   8.520 -0.4231 -0.4410  0.0073
  300ILE     HA 4320   3.681   6.084   8.455  2.5299 -1.3559 -0.9524
  300ILE     CB 4321   3.816   5.956   8.532 -0.3707 -0.1380  0.4718
  300ILE     HB 4322   3.816   5.865   8.595 -0.9007  1.0446  2.2442
  300ILE    CG2 4323   3.874   5.932   8.391  0.1647  0.0645  0.6547
  300ILE   HG21 4324   3.983   5.914   8.401  0.1974  0.6518  1.5236
  300ILE   HG22 4325   3.855   6.023   8.330 -1.4126 -1.0626 -0.6203
  300ILE   HG23 4326   3.824   5.855   8.328 -2.3499  1.7380  0.4197
  300ILE    CG1 4327   3.903   6.063   8.600 -0.2399  0.2252 -0.2555
  300ILE   HG11 4328   3.991   6.005   8.633  0.0587  0.2507 -0.9819
  300ILE   HG12 4329   3.853   6.100   8.692 -0.8912 -0.8011 -0.1832
  300ILE     CD 4330   3.955   6.177   8.512  0.0185 -0.2356 -0.7038
  300ILE    HD1 4331   3.980   6.264   8.577  2.2864 -0.8346 -0.6896
  300ILE    HD2 4332   3.875   6.202   8.439 -0.4315 -1.8481 -0.8065
  300ILE    HD3 4333   4.043   6.138   8.457 -0.5006 -2.6492  0.0336
  300ILE      C 4334   3.596   5.901   8.437  0.5617 -0.8305 -0.4518
  300ILE      O 4335   3.577   5.924   8.317  0.0245 -0.3691 -0.2772
  301SER      N 4336   3.547   5.791   8.497 -0.2945 -0.1384  0.1374
  301SER     HN 4337   3.567   5.791   8.595  0.0383 -0.3381  0.0701
  301SER     CA 4338   3.475   5.680   8.443  0.7804 -0.7030 -0.1708
  301SER     HA 4339   3.530   5.652   8.355  1.8888 -1.5503  0.7562
  301SER     CB 4340   3.447   5.572   8.549  0.0095 -0.3247  0.0165
  301SER    HB1 4341   3.538   5.512   8.568 -0.3054 -0.9536 -0.4344
  301SER    HB2 4342   3.380   5.491   8.514  0.9788 -0.8398 -0.6945
  301SER     OG 4343   3.399   5.626   8.671  0.2954 -0.9397  0.4062
  301SER    HG1 4344   3.475   5.669   8.712  0.6037 -0.8819 -0.2198
  301SER      C 4345   3.341   5.698   8.382  0.6759 -0.3284  0.1669
  301SER      O 4346   3.305   5.648   8.276  0.0577 -0.1617  0.2883
  302GLN      N 4347   3.267   5.794   8.441  0.2636 -0.5227 -0.0318
  302GLN     HN 4348   3.303   5.852   8.513 -1.3348  0.5983 -0.0591
  302GLN     CA 4349   3.146   5.850   8.388  0.2358 -0.4061  0.1556
  302GLN     HA 4350   3.079   5.769   8.361 -1.1680 -0.1682  2.6438
  302GLN     CB 4351   3.080   5.927   8.504  0.3729 -0.4359  0.2541
  302GLN    HB1 4352   2.990   5.982   8.467  1.7010  2.6172  1.3258
  302GLN    HB2 4353   3.145   6.004   8.551  3.0862 -3.4983  1.9200
  302GLN     CG 4354   3.031   5.849   8.626  0.7442 -0.5083  0.3554
  302GLN    HG1 4355   2.971   5.920   8.686  2.1525 -1.2145  2.7413
  302GLN    HG2 4356   3.120   5.831   8.691  0.1019  1.4572  1.8495
  302GLN     CD 4357   2.971   5.713   8.591 -0.2476 -0.0896  0.4145
  302GLN    OE1 4358   2.854   5.710   8.554  0.0570 -0.1522 -0.5830
  302GLN    NE2 4359   3.043   5.598   8.595  0.0344  0.0561 -0.3364
  302GLN   HE21 4360   3.000   5.509   8.581  0.4350 -0.1664 -0.1569
  302GLN   HE22 4361   3.135   5.613   8.631 -0.1762  0.7241 -0.0511
  302GLN      C 4362   3.155   5.940   8.270  0.0146  0.3068  0.6727
  302GLN      O 4363   3.070   5.943   8.181  0.3291  0.0228  0.3554
  303TYR      N 4364   3.262   6.019   8.252  0.0996  0.1372  0.4117
  303TYR     HN 4365   3.331   6.024   8.325  0.7481  0.1126 -0.1894
  303TYR     CA 4366   3.297   6.092   8.134  0.4039 -0.2464  0.2659
  303TYR     HA 4367   3.206   6.133   8.094  1.5259  0.5188 -1.6608
  303TYR     CB 4368   3.402   6.202   8.158 -0.0579  0.2823 -0.1120
  303TYR    HB1 4369   3.448   6.229   8.061  1.7517 -1.5421  0.1608
  303TYR    HB2 4370   3.484   6.161   8.221  1.1588 -1.4504 -2.6704
  303TYR     CG 4371   3.343   6.323   8.220 -0.3707  0.1674 -0.1821
  303TYR    CD1 4372   3.371   6.355   8.351 -0.8859 -0.4567  0.0820
  303TYR    HD1 4373   3.421   6.293   8.425  0.1097  0.9680  0.6347
  303TYR    CE1 4374   3.330   6.480   8.391  0.8021  0.3446 -0.6084
  303TYR    HE1 4375   3.346   6.509   8.494 -2.5354  1.2382 -0.2276
  303TYR     CZ 4376   3.268   6.570   8.308 -0.0238  0.0683 -0.2975
  303TYR     OH 4377   3.235   6.699   8.355  0.6969 -0.0008  0.4042
  303TYR     HH 4378   3.265   6.706   8.446 -2.1829 -1.5416  1.6237
  303TYR    CD2 4379   3.282   6.414   8.137  0.1524  0.4220 -0.2870
  303TYR    HD2 4380   3.269   6.387   8.033 -1.5049 -1.0066  0.2641
  303TYR    CE2 4381   3.246   6.541   8.175 -0.1063  0.3683 -0.3472
  303TYR    HE2 4382   3.202   6.598   8.095 -0.3848 -2.1963 -2.1268
  303TYR      C 4383   3.320   5.999   8.020 -0.4990 -0.2470  0.0805
  303TYR      O 4384   3.268   6.018   7.910  0.1379  0.1970 -0.1488
  304CYS      N 4385   3.401   5.895   8.045  0.3271  0.2896 -0.3275
  304CYS     HN 4386   3.434   5.890   8.139  0.5407  3.1558 -0.1734
  304CYS     CA 4387   3.414   5.783   7.957 -0.0623 -0.1021  0.1092
  304CYS     HA 4388   3.456   5.834   7.872  1.7281 -1.1511  0.3177
  304CYS     CB 4389   3.507   5.674   8.012  0.2747 -0.0646 -0.3832
  304CYS    HB1 4390   3.526   5.610   7.924  1.0169 -1.6353  0.8569
  304CYS    HB2 4391   3.457   5.614   8.091  4.5353 -2.2333  1.0089
  304CYS     SG 4392   3.669   5.713   8.086 -0.1367  0.2765  0.3532
  304CYS    HG1 4393   3.631   5.795   8.183  1.3232  0.2827  0.9384
  304CYS      C 4394   3.290   5.721   7.903  0.2197 -0.4274 -0.1657
  304CYS      O 4395   3.283   5.701   7.782  0.5242 -0.3954 -0.1871
  305ASN      N 4396   3.188   5.699   7.988 -0.0828 -0.6462 -0.5789
  305ASN     HN 4397   3.214   5.703   8.084 -1.7527 -0.4988 -0.0944
  305ASN     CA 4398   3.054   5.672   7.945 -0.2831  0.0646 -0.4177
  305ASN     HA 4399   3.044   5.582   7.887 -2.1773  0.6088 -1.0136
  305ASN     CB 4400   2.983   5.643   8.078 -0.0955 -0.4758 -0.4348
  305ASN    HB1 4401   2.966   5.743   8.124  1.2264 -0.2032 -0.5071
  305ASN    HB2 4402   3.050   5.588   8.148 -2.4138 -1.8330  0.8655
  305ASN     CG 4403   2.847   5.576   8.083 -0.1587 -0.3181  0.0718
  305ASN    OD1 4404   2.771   5.589   8.179 -0.0311  0.5812  0.0554
  305ASN    ND2 4405   2.817   5.500   7.974  0.0409  0.0994 -0.2764
  305ASN   HD21 4406   2.724   5.464   7.961 -0.2810  0.6333  0.5167
  305ASN   HD22 4407   2.880   5.479   7.899 -0.1847 -0.0394 -0.4305
  305ASN      C 4408   2.994   5.775   7.856  0.4370  0.1468 -0.8180
  305ASN      O 4409   2.934   5.743   7.753 -0.3899 -0.4311 -0.1699
  306LEU      N 4410   3.001   5.906   7.888 -0.5702  0.0476 -0.1532
  306LEU     HN 4411   3.043   5.941   7.972 -0.0794  0.1086 -0.4235
  306LEU     CA 4412   2.956   6.012   7.803  0.0774  0.1412 -0.3807
  306LEU     HA 4413   2.851   6.001   7.782 -0.6945 -1.8139  3.5300
  306LEU     CB 4414   2.974   6.142   7.882 -0.3362 -0.2383  0.3538
  306LEU    HB1 4415   3.079   6.151   7.916  0.5228  0.9791 -2.3529
  306LEU    HB2 4416   2.918   6.130   7.977 -0.2296 -1.0639  0.3132
  306LEU     CG 4417   2.933   6.276   7.817  0.1413 -0.1195  0.2947
  306LEU     HG 4418   2.985   6.280   7.719  0.1028 -1.2379  0.2095
  306LEU    CD1 4419   2.782   6.284   7.789  0.0360 -0.3899  0.7659
  306LEU   HD11 4420   2.732   6.283   7.888  0.1266 -0.4009  0.8117
  306LEU   HD12 4421   2.741   6.211   7.716  1.2873  2.0109 -2.6055
  306LEU   HD13 4422   2.777   6.389   7.752 -1.6499 -0.5284  0.5405
  306LEU    CD2 4423   2.975   6.400   7.898  0.5531 -0.4171  0.5395
  306LEU   HD21 4424   3.076   6.375   7.937  0.8354  0.4876  0.4179
  306LEU   HD22 4425   2.909   6.404   7.987  0.1078 -2.0113  0.3094
  306LEU   HD23 4426   2.973   6.499   7.848 -1.1966  0.4617  2.2155
  306LEU      C 4427   3.020   6.025   7.670  0.4881 -0.8085 -0.2904
  306LEU      O 4428   2.947   6.041   7.572  0.7962  0.4363 -0.3371
  307VAL      N 4429   3.154   6.015   7.662  0.5969  0.1258  0.2326
  307VAL     HN 4430   3.217   6.015   7.739  1.7887 -0.1437 -0.7127
  307VAL     CA 4431   3.227   5.990   7.541  0.3255 -0.1979  0.1358
  307VAL     HA 4432   3.204   6.073   7.475 -1.8929 -1.5146 -0.8795
  307VAL     CB 4433   3.373   5.983   7.571  0.4670  0.5573 -0.3314
  307VAL     HB 4434   3.376   5.902   7.648 -2.4864  0.9059  0.2556
  307VAL    CG1 4435   3.459   5.940   7.451 -0.3980 -0.2012 -0.6924
  307VAL   HG11 4436   3.431   6.015   7.373 -0.1940  0.3360 -0.2578
  307VAL   HG12 4437   3.435   5.840   7.410  0.6069 -0.9322  0.4503
  307VAL   HG13 4438   3.569   5.947   7.463 -0.6385  0.3267  1.8530
  307VAL    CG2 4439   3.427   6.116   7.625  0.7000  0.3983 -0.1667
  307VAL   HG21 4440   3.427   6.192   7.543  1.2462  0.9503  0.3350
  307VAL   HG22 4441   3.536   6.102   7.643  0.6407  0.3754  0.1842
  307VAL   HG23 4442   3.362   6.148   7.709 -0.5886 -1.2715 -0.4876
  307VAL      C 4443   3.179   5.879   7.454 -0.5133  0.1215  0.1809
  307VAL      O 4444   3.157   5.897   7.335  0.2119 -0.4691 -0.0496
  308SER      N 4445   3.154   5.762   7.515 -0.0312  0.2541  0.6407
  308SER     HN 4446   3.177   5.761   7.612 -1.8959 -0.8746  1.1464
  308SER     CA 4447   3.095   5.645   7.457  0.3859  0.6536 -0.6126
  308SER     HA 4448   3.158   5.626   7.372  1.9158 -1.1102  0.8383
  308SER     CB 4449   3.096   5.527   7.556  0.6828  0.8001 -0.4398
  308SER    HB1 4450   3.052   5.443   7.499  3.1718  0.3996 -1.9065
  308SER    HB2 4451   3.028   5.550   7.641  0.4030 -2.1004  0.2250
  308SER     OG 4452   3.225   5.498   7.607  0.4182 -0.0482 -0.2415
  308SER    HG1 4453   3.256   5.572   7.661  1.4400 -0.3062 -0.4405
  308SER      C 4454   2.959   5.659   7.397 -0.1922 -0.2423  0.4481
  308SER      O 4455   2.937   5.619   7.284 -0.0217  0.1280  0.2808
  309PHE      N 4456   2.868   5.727   7.469  0.2994  0.0949  0.7623
  309PHE     HN 4457   2.893   5.760   7.560  0.5347 -1.4225  1.2862
  309PHE     CA 4458   2.733   5.761   7.435  0.1676 -1.0170  0.1468
  309PHE     HA 4459   2.674   5.671   7.435  1.1086 -1.7589  3.6990
  309PHE     CB 4460   2.667   5.848   7.543  0.3266  0.3570 -0.8444
  309PHE    HB1 4461   2.720   5.946   7.546  0.9736 -0.0036  0.1786
  309PHE    HB2 4462   2.697   5.802   7.639  3.0590 -0.1556 -1.8396
  309PHE     CG 4463   2.519   5.864   7.545  0.3810  0.7685  0.0985
  309PHE    CD1 4464   2.453   5.975   7.499 -0.0525  0.6126  0.3428
  309PHE    HD1 4465   2.515   6.057   7.467 -0.2727 -0.3749 -2.9562
  309PHE    CE1 4466   2.316   5.980   7.488 -0.0099  0.7478 -0.1657
  309PHE    HE1 4467   2.259   6.056   7.437 -1.8758  0.9786  2.0839
  309PHE     CZ 4468   2.242   5.874   7.537  0.4554  0.2830 -0.4617
  309PHE     HZ 4469   2.137   5.862   7.518  0.8735 -2.3855 -1.5137
  309PHE    CD2 4470   2.443   5.761   7.595 -0.0707  1.0544  0.0082
  309PHE    HD2 4471   2.491   5.669   7.626 -0.9339  0.7793  0.5642
  309PHE    CE2 4472   2.306   5.765   7.592 -0.1071  0.0007 -0.3633
  309PHE    HE2 4473   2.247   5.684   7.631 -1.2397 -1.0420 -3.8750
  309PHE      C 4474   2.736   5.826   7.301  0.4791 -0.7475  0.2811
  309PHE      O 4475   2.653   5.788   7.218 -0.6400  0.9594  0.5660
  310VAL      N 4476   2.826   5.922   7.275  0.0727 -0.3470  0.3385
  310VAL     HN 4477   2.893   5.946   7.345  0.7745 -0.7771 -0.1683
  310VAL     CA 4478   2.840   5.990   7.149 -0.0260 -0.5018  0.2433
  310VAL     HA 4479   2.742   6.028   7.128  0.4249  0.4143 -0.2435
  310VAL     CB 4480   2.927   6.112   7.151 -0.4518 -0.1989  0.1807
  310VAL     HB 4481   3.026   6.068   7.174 -0.3654  0.7007  1.6902
  310VAL    CG1 4482   2.935   6.191   7.020 -0.5946 -0.3410  0.0868
  310VAL   HG11 4483   2.839   6.241   6.998  0.0535  1.0709  0.3638
  310VAL   HG12 4484   2.967   6.131   6.931 -1.1549  2.1662 -1.9326
  310VAL   HG13 4485   3.007   6.275   7.033 -1.0993 -0.0840  1.3619
  310VAL    CG2 4486   2.896   6.205   7.270  0.2319  0.3513 -0.0614
  310VAL   HG21 4487   2.960   6.295   7.261 -3.4244  3.1500 -0.5655
  310VAL   HG22 4488   2.896   6.147   7.365  0.2559  0.3502 -0.0624
  310VAL   HG23 4489   2.793   6.244   7.254  0.0546 -0.5133 -1.1679
  310VAL      C 4490   2.881   5.895   7.042  0.3219  0.0674 -0.1344
  310VAL      O 4491   2.817   5.886   6.937 -0.3692  0.4402  0.2452
  311LEU      N 4492   2.987   5.815   7.062  0.5694  0.3013 -0.5061
  311LEU     HN 4493   3.018   5.816   7.157 -0.4133 -3.5042  0.0355
  311LEU     CA 4494   3.058   5.727   6.974 -0.2005 -0.2173 -0.6199
  311LEU     HA 4495   3.071   5.780   6.882 -2.9449  2.5456  0.4152
  311LEU     CB 4496   3.200   5.689   7.021 -0.1799 -0.2240 -0.6875
  311LEU    HB1 4497   3.231   5.622   6.939 -1.2028 -0.6490 -0.7415
  311LEU    HB2 4498   3.192   5.626   7.112  1.4087 -0.6954 -0.8506
  311LEU     CG 4499   3.307   5.798   7.037 -0.2603 -0.2596  0.1177
  311LEU     HG 4500   3.281   5.885   7.101 -0.4290 -0.0206 -0.2752
  311LEU    CD1 4501   3.433   5.738   7.102 -0.4832  0.0397  0.8392
  311LEU   HD11 4502   3.495   5.697   7.019 -0.7461  0.7921  0.2592
  311LEU   HD12 4503   3.402   5.655   7.170  1.3999  0.8992  2.8840
  311LEU   HD13 4504   3.486   5.813   7.165  0.0423 -0.1186  0.5951
  311LEU    CD2 4505   3.359   5.857   6.905 -0.2697 -0.1888  0.1451
  311LEU   HD21 4506   3.452   5.918   6.911 -0.2596  0.2660 -3.0895
  311LEU   HD22 4507   3.278   5.917   6.860  0.3492  0.9125  0.4454
  311LEU   HD23 4508   3.388   5.782   6.828 -1.5270  0.5993 -1.1315
  311LEU      C 4509   2.980   5.609   6.928 -0.1306 -0.4833 -0.0728
  311LEU      O 4510   2.981   5.572   6.811 -0.3702 -0.2675 -0.1445
  312PHE      N 4511   2.889   5.557   7.012 -0.3983  0.2031  0.0640
  312PHE     HN 4512   2.892   5.593   7.105  0.7069 -0.4583  0.2923
  312PHE     CA 4513   2.791   5.459   6.980 -0.4412  0.2512  0.0483
  312PHE     HA 4514   2.847   5.375   6.941  0.0113  1.3943 -1.8752
  312PHE     CB 4515   2.727   5.432   7.117  0.1401 -1.0219  0.0834
  312PHE    HB1 4516   2.670   5.523   7.146  0.4223 -1.0549  0.7643
  312PHE    HB2 4517   2.814   5.409   7.182 -0.9758 -2.7630  1.0526
  312PHE     CG 4518   2.637   5.313   7.117 -0.3558 -0.6550 -0.6183
  312PHE    CD1 4519   2.689   5.189   7.088  0.2558 -0.5192 -0.1062
  312PHE    HD1 4520   2.787   5.179   7.044  0.4589  0.0219  0.2136
  312PHE    CE1 4521   2.606   5.080   7.100  0.0483 -0.3744 -0.2274
  312PHE    HE1 4522   2.646   4.991   7.054 -0.6940  0.5788 -2.8523
  312PHE     CZ 4523   2.488   5.087   7.170  0.0669 -0.1382 -0.2182
  312PHE     HZ 4524   2.427   5.000   7.188  0.5022 -0.0974  1.6539
  312PHE    CD2 4525   2.522   5.323   7.192 -0.0812 -0.5067 -0.2122
  312PHE    HD2 4526   2.484   5.418   7.227  1.6043 -0.0586  0.4869
  312PHE    CE2 4527   2.452   5.209   7.223 -0.3438 -0.3134 -0.0914
  312PHE    HE2 4528   2.371   5.212   7.294 -1.4249  1.5246 -1.3356
  312PHE      C 4529   2.697   5.498   6.871  0.0791  0.4376 -0.3392
  312PHE      O 4530   2.650   5.413   6.795 -0.4275  0.1249  0.3050
  313TYR      N 4531   2.659   5.627   6.863  0.2249  0.5119  0.1743
  313TYR     HN 4532   2.694   5.701   6.920  1.7783  1.1032 -1.4423
  313TYR     CA 4533   2.561   5.666   6.767  0.2047 -0.0349 -0.0288
  313TYR     HA 4534   2.495   5.586   6.738 -0.6415  1.6058 -3.0834
  313TYR     CB 4535   2.480   5.783   6.824 -0.0608 -0.4557  0.4626
  313TYR    HB1 4536   2.413   5.821   6.745  0.8729 -3.4936 -1.9853
  313TYR    HB2 4537   2.554   5.859   6.857 -2.3985  0.5885  3.7799
  313TYR     CG 4538   2.397   5.739   6.939 -0.5169 -0.2399  0.2174
  313TYR    CD1 4539   2.360   5.843   7.021 -0.0979 -0.1620  0.3107
  313TYR    HD1 4540   2.407   5.939   7.007  0.8952 -0.3890  1.8358
  313TYR    CE1 4541   2.284   5.819   7.133 -0.3692  0.1713  0.2001
  313TYR    HE1 4542   2.256   5.897   7.203  2.4342  0.3685  1.2150
  313TYR     CZ 4543   2.243   5.691   7.161  0.4948 -0.0203  0.6145
  313TYR     OH 4544   2.159   5.657   7.270  0.1530 -0.3322  0.2591
  313TYR     HH 4545   2.123   5.570   7.254  0.8479 -0.2814 -1.9558
  313TYR    CD2 4546   2.364   5.609   6.969 -0.6759 -0.3418 -0.4002
  313TYR    HD2 4547   2.398   5.524   6.911  0.3981  0.5713 -1.1450
  313TYR    CE2 4548   2.284   5.589   7.079  0.0232  0.1206  0.1962
  313TYR    HE2 4549   2.255   5.488   7.104  4.8924 -1.4803  0.3570
  313TYR      C 4550   2.635   5.715   6.647 -0.3205  0.4647 -0.1481
  313TYR      O 4551   2.579   5.724   6.537 -0.4051  0.0050 -0.1428
  314LEU      N 4552   2.767   5.736   6.653 -0.2909  0.3740 -0.4544
  314LEU     HN 4553   2.808   5.735   6.744  2.4457 -1.5859 -1.5555
  314LEU     CA 4554   2.851   5.775   6.543 -0.1060  0.3412 -0.3263
  314LEU     HA 4555   2.803   5.863   6.503  0.6490  2.2627  2.6149
  314LEU     CB 4556   2.988   5.816   6.599  0.2508 -0.8852 -0.2777
  314LEU    HB1 4557   3.035   5.726   6.644 -0.8830 -0.7302  1.2735
  314LEU    HB2 4558   2.973   5.886   6.684  2.3299  1.8684 -2.0193
  314LEU     CG 4559   3.087   5.880   6.500 -0.5380 -0.1581 -0.6124
  314LEU     HG 4560   3.095   5.815   6.410 -0.5624 -0.6064 -0.2922
  314LEU    CD1 4561   3.040   6.019   6.454 -0.2664  0.2642  0.3402
  314LEU   HD11 4562   3.094   6.055   6.363  0.7312 -1.0880  0.3600
  314LEU   HD12 4563   3.064   6.092   6.534  1.0572  0.3307 -0.0949
  314LEU   HD13 4564   2.929   6.015   6.441 -0.3983  0.0819  1.4183
  314LEU    CD2 4565   3.227   5.889   6.565 -0.5748 -0.1878 -0.5280
  314LEU   HD21 4566   3.279   5.791   6.567 -0.8311 -0.3131  0.9498
  314LEU   HD22 4567   3.231   5.936   6.665 -1.5666 -2.6987  0.7697
  314LEU   HD23 4568   3.288   5.949   6.494  0.0974 -1.2288 -0.8448
  314LEU      C 4569   2.864   5.684   6.426 -1.2314 -0.2485 -0.0085
  314LEU      O 4570   2.856   5.721   6.309  0.3409 -0.2267 -0.1247
  315SER      N 4571   2.883   5.557   6.463  0.2044 -0.1220 -0.2739
  315SER     HN 4572   2.875   5.533   6.560  0.2325 -1.5813 -0.6027
  315SER     CA 4573   2.885   5.452   6.366  0.4590 -0.0972 -0.2959
  315SER     HA 4574   2.959   5.489   6.296 -1.3491  3.8114 -0.4276
  315SER     CB 4575   2.934   5.321   6.428 -0.5706 -0.1894  0.3398
  315SER    HB1 4576   2.866   5.292   6.511  0.1764  0.7489  1.3086
  315SER    HB2 4577   3.034   5.336   6.474 -1.4334  0.1408  2.2186
  315SER     OG 4578   2.948   5.211   6.338 -0.4746  0.1835 -0.1014
  315SER    HG1 4579   2.858   5.183   6.320 -0.1502 -0.0928 -1.4027
  315SER      C 4580   2.761   5.434   6.285  0.1261 -0.2728  0.2542
  315SER      O 4581   2.765   5.427   6.163  0.8469 -0.2034  0.2685
  316ALA      N 4582   2.652   5.432   6.364  0.1869  0.1823  0.3536
  316ALA     HN 4583   2.652   5.445   6.463 -1.6768  2.4544  0.1399
  316ALA     CA 4584   2.523   5.396   6.313  0.1628 -0.0033  0.5441
  316ALA     HA 4585   2.535   5.300   6.265  1.3405  0.9282 -1.1266
  316ALA     CB 4586   2.426   5.382   6.432 -0.3110  0.0461  0.1653
  316ALA    HB1 4587   2.473   5.328   6.517 -1.7668  0.9865  1.6412
  316ALA    HB2 4588   2.328   5.338   6.405 -0.2841  0.5297 -0.7719
  316ALA    HB3 4589   2.395   5.481   6.472  0.5358 -0.1442  1.3455
  316ALA      C 4590   2.466   5.498   6.221  0.4943 -0.4412 -0.1548
  316ALA      O 4591   2.389   5.480   6.127  0.5061 -0.1019 -0.2307
  317ALA      N 4592   2.514   5.621   6.247 -0.1032 -0.2264 -0.0325
  317ALA     HN 4593   2.586   5.636   6.315 -0.8603 -1.5071  1.1049
  317ALA     CA 4594   2.482   5.733   6.164 -0.1087  0.0086  0.2844
  317ALA     HA 4595   2.379   5.720   6.135 -0.5416 -0.6394  1.9963
  317ALA     CB 4596   2.503   5.853   6.257  0.3585 -0.1738  0.4199
  317ALA    HB1 4597   2.475   5.946   6.202 -0.1675 -0.8195 -0.4305
  317ALA    HB2 4598   2.609   5.847   6.291  0.7104 -0.8877 -0.7568
  317ALA    HB3 4599   2.435   5.861   6.344 -0.1857  1.2720 -0.0898
  317ALA      C 4600   2.567   5.754   6.043 -0.0735 -0.2300  0.2678
  317ALA      O 4601   2.527   5.811   5.942 -0.0906 -0.7477 -0.0264
  318ILE      N 4602   2.694   5.710   6.043 -0.0334 -0.1129 -0.1104
  318ILE     HN 4603   2.741   5.656   6.113  0.1677 -2.5923 -1.9988
  318ILE     CA 4604   2.784   5.732   5.934 -0.1038  0.2249 -0.1017
  318ILE     HA 4605   2.741   5.806   5.869 -3.3653 -0.6945  0.8150
  318ILE     CB 4606   2.926   5.765   5.971 -0.0246 -0.5807  0.3502
  318ILE     HB 4607   2.916   5.847   6.046  0.7928 -0.1155 -0.0349
  318ILE    CG2 4608   3.008   5.656   6.041 -0.1912 -0.9247  0.0150
  318ILE   HG21 4609   3.081   5.702   6.112  0.0673  0.9026 -1.3499
  318ILE   HG22 4610   3.050   5.580   5.972 -2.0037 -1.8871 -0.0808
  318ILE   HG23 4611   2.935   5.611   6.111 -2.0208  2.4148  0.4844
  318ILE    CG1 4612   3.012   5.834   5.863 -0.4707  0.0938  0.4159
  318ILE   HG11 4613   3.009   5.773   5.770 -2.2705 -0.1870  0.6144
  318ILE   HG12 4614   3.119   5.826   5.890 -0.4294  1.5517  0.7152
  318ILE     CD 4615   2.975   5.980   5.838  0.3623  0.1954 -0.2562
  318ILE    HD1 4616   3.051   6.037   5.782 -0.4977  0.6033 -1.0248
  318ILE    HD2 4617   2.964   6.028   5.938  1.6334 -1.5459  0.7759
  318ILE    HD3 4618   2.873   5.995   5.798  0.7376  1.9372 -0.6449
  318ILE      C 4619   2.791   5.617   5.839  0.3180  0.0352  0.1547
  318ILE      O 4620   2.815   5.628   5.719 -0.3329  0.0655  0.0200
  319ASN      N 4621   2.755   5.497   5.888 -0.1042  0.1603  0.1541
  319ASN     HN 4622   2.720   5.484   5.980  1.2878  0.1343  0.7055
  319ASN     CA 4623   2.739   5.381   5.805 -0.6226 -0.2086  0.7599
  319ASN     HA 4624   2.840   5.356   5.775 -0.2427 -0.4553  2.1988
  319ASN     CB 4625   2.688   5.261   5.886 -0.7675 -0.3468  0.4666
  319ASN    HB1 4626   2.649   5.177   5.824  1.7147 -0.8178 -0.5715
  319ASN    HB2 4627   2.606   5.290   5.955 -1.8412  2.8785 -1.9112
  319ASN     CG 4628   2.797   5.195   5.970 -0.5430 -0.3494  0.1755
  319ASN    OD1 4629   2.918   5.207   5.951 -0.6122 -0.0534 -0.0808
  319ASN    ND2 4630   2.741   5.110   6.059 -0.5418 -0.5585 -0.0234
  319ASN   HD21 4631   2.642   5.098   6.070 -0.4905 -3.3839 -1.6136
  319ASN   HD22 4632   2.797   5.038   6.102  1.7064  0.5172 -1.0013
  319ASN      C 4633   2.651   5.399   5.686 -0.1275  0.5784  0.5053
  319ASN      O 4634   2.701   5.371   5.577 -0.5680  0.0483  0.4352
  320PRO      N 4635   2.530   5.447   5.680  0.1505  1.1912 -0.3839
  320PRO     CD 4636   2.442   5.478   5.791 -0.0181  0.0460 -0.1889
  320PRO    HD1 4637   2.488   5.518   5.884 -1.1641 -2.5377  1.6014
  320PRO    HD2 4638   2.394   5.385   5.828 -0.8353  0.6083  0.2052
  320PRO     CA 4639   2.465   5.464   5.553  0.0833  0.5291 -0.4421
  320PRO     HA 4640   2.471   5.370   5.501  0.6191  0.3897 -0.1325
  320PRO     CB 4641   2.323   5.487   5.605  0.1466 -0.3238  0.1219
  320PRO    HB1 4642   2.268   5.394   5.631 -0.1735  0.5260  2.8201
  320PRO    HB2 4643   2.268   5.544   5.528  1.4549  3.6373  1.8729
  320PRO     CG 4644   2.338   5.574   5.731  0.1657  0.2108 -0.2470
  320PRO    HG1 4645   2.368   5.679   5.711  1.7713 -0.1614  0.0363
  320PRO    HG2 4646   2.247   5.584   5.794  1.0566 -0.0175  1.1327
  320PRO      C 4647   2.525   5.563   5.459  0.8665  0.0851 -0.4144
  320PRO      O 4648   2.516   5.538   5.339  0.2163 -0.1816 -0.3162
  321ILE      N 4649   2.589   5.668   5.514  0.2935  0.1897  0.0571
  321ILE     HN 4650   2.594   5.665   5.614 -0.0517 -1.6724  0.0622
  321ILE     CA 4651   2.670   5.760   5.441 -0.2170  0.0890 -0.6502
  321ILE     HA 4652   2.614   5.801   5.359 -0.1575  0.4115 -0.5316
  321ILE     CB 4653   2.715   5.874   5.528  0.1224 -0.2972 -0.3100
  321ILE     HB 4654   2.745   5.837   5.628 -2.0347  3.0124  1.7625
  321ILE    CG2 4655   2.831   5.946   5.457  0.4517 -0.0621  0.4613
  321ILE   HG21 4656   2.863   6.036   5.514 -1.9623  2.2443 -1.5576
  321ILE   HG22 4657   2.793   5.986   5.361 -1.0007 -1.0579  0.5996
  321ILE   HG23 4658   2.926   5.893   5.434  1.3751  1.0505  1.5496
  321ILE    CG1 4659   2.599   5.969   5.563  0.0480 -0.4519 -0.1366
  321ILE   HG11 4660   2.502   5.929   5.597 -1.4566  0.4587 -3.0161
  321ILE   HG12 4661   2.576   6.029   5.472  0.4873  0.8473  0.5809
  321ILE     CD 4662   2.634   6.060   5.680 -0.1676 -0.3414 -0.1574
  321ILE    HD1 4663   2.724   6.125   5.671 -0.2597 -0.3013 -0.7976
  321ILE    HD2 4664   2.664   6.001   5.770 -0.1020  0.3931  0.3140
  321ILE    HD3 4665   2.550   6.125   5.712  0.0142  0.4134 -1.1495
  321ILE      C 4666   2.786   5.690   5.380  0.0044 -0.2667  0.1543
  321ILE      O 4667   2.816   5.706   5.261  0.7509 -0.1939  0.3481
  322LEU      N 4668   2.868   5.607   5.447  0.0253  0.1105  0.5952
  322LEU     HN 4669   2.857   5.588   5.545 -0.4415  1.8349  0.9100
  322LEU     CA 4670   2.984   5.543   5.394 -0.2344 -0.0234  0.1863
  322LEU     HA 4671   3.063   5.612   5.367 -2.7763  2.2921 -2.0405
  322LEU     CB 4672   3.046   5.455   5.503  0.3291  0.2454  0.0890
  322LEU    HB1 4673   3.124   5.385   5.465  2.2164  1.9217  0.7114
  322LEU    HB2 4674   2.963   5.400   5.553  1.1669 -0.2109  1.0051
  322LEU     CG 4675   3.121   5.533   5.612 -0.1684  0.1027  0.5363
  322LEU     HG 4676   3.046   5.605   5.651 -2.0925 -1.0412 -0.8485
  322LEU    CD1 4677   3.170   5.446   5.729  0.7956 -0.7488 -0.4807
  322LEU   HD11 4678   3.085   5.383   5.763 -0.1020  0.6141 -0.1363
  322LEU   HD12 4679   3.190   5.522   5.808  0.6584 -0.0347 -1.1247
  322LEU   HD13 4680   3.258   5.382   5.706  0.5681 -1.0784 -0.4284
  322LEU    CD2 4681   3.233   5.622   5.555 -0.5662  0.2981  0.0503
  322LEU   HD21 4682   3.287   5.682   5.631  1.1757  0.9052 -1.5926
  322LEU   HD22 4683   3.189   5.686   5.476 -1.9263 -0.3646  0.2270
  322LEU   HD23 4684   3.308   5.555   5.508 -0.7246  1.4033 -1.8630
  322LEU      C 4685   2.958   5.460   5.273  0.1235  0.2176 -0.0587
  322LEU      O 4686   3.042   5.450   5.183  0.4228 -0.7157  0.3188
  323TYR      N 4687   2.851   5.379   5.277  0.1335  0.2233  0.3096
  323TYR     HN 4688   2.779   5.385   5.346  0.6744  0.9488  0.8233
  323TYR     CA 4689   2.843   5.266   5.189 -0.2111  0.3387  0.1929
  323TYR     HA 4690   2.940   5.242   5.149  0.1770  1.3180  0.4932
  323TYR     CB 4691   2.803   5.146   5.275  0.2037 -0.0645 -0.1715
  323TYR    HB1 4692   2.799   5.061   5.204 -2.0760 -0.0527 -0.1349
  323TYR    HB2 4693   2.703   5.164   5.320  0.2733 -0.2331  0.0542
  323TYR     CG 4694   2.906   5.108   5.375 -0.1221 -0.2381  0.1007
  323TYR    CD1 4695   3.031   5.076   5.326 -0.0913 -0.4644  0.3228
  323TYR    HD1 4696   3.054   5.092   5.222  1.4364 -0.6111  0.6220
  323TYR    CE1 4697   3.125   5.030   5.415  0.3112 -0.0180  0.1285
  323TYR    HE1 4698   3.221   4.994   5.381 -0.5084 -0.0924 -2.3178
  323TYR     CZ 4699   3.102   5.029   5.550 -0.1299 -0.8199  0.0476
  323TYR     OH 4700   3.182   4.963   5.646 -0.2625 -0.6151  0.3015
  323TYR     HH 4701   3.153   4.999   5.730  0.1103 -1.4037  0.7757
  323TYR    CD2 4702   2.884   5.116   5.511 -0.0327 -0.6896  0.1442
  323TYR    HD2 4703   2.786   5.144   5.548  1.0167  1.3658  1.5444
  323TYR    CE2 4704   2.984   5.081   5.599  0.1640 -0.2087  0.1121
  323TYR    HE2 4705   2.962   5.099   5.703 -3.0806  2.6179 -0.8462
  323TYR      C 4706   2.744   5.288   5.080  0.3961  0.1975 -0.3898
  323TYR      O 4707   2.704   5.191   5.015 -0.6591  0.0420  0.4683
  324ASN      N 4708   2.684   5.407   5.065  0.3138  0.2282  0.1739
  324ASN     HN 4709   2.706   5.486   5.122 -0.5119  0.6711 -0.1091
  324ASN     CA 4710   2.587   5.421   4.961  0.1948  0.1116  0.2703
  324ASN     HA 4711   2.578   5.337   4.893  0.3143  1.2436 -1.2003
  324ASN     CB 4712   2.439   5.437   5.001  0.1007 -0.0204 -0.0229
  324ASN    HB1 4713   2.371   5.437   4.913 -0.1831 -2.0880  0.1631
  324ASN    HB2 4714   2.411   5.531   5.053  0.0003  0.3885 -0.7975
  324ASN     CG 4715   2.391   5.318   5.083 -0.2689  0.0451 -0.1440
  324ASN    OD1 4716   2.375   5.204   5.040 -0.3150  0.0420 -0.1185
  324ASN    ND2 4717   2.350   5.346   5.209 -0.2638  0.2590 -0.1887
  324ASN   HD21 4718   2.297   5.276   5.256 -0.8608  0.0880 -1.1122
  324ASN   HD22 4719   2.347   5.443   5.236 -1.8664  0.1389  0.1564
  324ASN      C 4720   2.621   5.542   4.881  0.0996 -0.2108 -0.2636
  324ASN      O 4721   2.561   5.558   4.775  0.6250 -0.4176 -0.5966
  325ILE      N 4722   2.716   5.628   4.921  0.1608 -0.2841 -0.2507
  325ILE     HN 4723   2.791   5.592   4.976  1.2634 -1.2751 -2.3070
  325ILE     CA 4724   2.750   5.754   4.862  0.0674 -0.2790 -0.2940
  325ILE     HA 4725   2.654   5.798   4.840 -0.8205 -1.5654  0.8259
  325ILE     CB 4726   2.825   5.850   4.950 -0.0987  0.0821 -0.5467
  325ILE     HB 4727   2.769   5.840   5.045 -0.6826  1.9944 -0.6286
  325ILE    CG2 4728   2.968   5.803   4.981 -0.2573 -0.2044 -0.2446
  325ILE   HG21 4729   2.972   5.695   5.003 -0.7138 -0.0393  0.6803
  325ILE   HG22 4730   3.000   5.855   5.074  0.9887  0.9513 -1.2715
  325ILE   HG23 4731   3.031   5.828   4.893  0.1213  1.2475  0.3933
  325ILE    CG1 4732   2.832   5.997   4.903  0.0218  0.2690  0.0460
  325ILE   HG11 4733   2.885   6.011   4.806 -0.0108 -2.8584 -0.5343
  325ILE   HG12 4734   2.886   6.050   4.983  2.2164  0.0356 -1.1857
  325ILE     CD 4735   2.697   6.067   4.911 -0.3687 -0.4956  0.2472
  325ILE    HD1 4736   2.710   6.176   4.930  0.6858 -0.2093 -1.8411
  325ILE    HD2 4737   2.644   6.029   5.001 -1.4153 -0.5628 -0.3890
  325ILE    HD3 4738   2.636   6.059   4.819 -1.2291 -1.2097  0.8575
  325ILE      C 4739   2.812   5.746   4.727 -0.3491 -0.7977 -0.4584
  325ILE      O 4740   2.777   5.832   4.646 -0.3098 -0.3459 -0.0055
  326MET      N 4741   2.894   5.643   4.701 -0.1710 -0.8544  0.3127
  326MET     HN 4742   2.925   5.578   4.771 -1.1514 -1.8444 -0.1391
  326MET     CA 4743   2.949   5.629   4.570  0.3510 -0.9051  0.5318
  326MET     HA 4744   2.968   5.726   4.527  2.0455 -1.8959 -1.1423
  326MET     CB 4745   3.081   5.550   4.575  0.5978 -0.5046  0.4031
  326MET    HB1 4746   3.120   5.529   4.474 -2.1203 -0.0596 -0.8282
  326MET    HB2 4747   3.056   5.449   4.614 -1.3852 -0.5664 -0.8590
  326MET     CG 4748   3.193   5.617   4.654  0.5811 -0.0805  0.0686
  326MET    HG1 4749   3.283   5.552   4.647  0.3248 -0.4220 -0.0543
  326MET    HG2 4750   3.177   5.627   4.764 -0.5418  1.4840 -0.1928
  326MET     SD 4751   3.235   5.787   4.606  0.0186  0.1523  0.3923
  326MET     CE 4752   3.393   5.806   4.694  0.6025 -0.0431 -0.6034
  326MET    HE1 4753   3.394   5.798   4.804  2.9450 -2.2865 -0.6929
  326MET    HE2 4754   3.427   5.911   4.685  0.0320  0.5758  2.9703
  326MET    HE3 4755   3.478   5.751   4.648 -0.0771 -0.9269 -0.8290
  326MET      C 4756   2.860   5.565   4.469 -0.7260  0.7170  0.4118
  326MET      O 4757   2.886   5.574   4.349  0.2055 -0.3940  0.5138
  327SER      N 4758   2.754   5.493   4.512 -0.0892 -0.6951 -0.2975
  327SER     HN 4759   2.730   5.498   4.608  1.5914  2.5418  0.1050
  327SER     CA 4760   2.680   5.413   4.419  0.2410 -0.5799 -0.6625
  327SER     HA 4761   2.755   5.366   4.357  0.2861  0.5263 -1.4903
  327SER     CB 4762   2.617   5.302   4.504 -0.1001  0.2164  0.1423
  327SER    HB1 4763   2.563   5.353   4.586 -0.1745  1.7799 -0.8447
  327SER    HB2 4764   2.702   5.247   4.551  0.7629 -0.1602 -1.7808
  327SER     OG 4765   2.530   5.219   4.428  0.2664  0.0913 -0.1455
  327SER    HG1 4766   2.575   5.137   4.405 -0.2818 -0.5613  0.9864
  327SER      C 4767   2.583   5.486   4.333 -0.3347 -0.3449  0.1768
  327SER      O 4768   2.487   5.547   4.380 -0.1838 -0.0688  0.1252
  328LYS      N 4769   2.606   5.486   4.200  0.1351  0.0126  0.2564
  328LYS     HN 4770   2.689   5.449   4.160 -0.2664  1.9242 -2.5918
  328LYS     CA 4771   2.515   5.539   4.103  0.2376  0.0202  0.1653
  328LYS     HA 4772   2.496   5.643   4.127  2.7779  1.5222 -3.4305
  328LYS     CB 4773   2.586   5.535   3.967  0.1163 -0.0632  0.1041
  328LYS    HB1 4774   2.621   5.431   3.946  1.5561  1.1274 -4.6278
  328LYS    HB2 4775   2.677   5.599   3.971 -0.6985  1.1675 -0.4528
  328LYS     CG 4776   2.508   5.593   3.849 -0.2610 -0.7006  0.0364
  328LYS    HG1 4777   2.457   5.689   3.873 -0.4526 -0.5971 -0.7785
  328LYS    HG2 4778   2.430   5.521   3.815 -0.7552 -1.8809  3.2931
  328LYS     CD 4779   2.610   5.626   3.740  0.0009  0.0334  0.4990
  328LYS    HD1 4780   2.674   5.706   3.783 -0.9674  0.6622  0.8098
  328LYS    HD2 4781   2.563   5.671   3.650  2.4951  0.7658 -0.5174
  328LYS     CE 4782   2.690   5.504   3.697 -0.7139  0.0766 -1.0039
  328LYS    HE1 4783   2.620   5.426   3.659 -0.3996 -2.2103  2.6133
  328LYS    HE2 4784   2.762   5.462   3.771 -0.4368  2.7119  0.3232
  328LYS     NZ 4785   2.776   5.550   3.586  0.1538 -0.2306 -0.4717
  328LYS    HZ1 4786   2.710   5.570   3.508  0.9539  0.0119 -1.1060
  328LYS    HZ2 4787   2.829   5.468   3.551 -3.3970 -1.8111 -2.6689
  328LYS    HZ3 4788   2.830   5.637   3.605  0.4504 -0.5066 -0.0333
  328LYS      C 4789   2.383   5.471   4.105  0.3271 -0.1510  0.3143
  328LYS      O 4790   2.280   5.536   4.086  0.3773 -0.0402  0.4188
  329LYS      N 4791   2.379   5.338   4.127 -0.4579 -0.0643  0.7405
  329LYS     HN 4792   2.458   5.280   4.143 -0.2391 -0.4501 -1.4306
  329LYS     CA 4793   2.255   5.267   4.123 -0.3041 -0.2711 -0.8629
  329LYS     HA 4794   2.198   5.292   4.035 -0.1030 -0.3730 -1.0231
  329LYS     CB 4795   2.290   5.118   4.138  0.0447 -0.1331 -0.2662
  329LYS    HB1 4796   2.205   5.055   4.171  0.0189 -0.5987 -1.1836
  329LYS    HB2 4797   2.363   5.114   4.222 -0.1816 -1.0061 -0.0967
  329LYS     CG 4798   2.340   5.052   4.009 -0.0784  0.0112 -0.3882
  329LYS    HG1 4799   2.388   4.955   4.032  1.0024 -0.0002 -2.4877
  329LYS    HG2 4800   2.412   5.112   3.950 -0.0693  0.8530  0.4582
  329LYS     CD 4801   2.227   4.998   3.920  0.1010 -0.0043 -0.6075
  329LYS    HD1 4802   2.167   4.922   3.974 -2.0867  0.7538 -1.8455
  329LYS    HD2 4803   2.276   4.942   3.838  1.5149 -0.7572  0.7035
  329LYS     CE 4804   2.127   5.097   3.861 -0.6148 -0.1455  0.3387
  329LYS    HE1 4805   2.183   5.175   3.804 -1.1996 -0.7209 -1.0630
  329LYS    HE2 4806   2.074   5.141   3.948 -0.7922 -1.1015  0.7184
  329LYS     NZ 4807   2.037   5.033   3.762 -0.0170 -0.1439 -0.2123
  329LYS    HZ1 4808   1.959   4.973   3.796 -0.0374  0.1464  0.2634
  329LYS    HZ2 4809   2.103   4.982   3.699  0.3123  1.3559 -1.1264
  329LYS    HZ3 4810   1.994   5.109   3.705 -2.1971 -2.1719 -1.4269
  329LYS      C 4811   2.167   5.300   4.238  0.1523 -0.9433 -0.3090
  329LYS      O 4812   2.045   5.313   4.224  0.1558 -0.0570  0.3908
  330TYR      N 4813   2.221   5.328   4.358 -0.4249  0.5594 -0.3788
  330TYR     HN 4814   2.320   5.323   4.366 -0.2579  0.8974 -1.9145
  330TYR     CA 4815   2.155   5.382   4.473 -0.0493 -0.3280  0.2642
  330TYR     HA 4816   2.074   5.314   4.494 -0.0629 -0.3488  0.1490
  330TYR     CB 4817   2.256   5.372   4.589 -0.0919  0.2785  0.3589
  330TYR    HB1 4818   2.339   5.442   4.565  0.0938 -0.8334 -2.8434
  330TYR    HB2 4819   2.309   5.274   4.593  2.3702  1.5717  3.1795
  330TYR     CG 4820   2.195   5.405   4.720 -0.9207 -0.3255  0.1300
  330TYR    CD1 4821   2.164   5.304   4.809  0.2334 -0.4320  0.4241
  330TYR    HD1 4822   2.177   5.201   4.780 -2.3471 -0.0654 -2.6359
  330TYR    CE1 4823   2.100   5.338   4.926 -0.0910  0.2196  0.0651
  330TYR    HE1 4824   2.076   5.266   5.003 -0.6237 -1.1262 -1.3071
  330TYR     CZ 4825   2.089   5.470   4.962 -0.9001  0.2177 -0.1597
  330TYR     OH 4826   2.031   5.509   5.084 -0.2142 -0.0668  0.2595
  330TYR     HH 4827   2.048   5.439   5.147  0.6301  0.9505  1.2134
  330TYR    CD2 4828   2.164   5.535   4.751 -0.0612  0.1605 -0.9703
  330TYR    HD2 4829   2.191   5.604   4.673  0.7234  0.9200 -0.0470
  330TYR    CE2 4830   2.120   5.573   4.876  0.1106 -0.5212 -0.6966
  330TYR    HE2 4831   2.110   5.678   4.899 -1.2211 -0.3523 -1.9348
  330TYR      C 4832   2.096   5.517   4.451  0.5968 -0.0135  0.4322
  330TYR      O 4833   1.977   5.536   4.473  0.3525 -0.3806 -0.5105
  331ARG      N 4834   2.172   5.611   4.390  0.6752 -0.0765  0.4318
  331ARG     HN 4835   2.267   5.588   4.370  0.8836 -1.2010  2.4300
  331ARG     CA 4836   2.125   5.740   4.350 -0.0229 -0.4321  0.0742
  331ARG     HA 4837   2.075   5.782   4.436 -1.8752  0.1018 -1.2130
  331ARG     CB 4838   2.240   5.831   4.304  0.0183 -0.6442 -0.2420
  331ARG    HB1 4839   2.300   5.789   4.220 -1.4276 -0.1807 -1.5647
  331ARG    HB2 4840   2.302   5.845   4.395 -0.8495  2.2760  0.0258
  331ARG     CG 4841   2.191   5.968   4.255  0.3559 -0.3933  0.1172
  331ARG    HG1 4842   2.261   6.049   4.286 -0.4983  1.0041 -1.4302
  331ARG    HG2 4843   2.099   5.997   4.309  0.9550  1.2157  0.3186
  331ARG     CD 4844   2.170   5.982   4.104  0.2335  0.1742  0.1838
  331ARG    HD1 4845   2.130   6.085   4.097  1.3705  0.8671  2.7220
  331ARG    HD2 4846   2.096   5.913   4.058  0.8763 -1.1693  1.0740
  331ARG     NE 4847   2.306   5.975   4.043  0.0292 -0.5590 -0.1969
  331ARG     HE 4848   2.387   5.987   4.099  2.0036  1.2180 -3.1394
  331ARG     CZ 4849   2.339   5.972   3.911 -0.4946  1.0723 -0.3855
  331ARG    NH1 4850   2.245   5.967   3.812 -0.4039 -0.2631 -0.4251
  331ARG   HH11 4851   2.148   5.957   3.833 -0.2710 -0.9819 -0.1383
  331ARG   HH12 4852   2.278   5.967   3.718 -0.7482 -1.7873 -0.5719
  331ARG    NH2 4853   2.469   5.963   3.867 -0.6344  0.0293 -0.5970
  331ARG   HH21 4854   2.542   5.972   3.934 -2.1048 -0.2270  1.1448
  331ARG   HH22 4855   2.474   5.941   3.770  0.7037 -1.6779 -0.1962
  331ARG      C 4856   2.014   5.738   4.251  0.1343 -0.0044 -0.1133
  331ARG      O 4857   1.920   5.817   4.260 -0.0399 -0.1514 -0.6169
  332VAL      N 4858   2.029   5.652   4.149 -0.7516 -0.2609 -0.0386
  332VAL     HN 4859   2.117   5.606   4.137 -1.3096 -1.8124  1.4868
  332VAL     CA 4860   1.929   5.618   4.052 -0.3701  0.4371 -0.6933
  332VAL     HA 4861   1.899   5.713   4.010 -1.2653  0.6882  0.4650
  332VAL     CB 4862   1.968   5.526   3.941 -0.1449 -0.4430  0.1078
  332VAL     HB 4863   1.998   5.426   3.980 -1.9031 -1.2868 -0.5867
  332VAL    CG1 4864   1.853   5.497   3.843 -0.2068 -0.1669  0.1003
  332VAL   HG11 4865   1.892   5.426   3.767  4.3203  0.8345  1.1981
  332VAL   HG12 4866   1.818   5.590   3.794  1.0165  0.1644 -0.1920
  332VAL   HG13 4867   1.768   5.450   3.896 -0.8620 -0.7021 -1.3918
  332VAL    CG2 4868   2.078   5.577   3.847  0.0353 -0.2434  0.4234
  332VAL   HG21 4869   2.167   5.608   3.905  0.1954  4.4239 -1.8541
  332VAL   HG22 4870   2.043   5.665   3.790 -0.6101 -0.0033  1.1919
  332VAL   HG23 4871   2.102   5.489   3.783 -1.5379 -1.6252  1.6491
  332VAL      C 4872   1.809   5.570   4.126  0.1984 -0.0125 -0.0468
  332VAL      O 4873   1.703   5.623   4.094 -0.1663 -0.2063  0.8107
  333ALA      N 4874   1.816   5.473   4.219  0.4908  0.2125  0.1646
  333ALA     HN 4875   1.906   5.444   4.252  0.3130  0.1745  0.6302
  333ALA     CA 4876   1.699   5.418   4.280  0.1132  0.0398 -0.7081
  333ALA     HA 4877   1.619   5.379   4.219 -0.0461 -0.6139 -0.0896
  333ALA     CB 4878   1.757   5.302   4.363 -0.1714  0.2938 -0.1514
  333ALA    HB1 4879   1.818   5.232   4.301 -0.0352 -1.3560  1.7444
  333ALA    HB2 4880   1.680   5.237   4.410  0.3470 -0.4967 -0.3716
  333ALA    HB3 4881   1.815   5.346   4.447 -2.1328  0.0540  1.3986
  333ALA      C 4882   1.631   5.515   4.370  0.1384  0.0140 -0.6619
  333ALA      O 4883   1.508   5.522   4.375  0.1845  0.2330  0.3221
  334VAL      N 4884   1.707   5.598   4.442 -0.2366 -0.1009 -0.1313
  334VAL     HN 4885   1.806   5.589   4.443 -0.3053 -0.9135  1.0256
  334VAL     CA 4886   1.652   5.708   4.515 -0.0353 -0.2518  0.2520
  334VAL     HA 4887   1.570   5.670   4.574 -1.4248 -1.5199 -2.3398
  334VAL     CB 4888   1.754   5.781   4.598  0.1544  0.3459 -0.4913
  334VAL     HB 4889   1.841   5.802   4.532 -0.5855 -1.2043 -2.0374
  334VAL    CG1 4890   1.699   5.903   4.675 -0.5945 -0.0807 -0.3422
  334VAL   HG11 4891   1.601   5.882   4.724 -0.4072  0.7383  0.4092
  334VAL   HG12 4892   1.690   5.985   4.601  2.9469  0.3944 -0.4035
  334VAL   HG13 4893   1.764   5.946   4.753 -0.4814  0.1450 -0.5609
  334VAL    CG2 4894   1.800   5.684   4.708 -0.2680  0.5512 -0.1314
  334VAL   HG21 4895   1.723   5.622   4.759  0.8499  0.0153  0.9510
  334VAL   HG22 4896   1.856   5.732   4.791 -0.1151  2.1217 -1.0938
  334VAL   HG23 4897   1.866   5.605   4.667  0.6544  0.3519  1.6397
  334VAL      C 4898   1.572   5.806   4.436 -0.2035 -0.8900 -0.3780
  334VAL      O 4899   1.461   5.843   4.473  0.2220  0.0861 -0.0326
  335PHE      N 4900   1.617   5.843   4.315  0.0437 -0.1359 -0.0612
  335PHE     HN 4901   1.710   5.813   4.298  0.4991 -0.1162  2.1385
  335PHE     CA 4902   1.542   5.916   4.217 -0.0283 -0.4761 -0.2586
  335PHE     HA 4903   1.525   6.013   4.261  1.8080 -0.9072  1.5739
  335PHE     CB 4904   1.636   5.941   4.098  0.4524 -1.3344 -0.0696
  335PHE    HB1 4905   1.703   5.853   4.084  1.8963 -0.0458 -1.6300
  335PHE    HB2 4906   1.699   6.024   4.136 -0.7865 -0.2037 -0.3939
  335PHE     CG 4907   1.573   5.975   3.968 -0.2585 -0.2226  0.5462
  335PHE    CD1 4908   1.580   5.888   3.861 -0.3936  0.3686  0.0503
  335PHE    HD1 4909   1.632   5.794   3.876  0.4239  0.6978 -0.6492
  335PHE    CE1 4910   1.528   5.911   3.736  0.0746  0.0323 -0.2108
  335PHE    HE1 4911   1.555   5.834   3.666 -0.4734 -1.9424  1.6342
  335PHE     CZ 4912   1.489   6.040   3.711 -0.8306 -0.2151 -0.1161
  335PHE     HZ 4913   1.457   6.074   3.613 -0.0684  1.3425  0.1528
  335PHE    CD2 4914   1.510   6.094   3.942  0.2955 -0.1069 -0.3068
  335PHE    HD2 4915   1.497   6.169   4.019 -4.5036  0.3930 -1.2859
  335PHE    CE2 4916   1.466   6.126   3.816 -0.2661 -0.0745 -0.1048
  335PHE    HE2 4917   1.412   6.217   3.799  0.5663  0.3694 -0.4206
  335PHE      C 4918   1.412   5.858   4.172 -0.1657 -0.2581 -0.1431
  335PHE      O 4919   1.307   5.922   4.175 -0.1955 -0.3181  0.0902
  336ARG      N 4920   1.408   5.728   4.136 -0.4640 -0.4031  0.3972
  336ARG     HN 4921   1.491   5.673   4.139 -1.0559 -1.3183  0.2687
  336ARG     CA 4922   1.290   5.658   4.099 -0.7754  0.4443 -0.2583
  336ARG     HA 4923   1.228   5.704   4.023 -1.1678 -0.1863 -0.3320
  336ARG     CB 4924   1.327   5.513   4.064 -0.0565  0.4176  0.5647
  336ARG    HB1 4925   1.235   5.449   4.062  0.7397 -0.7543 -0.0298
  336ARG    HB2 4926   1.399   5.472   4.138 -0.7285 -1.4602  0.2431
  336ARG     CG 4927   1.399   5.512   3.929  0.3686  1.1069  0.7840
  336ARG    HG1 4928   1.447   5.414   3.906 -1.0212  0.8545 -1.3746
  336ARG    HG2 4929   1.479   5.586   3.951  0.5288  1.5753 -1.1342
  336ARG     CD 4930   1.308   5.564   3.817 -0.0589 -0.4486  0.3851
  336ARG    HD1 4931   1.364   5.555   3.721 -0.4828  1.6486 -0.0908
  336ARG    HD2 4932   1.278   5.671   3.819  1.7322  0.0865  2.3405
  336ARG     NE 4933   1.182   5.486   3.803 -0.4933  0.2801  0.1564
  336ARG     HE 4934   1.170   5.401   3.854  1.0051  0.0760  0.2358
  336ARG     CZ 4935   1.086   5.522   3.713 -0.3047  0.5964  0.0821
  336ARG    NH1 4936   1.101   5.623   3.623 -0.2600 -0.0394 -0.6340
  336ARG   HH11 4937   1.191   5.666   3.626 -0.3383  0.0897  0.0346
  336ARG   HH12 4938   1.039   5.651   3.549  1.3165  2.6548 -1.0630
  336ARG    NH2 4939   0.972   5.447   3.712  0.0509  0.0469  0.1385
  336ARG   HH21 4940   0.974   5.369   3.774 -1.8073  0.4573  0.7903
  336ARG   HH22 4941   0.890   5.461   3.657 -0.6401 -1.7070  0.6454
  336ARG      C 4942   1.196   5.651   4.215 -0.1534  0.1965  0.2374
  336ARG      O 4943   1.077   5.677   4.196 -0.1162 -0.4933 -1.0726
  337LEU      N 4944   1.251   5.631   4.336  0.0539  0.0338  0.1161
  337LEU     HN 4945   1.348   5.608   4.329 -0.2013 -0.7648 -1.1347
  337LEU     CA 4946   1.177   5.620   4.457  0.0679 -0.1794  0.1060
  337LEU     HA 4947   1.111   5.537   4.441 -0.2117  0.1826 -0.6663
  337LEU     CB 4948   1.276   5.576   4.566  0.0674 -0.3148  0.0510
  337LEU    HB1 4949   1.349   5.658   4.584 -0.0164 -0.2863  0.2556
  337LEU    HB2 4950   1.331   5.489   4.523  1.7781  0.5851  0.3140
  337LEU     CG 4951   1.226   5.539   4.707  0.5216 -0.2236  0.2376
  337LEU     HG 4952   1.142   5.606   4.734  2.4631  2.8721 -0.8535
  337LEU    CD1 4953   1.191   5.389   4.704  0.6398 -0.2446 -0.2236
  337LEU   HD11 4954   1.110   5.367   4.631 -0.2545 -0.8603  0.9102
  337LEU   HD12 4955   1.134   5.370   4.798  1.7001 -0.0255  0.4778
  337LEU   HD13 4956   1.281   5.325   4.696 -1.8265 -3.8936 -1.2804
  337LEU    CD2 4957   1.337   5.567   4.810  0.3866 -0.5421  0.4726
  337LEU   HD21 4958   1.363   5.675   4.806 -1.4207 -0.0932 -0.3326
  337LEU   HD22 4959   1.431   5.513   4.787  0.2296 -1.3544  1.6817
  337LEU   HD23 4960   1.292   5.544   4.909 -1.5180  0.8434 -0.0131
  337LEU      C 4961   1.098   5.739   4.500 -0.0079 -0.2852  0.2618
  337LEU      O 4962   0.976   5.743   4.517 -0.0729 -0.3336 -0.1673
  338LEU      N 4963   1.163   5.857   4.491  0.0336 -0.2840  0.5817
  338LEU     HN 4964   1.257   5.866   4.461 -0.7131  2.7320 -1.2934
  338LEU     CA 4965   1.103   5.979   4.534  0.2948  0.2872 -0.6302
  338LEU     HA 4966   1.045   5.952   4.622  1.9555  0.1259  0.4534
  338LEU     CB 4967   1.200   6.079   4.600  0.2443 -0.2740  0.3240
  338LEU    HB1 4968   1.145   6.166   4.643 -0.2764 -0.6290  0.3807
  338LEU    HB2 4969   1.270   6.111   4.519  1.5896  0.2584  1.6582
  338LEU     CG 4970   1.278   6.013   4.714  0.4053 -0.6436  0.0007
  338LEU     HG 4971   1.321   5.919   4.674 -2.5465 -2.2397  0.2942
  338LEU    CD1 4972   1.384   6.120   4.743 -0.0390 -0.0390 -0.5706
  338LEU   HD11 4973   1.432   6.149   4.647 -1.5246 -1.0304 -1.6562
  338LEU   HD12 4974   1.459   6.073   4.811  0.5119  1.1909 -0.3047
  338LEU   HD13 4975   1.350   6.215   4.788  0.0966 -0.6294  0.8324
  338LEU    CD2 4976   1.201   5.985   4.844  0.2976 -0.7057 -0.0764
  338LEU   HD21 4977   1.173   6.081   4.892  0.4986  0.2702 -1.8346
  338LEU   HD22 4978   1.257   5.930   4.923 -1.4117 -0.6748  1.2222
  338LEU   HD23 4979   1.105   5.930   4.835  0.0052 -0.1792 -0.1748
  338LEU      C 4980   1.017   6.049   4.435  0.0569  0.2887 -0.4247
  338LEU      O 4981   0.945   6.141   4.475 -0.4159  0.0754 -0.7734
  339GLY      N 4982   1.009   6.002   4.309  0.2533  0.3002 -0.4413
  339GLY     HN 4983   1.056   5.916   4.286 -3.1173 -1.3343 -1.9226
  339GLY     CA 4984   0.945   6.077   4.206 -0.1313  0.2151 -0.2672
  339GLY    HA1 4985   1.023   6.114   4.141  0.8983  0.6952  1.1856
  339GLY    HA2 4986   0.882   6.156   4.243 -1.4253 -0.8566 -0.0857
  339GLY      C 4987   0.854   5.993   4.123 -0.0878 -0.1625  0.0634
  339GLY      O 4988   0.783   6.055   4.044 -0.5200  0.1448  0.6926
  340PHE      N 4989   0.854   5.859   4.138  0.2968 -0.1591  0.1126
  340PHE     HN 4990   0.926   5.829   4.200 -0.8426  0.7201  1.9635
  340PHE     CA 4991   0.785   5.775   4.045  0.1945 -0.0219  0.0648
  340PHE     HA 4992   0.714   5.841   3.996  0.7376  0.6922  0.2152
  340PHE     CB 4993   0.869   5.709   3.935 -0.1385 -0.3432 -0.0003
  340PHE    HB1 4994   0.807   5.647   3.867 -0.3926  0.2062 -0.2727
  340PHE    HB2 4995   0.954   5.652   3.979 -0.6489  0.7421  2.5515
  340PHE     CG 4996   0.927   5.815   3.849  0.3473 -0.7441 -0.1745
  340PHE    CD1 4997   1.054   5.865   3.868 -0.1238  0.2525  0.4085
  340PHE    HD1 4998   1.106   5.830   3.956 -0.4108  1.5820  1.1374
  340PHE    CE1 4999   1.119   5.954   3.785  0.0788 -0.3193 -0.0461
  340PHE    HE1 5000   1.212   6.002   3.810 -1.0533  1.3038  1.1747
  340PHE     CZ 5001   1.051   5.999   3.674 -0.0738  0.1686  0.2465
  340PHE     HZ 5002   1.094   6.078   3.614  2.7270  0.0002  1.8454
  340PHE    CD2 5003   0.867   5.864   3.735 -0.1264 -0.2719  0.2696
  340PHE    HD2 5004   0.762   5.846   3.720 -0.7548  2.0906  1.4737
  340PHE    CE2 5005   0.926   5.949   3.645 -0.1231  0.0792  0.6037
  340PHE    HE2 5006   0.888   5.971   3.546 -0.2196  0.0280  0.6302
  340PHE      C 5007   0.708   5.670   4.117  0.5093  0.1197  0.6171
  340PHE      O 5008   0.589   5.645   4.098  0.6369 -0.3458  0.4008
  341GLU      N 5009   0.768   5.600   4.214  0.1673 -0.0743  0.6904
  341GLU     HN 5010   0.864   5.617   4.235  0.0098 -0.2133  1.5723
  341GLU     CA 5011   0.706   5.488   4.279 -0.1968 -0.1520  0.2126
  341GLU     HA 5012   0.683   5.417   4.201  1.1357  0.2003 -0.5295
  341GLU     CB 5013   0.807   5.413   4.368  0.1250 -0.2842 -0.2598
  341GLU    HB1 5014   0.770   5.320   4.417  2.1097 -0.4398  1.0665
  341GLU    HB2 5015   0.836   5.482   4.449  1.1461 -0.4799 -0.4414
  341GLU     CG 5016   0.930   5.364   4.291 -0.0779  0.0737 -0.8181
  341GLU    HG1 5017   1.008   5.338   4.366 -2.4049 -1.0740  1.3364
  341GLU    HG2 5018   0.969   5.443   4.222 -0.5465 -0.7144 -2.0225
  341GLU     CD 5019   0.913   5.233   4.216 -0.4111 -0.1635 -0.3307
  341GLU    OE1 5020   0.945   5.121   4.265 -0.5538  0.2134  0.6421
  341GLU    OE2 5021   0.862   5.236   4.101 -0.1670 -0.5304 -0.4539
  341GLU      C 5022   0.582   5.519   4.354 -0.5475  0.1782 -0.5002
  341GLU      O 5023   0.490   5.441   4.328  0.0063 -0.4435 -0.6113
  342PRO      N 5024   0.558   5.615   4.439  0.5046  0.0284 -0.0218
  342PRO     CD 5025   0.660   5.707   4.487  0.9230 -0.3839 -0.1151
  342PRO    HD1 5026   0.704   5.772   4.409  2.4279 -0.1748  0.8712
  342PRO    HD2 5027   0.740   5.658   4.546 -0.1540 -0.3835  1.3972
  342PRO     CA 5028   0.433   5.630   4.507  0.2308 -0.8233 -0.3199
  342PRO     HA 5029   0.388   5.535   4.530 -0.6278 -0.3418  0.0652
  342PRO     CB 5030   0.467   5.712   4.631  0.2568  0.1280 -0.9469
  342PRO    HB1 5031   0.493   5.650   4.719 -1.2694  2.1537  1.0743
  342PRO    HB2 5032   0.382   5.771   4.672  1.5258  0.1439  1.8388
  342PRO     CG 5033   0.583   5.800   4.581  0.2877  0.0355 -1.0390
  342PRO    HG1 5034   0.534   5.872   4.512 -2.3384 -0.4911  0.1508
  342PRO    HG2 5035   0.636   5.847   4.666 -0.9811  1.0545 -0.7712
  342PRO      C 5036   0.332   5.706   4.427  0.2829  0.5218  0.8509
  342PRO      O 5037   0.227   5.741   4.481 -0.0704  0.6669  0.0782
  343PHE      N 5038   0.362   5.746   4.303 -0.4548 -0.3582  0.3775
  343PHE     HN 5039   0.459   5.731   4.285 -0.7599 -2.3217  0.1075
  343PHE     CA 5040   0.281   5.818   4.209  0.3014 -0.3845 -0.3043
  343PHE     HA 5041   0.202   5.869   4.262  3.0073  1.8243  1.9361
  343PHE     CB 5042   0.359   5.925   4.130  0.2221 -0.1356 -0.0501
  343PHE    HB1 5043   0.305   5.968   4.044 -1.9316  1.3605  1.9381
  343PHE    HB2 5044   0.453   5.879   4.091  0.8536  0.1119  1.1173
  343PHE     CG 5045   0.387   6.047   4.210 -0.2182 -0.0301 -0.0547
  343PHE    CD1 5046   0.506   6.069   4.275  0.0818 -0.2561 -0.5163
  343PHE    HD1 5047   0.579   5.993   4.296 -0.5520  0.0847  4.1009
  343PHE    CE1 5048   0.523   6.182   4.352  0.5112 -0.2441 -0.6253
  343PHE    HE1 5049   0.615   6.206   4.403 -0.9845  0.2817  2.0354
  343PHE     CZ 5050   0.432   6.285   4.348  0.2773 -0.4432 -0.4273
  343PHE     HZ 5051   0.455   6.379   4.396 -3.1980  1.3156 -1.8383
  343PHE    CD2 5052   0.293   6.148   4.210 -0.5621 -0.3501  0.1913
  343PHE    HD2 5053   0.195   6.135   4.165 -1.4646  1.9864  1.3524
  343PHE    CE2 5054   0.313   6.262   4.283 -0.0859 -0.4545  0.2298
  343PHE    HE2 5055   0.223   6.322   4.277 -0.2288 -0.7609 -0.8509
  343PHE      C 5056   0.221   5.729   4.106 -0.4808 -0.5863  0.3211
  343PHE      O 5057   0.294   5.650   4.046 -0.1203 -0.2351  0.2971
  344SER      N 5058   0.092   5.743   4.070 -0.3359  0.0383  0.0472
  344SER     HN 5059   0.037   5.823   4.092  0.9368  0.7961  0.5597
  344SER     CA 5060   0.024   5.658   3.977  0.2140 -0.5834  0.2042
  344SER     HA 5061   0.036   5.557   4.012  1.7201 -1.2931 -2.1262
  344SER     CB 5062  -0.125   5.695   3.979  0.4097  0.2324  0.2510
  344SER    HB1 5063  -0.145   5.798   3.943 -1.9286 -1.3989 -3.8408
  344SER    HB2 5064  -0.174   5.679   4.078 -0.3797 -3.1428 -0.5580
  344SER     OG 5065  -0.199   5.612   3.890  0.5642  0.0996  0.2464
  344SER    HG1 5066  -0.235   5.545   3.948  1.4162 -1.6989 -1.2087
  344SER      C 5067   0.080   5.666   3.839 -0.3241 -0.1733  0.0028
  344SER      O 5068   0.074   5.768   3.771  0.6693 -0.2237 -0.1767
  345GLN      N 5069   0.139   5.555   3.790  0.1158  0.1827 -0.2851
  345GLN     HN 5070   0.138   5.474   3.848 -0.4076  0.4438  0.0837
  345GLN     CA 5071   0.195   5.549   3.659  0.0562 -0.0530 -0.2998
  345GLN     HA 5072   0.233   5.645   3.628  0.6505 -0.0721  0.3499
  345GLN     CB 5073   0.307   5.443   3.660 -0.0235 -0.1413 -0.5449
  345GLN    HB1 5074   0.345   5.426   3.557 -0.8120 -0.6804 -0.7603
  345GLN    HB2 5075   0.246   5.361   3.704  0.4481  0.3149  1.0186
  345GLN     CG 5076   0.418   5.468   3.762  0.1539  0.0510 -0.7854
  345GLN    HG1 5077   0.503   5.400   3.741  1.2437  0.1324  2.6689
  345GLN    HG2 5078   0.389   5.459   3.869  2.1914  1.8194  0.0088
  345GLN     CD 5079   0.463   5.609   3.727 -0.1122  0.2105 -0.4832
  345GLN    OE1 5080   0.521   5.623   3.620  1.2515  0.2510  0.2339
  345GLN    NE2 5081   0.448   5.708   3.820  0.1611 -0.5167  0.3486
  345GLN   HE21 5082   0.468   5.802   3.792  1.0365 -1.1363 -1.2861
  345GLN   HE22 5083   0.412   5.677   3.908  0.2917 -0.0867  0.5532
  345GLN      C 5084   0.098   5.509   3.554 -0.0199 -0.7825  0.0407
  345GLN      O 5085   0.136   5.477   3.441 -0.1759  0.3187 -0.3350
  346ARG      N 5086  -0.033   5.508   3.586  0.0699 -0.1958  0.4204
  346ARG     HN 5087  -0.056   5.536   3.679  0.9890 -1.9038  1.2004
  346ARG     CA 5088  -0.137   5.449   3.509  0.2605  0.0210 -0.0087
  346ARG     HA 5089  -0.105   5.349   3.483 -1.8787 -0.6308 -0.3651
  346ARG     CB 5090  -0.260   5.421   3.598  0.3071  0.3843  0.1700
  346ARG    HB1 5091  -0.345   5.396   3.531 -0.7398 -2.0257  2.2370
  346ARG    HB2 5092  -0.289   5.522   3.634  0.0888  1.9188 -3.7757
  346ARG     CG 5093  -0.253   5.318   3.710 -0.2707  0.2031  0.0392
  346ARG    HG1 5094  -0.354   5.302   3.755 -0.3790 -1.3778 -0.6756
  346ARG    HG2 5095  -0.187   5.365   3.785  0.9666  0.9475 -1.4621
  346ARG     CD 5096  -0.205   5.176   3.680 -0.3023  0.1978  0.0121
  346ARG    HD1 5097  -0.103   5.178   3.635 -0.1617  0.7692  0.3568
  346ARG    HD2 5098  -0.270   5.120   3.610  1.5545 -0.0115 -1.6216
  346ARG     NE 5099  -0.203   5.114   3.816 -0.5280 -0.2821 -0.2012
  346ARG     HE 5100  -0.185   5.159   3.903 -0.0728 -2.2718  0.7778
  346ARG     CZ 5101  -0.207   4.978   3.821 -0.0252 -0.2841  0.1506
  346ARG    NH1 5102  -0.188   4.888   3.720 -0.0435 -0.1288  0.0082
  346ARG   HH11 5103  -0.172   4.914   3.625  0.2214 -0.1952  0.0339
  346ARG   HH12 5104  -0.159   4.796   3.748 -1.1955 -0.9338 -1.3188
  346ARG    NH2 5105  -0.215   4.933   3.950 -0.1615  0.0136  0.2454
  346ARG   HH21 5106  -0.203   5.003   4.020  3.6493 -1.5493  1.4067
  346ARG   HH22 5107  -0.198   4.838   3.977  0.2956 -0.5895 -1.9293
  346ARG      C 5108  -0.177   5.523   3.386 -0.0659 -0.0767  0.0376
  346ARG      O 5109  -0.213   5.468   3.282  0.5231  0.1884 -0.3112
  347LYS      N 5110  -0.183   5.657   3.395  0.1542 -0.0604 -0.0713
  347LYS     HN 5111  -0.182   5.702   3.484 -0.4271 -0.3082  0.0632
  347LYS     CA 5112  -0.217   5.741   3.284 -0.2530  0.0516  0.1359
  347LYS     HA 5113  -0.293   5.697   3.221 -0.9028  1.6207 -0.2069
  347LYS     CB 5114  -0.276   5.867   3.349  0.0243  0.2441  0.0145
  347LYS    HB1 5115  -0.193   5.924   3.396  0.0853 -0.9329  1.3764
  347LYS    HB2 5116  -0.341   5.845   3.436  0.7900 -0.0062  0.5355
  347LYS     CG 5117  -0.349   5.960   3.252  0.1697  0.4322  0.0837
  347LYS    HG1 5118  -0.429   5.910   3.193 -0.3439 -0.4731  1.5148
  347LYS    HG2 5119  -0.282   5.984   3.166  0.5699 -1.7087 -0.2522
  347LYS     CD 5120  -0.399   6.088   3.319 -0.5446 -0.0330  0.4527
  347LYS    HD1 5121  -0.444   6.049   3.413 -0.3687 -0.2662  0.4402
  347LYS    HD2 5122  -0.476   6.138   3.257 -0.9688 -0.5221  0.5779
  347LYS     CE 5123  -0.288   6.189   3.347 -0.3662 -0.1361  0.1185
  347LYS    HE1 5124  -0.205   6.135   3.397 -0.9323 -1.3913 -0.2719
  347LYS    HE2 5125  -0.331   6.266   3.414  2.1966  1.4888  0.0527
  347LYS     NZ 5126  -0.250   6.255   3.220 -0.4349  0.1275  0.2341
  347LYS    HZ1 5127  -0.195   6.194   3.157 -0.5545  0.2837 -0.0262
  347LYS    HZ2 5128  -0.183   6.328   3.250 -2.6827  2.0961  0.7990
  347LYS    HZ3 5129  -0.334   6.301   3.178 -0.7008 -0.5061  0.0598
  347LYS      C 5130  -0.111   5.774   3.180 -0.4483  0.5465  0.0920
  347LYS    OT1 5131  -0.144   5.770   3.062 -0.2848  0.3826  0.0501
  347LYS    OT2 5132   0.010   5.795   3.232 -0.1147 -0.1916 -0.3509
  347LYS     CT 5133   0.107   5.821   3.130 -0.3163  0.4388 -0.3858
  347LYS    HT1 5134   0.131   5.728   3.076  0.7781 -0.4879  1.5912
  347LYS    HT2 5135   0.203   5.855   3.174 -0.1904  0.1172 -0.4119
  347LYS    HT3 5136   0.069   5.899   3.059  0.8880  1.9701  0.5843
  348CHL1    C3 5137   6.031   7.387   7.476 -0.7711  0.3713  0.3794
  348CHL1    H3 5138   5.939   7.403   7.416 -0.5995  0.4215  0.1294
  348CHL1    O3 5139   6.011   7.358   7.614 -0.2088  0.0791  0.4042
  348CHL1   H3' 5140   5.989   7.441   7.656  0.6429  2.0236 -2.6418
  348CHL1    C4 5141   6.118   7.282   7.405 -0.1543  0.7465  0.5671
  348CHL1   H4A 5142   6.209   7.256   7.463  0.6161  0.3746 -0.7739
  348CHL1   H4B 5143   6.063   7.185   7.406  0.3750  0.4151 -0.7524
  348CHL1    C5 5144   6.147   7.327   7.265 -0.6825 -0.0152  0.2025
  348CHL1    C6 5145   6.116   7.252   7.159 -0.0735 -0.1856  0.1410
  348CHL1    H6 5146   6.075   7.150   7.172 -1.0422  0.0782 -0.6259
  348CHL1    C7 5147   6.141   7.295   7.017 -0.2278  0.3141  0.2633
  348CHL1   H7A 5148   6.193   7.222   6.951  1.3218  0.8724  0.8469
  348CHL1   H7B 5149   6.039   7.311   6.975  0.1018  3.7352  0.5603
  348CHL1    C8 5150   6.237   7.414   7.000 -0.0661  0.1740  0.1855
  348CHL1    H8 5151   6.336   7.365   7.011 -0.0310  0.2272  0.1010
  348CHL1   C14 5152   6.220   7.481   6.867  0.0872 -0.2006 -0.0264
  348CHL1   H14 5153   6.115   7.517   6.860 -0.1053 -1.0260 -2.1978
  348CHL1   C15 5154   6.240   7.390   6.745  0.9486  0.1562 -0.1596
  348CHL1  H15A 5155   6.335   7.332   6.742 -0.4216 -2.2801  0.9996
  348CHL1  H15B 5156   6.159   7.316   6.730  1.7119 -0.9552  0.9395
  348CHL1   C16 5157   6.264   7.485   6.628 -0.2142 -0.0396 -0.5723
  348CHL1  H16A 5158   6.361   7.463   6.578  0.8849  1.7244  0.6706
  348CHL1  H16B 5159   6.185   7.492   6.551 -0.2333  0.7487 -0.4921
  348CHL1   C17 5160   6.279   7.625   6.690 -0.1411 -0.1975 -0.2338
  348CHL1   H17 5161   6.180   7.675   6.691  1.3229  2.9835 -0.8252
  348CHL1   C13 5162   6.306   7.600   6.836 -0.5944  0.2922 -0.0596
  348CHL1   C18 5163   6.452   7.551   6.843 -0.5026  0.6485  0.6231
  348CHL1  H18A 5164   6.513   7.638   6.810 -0.8772  0.3837 -0.8484
  348CHL1  H18B 5165   6.480   7.529   6.948 -0.3514  0.9607  0.6501
  348CHL1  H18C 5166   6.474   7.461   6.781  1.8717  0.5085  1.5577
  348CHL1   C12 5167   6.268   7.704   6.942  0.3314  0.4053  0.1776
  348CHL1  H12A 5168   6.331   7.794   6.932  1.4724 -0.6587 -3.6180
  348CHL1  H12B 5169   6.161   7.734   6.936 -0.0399 -0.0643  2.9076
  348CHL1   C11 5170   6.289   7.646   7.082  0.1617  0.0424  0.0534
  348CHL1  H11A 5171   6.398   7.641   7.102 -0.3915 -1.1056  3.4493
  348CHL1  H11B 5172   6.245   7.719   7.154 -0.7717  0.7314 -1.1762
  348CHL1    C9 5173   6.216   7.513   7.110 -0.2601  0.2722  0.0624
  348CHL1    H9 5174   6.113   7.553   7.105  0.0328  0.9654 -0.5981
  348CHL1   C10 5175   6.210   7.463   7.252  0.3239 -0.5136 -0.1862
  348CHL1   C19 5176   6.354   7.441   7.302  0.1410 -0.9783  0.1459
  348CHL1  H19A 5177   6.418   7.530   7.282  0.2856 -1.3181 -0.9490
  348CHL1  H19B 5178   6.354   7.415   7.410  0.4301 -0.7496  0.2025
  348CHL1  H19C 5179   6.408   7.361   7.247  0.7923 -0.4768  0.0323
  348CHL1    C1 5180   6.141   7.572   7.334  0.2190 -0.6008 -0.1587
  348CHL1   H1A 5181   6.208   7.658   7.356  0.3689 -0.8245  0.2738
  348CHL1   H1B 5182   6.044   7.607   7.291 -0.3514 -1.5345  0.3249
  348CHL1    C2 5183   6.100   7.524   7.474 -0.5580  0.2579 -0.0824
  348CHL1   H2A 5184   6.026   7.597   7.515  0.5006  0.0747  2.3082
  348CHL1   H2B 5185   6.192   7.526   7.535  0.0108  0.9750 -0.9203
  348CHL1   C20 5186   6.363   7.716   6.605 -0.3911  0.1347 -0.1290
  348CHL1   H20 5187   6.453   7.656   6.577 -1.4056 -0.0874 -3.2586
  348CHL1   C21 5188   6.383   7.853   6.672 -0.3705  0.0271  0.0860
  348CHL1  H21A 5189   6.279   7.891   6.684 -0.3431  0.8643 -1.9386
  348CHL1  H21B 5190   6.438   7.930   6.615  0.1015 -0.6430 -0.3725
  348CHL1  H21C 5191   6.431   7.853   6.772 -0.8498  0.5002  0.3222
  348CHL1   C22 5192   6.304   7.749   6.467  0.0846 -0.0823 -0.3880
  348CHL1  H22A 5193   6.235   7.666   6.440 -0.5304  0.1349  0.4499
  348CHL1  H22B 5194   6.240   7.839   6.479 -1.1207 -0.9928  0.3358
  348CHL1   C23 5195   6.402   7.760   6.351 -0.1531  0.2100 -0.5616
  348CHL1  H23A 5196   6.488   7.690   6.354  2.0102  2.6670 -0.6569
  348CHL1  H23B 5197   6.345   7.729   6.260 -1.0315 -2.5044  0.8119
  348CHL1   C24 5198   6.477   7.894   6.347  0.3110 -0.0131  0.3640
  348CHL1  H24A 5199   6.392   7.963   6.366 -0.2776 -0.4037 -0.7548
  348CHL1  H24B 5200   6.550   7.914   6.428 -1.6677  1.5825  1.8556
  348CHL1   C25 5201   6.529   7.925   6.205  0.1275  0.2247  0.3471
  348CHL1   H25 5202   6.455   7.901   6.127  1.4673 -0.7688 -0.6819
  348CHL1   C26 5203   6.572   8.072   6.200  0.3144  0.1662  0.2110
  348CHL1  H26A 5204   6.638   8.087   6.112  1.5228 -3.3173  0.3694
  348CHL1  H26B 5205   6.479   8.132   6.196  0.2308 -0.0389 -1.6733
  348CHL1  H26C 5206   6.629   8.093   6.294  1.4900  0.3052 -0.5108
  348CHL1   C27 5207   6.647   7.831   6.174  0.1215  0.2005  0.3945
  348CHL1  H27A 5208   6.727   7.845   6.251  0.6513  4.0303 -0.6277
  348CHL1  H27B 5209   6.617   7.724   6.174  1.4822 -0.2372 -1.3498
  348CHL1  H27C 5210   6.688   7.850   6.072  0.4898 -1.2069  0.2634
  349CHL1    C3 5211   3.987   7.212   7.946  0.4955 -0.4499 -0.1200
  349CHL1    H3 5212   3.978   7.105   7.976  1.0590 -1.1149 -2.1308
  349CHL1    O3 5213   4.075   7.286   8.029  0.1016  0.0869 -0.1786
  349CHL1   H3' 5214   4.044   7.377   8.036 -0.1641 -0.0696  0.8918
  349CHL1    C4 5215   4.039   7.227   7.802  0.0460 -0.7466 -0.3157
  349CHL1   H4A 5216   4.063   7.333   7.780 -2.6095 -0.8654 -5.2572
  349CHL1   H4B 5217   4.140   7.180   7.800  0.3059 -0.1803 -0.6315
  349CHL1    C5 5218   3.951   7.170   7.694 -0.3874 -0.3302 -0.1818
  349CHL1    C6 5219   3.993   7.079   7.605  0.0649 -0.1768 -0.1299
  349CHL1    H6 5220   4.099   7.052   7.610 -0.0068 -0.2729  1.2241
  349CHL1    C7 5221   3.909   7.008   7.503 -0.1377  0.3657 -0.3457
  349CHL1   H7A 5222   3.967   7.012   7.408  1.1224 -1.0735  0.3143
  349CHL1   H7B 5223   3.905   6.899   7.523  3.0303 -0.3761 -2.8234
  349CHL1    C8 5224   3.767   7.068   7.496  0.0481  0.8240 -0.2285
  349CHL1    H8 5225   3.769   7.161   7.437 -0.5762  0.3937 -0.9419
  349CHL1   C14 5226   3.665   6.978   7.433  0.0987  0.4561  0.2067
  349CHL1   H14 5227   3.653   6.892   7.503 -4.5576  0.8016  0.1574
  349CHL1   C15 5228   3.704   6.895   7.310 -0.2645  0.2597  0.2222
  349CHL1  H15A 5229   3.763   6.961   7.243  1.2052 -0.8036  0.4309
  349CHL1  H15B 5230   3.763   6.809   7.350 -3.1580 -2.2282 -0.4729
  349CHL1   C16 5231   3.574   6.856   7.238 -0.1178  0.4392 -0.1401
  349CHL1  H16A 5232   3.577   6.883   7.130 -1.5835  1.2746  0.0033
  349CHL1  H16B 5233   3.566   6.746   7.249 -0.6449  0.6217  1.6844
  349CHL1   C17 5234   3.464   6.929   7.317 -0.2335 -0.1705  0.2603
  349CHL1   H17 5235   3.442   6.854   7.397 -1.6769  1.2518  1.2666
  349CHL1   C13 5236   3.531   7.037   7.397 -0.0873 -0.0812  0.0160
  349CHL1   C18 5237   3.540   7.156   7.301 -0.2633  0.0883  0.2099
  349CHL1  H18A 5238   3.589   7.239   7.357  1.6281 -0.9051  0.1213
  349CHL1  H18B 5239   3.608   7.124   7.219  1.2587 -0.5915  1.6847
  349CHL1  H18C 5240   3.443   7.181   7.253 -0.6359 -1.5135  0.0820
  349CHL1   C12 5241   3.473   7.078   7.533  1.0951 -0.5592  0.6781
  349CHL1  H12A 5242   3.384   7.132   7.496  0.4013 -0.4549  2.4281
  349CHL1  H12B 5243   3.439   6.987   7.587 -1.2969  0.4370  0.9806
  349CHL1   C11 5244   3.569   7.174   7.603  0.1328  0.6313  0.3900
  349CHL1  H11A 5245   3.562   7.278   7.564  1.1673  0.4447 -0.3118
  349CHL1  H11B 5246   3.530   7.190   7.706 -0.4812 -0.9025  0.4299
  349CHL1    C9 5247   3.711   7.120   7.625  0.0593  0.2762  0.0027
  349CHL1    H9 5248   3.692   7.034   7.692 -0.2559 -0.0901 -0.5491
  349CHL1   C10 5249   3.805   7.205   7.705 -0.2060  0.2922  0.2994
  349CHL1   C19 5250   3.797   7.349   7.652 -0.2882  0.1325 -0.1219
  349CHL1  H19A 5251   3.817   7.360   7.543  2.4996  2.1774  0.4753
  349CHL1  H19B 5252   3.699   7.396   7.673 -0.8986 -0.0591 -2.3396
  349CHL1  H19C 5253   3.879   7.413   7.691  0.7591 -1.1686 -0.1083
  349CHL1    C1 5254   3.764   7.191   7.853  0.0548  0.0873  0.3537
  349CHL1   H1A 5255   3.660   7.230   7.853  1.3421  3.9382 -0.5114
  349CHL1   H1B 5256   3.761   7.084   7.882 -0.8362  0.0461  0.1383
  349CHL1    C2 5257   3.844   7.267   7.958  0.6384 -0.1180  0.0634
  349CHL1   H2A 5258   3.813   7.245   8.063  1.3930 -3.6335 -0.3319
  349CHL1   H2B 5259   3.849   7.373   7.926  1.9936 -0.9136 -2.6863
  349CHL1   C20 5260   3.334   6.955   7.248  0.1339 -0.2442 -0.4647
  349CHL1   H20 5261   3.289   7.052   7.278  1.1814  0.8126 -2.1405
  349CHL1   C21 5262   3.222   6.858   7.291 -0.4608  0.3504 -0.6548
  349CHL1  H21A 5263   3.243   6.760   7.243  1.5354 -0.8174  2.2826
  349CHL1  H21B 5264   3.119   6.894   7.271 -0.5586 -0.8765 -2.6079
  349CHL1  H21C 5265   3.217   6.829   7.398 -1.6861  0.3522 -0.6956
  349CHL1   C22 5266   3.339   6.980   7.096  0.0416 -0.2682 -0.4711
  349CHL1  H22A 5267   3.408   7.059   7.060  1.0284 -0.7433  0.3471
  349CHL1  H22B 5268   3.378   6.886   7.053 -1.5804 -1.2850  0.1560
  349CHL1   C23 5269   3.204   6.999   7.026 -0.2826  0.3383  0.3023
  349CHL1  H23A 5270   3.154   6.900   7.035  0.4473 -0.1256 -0.5683
  349CHL1  H23B 5271   3.160   7.073   7.097  0.8937 -0.1583  1.5942
  349CHL1   C24 5272   3.222   7.033   6.878 -0.1200  0.2167  0.2936
  349CHL1  H24A 5273   3.265   7.134   6.865  3.5300 -1.2869 -0.4945
  349CHL1  H24B 5274   3.292   6.963   6.828  0.3279 -1.1422  2.6588
  349CHL1   C25 5275   3.097   7.002   6.794  0.1612 -0.1261 -0.0008
  349CHL1   H25 5276   3.088   6.891   6.799  4.3515 -0.6813 -1.0249
  349CHL1   C26 5277   2.974   7.069   6.857  0.2609 -0.1359  0.2043
  349CHL1  H26A 5278   2.880   7.042   6.804 -0.1344  1.2520  0.1362
  349CHL1  H26B 5279   2.940   7.048   6.961 -2.1042 -3.2038 -1.0242
  349CHL1  H26C 5280   2.986   7.175   6.825 -0.7253 -0.8110 -2.7504
  349CHL1   C27 5281   3.126   7.046   6.649 -0.1514  0.0212 -0.0187
  349CHL1  H27A 5282   3.160   7.152   6.652  0.5264 -0.1247 -1.7930
  349CHL1  H27B 5283   3.202   6.978   6.606 -1.1205  0.4385 -2.5555
  349CHL1  H27C 5284   3.030   7.044   6.593 -0.3228  1.3633  0.1922
  350CHL1    C3 5285   4.588   7.306   7.782 -0.0421 -0.3750  0.4634
  350CHL1    H3 5286   4.546   7.214   7.827  1.1820 -0.5749  1.2484
  350CHL1    O3 5287   4.689   7.367   7.860  0.2148  0.3013 -0.3792
  350CHL1   H3' 5288   4.759   7.304   7.843 -1.0739 -1.3784  0.2768
  350CHL1    C4 5289   4.642   7.285   7.639 -0.5434 -0.2261  0.2523
  350CHL1   H4A 5290   4.695   7.377   7.608  0.3282 -0.7798  0.0779
  350CHL1   H4B 5291   4.717   7.205   7.654  0.2083  0.6044  1.0026
  350CHL1    C5 5292   4.530   7.242   7.548 -0.3820 -0.6842  0.2670
  350CHL1    C6 5293   4.541   7.125   7.484 -0.2202  0.0438 -1.0662
  350CHL1    H6 5294   4.628   7.060   7.500 -0.8276 -0.4862  0.1538
  350CHL1    C7 5295   4.455   7.071   7.373 -0.3509 -0.3396 -0.7774
  350CHL1   H7A 5296   4.521   7.051   7.286  2.9915  1.7869  1.0563
  350CHL1   H7B 5297   4.422   6.973   7.415  1.4257 -0.6287  0.0650
  350CHL1    C8 5298   4.361   7.186   7.332  0.0747  0.0948 -0.5455
  350CHL1    H8 5299   4.422   7.259   7.274 -1.0944  0.9263 -0.7472
  350CHL1   C14 5300   4.246   7.130   7.254  0.0697  0.2160 -0.6247
  350CHL1   H14 5301   4.191   7.072   7.332  1.1629 -1.6084 -1.1495
  350CHL1   C15 5302   4.281   7.034   7.139  0.4692 -0.4524  0.0493
  350CHL1  H15A 5303   4.366   7.080   7.086  0.1810  2.8412  2.1689
  350CHL1  H15B 5304   4.317   6.938   7.184  1.1518 -1.3887 -2.3423
  350CHL1   C16 5305   4.154   7.033   7.055  0.1884  0.3722  0.4605
  350CHL1  H16A 5306   4.165   7.069   6.950 -1.2143  1.1993  0.5655
  350CHL1  H16B 5307   4.101   6.935   7.053 -0.2445  0.5831  1.1640
  350CHL1   C17 5308   4.059   7.137   7.117 -0.1168  0.1061  0.4425
  350CHL1   H17 5309   3.990   7.081   7.184 -1.2110 -1.2774 -1.7014
  350CHL1   C13 5310   4.148   7.228   7.196 -0.1383  0.4358  0.0920
  350CHL1   C18 5311   4.224   7.324   7.103 -0.2453  0.1260 -0.3152
  350CHL1  H18A 5312   4.304   7.387   7.148 -1.9548  4.1035 -2.3806
  350CHL1  H18B 5313   4.269   7.269   7.017  2.1309  1.6067 -0.0945
  350CHL1  H18C 5314   4.153   7.403   7.070 -0.8473  0.1439  0.9626
  350CHL1   C12 5315   4.084   7.302   7.315 -0.1863  0.4748  0.0418
  350CHL1  H12A 5316   4.024   7.393   7.292  1.8339  2.5146  2.3024
  350CHL1  H12B 5317   4.019   7.224   7.359  0.3144 -0.0964 -0.2226
  350CHL1   C11 5318   4.190   7.353   7.413  0.1754 -0.4054  0.1122
  350CHL1  H11A 5319   4.234   7.431   7.347 -0.7832 -0.0632 -0.1491
  350CHL1  H11B 5320   4.134   7.400   7.496  1.3217  0.7961  0.2264
  350CHL1    C9 5321   4.308   7.261   7.450  0.2221 -0.4443 -0.1286
  350CHL1    H9 5322   4.260   7.188   7.518  0.8019 -0.0826  0.6866
  350CHL1   C10 5323   4.412   7.334   7.530 -0.1827 -0.4076  0.3656
  350CHL1   C19 5324   4.457   7.463   7.460  0.6355 -0.7164  0.3160
  350CHL1  H19A 5325   4.480   7.462   7.351 -0.7210  2.1988 -0.0678
  350CHL1  H19B 5326   4.373   7.534   7.466  0.1146 -1.3798  1.0047
  350CHL1  H19C 5327   4.547   7.500   7.514 -0.8838  1.6356  1.3748
  350CHL1    C1 5328   4.367   7.355   7.676 -0.5440  0.3732  0.1492
  350CHL1   H1A 5329   4.277   7.418   7.684  0.6055  1.9821  1.0049
  350CHL1   H1B 5330   4.337   7.255   7.715 -1.1362  0.5816  0.2343
  350CHL1    C2 5331   4.469   7.403   7.779 -0.0466 -0.3899  0.0269
  350CHL1   H2A 5332   4.418   7.432   7.874  1.7398  2.1046  0.3413
  350CHL1   H2B 5333   4.501   7.505   7.748 -1.0828  0.2094  0.8557
  350CHL1   C20 5334   3.976   7.197   7.008  0.4714 -0.0431 -0.0918
  350CHL1   H20 5335   4.030   7.264   6.937  0.7349  0.4273  0.5472
  350CHL1   C21 5336   3.859   7.269   7.078  0.1323 -0.2723 -0.4155
  350CHL1  H21A 5337   3.777   7.293   7.007  0.1649  0.6291 -0.1571
  350CHL1  H21B 5338   3.895   7.366   7.119  1.0488  0.7529 -3.3715
  350CHL1  H21C 5339   3.814   7.204   7.156 -0.7338 -0.3737 -0.9815
  350CHL1   C22 5340   3.908   7.095   6.915 -0.0428 -0.0468  0.2818
  350CHL1  H22A 5341   3.835   7.153   6.855  1.4514  0.8709 -0.7330
  350CHL1  H22B 5342   3.982   7.048   6.847 -1.1957 -2.4906  0.5834
  350CHL1   C23 5343   3.826   6.980   6.975 -0.1183 -0.3559 -0.4029
  350CHL1  H23A 5344   3.878   6.920   7.053  0.4154  0.6231  0.0113
  350CHL1  H23B 5345   3.736   7.025   7.022 -0.2331 -1.5590  0.5591
  350CHL1   C24 5346   3.795   6.870   6.873  0.3737 -0.4154 -0.4880
  350CHL1  H24A 5347   3.892   6.827   6.838  1.1878 -0.4013  1.5881
  350CHL1  H24B 5348   3.729   6.791   6.914 -1.1281  0.5592 -0.9570
  350CHL1   C25 5349   3.719   6.931   6.754  0.0038  0.0666 -0.0073
  350CHL1   H25 5350   3.780   7.006   6.699 -0.4641  0.0366 -0.5686
  350CHL1   C26 5351   3.692   6.827   6.645  0.7179 -0.6268  0.4669
  350CHL1  H26A 5352   3.788   6.782   6.611  0.1016 -1.5546 -0.1085
  350CHL1  H26B 5353   3.627   6.746   6.685  0.8115 -1.0190 -0.1516
  350CHL1  H26C 5354   3.635   6.876   6.563 -0.9427 -3.1732 -0.0239
  350CHL1   C27 5355   3.579   6.982   6.792 -0.5321 -0.9938 -0.5401
  350CHL1  H27A 5356   3.594   7.081   6.840  1.3060 -1.5282  0.0682
  350CHL1  H27B 5357   3.516   7.003   6.703 -1.2638 -0.4053  0.0957
  350CHL1  H27C 5358   3.523   6.906   6.851  0.9121  0.2315  2.6016
  351CHL1    C3 5359   1.387   6.481   7.706  0.1728 -0.5036 -0.5111
  351CHL1    H3 5360   1.289   6.429   7.696 -0.2631  0.3828 -0.9492
  351CHL1    O3 5361   1.412   6.475   7.846 -0.8614  0.5048 -0.2704
  351CHL1   H3' 5362   1.445   6.564   7.863  0.9787 -0.3131  0.6912
  351CHL1    C4 5363   1.498   6.409   7.628  0.1129 -0.9424 -0.1948
  351CHL1   H4A 5364   1.595   6.455   7.657 -0.1463 -0.5623  0.0713
  351CHL1   H4B 5365   1.497   6.304   7.664  0.0964 -1.1948 -0.9019
  351CHL1    C5 5366   1.482   6.431   7.480  0.3808  0.2226 -0.0603
  351CHL1    C6 5367   1.477   6.321   7.403 -0.3220 -0.0891  0.4090
  351CHL1    H6 5368   1.493   6.225   7.452  1.3802 -1.0698 -1.8403
  351CHL1    C7 5369   1.456   6.320   7.254  0.4335  0.0876  0.2965
  351CHL1   H7A 5370   1.524   6.255   7.195  1.0921  1.0101  0.0152
  351CHL1   H7B 5371   1.352   6.286   7.233  0.1335  0.1660  1.5639
  351CHL1    C8 5372   1.466   6.460   7.192 -0.1950 -0.1300 -0.3100
  351CHL1    H8 5373   1.574   6.480   7.176  0.5104 -1.4816  2.1953
  351CHL1   C14 5374   1.401   6.455   7.057 -0.4728 -0.0484 -0.1809
  351CHL1   H14 5375   1.295   6.438   7.089 -0.6789  1.0595 -0.2585
  351CHL1   C15 5376   1.451   6.353   6.953  0.1397  0.1644 -0.0963
  351CHL1  H15A 5377   1.562   6.353   6.962  0.0111 -0.9324  2.2438
  351CHL1  H15B 5378   1.420   6.246   6.964  1.9643 -0.5584 -1.4947
  351CHL1   C16 5379   1.409   6.414   6.820  0.1154  0.0534 -0.1392
  351CHL1  H16A 5380   1.503   6.414   6.761 -0.0483 -1.3198 -0.4483
  351CHL1  H16B 5381   1.331   6.367   6.756 -2.1067  0.3618  2.1991
  351CHL1   C17 5382   1.342   6.546   6.859  0.0994  0.0655 -0.2061
  351CHL1   H17 5383   1.240   6.515   6.893  0.2378  1.1587  1.3434
  351CHL1   C13 5384   1.408   6.587   6.987  0.2152 -0.1009 -0.2126
  351CHL1   C18 5385   1.550   6.643   6.965 -0.0752  1.0271  0.6689
  351CHL1  H18A 5386   1.536   6.743   6.919 -0.7637  0.9725  0.7387
  351CHL1  H18B 5387   1.603   6.645   7.062  1.5412 -0.2937 -0.1403
  351CHL1  H18C 5388   1.604   6.575   6.895 -0.5395 -0.2812  1.5379
  351CHL1   C12 5389   1.333   6.691   7.072 -0.0383 -0.3395 -0.1459
  351CHL1  H12A 5390   1.326   6.793   7.029 -0.3846  0.1120  0.9433
  351CHL1  H12B 5391   1.226   6.666   7.091 -0.0774  1.2404  1.9447
  351CHL1   C11 5392   1.392   6.705   7.212 -0.7512  0.0095  0.1253
  351CHL1  H11A 5393   1.489   6.757   7.202 -0.6163 -0.7386 -4.1067
  351CHL1  H11B 5394   1.331   6.768   7.280  1.6010  0.3539  2.0574
  351CHL1    C9 5395   1.412   6.569   7.281  0.6215  0.0954 -0.0892
  351CHL1    H9 5396   1.305   6.543   7.289  0.3477  0.8934 -0.9579
  351CHL1   C10 5397   1.462   6.568   7.423 -0.4322  0.2552  0.2866
  351CHL1   C19 5398   1.605   6.624   7.429 -0.3577  0.1266 -0.2188
  351CHL1  H19A 5399   1.633   6.636   7.536  1.4035 -3.5390 -0.1091
  351CHL1  H19B 5400   1.683   6.564   7.379 -0.8909  0.5183 -1.5634
  351CHL1  H19C 5401   1.606   6.728   7.390  0.7763  1.5818  3.2363
  351CHL1    C1 5402   1.360   6.635   7.517 -0.7025 -0.1192  0.2611
  351CHL1   H1A 5403   1.348   6.739   7.482  0.1319 -0.1158 -0.0192
  351CHL1   H1B 5404   1.261   6.586   7.500 -1.0176  0.0696  1.4616
  351CHL1    C2 5405   1.387   6.630   7.667  0.3073 -0.3465  0.0782
  351CHL1   H2A 5406   1.315   6.682   7.734  0.5772 -0.3631  0.3868
  351CHL1   H2B 5407   1.487   6.675   7.685  0.3409  0.7015 -2.4309
  351CHL1   C20 5408   1.323   6.644   6.747 -0.9324  0.1433  0.0227
  351CHL1   H20 5409   1.314   6.739   6.803 -1.4086 -1.0621  2.0938
  351CHL1   C21 5410   1.189   6.616   6.676 -0.7419 -0.2125 -0.1989
  351CHL1  H21A 5411   1.102   6.603   6.743 -1.5972  1.6906 -0.8936
  351CHL1  H21B 5412   1.188   6.528   6.608  0.2832 -0.0077 -0.5047
  351CHL1  H21C 5413   1.169   6.711   6.624 -0.1622  0.4201  0.7044
  351CHL1   C22 5414   1.441   6.668   6.651 -0.6905 -0.2089  0.2278
  351CHL1  H22A 5415   1.534   6.659   6.710 -2.4563  0.3898  3.3386
  351CHL1  H22B 5416   1.442   6.585   6.576  0.1310  0.7016 -0.8000
  351CHL1   C23 5417   1.423   6.793   6.565 -0.1561 -0.4283 -0.2101
  351CHL1  H23A 5418   1.338   6.792   6.494  0.0853  1.2428 -0.5801
  351CHL1  H23B 5419   1.397   6.873   6.638 -2.1063 -1.0429 -0.1579
  351CHL1   C24 5420   1.551   6.829   6.490  0.2640  0.2912  0.8312
  351CHL1  H24A 5421   1.641   6.810   6.553  0.9972 -0.6119 -0.4336
  351CHL1  H24B 5422   1.572   6.746   6.419 -2.6069  0.1209  0.0601
  351CHL1   C25 5423   1.552   6.972   6.434  0.6226 -0.0529 -0.0532
  351CHL1   H25 5424   1.454   6.983   6.383  0.1745 -0.9002  0.6090
  351CHL1   C26 5425   1.562   7.079   6.544  0.3362  0.0418 -0.1187
  351CHL1  H26A 5426   1.544   7.181   6.502 -0.7421 -0.3269 -0.5916
  351CHL1  H26B 5427   1.489   7.059   6.625 -1.8790 -1.8405 -2.3923
  351CHL1  H26C 5428   1.667   7.079   6.581  0.3681 -0.1872 -0.2115
  351CHL1   C27 5429   1.670   6.991   6.336  0.4231 -0.0471 -0.2923
  351CHL1  H27A 5430   1.765   6.983   6.393  0.7349  0.8421 -0.6689
  351CHL1  H27B 5431   1.666   6.924   6.248 -1.5995 -2.7923  1.7011
  351CHL1  H27C 5432   1.677   7.096   6.300  2.8576  1.3444  3.5940
  352CHL1    C3 5433   5.069   2.375   8.172  0.3397 -0.2480 -0.2511
  352CHL1    H3 5434   4.959   2.371   8.157  0.5905 -1.9631 -2.0358
  352CHL1    O3 5435   5.098   2.427   8.301  0.2594 -0.4502 -0.1511
  352CHL1   H3' 5436   5.188   2.456   8.283  0.5829 -0.6559  1.0135
  352CHL1    C4 5437   5.124   2.232   8.154  0.2280 -0.3550  0.2379
  352CHL1   H4A 5438   5.232   2.219   8.177  1.2541  1.5773 -2.9196
  352CHL1   H4B 5439   5.070   2.165   8.225 -0.0329  0.2062  0.5779
  352CHL1    C5 5440   5.120   2.175   8.015  0.2299 -0.2051  0.1748
  352CHL1    C6 5441   5.061   2.059   7.984  0.3254 -0.3111  0.3865
  352CHL1    H6 5442   5.014   2.004   8.067  0.6988  1.4880  1.8854
  352CHL1    C7 5443   5.060   1.998   7.847 -0.4687  0.1860  0.1624
  352CHL1   H7A 5444   5.102   1.895   7.852 -2.5667 -0.8952 -2.2296
  352CHL1   H7B 5445   4.957   1.980   7.808  0.4432 -2.8822 -1.1077
  352CHL1    C8 5446   5.141   2.071   7.739 -0.0819 -0.3340  0.0984
  352CHL1    H8 5447   5.249   2.054   7.755  0.6289  1.4757 -2.2576
  352CHL1   C14 5448   5.096   2.033   7.601  0.1123  0.0581 -0.0724
  352CHL1   H14 5449   4.991   2.070   7.590  0.2724  0.2439 -1.1223
  352CHL1   C15 5450   5.092   1.884   7.563 -0.3957  0.0196  0.1245
  352CHL1  H15A 5451   5.183   1.833   7.602 -1.4272 -2.8881 -0.9789
  352CHL1  H15B 5452   5.007   1.837   7.617 -0.0515  0.4917  1.1075
  352CHL1   C16 5453   5.088   1.881   7.411  0.1010  0.3532  0.1040
  352CHL1  H16A 5454   5.175   1.818   7.381 -0.7501 -0.5897 -0.4427
  352CHL1  H16B 5455   4.991   1.841   7.375 -0.0535  0.4480  0.4111
  352CHL1   C17 5456   5.103   2.030   7.376 -0.1940  0.4587  0.4328
  352CHL1   H17 5457   4.997   2.063   7.368  0.0987  1.2127 -0.4950
  352CHL1   C13 5458   5.168   2.103   7.490  0.1348  0.4988  0.2187
  352CHL1   C18 5459   5.319   2.076   7.499  0.1215  0.3869  0.0995
  352CHL1  H18A 5460   5.369   2.084   7.598  0.0522 -1.4854  0.3269
  352CHL1  H18B 5461   5.343   1.969   7.481 -0.5587  0.3035 -0.3426
  352CHL1  H18C 5462   5.377   2.131   7.422  0.0808  0.9896  0.4957
  352CHL1   C12 5463   5.128   2.251   7.508 -1.2108  0.1069  0.4782
  352CHL1  H12A 5464   5.180   2.311   7.431 -1.4796 -0.1904  0.0566
  352CHL1  H12B 5465   5.017   2.256   7.500 -1.3384 -2.9121 -0.9229
  352CHL1   C11 5466   5.177   2.304   7.643 -0.1515  0.3251  0.0158
  352CHL1  H11A 5467   5.287   2.310   7.646 -0.0276 -1.6160  0.5199
  352CHL1  H11B 5468   5.142   2.409   7.657  0.8120  0.4460  1.6848
  352CHL1    C9 5469   5.127   2.218   7.761  0.5230 -0.2456 -0.1143
  352CHL1    H9 5470   5.020   2.244   7.769  0.6606 -0.0936  1.3814
  352CHL1   C10 5471   5.165   2.260   7.900  0.5733 -0.6371 -0.0095
  352CHL1   C19 5472   5.319   2.268   7.905  0.5337  0.0539  0.1374
  352CHL1  H19A 5473   5.369   2.174   7.872 -0.8587 -0.3288 -1.0024
  352CHL1  H19B 5474   5.349   2.356   7.844 -0.7291 -0.8276 -1.8562
  352CHL1  H19C 5475   5.364   2.291   8.004  2.0824  0.0751 -0.5480
  352CHL1    C1 5476   5.115   2.403   7.926 -0.3966 -1.0159  0.2271
  352CHL1   H1A 5477   5.172   2.465   7.855  0.8142 -1.4149  0.8209
  352CHL1   H1B 5478   5.005   2.399   7.913 -0.4389  1.4801 -0.6747
  352CHL1    C2 5479   5.137   2.463   8.065  0.3377 -0.2114 -0.2231
  352CHL1   H2A 5480   5.090   2.563   8.078 -2.2198 -1.2113 -1.0435
  352CHL1   H2B 5481   5.246   2.464   8.082  0.2489 -1.3568  0.5599
  352CHL1   C20 5482   5.154   2.052   7.237  0.0612 -0.4699  0.3766
  352CHL1   H20 5483   5.194   2.156   7.239 -1.7783  0.3918 -2.1391
  352CHL1   C21 5484   5.036   2.058   7.138  0.3153 -0.8399  0.0443
  352CHL1  H21A 5485   4.966   2.138   7.171  1.4495  0.7146 -1.1462
  352CHL1  H21B 5486   4.986   1.959   7.137 -0.6045 -0.3866  0.4016
  352CHL1  H21C 5487   5.079   2.083   7.039 -2.3173 -1.1227 -1.2553
  352CHL1   C22 5488   5.272   1.967   7.187  0.2794  0.1816 -0.2295
  352CHL1  H22A 5489   5.334   1.936   7.273  1.4860  1.8359 -0.4441
  352CHL1  H22B 5490   5.238   1.872   7.140 -0.4284 -0.9618  2.3886
  352CHL1   C23 5491   5.359   2.047   7.089  0.3347  0.5400  0.1108
  352CHL1  H23A 5492   5.297   2.079   7.002 -0.2939 -0.5866  0.1282
  352CHL1  H23B 5493   5.397   2.136   7.144 -0.6052  0.4292  0.9786
  352CHL1   C24 5494   5.476   1.963   7.038 -0.1564 -0.0669 -0.0332
  352CHL1  H24A 5495   5.530   1.926   7.127  2.9542  2.3425 -0.7264
  352CHL1  H24B 5496   5.451   1.880   6.969  2.3474  0.4863 -1.7488
  352CHL1   C25 5497   5.586   2.038   6.960 -0.1747  0.2434  0.2365
  352CHL1   H25 5498   5.622   2.122   7.023  1.9956  0.9589 -1.8260
  352CHL1   C26 5499   5.693   1.932   6.928 -0.7182  0.0022 -0.8243
  352CHL1  H26A 5500   5.793   1.979   6.919 -0.1371  0.0318  3.6864
  352CHL1  H26B 5501   5.688   1.853   7.005 -1.5352  1.2217  0.4244
  352CHL1  H26C 5502   5.671   1.871   6.838  1.1526 -1.2627 -0.4739
  352CHL1   C27 5503   5.535   2.097   6.828 -0.2348 -0.0954  0.1066
  352CHL1  H27A 5504   5.445   2.161   6.837 -1.5504 -2.0265  1.0759
  352CHL1  H27B 5505   5.617   2.150   6.773  1.2741 -1.0089  1.3882
  352CHL1  H27C 5506   5.498   2.021   6.756 -0.3602 -1.0678  1.1706
  353CHL1    C3 5507   0.238   8.009   8.065  0.1430  0.3789 -0.2327
  353CHL1    H3 5508   0.329   7.994   8.004  0.9954  1.0561  0.8339
  353CHL1    O3 5509   0.275   8.027   8.201 -0.2816 -0.1360 -0.0448
  353CHL1   H3' 5510   0.195   8.052   8.248 -0.2148 -0.6120  0.3216
  353CHL1    C4 5511   0.166   8.132   8.007 -0.3527  0.4739  0.5725
  353CHL1   H4A 5512   0.076   8.146   8.071 -1.2958 -0.3408 -0.5218
  353CHL1   H4B 5513   0.224   8.223   8.033  2.8090 -0.9896 -0.9302
  353CHL1    C5 5514   0.123   8.119   7.864  0.0678  0.2815  0.4608
  353CHL1    C6 5515   0.169   8.208   7.775 -0.2637 -0.6663 -0.6789
  353CHL1    H6 5516   0.232   8.286   7.820 -1.9856 -0.7729  2.1115
  353CHL1    C7 5517   0.146   8.193   7.627  0.1751  0.1971 -0.8435
  353CHL1   H7A 5518   0.104   8.289   7.591 -3.5403 -0.6974  0.6534
  353CHL1   H7B 5519   0.243   8.178   7.576 -0.5071 -1.4809 -1.7240
  353CHL1    C8 5520   0.052   8.076   7.589  0.0375  0.1435 -0.3519
  353CHL1    H8 5521  -0.053   8.112   7.595 -1.0751 -2.9325  0.2749
  353CHL1   C14 5522   0.075   8.038   7.446  0.8585  0.1290 -0.2200
  353CHL1   H14 5523   0.174   7.987   7.446 -0.1868 -2.0202 -0.6934
  353CHL1   C15 5524   0.082   8.149   7.340  0.0976  0.1504 -0.2490
  353CHL1  H15A 5525   0.008   8.231   7.353  0.7901  0.6524  0.5778
  353CHL1  H15B 5526   0.185   8.190   7.328 -0.2138  0.6640 -1.3697
  353CHL1   C16 5527   0.051   8.073   7.210 -0.0367 -0.1405 -0.0486
  353CHL1  H16A 5528  -0.041   8.114   7.164 -0.7376 -1.5464  0.0445
  353CHL1  H16B 5529   0.131   8.099   7.137 -1.4059  1.8899 -0.8963
  353CHL1   C17 5530   0.038   7.924   7.245  0.0582  0.0021  0.6027
  353CHL1   H17 5531   0.143   7.889   7.235 -0.1489 -0.4638  0.0745
  353CHL1   C13 5532  -0.005   7.925   7.389 -0.4462  0.6909  0.4558
  353CHL1   C18 5533  -0.155   7.959   7.391 -0.4400  0.7064  0.7732
  353CHL1  H18A 5534  -0.180   8.046   7.326 -0.9328  1.5293  2.0322
  353CHL1  H18B 5535  -0.219   7.876   7.354  2.0297 -1.2692  0.6374
  353CHL1  H18C 5536  -0.185   7.989   7.493 -0.7582 -2.3545  1.6708
  353CHL1   C12 5537   0.024   7.802   7.477  0.3245  0.8004  0.3652
  353CHL1  H12A 5538  -0.053   7.730   7.444 -0.3321  0.0597  3.1877
  353CHL1  H12B 5539   0.126   7.762   7.462 -0.6206 -1.3576 -0.7723
  353CHL1   C11 5540  -0.006   7.838   7.623 -0.0573 -0.1443  0.5263
  353CHL1  H11A 5541  -0.115   7.855   7.633 -0.0191  1.7531 -1.5595
  353CHL1  H11B 5542   0.038   7.759   7.688 -0.7072 -1.3800 -0.4779
  353CHL1    C9 5543   0.069   7.959   7.681  0.1296  0.1638 -0.3422
  353CHL1    H9 5544   0.177   7.936   7.671  0.0642 -0.1844 -0.2701
  353CHL1   C10 5545   0.047   7.996   7.825  0.2404  0.4414 -0.3949
  353CHL1   C19 5546  -0.100   8.034   7.849  0.2435  0.3094 -0.1657
  353CHL1  H19A 5547  -0.119   8.035   7.959  2.3570  2.5314  0.2412
  353CHL1  H19B 5548  -0.128   8.138   7.824  1.4984  0.4657 -0.9672
  353CHL1  H19C 5549  -0.172   7.957   7.813  0.7620 -0.1491 -0.2221
  353CHL1    C1 5550   0.097   7.875   7.906 -0.1922  0.3960 -0.1868
  353CHL1   H1A 5551   0.011   7.806   7.902  1.0195 -1.1211 -1.0934
  353CHL1   H1B 5552   0.187   7.829   7.859  0.2513 -0.4431  1.4127
  353CHL1    C2 5553   0.138   7.893   8.052  0.2453  0.2981 -0.2964
  353CHL1   H2A 5554   0.182   7.802   8.099 -0.7531  0.6792  1.4777
  353CHL1   H2B 5555   0.050   7.925   8.110  0.5927  2.3402 -0.8203
  353CHL1   C20 5556  -0.042   7.851   7.142  0.4026  0.5059 -0.0283
  353CHL1   H20 5557  -0.147   7.888   7.153  1.3995  3.1686  1.6234
  353CHL1   C21 5558  -0.054   7.700   7.167 -0.6684  0.5922  0.0228
  353CHL1  H21A 5559  -0.109   7.648   7.086 -0.4969 -0.2934  0.4599
  353CHL1  H21B 5560  -0.108   7.685   7.264 -1.3178  0.2359 -0.3843
  353CHL1  H21C 5561   0.047   7.655   7.175 -1.0496 -0.5198 -1.2250
  353CHL1   C22 5562   0.009   7.875   6.999  0.2716 -0.4870 -0.2436
  353CHL1  H22A 5563   0.034   7.980   6.977 -2.3450  1.3004  3.9960
  353CHL1  H22B 5564   0.092   7.802   6.994 -1.6217 -2.8619  0.6443
  353CHL1   C23 5565  -0.102   7.842   6.898  0.2063  0.1570 -0.3875
  353CHL1  H23A 5566  -0.110   7.731   6.890  0.7081 -0.0161  1.1314
  353CHL1  H23B 5567  -0.195   7.893   6.930 -0.1060 -0.0861 -0.8798
  353CHL1   C24 5568  -0.068   7.905   6.763  0.0429  0.5910 -0.2275
  353CHL1  H24A 5569  -0.084   8.014   6.770 -1.3729  0.4952 -1.4180
  353CHL1  H24B 5570   0.040   7.889   6.744  0.1233  1.2749 -0.3548
  353CHL1   C25 5571  -0.159   7.834   6.661 -0.2074 -0.2089  0.5362
  353CHL1   H25 5572  -0.264   7.820   6.694 -0.4504  0.7163  0.1787
  353CHL1   C26 5573  -0.155   7.915   6.530  0.1393  0.1543  0.7703
  353CHL1  H26A 5574  -0.231   7.873   6.462 -0.8131  0.4989  1.6009
  353CHL1  H26B 5575  -0.182   8.021   6.551 -0.6420  0.3769 -1.1539
  353CHL1  H26C 5576  -0.050   7.905   6.493  0.8205  1.9170  2.0829
  353CHL1   C27 5577  -0.115   7.692   6.619 -0.2104  0.1674 -0.8045
  353CHL1  H27A 5578  -0.008   7.662   6.613 -0.5251 -2.3173  2.8334
  353CHL1  H27B 5579  -0.161   7.652   6.526 -0.8664  2.0288 -1.3248
  353CHL1  H27C 5580  -0.154   7.617   6.691  0.7120 -0.7324 -1.2307
  354CHL1    C3 5581   5.583   7.176   7.890  0.2154 -0.1332 -0.4229
  354CHL1    H3 5582   5.484   7.215   7.923  0.4377 -1.0821  1.4978
  354CHL1    O3 5583   5.658   7.136   8.004 -0.2542  0.4417  0.0929
  354CHL1   H3' 5584   5.713   7.061   7.980 -0.0550  0.6579 -0.1409
  354CHL1    C4 5585   5.579   7.046   7.807  0.3419 -0.2011 -0.3231
  354CHL1   H4A 5586   5.681   7.008   7.787  0.1609 -0.0733 -1.5329
  354CHL1   H4B 5587   5.529   6.963   7.862 -0.1104  0.4800  0.3209
  354CHL1    C5 5588   5.519   7.082   7.674  0.4229 -0.2369 -0.3687
  354CHL1    C6 5589   5.413   7.015   7.629  0.4301  0.0215 -0.7763
  354CHL1    H6 5590   5.361   6.940   7.691 -1.9502  0.3377 -2.2585
  354CHL1    C7 5591   5.344   7.033   7.497 -0.3608  0.2951 -0.3360
  354CHL1   H7A 5592   5.302   6.941   7.450  0.7130  0.6572 -2.1358
  354CHL1   H7B 5593   5.254   7.096   7.515 -1.7548 -0.8575 -2.6978
  354CHL1    C8 5594   5.445   7.106   7.407  0.5539 -0.0623  0.3886
  354CHL1    H8 5595   5.535   7.042   7.391 -0.4816 -1.6709  0.8377
  354CHL1   C14 5596   5.366   7.136   7.283  0.2283 -0.4822  0.4930
  354CHL1   H14 5597   5.269   7.181   7.312 -0.0012  0.1807 -1.1965
  354CHL1   C15 5598   5.321   7.012   7.202  0.2440 -0.1427 -0.0418
  354CHL1  H15A 5599   5.399   6.934   7.201 -1.1793 -1.8406  3.4243
  354CHL1  H15B 5600   5.242   6.961   7.262 -0.1608 -1.0415 -1.3061
  354CHL1   C16 5601   5.280   7.069   7.066 -0.5645 -0.1719  0.1853
  354CHL1  H16A 5602   5.337   7.019   6.985  1.0901 -0.2429  1.3303
  354CHL1  H16B 5603   5.170   7.063   7.050 -0.9622 -1.7274  2.8280
  354CHL1   C17 5604   5.330   7.214   7.069  0.4836 -0.5258  0.4004
  354CHL1   H17 5605   5.244   7.273   7.108 -1.1242 -2.3166 -0.2860
  354CHL1   C13 5606   5.430   7.225   7.180  0.2289 -0.3422  0.6142
  354CHL1   C18 5607   5.559   7.158   7.129  0.0117 -0.2912 -0.0186
  354CHL1  H18A 5608   5.547   7.057   7.087 -0.7140 -0.1323 -0.1997
  354CHL1  H18B 5609   5.612   7.240   7.075 -1.9757  1.5487  0.6634
  354CHL1  H18C 5610   5.622   7.143   7.220  1.3897  0.2883 -0.8451
  354CHL1   C12 5611   5.457   7.352   7.261 -0.0553  0.1935 -0.1258
  354CHL1  H12A 5612   5.504   7.422   7.188  0.4768 -0.0230  0.0053
  354CHL1  H12B 5613   5.362   7.404   7.286  0.6643  1.4669  0.0503
  354CHL1   C11 5614   5.549   7.335   7.382 -0.0181 -0.3652 -0.2289
  354CHL1  H11A 5615   5.650   7.302   7.349  0.7808  0.1390  1.5848
  354CHL1  H11B 5616   5.573   7.424   7.445  3.4087 -1.6673  0.5151
  354CHL1    C9 5617   5.490   7.230   7.478  0.0165  0.1486  0.3649
  354CHL1    H9 5618   5.392   7.270   7.509 -0.0648  0.8732 -0.7507
  354CHL1   C10 5619   5.575   7.199   7.598  0.1982  0.2976  0.2776
  354CHL1   C19 5620   5.716   7.150   7.563 -0.1332 -0.3522 -0.1752
  354CHL1  H19A 5621   5.779   7.125   7.651 -0.1649 -0.9339 -0.3143
  354CHL1  H19B 5622   5.706   7.063   7.495 -1.2381 -0.8687  0.6113
  354CHL1  H19C 5623   5.779   7.227   7.514 -1.2344  1.7989  1.5896
  354CHL1    C1 5624   5.592   7.324   7.687 -0.4140 -0.0322  0.8716
  354CHL1   H1A 5625   5.662   7.397   7.640  0.4822 -2.0003 -1.0457
  354CHL1   H1B 5626   5.495   7.371   7.714 -0.0796  2.9866 -2.4755
  354CHL1    C2 5627   5.657   7.292   7.822  0.8187 -0.1029  0.2727
  354CHL1   H2A 5628   5.674   7.388   7.876 -2.3036  0.8087 -0.1880
  354CHL1   H2B 5629   5.759   7.250   7.805  0.2325 -1.9180  1.0524
  354CHL1   C20 5630   5.372   7.262   6.933 -0.4125 -0.1943  0.2335
  354CHL1   H20 5631   5.460   7.200   6.906 -1.4966 -1.7550  0.1019
  354CHL1   C21 5632   5.402   7.412   6.939 -0.2607 -0.2227  0.1715
  354CHL1  H21A 5633   5.405   7.448   6.834 -0.0874  1.4382  0.7171
  354CHL1  H21B 5634   5.497   7.444   6.988 -1.8013  0.8642  2.6460
  354CHL1  H21C 5635   5.316   7.458   6.991 -0.4300 -2.0705  1.6231
  354CHL1   C22 5636   5.277   7.250   6.812 -0.3687  0.1484  0.1656
  354CHL1  H22A 5637   5.313   7.295   6.717 -0.9392 -0.1733 -0.2110
  354CHL1  H22B 5638   5.257   7.142   6.795 -0.0507 -0.1801  1.7613
  354CHL1   C23 5639   5.145   7.323   6.838 -0.6254 -0.2891  0.0985
  354CHL1  H23A 5640   5.106   7.294   6.938  2.2734 -1.6489  0.9416
  354CHL1  H23B 5641   5.168   7.432   6.844  1.4083 -0.5994 -1.1456
  354CHL1   C24 5642   5.041   7.296   6.729 -0.4020  0.1878 -0.2373
  354CHL1  H24A 5643   4.947   7.353   6.743 -0.7525 -0.6505  1.1266
  354CHL1  H24B 5644   5.082   7.332   6.633 -2.0325  1.4192 -0.5016
  354CHL1   C25 5645   4.997   7.151   6.702  0.2420  0.0889 -0.7811
  354CHL1   H25 5646   5.092   7.096   6.686  1.2820  1.1623  1.3241
  354CHL1   C26 5647   4.932   7.089   6.827  0.9030  0.6018 -0.1751
  354CHL1  H26A 5648   5.009   7.078   6.906  1.5802  0.5002 -0.8351
  354CHL1  H26B 5649   4.837   7.131   6.866  0.8812  0.9599 -0.5935
  354CHL1  H26C 5650   4.913   6.983   6.803  4.8261 -0.4066  0.4825
  354CHL1   C27 5651   4.906   7.138   6.579 -0.4842  0.4151 -0.2839
  354CHL1  H27A 5652   4.888   7.028   6.571 -1.1821  0.6091 -1.6414
  354CHL1  H27B 5653   4.814   7.199   6.594 -1.6620 -1.3583  0.0673
  354CHL1  H27C 5654   4.959   7.162   6.485  1.3256 -0.6371  0.4168
  355CHL1    C3 5655   1.816   3.197   8.086  0.3911 -0.1305 -0.5324
  355CHL1    H3 5656   1.926   3.179   8.090  0.9624  2.9628 -0.2813
  355CHL1    O3 5657   1.783   3.200   8.224  0.3610  0.0690 -0.5452
  355CHL1   H3' 5658   1.790   3.115   8.268 -0.3832  1.4368  2.5555
  355CHL1    C4 5659   1.787   3.334   8.024 -0.2438 -0.1209 -0.2310
  355CHL1   H4A 5660   1.679   3.350   8.043  0.1502  2.3289  0.2536
  355CHL1   H4B 5661   1.828   3.423   8.076 -2.5210  1.2752 -0.7163
  355CHL1    C5 5662   1.806   3.328   7.875  0.4143 -0.1998 -0.1496
  355CHL1    C6 5663   1.884   3.421   7.820 -0.0436  0.1200 -0.2668
  355CHL1    H6 5664   1.936   3.497   7.880 -1.3442 -0.2353  1.3718
  355CHL1    C7 5665   1.890   3.437   7.670 -0.3835  0.9262 -0.1969
  355CHL1   H7A 5666   1.850   3.538   7.645 -0.0721  0.9814 -0.4689
  355CHL1   H7B 5667   1.998   3.419   7.653 -0.7449 -0.6313 -1.0228
  355CHL1    C8 5668   1.798   3.340   7.594  0.2490  0.2261 -0.0771
  355CHL1    H8 5669   1.698   3.389   7.590 -0.3816 -1.0583 -0.8933
  355CHL1   C14 5670   1.850   3.323   7.455 -0.1741  0.0368 -0.2129
  355CHL1   H14 5671   1.936   3.254   7.458 -1.8656 -2.2480 -1.0885
  355CHL1   C15 5672   1.903   3.447   7.380 -0.1134  0.0906 -0.0800
  355CHL1  H15A 5673   1.830   3.531   7.377  1.5790  1.6177  0.1088
  355CHL1  H15B 5674   2.002   3.481   7.418  0.3614 -1.8974  0.5791
  355CHL1   C16 5675   1.910   3.389   7.239 -0.1555  0.3590 -0.1937
  355CHL1  H16A 5676   1.860   3.464   7.174  0.2491  1.2258  0.4869
  355CHL1  H16B 5677   2.017   3.389   7.209  0.0304 -1.6748  0.2716
  355CHL1   C17 5678   1.849   3.247   7.236  0.2713  0.1805 -0.4975
  355CHL1   H17 5679   1.935   3.179   7.253 -2.3658 -3.3843 -0.3080
  355CHL1   C13 5680   1.764   3.245   7.360  0.1332  0.1587 -0.5930
  355CHL1   C18 5681   1.632   3.321   7.337  0.3302  0.5645 -0.3875
  355CHL1  H18A 5682   1.572   3.328   7.430  0.1978 -1.4820 -0.2774
  355CHL1  H18B 5683   1.641   3.428   7.306 -2.4528  0.9520 -0.1278
  355CHL1  H18C 5684   1.573   3.260   7.266  0.8073  0.3234 -0.5822
  355CHL1   C12 5685   1.759   3.109   7.431  0.1040  0.3624 -0.2016
  355CHL1  H12A 5686   1.712   3.031   7.367  1.8821  0.5986 -1.8898
  355CHL1  H12B 5687   1.855   3.055   7.442 -1.2135 -2.2480 -0.5398
  355CHL1   C11 5688   1.696   3.111   7.570 -0.2649 -0.2982 -0.3529
  355CHL1  H11A 5689   1.590   3.144   7.567 -0.3693 -0.3057  1.7773
  355CHL1  H11B 5690   1.699   3.009   7.615 -0.6763  0.0390  0.4656
  355CHL1    C9 5691   1.777   3.207   7.660 -0.6947  0.1758 -0.4679
  355CHL1    H9 5692   1.874   3.154   7.661 -0.9621 -0.3297  0.5507
  355CHL1   C10 5693   1.733   3.218   7.803  0.2667 -0.1060 -0.1428
  355CHL1   C19 5694   1.582   3.246   7.805  0.1516 -0.7318  0.0547
  355CHL1  H19A 5695   1.531   3.147   7.795 -0.8108 -0.2583  0.2012
  355CHL1  H19B 5696   1.548   3.266   7.909 -2.0939  0.2054 -0.8019
  355CHL1  H19C 5697   1.536   3.319   7.735 -0.2506 -0.8769  0.1619
  355CHL1    C1 5698   1.758   3.083   7.871  0.0503  0.2688  0.6869
  355CHL1   H1A 5699   1.699   3.004   7.819 -0.0650  0.0142  1.1900
  355CHL1   H1B 5700   1.864   3.049   7.862 -0.0388  0.4956 -1.5528
  355CHL1    C2 5701   1.735   3.082   8.023 -0.0912 -0.4745  0.6664
  355CHL1   H2A 5702   1.779   2.985   8.054  1.9322 -0.1819 -0.9801
  355CHL1   H2B 5703   1.628   3.084   8.050 -0.5328 -3.3263 -0.4785
  355CHL1   C20 5704   1.791   3.205   7.105 -0.1491 -0.1852 -0.1963
  355CHL1   H20 5705   1.682   3.228   7.108 -0.2359 -0.6126 -0.0237
  355CHL1   C21 5706   1.809   3.052   7.097 -0.7847 -0.2554 -0.3390
  355CHL1  H21A 5707   1.917   3.029   7.083 -0.1115  1.7229  1.1600
  355CHL1  H21B 5708   1.755   3.007   7.011 -0.1895 -1.5381 -0.0624
  355CHL1  H21C 5709   1.767   2.996   7.183  0.0064 -0.3959 -0.0430
  355CHL1   C22 5710   1.840   3.281   6.981 -0.4413  0.3703  0.0253
  355CHL1  H22A 5711   1.831   3.391   6.994  0.3481  0.4915 -0.3463
  355CHL1  H22B 5712   1.947   3.254   6.965 -0.6357  0.1047 -0.8932
  355CHL1   C23 5713   1.771   3.259   6.846  0.2366 -0.2745 -0.2217
  355CHL1  H23A 5714   1.818   3.171   6.796 -0.4575  0.3481 -2.0570
  355CHL1  H23B 5715   1.661   3.255   6.859  0.4021  0.6934  2.0262
  355CHL1   C24 5716   1.800   3.366   6.740 -0.2929 -0.3369 -0.4327
  355CHL1  H24A 5717   1.782   3.466   6.783 -3.7543 -0.7038 -0.7433
  355CHL1  H24B 5718   1.909   3.351   6.719  0.2549  1.2355  1.0345
  355CHL1   C25 5719   1.729   3.361   6.604 -0.0591 -0.7288 -0.5453
  355CHL1   H25 5720   1.747   3.261   6.560  0.1138 -1.0893  0.3331
  355CHL1   C26 5721   1.577   3.365   6.625  0.0144  0.5485 -0.1441
  355CHL1  H26A 5722   1.536   3.272   6.671 -0.3490  0.8583  0.1695
  355CHL1  H26B 5723   1.539   3.449   6.688 -0.7630  0.7334 -0.8435
  355CHL1  H26C 5724   1.534   3.376   6.523  3.9836 -2.0033 -2.3303
  355CHL1   C27 5725   1.780   3.475   6.514 -0.0016 -0.5128 -0.2433
  355CHL1  H27A 5726   1.795   3.571   6.567 -0.0914 -1.5637  1.7441
  355CHL1  H27B 5727   1.874   3.440   6.468  0.1797  1.3584 -1.4082
  355CHL1  H27C 5728   1.711   3.493   6.428  1.3513 -0.6947 -1.3964
  356CHL1    C3 5729   5.916   3.056   7.726 -0.1235  0.3591 -0.0599
  356CHL1    H3 5730   5.898   3.158   7.685 -0.0870 -0.0081 -1.0359
  356CHL1    O3 5731   5.870   3.045   7.859  0.7988  0.3041  0.2625
  356CHL1   H3' 5732   5.801   2.978   7.861  0.3839  0.7201  1.6797
  356CHL1    C4 5733   5.836   2.952   7.647  0.3672 -0.1492  0.1084
  356CHL1   H4A 5734   5.850   2.850   7.689 -0.1108  0.2590  1.3077
  356CHL1   H4B 5735   5.725   2.962   7.646  0.4459  0.8656  0.4477
  356CHL1    C5 5736   5.878   2.962   7.503  0.7448 -0.4136  0.1989
  356CHL1    C6 5737   5.793   3.005   7.409  0.4182 -1.2445  0.1007
  356CHL1    H6 5738   5.689   3.034   7.432 -0.0083 -1.0195 -1.9264
  356CHL1    C7 5739   5.813   2.998   7.260  0.1350  0.2104 -0.0168
  356CHL1   H7A 5740   5.732   2.949   7.203  0.5935  1.0194 -1.4212
  356CHL1   H7B 5741   5.826   3.102   7.222  2.6872 -0.2125 -0.4900
  356CHL1    C8 5742   5.943   2.924   7.224 -0.0269  0.1649 -0.5162
  356CHL1    H8 5743   5.917   2.816   7.227 -2.4439  0.6829 -0.6597
  356CHL1   C14 5744   5.982   2.966   7.086  0.6511 -0.1871 -0.4357
  356CHL1   H14 5745   6.015   3.072   7.097  0.0009  0.1156 -1.2968
  356CHL1   C15 5746   5.881   2.947   6.971  0.3366 -0.0335 -0.1849
  356CHL1  H15A 5747   5.843   2.843   6.967  0.2683 -0.0196  0.0795
  356CHL1  H15B 5748   5.803   3.025   6.979  0.3505  0.0923 -1.1696
  356CHL1   C16 5749   5.973   2.958   6.850  0.3990  0.0648 -0.1292
  356CHL1  H16A 5750   5.963   2.866   6.788  0.1953 -0.4301  0.6316
  356CHL1  H16B 5751   5.961   3.054   6.795 -2.1896 -0.5335 -0.7359
  356CHL1   C17 5752   6.118   2.953   6.901  0.4041 -0.0303 -0.1498
  356CHL1   H17 5753   6.151   3.059   6.896  1.9477 -0.5407 -1.7229
  356CHL1   C13 5754   6.111   2.903   7.042  0.5638 -0.4671 -0.2943
  356CHL1   C18 5755   6.099   2.750   7.038  0.5576 -0.4711 -0.1352
  356CHL1  H18A 5756   6.065   2.712   7.136 -1.5259  0.3891 -0.4609
  356CHL1  H18B 5757   6.018   2.735   6.963 -0.5213 -1.0607  1.1176
  356CHL1  H18C 5758   6.195   2.698   7.019  2.8021  3.4340 -0.6433
  356CHL1   C12 5759   6.222   2.962   7.131 -0.5325  1.2276  0.0074
  356CHL1  H12A 5760   6.320   2.919   7.101 -1.4060 -0.3630 -0.7221
  356CHL1  H12B 5761   6.226   3.072   7.123 -2.0268  1.3751  0.8545
  356CHL1   C11 5762   6.191   2.925   7.276  0.0181  0.3326 -0.0928
  356CHL1  H11A 5763   6.215   2.816   7.283 -0.4777  0.2974  1.5969
  356CHL1  H11B 5764   6.259   2.978   7.346 -1.3518  1.7217  0.2479
  356CHL1    C9 5765   6.049   2.962   7.324 -0.1868 -0.3896 -0.1285
  356CHL1    H9 5766   6.062   3.072   7.321 -0.6789 -0.3415 -1.6767
  356CHL1   C10 5767   6.018   2.925   7.466  0.8056 -0.1366  0.1592
  356CHL1   C19 5768   6.029   2.772   7.477 -0.2896 -0.2251  0.0773
  356CHL1  H19A 5769   5.972   2.729   7.392  0.6335 -0.9417 -0.1951
  356CHL1  H19B 5770   6.135   2.740   7.477  0.3255  1.4220  2.9805
  356CHL1  H19C 5771   5.983   2.732   7.570  0.5674  0.5965  0.8869
  356CHL1    C1 5772   6.109   3.002   7.564  0.7599 -0.1306  0.1962
  356CHL1   H1A 5773   6.212   2.963   7.552  0.8230  0.2139 -0.3947
  356CHL1   H1B 5774   6.130   3.099   7.515 -0.9792 -0.8699 -2.1811
  356CHL1    C2 5775   6.064   3.016   7.710 -0.0106  0.7972 -0.1250
  356CHL1   H2A 5776   6.129   3.084   7.769 -0.4722  2.0030 -0.9553
  356CHL1   H2B 5777   6.079   2.911   7.742  1.0169  0.7062 -0.8660
  356CHL1   C20 5778   6.208   2.878   6.806  0.5051 -0.6042  0.3979
  356CHL1   H20 5779   6.179   2.771   6.796  1.2551 -0.7573 -0.1793
  356CHL1   C21 5780   6.356   2.891   6.846  0.6293  0.1923 -0.2977
  356CHL1  H21A 5781   6.426   2.859   6.767 -0.0470 -1.4773 -0.2616
  356CHL1  H21B 5782   6.378   2.817   6.926  2.3553  1.2056  0.2140
  356CHL1  H21C 5783   6.387   2.990   6.887  1.7089 -0.9782  1.8846
  356CHL1   C22 5784   6.197   2.927   6.661  0.3933 -0.1991  0.5401
  356CHL1  H22A 5785   6.090   2.919   6.632 -0.0732  1.7647  1.5534
  356CHL1  H22B 5786   6.231   3.032   6.645 -1.1090  0.2438  0.0463
  356CHL1   C23 5787   6.267   2.838   6.558 -0.1429  0.2393 -0.2065
  356CHL1  H23A 5788   6.377   2.844   6.570  0.0889 -1.9984 -0.8792
  356CHL1  H23B 5789   6.235   2.732   6.549  0.8819 -0.2913  1.8039
  356CHL1   C24 5790   6.255   2.893   6.415  0.0014  0.1986 -0.2347
  356CHL1  H24A 5791   6.150   2.892   6.378 -0.0537 -1.1162 -0.0980
  356CHL1  H24B 5792   6.296   2.996   6.408 -1.0001  0.6114 -0.1681
  356CHL1   C25 5793   6.330   2.815   6.306  0.1503  0.3498 -0.2411
  356CHL1   H25 5794   6.290   2.712   6.297  1.9327 -0.4777  0.8509
  356CHL1   C26 5795   6.304   2.879   6.168 -0.1750  0.3955 -0.1611
  356CHL1  H26A 5796   6.340   2.809   6.090  1.0287  1.3384 -0.4856
[truncated: 5,872,139 more chars]
