# Supplementary material for: pKa Calculations of GPCRs: Understanding Protonation States in Receptor Activation
Source: J Chem Inf Model. 2024 Aug 16;64(17):6850–6. doi: 10.1021/acs.jcim.4c01125 (PMC11388449; doi:10.1021/acs.jcim.4c01125)
Supplement: Supplementary file 2 — ci4c01125_si_002.zip [file ci4c01125_si_002.zip › ghsr_active_prot_first.gro]

GHSR ActProt in POPC:CHL Membrane
90889
   34LEU    CAY    1   3.127   6.274   8.872 -0.2960 -0.0394  0.0646
   34LEU    HY1    2   3.062   6.364   8.864  1.3453  1.2215  0.4381
   34LEU    HY2    3   3.214   6.323   8.921 -2.4966  2.5026  1.7454
   34LEU    HY3    4   3.076   6.202   8.941  0.9774 -0.3004  0.7648
   34LEU     CY    5   3.178   6.220   8.743 -0.4464  0.5992 -0.2675
   34LEU     OY    6   3.133   6.125   8.679 -0.1437  0.0513  0.3159
   34LEU      N    7   3.292   6.280   8.704  0.0649 -0.0985  0.1267
   34LEU     HN    8   3.331   6.340   8.774 -1.1939 -0.3423  1.0669
   34LEU     CA    9   3.342   6.275   8.570  0.0862 -0.1077  0.1344
   34LEU     HA   10   3.261   6.235   8.511  0.3372 -0.0428 -0.2533
   34LEU     CB   11   3.387   6.414   8.522 -0.2473 -0.1182 -0.2150
   34LEU    HB1   12   3.382   6.405   8.411 -0.5663  0.7152 -0.2745
   34LEU    HB2   13   3.486   6.450   8.558  0.7206 -2.2840 -0.5632
   34LEU     CG   14   3.286   6.528   8.543  0.1478  0.1434  0.3186
   34LEU     HG   15   3.259   6.527   8.650 -0.1069 -0.2209  0.2555
   34LEU    CD1   16   3.318   6.668   8.489 -0.1368 -0.0783 -0.4511
   34LEU   HD11   17   3.234   6.740   8.478  0.7370  0.9800 -0.3709
   34LEU   HD12   18   3.352   6.664   8.383 -2.1331 -2.5242 -1.1102
   34LEU   HD13   19   3.397   6.713   8.554  1.2878 -0.5606 -1.7876
   34LEU    CD2   20   3.151   6.485   8.481  0.2411  0.2104  0.0644
   34LEU   HD21   21   3.076   6.564   8.499  0.4747  0.6907 -0.9709
   34LEU   HD22   22   3.108   6.390   8.519  1.2529 -0.7226 -1.0042
   34LEU   HD23   23   3.168   6.477   8.371 -0.9921 -0.6568 -0.0831
   34LEU      C   24   3.453   6.177   8.560  0.5121  0.3580  0.2281
   34LEU      O   25   3.465   6.090   8.646  0.3211 -0.3368 -0.4246
   35LEU      N   26   3.534   6.180   8.452  0.4561  0.5153  0.1898
   35LEU     HN   27   3.519   6.252   8.385 -2.1444 -0.7479 -0.7125
   35LEU     CA   28   3.656   6.105   8.450  0.2494  0.1790 -0.0581
   35LEU     HA   29   3.630   6.002   8.471  0.6356  0.6792  3.6136
   35LEU     CB   30   3.726   6.104   8.314 -0.1935 -0.2664 -0.2858
   35LEU    HB1   31   3.642   6.105   8.241  0.8230 -2.4056 -1.6123
   35LEU    HB2   32   3.774   6.006   8.292  2.4774  1.0780 -0.8838
   35LEU     CG   33   3.825   6.214   8.270 -0.0233 -0.2668  0.0926
   35LEU     HG   34   3.923   6.198   8.320 -0.2445  0.0973  0.6526
   35LEU    CD1   35   3.844   6.188   8.120 -0.0822  0.0167  0.0362
   35LEU   HD11   36   3.929   6.249   8.081  1.1075 -1.0966  0.8225
   35LEU   HD12   37   3.755   6.211   8.059 -1.7381 -0.3182  2.2006
   35LEU   HD13   38   3.883   6.088   8.093 -0.8061 -0.0877 -0.6431
   35LEU    CD2   39   3.782   6.357   8.308 -0.6061 -0.4169  0.0113
   35LEU   HD21   40   3.856   6.428   8.266 -1.3838  0.0088 -0.6768
   35LEU   HD22   41   3.784   6.364   8.419 -0.6921 -0.2884  0.0051
   35LEU   HD23   42   3.678   6.382   8.276 -0.4940 -1.2141 -1.0021
   35LEU      C   43   3.756   6.120   8.559 -0.0739 -0.0220  0.2706
   35LEU      O   44   3.751   6.222   8.629 -0.2248  0.2467 -0.1275
   36GLN      N   45   3.843   6.018   8.572 -0.0481 -0.0991 -0.4748
   36GLN     HN   46   3.835   5.939   8.511 -1.1658  0.8803 -1.6573
   36GLN     CA   47   3.942   6.015   8.675 -0.3171 -0.2339 -0.2159
   36GLN     HA   48   3.958   6.112   8.719  0.0120 -0.7144  0.7492
   36GLN     CB   49   3.909   5.910   8.782  0.3346 -0.0063  0.2111
   36GLN    HB1   50   3.999   5.869   8.834  0.4471 -1.7399 -1.2576
   36GLN    HB2   51   3.870   5.823   8.725 -0.6934 -0.2779  1.2831
   36GLN     CG   52   3.821   5.962   8.896  0.0838  0.0866 -0.0235
   36GLN    HG1   53   3.800   5.880   8.968  1.7937  2.3156  3.3165
   36GLN    HG2   54   3.724   5.992   8.851  0.0209 -0.8576 -0.5351
   36GLN     CD   55   3.874   6.075   8.983 -0.4137  0.3396 -0.0427
   36GLN    OE1   56   3.994   6.102   8.998 -0.2557 -0.1388 -0.4267
   36GLN    NE2   57   3.785   6.157   9.045 -0.5959  0.1150 -0.0048
   36GLN   HE21   58   3.826   6.206   9.122  2.8314  0.9164 -2.1179
   36GLN   HE22   59   3.688   6.156   9.019 -0.7527 -1.8531  0.4974
   36GLN      C   60   4.077   5.982   8.620  0.1138 -0.5887  1.0227
   36GLN      O   61   4.177   6.032   8.671 -0.1807  0.0307  1.0066
   37LEU      N   62   4.092   5.893   8.521  0.6189  0.5364  0.0628
   37LEU     HN   63   4.011   5.852   8.479 -1.8430  2.6098  2.4130
   37LEU     CA   64   4.215   5.843   8.468  0.1498 -0.1569 -0.3915
   37LEU     HA   65   4.283   5.829   8.551  2.9008  1.9504 -2.1350
   37LEU     CB   66   4.205   5.711   8.390 -0.2754 -0.1740 -0.3168
   37LEU    HB1   67   4.310   5.689   8.360 -0.2681  1.7070 -1.8902
   37LEU    HB2   68   4.141   5.729   8.301 -0.3060 -1.2985 -0.5452
   37LEU     CG   69   4.138   5.598   8.469 -0.0903  0.2663  0.4740
   37LEU     HG   70   4.037   5.632   8.497 -0.1184  0.3745  0.2421
   37LEU    CD1   71   4.108   5.482   8.372  0.1323  0.2087  0.4700
   37LEU   HD11   72   4.095   5.387   8.427 -0.3901 -0.3719 -0.6318
   37LEU   HD12   73   4.205   5.457   8.325 -0.9188  0.5934 -2.0546
   37LEU   HD13   74   4.031   5.489   8.292 -0.2177  0.9975  0.8618
   37LEU    CD2   75   4.206   5.573   8.605 -0.7474 -0.0111  0.7548
   37LEU   HD21   76   4.151   5.489   8.654 -0.8347 -1.2181 -1.3034
   37LEU   HD22   77   4.199   5.668   8.662 -0.7102  0.3553  0.1504
   37LEU   HD23   78   4.310   5.546   8.577 -0.7957  1.1218 -0.6424
   37LEU      C   79   4.289   5.941   8.384  0.1757  0.5053  0.3957
   37LEU      O   80   4.410   5.952   8.401  0.3578 -0.8967  0.1340
   38PHE      N   81   4.230   6.012   8.286 -0.3304 -0.1668  0.1998
   38PHE     HN   82   4.132   6.002   8.278 -0.4641  1.7142 -1.4167
   38PHE     CA   83   4.310   6.069   8.182 -0.2002 -0.0480  0.3605
   38PHE     HA   84   4.416   6.062   8.199  0.1167 -0.8387 -1.6777
   38PHE     CB   85   4.289   6.004   8.044  0.5684 -0.1002  0.2660
   38PHE    HB1   86   4.329   6.061   7.957 -0.6254  0.8653  0.3245
   38PHE    HB2   87   4.179   5.993   8.030  0.2542 -1.3962  3.0746
   38PHE     CG   88   4.359   5.872   8.039  0.0205 -0.3903  0.0623
   38PHE    CD1   89   4.496   5.864   8.030  0.0703  0.1830  0.2392
   38PHE    HD1   90   4.562   5.950   8.042  1.1454 -0.7664  1.3939
   38PHE    CE1   91   4.554   5.743   8.001 -0.2908 -0.0319  0.4082
   38PHE    HE1   92   4.661   5.739   7.986 -0.1942 -1.7083  1.3129
   38PHE     CZ   93   4.481   5.626   8.003 -0.1592 -0.1249 -0.0808
   38PHE     HZ   94   4.536   5.533   8.002  2.5950  1.3790  0.2780
   38PHE    CD2   95   4.287   5.757   8.021 -0.0201 -0.4131  0.3575
   38PHE    HD2   96   4.180   5.756   8.036  0.1173 -0.4330  1.4458
   38PHE    CE2   97   4.344   5.632   8.015 -0.1779 -0.4653 -0.1057
   38PHE    HE2   98   4.281   5.545   8.012  1.7080 -1.9788  1.8021
   38PHE      C   99   4.261   6.209   8.165 -0.0028 -0.0167  0.0372
   38PHE      O  100   4.147   6.235   8.203 -0.0008 -0.5085  0.3909
   39PRO      N  101   4.339   6.299   8.112 -0.0699  0.2339  0.3581
   39PRO     CD  102   4.484   6.299   8.102 -0.0744  0.5253  0.2702
   39PRO    HD1  103   4.512   6.244   8.009  2.3507  0.2623  1.0965
   39PRO    HD2  104   4.531   6.253   8.191  1.1157 -1.6112 -1.3800
   39PRO     CA  105   4.290   6.426   8.066  0.2941  0.3511  0.2915
   39PRO     HA  106   4.247   6.473   8.153 -1.3990 -2.2684  0.9878
   39PRO     CB  107   4.411   6.502   8.010  0.5088 -0.3982 -0.2753
   39PRO    HB1  108   4.394   6.611   8.017  0.2898 -0.4505  0.0653
   39PRO    HB2  109   4.425   6.480   7.902 -0.8004  1.7131 -0.9382
   39PRO     CG  110   4.529   6.446   8.090  0.5479  0.3295  0.1831
   39PRO    HG1  111   4.625   6.444   8.035  1.1303 -3.4408  1.0007
   39PRO    HG2  112   4.554   6.489   8.190  1.5081 -0.3901  0.2728
   39PRO      C  113   4.178   6.416   7.968 -0.0795 -0.1229  0.7630
   39PRO      O  114   4.196   6.348   7.867 -0.3576  0.2686  0.4504
   40ALA      N  115   4.069   6.489   7.995  0.0418  0.0895  0.6831
   40ALA     HN  116   4.057   6.544   8.077  1.0554  2.1830 -0.4833
   40ALA     CA  117   3.962   6.502   7.900  0.4176  0.2749  0.2792
   40ALA     HA  118   3.940   6.398   7.882  1.6930  0.3179 -1.8258
   40ALA     CB  119   3.843   6.565   7.975  0.1121 -0.4544  0.4207
   40ALA    HB1  120   3.861   6.538   8.081  0.7150  0.4183  0.5474
   40ALA    HB2  121   3.752   6.518   7.932 -1.1812  0.4560  2.0666
   40ALA    HB3  122   3.849   6.676   7.971  0.6534 -0.4747  0.5887
   40ALA      C  123   4.000   6.563   7.770  0.0428  0.0243  0.0505
   40ALA      O  124   3.946   6.508   7.674  0.0602 -0.1508  0.1418
   41PRO      N  125   4.084   6.660   7.749 -0.0513  0.1080  0.0515
   41PRO     CD  126   4.131   6.759   7.844  0.5902 -0.1359 -0.0064
   41PRO    HD1  127   4.187   6.708   7.926  0.6497 -0.7468 -0.4226
   41PRO    HD2  128   4.051   6.820   7.891 -0.3559 -0.1251 -1.5658
   41PRO     CA  129   4.115   6.703   7.615  0.4286 -0.1224  0.0866
   41PRO     HA  130   4.025   6.724   7.559  0.3279  0.8356  0.5694
   41PRO     CB  131   4.186   6.838   7.626  0.1025  0.0598 -0.0180
   41PRO    HB1  132   4.112   6.920   7.614  1.5534  1.3454 -0.4628
   41PRO    HB2  133   4.266   6.861   7.552  0.3081 -2.2820 -0.5971
   41PRO     CG  134   4.241   6.835   7.769  0.2133  0.3710 -0.0528
   41PRO    HG1  135   4.336   6.776   7.771  0.2545  0.4244 -0.3753
   41PRO    HG2  136   4.274   6.936   7.800 -0.0544 -0.0781  1.8213
   41PRO      C  137   4.200   6.606   7.541  0.5568  0.2187 -0.2176
   41PRO      O  138   4.191   6.587   7.420 -0.3276  0.4109 -0.1922
   42LEU      N  139   4.281   6.521   7.607 -0.0370 -0.0299  0.2117
   42LEU     HN  140   4.291   6.523   7.706  1.8242  0.4615  0.0683
   42LEU     CA  141   4.346   6.413   7.539  0.1258  0.0981  0.1582
   42LEU     HA  142   4.396   6.443   7.449  0.1199 -3.1581 -1.0570
   42LEU     CB  143   4.458   6.357   7.628  0.0340 -0.5498 -0.1223
   42LEU    HB1  144   4.427   6.341   7.734 -0.6883  3.6485  0.4772
   42LEU    HB2  145   4.534   6.438   7.632 -0.6142  0.0365  1.7328
   42LEU     CG  146   4.530   6.239   7.562  0.5187 -0.4752  0.2639
   42LEU     HG  147   4.464   6.150   7.559  0.7426 -0.6541 -2.8452
   42LEU    CD1  148   4.582   6.262   7.419 -0.0173 -0.3692  0.0855
   42LEU   HD11  149   4.633   6.168   7.390  0.2125  0.2266 -1.5237
   42LEU   HD12  150   4.659   6.341   7.412 -1.5079  1.0082 -1.8184
   42LEU   HD13  151   4.511   6.282   7.336 -0.3281 -0.0893  0.4100
   42LEU    CD2  152   4.653   6.211   7.651  0.6259  0.2770  0.3607
   42LEU   HD21  153   4.723   6.297   7.658  0.4766  0.4101  0.2409
   42LEU   HD22  154   4.707   6.127   7.602 -0.0875  0.3210 -0.5189
   42LEU   HD23  155   4.622   6.173   7.751  1.9325 -0.0641  0.6579
   42LEU      C  156   4.251   6.311   7.486  0.1075  0.2624 -0.1269
   42LEU      O  157   4.248   6.268   7.371  0.5115 -0.0114 -0.0384
   43LEU      N  158   4.168   6.264   7.581  0.1549  0.0508 -0.1882
   43LEU     HN  159   4.200   6.283   7.674 -0.6913  0.4334  0.0303
   43LEU     CA  160   4.075   6.158   7.566 -0.0387  0.1657  0.1661
   43LEU     HA  161   4.130   6.077   7.520 -1.9327  0.1871 -2.3999
   43LEU     CB  162   4.011   6.116   7.700 -0.2025  0.3560  0.1477
   43LEU    HB1  163   3.963   6.201   7.752  0.4652  0.6213  0.3430
   43LEU    HB2  164   4.102   6.098   7.761 -1.7358  0.8352  2.6939
   43LEU     CG  165   3.940   5.980   7.703  0.2291  0.1299  0.2766
   43LEU     HG  166   3.844   5.994   7.648  0.2695 -0.3331  0.0820
   43LEU    CD1  167   4.017   5.869   7.629 -0.5193 -0.2844  0.1011
   43LEU   HD11  168   4.028   5.901   7.523  0.5979  2.2851  0.9150
   43LEU   HD12  169   3.977   5.766   7.638 -1.0187 -0.0404  0.7710
   43LEU   HD13  170   4.116   5.877   7.678 -0.7905  0.0981  0.6033
   43LEU    CD2  171   3.930   5.938   7.851 -0.1421  0.9741  0.4997
   43LEU   HD21  172   3.896   5.832   7.845  0.4641  0.7534  0.8562
   43LEU   HD22  173   3.858   5.996   7.911 -1.7930 -0.9814  0.5177
   43LEU   HD23  174   4.029   5.941   7.902 -0.9394  0.9502  2.0903
   43LEU      C  175   3.973   6.179   7.459 -0.3941 -0.0727  0.4534
   43LEU      O  176   3.944   6.092   7.377 -0.0758  0.2433 -0.0005
   44ALA      N  177   3.909   6.297   7.465 -0.7213 -0.2626  0.7986
   44ALA     HN  178   3.920   6.356   7.544  0.7279 -0.8189  1.0391
   44ALA     CA  179   3.837   6.360   7.358 -0.1946 -0.3809  0.3685
   44ALA     HA  180   3.747   6.304   7.338  0.8142 -1.6085 -0.9711
   44ALA     CB  181   3.804   6.506   7.392  0.5100  0.0382 -0.7140
   44ALA    HB1  182   3.899   6.556   7.422 -0.6162  1.8855 -0.0301
   44ALA    HB2  183   3.746   6.500   7.486  0.8091  0.0044 -0.5320
   44ALA    HB3  184   3.749   6.571   7.320  0.3210 -1.6394 -2.1661
   44ALA      C  185   3.911   6.348   7.229 -0.1384 -0.2745  0.3921
   44ALA      O  186   3.850   6.320   7.127  0.1363  0.5172  0.0014
   45GLY      N  187   4.043   6.374   7.216 -0.1255 -0.2870  0.4840
   45GLY     HN  188   4.090   6.408   7.298  0.2764 -0.3090  0.2631
   45GLY     CA  189   4.118   6.371   7.095  0.1503 -0.2725  0.6536
   45GLY    HA1  190   4.213   6.408   7.130 -0.7729 -0.4383  3.6477
   45GLY    HA2  191   4.070   6.433   7.021  1.3389  1.5476  1.3471
   45GLY      C  192   4.140   6.234   7.041 -0.5892 -0.0880 -0.1518
   45GLY      O  193   4.147   6.210   6.921 -0.1478  0.5297 -0.2534
   46VAL      N  194   4.151   6.137   7.134  0.4994  0.0327 -0.1353
   46VAL     HN  195   4.148   6.163   7.230  1.7118  3.0874 -0.8366
   46VAL     CA  196   4.160   5.997   7.105 -0.1819  0.0754 -0.5965
   46VAL     HA  197   4.225   5.985   7.019 -0.3586  1.6814 -0.9868
   46VAL     CB  198   4.220   5.926   7.223 -0.2455 -0.5105 -0.9088
   46VAL     HB  199   4.175   5.971   7.314  1.3097 -1.1362  0.2032
   46VAL    CG1  200   4.198   5.775   7.236 -0.6875 -0.3396  0.4618
   46VAL   HG11  201   4.253   5.742   7.327 -0.4151  0.0294  0.4308
   46VAL   HG12  202   4.233   5.719   7.147 -2.0521 -0.8038  0.2007
   46VAL   HG13  203   4.098   5.747   7.275 -1.7944 -3.3524 -3.8578
   46VAL    CG2  204   4.372   5.951   7.212 -0.2393  0.2395  0.5810
   46VAL   HG21  205   4.399   6.056   7.187  0.5518 -0.3937 -1.4599
   46VAL   HG22  206   4.417   5.888   7.132 -2.3290  1.0445 -1.3349
   46VAL   HG23  207   4.428   5.916   7.301 -0.0091 -0.0050  0.3414
   46VAL      C  208   4.031   5.931   7.069 -0.3323 -0.1929  0.4191
   46VAL      O  209   4.032   5.846   6.981 -0.4196  0.2400 -0.0035
   47THR      N  210   3.918   5.988   7.115 -0.3807  0.3506 -0.3647
   47THR     HN  211   3.952   6.045   7.189  0.9996  1.3013 -1.6677
   47THR     CA  212   3.782   5.970   7.076 -0.4232 -0.3624  0.1014
   47THR     HA  213   3.770   5.862   7.074  0.0453 -0.4222  0.2858
   47THR     CB  214   3.691   6.014   7.186 -0.0164  0.9988 -0.0933
   47THR     HB  215   3.725   6.118   7.209  2.9234  0.2932 -0.8435
   47THR    OG1  216   3.724   5.935   7.299 -0.3587  0.4383 -0.3834
   47THR    HG1  217   3.805   5.969   7.336 -0.6058 -0.0825  0.6834
   47THR    CG2  218   3.540   6.015   7.156 -0.0614 -0.5911  0.0237
   47THR   HG21  219   3.500   5.911   7.148 -1.4113 -0.1360  0.5641
   47THR   HG22  220   3.524   6.069   7.060 -1.6808  1.3180  1.3155
   47THR   HG23  221   3.500   6.074   7.241 -1.9744 -1.0190 -0.5372
   47THR      C  222   3.747   6.017   6.939  0.0068  0.0004  0.1138
   47THR      O  223   3.694   5.949   6.851  0.2261  0.1497 -0.1368
   48ALA      N  224   3.792   6.141   6.911 -0.2465  0.0752  0.0290
   48ALA     HN  225   3.842   6.187   6.984  1.4577  0.5065 -1.3431
   48ALA     CA  226   3.783   6.209   6.786  0.2458 -0.1090 -0.1069
   48ALA     HA  227   3.678   6.212   6.764  0.4672 -2.2721 -1.8400
   48ALA     CB  228   3.838   6.353   6.788  0.4645 -0.1936  0.0891
   48ALA    HB1  229   3.948   6.361   6.777  0.5102  1.5088  1.3806
   48ALA    HB2  230   3.817   6.407   6.883 -0.8771  0.4903 -0.5698
   48ALA    HB3  231   3.800   6.418   6.707  0.1983  0.5106  0.7674
   48ALA      C  232   3.845   6.141   6.668  0.8435  0.4429 -0.1196
   48ALA      O  233   3.788   6.132   6.560  0.0072  0.4556  0.3069
   49THR      N  234   3.966   6.089   6.695  0.2580 -0.5813  0.6183
   49THR     HN  235   4.006   6.103   6.786  2.3811 -0.1038 -0.3125
   49THR     CA  236   4.037   6.006   6.603 -0.1804 -0.1705 -0.1007
   49THR     HA  237   4.057   6.059   6.511  2.6953  1.2710  1.2184
   49THR     CB  238   4.174   5.975   6.656 -0.2228 -0.1036  0.0507
   49THR     HB  239   4.164   5.915   6.750  3.7768 -1.1412 -0.0201
   49THR    OG1  240   4.252   6.092   6.674  0.3664 -0.4684 -0.1400
   49THR    HG1  241   4.222   6.141   6.750 -0.1100  0.1891 -0.7452
   49THR    CG2  242   4.256   5.888   6.560 -0.1221  0.1483 -0.0929
   49THR   HG21  243   4.364   5.878   6.588 -0.6823 -3.0892  1.3999
   49THR   HG22  244   4.261   5.935   6.460  1.9529  1.6896  0.6444
   49THR   HG23  245   4.211   5.787   6.547 -1.8353  0.7290  1.0137
   49THR      C  246   3.967   5.878   6.572 -0.1737 -0.2075  0.0291
   49THR      O  247   3.957   5.838   6.456 -0.5252  0.6854 -0.2622
   50CYS      N  248   3.913   5.810   6.674 -0.1836  0.2473  0.3316
   50CYS     HN  249   3.911   5.854   6.763 -0.0196  2.0095 -0.4983
   50CYS     CA  250   3.846   5.683   6.671 -0.5676  0.4608 -0.3273
   50CYS     HA  251   3.906   5.615   6.612 -0.9265  0.0550 -0.2320
   50CYS     CB  252   3.809   5.626   6.808  0.5755 -0.1989 -0.2811
   50CYS    HB1  253   3.739   5.540   6.801  0.1735  0.1793 -1.0466
   50CYS    HB2  254   3.760   5.693   6.882 -1.8218 -1.9547 -0.1231
   50CYS     SG  255   3.958   5.574   6.899  0.4616 -0.0701 -0.0173
   50CYS    HG1  256   4.012   5.695   6.900 -1.4923  0.8378  0.1489
   50CYS      C  257   3.722   5.688   6.588 -0.0799  0.3895 -1.0741
   50CYS      O  258   3.698   5.607   6.499 -0.9020 -0.4187 -0.1368
   51VAL      N  259   3.633   5.786   6.610  0.1890  0.4221 -0.0787
   51VAL     HN  260   3.640   5.838   6.695 -0.6793  2.0123 -0.9212
   51VAL     CA  261   3.519   5.797   6.524  0.3403 -0.0633 -0.3438
   51VAL     HA  262   3.470   5.703   6.545  0.4850  0.3447  2.1279
   51VAL     CB  263   3.422   5.897   6.578  0.6048 -0.1840  0.3648
   51VAL     HB  264   3.332   5.902   6.514 -1.0676  2.7727  2.6358
   51VAL    CG1  265   3.374   5.841   6.713 -0.3568  0.3309  0.2485
   51VAL   HG11  266   3.306   5.911   6.765 -1.2647 -0.7358  0.5496
   51VAL   HG12  267   3.453   5.822   6.789  2.8764  1.9515 -2.4771
   51VAL   HG13  268   3.324   5.743   6.696  1.2439 -0.3435 -0.8024
   51VAL    CG2  269   3.484   6.036   6.603 -0.4932  0.5318 -0.7609
   51VAL   HG21  270   3.570   6.020   6.671 -0.5748 -3.2589 -1.3485
   51VAL   HG22  271   3.403   6.090   6.656 -3.4542 -3.1097 -1.1817
   51VAL   HG23  272   3.512   6.097   6.514 -0.0139  2.3464  0.5877
   51VAL      C  273   3.545   5.815   6.378 -0.0078 -0.1450 -0.4161
   51VAL      O  274   3.480   5.751   6.296 -0.4405 -0.1203 -0.0978
   52ALA      N  275   3.644   5.896   6.336  0.3236 -0.0228  0.5694
   52ALA     HN  276   3.698   5.936   6.410  2.3538 -0.0526 -0.8295
   52ALA     CA  277   3.694   5.910   6.203 -0.3464 -0.3196  0.2793
   52ALA     HA  278   3.623   5.962   6.140  0.4922 -0.0366 -0.4489
   52ALA     CB  279   3.810   6.011   6.202 -0.1989 -0.4837  0.5026
   52ALA    HB1  280   3.773   6.105   6.247  0.4089 -0.8270  1.7795
   52ALA    HB2  281   3.844   6.034   6.098 -1.5564  2.3251  0.5889
   52ALA    HB3  282   3.889   5.978   6.273  1.7524 -0.3105 -1.4737
   52ALA      C  283   3.732   5.783   6.136 -0.1000 -0.2484  0.2783
   52ALA      O  284   3.679   5.748   6.030  0.1041 -0.2936  0.1905
   53LEU      N  285   3.823   5.705   6.197  0.4711  0.1432 -0.0591
   53LEU     HN  286   3.861   5.733   6.285  1.9492 -0.3660 -0.5100
   53LEU     CA  287   3.870   5.576   6.159  0.2289  0.0654 -0.1047
   53LEU     HA  288   3.914   5.589   6.061  0.4557  0.1011  0.0012
   53LEU     CB  289   3.987   5.549   6.255 -0.1334  0.2301  0.3827
   53LEU    HB1  290   4.012   5.445   6.225  0.0112  0.4001 -0.0976
   53LEU    HB2  291   3.942   5.549   6.357 -2.5019 -1.2188 -0.5783
   53LEU     CG  292   4.120   5.626   6.248 -0.2285  0.3206 -0.4996
   53LEU     HG  293   4.102   5.736   6.255 -2.6099  0.1060 -2.1924
   53LEU    CD1  294   4.197   5.579   6.372 -0.3496  0.3923 -0.3956
   53LEU   HD11  295   4.245   5.480   6.357 -0.1178  0.3648  0.4463
   53LEU   HD12  296   4.125   5.556   6.453 -3.1468 -2.5705 -3.4140
   53LEU   HD13  297   4.277   5.648   6.407 -0.3615  1.2975 -2.0676
   53LEU    CD2  298   4.206   5.590   6.126 -0.4685  0.4267 -0.7022
   53LEU   HD21  299   4.219   5.481   6.111 -3.4358  0.0191 -0.7576
   53LEU   HD22  300   4.305   5.641   6.135 -1.2903  1.8312  1.1697
   53LEU   HD23  301   4.159   5.636   6.036 -2.0998  1.1219  0.4733
   53LEU      C  302   3.768   5.468   6.153  0.2386  0.0543 -0.0956
   53LEU      O  303   3.764   5.381   6.066  0.3628 -0.3525  0.3052
   54PHE      N  304   3.672   5.463   6.246 -0.0105 -0.6603 -0.3862
   54PHE     HN  305   3.688   5.515   6.329 -0.1335 -2.1826  0.6431
   54PHE     CA  306   3.552   5.387   6.228 -0.0493 -0.7235  0.1173
   54PHE     HA  307   3.578   5.284   6.210  2.3159 -0.2947  0.7126
   54PHE     CB  308   3.456   5.411   6.347  0.0399 -0.0156  0.0478
   54PHE    HB1  309   3.442   5.517   6.376  0.6701  0.2399 -0.5389
   54PHE    HB2  310   3.504   5.358   6.432  2.0489  1.5207 -0.0431
   54PHE     CG  311   3.320   5.352   6.338  0.1300 -0.2107 -0.0783
   54PHE    CD1  312   3.206   5.426   6.316  0.2899  0.0049 -0.1940
   54PHE    HD1  313   3.217   5.531   6.292 -0.1429 -0.2962 -1.8363
   54PHE    CE1  314   3.088   5.358   6.299  0.3585 -0.1957  0.1096
   54PHE    HE1  315   3.007   5.420   6.262 -0.2194  0.5020  2.3804
   54PHE     CZ  316   3.071   5.230   6.346 -0.1398 -0.1419  0.0891
   54PHE     HZ  317   2.974   5.185   6.337 -0.5238  0.8107 -0.8187
   54PHE    CD2  318   3.305   5.224   6.384 -0.4264 -0.0769  0.1231
   54PHE    HD2  319   3.388   5.162   6.414  0.5961  0.3988 -1.6288
   54PHE    CE2  320   3.181   5.166   6.399 -0.2765 -0.4259  0.0290
   54PHE    HE2  321   3.169   5.060   6.417 -1.5250 -0.6116 -1.5680
   54PHE      C  322   3.473   5.420   6.106  0.4218 -0.1957 -0.0498
   54PHE      O  323   3.442   5.333   6.025  0.0502  0.2708 -0.4103
   55VAL      N  324   3.442   5.546   6.073 -0.2658 -0.4091 -0.2427
   55VAL     HN  325   3.461   5.623   6.134  0.9854 -0.0180 -1.0904
   55VAL     CA  326   3.365   5.577   5.957  0.0083 -0.3845 -0.4196
   55VAL     HA  327   3.272   5.523   5.960  1.2033 -2.6112 -1.2169
   55VAL     CB  328   3.326   5.722   5.954 -0.3365 -0.4784 -0.5861
   55VAL     HB  329   3.419   5.778   5.976 -0.2118 -1.1627  0.7522
   55VAL    CG1  330   3.274   5.789   5.826 -0.5715  0.5127  0.0165
   55VAL   HG11  331   3.177   5.745   5.794  0.4022 -1.8246  0.0822
   55VAL   HG12  332   3.351   5.786   5.746  1.8864 -2.1523  2.2658
   55VAL   HG13  333   3.261   5.896   5.853  0.5157 -0.2199  4.1382
   55VAL    CG2  334   3.236   5.747   6.076  0.1236  0.2754 -0.3956
   55VAL   HG21  335   3.145   5.683   6.076  1.3357 -1.5124 -1.2352
   55VAL   HG22  336   3.214   5.856   6.084 -0.8130  0.2012 -1.6074
   55VAL   HG23  337   3.294   5.714   6.164 -0.5060  0.5416  0.1322
   55VAL      C  338   3.442   5.550   5.832  0.2303  0.0463 -0.3774
   55VAL      O  339   3.379   5.496   5.741  0.3855 -0.3281 -0.2611
   56VAL      N  340   3.572   5.583   5.830  0.2764 -0.0574  0.4241
   56VAL     HN  341   3.619   5.618   5.911  1.6925 -2.2012  0.5962
   56VAL     CA  342   3.652   5.536   5.721 -0.6057  0.0650 -0.2822
   56VAL     HA  343   3.611   5.580   5.631 -0.3386 -0.9300 -0.9076
   56VAL     CB  344   3.783   5.606   5.742 -0.3148 -0.4549 -0.3514
   56VAL     HB  345   3.808   5.614   5.850  0.6558 -0.2297 -0.5828
   56VAL    CG1  346   3.887   5.534   5.656  0.1427  0.0145 -0.1964
   56VAL   HG11  347   3.966   5.612   5.643 -1.9828  2.0440 -1.6812
   56VAL   HG12  348   3.847   5.501   5.557 -2.9707  2.7000 -0.0037
   56VAL   HG13  349   3.912   5.446   5.720 -1.4749 -0.5214 -0.2592
   56VAL    CG2  350   3.771   5.750   5.689  0.4850 -0.3736 -0.3174
   56VAL   HG21  351   3.729   5.758   5.587 -2.5227  0.8870  0.8855
   56VAL   HG22  352   3.876   5.785   5.700  0.2584  0.1494  0.1937
   56VAL   HG23  353   3.717   5.820   5.756 -0.7604 -1.4367 -0.1641
   56VAL      C  354   3.660   5.390   5.692  0.1532  0.0608 -0.0635
   56VAL      O  355   3.633   5.344   5.582 -0.6032 -0.2332  0.2408
   57GLY      N  356   3.688   5.312   5.798  0.3410  0.3954  0.1357
   57GLY     HN  357   3.704   5.357   5.886  1.1367  0.0468  0.1818
   57GLY     CA  358   3.710   5.171   5.805  0.0436  0.3507  0.2007
   57GLY    HA1  359   3.735   5.147   5.907 -1.1766  2.1142  0.9461
   57GLY    HA2  360   3.791   5.139   5.741  1.1638  1.2779  1.1035
   57GLY      C  361   3.588   5.093   5.770  0.1188  0.3496 -0.0724
   57GLY      O  362   3.591   5.011   5.679  0.2272 -0.0064  0.2504
   58ILE      N  363   3.474   5.133   5.831  0.1429  0.2374  0.0493
   58ILE     HN  364   3.479   5.206   5.899 -0.9461 -0.1023  0.5059
   58ILE     CA  365   3.346   5.072   5.815  0.1710  0.1506  0.1497
   58ILE     HA  366   3.363   4.966   5.829  2.2246  0.5816  1.3613
   58ILE     CB  367   3.241   5.125   5.908  0.0029 -0.1129  0.1133
   58ILE     HB  368   3.249   5.236   5.901 -1.7220  0.1384  1.4996
   58ILE    CG2  369   3.096   5.089   5.870 -0.1412  0.1878  0.3690
   58ILE   HG21  370   3.053   5.157   5.794 -1.2160  0.4387  1.1793
   58ILE   HG22  371   3.026   5.122   5.950 -0.4262  0.0294  0.1850
   58ILE   HG23  372   3.080   4.985   5.835  0.5891 -0.2315  1.2113
   58ILE    CG1  373   3.275   5.074   6.049  0.3894 -0.1481  0.0085
   58ILE   HG11  374   3.207   5.124   6.121  2.4211  1.6048  0.8126
   58ILE   HG12  375   3.380   5.092   6.082  1.6901 -3.9767 -1.4498
   58ILE     CD  376   3.255   4.923   6.060  0.2384 -0.1120  0.2483
   58ILE    HD1  377   3.169   4.876   6.008 -1.7290  2.2507  1.2078
   58ILE    HD2  378   3.237   4.897   6.166 -1.2783 -1.1616 -0.2351
   58ILE    HD3  379   3.349   4.873   6.028  1.0725  2.2175 -1.1831
   58ILE      C  380   3.288   5.076   5.678 -0.1958 -0.2301  0.2925
   58ILE      O  381   3.256   4.976   5.614 -0.1453  0.1808 -0.3868
   59ALA      N  382   3.301   5.191   5.610 -1.1849 -0.2053  0.1318
   59ALA     HN  383   3.347   5.261   5.665 -1.4573 -0.1257  0.2642
   59ALA     CA  384   3.283   5.209   5.469  0.1587 -0.1007 -0.0396
   59ALA     HA  385   3.187   5.173   5.436  0.5731 -0.7363 -0.5875
   59ALA     CB  386   3.295   5.360   5.443  0.0715 -0.0798  0.0289
   59ALA    HB1  387   3.243   5.392   5.351 -1.3173  1.2502  1.2221
   59ALA    HB2  388   3.399   5.400   5.437 -0.1588  0.2793 -2.2908
   59ALA    HB3  389   3.252   5.415   5.529  0.2961  0.5729 -0.2678
   59ALA      C  390   3.380   5.150   5.373 -0.0342  0.2903 -0.4798
   59ALA      O  391   3.337   5.076   5.285 -0.1997 -0.4423  0.1950
   60GLY      N  392   3.513   5.163   5.391 -0.0831 -0.7026  0.7973
   60GLY     HN  393   3.549   5.227   5.459  2.8492 -2.3860  0.9769
   60GLY     CA  394   3.616   5.099   5.316 -0.2163  0.0359 -0.0406
   60GLY    HA1  395   3.707   5.108   5.374 -1.2481  0.4840  1.5882
   60GLY    HA2  396   3.616   5.133   5.214  2.0637 -0.3285 -0.2073
   60GLY      C  397   3.607   4.950   5.322  0.1389  0.0080 -0.1249
   60GLY      O  398   3.611   4.887   5.217  0.3976  0.1506 -0.2014
   61ASN      N  399   3.595   4.882   5.438 -0.1073 -0.0230 -0.1664
   61ASN     HN  400   3.588   4.929   5.526 -1.0129 -0.5987  0.0725
   61ASN     CA  401   3.579   4.740   5.442 -0.4921  0.0309  0.2987
   61ASN     HA  402   3.664   4.707   5.384  0.2595  1.6345  0.4127
   61ASN     CB  403   3.596   4.698   5.589 -0.3564  0.1062  0.3058
   61ASN    HB1  404   3.562   4.593   5.598  0.5523 -0.0395  2.8142
   61ASN    HB2  405   3.533   4.768   5.649 -0.0610  0.5055  0.1557
   61ASN     CG  406   3.742   4.705   5.631 -0.3424 -0.2841  0.3234
   61ASN    OD1  407   3.828   4.632   5.581 -0.5343 -0.2082 -0.1218
   61ASN    ND2  408   3.769   4.799   5.725  0.1111  0.0865 -0.1733
   61ASN   HD21  409   3.861   4.810   5.763  0.5054 -1.1677 -0.7238
   61ASN   HD22  410   3.701   4.870   5.743  0.9557  0.0785  4.2193
   61ASN      C  411   3.455   4.689   5.378 -0.2869 -0.5612  0.3664
   61ASN      O  412   3.472   4.588   5.310 -0.3045 -0.0876 -0.3425
   62LEU      N  413   3.338   4.754   5.389 -0.0333 -0.1489  0.6645
   62LEU     HN  414   3.332   4.834   5.449 -0.8589  1.4778 -1.4517
   62LEU     CA  415   3.213   4.703   5.342  0.1973  0.3315 -0.4995
   62LEU     HA  416   3.215   4.596   5.357 -0.8725  0.3856  0.1092
   62LEU     CB  417   3.099   4.762   5.426 -0.0921 -0.0591 -0.6081
   62LEU    HB1  418   3.117   4.872   5.421 -0.0389  0.0310  0.9438
   62LEU    HB2  419   3.114   4.745   5.535 -1.1949  1.8159 -0.1000
   62LEU     CG  420   2.954   4.745   5.379 -0.2069  0.1886 -0.3525
   62LEU     HG  421   2.960   4.783   5.275 -0.2064 -1.7474 -1.1047
   62LEU    CD1  422   2.907   4.601   5.404  0.4113 -0.0271 -0.4032
   62LEU   HD11  423   2.796   4.600   5.400  0.3700  0.2424  0.4104
   62LEU   HD12  424   2.943   4.575   5.505 -0.4428  2.8697  0.7553
   62LEU   HD13  425   2.953   4.526   5.336  0.4388 -1.6872  1.3494
   62LEU    CD2  426   2.873   4.857   5.446 -0.0784  0.2809 -0.3477
   62LEU   HD21  427   2.764   4.845   5.426  0.3580 -1.0780 -2.1345
   62LEU   HD22  428   2.912   4.956   5.414 -0.9139  0.9499  0.6097
   62LEU   HD23  429   2.882   4.844   5.556 -2.5557 -0.8174 -0.1988
   62LEU      C  430   3.205   4.724   5.195 -0.2444  0.2179 -0.4925
   62LEU      O  431   3.160   4.636   5.120 -0.5197  0.3307 -0.4635
   63LEU      N  432   3.263   4.835   5.145 -0.2573  0.3586 -0.1956
   63LEU     HN  433   3.314   4.899   5.202  0.0719 -0.0891  0.0222
   63LEU     CA  434   3.266   4.853   5.004 -0.3180 -0.0431 -0.2518
   63LEU     HA  435   3.167   4.868   4.963 -0.2856  1.3013  0.0961
   63LEU     CB  436   3.340   4.983   4.967 -0.5212  0.0511 -0.3281
   63LEU    HB1  437   3.450   4.983   4.980 -0.2963  0.4336 -2.0262
   63LEU    HB2  438   3.304   5.057   5.043 -1.3559 -0.7383  0.0654
   63LEU     CG  439   3.316   5.034   4.824 -0.0431  0.3596 -0.3022
   63LEU     HG  440   3.363   4.967   4.750 -0.1390 -0.2750  0.2089
   63LEU    CD1  441   3.169   5.070   4.796 -0.0518  0.4385 -0.1640
   63LEU   HD11  442   3.106   4.980   4.778 -0.6448  0.7803  0.1649
   63LEU   HD12  443   3.158   5.141   4.710  0.0340  1.4119  0.6145
   63LEU   HD13  444   3.122   5.112   4.887  2.7494  0.9568  1.1276
   63LEU    CD2  445   3.389   5.168   4.802 -0.3105  0.6299  0.4214
   63LEU   HD21  446   3.496   5.147   4.828 -0.0726 -0.4658 -1.2799
   63LEU   HD22  447   3.346   5.243   4.872  1.7407  1.7690  0.5615
   63LEU   HD23  448   3.377   5.202   4.697 -0.6953 -1.6558 -0.3296
   63LEU      C  449   3.343   4.752   4.925  0.0620  0.1780 -0.1721
   63LEU      O  450   3.302   4.700   4.822 -0.1537  0.1204 -0.0595
   64THR      N  451   3.455   4.708   4.985 -0.1079 -0.1272 -0.0735
   64THR     HN  452   3.465   4.762   5.068 -2.6432 -2.4744  1.9330
   64THR     CA  453   3.540   4.601   4.942  0.3191  0.2565 -0.1959
   64THR     HA  454   3.573   4.628   4.842  4.2565  1.0801  1.1509
   64THR     CB  455   3.663   4.599   5.027  0.0988  0.1313  0.1227
   64THR     HB  456   3.631   4.568   5.129 -0.1074 -0.0458  0.0040
   64THR    OG1  457   3.724   4.727   5.016  0.5750 -0.1450 -0.5680
   64THR    HG1  458   3.716   4.768   5.103  0.9090 -3.9882  1.5404
   64THR    CG2  459   3.756   4.489   4.974  0.1603  0.2891 -0.1000
   64THR   HG21  460   3.711   4.389   4.993  0.5549  0.0091 -0.5919
   64THR   HG22  461   3.851   4.510   5.027 -0.4480 -0.3093  1.2788
   64THR   HG23  462   3.773   4.492   4.864  0.1130 -2.0610 -0.2303
   64THR      C  463   3.482   4.464   4.941  0.0221  0.3804 -0.4882
   64THR      O  464   3.500   4.394   4.842  0.3168 -0.6185  0.2519
   65MET      N  465   3.411   4.426   5.049 -0.0676  0.2573 -0.5899
   65MET     HN  466   3.399   4.487   5.126 -2.8959 -0.1888 -0.5696
   65MET     CA  467   3.348   4.298   5.058 -0.0626  0.2854 -0.1241
   65MET     HA  468   3.423   4.221   5.061 -1.4107 -1.0663  2.2606
   65MET     CB  469   3.271   4.298   5.191 -0.1677  0.1432 -0.1827
   65MET    HB1  470   3.183   4.365   5.178 -1.5923 -1.9986 -2.2773
   65MET    HB2  471   3.339   4.336   5.270 -0.6687  0.8124 -0.0599
   65MET     CG  472   3.215   4.162   5.233  0.4434 -0.0362  0.0628
   65MET    HG1  473   3.171   4.110   5.146  1.3212  0.0928 -0.4739
   65MET    HG2  474   3.130   4.194   5.297 -1.1081 -0.9703 -1.4695
   65MET     SD  475   3.325   4.049   5.323  0.5528  0.2436  0.2864
   65MET     CE  476   3.207   3.915   5.355 -0.0002  0.5153 -0.5725
   65MET    HE1  477   3.258   3.818   5.377 -1.2270  0.1516  0.8750
   65MET    HE2  478   3.138   3.904   5.269  0.6425  0.1718 -1.0527
   65MET    HE3  479   3.138   3.939   5.439 -0.2884 -1.7553 -0.0854
   65MET      C  480   3.246   4.275   4.951 -0.6007 -0.4476  0.5343
   65MET      O  481   3.232   4.167   4.894 -0.2046  0.0950 -0.6051
   66LEU      N  482   3.168   4.381   4.923  0.0316 -0.1945 -0.2984
   66LEU     HN  483   3.182   4.466   4.974 -0.2146 -0.6572  0.5618
   66LEU     CA  484   3.063   4.392   4.827 -0.0646  0.2032 -0.1490
   66LEU     HA  485   3.025   4.291   4.833  3.9495 -1.4150  3.7166
   66LEU     CB  486   2.967   4.504   4.873 -0.7638 -0.2784 -0.4246
   66LEU    HB1  487   2.893   4.530   4.795 -0.6576 -0.1025 -0.4664
   66LEU    HB2  488   3.023   4.599   4.878 -0.5441 -0.4423  0.3351
   66LEU     CG  489   2.878   4.470   4.994  0.0496 -0.0684  0.2377
   66LEU     HG  490   2.940   4.424   5.075 -0.2627 -3.7245 -1.4324
   66LEU    CD1  491   2.812   4.603   5.035 -0.1505 -0.1315  0.1203
   66LEU   HD11  492   2.895   4.672   5.062 -0.6050  1.6460 -2.6199
   66LEU   HD12  493   2.745   4.580   5.120  2.0537 -1.4178  1.5921
   66LEU   HD13  494   2.752   4.647   4.952  2.5406 -0.4967 -2.1863
   66LEU    CD2  495   2.765   4.373   4.957  0.0713 -0.0443  0.1050
   66LEU   HD21  496   2.682   4.424   4.902 -0.0924 -1.3311 -0.8970
   66LEU   HD22  497   2.723   4.330   5.049  0.1214 -0.8702 -0.2526
   66LEU   HD23  498   2.796   4.285   4.897 -1.0278 -1.6154  1.7668
   66LEU      C  499   3.098   4.404   4.683  0.1142 -0.5108 -0.1682
   66LEU      O  500   3.055   4.331   4.594 -0.4213 -0.2850 -0.0999
   67VAL      N  501   3.196   4.489   4.647  0.2369 -0.7468 -0.3989
   67VAL     HN  502   3.241   4.548   4.714  2.4267 -1.1933 -1.3699
   67VAL     CA  503   3.256   4.511   4.520  0.3727 -0.0045 -0.2097
   67VAL     HA  504   3.180   4.522   4.444  0.2004 -0.9409 -0.1773
   67VAL     CB  505   3.345   4.631   4.503  0.1613  0.1899  0.0425
   67VAL     HB  506   3.406   4.651   4.594  0.3082  0.6903 -0.1625
   67VAL    CG1  507   3.435   4.628   4.378 -0.1306  0.4045 -0.1732
   67VAL   HG11  508   3.367   4.627   4.289 -1.9071  0.9297  1.1060
   67VAL   HG12  509   3.506   4.543   4.378  0.7368  1.1122 -0.3273
   67VAL   HG13  510   3.486   4.727   4.381 -0.1210  0.3787  1.5766
   67VAL    CG2  511   3.267   4.763   4.491  0.1395  0.1822  0.0892
   67VAL   HG21  512   3.231   4.780   4.594 -0.7581 -0.5492 -0.0794
   67VAL   HG22  513   3.187   4.738   4.417  0.2694 -2.1378  0.6470
   67VAL   HG23  514   3.326   4.851   4.457  0.2774  0.3123  0.6638
   67VAL      C  515   3.314   4.382   4.473 -0.1273 -0.2403 -0.1785
   67VAL      O  516   3.300   4.351   4.355 -0.0734 -0.2639 -0.1791
   68VAL      N  517   3.374   4.302   4.564  0.5449  0.0944 -0.3245
   68VAL     HN  518   3.388   4.344   4.654  0.6959  0.4253 -0.4977
   68VAL     CA  519   3.451   4.188   4.526  0.2807 -0.1244 -0.2099
   68VAL     HA  520   3.507   4.209   4.436 -0.2583 -0.8077 -0.7160
   68VAL     CB  521   3.556   4.164   4.629  0.0416 -0.2555  0.0050
   68VAL     HB  522   3.512   4.164   4.731 -0.5585  0.6460 -0.2418
   68VAL    CG1  523   3.618   4.023   4.618  0.5397 -0.0161 -0.3143
   68VAL   HG11  524   3.671   3.994   4.711  3.3269  1.4377 -1.3515
   68VAL   HG12  525   3.686   4.019   4.531  0.8815  1.9780 -0.2014
   68VAL   HG13  526   3.551   3.936   4.606  0.2244  0.2598 -0.6045
   68VAL    CG2  527   3.665   4.272   4.616 -0.4495  0.3130  0.5310
   68VAL   HG21  528   3.633   4.377   4.635  1.6762  1.2929 -0.9135
   68VAL   HG22  529   3.708   4.269   4.514  0.7240 -0.1386  1.0174
   68VAL   HG23  530   3.755   4.249   4.676 -0.2212  0.0996  0.1107
   68VAL      C  531   3.359   4.073   4.503 -0.1023  0.2201 -0.4408
   68VAL      O  532   3.383   3.979   4.428  0.0433  0.1387 -0.2954
   69SER      N  533   3.241   4.078   4.568  0.0887  0.0538 -0.0735
   69SER     HN  534   3.211   4.167   4.602  0.0335 -1.2191  3.6634
   69SER     CA  535   3.143   3.975   4.553 -0.0890  0.1549  0.3855
   69SER     HA  536   3.192   3.879   4.552 -1.3197 -0.5312  1.6430
   69SER     CB  537   3.050   3.974   4.676 -0.4496 -0.2747  0.1103
   69SER    HB1  538   2.956   3.918   4.655 -2.6411  2.3999  2.1134
   69SER    HB2  539   2.998   4.070   4.691 -0.6591 -0.3261 -0.2658
   69SER     OG  540   3.118   3.924   4.790  0.5198 -0.1823 -0.4180
   69SER    HG1  541   3.181   3.994   4.810 -0.3057  0.3793  0.2940
   69SER      C  542   3.067   3.999   4.427  0.0711 -0.1580  0.2293
   69SER      O  543   3.053   3.912   4.341 -0.0880 -0.7049  0.7993
   70ARG      N  544   3.014   4.120   4.403  0.1709 -0.1398  0.0952
   70ARG     HN  545   3.008   4.193   4.471 -1.3807 -0.9256  0.8595
   70ARG     CA  546   2.930   4.146   4.290  0.0247  0.5165  0.3482
   70ARG     HA  547   2.847   4.077   4.284 -0.7110  1.2603  1.4419
   70ARG     CB  548   2.876   4.289   4.301 -0.0123  0.5241  0.0961
   70ARG    HB1  549   2.827   4.324   4.208 -0.5446  0.4660  0.3463
   70ARG    HB2  550   2.959   4.358   4.327  0.8535  0.1305 -1.5128
   70ARG     CG  551   2.770   4.302   4.411  0.1977 -0.1296  0.3766
   70ARG    HG1  552   2.731   4.406   4.411  3.6064  1.4270  3.8976
   70ARG    HG2  553   2.811   4.291   4.514 -1.1804  0.4406  1.0096
   70ARG     CD  554   2.654   4.202   4.408 -0.1172  0.2420  0.0281
   70ARG    HD1  555   2.566   4.209   4.475  0.2146  0.6607  0.4242
   70ARG    HD2  556   2.703   4.104   4.428 -1.0175 -0.0788  0.7001
   70ARG     NE  557   2.595   4.213   4.271  0.8850  0.3127 -0.4076
   70ARG     HE  558   2.579   4.309   4.250 -0.7056  0.4269  1.0658
   70ARG     CZ  559   2.544   4.109   4.199 -0.0333  0.0419  0.5968
   70ARG    NH1  560   2.542   3.981   4.245  0.0009 -0.2075 -0.0753
   70ARG   HH11  561   2.503   3.917   4.179  2.3556  1.6814 -3.5683
   70ARG   HH12  562   2.549   3.960   4.343  0.2461 -1.2612 -0.3084
   70ARG    NH2  563   2.491   4.142   4.078  0.0986 -0.7657  0.3092
   70ARG   HH21  564   2.470   4.240   4.076  0.0182 -0.6344  3.2284
   70ARG   HH22  565   2.430   4.074   4.036 -0.6517  0.2412 -0.2922
   70ARG      C  566   2.992   4.144   4.155 -0.3016 -0.3242  0.2036
   70ARG      O  567   2.914   4.117   4.063  0.4151  0.1033 -0.5487
   71PHE      N  568   3.123   4.169   4.136 -0.2656 -0.3286  0.4451
   71PHE     HN  569   3.175   4.211   4.210 -0.7366  1.1214 -0.0148
   71PHE     CA  570   3.186   4.139   4.012  0.0239  0.4648  0.3969
   71PHE     HA  571   3.108   4.129   3.938 -0.6979  0.0430  1.2021
   71PHE     CB  572   3.284   4.246   3.959  0.4288 -0.1616 -0.1341
   71PHE    HB1  573   3.308   4.228   3.852 -1.1471  1.2423 -0.7711
   71PHE    HB2  574   3.388   4.257   3.995  0.6371 -1.4230 -0.2846
   71PHE     CG  575   3.213   4.377   3.953  1.0682  0.1838 -0.2585
   71PHE    CD1  576   3.129   4.403   3.847 -0.0092  0.4750  0.6424
   71PHE    HD1  577   3.123   4.337   3.762  0.4069  1.8461 -0.4939
   71PHE    CE1  578   3.066   4.525   3.838  0.1321  0.4601 -0.6470
   71PHE    HE1  579   3.005   4.535   3.749 -0.5853  0.7803 -0.1281
   71PHE     CZ  580   3.069   4.609   3.946  0.3391 -0.2734 -0.0734
   71PHE     HZ  581   3.022   4.706   3.935  0.5355  0.3181  3.1166
   71PHE    CD2  582   3.218   4.462   4.061 -0.7517 -0.4254  0.3527
   71PHE    HD2  583   3.300   4.449   4.131  1.5781  3.8925 -1.1979
   71PHE    CE2  584   3.149   4.581   4.054  0.5304  0.3178 -0.0552
   71PHE    HE2  585   3.152   4.650   4.137 -0.0438  1.0654 -0.6469
   71PHE      C  586   3.260   4.010   4.010 -0.0676  0.4082  0.6209
   71PHE      O  587   3.314   3.966   4.111  0.0531  0.0270  0.3948
   72ARG      N  588   3.256   3.941   3.894  0.1490  0.1000  0.7951
   72ARG     HN  589   3.203   3.986   3.822 -0.1448 -1.9554 -0.3313
   72ARG     CA  590   3.318   3.815   3.870 -0.4276  0.0069 -0.2670
   72ARG     HA  591   3.330   3.778   3.971  0.8499  1.0253 -0.0189
   72ARG     CB  592   3.230   3.714   3.794 -0.1457 -0.1408 -0.4004
   72ARG    HB1  593   3.295   3.628   3.765  2.6798  2.0407 -0.9977
   72ARG    HB2  594   3.196   3.768   3.704  0.8687 -0.9918 -1.3259
   72ARG     CG  595   3.103   3.676   3.870 -0.1303  0.2715 -0.1609
   72ARG    HG1  596   3.060   3.767   3.917 -0.3949 -0.4660  1.0602
   72ARG    HG2  597   3.126   3.604   3.951  1.1278  0.0428 -0.6910
   72ARG     CD  598   3.004   3.605   3.776 -0.1440  0.2118 -0.1021
   72ARG    HD1  599   2.977   3.687   3.707  2.4734  1.7227  0.5302
   72ARG    HD2  600   2.907   3.582   3.825 -0.6135  2.6907  0.2160
   72ARG     NE  601   3.063   3.491   3.699 -0.3506  0.1994 -0.2444
   72ARG     HE  602   3.154   3.504   3.660 -1.1343  2.2342 -1.5601
   72ARG     CZ  603   2.993   3.385   3.650  0.0931 -0.2971  0.1727
   72ARG    NH1  604   2.858   3.380   3.667  0.0252 -0.7662 -0.4487
   72ARG   HH11  605   2.813   3.451   3.722 -0.9525 -2.2464  0.7240
   72ARG   HH12  606   2.801   3.347   3.591 -0.1212  1.5660 -1.4736
   72ARG    NH2  607   3.049   3.299   3.559  0.6240 -0.0537  0.2656
   72ARG   HH21  608   3.139   3.325   3.525 -0.0793 -0.6162 -2.2221
   72ARG   HH22  609   2.982   3.262   3.496 -1.3196  1.9990  0.9730
   72ARG      C  610   3.456   3.820   3.814 -0.2302 -0.0309  0.2023
   72ARG      O  611   3.527   3.720   3.815 -0.6507 -0.3433 -0.2941
   73GLU      N  612   3.504   3.941   3.780  0.2812 -0.1752  0.4018
   73GLU     HN  613   3.434   4.008   3.754 -0.6528 -0.9722  0.7799
   73GLU     CA  614   3.641   3.966   3.749  0.0802  0.0721 -0.3004
   73GLU     HA  615   3.666   3.883   3.685 -2.1099 -1.2156  0.4283
   73GLU     CB  616   3.649   4.100   3.674 -0.1745  0.0755 -0.3231
   73GLU    HB1  617   3.617   4.183   3.741 -2.5989  0.2993 -1.6443
   73GLU    HB2  618   3.576   4.104   3.590 -1.0826  2.2140  0.4624
   73GLU     CG  619   3.784   4.151   3.625  0.2160  0.0503  0.6916
   73GLU    HG1  620   3.849   4.193   3.705  2.2849 -0.6640 -0.5139
   73GLU    HG2  621   3.768   4.233   3.551 -1.9402  0.3133  1.3991
   73GLU     CD  622   3.862   4.038   3.559 -0.1265 -0.1185  0.5756
   73GLU    OE1  623   3.813   3.968   3.466  0.7079  0.2848 -0.1837
   73GLU    OE2  624   3.967   3.999   3.616  0.5180  0.5398 -0.1453
   73GLU      C  625   3.720   3.962   3.875 -0.1215  0.5210 -0.1568
   73GLU      O  626   3.842   3.950   3.871 -0.1870 -0.4176  0.3737
   74LEU      N  627   3.650   3.977   3.989  0.1223  0.8162 -0.0451
   74LEU     HN  628   3.554   4.001   3.989 -0.2679 -0.6547  0.1902
   74LEU     CA  629   3.711   3.986   4.118 -0.0571  0.4953  0.0610
   74LEU     HA  630   3.817   4.001   4.109  0.3715 -1.1253  1.7801
   74LEU     CB  631   3.660   4.107   4.198 -0.0018  0.2093  0.5399
   74LEU    HB1  632   3.708   4.111   4.298 -0.5587  1.5877  0.7709
   74LEU    HB2  633   3.553   4.086   4.222  0.4407 -2.3464  0.5271
   74LEU     CG  634   3.682   4.241   4.126 -0.0656 -0.0661  0.0008
   74LEU     HG  635   3.612   4.240   4.040  0.7097  0.9892 -0.6646
   74LEU    CD1  636   3.650   4.358   4.220  0.3233  0.2677 -0.2759
   74LEU   HD11  637   3.646   4.455   4.167  0.1406  0.3913 -0.0409
   74LEU   HD12  638   3.723   4.356   4.304  0.7822  0.2842 -0.6695
   74LEU   HD13  639   3.550   4.333   4.262  0.5878 -0.3159  0.0301
   74LEU    CD2  640   3.825   4.261   4.072 -0.1696 -0.0855 -0.2896
   74LEU   HD21  641   3.904   4.245   4.149  0.5465 -0.5980 -1.1109
   74LEU   HD22  642   3.835   4.361   4.025 -0.8455  0.8203  1.3767
   74LEU   HD23  643   3.840   4.187   3.991  1.1079 -1.1989  0.9043
   74LEU      C  644   3.723   3.863   4.203  1.1377  0.0205 -0.7737
   74LEU      O  645   3.775   3.854   4.314 -0.0720 -0.2572 -0.2120
   75ARG      N  646   3.670   3.748   4.158 -0.2301  0.0631  0.6418
   75ARG     HN  647   3.628   3.744   4.067 -1.7018 -1.9446  1.3593
   75ARG     CA  648   3.672   3.624   4.229  0.0263 -0.2053  0.1725
   75ARG     HA  649   3.671   3.653   4.333  0.7542  0.7634 -0.0684
   75ARG     CB  650   3.552   3.534   4.196 -0.1481  0.2002 -0.3251
   75ARG    HB1  651   3.558   3.443   4.260 -0.0660  0.0199 -0.5863
   75ARG    HB2  652   3.559   3.503   4.090 -1.4857  0.0879 -0.4020
   75ARG     CG  653   3.412   3.593   4.213 -0.0117  0.3864  0.2013
   75ARG    HG1  654   3.331   3.523   4.183 -0.4636  0.5714  0.9661
   75ARG    HG2  655   3.392   3.681   4.148 -2.5894 -0.6218 -0.5329
   75ARG     CD  656   3.393   3.632   4.359 -0.0567 -0.0641  0.3178
   75ARG    HD1  657   3.462   3.719   4.368 -0.6316  0.7768 -2.4301
   75ARG    HD2  658   3.414   3.552   4.434  1.2957 -0.8730 -0.8777
   75ARG     NE  659   3.252   3.680   4.371 -0.1043 -0.1085 -0.0574
   75ARG     HE  660   3.217   3.758   4.320 -2.4725 -0.8368  0.3346
   75ARG     CZ  661   3.149   3.595   4.401 -0.4363  0.3941  0.2353
   75ARG    NH1  662   3.178   3.475   4.458 -0.0609 -0.0022 -0.7635
   75ARG   HH11  663   3.267   3.448   4.495 -1.2437 -1.8770  0.9626
   75ARG   HH12  664   3.104   3.408   4.470  1.5465 -1.8014 -0.2726
   75ARG    NH2  665   3.018   3.634   4.397 -0.5232  0.0390 -0.8860
   75ARG   HH21  666   2.999   3.730   4.381  0.2820 -0.2069 -3.7510
   75ARG   HH22  667   2.953   3.568   4.435  0.0230 -0.1565 -0.2530
   75ARG      C  668   3.797   3.547   4.201  0.0272 -0.0817 -0.1692
   75ARG      O  669   3.815   3.492   4.092  0.2025 -0.0535 -0.1555
   76THR      N  670   3.894   3.552   4.293  0.1335 -0.2818 -0.2701
   76THR     HN  671   3.868   3.588   4.382 -0.0485 -1.1567  0.0400
   76THR     CA  672   4.026   3.498   4.276  0.3513  0.2141 -0.1969
   76THR     HA  673   4.016   3.396   4.243  0.2710 -0.2827  1.2940
   76THR     CB  674   4.116   3.563   4.176  0.1783  0.2598 -0.3252
   76THR     HB  675   4.072   3.578   4.075  1.2450  2.4055 -0.5305
   76THR    OG1  676   4.238   3.490   4.169  0.2969  0.3705  0.4659
   76THR    HG1  677   4.296   3.546   4.118 -1.9439  0.3029 -2.4128
   76THR    CG2  678   4.160   3.702   4.224  0.4484 -0.0762  0.4199
   76THR   HG21  679   4.076   3.773   4.241  2.9759  3.4860 -0.7280
   76THR   HG22  680   4.217   3.744   4.139 -0.0413 -3.9886 -2.0691
   76THR   HG23  681   4.226   3.695   4.313  1.6490  0.5394 -0.3835
   76THR      C  682   4.085   3.479   4.411 -0.1689 -0.4063 -0.0486
   76THR      O  683   4.026   3.522   4.510  0.5987  0.0459  0.2273
   77THR      N  684   4.201   3.410   4.422  0.1385  0.1339  0.1546
   77THR     HN  685   4.240   3.375   4.338  0.6690  0.8637  0.0840
   77THR     CA  686   4.270   3.376   4.542  0.4514  0.5920  0.1054
   77THR     HA  687   4.205   3.318   4.605 -0.1271  0.6509 -0.4287
   77THR     CB  688   4.396   3.299   4.515 -0.2373 -0.4540 -0.1745
   77THR     HB  689   4.455   3.299   4.610 -0.1964  0.9714 -0.1708
   77THR    OG1  690   4.482   3.353   4.416 -0.6067 -0.3452 -0.4383
   77THR    HG1  691   4.564   3.361   4.465 -0.7093  2.6989 -0.5882
   77THR    CG2  692   4.357   3.156   4.474  0.0818 -0.4233 -0.5989
   77THR   HG21  693   4.282   3.126   4.551 -0.8172 -0.5850 -1.5102
   77THR   HG22  694   4.438   3.081   4.472 -0.6732 -1.4765  2.5351
   77THR   HG23  695   4.295   3.165   4.383  0.3334 -0.0070 -0.7307
   77THR      C  696   4.305   3.485   4.639  0.4362  0.2811  0.4629
   77THR      O  697   4.268   3.461   4.754 -0.1242  0.4156  0.3142
   78THR      N  698   4.366   3.598   4.601  0.4440  0.1587  0.0984
   78THR     HN  699   4.395   3.607   4.506  0.3130  1.4061  0.1520
   78THR     CA  700   4.391   3.711   4.685  0.4108 -0.3341  0.7818
   78THR     HA  701   4.438   3.680   4.777  1.7095 -1.5159 -0.2430
   78THR     CB  702   4.486   3.817   4.637  0.0856 -0.2265  0.3662
   78THR     HB  703   4.460   3.830   4.530 -0.1532 -0.2551  0.4207
   78THR    OG1  704   4.618   3.763   4.642  0.0903 -0.2664 -0.1628
   78THR    HG1  705   4.618   3.674   4.607  0.1897 -1.0056  1.6343
   78THR    CG2  706   4.472   3.951   4.711  0.2174 -0.1628  0.2776
   78THR   HG21  707   4.376   3.998   4.681  0.4297  1.3300  1.7396
   78THR   HG22  708   4.552   4.021   4.678 -1.6544  2.6665  1.3004
   78THR   HG23  709   4.474   3.939   4.821 -0.5262 -1.8571  0.1341
   78THR      C  710   4.264   3.767   4.739  0.0121 -0.5296  0.0561
   78THR      O  711   4.258   3.802   4.857  0.0596  0.0964 -0.1247
   79ASN      N  712   4.157   3.777   4.658 -0.0619  0.6203  0.2792
   79ASN     HN  713   4.172   3.750   4.563  1.0053  2.6212 -0.1661
   79ASN     CA  714   4.039   3.844   4.703 -0.1200  0.4678  0.3608
   79ASN     HA  715   4.064   3.936   4.753  2.0086  0.2601 -0.2186
   79ASN     CB  716   3.968   3.880   4.571  0.1124  0.6547  0.2863
   79ASN    HB1  717   3.869   3.927   4.587  0.3943  0.9486  1.2496
   79ASN    HB2  718   3.959   3.789   4.508  0.4166  0.5216  0.4335
   79ASN     CG  719   4.042   3.990   4.496  0.0228  0.4408 -0.1228
   79ASN    OD1  720   4.134   4.058   4.542  0.1379  0.0397  0.2479
   79ASN    ND2  721   3.994   4.009   4.370 -0.3495 -0.4592 -0.1221
   79ASN   HD21  722   4.035   4.065   4.298  0.3578 -1.4883 -0.5489
   79ASN   HD22  723   3.910   3.961   4.345 -0.6092  0.7245 -1.6890
   79ASN      C  724   3.955   3.769   4.800 -0.3784 -0.0218 -0.2326
   79ASN      O  725   3.886   3.825   4.885 -0.4810  0.1806 -0.4481
   80LEU      N  726   3.966   3.635   4.798 -0.0815  0.0088 -0.8581
   80LEU     HN  727   4.000   3.598   4.711 -3.6242 -2.8407 -1.3225
   80LEU     CA  728   3.909   3.546   4.894 -0.0715  0.4356 -0.4568
   80LEU     HA  729   3.801   3.553   4.900 -0.2863 -0.4608 -2.4907
   80LEU     CB  730   3.945   3.399   4.866  0.8323  0.5819 -0.0901
   80LEU    HB1  731   3.928   3.342   4.960  0.4705 -0.3327 -0.7075
   80LEU    HB2  732   4.054   3.379   4.852  1.7803 -0.3328  5.6810
   80LEU     CG  733   3.873   3.326   4.752  0.1100  0.7125  0.2794
   80LEU     HG  734   3.891   3.393   4.665 -0.0643  1.7630  1.0250
   80LEU    CD1  735   3.934   3.186   4.737 -0.5184  0.4370  0.2469
   80LEU   HD11  736   4.045   3.192   4.738 -0.4452  0.6395 -2.4186
   80LEU   HD12  737   3.902   3.144   4.639 -3.1102  0.4881  1.0120
   80LEU   HD13  738   3.896   3.120   4.818 -0.7662 -0.6662 -0.7373
   80LEU    CD2  739   3.723   3.306   4.781  0.1093 -0.4826 -0.4860
   80LEU   HD21  740   3.715   3.243   4.872  1.2256  1.9058  1.4016
   80LEU   HD22  741   3.669   3.261   4.695 -1.0794  0.9945 -0.5475
   80LEU   HD23  742   3.679   3.400   4.821 -0.4893 -0.6798 -0.6661
   80LEU      C  743   3.958   3.575   5.032 -0.5489  0.1631 -0.2270
   80LEU      O  744   3.888   3.565   5.133  0.5023 -0.0635  0.4947
   81TYR      N  745   4.088   3.608   5.037 -0.4641 -0.2950  0.9272
   81TYR     HN  746   4.153   3.597   4.962 -0.4098  2.6591  0.4191
   81TYR     CA  747   4.147   3.648   5.161 -0.0836 -0.0492  0.6690
   81TYR     HA  748   4.109   3.585   5.239 -0.0798 -1.1711 -0.2127
   81TYR     CB  749   4.300   3.645   5.143 -0.1274 -0.0955  0.2913
   81TYR    HB1  750   4.356   3.693   5.226 -2.7355  0.2446  1.9720
   81TYR    HB2  751   4.325   3.696   5.047 -0.1985 -0.6785 -0.0383
   81TYR     CG  752   4.345   3.503   5.137 -0.3549 -0.1577  0.0032
   81TYR    CD1  753   4.341   3.425   5.250 -0.5347  0.2831  0.3078
   81TYR    HD1  754   4.284   3.458   5.335  0.9577  2.0236  0.6760
   81TYR    CE1  755   4.406   3.304   5.250  0.1287  0.6370  0.1319
   81TYR    HE1  756   4.392   3.236   5.332  2.8180 -0.1088  0.0885
   81TYR     CZ  757   4.476   3.257   5.141 -0.2832  0.1842  0.0588
   81TYR     OH  758   4.526   3.126   5.130  0.3219  0.3916  0.2720
   81TYR     HH  759   4.575   3.115   5.048  1.1371 -1.8934  0.9671
   81TYR    CD2  760   4.424   3.466   5.030  0.1305  0.4640  0.1397
   81TYR    HD2  761   4.435   3.528   4.942 -0.0541 -0.0577 -0.2534
   81TYR    CE2  762   4.492   3.347   5.038 -0.4526  0.1162 -0.0277
   81TYR    HE2  763   4.544   3.330   4.945 -0.5197  0.4859 -0.1355
   81TYR      C  764   4.117   3.790   5.195 -0.1477  0.0362  0.2625
   81TYR      O  765   4.101   3.818   5.314  0.5173 -0.7060  0.5357
   82LEU      N  766   4.102   3.881   5.097 -0.0669  0.0555  0.2681
   82LEU     HN  767   4.131   3.855   5.005 -0.3150  0.7097 -0.0014
   82LEU     CA  768   4.062   4.017   5.119  0.0826  0.1463 -0.0129
   82LEU     HA  769   4.127   4.056   5.196 -1.4035  1.7627  0.4764
   82LEU     CB  770   4.071   4.112   4.998 -0.4630 -0.0007 -0.1692
   82LEU    HB1  771   4.048   4.213   5.038 -1.7537 -0.0072 -0.8593
   82LEU    HB2  772   3.994   4.081   4.924 -0.2724 -0.1330 -0.3136
   82LEU     CG  773   4.211   4.132   4.939 -0.2691  0.5750  0.4823
   82LEU     HG  774   4.234   4.043   4.878  0.8805  2.2332 -1.6694
   82LEU    CD1  775   4.203   4.245   4.835 -0.4786  0.0966 -0.0236
   82LEU   HD11  776   4.290   4.233   4.768  0.5463 -1.4635  1.5132
   82LEU   HD12  777   4.210   4.346   4.880  2.1280 -0.1307  0.2146
   82LEU   HD13  778   4.112   4.238   4.771  0.5044  0.5390 -1.5133
   82LEU    CD2  779   4.334   4.133   5.033  0.0145 -0.2279  0.1267
   82LEU   HD21  780   4.322   4.040   5.092  1.3143 -1.0941 -0.9284
   82LEU   HD22  781   4.331   4.220   5.102 -2.3275 -0.6191  0.6080
   82LEU   HD23  782   4.426   4.137   4.971 -0.7790  2.1939 -1.0168
   82LEU      C  783   3.930   4.028   5.187 -0.1106  0.3166 -0.4125
   82LEU      O  784   3.911   4.113   5.274 -0.0270 -0.0551 -0.0258
   83SER      N  785   3.839   3.935   5.154  0.0753 -0.1805  0.4536
   83SER     HN  786   3.872   3.861   5.095  0.2632  1.1477 -1.1655
   83SER     CA  787   3.703   3.925   5.194 -0.0356  0.0942  0.1485
   83SER     HA  788   3.654   4.020   5.179 -1.6896 -0.6834  0.3204
   83SER     CB  789   3.640   3.820   5.101  0.2672 -0.0343  0.0865
   83SER    HB1  790   3.535   3.797   5.128 -0.4624  0.1889 -2.2869
   83SER    HB2  791   3.698   3.726   5.103  0.2091 -0.0704  0.1231
   83SER     OG  792   3.642   3.869   4.967 -0.6763  0.2721  0.1747
   83SER    HG1  793   3.735   3.879   4.948 -0.6171  1.5288  1.0010
   83SER      C  794   3.690   3.880   5.335  0.7160  0.1467  0.2387
   83SER      O  795   3.595   3.920   5.403  0.6986  0.3256  0.1115
   84SER      N  796   3.775   3.788   5.385  0.1444 -0.2772  0.4468
   84SER     HN  797   3.830   3.729   5.326 -0.4250 -1.7179  1.3061
   84SER     CA  798   3.791   3.758   5.523  0.0890 -0.2234  0.4649
   84SER     HA  799   3.696   3.748   5.573 -0.0475  1.2117  0.5466
   84SER     CB  800   3.876   3.632   5.548  0.5603  0.0325  0.1716
   84SER    HB1  801   3.971   3.637   5.491 -0.1268  0.7877 -0.9548
   84SER    HB2  802   3.830   3.544   5.498  0.8695 -0.4600  0.7348
   84SER     OG  803   3.897   3.601   5.685  0.8279 -0.2576  0.0663
   84SER    HG1  804   3.965   3.655   5.726  1.2274 -1.5884  1.2504
   84SER      C  805   3.843   3.873   5.603  0.9025 -0.5309  0.3872
   84SER      O  806   3.786   3.906   5.707 -0.0821  0.0343 -0.3147
   85MET      N  807   3.945   3.941   5.549  0.6099  0.1243  0.6563
   85MET     HN  808   3.969   3.914   5.456  2.0460  2.1841  0.3471
   85MET     CA  809   4.006   4.061   5.599  0.5632  0.2010  0.5308
   85MET     HA  810   4.043   4.035   5.697 -2.5644 -0.7709  1.5901
   85MET     CB  811   4.131   4.092   5.516  0.4343 -0.1564  0.1996
   85MET    HB1  812   4.111   4.088   5.407 -0.1170  2.4286  0.1449
   85MET    HB2  813   4.206   4.015   5.546  1.1287  0.8124  1.0060
   85MET     CG  814   4.183   4.233   5.543  0.0526  0.0379 -0.0722
   85MET    HG1  815   4.210   4.226   5.650 -0.9012 -0.8299  0.1219
   85MET    HG2  816   4.111   4.316   5.533  0.2146  0.2565  0.5159
   85MET     SD  817   4.328   4.272   5.439  0.2919 -0.3803  0.1000
   85MET     CE  818   4.227   4.342   5.306  0.0971  0.4856  0.6934
   85MET    HE1  819   4.180   4.263   5.243 -0.1022  0.9595  0.2369
   85MET    HE2  820   4.286   4.405   5.235 -0.3707  1.5261  1.2043
   85MET    HE3  821   4.143   4.404   5.342  0.1181  0.3442  0.9866
   85MET      C  822   3.906   4.171   5.618  0.1507 -0.1110  0.1937
   85MET      O  823   3.902   4.224   5.729  0.1469  0.4908 -0.0921
   86ALA      N  824   3.824   4.202   5.516  0.3685  0.2474  0.1267
   86ALA     HN  825   3.854   4.169   5.426 -1.2248 -1.2298  0.0811
   86ALA     CA  826   3.709   4.287   5.518  0.2856  0.1406  0.0371
   86ALA     HA  827   3.743   4.389   5.534  0.2320 -0.0064  1.1411
   86ALA     CB  828   3.652   4.304   5.376  0.5555 -0.0175 -0.0935
   86ALA    HB1  829   3.580   4.389   5.374  1.0053  0.5205  2.6291
   86ALA    HB2  830   3.595   4.213   5.346 -1.0682  0.6054  0.9740
   86ALA    HB3  831   3.727   4.319   5.296 -0.0630 -0.5726 -0.7901
   86ALA      C  832   3.612   4.253   5.625 -0.2102 -0.0617 -0.4689
   86ALA      O  833   3.573   4.342   5.700  0.2038  0.0778 -0.4142
   87PHE      N  834   3.570   4.126   5.640  0.3884 -0.2105  0.0265
   87PHE     HN  835   3.587   4.047   5.581 -0.9168 -2.1221  2.0205
   87PHE     CA  836   3.475   4.079   5.736  0.0773 -0.1879 -0.2684
   87PHE     HA  837   3.392   4.148   5.730  1.4403  1.8726  2.5537
   87PHE     CB  838   3.431   3.936   5.697 -0.1884 -0.1409 -0.1421
   87PHE    HB1  839   3.514   3.864   5.684 -0.5036 -0.2602 -1.6087
   87PHE    HB2  840   3.393   3.950   5.594  1.8463 -1.0006 -1.0596
   87PHE     CG  841   3.329   3.879   5.790 -0.0037  0.2895  0.3328
   87PHE    CD1  842   3.194   3.909   5.786 -0.0350  0.1282  0.1647
   87PHE    HD1  843   3.165   3.983   5.713  0.1900 -1.6061 -1.7833
   87PHE    CE1  844   3.098   3.846   5.861 -0.0420  0.1951  0.2139
   87PHE    HE1  845   2.992   3.853   5.842 -0.0066 -0.0342 -0.0790
   87PHE     CZ  846   3.140   3.751   5.952  0.4178  0.2945  0.1109
   87PHE     HZ  847   3.073   3.691   6.013  1.4025  0.4375  1.3844
   87PHE    CD2  848   3.367   3.786   5.883  0.4977  0.2340  0.0755
   87PHE    HD2  849   3.472   3.769   5.902  1.0249  2.4604 -0.5361
   87PHE    CE2  850   3.274   3.727   5.966  0.3892 -0.0981 -0.2816
   87PHE    HE2  851   3.299   3.654   6.041 -1.5490 -2.0416 -1.4043
   87PHE      C  852   3.528   4.097   5.874  0.0565 -0.1013 -0.2720
   87PHE      O  853   3.459   4.144   5.965  0.1941 -0.3325 -0.0470
   88SER      N  854   3.656   4.061   5.894 -0.1823 -0.8129 -0.0076
   88SER     HN  855   3.708   4.014   5.823 -0.7079 -0.6242 -0.5260
   88SER     CA  856   3.733   4.075   6.013 -0.1297 -0.0793 -0.1220
   88SER     HA  857   3.682   4.015   6.088  0.5522  0.1039  0.5034
   88SER     CB  858   3.869   4.006   5.994 -0.1519 -0.2629  0.3541
   88SER    HB1  859   3.937   4.049   5.917 -0.3227 -0.8164 -0.1142
   88SER    HB2  860   3.838   3.908   5.952  1.5371  0.3161 -2.5139
   88SER     OG  861   3.940   3.981   6.114  0.1610  0.1806  0.2639
   88SER    HG1  862   4.002   4.052   6.136  1.4681 -1.3088  1.6355
   88SER      C  863   3.761   4.209   6.071  0.6094 -0.4323  0.3532
   88SER      O  864   3.738   4.236   6.189  0.0160  0.1758  0.1043
   89ASP      N  865   3.794   4.304   5.982 -0.2618 -0.4508 -0.0064
   89ASP     HN  866   3.805   4.276   5.887  0.3186  1.3773 -0.5262
   89ASP     CA  867   3.814   4.443   6.011 -0.3971 -0.4234 -0.0393
   89ASP     HA  868   3.884   4.454   6.092 -0.7283 -0.1778  0.2144
   89ASP     CB  869   3.865   4.523   5.890  0.1875 -0.1604  0.3765
   89ASP    HB1  870   3.873   4.631   5.914 -1.3694  0.3905 -1.3848
   89ASP    HB2  871   3.796   4.513   5.803 -0.4915  2.0512  0.6048
   89ASP     CG  872   4.006   4.484   5.846  0.2181  0.4870 -0.1236
   89ASP    OD1  873   4.108   4.469   5.912 -0.0207  0.2100  0.1917
   89ASP    OD2  874   4.016   4.490   5.707  0.0376 -0.3941 -0.1842
   89ASP    HD2  875   3.933   4.513   5.663 -0.2283  0.5511  0.7588
   89ASP      C  876   3.690   4.507   6.062  0.0084  0.1073  0.2908
   89ASP      O  877   3.696   4.584   6.158 -0.6056  0.7216 -0.1548
   90LEU      N  878   3.574   4.475   6.001  0.4691 -0.4030 -0.3256
   90LEU     HN  879   3.585   4.402   5.934  1.1232 -0.8829  0.2863
   90LEU     CA  880   3.444   4.518   6.040  0.4089 -0.5829 -0.3257
   90LEU     HA  881   3.445   4.626   6.036 -0.2133 -0.5192  0.7335
   90LEU     CB  882   3.336   4.456   5.950 -0.1924  0.1021 -0.0876
   90LEU    HB1  883   3.232   4.460   5.990  0.1004 -0.2217  0.7235
   90LEU    HB2  884   3.344   4.346   5.932 -0.9034 -0.2809  1.6635
   90LEU     CG  885   3.319   4.521   5.812 -0.7673  0.2399  0.0413
   90LEU     HG  886   3.408   4.521   5.745 -1.3379 -0.9078 -0.7345
   90LEU    CD1  887   3.213   4.448   5.728 -0.0389 -0.2046 -0.5128
   90LEU   HD11  888   3.228   4.338   5.725 -1.9047 -0.6627  2.3803
   90LEU   HD12  889   3.210   4.487   5.624  2.3681  0.0143 -0.5480
   90LEU   HD13  890   3.116   4.468   5.780 -0.3066 -1.4898 -0.4965
   90LEU    CD2  891   3.284   4.671   5.824 -0.4145  0.3359 -0.0784
   90LEU   HD21  892   3.357   4.733   5.880 -0.9840  1.1572 -0.2362
   90LEU   HD22  893   3.190   4.678   5.883  1.2382  2.8949  2.4968
   90LEU   HD23  894   3.258   4.719   5.728  0.4491 -0.2583 -0.6296
   90LEU      C  895   3.408   4.484   6.181  0.1005  0.2208 -0.2044
   90LEU      O  896   3.356   4.568   6.254 -0.5117 -0.2862 -0.0576
   91LEU      N  897   3.431   4.357   6.219  0.2791  0.3165  0.0131
   91LEU     HN  898   3.468   4.288   6.158  1.1245 -1.2408  2.1711
   91LEU     CA  899   3.401   4.302   6.348  0.8135 -0.1603 -0.0615
   91LEU     HA  900   3.297   4.324   6.369  0.1037 -2.8644 -0.3916
   91LEU     CB  901   3.413   4.149   6.358 -0.0030 -0.1852  0.6954
   91LEU    HB1  902   3.407   4.109   6.462  5.1499  2.1896  2.2595
   91LEU    HB2  903   3.522   4.141   6.335  0.4286  0.6669  2.2169
   91LEU     CG  904   3.320   4.069   6.266  0.3833  0.4351 -0.2509
   91LEU     HG  905   3.320   4.115   6.165  1.9541  0.0804 -0.4265
   91LEU    CD1  906   3.371   3.925   6.249 -0.4500 -0.0372  1.0614
   91LEU   HD11  907   3.474   3.931   6.208 -0.8217  2.0416  0.2878
   91LEU   HD12  908   3.318   3.861   6.175  1.3992 -0.9741  0.4887
   91LEU   HD13  909   3.382   3.877   6.348 -1.8506  1.6115  2.0825
   91LEU    CD2  910   3.174   4.058   6.316  0.2983 -0.2819 -0.6431
   91LEU   HD21  911   3.173   4.053   6.426  1.3324 -0.7197 -0.6372
   91LEU   HD22  912   3.124   3.967   6.278  0.4272  0.1121 -1.8058
   91LEU   HD23  913   3.117   4.149   6.286 -0.1296 -0.2018  0.3900
   91LEU      C  914   3.471   4.377   6.456  0.1397  0.3092  0.0566
   91LEU      O  915   3.412   4.404   6.561  0.7059  0.4182  0.3488
   92ILE      N  916   3.599   4.415   6.441  0.3199 -0.1633  0.3531
   92ILE     HN  917   3.651   4.393   6.359 -0.0482 -0.3915  0.1716
   92ILE     CA  918   3.678   4.487   6.535  0.0785  0.2509  0.2395
   92ILE     HA  919   3.663   4.433   6.627 -0.1961 -0.4323 -0.2029
   92ILE     CB  920   3.819   4.504   6.488 -0.1430  0.1772 -0.4743
   92ILE     HB  921   3.803   4.540   6.384  0.9086 -0.1697 -0.7724
   92ILE    CG2  922   3.893   4.618   6.562 -0.0005 -0.5267  0.4851
   92ILE   HG21  923   3.999   4.622   6.529 -0.3594 -0.7159 -0.7401
   92ILE   HG22  924   3.899   4.595   6.671  0.5542  0.2259  0.6170
   92ILE   HG23  925   3.854   4.721   6.551 -0.4879 -0.8904 -1.7591
   92ILE    CG1  926   3.901   4.374   6.490 -0.6446 -0.1322  0.4070
   92ILE   HG11  927   3.831   4.290   6.472 -0.3600 -0.0610 -1.1895
   92ILE   HG12  928   3.945   4.357   6.591 -2.4911 -2.4460  0.8994
   92ILE     CD  929   4.000   4.357   6.376 -0.5135  0.0019  0.4987
   92ILE    HD1  930   4.086   4.427   6.376  0.1888 -0.8368  0.5940
   92ILE    HD2  931   3.944   4.370   6.281 -0.9138 -0.0433  0.7265
   92ILE    HD3  932   4.032   4.250   6.384 -0.1482  0.0887  0.2669
   92ILE      C  933   3.617   4.617   6.576  0.2557  0.3617  0.1579
   92ILE      O  934   3.633   4.655   6.691  0.0360  0.0219  0.3031
   93PHE      N  935   3.553   4.683   6.477 -0.2520  0.2215  0.3877
   93PHE     HN  936   3.543   4.645   6.386 -0.2063 -0.8252  0.8008
   93PHE     CA  937   3.488   4.810   6.488 -0.5100  0.1268 -0.0354
   93PHE     HA  938   3.549   4.879   6.544  0.9522 -0.3200 -1.0339
   93PHE     CB  939   3.473   4.862   6.344  0.5038 -0.0646 -0.2211
   93PHE    HB1  940   3.389   4.933   6.328 -0.6838 -0.8676  1.9731
   93PHE    HB2  941   3.447   4.781   6.272  2.0272 -0.4530 -0.3576
   93PHE     CG  942   3.592   4.931   6.289  0.4330  0.0135 -0.2785
   93PHE    CD1  943   3.641   5.044   6.350  0.1093  0.1336 -0.2372
   93PHE    HD1  944   3.602   5.080   6.445  1.1040 -0.8070  0.5500
   93PHE    CE1  945   3.742   5.118   6.293  0.0364  0.4751  0.0687
   93PHE    HE1  946   3.766   5.205   6.351 -0.7477  0.0558  1.0504
   93PHE     CZ  947   3.813   5.064   6.188  0.1846 -0.5539  0.6894
   93PHE     HZ  948   3.894   5.120   6.146  0.6820 -1.1959  0.7815
   93PHE    CD2  949   3.644   4.893   6.167  0.0002 -0.3136 -0.3630
   93PHE    HD2  950   3.592   4.813   6.117 -0.7142  0.6878 -1.2347
   93PHE    CE2  951   3.758   4.956   6.122 -0.2457  0.2190 -0.2373
   93PHE    HE2  952   3.803   4.929   6.028  0.1096  2.4015 -0.7602
   93PHE      C  953   3.357   4.795   6.557 -0.7282  0.4968 -0.3664
   93PHE      O  954   3.311   4.882   6.631  0.2037  0.9787 -0.3408
   94LEU      N  955   3.285   4.682   6.544 -0.2582  0.1814 -0.2434
   94LEU     HN  956   3.300   4.624   6.465 -1.4625  1.8093 -1.7610
   94LEU     CA  957   3.164   4.651   6.614 -0.3291  0.9116 -0.0264
   94LEU     HA  958   3.101   4.738   6.619 -0.0707  1.1784 -1.0540
   94LEU     CB  959   3.085   4.535   6.550  0.2425  0.0367  0.8182
   94LEU    HB1  960   2.990   4.514   6.604  0.1871  0.7226  1.0041
   94LEU    HB2  961   3.144   4.441   6.553 -0.0912 -0.2915 -1.4563
   94LEU     CG  962   3.060   4.559   6.400  0.2555  0.1502  0.8342
   94LEU     HG  963   3.157   4.571   6.347 -0.4107 -1.8473 -0.9353
   94LEU    CD1  964   2.998   4.435   6.334  0.2891  0.1205  0.8561
   94LEU   HD11  965   3.072   4.356   6.358  1.3586  1.0483  0.7167
   94LEU   HD12  966   2.990   4.439   6.223 -0.1280 -0.7120  0.8502
   94LEU   HD13  967   2.895   4.426   6.374 -0.7892 -1.8830 -2.0051
   94LEU    CD2  968   2.977   4.686   6.375 -0.1248 -0.2677 -0.0571
   94LEU   HD21  969   2.882   4.683   6.433 -0.5618 -0.5905 -0.7636
   94LEU   HD22  970   2.945   4.695   6.269 -0.7657  1.0609  0.2181
   94LEU   HD23  971   3.032   4.779   6.400  0.3338 -0.7619  0.8013
   94LEU      C  972   3.188   4.622   6.758 -0.1020 -0.6495 -0.3569
   94LEU      O  973   3.109   4.666   6.842  0.2488 -0.1188 -0.2987
   95CYS      N  974   3.306   4.568   6.791  0.4628  0.4012 -0.6087
   95CYS     HN  975   3.370   4.528   6.726 -2.9405 -2.7508 -2.3888
   95CYS     CA  976   3.341   4.570   6.930  0.4395  0.0189 -0.5941
   95CYS     HA  977   3.252   4.537   6.981 -2.2787  0.9864 -4.3211
   95CYS     CB  978   3.445   4.462   6.965  0.0431 -0.3096 -0.4240
   95CYS    HB1  979   3.456   4.462   7.076  1.2458  2.3581 -0.4661
   95CYS    HB2  980   3.540   4.493   6.916 -0.2060  0.6083 -0.3542
   95CYS     SG  981   3.402   4.295   6.908 -0.0857 -0.3912 -0.0966
   95CYS    HG1  982   3.421   4.320   6.779  2.6035  1.1451  0.5230
   95CYS      C  983   3.391   4.694   6.996 -0.6894  0.0832  0.1595
   95CYS      O  984   3.390   4.704   7.119 -0.5736  0.1590  0.1543
   96MET      N  985   3.429   4.801   6.924 -0.1388  0.2066  0.6207
   96MET     HN  986   3.429   4.788   6.825 -2.2929 -0.7381  0.6866
   96MET     CA  987   3.484   4.923   6.972 -0.0596  0.2923  0.3217
   96MET     HA  988   3.575   4.896   7.024  1.2887 -3.8627 -3.5463
   96MET     CB  989   3.514   5.007   6.847  0.0967 -0.4009 -0.1082
   96MET    HB1  990   3.423   5.036   6.790 -0.5549 -0.3373  0.9331
   96MET    HB2  991   3.577   4.951   6.774  0.9179 -0.0213  0.3002
   96MET     CG  992   3.580   5.144   6.861  0.4340 -0.5465 -0.2464
   96MET    HG1  993   3.674   5.136   6.920  1.1707 -0.3285 -1.3583
   96MET    HG2  994   3.516   5.210   6.924  0.5668 -0.2917 -0.3770
   96MET     SD  995   3.603   5.233   6.704  0.8638 -0.0221  0.1095
   96MET     CE  996   3.517   5.389   6.738  0.4620 -0.1873 -0.1411
   96MET    HE1  997   3.552   5.454   6.821 -1.6412 -0.9523  1.4431
   96MET    HE2  998   3.409   5.371   6.758  0.1839  2.2228  0.7926
   96MET    HE3  999   3.520   5.453   6.648  0.2087 -1.2881 -0.9614
   96MET      C 1000   3.403   5.003   7.069 -0.1814  0.6467 -0.0685
   96MET      O 1001   3.472   5.041   7.164 -0.2427  0.0717  0.2131
   97PRO      N 1002   3.274   5.021   7.065 -0.3960 -0.6934  0.0740
   97PRO     CD 1003   3.196   5.007   6.944  0.5413  0.7445 -0.7394
   97PRO    HD1 1004   3.219   4.918   6.880 -1.6687 -1.6640  1.5670
   97PRO    HD2 1005   3.221   5.092   6.877  1.3678  0.7032 -0.4901
   97PRO     CA 1006   3.201   5.103   7.157  0.2963  0.1050 -0.0708
   97PRO     HA 1007   3.243   5.203   7.155  0.2370  0.2817  2.9724
   97PRO     CB 1008   3.056   5.107   7.111  0.2873 -0.3469 -0.0883
   97PRO    HB1 1009   3.025   5.207   7.073 -1.8040 -0.5689  0.8781
   97PRO    HB2 1010   2.978   5.078   7.185 -1.1044  2.1613 -0.4460
   97PRO     CG 1011   3.051   5.007   6.994  0.7320 -0.3117 -0.1406
   97PRO    HG1 1012   3.029   4.906   7.033  3.5258 -1.2283 -0.7547
   97PRO    HG2 1013   2.981   5.041   6.915  1.9228  1.1169 -0.6312
   97PRO      C 1014   3.211   5.058   7.299  0.1734 -0.0691 -0.1170
   97PRO      O 1015   3.221   5.142   7.388 -0.6925  0.3322 -0.3891
   98LEU      N 1016   3.201   4.927   7.328 -0.5443 -0.0040 -0.0465
   98LEU     HN 1017   3.185   4.866   7.251 -1.0804  0.0596  0.0102
   98LEU     CA 1018   3.211   4.867   7.457 -0.4045  0.3523  0.1102
   98LEU     HA 1019   3.117   4.887   7.506 -1.3158 -0.8983 -1.0787
   98LEU     CB 1020   3.212   4.716   7.427  0.0993  0.4287 -0.2634
   98LEU    HB1 1021   3.228   4.665   7.524  0.0601 -0.7719 -0.8683
   98LEU    HB2 1022   3.296   4.683   7.361  0.1328  0.7684 -0.3970
   98LEU     CG 1023   3.080   4.655   7.380  0.2159 -0.0315 -0.0021
   98LEU     HG 1024   3.081   4.553   7.423 -1.6199  0.1624  0.5973
   98LEU    CD1 1025   2.953   4.721   7.436  0.5287  0.3627  0.2438
   98LEU   HD11 1026   2.924   4.816   7.385 -2.1862 -0.7714 -0.4945
   98LEU   HD12 1027   2.969   4.729   7.546  1.2951  1.7312  0.0550
   98LEU   HD13 1028   2.867   4.652   7.423  0.6196 -0.0311  1.5960
   98LEU    CD2 1029   3.067   4.644   7.227  0.2685 -0.0321 -0.0063
   98LEU   HD21 1030   3.096   4.736   7.173 -0.3127  0.8991  1.2270
   98LEU   HD22 1031   2.963   4.609   7.206 -0.2979  0.5947  1.5932
   98LEU   HD23 1032   3.128   4.566   7.176  3.9209  1.5211  1.6589
   98LEU      C 1033   3.338   4.897   7.529 -0.3285  0.2970 -0.0003
   98LEU      O 1034   3.350   4.919   7.649  0.2541 -0.2782  0.0546
   99ASP      N 1035   3.442   4.894   7.443 -0.3327 -0.0969  0.0053
   99ASP     HN 1036   3.428   4.850   7.355 -1.4273  0.4928 -0.1290
   99ASP     CA 1037   3.573   4.940   7.480 -0.3006 -0.0169 -0.2042
   99ASP     HA 1038   3.586   4.901   7.580  1.1285 -2.3371 -1.2093
   99ASP     CB 1039   3.670   4.885   7.374 -0.2078 -0.1444 -0.0546
   99ASP    HB1 1040   3.691   4.949   7.286 -0.0669  0.3464  0.3294
   99ASP    HB2 1041   3.622   4.790   7.341 -1.4938  0.0063  1.2717
   99ASP     CG 1042   3.797   4.836   7.442 -0.0608  0.2444 -0.0463
   99ASP    OD1 1043   3.875   4.761   7.378 -0.2908 -0.3956  0.4145
   99ASP    OD2 1044   3.816   4.885   7.557 -0.0553  0.3608 -0.0959
   99ASP      C 1045   3.587   5.088   7.491  0.5215 -0.1047  0.0284
   99ASP      O 1046   3.642   5.144   7.585 -0.2084  0.1155  0.3316
  100LEU      N 1047   3.522   5.172   7.408  0.3319  0.1204  0.4044
  100LEU     HN 1048   3.483   5.131   7.327  1.1549  1.3553 -0.6549
  100LEU     CA 1049   3.521   5.313   7.432 -0.3871  0.1708  0.1229
  100LEU     HA 1050   3.622   5.351   7.431  1.2305 -3.6617 -0.7120
  100LEU     CB 1051   3.458   5.375   7.307 -0.3535  0.3370  0.1867
  100LEU    HB1 1052   3.366   5.318   7.282  0.6327 -0.9005 -0.7864
  100LEU    HB2 1053   3.525   5.357   7.220 -0.4507 -1.1477  0.3823
  100LEU     CG 1054   3.425   5.525   7.297 -0.5247  0.2921  0.0512
  100LEU     HG 1055   3.350   5.550   7.375 -0.5433  0.5140 -0.0379
  100LEU    CD1 1056   3.554   5.606   7.317  0.0244 -0.4016 -0.6192
  100LEU   HD11 1057   3.634   5.593   7.241  2.6720 -0.9846  2.0757
  100LEU   HD12 1058   3.606   5.590   7.414  0.8268 -0.3509 -1.0310
  100LEU   HD13 1059   3.526   5.713   7.318 -1.0635 -0.6643  0.4335
  100LEU    CD2 1060   3.367   5.554   7.158  0.5578  0.1249 -0.4468
  100LEU   HD21 1061   3.305   5.647   7.158 -0.2039 -0.3055 -2.7856
  100LEU   HD22 1062   3.284   5.479   7.151  0.2033  0.2475  1.7162
  100LEU   HD23 1063   3.429   5.564   7.067  0.0500  1.3209 -0.6802
  100LEU      C 1064   3.448   5.368   7.550 -0.0204  0.1516  0.3613
  100LEU      O 1065   3.496   5.459   7.617  0.1951 -0.1399  0.6105
  101VAL      N 1066   3.336   5.307   7.591  0.3884 -0.4334  0.6341
  101VAL     HN 1067   3.285   5.242   7.535 -1.2881  0.3973  1.1136
  101VAL     CA 1068   3.261   5.352   7.705  0.1901 -0.0991  0.3744
  101VAL     HA 1069   3.271   5.460   7.702 -0.5512  0.0293  1.7935
  101VAL     CB 1070   3.117   5.313   7.704  0.0029  0.5726  0.4676
  101VAL     HB 1071   3.067   5.339   7.800  1.5272  0.5485  1.2873
  101VAL    CG1 1072   3.038   5.393   7.600  0.1711  0.1620  0.0210
  101VAL   HG11 1073   3.063   5.386   7.492 -0.5330  2.8498 -0.4103
  101VAL   HG12 1074   3.052   5.498   7.633  0.8358  0.1511 -0.2020
  101VAL   HG13 1075   2.928   5.376   7.605  0.2160 -1.3069 -2.2677
  101VAL    CG2 1076   3.098   5.160   7.696 -0.5745  0.6532  0.2469
  101VAL   HG21 1077   2.990   5.149   7.723 -1.6199  1.8078 -2.9341
  101VAL   HG22 1078   3.161   5.109   7.771 -1.2686 -1.2228 -0.3897
  101VAL   HG23 1079   3.117   5.128   7.591  0.5031  1.3209  0.2284
  101VAL      C 1080   3.326   5.311   7.833  0.3310 -0.1191  0.2985
  101VAL      O 1081   3.330   5.399   7.919 -0.1371  0.0697  0.1314
  102ARG      N 1082   3.386   5.192   7.845  0.5901  0.0179  0.3717
  102ARG     HN 1083   3.387   5.135   7.763  0.2575  0.9418 -0.2895
  102ARG     CA 1084   3.472   5.155   7.953 -0.2996 -0.7293  0.8392
  102ARG     HA 1085   3.420   5.150   8.048  0.4217 -0.0364  1.2852
  102ARG     CB 1086   3.519   5.011   7.928 -0.4903 -0.7146  0.3865
  102ARG    HB1 1087   3.569   4.997   7.830 -0.5998 -0.2533  0.2618
  102ARG    HB2 1088   3.424   4.953   7.921 -1.4093  0.7082  0.6859
  102ARG     CG 1089   3.590   4.949   8.048  0.1635 -0.3429  0.1984
  102ARG    HG1 1090   3.539   4.978   8.142  2.4520  0.1849  1.3524
  102ARG    HG2 1091   3.691   4.989   8.069 -0.2144  0.6015  0.2572
  102ARG     CD 1092   3.613   4.799   8.027 -0.7188 -0.3840 -0.5304
  102ARG    HD1 1093   3.519   4.745   8.002 -1.4204  0.0807  1.0450
  102ARG    HD2 1094   3.668   4.763   8.116  0.5904 -1.2655 -1.6530
  102ARG     NE 1095   3.705   4.794   7.910  0.0703 -0.0538  0.0683
  102ARG     HE 1096   3.718   4.876   7.854 -1.7652  0.2048 -0.0362
  102ARG     CZ 1097   3.780   4.685   7.877  0.5062  0.1563  0.3530
  102ARG    NH1 1098   3.786   4.569   7.949 -0.0849 -0.0399  0.0964
  102ARG   HH11 1099   3.762   4.584   8.045 -0.1014  1.3544 -0.1086
  102ARG   HH12 1100   3.849   4.497   7.917 -1.4502 -0.9118 -0.7149
  102ARG    NH2 1101   3.852   4.700   7.762 -0.3325  0.1708 -0.1727
  102ARG   HH21 1102   3.831   4.779   7.704 -1.8129  0.5697  0.8335
  102ARG   HH22 1103   3.931   4.644   7.739  0.7556  1.6145 -0.1026
  102ARG      C 1104   3.588   5.247   7.970 -0.7071 -0.0082 -0.1612
  102ARG      O 1105   3.622   5.280   8.084 -0.1398 -0.0465 -0.3179
  103LEU      N 1106   3.652   5.303   7.866 -0.1185  0.1289  0.2639
  103LEU     HN 1107   3.631   5.265   7.776  1.3461 -0.5211  0.1614
  103LEU     CA 1108   3.766   5.387   7.880  0.1057 -0.1792  0.3061
  103LEU     HA 1109   3.827   5.344   7.959 -0.5985  2.2720  2.3397
  103LEU     CB 1110   3.839   5.401   7.745  0.2057  0.3596  0.4140
  103LEU    HB1 1111   3.772   5.441   7.666  0.6838  1.0633  0.3525
  103LEU    HB2 1112   3.872   5.303   7.706  0.3062  0.7041 -0.3939
  103LEU     CG 1113   3.965   5.489   7.736  0.5257 -0.1183  0.1808
  103LEU     HG 1114   3.927   5.590   7.764 -2.4512 -1.1663  0.2791
  103LEU    CD1 1115   4.072   5.428   7.828  0.9532 -0.5332 -0.5849
  103LEU   HD11 1116   4.159   5.395   7.767  0.9201 -0.8740 -0.4507
  103LEU   HD12 1117   4.046   5.340   7.890  0.3194 -2.3796 -3.2774
  103LEU   HD13 1118   4.112   5.510   7.891 -0.6268 -0.8034  0.8167
  103LEU    CD2 1119   4.020   5.496   7.592  0.4810  0.2378  0.1809
  103LEU   HD21 1120   3.952   5.544   7.519  1.3775 -0.3844 -1.0839
  103LEU   HD22 1121   4.039   5.397   7.546 -1.1616 -0.8193  1.6533
  103LEU   HD23 1122   4.110   5.561   7.582  1.3873 -1.1203 -0.6757
  103LEU      C 1123   3.739   5.521   7.940  0.0124 -0.0220 -0.0860
  103LEU      O 1124   3.820   5.569   8.019  0.3241 -0.3673 -0.1902
  104TRP      N 1125   3.625   5.584   7.905  0.0422  0.1679  0.1560
  104TRP     HN 1126   3.566   5.532   7.844  1.5620 -0.4175 -0.8697
  104TRP     CA 1127   3.594   5.722   7.928  0.2474  0.2435 -0.0101
  104TRP     HA 1128   3.677   5.768   7.876  0.5859 -0.5850 -0.2281
  104TRP     CB 1129   3.465   5.750   7.849  0.1014 -0.6885 -0.1162
  104TRP    HB1 1130   3.383   5.805   7.899 -0.3978  0.5595 -2.1735
  104TRP    HB2 1131   3.421   5.652   7.820 -3.0608  0.7044 -0.3440
  104TRP     CG 1132   3.494   5.837   7.731  0.3074 -0.1697  0.3157
  104TRP    CD1 1133   3.484   5.806   7.599  0.0827  0.2859  0.2239
  104TRP    HD1 1134   3.451   5.710   7.563 -0.1860  0.6026 -0.4010
  104TRP    NE1 1135   3.531   5.911   7.524 -0.0325 -0.1815 -0.5167
  104TRP    HE1 1136   3.567   5.903   7.434  1.4915  0.4107 -0.0007
  104TRP    CE2 1137   3.554   6.018   7.606  0.0963 -0.7460  0.1951
  104TRP    CD2 1138   3.543   5.972   7.736 -0.9607  0.3006  0.4961
  104TRP    CE3 1139   3.577   6.056   7.837  0.1336  0.0947  0.3044
  104TRP    HE3 1140   3.563   6.024   7.940 -1.4702 -1.0203 -0.2193
  104TRP    CZ3 1141   3.612   6.186   7.808  0.5305 -0.0329  0.1906
  104TRP    HZ3 1142   3.644   6.251   7.888 -0.4667  1.0079 -0.2236
  104TRP    CZ2 1143   3.599   6.142   7.573 -0.2643 -0.5370  0.4809
  104TRP    HZ2 1144   3.618   6.180   7.474  0.1804  1.3385  1.2283
  104TRP    CH2 1145   3.617   6.230   7.678 -0.4874 -0.0589  0.1283
  104TRP    HH2 1146   3.650   6.332   7.671 -1.0907  0.3534  2.5424
  104TRP      C 1147   3.585   5.764   8.070  0.0258 -0.0068  0.0518
  104TRP      O 1148   3.672   5.843   8.109 -0.0100  0.1622 -0.2107
  105GLN      N 1149   3.485   5.718   8.147  0.2275  0.0040  0.3263
  105GLN     HN 1150   3.406   5.670   8.108 -0.5049  2.0269 -0.8239
  105GLN     CA 1151   3.477   5.752   8.286  0.1195  0.3969  0.2254
  105GLN     HA 1152   3.554   5.822   8.313  0.6898 -0.7555  1.7727
  105GLN     CB 1153   3.338   5.815   8.309 -0.2805 -0.2965 -0.2330
  105GLN    HB1 1154   3.329   5.852   8.413 -0.3054  0.5042 -0.5121
  105GLN    HB2 1155   3.257   5.747   8.275 -1.2566  0.8517 -0.2471
  105GLN     CG 1156   3.330   5.943   8.227  0.1873 -0.0292  0.1328
  105GLN    HG1 1157   3.358   5.942   8.119  3.4835 -0.7670  0.8936
  105GLN    HG2 1158   3.404   6.011   8.276  0.8982  0.2290 -1.2440
  105GLN     CD 1159   3.204   6.027   8.238  0.1754 -0.0986  0.5410
  105GLN    OE1 1160   3.192   6.133   8.300 -0.6703  0.2474 -0.1796
  105GLN    NE2 1161   3.099   5.986   8.161  0.4216  0.2928 -0.0088
  105GLN   HE21 1162   3.017   6.042   8.165  1.2073  1.5659 -0.8261
  105GLN   HE22 1163   3.101   5.896   8.116  2.2643  1.1062 -1.7575
  105GLN      C 1164   3.494   5.631   8.371 -0.6790  0.0716 -0.0598
  105GLN      O 1165   3.505   5.652   8.492  0.0955 -0.7189  0.0154
  106TYR      N 1166   3.499   5.509   8.315  0.0376  0.1625 -0.2112
  106TYR     HN 1167   3.502   5.506   8.216 -2.2669 -2.0932 -0.3299
  106TYR     CA 1168   3.528   5.388   8.386 -0.1305  0.4225  0.3054
  106TYR     HA 1169   3.524   5.314   8.308  2.5635 -1.1448  1.5105
  106TYR     CB 1170   3.668   5.389   8.451 -0.3487  0.1228  0.7884
  106TYR    HB1 1171   3.681   5.459   8.537  2.5692 -0.0724  0.5773
  106TYR    HB2 1172   3.724   5.417   8.360  0.7374 -1.3173  0.9802
  106TYR     CG 1173   3.714   5.253   8.490  0.0571  0.0067 -0.0728
  106TYR    CD1 1174   3.751   5.165   8.391  0.0665  0.0073 -0.0698
  106TYR    HD1 1175   3.732   5.183   8.286 -1.3081 -2.1321 -0.2437
  106TYR    CE1 1176   3.812   5.047   8.427 -0.2989 -0.1130  0.1622
  106TYR    HE1 1177   3.856   4.984   8.351  1.3897 -1.4477  2.1346
  106TYR     CZ 1178   3.848   5.021   8.557  0.2059  0.0253  0.0529
  106TYR     OH 1179   3.940   4.919   8.588  0.1571 -0.2397 -0.6549
  106TYR     HH 1180   3.928   4.902   8.682  0.8166 -2.5195 -0.9110
  106TYR    CD2 1181   3.749   5.232   8.621  0.4883  0.3411 -0.1313
  106TYR    HD2 1182   3.716   5.300   8.699 -0.0861 -0.5373  0.4119
  106TYR    CE2 1183   3.811   5.114   8.652  0.2259  0.2049 -0.1129
  106TYR    HE2 1184   3.833   5.099   8.757 -2.8367 -0.0718  0.5732
  106TYR      C 1185   3.420   5.350   8.481 -0.4252 -0.4226 -0.3624
  106TYR      O 1186   3.436   5.282   8.583  0.4591  0.0963 -0.1475
  107ARG      N 1187   3.299   5.400   8.450 -0.3176  0.0224 -0.0775
  107ARG     HN 1188   3.302   5.474   8.383 -0.1642  0.3166  0.2534
  107ARG     CA 1189   3.183   5.376   8.530  0.1146  0.0686  0.5667
  107ARG     HA 1190   3.215   5.418   8.625  2.5115 -1.8962  0.7318
  107ARG     CB 1191   3.062   5.451   8.472  0.0582 -0.5714 -0.1602
  107ARG    HB1 1192   2.962   5.426   8.514  0.5544  0.9345  2.0990
  107ARG    HB2 1193   3.066   5.438   8.362  0.8466 -0.8165 -0.1061
  107ARG     CG 1194   3.071   5.599   8.509 -0.1206 -0.5785 -0.0798
  107ARG    HG1 1195   3.169   5.640   8.474 -0.4184  0.5947  0.4099
  107ARG    HG2 1196   3.067   5.613   8.620 -0.8910 -0.5808 -0.1072
  107ARG     CD 1197   2.969   5.685   8.434  0.3137 -0.0657 -0.0974
  107ARG    HD1 1198   2.867   5.646   8.454  0.1098  1.2226  1.6179
  107ARG    HD2 1199   3.005   5.685   8.329  1.8583 -1.9576  0.3651
  107ARG     NE 1200   2.988   5.816   8.502  0.5952 -0.1391 -0.0303
  107ARG     HE 1201   3.056   5.835   8.573 -0.9973  1.1736  1.2416
  107ARG     CZ 1202   2.925   5.927   8.454  0.4706 -0.2195 -0.0543
  107ARG    NH1 1203   2.831   5.914   8.356  0.4239  0.5969 -0.1272
  107ARG   HH11 1204   2.762   5.985   8.341 -0.9948 -0.6034  0.4444
  107ARG   HH12 1205   2.807   5.827   8.314 -0.7287  0.7326  0.2170
  107ARG    NH2 1206   2.953   6.053   8.498  0.2207 -0.1919  0.0320
  107ARG   HH21 1207   3.017   6.070   8.573 -0.4981  2.5505  0.1500
  107ARG   HH22 1208   2.886   6.124   8.476  0.0003  0.1741  1.7302
  107ARG      C 1209   3.142   5.234   8.548  0.2601 -0.0244  0.1825
  107ARG      O 1210   3.162   5.162   8.450  0.4320 -0.4508  0.5277
  108PRO      N 1211   3.091   5.183   8.656 -0.3104  0.1729  0.0084
  108PRO     CD 1212   3.040   5.261   8.768 -0.3525  0.3256 -0.1158
  108PRO    HD1 1213   2.944   5.306   8.734 -1.7675  0.0538  3.1753
  108PRO    HD2 1214   3.104   5.341   8.811  1.1757  0.6958 -2.8755
  108PRO     CA 1215   3.050   5.047   8.676  0.2898 -0.0710 -0.4055
  108PRO     HA 1216   3.135   4.992   8.712  0.3393  0.7735  0.8245
  108PRO     CB 1217   2.961   5.045   8.799 -0.1579 -0.4799 -0.7308
  108PRO    HB1 1218   2.968   4.952   8.860  0.2319  1.2305  2.0369
  108PRO    HB2 1219   2.856   5.070   8.772  0.7191  2.5921 -1.6686
  108PRO     CG 1220   3.020   5.160   8.882 -0.1444 -0.4625 -0.7630
  108PRO    HG1 1221   2.948   5.198   8.958 -0.8106 -0.9937 -1.1155
  108PRO    HG2 1222   3.122   5.143   8.923  0.1164  1.7965 -0.3253
  108PRO      C 1223   2.995   4.966   8.564 -0.0181 -0.1237 -0.2147
  108PRO      O 1224   2.900   5.012   8.501 -0.2508  0.2918  0.4344
  109TRP      N 1225   3.053   4.846   8.545 -0.2524 -0.3791  0.6358
  109TRP     HN 1226   3.134   4.828   8.601  0.6779  1.9203  0.1423
  109TRP     CA 1227   3.006   4.745   8.456 -0.0387  0.3023 -0.2580
  109TRP     HA 1228   2.986   4.793   8.361 -2.7088 -0.0406  0.0691
  109TRP     CB 1229   3.119   4.643   8.433  0.7379  1.1073 -0.0897
  109TRP    HB1 1230   3.150   4.585   8.523 -3.0566 -1.4202 -0.1680
  109TRP    HB2 1231   3.216   4.694   8.416  1.3450 -0.6210 -2.3713
  109TRP     CG 1232   3.089   4.558   8.314  0.2603  0.4461  0.4946
  109TRP    CD1 1233   3.047   4.428   8.322  0.1518  0.4456 -0.0189
  109TRP    HD1 1234   3.024   4.374   8.413  1.6258 -1.9133 -0.9555
  109TRP    NE1 1235   3.042   4.373   8.197  0.0918  0.2178  0.0831
  109TRP    HE1 1236   3.006   4.284   8.180 -0.8734  0.3353  1.2949
  109TRP    CE2 1237   3.082   4.467   8.107  0.1701  0.4250  0.3314
  109TRP    CD2 1238   3.117   4.582   8.176  0.0812  0.3828  0.4487
  109TRP    CE3 1239   3.177   4.682   8.106 -0.5083  0.0982 -0.4942
  109TRP    HE3 1240   3.219   4.766   8.160  0.6852 -0.2519 -0.8326
  109TRP    CZ3 1241   3.192   4.670   7.970 -0.1208 -0.0295 -0.4421
  109TRP    HZ3 1242   3.234   4.747   7.907  0.2754  1.1081  1.1419
  109TRP    CZ2 1243   3.088   4.460   7.971  0.0858  0.6454  0.3150
  109TRP    HZ2 1244   3.055   4.371   7.919  0.2816  1.6947 -1.6897
  109TRP    CH2 1245   3.148   4.560   7.900  0.9007 -0.4060 -0.5156
  109TRP    HH2 1246   3.160   4.553   7.793  2.3054 -0.0665 -0.4013
  109TRP      C 1247   2.882   4.677   8.502  0.2772 -0.5288 -0.6007
  109TRP      O 1248   2.887   4.584   8.582  0.0816 -0.1013 -0.0857
  110ASN      N 1249   2.760   4.719   8.462  0.2260 -0.1399 -0.0563
  110ASN     HN 1250   2.750   4.797   8.400 -1.1797  0.0391  0.3544
  110ASN     CA 1251   2.636   4.661   8.505 -0.0296  0.3542 -0.1236
  110ASN     HA 1252   2.631   4.627   8.607 -2.5647 -0.4790 -0.4601
  110ASN     CB 1253   2.512   4.752   8.511 -0.3116 -0.0660  0.5103
  110ASN    HB1 1254   2.414   4.699   8.511 -0.4384  0.0923 -1.3368
  110ASN    HB2 1255   2.514   4.820   8.423 -2.0258 -0.9438 -0.2697
  110ASN     CG 1256   2.521   4.847   8.629 -0.2995  0.3255  0.1949
  110ASN    OD1 1257   2.624   4.876   8.690 -0.0862 -0.0608  0.0194
  110ASN    ND2 1258   2.402   4.891   8.678 -0.7395 -0.8911  0.2479
  110ASN   HD21 1259   2.326   4.884   8.613  0.2205 -2.2226 -0.7845
  110ASN   HD22 1260   2.398   4.944   8.763 -1.0250 -1.6130  0.6963
  110ASN      C 1261   2.600   4.548   8.416 -0.2712  0.6409 -0.3948
  110ASN      O 1262   2.522   4.461   8.454  0.3202  0.3633  0.2067
  111PHE      N 1263   2.662   4.539   8.297 -0.0974 -0.2841 -0.2440
  111PHE     HN 1264   2.727   4.609   8.268  1.2668 -0.6580  1.7280
  111PHE     CA 1265   2.646   4.431   8.204 -0.5484 -0.0567 -0.4356
  111PHE     HA 1266   2.541   4.411   8.197 -0.9628  1.4232  0.9590
  111PHE     CB 1267   2.697   4.468   8.063  0.4495 -0.1047 -0.0984
  111PHE    HB1 1268   2.663   4.389   7.993 -1.4522  0.6447 -0.0769
  111PHE    HB2 1269   2.808   4.476   8.069  0.6117 -0.3778 -2.1368
  111PHE     CG 1270   2.649   4.596   8.003  0.2816 -0.1214 -0.0047
  111PHE    CD1 1271   2.521   4.641   8.025  0.2834  0.0776 -0.3938
  111PHE    HD1 1272   2.465   4.583   8.096  2.4073  1.0439  2.2359
  111PHE    CE1 1273   2.471   4.749   7.956 -0.4965 -0.3153 -0.4536
  111PHE    HE1 1274   2.364   4.759   7.968 -0.2720  0.0215  1.8198
  111PHE     CZ 1275   2.551   4.812   7.864 -0.4117  0.1121 -0.0929
  111PHE     HZ 1276   2.509   4.891   7.803 -0.6034  0.1754  0.1169
  111PHE    CD2 1277   2.731   4.668   7.919  0.3333 -0.2511 -0.0670
  111PHE    HD2 1278   2.834   4.639   7.909  0.0332 -1.8043  0.9643
  111PHE    CE2 1279   2.678   4.766   7.839 -0.5171 -0.4045  0.2875
  111PHE    HE2 1280   2.730   4.816   7.758 -1.1362  0.1787  0.2344
  111PHE      C 1281   2.713   4.309   8.257  0.0070  0.4849  0.1426
  111PHE      O 1282   2.783   4.303   8.358 -0.1667 -0.3337  0.2228
  112GLY      N 1283   2.697   4.193   8.189 -0.5447  0.3324  0.5268
  112GLY     HN 1284   2.637   4.189   8.110 -1.8475 -1.0713  1.5175
  112GLY     CA 1285   2.750   4.070   8.238  0.2367  0.4873  0.0884
  112GLY    HA1 1286   2.718   4.006   8.157 -0.8203 -0.0163  0.8661
  112GLY    HA2 1287   2.701   4.042   8.330  0.9414 -0.1569  0.2786
  112GLY      C 1288   2.897   4.047   8.244  0.2246  0.4616  0.3363
  112GLY      O 1289   2.973   4.102   8.164  0.3280  0.0251  0.1297
  113ASP      N 1290   2.939   3.948   8.324 -0.3754  0.0471  0.1513
  113ASP     HN 1291   2.869   3.914   8.385 -1.2629 -0.3985 -1.0887
  113ASP     CA 1292   3.064   3.879   8.312 -0.6189 -0.2770 -0.5867
  113ASP     HA 1293   3.142   3.954   8.323 -0.1999 -0.7972  0.0561
  113ASP     CB 1294   3.070   3.783   8.431  0.0981  0.0692 -0.3338
  113ASP    HB1 1295   2.982   3.715   8.438  0.8804 -0.7759  3.5406
  113ASP    HB2 1296   3.064   3.837   8.528 -2.2428 -1.6843  0.6147
  113ASP     CG 1297   3.199   3.704   8.448  0.1017  0.1715  0.1632
  113ASP    OD1 1298   3.305   3.768   8.466  0.2863 -0.1040  0.0616
  113ASP    OD2 1299   3.191   3.579   8.437 -0.9474  0.2906 -0.7293
  113ASP      C 1300   3.087   3.813   8.180 -0.2538  0.1083 -0.7226
  113ASP      O 1301   3.193   3.833   8.123 -0.2208 -0.2494 -0.7930
  114LEU      N 1302   2.988   3.741   8.124 -0.5212  0.1659 -0.3281
  114LEU     HN 1303   2.908   3.724   8.182  0.7962 -0.4853  1.3630
  114LEU     CA 1304   2.981   3.683   7.994 -0.0054 -0.4699 -0.0786
  114LEU     HA 1305   3.059   3.608   7.992  0.9939  0.4767  1.1733
  114LEU     CB 1306   2.854   3.599   7.976 -0.2122 -0.2812  0.4770
  114LEU    HB1 1307   2.776   3.661   8.026 -1.5231 -1.7855  0.3811
  114LEU    HB2 1308   2.868   3.504   8.032 -1.3332 -0.9313 -0.2984
  114LEU     CG 1309   2.811   3.564   7.832 -0.6041 -0.1460  0.5578
  114LEU     HG 1310   2.811   3.659   7.774 -0.6504  0.7601  1.9825
  114LEU    CD1 1311   2.907   3.462   7.768 -0.1025  0.6146  0.0762
  114LEU   HD11 1312   2.866   3.440   7.667 -1.8847 -0.8934  1.0673
  114LEU   HD12 1313   2.911   3.364   7.820 -0.9111 -0.3160 -1.5461
  114LEU   HD13 1314   3.007   3.510   7.761  1.2866 -2.2593 -1.3002
  114LEU    CD2 1315   2.670   3.503   7.836 -0.3436 -0.7890  0.1456
  114LEU   HD21 1316   2.635   3.501   7.731 -0.0799  2.1806 -0.1042
  114LEU   HD22 1317   2.593   3.568   7.884  0.9585 -0.0161  1.2774
  114LEU   HD23 1318   2.676   3.408   7.893  0.6174 -1.7137 -1.4412
  114LEU      C 1319   3.002   3.782   7.884 -0.1870  0.0884  0.3837
  114LEU      O 1320   3.080   3.754   7.793 -0.2198 -0.2757  0.4660
  115LEU      N 1321   2.939   3.900   7.894  0.0279  0.2249  0.1664
  115LEU     HN 1322   2.884   3.920   7.975  1.2439 -1.5429  1.5033
  115LEU     CA 1323   2.956   4.000   7.793  0.0322  0.1140  0.0574
  115LEU     HA 1324   2.939   3.962   7.693 -3.3338  1.4049  0.0198
  115LEU     CB 1325   2.846   4.105   7.817 -0.0001 -0.0357  0.5882
  115LEU    HB1 1326   2.873   4.165   7.906  1.3188  0.1579  0.0843
  115LEU    HB2 1327   2.749   4.056   7.839 -0.5494  0.3913 -0.7955
  115LEU     CG 1328   2.804   4.208   7.711 -0.1038 -0.5072  0.1642
  115LEU     HG 1329   2.701   4.241   7.733  0.1431 -1.2502  2.6880
  115LEU    CD1 1330   2.887   4.337   7.710 -0.5380 -0.2265  0.1192
  115LEU   HD11 1331   2.839   4.397   7.630 -2.1832 -1.9331 -0.2359
  115LEU   HD12 1332   2.995   4.325   7.688  0.0950  3.4508  0.4786
  115LEU   HD13 1333   2.864   4.398   7.800  0.7187  1.6179 -0.7436
  115LEU    CD2 1334   2.810   4.151   7.568 -0.4891  1.0308 -0.4867
  115LEU   HD21 1335   2.767   4.223   7.495  0.5880  0.3512 -1.8356
  115LEU   HD22 1336   2.738   4.067   7.560  0.8815 -0.7461  3.3387
  115LEU   HD23 1337   2.916   4.127   7.545 -0.4615  1.4639 -0.8268
  115LEU      C 1338   3.092   4.060   7.789  0.4049 -0.7153  0.0050
  115LEU      O 1339   3.141   4.096   7.681 -0.5952 -0.0675 -0.2432
  116CYS      N 1340   3.155   4.086   7.905  0.0803 -0.5704  0.1496
  116CYS     HN 1341   3.101   4.066   7.987 -0.0060 -1.0555 -0.0181
  116CYS     CA 1342   3.286   4.143   7.916 -0.1795  0.0746 -0.0600
  116CYS     HA 1343   3.274   4.236   7.862 -2.6019 -1.3137 -2.1824
  116CYS     CB 1344   3.307   4.160   8.067  0.2165 -0.5034 -0.0489
  116CYS    HB1 1345   3.274   4.076   8.132  1.0525  0.8743  2.2716
  116CYS    HB2 1346   3.236   4.239   8.099 -0.0311 -0.0721 -1.6097
  116CYS     SG 1347   3.476   4.189   8.127  0.0640 -0.0975  0.1919
  116CYS      C 1348   3.394   4.061   7.854 -0.6287  0.1311 -0.9389
  116CYS      O 1349   3.481   4.110   7.782  0.1885 -0.6379 -0.4833
  117LYS      N 1350   3.389   3.930   7.883 -0.1781  0.1899 -0.5909
  117LYS     HN 1351   3.314   3.898   7.940  0.3249  1.5594  0.9169
  117LYS     CA 1352   3.457   3.834   7.801  0.4655  0.0973  0.0354
  117LYS     HA 1353   3.562   3.858   7.807 -0.2204  3.8632 -0.1825
  117LYS     CB 1354   3.424   3.700   7.868  0.0755  0.3567  0.3672
  117LYS    HB1 1355   3.484   3.619   7.823  1.4214  0.9660  1.0228
  117LYS    HB2 1356   3.315   3.678   7.873  0.4439 -2.5647 -1.9898
  117LYS     CG 1357   3.470   3.688   8.014 -0.0105  0.2060  0.3828
  117LYS    HG1 1358   3.436   3.773   8.076 -0.0352  1.2719 -1.0374
  117LYS    HG2 1359   3.580   3.689   8.029 -0.2713  2.0575  2.8530
  117LYS     CD 1360   3.408   3.564   8.078 -0.5044  0.0900 -0.2957
  117LYS    HD1 1361   3.439   3.477   8.017 -2.0901 -0.6925 -0.0349
  117LYS    HD2 1362   3.298   3.576   8.074 -0.5146 -0.2562 -1.2387
  117LYS     CE 1363   3.432   3.542   8.228 -0.5919 -0.0045 -0.2949
  117LYS    HE1 1364   3.402   3.630   8.289  1.5637  0.3876  0.2989
  117LYS    HE2 1365   3.541   3.529   8.248 -0.0123  1.0412 -2.4578
  117LYS     NZ 1366   3.356   3.426   8.279 -0.4563 -0.0390 -0.1676
  117LYS    HZ1 1367   3.366   3.347   8.212 -1.2093 -1.7584  1.6296
  117LYS    HZ2 1368   3.258   3.445   8.308 -0.6355 -1.7401  0.4234
  117LYS    HZ3 1369   3.408   3.399   8.365  0.8216  2.3902 -0.1051
  117LYS      C 1370   3.422   3.825   7.656 -0.0181 -0.2578  0.1722
  117LYS      O 1371   3.511   3.810   7.574 -0.0906 -0.1124  0.0654
  118LEU      N 1372   3.293   3.823   7.616 -0.0295  0.4194  0.1543
  118LEU     HN 1373   3.222   3.816   7.685  0.4860 -1.0654  0.5803
  118LEU     CA 1374   3.252   3.805   7.480 -0.3905  0.3545  0.2717
  118LEU     HA 1375   3.313   3.723   7.445 -0.3195 -0.5133  2.2693
  118LEU     CB 1376   3.101   3.774   7.474 -0.3385  0.2128 -0.4136
  118LEU    HB1 1377   3.049   3.866   7.506  0.7418  0.8846 -0.5328
  118LEU    HB2 1378   3.086   3.710   7.564  1.3144  0.0376 -0.2250
  118LEU     CG 1379   3.036   3.722   7.345  0.2514  0.4347 -0.8078
  118LEU     HG 1380   2.937   3.687   7.383  0.8417  0.7790  1.1618
  118LEU    CD1 1381   2.994   3.838   7.254  0.1090  0.3907 -0.7996
  118LEU   HD11 1382   2.979   3.929   7.316  1.4452  0.7341 -0.9586
  118LEU   HD12 1383   2.906   3.808   7.193  1.1310 -1.7476 -1.3178
  118LEU   HD13 1384   3.071   3.858   7.177 -0.0871 -0.7887 -1.3293
  118LEU    CD2 1385   3.109   3.603   7.281 -0.8660 -0.3539 -0.6420
  118LEU   HD21 1386   3.197   3.648   7.230 -0.9618 -0.4023 -0.8552
  118LEU   HD22 1387   3.044   3.544   7.212 -3.7324  0.9120  0.7804
  118LEU   HD23 1388   3.147   3.534   7.359  1.1708  1.8791  0.4363
  118LEU      C 1389   3.295   3.910   7.384  0.2229 -0.0608  0.0849
  118LEU      O 1390   3.336   3.880   7.272  0.1651  0.3462 -0.0470
  119PHE      N 1391   3.289   4.038   7.425  0.4851 -0.1436  0.3840
  119PHE     HN 1392   3.255   4.059   7.517 -3.8692  0.1056 -1.0688
  119PHE     CA 1393   3.337   4.142   7.340  0.1675 -0.1541  0.1908
  119PHE     HA 1394   3.308   4.125   7.237  3.0225 -0.4723 -0.6553
  119PHE     CB 1395   3.292   4.285   7.375  0.4214 -0.0704  0.1841
  119PHE    HB1 1396   3.185   4.289   7.406  0.7567 -0.1843  1.4025
  119PHE    HB2 1397   3.277   4.345   7.283 -2.9527  1.1838  1.3903
  119PHE     CG 1398   3.372   4.364   7.473  0.8288 -0.4730  0.1807
  119PHE    CD1 1399   3.475   4.442   7.427  0.1990  0.2352 -0.0619
  119PHE    HD1 1400   3.503   4.444   7.323  0.6323 -0.5671  0.0321
  119PHE    CE1 1401   3.542   4.525   7.514  0.0228  0.5912 -0.2630
  119PHE    HE1 1402   3.621   4.588   7.475 -0.1742  1.0637  0.0850
  119PHE     CZ 1403   3.513   4.527   7.648 -0.9702  0.2266 -0.4634
  119PHE     HZ 1404   3.567   4.601   7.705 -1.0907  0.1866 -0.2932
  119PHE    CD2 1405   3.342   4.369   7.607  0.0208 -0.4058  0.0019
  119PHE    HD2 1406   3.265   4.304   7.647  1.2739 -0.6819  2.0989
  119PHE    CE2 1407   3.410   4.449   7.695 -0.5159 -0.0513  0.0987
  119PHE    HE2 1408   3.373   4.459   7.796 -0.3651 -0.4074  0.1915
  119PHE      C 1409   3.484   4.135   7.316  0.1444  0.6254 -0.2165
  119PHE      O 1410   3.538   4.137   7.205 -0.1926 -0.3272 -0.4054
  120GLN      N 1411   3.557   4.105   7.425 -0.3626  0.3277  0.0429
  120GLN     HN 1412   3.516   4.102   7.516 -3.9383 -1.7714 -1.4350
  120GLN     CA 1413   3.696   4.074   7.414 -0.4149  0.1826 -0.2224
  120GLN     HA 1414   3.751   4.153   7.365  2.3201 -1.8137 -0.5956
  120GLN     CB 1415   3.749   4.070   7.558  0.1277 -0.2201 -0.4330
  120GLN    HB1 1416   3.853   4.030   7.564 -0.3862 -1.6752 -0.6426
  120GLN    HB2 1417   3.691   3.993   7.613 -1.0181 -1.1893 -2.8536
  120GLN     CG 1418   3.743   4.202   7.634  0.3840 -0.3186 -0.2369
  120GLN    HG1 1419   3.737   4.193   7.745  0.8229  1.1650 -0.0618
  120GLN    HG2 1420   3.653   4.261   7.609  0.2639 -0.8835 -1.1791
  120GLN     CD 1421   3.862   4.291   7.602 -0.0822  0.4417  0.1075
  120GLN    OE1 1422   3.952   4.307   7.684  0.4302  0.0118 -0.3593
  120GLN    NE2 1423   3.863   4.359   7.484  0.0856  0.6466  0.2260
  120GLN   HE21 1424   3.775   4.383   7.444  0.7790  0.9115 -1.1907
  120GLN   HE22 1425   3.933   4.429   7.468 -0.7985  2.0090  1.9190
  120GLN      C 1426   3.730   3.957   7.328 -0.4162  0.5726 -0.7592
  120GLN      O 1427   3.825   3.960   7.250  0.2476 -0.0643  0.0122
  121PHE      N 1428   3.655   3.847   7.340 -0.0586  0.4052  0.0379
  121PHE     HN 1429   3.583   3.851   7.409 -0.0809 -1.5472  0.1874
  121PHE     CA 1430   3.675   3.724   7.270 -0.7882  0.2143  0.1520
  121PHE     HA 1431   3.776   3.688   7.283 -0.8282 -0.5063 -1.2580
  121PHE     CB 1432   3.587   3.612   7.330 -0.6752 -0.0286 -0.1288
  121PHE    HB1 1433   3.486   3.643   7.363 -0.6560 -1.3309  1.2505
  121PHE    HB2 1434   3.635   3.574   7.423 -1.4214 -0.3833  0.1162
  121PHE     CG 1435   3.577   3.487   7.250 -0.0343 -0.0823 -0.1327
  121PHE    CD1 1436   3.677   3.393   7.251  0.1481  0.1088 -0.1599
  121PHE    HD1 1437   3.766   3.425   7.304  0.0017 -0.0696  0.2020
  121PHE    CE1 1438   3.665   3.272   7.186  0.5082 -0.1019  0.1541
  121PHE    HE1 1439   3.739   3.194   7.181  0.6937  0.0449  0.5699
  121PHE     CZ 1440   3.555   3.254   7.105  0.4125  0.3465  0.1768
  121PHE     HZ 1441   3.552   3.160   7.051 -0.3973  0.2875  0.3098
  121PHE    CD2 1442   3.468   3.467   7.169 -0.1749  0.2379 -0.0243
  121PHE    HD2 1443   3.394   3.546   7.166  0.9802  1.3619 -0.3132
  121PHE    CE2 1444   3.461   3.353   7.092 -0.0556 -0.0587  0.4034
  121PHE    HE2 1445   3.383   3.324   7.023  0.4504 -0.4500 -0.0095
  121PHE      C 1446   3.658   3.738   7.122 -0.2148  0.0944  0.0716
  121PHE      O 1447   3.755   3.713   7.051  0.0447  0.3953  0.3172
  122VAL      N 1448   3.548   3.801   7.076 -0.4778 -0.2877  0.1679
  122VAL     HN 1449   3.479   3.838   7.137  0.2936  1.3356  0.1252
  122VAL     CA 1450   3.544   3.851   6.942  0.1740  0.8529  0.5621
  122VAL     HA 1451   3.556   3.759   6.887  1.2022  1.1400  0.2837
  122VAL     CB 1452   3.407   3.900   6.906 -0.2562 -0.4190  0.4128
  122VAL     HB 1453   3.382   3.993   6.961 -1.4425  0.1198 -0.9718
  122VAL    CG1 1454   3.403   3.934   6.756  0.2186  0.0467  0.5022
  122VAL   HG11 1455   3.448   3.857   6.690  2.6894  0.9162  1.0685
  122VAL   HG12 1456   3.444   4.032   6.723 -0.1892 -0.1581 -0.6799
  122VAL   HG13 1457   3.305   3.947   6.706  0.3774 -2.1943 -0.4869
  122VAL    CG2 1458   3.309   3.787   6.940 -0.4876 -0.4670 -0.3910
  122VAL   HG21 1459   3.203   3.820   6.929 -0.8841 -1.7346 -0.5761
  122VAL   HG22 1460   3.311   3.757   7.047  1.0750 -0.6714 -0.4507
  122VAL   HG23 1461   3.329   3.703   6.870  1.2533  0.0565 -0.5713
  122VAL      C 1462   3.650   3.943   6.893 -0.3198  0.9032 -0.4279
  122VAL      O 1463   3.713   3.930   6.788 -0.3226 -0.5692 -0.2622
  123SER      N 1464   3.694   4.031   6.984  0.2603  0.1867 -0.0043
  123SER     HN 1465   3.655   4.046   7.074  0.2275  1.3126 -0.1844
  123SER     CA 1466   3.802   4.121   6.957 -0.0822  0.5558 -0.1640
  123SER     HA 1467   3.770   4.168   6.865 -0.0185  0.0991 -0.4227
  123SER     CB 1468   3.821   4.231   7.063 -0.1035  0.1692  0.2446
  123SER    HB1 1469   3.895   4.301   7.019 -1.2297  0.3562 -1.4570
  123SER    HB2 1470   3.856   4.186   7.158 -0.5891 -1.4287 -0.2950
  123SER     OG 1471   3.700   4.305   7.076 -0.4012 -0.2434 -0.1246
  123SER    HG1 1472   3.634   4.245   7.112 -1.6411  1.7379  1.0826
  123SER      C 1473   3.931   4.052   6.929 -0.2586  0.0670  0.2190
  123SER      O 1474   3.991   4.060   6.822 -0.6879  0.2369 -0.0092
  124GLU      N 1475   3.981   3.966   7.021  0.2163 -0.0410 -0.1347
  124GLU     HN 1476   3.940   3.957   7.111  1.5452  3.1755  0.9588
  124GLU     CA 1477   4.101   3.889   7.014  0.3245  0.0789  0.3434
  124GLU     HA 1478   4.181   3.956   6.988 -0.7260  0.4706 -2.1998
  124GLU     CB 1479   4.132   3.815   7.145  0.6132 -0.2266  0.1055
  124GLU    HB1 1480   4.220   3.748   7.142  1.3279  0.6284  1.1201
  124GLU    HB2 1481   4.043   3.753   7.169  0.1609  0.6594  0.7518
  124GLU     CG 1482   4.166   3.907   7.262 -0.8261  0.4057  0.0454
  124GLU    HG1 1483   4.205   3.843   7.344  0.8317  1.1903 -0.0963
  124GLU    HG2 1484   4.081   3.974   7.289 -0.3194  0.0731  2.7478
  124GLU     CD 1485   4.284   3.999   7.231 -0.3759 -0.1531  0.0904
  124GLU    OE1 1486   4.265   4.123   7.236  0.9063  0.0559 -0.0219
  124GLU    OE2 1487   4.392   3.950   7.190 -0.4086 -0.0506 -0.1202
  124GLU      C 1488   4.089   3.788   6.905  0.3689  0.3499  0.0878
  124GLU      O 1489   4.184   3.772   6.829  0.2225  0.2005 -0.0669
  125SER      N 1490   3.978   3.715   6.884  0.8300 -0.5060  0.5893
  125SER     HN 1491   3.903   3.736   6.946  0.9154 -1.9796  1.2402
  125SER     CA 1492   3.951   3.632   6.770  0.1536 -0.1248  0.4670
  125SER     HA 1493   4.025   3.554   6.773  1.8645  1.4546  1.1515
  125SER     CB 1494   3.813   3.565   6.764 -0.0355  0.2946  0.0446
  125SER    HB1 1495   3.808   3.491   6.681  2.0584  0.2975 -0.1338
  125SER    HB2 1496   3.731   3.638   6.747 -0.6336 -1.1812 -4.8816
  125SER     OG 1497   3.779   3.497   6.885 -0.3421 -0.1876 -0.3068
  125SER    HG1 1498   3.772   3.569   6.948  1.2451  0.4358 -0.7687
  125SER      C 1499   3.973   3.686   6.633 -0.0132 -0.2823  0.3775
  125SER      O 1500   4.053   3.637   6.553 -0.4747 -0.0216 -0.2501
  126CYS      N 1501   3.910   3.801   6.603 -0.1409 -0.5296 -0.3235
  126CYS     HN 1502   3.844   3.836   6.669 -0.4577 -0.7293 -0.5319
  126CYS     CA 1503   3.932   3.870   6.480  0.1271 -0.0837 -0.0256
  126CYS     HA 1504   3.923   3.800   6.399  3.1224 -0.9116  0.2582
  126CYS     CB 1505   3.830   3.984   6.457  0.1494 -0.0984 -0.2071
  126CYS    HB1 1506   3.843   4.031   6.358  1.1405  0.2176  0.0640
  126CYS    HB2 1507   3.852   4.064   6.531  1.6806 -2.0325  1.5966
  126CYS     SG 1508   3.659   3.923   6.468  0.1430 -0.0140  0.1970
  126CYS    HG1 1509   3.655   3.922   6.601 -2.6524  2.0898  0.2098
  126CYS      C 1510   4.069   3.928   6.467  0.1223  0.0218  0.3544
  126CYS      O 1511   4.127   3.927   6.358 -0.2461  0.4671  0.1518
  127THR      N 1512   4.133   3.966   6.579 -0.1523  0.3442  0.4037
  127THR     HN 1513   4.092   3.954   6.669 -0.7465  1.0164  0.2310
  127THR     CA 1514   4.268   4.010   6.569 -0.0201 -0.1909 -0.2785
  127THR     HA 1515   4.262   4.102   6.511  1.6711  0.6004  0.7127
  127THR     CB 1516   4.329   4.041   6.702 -0.0543 -0.2450 -0.2502
  127THR     HB 1517   4.338   3.947   6.761 -0.9140 -1.6666 -2.2989
  127THR    OG1 1518   4.245   4.141   6.759  0.6036  0.3871 -0.3707
  127THR    HG1 1519   4.164   4.091   6.772  1.3965 -1.1604 -1.0741
  127THR    CG2 1520   4.468   4.106   6.697  0.0963 -0.5323  0.0848
  127THR   HG21 1521   4.492   4.170   6.609 -0.3218  1.1466  1.1466
  127THR   HG22 1522   4.543   4.026   6.682  1.0462  0.3704 -0.1883
  127THR   HG23 1523   4.493   4.164   6.789 -0.7138  2.0871 -1.2317
  127THR      C 1524   4.368   3.916   6.510 -0.1857 -0.4396 -0.1645
  127THR      O 1525   4.442   3.947   6.417  0.3826  0.0383  0.4317
  128TYR      N 1526   4.366   3.791   6.559  0.0530 -0.2973  0.2192
  128TYR     HN 1527   4.304   3.768   6.634 -2.1486  0.2989 -1.3104
  128TYR     CA 1528   4.446   3.684   6.507 -0.2031 -0.3068 -0.1616
  128TYR     HA 1529   4.549   3.714   6.499 -0.2138 -0.7502 -2.7660
  128TYR     CB 1530   4.430   3.558   6.594 -0.3563 -0.0500  0.1855
  128TYR    HB1 1531   4.496   3.484   6.545 -3.0542 -2.7662  0.3448
  128TYR    HB2 1532   4.329   3.511   6.595 -0.5165  0.2912  0.9331
  128TYR     CG 1533   4.465   3.569   6.738  0.0029  0.3181  0.0705
  128TYR    CD1 1534   4.588   3.617   6.777 -0.0218  0.3169  0.1547
  128TYR    HD1 1535   4.656   3.652   6.701 -0.0614  0.9353  0.3996
  128TYR    CE1 1536   4.617   3.621   6.912  0.5494 -0.5435  0.0621
  128TYR    HE1 1537   4.714   3.653   6.949  0.8801  2.1919 -2.7418
  128TYR     CZ 1538   4.529   3.577   7.007 -0.1030 -0.0529 -0.3106
  128TYR     OH 1539   4.554   3.574   7.146  0.4571 -0.2045 -0.4149
  128TYR     HH 1540   4.643   3.605   7.165  0.2002 -0.2324  0.9032
  128TYR    CD2 1541   4.375   3.533   6.836 -0.1430  0.0223 -0.1699
  128TYR    HD2 1542   4.279   3.497   6.803  0.1868 -2.4943  1.3984
  128TYR    CE2 1543   4.404   3.532   6.970 -0.3860  0.5491 -0.1079
  128TYR    HE2 1544   4.333   3.508   7.048 -1.4689  2.5959 -0.4116
  128TYR      C 1545   4.401   3.656   6.368  0.3325 -0.4224 -0.3131
  128TYR      O 1546   4.481   3.644   6.275  0.5461  0.5197 -0.2525
  129ALA      N 1547   4.270   3.645   6.337  0.1873 -0.6349  0.3627
  129ALA     HN 1548   4.200   3.659   6.407 -1.0778  1.4389 -1.2097
  129ALA     CA 1549   4.212   3.619   6.209  0.3033 -0.0271  0.1815
  129ALA     HA 1550   4.266   3.531   6.177  2.3978  1.1804  0.2083
  129ALA     CB 1551   4.060   3.600   6.222  0.1984  0.2598 -0.5742
  129ALA    HB1 1552   4.029   3.544   6.313  0.1214  1.0000 -0.1359
  129ALA    HB2 1553   4.013   3.568   6.127  0.1165 -0.2655 -0.3636
  129ALA    HB3 1554   4.026   3.705   6.237  0.1529  0.2060 -0.2750
  129ALA      C 1555   4.251   3.719   6.106  0.0625 -0.4822 -0.3593
  129ALA      O 1556   4.287   3.675   5.997  0.1090  0.1477 -0.6011
  130THR      N 1557   4.250   3.850   6.136  0.6974 -0.7233  0.8022
  130THR     HN 1558   4.204   3.872   6.222  1.1354 -1.0051  1.1118
  130THR     CA 1559   4.298   3.954   6.051 -0.3324 -0.4368  0.5510
  130THR     HA 1560   4.239   3.960   5.961 -2.9352  0.5505  2.2338
  130THR     CB 1561   4.294   4.090   6.115  0.1341  0.1102 -0.5414
  130THR     HB 1562   4.373   4.103   6.192  0.5641  0.5719 -1.0612
  130THR    OG1 1563   4.170   4.123   6.177  0.2022 -0.1795 -0.2474
  130THR    HG1 1564   4.161   4.063   6.252  0.6377  1.0386  0.8073
  130THR    CG2 1565   4.320   4.203   6.014  0.5107  0.3716 -0.1571
  130THR   HG21 1566   4.425   4.218   5.982  0.4585  1.4049  0.1281
  130THR   HG22 1567   4.289   4.304   6.047 -0.0762  0.8316 -2.0319
  130THR   HG23 1568   4.263   4.170   5.925  3.5558 -0.7324 -1.8399
  130THR      C 1569   4.440   3.938   6.009 -0.3409  0.0575  0.3254
  130THR      O 1570   4.483   3.936   5.894  0.3132  0.4415  0.5561
  131VAL      N 1571   4.525   3.905   6.108 -0.0668  0.2051  0.1402
  131VAL     HN 1572   4.492   3.917   6.201 -0.1146 -0.8285  0.2621
  131VAL     CA 1573   4.668   3.893   6.100 -0.0664  0.3892 -0.1902
  131VAL     HA 1574   4.706   3.975   6.041  1.1546 -0.5298 -0.7153
  131VAL     CB 1575   4.737   3.912   6.232 -1.4038 -0.7207  0.7119
  131VAL     HB 1576   4.671   3.868   6.309  0.0011 -1.2944  1.6147
  131VAL    CG1 1577   4.876   3.849   6.250 -0.5897  0.6831 -0.4401
  131VAL   HG11 1578   4.870   3.747   6.292 -0.4180  1.5714  1.8860
  131VAL   HG12 1579   4.929   3.907   6.329  1.2450 -0.6668 -0.6074
  131VAL   HG13 1580   4.937   3.861   6.157 -1.2606  2.7037 -0.6669
  131VAL    CG2 1581   4.745   4.064   6.259 -0.4569 -0.5853 -0.2347
  131VAL   HG21 1582   4.808   4.082   6.348 -0.3907 -1.5952 -0.0606
  131VAL   HG22 1583   4.649   4.120   6.267 -0.1583 -0.0982 -0.0676
  131VAL   HG23 1584   4.797   4.120   6.178  0.6296  0.7832  1.3657
  131VAL      C 1585   4.715   3.771   6.029 -0.0014  0.1836  0.1993
  131VAL      O 1586   4.798   3.777   5.939  0.0263  0.7269  0.2547
  132LEU      N 1587   4.653   3.655   6.059  0.4200 -0.0180  0.2950
  132LEU     HN 1588   4.592   3.642   6.137  0.2955 -2.6162 -0.1686
  132LEU     CA 1589   4.676   3.536   5.984 -0.3970  0.1341 -0.2074
  132LEU     HA 1590   4.784   3.528   5.984 -0.3992 -0.2059  1.5251
  132LEU     CB 1591   4.621   3.408   6.048  0.2492  0.1910  0.4815
  132LEU    HB1 1592   4.671   3.330   5.988 -1.1447  1.2045 -2.1932
  132LEU    HB2 1593   4.510   3.403   6.035  0.5142  1.2470 -3.4879
  132LEU     CG 1594   4.658   3.377   6.194  0.4474 -1.1104  0.1695
  132LEU     HG 1595   4.617   3.465   6.249 -0.4930  0.1859 -2.4347
  132LEU    CD1 1596   4.574   3.270   6.265 -0.1342 -0.7342  0.0619
  132LEU   HD11 1597   4.467   3.296   6.257 -0.1731 -0.7819  0.4316
  132LEU   HD12 1598   4.593   3.259   6.374  1.4772  1.7986  0.1086
  132LEU   HD13 1599   4.596   3.170   6.221 -1.5427 -1.3430  0.6751
  132LEU    CD2 1600   4.808   3.353   6.219  0.8173  0.4375 -0.3945
  132LEU   HD21 1601   4.822   3.251   6.262  2.6940  1.3089  1.2372
  132LEU   HD22 1602   4.854   3.428   6.287 -2.6965  1.2439  1.2986
  132LEU   HD23 1603   4.870   3.359   6.127  1.4325 -0.4657 -0.0580
  132LEU      C 1604   4.629   3.548   5.843 -0.8428 -0.1739 -0.0867
  132LEU      O 1605   4.693   3.497   5.751 -0.5149  0.6335 -0.3136
  133THR      N 1606   4.521   3.623   5.816 -1.0196 -0.3352  0.1732
  133THR     HN 1607   4.470   3.659   5.894  0.3502 -1.2521  1.5580
  133THR     CA 1608   4.473   3.645   5.683  0.2117 -0.4746 -0.3062
  133THR     HA 1609   4.455   3.547   5.641  1.0507 -0.6829 -0.1961
  133THR     CB 1610   4.337   3.709   5.679  0.0204 -0.8545 -0.0507
  133THR     HB 1611   4.333   3.808   5.729 -0.8539 -0.8569 -0.1046
  133THR    OG1 1612   4.238   3.627   5.740 -0.5084 -0.1426  0.0623
  133THR    HG1 1613   4.242   3.642   5.835  2.4227  2.8481 -0.3401
  133THR    CG2 1614   4.289   3.728   5.534 -0.2551 -1.2234 -0.0097
  133THR   HG21 1615   4.191   3.778   5.545  0.6999  0.4810  1.2149
  133THR   HG22 1616   4.278   3.622   5.501  0.9658 -1.8043  1.3219
  133THR   HG23 1617   4.352   3.797   5.474  0.9181 -1.4241  0.9453
  133THR      C 1618   4.567   3.718   5.594  0.3009 -0.3256 -0.0918
  133THR      O 1619   4.587   3.695   5.475  0.1185 -0.2297 -0.1416
  134ILE      N 1620   4.637   3.816   5.653  0.3530 -0.3771 -0.0649
  134ILE     HN 1621   4.612   3.835   5.748 -1.5745 -1.8392 -0.2368
  134ILE     CA 1622   4.749   3.890   5.604  0.2345  0.2248  0.5581
  134ILE     HA 1623   4.731   3.920   5.502 -1.6295 -2.6289 -0.0460
  134ILE     CB 1624   4.776   4.008   5.693 -0.0679  0.5265  0.2501
  134ILE     HB 1625   4.791   3.966   5.794  1.2318 -2.7285 -1.1545
  134ILE    CG2 1626   4.915   4.069   5.667  0.0824 -0.0028 -0.2227
  134ILE   HG21 1627   5.003   4.009   5.699 -0.6091 -1.1590 -0.4313
  134ILE   HG22 1628   4.932   4.169   5.714 -0.3406  1.3083 -2.7017
  134ILE   HG23 1629   4.917   4.079   5.557  2.8834 -1.9299 -0.4439
  134ILE    CG1 1630   4.673   4.122   5.682 -0.4637  0.1687  0.2404
  134ILE   HG11 1631   4.572   4.081   5.659 -0.3951  1.1409 -1.9792
  134ILE   HG12 1632   4.704   4.183   5.594  0.3805  2.0860  1.7865
  134ILE     CD 1633   4.653   4.210   5.806 -0.6004  0.5849 -0.0738
  134ILE    HD1 1634   4.570   4.282   5.790 -0.0410  1.3248  0.3037
  134ILE    HD2 1635   4.746   4.270   5.819 -0.6229  0.6118 -0.0347
  134ILE    HD3 1636   4.624   4.148   5.893 -2.2593  0.0397 -0.9655
  134ILE      C 1637   4.871   3.807   5.584  0.2472  0.2837  0.3824
  134ILE      O 1638   4.937   3.806   5.480  0.5549 -0.6935  0.5738
  135THR      N 1639   4.904   3.715   5.677  0.3895  0.1907  0.2416
  135THR     HN 1640   4.869   3.723   5.770 -1.0911 -1.6484 -0.1106
  135THR     CA 1641   5.006   3.618   5.656  0.0308 -0.0709 -0.3034
  135THR     HA 1642   5.096   3.676   5.639 -0.9636  1.5170 -0.3224
  135THR     CB 1643   5.025   3.542   5.784 -0.1606  0.3210 -0.0407
  135THR     HB 1644   4.928   3.492   5.804 -0.2649  0.3689 -0.4229
  135THR    OG1 1645   5.055   3.631   5.891  0.9740  0.3004 -0.3227
  135THR    HG1 1646   4.971   3.658   5.929 -0.0872 -1.2010 -1.4631
  135THR    CG2 1647   5.148   3.450   5.776 -0.1526  0.3423 -0.1942
  135THR   HG21 1648   5.179   3.407   5.874 -1.2081 -1.8348 -0.7655
  135THR   HG22 1649   5.235   3.513   5.747  1.8833 -2.0541  0.2921
  135THR   HG23 1650   5.135   3.367   5.704  0.5872  1.0183 -1.1234
  135THR      C 1651   4.991   3.521   5.543  0.0307 -0.2304 -0.1682
  135THR      O 1652   5.078   3.494   5.462  0.2792  0.5772 -0.1847
  136ALA      N 1653   4.868   3.467   5.536 -0.2857  0.3630  0.5908
  136ALA     HN 1654   4.806   3.488   5.612 -2.2180  2.3223 -1.3900
  136ALA     CA 1655   4.823   3.381   5.431 -0.0386  0.7788  0.1427
  136ALA     HA 1656   4.884   3.292   5.426  0.7195  1.3468 -1.4938
  136ALA     CB 1657   4.678   3.348   5.472  0.3415 -0.6226  0.4008
  136ALA    HB1 1658   4.671   3.301   5.572 -0.4029  0.4859  0.8759
  136ALA    HB2 1659   4.640   3.273   5.399  2.1027 -1.1676 -0.0139
  136ALA    HB3 1660   4.620   3.442   5.466  0.3955 -0.6804 -2.7647
  136ALA      C 1661   4.820   3.451   5.299 -0.1692 -0.0476 -0.3014
  136ALA      O 1662   4.864   3.399   5.197  0.0471 -0.1906 -0.1374
  137LEU      N 1663   4.776   3.578   5.293 -0.2792 -0.0639  0.0901
  137LEU     HN 1664   4.729   3.630   5.364 -0.7459 -3.0902  2.1667
  137LEU     CA 1665   4.800   3.661   5.179  0.0760 -0.3348 -0.0342
  137LEU     HA 1666   4.752   3.613   5.094 -1.9790  0.3772  0.6857
  137LEU     CB 1667   4.735   3.798   5.200 -0.2579 -0.4743 -0.1465
  137LEU    HB1 1668   4.779   3.849   5.288 -0.6135  0.1507 -0.3271
  137LEU    HB2 1669   4.626   3.785   5.218  0.3617 -4.0920  2.1850
  137LEU     CG 1670   4.744   3.905   5.090 -0.6554 -0.3282 -0.0422
  137LEU     HG 1671   4.852   3.919   5.069 -0.8727 -0.3095 -1.2544
  137LEU    CD1 1672   4.679   3.852   4.960  0.4601 -0.0792 -0.7197
  137LEU   HD11 1673   4.569   3.839   4.957  0.6974 -2.3525 -0.8083
  137LEU   HD12 1674   4.724   3.753   4.939  0.5290 -0.6743  1.8579
  137LEU   HD13 1675   4.709   3.920   4.877  1.8846  1.9930  1.3407
  137LEU    CD2 1676   4.670   4.029   5.142 -0.8255 -0.2880 -0.3709
  137LEU   HD21 1677   4.701   4.069   5.241 -0.9544  0.9264 -0.8048
  137LEU   HD22 1678   4.561   4.010   5.153 -0.9738 -0.7768 -2.2472
  137LEU   HD23 1679   4.685   4.113   5.071  0.3559 -0.1483  0.0095
  137LEU      C 1680   4.941   3.675   5.132 -0.0498  0.0764 -0.2933
  137LEU      O 1681   4.973   3.659   5.014  0.1072 -0.1434 -0.2217
  138SER      N 1682   5.036   3.690   5.226 -0.2783  0.6408 -0.1518
  138SER     HN 1683   5.011   3.705   5.321  0.7463  0.6584  0.1274
  138SER     CA 1684   5.176   3.708   5.202 -0.1141 -0.2721  0.0819
  138SER     HA 1685   5.180   3.797   5.141 -0.5304 -0.6250 -0.4789
  138SER     CB 1686   5.261   3.742   5.325  0.2567 -0.4961 -0.1128
  138SER    HB1 1687   5.193   3.801   5.389 -0.6751 -0.9903 -0.6312
  138SER    HB2 1688   5.341   3.813   5.293 -1.2514  0.4730 -1.9164
  138SER     OG 1689   5.307   3.629   5.397 -0.0658 -0.5803 -0.0380
  138SER    HG1 1690   5.235   3.569   5.421 -0.5237 -0.0660 -0.1066
  138SER      C 1691   5.236   3.596   5.126  0.1450 -0.2787  0.2950
  138SER      O 1692   5.321   3.616   5.039 -0.0417 -0.3184  0.1042
  139VAL      N 1693   5.197   3.472   5.160 -0.8978 -0.1783 -0.4932
  139VAL     HN 1694   5.147   3.463   5.246 -0.3716 -0.5346 -0.2195
  139VAL     CA 1695   5.235   3.347   5.102  0.3244  0.0404 -0.1873
  139VAL     HA 1696   5.342   3.334   5.105  0.5216  1.5893  0.3064
  139VAL     CB 1697   5.180   3.228   5.175  0.5833  0.0885  0.0852
  139VAL     HB 1698   5.070   3.238   5.181  0.2313 -1.5029 -2.5142
  139VAL    CG1 1699   5.226   3.096   5.111  0.6490  0.2473 -0.2006
  139VAL   HG11 1700   5.187   3.092   5.007 -2.3228 -0.2482  0.8293
  139VAL   HG12 1701   5.179   3.006   5.157  0.7950 -0.3730 -1.2408
  139VAL   HG13 1702   5.336   3.093   5.103  0.5939 -0.0731 -0.9261
  139VAL    CG2 1703   5.238   3.233   5.318  0.1362 -0.2363  0.2810
  139VAL   HG21 1704   5.333   3.176   5.323 -0.3277 -0.9558  0.9684
  139VAL   HG22 1705   5.167   3.180   5.385 -0.0483 -1.0549 -0.5525
  139VAL   HG23 1706   5.249   3.330   5.372 -2.8853  0.0787  0.4821
  139VAL      C 1707   5.178   3.334   4.965 -0.1979 -0.1065  0.0414
  139VAL      O 1708   5.244   3.294   4.869 -0.0219 -0.0499  0.1379
  140GLU      N 1709   5.047   3.362   4.952 -0.0654  0.4752 -0.0888
  140GLU     HN 1710   5.002   3.391   5.036  0.7474  1.0636  0.1575
  140GLU     CA 1711   4.977   3.370   4.827 -0.2611 -0.2170 -0.0269
  140GLU     HA 1712   4.996   3.270   4.789  1.6589 -0.0241  0.3100
  140GLU     CB 1713   4.827   3.400   4.843 -0.0461  0.6837  0.3831
  140GLU    HB1 1714   4.806   3.437   4.945  0.0158 -0.5502  0.8674
  140GLU    HB2 1715   4.776   3.302   4.833  0.2037  0.5704  0.1627
  140GLU     CG 1716   4.766   3.497   4.742  0.3323  0.3954 -0.1318
  140GLU    HG1 1717   4.823   3.592   4.733 -0.0861  0.6146 -0.5003
  140GLU    HG2 1718   4.662   3.514   4.777  0.1082  0.5205 -0.8349
  140GLU     CD 1719   4.740   3.442   4.602 -0.5670 -0.2773  0.2925
  140GLU    OE1 1720   4.770   3.324   4.570 -0.3272 -0.2002  0.2284
  140GLU    OE2 1721   4.676   3.517   4.524 -0.5438 -0.4575  0.0986
  140GLU      C 1722   5.046   3.450   4.721 -0.3270 -0.0344  0.0678
  140GLU      O 1723   5.077   3.402   4.612 -0.6944 -0.0452 -0.0347
  141ARG      N 1724   5.085   3.575   4.750 -0.1654 -0.1706  0.4454
  141ARG     HN 1725   5.067   3.601   4.845  1.6036 -0.1625  0.8148
  141ARG     CA 1726   5.169   3.663   4.676  0.0436  0.0196  0.9021
  141ARG     HA 1727   5.114   3.686   4.586 -0.9758 -1.3407  1.1560
  141ARG     CB 1728   5.177   3.800   4.746  0.3792  0.5624 -0.1705
  141ARG    HB1 1729   5.262   3.860   4.707  1.4573 -0.6214  0.2820
  141ARG    HB2 1730   5.209   3.788   4.852 -1.0696 -1.7327  0.0652
  141ARG     CG 1731   5.047   3.879   4.734  0.0779  0.1073  0.0749
  141ARG    HG1 1732   4.949   3.831   4.755 -0.2988  0.3396 -1.0575
  141ARG    HG2 1733   5.039   3.930   4.636 -0.3086 -1.3673 -0.7018
  141ARG     CD 1734   5.045   4.000   4.828 -0.2242 -0.0671  0.2984
  141ARG    HD1 1735   5.152   4.030   4.839 -0.2222 -0.9418  3.4555
  141ARG    HD2 1736   5.014   3.966   4.929 -1.3443  3.6107  1.3372
  141ARG     NE 1737   4.944   4.098   4.779 -0.4317 -0.4369 -0.0292
  141ARG     HE 1738   4.869   4.075   4.718 -1.1202  2.1623 -0.2826
  141ARG     CZ 1739   4.949   4.231   4.808  0.7365 -0.3364 -0.6211
  141ARG    NH1 1740   5.035   4.287   4.899 -0.3045 -0.3355  0.3842
  141ARG   HH11 1741   5.090   4.225   4.953  2.6132  1.5611 -0.1863
  141ARG   HH12 1742   5.022   4.384   4.922 -0.5469 -0.2398 -0.1279
  141ARG    NH2 1743   4.849   4.306   4.754  0.5790 -0.0442  0.0577
  141ARG   HH21 1744   4.783   4.258   4.696 -0.9943 -0.5050  2.0996
  141ARG   HH22 1745   4.868   4.404   4.748  0.9192 -0.0650  0.7318
  141ARG      C 1746   5.307   3.614   4.647 -0.0127  0.3938 -0.0456
  141ARG      O 1747   5.361   3.629   4.538  0.1298 -0.0595 -0.0379
  142TYR      N 1748   5.370   3.551   4.748 -0.3041  0.0742 -0.0616
  142TYR     HN 1749   5.330   3.548   4.839  0.8574 -0.1704  0.4523
  142TYR     CA 1750   5.501   3.496   4.740 -0.2063  0.2702  0.1696
  142TYR     HA 1751   5.561   3.580   4.708 -1.1299  0.2210 -1.8202
  142TYR     CB 1752   5.549   3.458   4.882 -0.1709  0.0002  0.0866
  142TYR    HB1 1753   5.468   3.416   4.945  1.6556  0.4259  2.8794
  142TYR    HB2 1754   5.581   3.545   4.942  2.1262 -1.1463  0.6196
  142TYR     CG 1755   5.670   3.372   4.881  0.1908  0.4972  0.8701
  142TYR    CD1 1756   5.796   3.422   4.855  0.1724 -0.2097 -0.6857
  142TYR    HD1 1757   5.800   3.528   4.838  1.3407 -0.3006 -1.0507
  142TYR    CE1 1758   5.907   3.341   4.859 -0.1010 -0.5736 -0.1981
  142TYR    HE1 1759   6.006   3.373   4.830 -1.0226  1.3544 -1.4370
  142TYR     CZ 1760   5.884   3.208   4.885  0.5377 -0.7162 -0.3191
  142TYR     OH 1761   5.993   3.119   4.891  0.9825 -0.1504  0.1551
  142TYR     HH 1762   6.075   3.151   4.854  0.3033  0.6339 -0.7156
  142TYR    CD2 1763   5.651   3.240   4.915  0.3616  0.3571  0.4237
  142TYR    HD2 1764   5.555   3.202   4.944 -0.0536  0.0017 -1.2831
  142TYR    CE2 1765   5.760   3.156   4.917  0.2632  0.2173  0.1776
  142TYR    HE2 1766   5.745   3.051   4.937  1.1585 -0.2355 -1.3347
  142TYR      C 1767   5.520   3.388   4.639  0.0333  0.2238  0.2620
  142TYR      O 1768   5.612   3.391   4.557  0.1360 -0.2976  0.3543
  143PHE      N 1769   5.429   3.290   4.630  0.1617  0.1310 -0.0864
  143PHE     HN 1770   5.357   3.267   4.696 -2.2147  0.6900 -2.3126
  143PHE     CA 1771   5.428   3.191   4.527  0.3329  0.0520 -0.0133
  143PHE     HA 1772   5.525   3.146   4.517 -0.2955 -1.2157 -0.6783
  143PHE     CB 1773   5.329   3.080   4.566  0.1767  0.1232 -0.2000
  143PHE    HB1 1774   5.309   3.027   4.470  3.1951  0.8475 -1.3331
  143PHE    HB2 1775   5.231   3.110   4.608 -1.2999  0.9678 -3.8653
  143PHE     CG 1776   5.400   2.980   4.652 -0.0058  0.0360 -0.1475
  143PHE    CD1 1777   5.363   2.971   4.784  0.2528  0.3484 -0.0541
  143PHE    HD1 1778   5.285   3.034   4.824 -0.6166  0.4046 -1.7389
  143PHE    CE1 1779   5.432   2.889   4.871 -0.1564  0.0700  0.0072
  143PHE    HE1 1780   5.409   2.890   4.976  2.2003  0.3173  0.5686
  143PHE     CZ 1781   5.525   2.803   4.819 -0.5963 -0.4656  0.0906
  143PHE     HZ 1782   5.579   2.737   4.885  0.9161  1.3390  0.7349
  143PHE    CD2 1783   5.495   2.896   4.600  0.0222  0.0779 -0.1664
  143PHE    HD2 1784   5.520   2.894   4.495 -0.7599  0.2147 -0.3599
  143PHE    CE2 1785   5.553   2.803   4.684  0.1296  0.4974  0.2313
  143PHE    HE2 1786   5.619   2.725   4.650  1.0329 -0.0953  3.1086
  143PHE      C 1787   5.390   3.249   4.395 -0.0069 -0.5423 -0.1839
  143PHE      O 1788   5.451   3.215   4.294  0.1394  0.1988 -0.3545
  144ALA      N 1789   5.295   3.345   4.394  0.4071 -0.1101  0.4804
  144ALA     HN 1790   5.241   3.371   4.473 -1.1098  2.0044 -1.1230
  144ALA     CA 1791   5.259   3.417   4.276  0.1825 -0.1508  0.5246
  144ALA     HA 1792   5.220   3.347   4.204  1.4203 -0.2894 -0.0248
  144ALA     CB 1793   5.135   3.502   4.310  0.3514  0.2625  0.1198
  144ALA    HB1 1794   5.089   3.529   4.213  1.7456  1.6349 -0.2090
  144ALA    HB2 1795   5.169   3.595   4.361  1.3926  0.6493 -1.2189
  144ALA    HB3 1796   5.063   3.439   4.366  1.2954 -1.0431 -0.0923
  144ALA      C 1797   5.366   3.483   4.196 -0.1737 -0.0322  0.1344
  144ALA      O 1798   5.390   3.462   4.077 -0.2642 -0.3070  0.1639
  145ILE      N 1799   5.441   3.568   4.268 -0.8490  0.7651 -0.0993
  145ILE     HN 1800   5.421   3.582   4.364 -2.1126 -1.6594  0.0427
  145ILE     CA 1801   5.553   3.640   4.214 -0.2255 -0.0732  0.0530
  145ILE     HA 1802   5.536   3.670   4.112  2.0868  1.4721  0.0412
  145ILE     CB 1803   5.563   3.770   4.289  0.0325 -0.0295 -0.0564
  145ILE     HB 1804   5.577   3.756   4.398 -0.3211 -0.1862 -0.0340
  145ILE    CG2 1805   5.687   3.846   4.238 -0.4839  0.5740 -0.4311
  145ILE   HG21 1806   5.677   3.947   4.284  1.2037 -0.0082  1.3834
  145ILE   HG22 1807   5.687   3.854   4.128 -1.1373  1.9485 -0.3527
  145ILE   HG23 1808   5.786   3.801   4.260 -0.4833  1.6627  2.3072
  145ILE    CG1 1809   5.446   3.862   4.252 -0.3156 -0.3473  0.2555
  145ILE   HG11 1810   5.343   3.818   4.252 -1.3765  1.9542 -1.2556
  145ILE   HG12 1811   5.460   3.889   4.146  2.1883 -2.3359 -0.0089
  145ILE     CD 1812   5.419   3.988   4.333 -0.5555 -0.1662 -0.1014
  145ILE    HD1 1813   5.397   3.971   4.441 -0.1549  0.5874  0.1077
  145ILE    HD2 1814   5.330   4.036   4.287  0.2303  1.7691  0.2805
  145ILE    HD3 1815   5.508   4.054   4.328 -0.2623 -0.6375 -1.7780
  145ILE      C 1816   5.677   3.561   4.196 -0.5238 -0.4197 -0.5159
  145ILE      O 1817   5.746   3.573   4.095 -0.0360  0.0189 -0.1351
  146CYS      N 1818   5.713   3.475   4.294 -0.1591  0.4117  0.0911
  146CYS     HN 1819   5.657   3.473   4.377 -0.6188 -0.9021 -0.2324
  146CYS     CA 1820   5.838   3.405   4.293 -0.4343 -0.0786 -0.3777
  146CYS     HA 1821   5.910   3.458   4.233 -3.4784  1.6636 -2.7797
  146CYS     CB 1822   5.891   3.385   4.436 -0.7138 -0.0840 -0.2717
  146CYS    HB1 1823   5.991   3.337   4.437  0.6554  2.5522  0.4677
  146CYS    HB2 1824   5.840   3.301   4.486  0.8745 -0.4907  0.7640
  146CYS     SG 1825   5.904   3.529   4.547 -0.0238 -0.3971  0.0655
  146CYS    HG1 1826   5.773   3.548   4.549  0.2050  1.3353 -0.3404
  146CYS      C 1827   5.841   3.280   4.212 -0.1517 -0.0624 -0.3917
  146CYS      O 1828   5.947   3.244   4.160  0.2362  0.0141  0.3243
  147PHE      N 1829   5.727   3.211   4.199 -0.2971 -0.0984  0.9329
  147PHE     HN 1830   5.639   3.239   4.237 -0.9748 -2.7702  1.5671
  147PHE     CA 1831   5.722   3.085   4.131  0.0877  0.2770  0.2050
  147PHE     HA 1832   5.811   3.072   4.072  0.2645  2.7218 -0.1880
  147PHE     CB 1833   5.712   2.972   4.234 -0.2313  0.4692  0.3883
  147PHE    HB1 1834   5.703   2.869   4.193  1.0714 -0.1530  1.5688
  147PHE    HB2 1835   5.625   2.984   4.302 -0.6141 -0.9704  0.1842
  147PHE     CG 1836   5.832   2.978   4.322  0.0576  0.2391  0.0148
  147PHE    CD1 1837   5.949   2.919   4.280  0.0233 -0.0910  0.3745
  147PHE    HD1 1838   5.957   2.878   4.180 -0.3688 -0.0918  0.3401
  147PHE    CE1 1839   6.063   2.921   4.356  0.1898  0.4125  0.1136
  147PHE    HE1 1840   6.156   2.881   4.317  0.0588 -1.5742  1.7188
  147PHE     CZ 1841   6.053   2.982   4.479 -0.3804  0.2590  0.1446
  147PHE     HZ 1842   6.144   2.986   4.538 -0.0335  0.1067 -0.3732
  147PHE    CD2 1843   5.821   3.033   4.448 -0.3646  0.2793 -0.0381
  147PHE    HD2 1844   5.720   3.062   4.472 -1.2123 -0.6587 -2.2466
  147PHE    CE2 1845   5.935   3.036   4.524 -0.5161 -0.0805  0.2062
  147PHE    HE2 1846   5.925   3.079   4.623 -1.7092 -2.6028  1.2541
  147PHE      C 1847   5.602   3.080   4.041 -0.0833  0.1956  0.4365
  147PHE      O 1848   5.519   2.990   4.056 -0.3854  0.4483  0.2937
  148PRO      N 1849   5.595   3.159   3.939  0.0458 -0.1032  0.1956
  148PRO     CD 1850   5.696   3.234   3.866 -0.0910  0.2450  0.3637
  148PRO    HD1 1851   5.735   3.175   3.780 -0.0110  0.7581  0.0413
  148PRO    HD2 1852   5.776   3.265   3.938  3.3552  0.6697 -3.2674
  148PRO     CA 1853   5.466   3.195   3.887 -0.1317 -0.3174  0.4887
  148PRO     HA 1854   5.408   3.232   3.970 -0.2181 -0.4044  0.4683
  148PRO     CB 1855   5.483   3.309   3.787 -0.5865 -0.3031  0.4269
  148PRO    HB1 1856   5.404   3.383   3.813  0.2656  0.0233  2.2853
  148PRO    HB2 1857   5.479   3.278   3.680 -4.0822 -1.3630  0.7129
  148PRO     CG 1858   5.623   3.362   3.821 -0.5804 -0.1199  0.1199
  148PRO    HG1 1859   5.682   3.404   3.736 -0.0923  1.6012  1.2654
  148PRO    HG2 1860   5.622   3.442   3.897  2.3592  0.1417  0.0093
  148PRO      C 1861   5.392   3.085   3.819  0.2331  0.1114 -0.6131
  148PRO      O 1862   5.270   3.075   3.823  0.2129  0.5419 -0.1429
  149LEU      N 1863   5.467   2.995   3.751  0.5962 -0.3771  0.4133
  149LEU     HN 1864   5.566   3.002   3.753  0.6403  0.0759 -1.5778
  149LEU     CA 1865   5.421   2.880   3.680  0.4134  0.1017 -0.2514
  149LEU     HA 1866   5.332   2.903   3.624 -0.5768  1.8420  1.8832
  149LEU     CB 1867   5.541   2.847   3.589  0.1751 -0.4542 -0.3683
  149LEU    HB1 1868   5.515   2.756   3.530  1.8075 -0.5037 -1.0574
  149LEU    HB2 1869   5.634   2.843   3.650 -0.0511  3.6051  0.5581
  149LEU     CG 1870   5.571   2.952   3.481 -0.0829 -0.7222 -0.7010
  149LEU     HG 1871   5.603   3.046   3.530 -2.1212 -0.3355  0.0094
  149LEU    CD1 1872   5.676   2.897   3.383  0.0164 -0.4979 -0.7221
  149LEU   HD11 1873   5.716   2.986   3.331 -0.7183  1.3300  1.6691
  149LEU   HD12 1874   5.647   2.821   3.308 -1.4165 -1.2254  0.5160
  149LEU   HD13 1875   5.756   2.850   3.444 -1.0351 -0.6409  0.6050
  149LEU    CD2 1876   5.449   3.003   3.401 -0.1480 -0.0309 -0.1707
  149LEU   HD21 1877   5.365   3.033   3.467  0.5220 -1.7481  1.5746
  149LEU   HD22 1878   5.413   2.919   3.338  2.6391  0.5821 -2.8181
  149LEU   HD23 1879   5.484   3.085   3.334  3.8392 -0.0321  1.5970
  149LEU      C 1880   5.377   2.771   3.771  0.0776  0.3465 -0.1161
  149LEU      O 1881   5.278   2.702   3.750  0.3218 -0.2284  0.5795
  150ARG      N 1882   5.449   2.749   3.882 -0.0461 -0.3048 -0.1633
  150ARG     HN 1883   5.519   2.817   3.902 -1.7662  1.5227 -0.1130
  150ARG     CA 1884   5.415   2.655   3.984 -0.0966 -0.1062  0.0035
  150ARG     HA 1885   5.382   2.567   3.931 -0.3414 -0.6443  1.0108
  150ARG     CB 1886   5.537   2.629   4.074 -0.4312  0.2541  0.5728
  150ARG    HB1 1887   5.552   2.732   4.112  2.1979  1.2286 -2.6014
  150ARG    HB2 1888   5.625   2.601   4.011 -1.1453 -1.2562  0.2201
  150ARG     CG 1889   5.531   2.520   4.181 -0.6457 -0.3810 -0.0778
  150ARG    HG1 1890   5.459   2.563   4.254 -0.2542  0.1176  0.0216
  150ARG    HG2 1891   5.627   2.509   4.236 -1.0701  1.8511  1.2332
  150ARG     CD 1892   5.475   2.384   4.141  0.0391 -0.8504  0.5173
  150ARG    HD1 1893   5.371   2.388   4.101  0.2165 -3.3079 -0.3635
  150ARG    HD2 1894   5.473   2.311   4.225  0.0952 -1.3659  0.0784
  150ARG     NE 1895   5.553   2.346   4.020  0.0155 -0.3648  0.3479
  150ARG     HE 1896   5.638   2.393   3.996 -0.3112 -0.3645 -0.8769
  150ARG     CZ 1897   5.526   2.234   3.947 -0.3570  0.1497 -0.3211
  150ARG    NH1 1898   5.419   2.153   3.972  0.0871 -0.4012 -0.1933
  150ARG   HH11 1899   5.374   2.165   4.060  1.5959  1.4667  0.3980
  150ARG   HH12 1900   5.416   2.069   3.917 -1.5301 -1.2801  1.1485
  150ARG    NH2 1901   5.613   2.205   3.846 -0.0639 -0.2138  0.0274
  150ARG   HH21 1902   5.685   2.271   3.828  0.0509  0.5849  2.9495
  150ARG   HH22 1903   5.613   2.111   3.811  0.2786 -0.5382  0.8727
  150ARG      C 1904   5.301   2.711   4.063  0.3350  0.3647  0.3040
  150ARG      O 1905   5.239   2.622   4.122  0.2878  0.0099 -0.2599
  151ALA      N 1906   5.269   2.841   4.069 -0.5498  0.1860 -0.2230
  151ALA     HN 1907   5.329   2.908   4.025  1.0772 -0.8245  0.3441
  151ALA     CA 1908   5.173   2.903   4.155 -0.1808 -0.3981  0.6213
  151ALA     HA 1909   5.207   2.871   4.253  1.7998  0.6304  0.3238
  151ALA     CB 1910   5.187   3.056   4.144 -0.1989 -0.4219  0.2468
  151ALA    HB1 1911   5.132   3.107   4.062 -1.2775 -0.9620  0.6045
  151ALA    HB2 1912   5.292   3.087   4.129 -1.0150  1.5297 -2.1506
  151ALA    HB3 1913   5.138   3.104   4.231 -0.3909  0.5854 -0.4004
  151ALA      C 1914   5.035   2.854   4.128 -0.2753  0.1329  0.1218
  151ALA      O 1915   4.965   2.824   4.224 -0.1335 -0.1960  0.1257
  152LYS      N 1916   4.997   2.830   4.001 -0.0485  0.0145  0.0739
  152LYS     HN 1917   5.061   2.857   3.930  0.5636 -0.7129  0.3377
  152LYS     CA 1918   4.866   2.810   3.947 -0.0940 -0.0626  0.2098
  152LYS     HA 1919   4.802   2.885   3.992  2.9282  2.7300  0.1701
  152LYS     CB 1920   4.862   2.833   3.795 -0.9109  0.2838  0.2767
  152LYS    HB1 1921   4.755   2.833   3.764 -0.7313 -1.2054 -0.4349
  152LYS    HB2 1922   4.912   2.746   3.748  1.5784  1.6927  0.1147
  152LYS     CG 1923   4.932   2.958   3.742 -0.4377 -0.1770 -0.1902
  152LYS    HG1 1924   4.930   2.953   3.631 -1.6096 -0.9957 -0.1504
  152LYS    HG2 1925   5.038   2.980   3.767 -0.0243 -0.5938 -1.4698
  152LYS     CD 1926   4.858   3.088   3.773 -0.1092  0.2056 -0.9656
  152LYS    HD1 1927   4.832   3.094   3.881  1.6474  0.6933 -0.5386
  152LYS    HD2 1928   4.763   3.101   3.716 -1.1670  1.9392  1.0672
  152LYS     CE 1929   4.953   3.204   3.745  0.1822  0.2810  0.2816
  152LYS    HE1 1930   5.009   3.188   3.651 -1.5969 -2.4752 -0.4404
  152LYS    HE2 1931   5.020   3.224   3.831 -0.6968 -2.3820  1.6921
  152LYS     NZ 1932   4.868   3.324   3.727 -0.3179 -0.1395 -0.2009
  152LYS    HZ1 1933   4.805   3.345   3.808 -3.6053 -0.5066 -2.4745
  152LYS    HZ2 1934   4.801   3.307   3.650 -1.2057  0.9864  0.2893
  152LYS    HZ3 1935   4.928   3.402   3.695  0.8846 -0.7592  0.4535
  152LYS      C 1936   4.814   2.677   3.990 -0.2848 -0.1642 -0.3317
  152LYS      O 1937   4.697   2.642   3.975 -0.1481 -0.7255 -0.1272
  153VAL      N 1938   4.904   2.590   4.040  0.0287  0.4356  0.1551
  153VAL     HN 1939   4.999   2.616   4.051  0.8688 -2.1955 -0.3603
  153VAL     CA 1940   4.873   2.456   4.078 -0.3484  0.4498 -0.0925
  153VAL     HA 1941   4.767   2.439   4.062 -0.0498  0.1887 -2.0787
  153VAL     CB 1942   4.945   2.353   3.997 -0.0009  0.6788 -0.0756
  153VAL     HB 1943   4.903   2.256   4.032  1.1157  0.3728  0.4607
  153VAL    CG1 1944   4.920   2.387   3.849 -0.6979  0.1533 -0.0829
  153VAL   HG11 1945   4.809   2.384   3.836 -0.5653 -0.7619 -1.1935
  153VAL   HG12 1946   4.965   2.300   3.797  1.0776  0.9081  0.1126
  153VAL   HG13 1947   4.960   2.487   3.823 -0.7657  0.6498  1.6074
  153VAL    CG2 1948   5.094   2.356   4.036  0.0671 -0.1865 -0.2402
  153VAL   HG21 1949   5.140   2.452   4.004 -1.2833  0.0233 -1.6598
  153VAL   HG22 1950   5.145   2.278   3.975  1.2257  1.4314 -1.4246
  153VAL   HG23 1951   5.112   2.342   4.145 -1.9133  3.4381  0.7300
  153VAL      C 1952   4.878   2.429   4.224  0.3030 -0.3483 -0.2526
  153VAL      O 1953   4.808   2.344   4.280 -0.1558  0.2626  0.1219
  154VAL      N 1954   4.970   2.499   4.293 -0.1366 -0.1620  0.1563
  154VAL     HN 1955   5.048   2.545   4.251  0.7262 -0.7391  1.1135
  154VAL     CA 1956   4.989   2.496   4.434  0.1485  0.3728  0.1333
  154VAL     HA 1957   4.967   2.393   4.459  0.4337  0.2001 -0.3193
  154VAL     CB 1958   5.123   2.540   4.485  0.3068 -0.1606  0.1839
  154VAL     HB 1959   5.150   2.629   4.425  0.1921  0.4044  0.9627
  154VAL    CG1 1960   5.133   2.561   4.637 -0.9034  0.7599  0.1514
  154VAL   HG11 1961   5.238   2.563   4.674 -0.8458 -1.9545  0.2799
  154VAL   HG12 1962   5.086   2.482   4.698 -1.6422  1.0725  0.0020
  154VAL   HG13 1963   5.087   2.656   4.672  1.2324  2.1366 -0.5481
  154VAL    CG2 1964   5.231   2.441   4.436  0.0756  0.0022 -0.6759
  154VAL   HG21 1965   5.230   2.429   4.326  2.3617 -0.8833 -0.6385
  154VAL   HG22 1966   5.210   2.340   4.476 -0.9642  1.1124  1.8458
  154VAL   HG23 1967   5.329   2.475   4.474 -0.4548  0.2927  0.4913
  154VAL      C 1968   4.881   2.566   4.510 -0.0997  0.1840 -0.0430
  154VAL      O 1969   4.827   2.520   4.610 -0.4183  0.8208  0.0837
  155VAL      N 1970   4.840   2.679   4.450  0.4644  0.2731 -0.2697
  155VAL     HN 1971   4.867   2.715   4.361 -0.0098 -2.9065 -1.8145
  155VAL     CA 1972   4.741   2.761   4.514 -0.0669 -0.4279 -0.1846
  155VAL     HA 1973   4.706   2.723   4.609  1.8118 -1.5474  0.1172
  155VAL     CB 1974   4.789   2.898   4.552  0.3546 -0.6275  0.0116
  155VAL     HB 1975   4.806   2.953   4.457 -0.5769 -1.4645 -0.6662
  155VAL    CG1 1976   4.681   2.976   4.628  0.1162 -0.2037 -0.7506
  155VAL   HG11 1977   4.591   2.984   4.563  0.1884  0.8526 -0.7311
  155VAL   HG12 1978   4.709   3.082   4.642 -1.1098  0.0894 -0.3810
  155VAL   HG13 1979   4.651   2.918   4.718  0.9403  1.8805  0.9423
  155VAL    CG2 1980   4.920   2.903   4.633  0.3726  0.0021 -0.0556
  155VAL   HG21 1981   5.008   2.919   4.566  1.6576 -0.2452  1.5235
  155VAL   HG22 1982   4.931   2.804   4.682  0.6169 -0.0432 -0.2008
  155VAL   HG23 1983   4.922   2.970   4.722 -2.9781 -0.4631  0.4992
  155VAL      C 1984   4.622   2.768   4.425 -0.2396 -0.7510  0.0162
  155VAL      O 1985   4.617   2.831   4.320  0.2293 -0.3469  0.2316
  156THR      N 1986   4.506   2.714   4.468 -0.3208 -0.3720  0.2878
  156THR     HN 1987   4.500   2.677   4.560 -1.1805  1.2671  0.9193
  156THR     CA 1988   4.385   2.708   4.392 -0.2447  0.1461  0.1220
  156THR     HA 1989   4.394   2.778   4.310 -0.6154  2.5992  2.0361
  156THR     CB 1990   4.351   2.571   4.341 -0.1869  0.2400 -0.1748
  156THR     HB 1991   4.276   2.580   4.259 -0.0328  4.0191 -0.0989
  156THR    OG1 1992   4.309   2.488   4.449  0.3533 -0.2609 -0.3510
  156THR    HG1 1993   4.289   2.397   4.426 -0.2249 -0.0910 -0.5330
  156THR    CG2 1994   4.482   2.503   4.301 -0.3948 -0.4535  0.2972
  156THR   HG21 1995   4.541   2.473   4.390 -0.2457  1.2711  0.8080
  156THR   HG22 1996   4.542   2.560   4.226  1.1663 -1.2919  0.8533
  156THR   HG23 1997   4.455   2.409   4.249 -0.3021 -1.6882  2.3726
  156THR      C 1998   4.285   2.775   4.480 -0.0730  0.1491  0.3178
  156THR      O 1999   4.301   2.790   4.601  0.7487  0.0158  0.2296
  157LYS      N 2000   4.169   2.819   4.427 -0.1790 -0.3938  0.0836
  157LYS     HN 2001   4.157   2.800   4.330  1.9109  0.4492 -0.4074
  157LYS     CA 2002   4.058   2.875   4.498 -0.2513 -0.1540 -0.2135
  157LYS     HA 2003   4.086   2.966   4.548 -1.2896 -0.4027  0.8698
  157LYS     CB 2004   3.943   2.905   4.401  0.0883 -0.3325 -0.6795
  157LYS    HB1 2005   3.857   2.939   4.462  0.6519  0.3149 -0.2245
  157LYS    HB2 2006   3.912   2.815   4.343 -0.3679 -0.4875 -0.2017
  157LYS     CG 2007   3.969   3.028   4.313  0.2722 -0.2004 -0.4434
  157LYS    HG1 2008   4.056   2.992   4.253  0.1461 -1.2217 -0.0277
  157LYS    HG2 2009   4.008   3.107   4.380 -0.2686 -0.2110 -0.1132
  157LYS     CD 2010   3.849   3.071   4.228 -0.2574 -0.3639  0.2125
  157LYS    HD1 2011   3.870   3.169   4.179  0.5611 -0.6124  0.0581
  157LYS    HD2 2012   3.768   3.096   4.300 -0.1336  0.0368  0.2186
  157LYS     CE 2013   3.807   2.966   4.125 -0.4003 -0.2435  0.1458
  157LYS    HE1 2014   3.705   2.992   4.092  0.0450  0.7575 -0.4991
  157LYS    HE2 2015   3.810   2.862   4.163  0.9402 -0.0888  0.5263
  157LYS     NZ 2016   3.896   2.974   4.007 -0.2652  0.1314  0.2687
  157LYS    HZ1 2017   3.984   2.923   4.027 -0.6936 -1.0238 -0.6478
  157LYS    HZ2 2018   3.920   3.072   3.982  0.3994 -0.5085 -1.8556
  157LYS    HZ3 2019   3.847   2.929   3.926  0.8445 -1.7178  0.5719
  157LYS      C 2020   3.999   2.786   4.602  0.1493 -0.1187  0.0457
  157LYS      O 2021   3.962   2.818   4.715 -0.0697 -0.0748 -0.0381
  158GLY      N 2022   3.987   2.657   4.564  0.4673 -0.0245 -0.3880
  158GLY     HN 2023   3.996   2.631   4.468 -0.5432  0.5593 -0.6579
  158GLY     CA 2024   3.955   2.553   4.657  0.1178  0.1451 -0.3153
  158GLY    HA1 2025   3.955   2.463   4.597  0.3106 -0.4867  0.6198
  158GLY    HA2 2026   3.859   2.580   4.697  0.7179  1.0469  0.5450
  158GLY      C 2027   4.047   2.534   4.773 -0.2467  0.3628  0.0104
  158GLY      O 2028   4.008   2.510   4.887  0.4020  0.1803  0.1933
  159ARG      N 2029   4.179   2.534   4.752 -0.2099  0.0561  0.2436
  159ARG     HN 2030   4.213   2.524   4.659 -1.1453 -0.1783 -0.0775
  159ARG     CA 2031   4.274   2.537   4.860 -0.2651 -0.2825  0.3042
  159ARG     HA 2032   4.270   2.455   4.929 -1.7134  0.1303  0.7582
  159ARG     CB 2033   4.422   2.544   4.822 -0.2629 -0.4118  0.2828
  159ARG    HB1 2034   4.500   2.562   4.899  1.7452 -0.1533 -1.7002
  159ARG    HB2 2035   4.432   2.636   4.759 -0.9206  0.8268  1.9178
  159ARG     CG 2036   4.474   2.425   4.742  0.2894  0.2090 -0.3046
  159ARG    HG1 2037   4.582   2.429   4.717  0.2906 -2.6337 -1.1465
  159ARG    HG2 2038   4.416   2.431   4.647  0.0901 -0.4680 -0.2283
  159ARG     CD 2039   4.458   2.292   4.815 -0.2506  0.3423 -0.1728
  159ARG    HD1 2040   4.351   2.267   4.833  0.5995 -1.3126  4.0201
  159ARG    HD2 2041   4.512   2.290   4.913  0.0612  0.8056 -0.3330
  159ARG     NE 2042   4.525   2.198   4.721 -0.0655  0.1463  0.1485
  159ARG     HE 2043   4.598   2.226   4.658  0.1838 -1.4196 -0.3130
  159ARG     CZ 2044   4.478   2.075   4.687 -0.5728  0.3203  0.2207
  159ARG    NH1 2045   4.371   2.014   4.747 -0.6760 -0.2308 -0.5066
  159ARG   HH11 2046   4.333   2.043   4.834 -2.1273 -2.4153 -0.3194
  159ARG   HH12 2047   4.348   1.921   4.716 -0.9267 -0.6683  0.9344
  159ARG    NH2 2048   4.532   2.007   4.582  0.1540  0.4496  0.5105
  159ARG   HH21 2049   4.628   2.021   4.555  0.6678 -3.0664 -0.0241
  159ARG   HH22 2050   4.516   1.909   4.590 -0.6903  0.7492  4.2829
  159ARG      C 2051   4.264   2.656   4.949 -0.1200  0.1229 -0.2119
  159ARG      O 2052   4.259   2.647   5.072 -0.1401  0.5449 -0.1803
  160VAL      N 2053   4.253   2.779   4.895 -0.4116  0.1580 -0.0807
  160VAL     HN 2054   4.260   2.787   4.796  2.3410  0.1040  0.0303
  160VAL     CA 2055   4.244   2.903   4.966 -0.1300  0.0604  0.1336
  160VAL     HA 2056   4.330   2.919   5.029 -0.5622  0.5038  0.6223
  160VAL     CB 2057   4.256   3.016   4.868 -0.2001  0.0799  0.1468
  160VAL     HB 2058   4.180   3.007   4.788  0.0823  0.3580 -0.1573
  160VAL    CG1 2059   4.217   3.144   4.944 -0.0019 -0.2185  0.7651
  160VAL   HG11 2060   4.109   3.158   4.969 -0.9005 -0.5749 -2.3926
  160VAL   HG12 2061   4.260   3.231   4.889 -0.3024 -0.0122  0.8523
  160VAL   HG13 2062   4.279   3.153   5.035  0.2240  1.9159  0.4652
  160VAL    CG2 2063   4.400   3.029   4.816 -0.3575 -0.3235 -0.3960
  160VAL   HG21 2064   4.421   3.131   4.780  1.8444  0.9066  3.6913
  160VAL   HG22 2065   4.437   2.955   4.741  1.7413  0.7982 -0.5416
  160VAL   HG23 2066   4.471   3.008   4.900 -1.2853  0.3952  0.5901
  160VAL      C 2067   4.130   2.914   5.061 -0.2978  0.9226 -0.1600
  160VAL      O 2068   4.141   2.964   5.173 -0.1139  0.0074  0.2391
  161LYS      N 2069   4.013   2.861   5.021  0.2705 -0.0281 -0.5952
  161LYS     HN 2070   4.005   2.817   4.932 -1.3447 -1.4291  0.2045
  161LYS     CA 2071   3.894   2.856   5.100  0.5834  0.1170 -0.1120
  161LYS     HA 2072   3.877   2.957   5.134 -1.7082  0.6675 -2.5801
  161LYS     CB 2073   3.772   2.803   5.024  0.2749  0.3879  0.1925
  161LYS    HB1 2074   3.695   2.769   5.097  0.7257  1.2444  1.1030
  161LYS    HB2 2075   3.808   2.719   4.962 -0.5656 -0.6260  1.0307
  161LYS     CG 2076   3.700   2.903   4.934 -0.3047 -0.0913  0.1169
  161LYS    HG1 2077   3.769   2.917   4.848  1.6814 -2.1079  1.2988
  161LYS    HG2 2078   3.650   2.990   4.982 -1.1140  0.3010 -1.3381
  161LYS     CD 2079   3.578   2.846   4.860 -0.2386 -0.0578 -0.0206
  161LYS    HD1 2080   3.555   2.936   4.798 -0.9216  0.9678  1.6542
  161LYS    HD2 2081   3.494   2.815   4.925 -1.1030  0.8519 -0.6683
  161LYS     CE 2082   3.613   2.720   4.780  0.1987 -0.1481  0.3049
  161LYS    HE1 2083   3.609   2.627   4.841  0.8363 -2.5991 -3.1160
  161LYS    HE2 2084   3.713   2.716   4.732  1.2681  0.1816  2.3983
  161LYS     NZ 2085   3.521   2.691   4.668  0.7171 -0.1508 -0.1228
  161LYS    HZ1 2086   3.422   2.712   4.693  0.5644 -0.8977 -0.0896
  161LYS    HZ2 2087   3.525   2.592   4.636 -2.1773 -1.2659  2.4125
  161LYS    HZ3 2088   3.541   2.754   4.587 -0.6903 -2.1083 -2.1274
  161LYS      C 2089   3.915   2.772   5.222 -0.2692 -0.2907 -0.2462
  161LYS      O 2090   3.868   2.792   5.334 -0.1039 -0.1740 -0.1979
  162LEU      N 2091   3.990   2.661   5.206  0.5513  0.2143  0.0979
  162LEU     HN 2092   4.048   2.649   5.126  0.8565  0.4638  0.2779
  162LEU     CA 2093   4.018   2.571   5.314 -0.0808 -0.1382 -0.0313
  162LEU     HA 2094   3.924   2.550   5.363  1.4558 -1.7968  2.4208
  162LEU     CB 2095   4.061   2.431   5.268 -0.3440 -0.2130 -0.0557
  162LEU    HB1 2096   4.150   2.431   5.202  0.1305 -1.8639  0.5241
  162LEU    HB2 2097   3.969   2.394   5.217  0.0690 -0.8226 -0.3663
  162LEU     CG 2098   4.092   2.327   5.377 -0.0885  0.0122  0.0867
  162LEU     HG 2099   4.185   2.364   5.426  0.2051  0.6998 -0.9489
  162LEU    CD1 2100   3.988   2.333   5.490  0.1206  0.5704  0.2524
  162LEU   HD11 2101   3.975   2.432   5.540  1.5161  1.5437 -1.2201
  162LEU   HD12 2102   4.005   2.250   5.562  1.1188 -1.2625 -1.9816
  162LEU   HD13 2103   3.888   2.317   5.444  0.1106 -1.2301  0.8472
  162LEU    CD2 2104   4.107   2.184   5.322 -0.5224  0.1748 -0.4579
  162LEU   HD21 2105   4.029   2.164   5.246 -1.0468  0.0530  0.1101
  162LEU   HD22 2106   4.096   2.110   5.403 -1.5431 -0.7663 -1.4303
  162LEU   HD23 2107   4.208   2.177   5.275 -0.1024  2.3236 -0.0099
  162LEU      C 2108   4.110   2.637   5.410 -0.1547 -0.0495 -0.0193
  162LEU      O 2109   4.099   2.624   5.531  0.4190  0.2129  0.0687
  163VAL      N 2110   4.207   2.716   5.359 -0.1541  0.1510  0.2913
  163VAL     HN 2111   4.218   2.732   5.261  0.2581 -1.2953  0.0844
  163VAL     CA 2112   4.294   2.790   5.445 -0.3138  0.0688  0.5286
  163VAL     HA 2113   4.348   2.726   5.513 -0.1041 -0.3254  0.0044
  163VAL     CB 2114   4.396   2.867   5.366 -0.2918 -0.0927  0.3969
  163VAL     HB 2115   4.346   2.923   5.285 -1.2787  0.9467  1.6753
  163VAL    CG1 2116   4.476   2.971   5.448  0.0913 -0.0027 -0.0816
  163VAL   HG11 2117   4.419   3.054   5.495  0.1805 -0.0690  0.1496
  163VAL   HG12 2118   4.563   3.011   5.393 -0.6459 -0.4134 -1.5985
  163VAL   HG13 2119   4.514   2.910   5.533 -2.1679 -0.5925  0.5761
  163VAL    CG2 2120   4.497   2.775   5.297 -0.3281  0.3237 -0.2266
  163VAL   HG21 2121   4.557   2.719   5.373  0.7516  1.3114 -0.3142
  163VAL   HG22 2122   4.566   2.838   5.237 -0.9202  1.3913  0.1912
  163VAL   HG23 2123   4.448   2.697   5.234 -2.5260  0.8189  0.7830
  163VAL      C 2124   4.223   2.891   5.529  0.2284  0.6980  0.2488
  163VAL      O 2125   4.250   2.904   5.648 -0.0255  0.2044  0.3634
  164ILE      N 2126   4.127   2.966   5.473  0.2689  0.6213  0.0713
  164ILE     HN 2127   4.103   2.961   5.377 -1.3261  0.1759  0.4501
  164ILE     CA 2128   4.041   3.054   5.547 -0.3943 -0.1056  0.1808
  164ILE     HA 2129   4.100   3.126   5.603 -1.9349  1.6917 -0.3913
  164ILE     CB 2130   3.963   3.137   5.450 -0.2000 -0.1666 -0.0321
  164ILE     HB 2131   3.914   3.068   5.378  1.5704 -0.0788 -1.3740
  164ILE    CG2 2132   3.847   3.218   5.513 -0.4934 -0.4788 -0.1662
  164ILE   HG21 2133   3.798   3.294   5.449 -0.8581  0.2598  0.9759
  164ILE   HG22 2134   3.894   3.279   5.593  1.9381 -2.4802  0.0995
  164ILE   HG23 2135   3.763   3.161   5.558 -1.3487  2.0163  1.5939
  164ILE    CG1 2136   4.052   3.233   5.370 -0.5149  0.3854  0.2702
  164ILE   HG11 2137   4.150   3.186   5.346 -0.6354 -0.4736  1.3737
  164ILE   HG12 2138   4.084   3.311   5.442  2.4735 -0.0704 -0.4275
  164ILE     CD 2139   3.996   3.286   5.238 -0.5811 -0.7865 -0.1790
  164ILE    HD1 2140   4.063   3.368   5.204 -1.3399  0.0555  0.3212
  164ILE    HD2 2141   3.893   3.328   5.242 -0.9056 -1.6176  0.5135
  164ILE    HD3 2142   3.999   3.214   5.153  1.7063  1.2756 -1.9633
  164ILE      C 2143   3.966   2.988   5.658 -0.5434 -0.1374  0.0616
  164ILE      O 2144   3.952   3.048   5.764 -0.1384  0.1926 -0.0663
  165PHE      N 2145   3.920   2.864   5.633  0.3515 -0.4764  0.0432
  165PHE     HN 2146   3.935   2.824   5.543  0.7095  1.9758 -1.0795
  165PHE     CA 2147   3.851   2.787   5.732  0.2036 -0.0297  0.2913
  165PHE     HA 2148   3.758   2.829   5.768 -0.0499  0.0360 -0.4182
  165PHE     CB 2149   3.798   2.657   5.669 -0.2837  0.2924  0.0309
  165PHE    HB1 2150   3.883   2.603   5.624  0.7571  1.3803  0.6304
  165PHE    HB2 2151   3.719   2.672   5.593 -0.7354  1.2265  0.6601
  165PHE     CG 2152   3.735   2.567   5.770 -0.1070  0.3830  0.2229
  165PHE    CD1 2153   3.609   2.597   5.817 -0.4192 -0.4290 -0.0779
  165PHE    HD1 2154   3.557   2.684   5.782 -1.1838  0.1067  2.2463
  165PHE    CE1 2155   3.543   2.505   5.895 -0.4966 -0.4911 -0.2160
  165PHE    HE1 2156   3.439   2.518   5.924 -0.4301 -0.6860  0.1221
  165PHE     CZ 2157   3.602   2.390   5.942  0.5154  0.3345  0.5856
  165PHE     HZ 2158   3.541   2.325   6.003  0.4848  0.6726  0.9142
  165PHE    CD2 2159   3.800   2.455   5.816 -0.4754 -0.2498 -0.7717
  165PHE    HD2 2160   3.898   2.422   5.787  0.0524 -0.0349  0.6916
  165PHE    CE2 2161   3.734   2.375   5.907  0.3001 -0.0981 -0.0616
  165PHE    HE2 2162   3.782   2.281   5.932  0.2534 -0.6065 -1.7243
  165PHE      C 2163   3.943   2.759   5.846  0.2284  0.2307  0.3376
  165PHE      O 2164   3.904   2.766   5.963 -0.0455  0.5461  0.2286
  166VAL      N 2165   4.070   2.720   5.826  0.1177  0.0177  0.0204
  166VAL     HN 2166   4.107   2.712   5.734 -0.2474 -0.6425 -0.0674
  166VAL     CA 2167   4.168   2.693   5.927  0.2286  0.0631 -0.0736
  166VAL     HA 2168   4.114   2.627   5.994 -2.5217 -0.6705 -2.8018
  166VAL     CB 2169   4.293   2.627   5.876  0.0631 -0.1154 -0.2560
  166VAL     HB 2170   4.333   2.669   5.781  0.6600  1.0125  0.4738
  166VAL    CG1 2171   4.402   2.617   5.984  0.5470  0.5585 -0.6785
  166VAL   HG11 2172   4.455   2.713   6.004  0.3095  0.1047  2.7085
  166VAL   HG12 2173   4.474   2.536   5.957 -1.0699 -1.7890  1.6817
  166VAL   HG13 2174   4.342   2.585   6.071 -1.0058 -0.9144 -2.2091
  166VAL    CG2 2175   4.244   2.486   5.840  0.1933 -0.1314 -0.3734
  166VAL   HG21 2176   4.194   2.438   5.926 -1.9295  0.5045 -1.1920
  166VAL   HG22 2177   4.327   2.420   5.806  1.9105 -0.9550  4.5881
  166VAL   HG23 2178   4.178   2.493   5.751  0.6786 -0.6494 -0.7847
  166VAL      C 2179   4.195   2.815   6.008  0.4837  0.0706 -0.1692
  166VAL      O 2180   4.198   2.806   6.130 -0.5441 -0.4050 -0.1708
  167ILE      N 2181   4.206   2.932   5.942 -0.5447  0.1772 -0.1699
  167ILE     HN 2182   4.190   2.934   5.844  1.3324  0.4746 -0.5166
  167ILE     CA 2183   4.236   3.059   6.000 -0.1718  0.0748 -0.1308
  167ILE     HA 2184   4.335   3.045   6.042 -0.0447 -0.6671 -0.6616
  167ILE     CB 2185   4.244   3.174   5.904 -0.4887  0.3003  0.1077
  167ILE     HB 2186   4.167   3.153   5.827 -0.6083  2.1487 -0.3138
  167ILE    CG2 2187   4.230   3.316   5.960 -0.8865  0.1453  0.4059
  167ILE   HG21 2188   4.293   3.331   6.050 -2.1919  1.4352  1.1572
  167ILE   HG22 2189   4.128   3.337   5.999 -0.4707  0.3116  1.4391
  167ILE   HG23 2190   4.251   3.398   5.888 -2.0370 -0.2554 -0.4326
  167ILE    CG1 2191   4.376   3.172   5.825 -0.2821  0.1141  0.4562
  167ILE   HG11 2192   4.419   3.069   5.825  0.3336  0.3470 -1.0699
  167ILE   HG12 2193   4.448   3.242   5.874 -1.3623  0.5846  1.4245
  167ILE     CD 2194   4.368   3.222   5.681 -0.8617  0.0370  0.4589
  167ILE    HD1 2195   4.311   3.317   5.687  0.3511  0.7472  1.2669
  167ILE    HD2 2196   4.321   3.142   5.622  0.0158 -0.7549  0.8030
  167ILE    HD3 2197   4.464   3.243   5.629 -0.7424 -0.1282  0.6059
  167ILE      C 2198   4.139   3.097   6.107  0.0978  0.2221  0.0644
  167ILE      O 2199   4.178   3.120   6.221 -0.1127  0.5377  0.0758
  168TRP      N 2200   4.008   3.084   6.081  0.1949 -0.2558 -0.1897
  168TRP     HN 2201   3.984   3.070   5.985  1.9224  1.8061 -0.9819
  168TRP     CA 2202   3.899   3.106   6.171  0.2755 -0.2860 -0.0839
  168TRP     HA 2203   3.920   3.197   6.225  0.1819 -0.5306  0.3664
  168TRP     CB 2204   3.760   3.129   6.110  0.2459 -0.1410  0.0348
  168TRP    HB1 2205   3.675   3.128   6.181 -1.1548  2.4133 -1.4506
  168TRP    HB2 2206   3.740   3.048   6.036  1.0153  0.0674 -0.4083
  168TRP     CG 2207   3.762   3.264   6.046 -0.6950 -0.1038  0.0596
  168TRP    CD1 2208   3.791   3.281   5.914  0.3059  0.1453  0.2967
  168TRP    HD1 2209   3.819   3.198   5.851 -1.6855  1.6219 -2.8277
  168TRP    NE1 2210   3.793   3.416   5.889 -0.0244  0.1461  0.2604
  168TRP    HE1 2211   3.815   3.456   5.803  0.4320 -1.6987 -0.5214
  168TRP    CE2 2212   3.752   3.485   6.000 -0.8483  0.2297 -0.0890
  168TRP    CD2 2213   3.742   3.393   6.103  0.1237  0.1030 -0.0941
  168TRP    CE3 2214   3.711   3.437   6.229 -0.0229  0.0151 -0.0992
  168TRP    HE3 2215   3.701   3.362   6.306 -0.4433 -1.4488 -1.5161
  168TRP    CZ3 2216   3.678   3.569   6.245 -0.5921 -0.1178 -0.1415
  168TRP    HZ3 2217   3.648   3.606   6.342  0.1302 -1.9930  0.8282
  168TRP    CZ2 2218   3.723   3.617   6.019 -0.3980  0.3287 -0.0673
  168TRP    HZ2 2219   3.742   3.683   5.936  1.9501 -1.2856 -0.9484
  168TRP    CH2 2220   3.687   3.662   6.143 -0.2370  0.0833  0.0691
  168TRP    HH2 2221   3.655   3.763   6.164  1.4077  0.5253  0.5736
  168TRP      C 2222   3.883   3.002   6.276 -0.6045  0.0267  0.0966
  168TRP      O 2223   3.858   3.036   6.392 -0.8154  0.9454 -0.2035
  169ALA      N 2224   3.899   2.873   6.245 -1.0506  0.0582 -0.2752
  169ALA     HN 2225   3.923   2.840   6.154 -1.6930 -0.7674 -0.1633
  169ALA     CA 2226   3.902   2.777   6.351  0.4306  0.3233 -0.0600
  169ALA     HA 2227   3.819   2.784   6.419  0.9744 -0.5539  0.7244
  169ALA     CB 2228   3.900   2.636   6.287  0.4559 -0.0076  0.6569
  169ALA    HB1 2229   3.989   2.618   6.224 -0.2725 -0.4827 -0.2489
  169ALA    HB2 2230   3.806   2.636   6.228  0.1063  0.2878  1.1960
  169ALA    HB3 2231   3.891   2.549   6.355  0.8937  0.1429  0.9139
  169ALA      C 2232   4.013   2.789   6.450  0.1249 -0.1834  0.3467
  169ALA      O 2233   3.991   2.797   6.571 -0.2563 -0.0218  0.2687
  170VAL      N 2234   4.138   2.813   6.408 -0.1463  0.0965 -0.3201
  170VAL     HN 2235   4.161   2.824   6.312  1.7010  0.6225  0.1293
  170VAL     CA 2236   4.254   2.847   6.485 -0.1298  0.8066 -0.6531
  170VAL     HA 2237   4.266   2.767   6.557 -0.9668  0.5783 -0.7488
  170VAL     CB 2238   4.373   2.867   6.397  0.4957  0.2990  0.0630
  170VAL     HB 2239   4.349   2.928   6.307 -1.8760 -0.0541  0.3889
  170VAL    CG1 2240   4.495   2.930   6.466  0.8852 -0.4078  0.0372
  170VAL   HG11 2241   4.475   3.039   6.482 -1.4318 -1.0685  2.4807
  170VAL   HG12 2242   4.579   2.923   6.394 -0.0157 -0.6715 -1.0158
  170VAL   HG13 2243   4.525   2.876   6.559  0.3357 -0.7184  0.0411
  170VAL    CG2 2244   4.416   2.728   6.349 -0.0651  0.1582 -0.0461
  170VAL   HG21 2245   4.459   2.674   6.437 -0.6141 -0.3764 -0.0972
  170VAL   HG22 2246   4.494   2.731   6.269 -0.8675 -0.9632 -0.9063
  170VAL   HG23 2247   4.336   2.663   6.308  1.5129 -0.2115 -2.8215
  170VAL      C 2248   4.243   2.967   6.573  0.3418  0.5289 -0.2121
  170VAL      O 2249   4.278   2.967   6.691  0.1587  0.2879 -0.1570
  171ALA      N 2250   4.186   3.074   6.516  0.0133  0.4386 -0.0587
  171ALA     HN 2251   4.161   3.066   6.420  1.2215  0.1028 -0.3551
  171ALA     CA 2252   4.147   3.197   6.578 -0.0734  0.4578 -0.1493
  171ALA     HA 2253   4.237   3.235   6.623  3.6575 -2.0587 -4.6526
  171ALA     CB 2254   4.086   3.283   6.465 -0.3819 -0.4124 -0.6546
  171ALA    HB1 2255   3.999   3.235   6.414 -1.1881  0.1243  0.1877
  171ALA    HB2 2256   4.154   3.315   6.384  2.0763 -0.9255  1.0969
  171ALA    HB3 2257   4.050   3.381   6.503  1.2998 -0.5703  1.5286
  171ALA      C 2258   4.048   3.183   6.689 -0.3190  0.2932 -0.3870
  171ALA      O 2259   4.080   3.235   6.795 -0.4692 -0.4628  0.0357
  172PHE      N 2260   3.942   3.101   6.684 -0.3536  0.3252 -0.1845
  172PHE     HN 2261   3.915   3.072   6.593  1.2270 -0.9396 -0.2810
  172PHE     CA 2262   3.854   3.085   6.796  0.1548 -0.2535  0.1350
  172PHE     HA 2263   3.840   3.183   6.838 -1.7404 -0.6899  0.5944
  172PHE     CB 2264   3.713   3.039   6.754  0.1254  0.0291 -0.0785
  172PHE    HB1 2265   3.656   3.018   6.846  0.0794  0.6897  0.0469
  172PHE    HB2 2266   3.720   2.945   6.696  1.4596  1.1451 -1.8408
  172PHE     CG 2267   3.635   3.141   6.678  0.2471  0.3307  0.1931
  172PHE    CD1 2268   3.613   3.266   6.728  0.0255  0.4959 -0.3027
  172PHE    HD1 2269   3.657   3.286   6.825  1.4322 -0.3302 -0.7383
  172PHE    CE1 2270   3.538   3.362   6.664 -0.1209  0.4753 -0.1684
  172PHE    HE1 2271   3.522   3.458   6.709 -4.0105 -0.5615  1.0224
  172PHE     CZ 2272   3.481   3.329   6.543 -0.1438  0.1723 -0.0752
  172PHE     HZ 2273   3.421   3.397   6.484  0.2582 -0.1266 -0.8458
  172PHE    CD2 2274   3.583   3.111   6.554 -0.3239  0.3812  0.4198
  172PHE    HD2 2275   3.615   3.028   6.493  3.5763  2.7360 -1.1170
  172PHE    CE2 2276   3.503   3.204   6.491  0.2839  0.3731 -0.3853
  172PHE    HE2 2277   3.475   3.181   6.389 -1.0348  0.9380 -0.1751
  172PHE      C 2278   3.914   3.005   6.907 -0.4554 -0.4531  0.3243
  172PHE      O 2279   3.885   3.028   7.025 -0.2459  0.7221  0.1667
  173CYS      N 2280   3.996   2.904   6.873  0.2533  0.3916 -0.5306
  173CYS     HN 2281   3.990   2.880   6.776  0.0978  1.6316 -0.8472
  173CYS     CA 2282   4.070   2.833   6.972 -0.5582  0.6340  0.2638
  173CYS     HA 2283   4.003   2.790   7.045  1.0680 -1.3965  0.6561
  173CYS     CB 2284   4.158   2.726   6.906 -0.5449  0.5981  0.3388
  173CYS    HB1 2285   4.216   2.661   6.975 -0.6046  0.6545  0.4430
  173CYS    HB2 2286   4.237   2.769   6.841  1.3291 -2.9129  0.0402
  173CYS     SG 2287   4.064   2.601   6.812 -0.2596  0.7016 -0.0892
  173CYS    HG1 2288   4.060   2.680   6.706 -0.1101  0.2849 -0.4070
  173CYS      C 2289   4.167   2.920   7.044  0.3880 -0.0227 -0.1887
  173CYS      O 2290   4.180   2.913   7.167  0.2015 -0.1348 -0.1751
  174SER      N 2291   4.233   3.010   6.970 -0.2359  0.1598 -0.5332
  174SER     HN 2292   4.219   3.006   6.871 -1.1278 -1.2104 -0.3805
  174SER     CA 2293   4.341   3.087   7.024 -0.3725 -0.0927  0.1024
  174SER     HA 2294   4.402   3.023   7.086 -0.7739 -0.4414  0.1477
  174SER     CB 2295   4.443   3.126   6.917 -0.1164 -0.0639  0.3555
  174SER    HB1 2296   4.474   3.031   6.867 -3.0112  0.0443 -1.9383
  174SER    HB2 2297   4.531   3.179   6.961 -0.8397  2.2374 -0.8172
  174SER     OG 2298   4.394   3.214   6.817  0.4250  0.0782  0.2069
  174SER    HG1 2299   4.404   3.304   6.849 -1.2864  0.6693 -0.7945
  174SER      C 2300   4.301   3.201   7.112 -0.0448  0.1242 -0.0277
  174SER      O 2301   4.381   3.243   7.195  0.0401  0.5430 -0.3167
  175ALA      N 2302   4.179   3.253   7.089  0.2962  0.6539 -0.6723
  175ALA     HN 2303   4.123   3.220   7.014  0.1644 -0.5103 -0.0839
  175ALA     CA 2304   4.131   3.355   7.177  0.0827 -0.0057 -0.0128
  175ALA     HA 2305   4.207   3.418   7.222 -0.6385  1.5161 -0.8299
  175ALA     CB 2306   4.046   3.451   7.091 -0.0205 -0.2854 -0.2249
  175ALA    HB1 2307   3.946   3.419   7.055  0.0372 -1.7612  0.8054
  175ALA    HB2 2308   4.098   3.465   6.995 -0.7990 -1.8760 -0.9215
  175ALA    HB3 2309   4.040   3.542   7.155 -0.8772  0.2179 -1.0059
  175ALA      C 2310   4.043   3.297   7.282 -0.0263 -0.2845 -0.2548
  175ALA      O 2311   4.019   3.362   7.384 -0.1544 -0.5606 -0.1093
  176GLY      N 2312   4.017   3.166   7.275  0.6837 -0.4479  0.0661
  176GLY     HN 2313   4.056   3.113   7.199  0.1860  1.8550 -1.9314
  176GLY     CA 2314   3.948   3.082   7.368  0.3956  0.0645  0.3138
  176GLY    HA1 2315   3.980   2.985   7.334  0.3309  0.0301  0.3480
  176GLY    HA2 2316   3.841   3.094   7.353  0.2616 -2.2905 -1.1102
  176GLY      C 2317   3.981   3.102   7.512 -0.0373 -0.6113  0.5126
  176GLY      O 2318   3.892   3.112   7.595 -0.3090  0.1778  0.1329
  177PRO      N 2319   4.104   3.119   7.552 -0.0184  0.1990  0.1233
  177PRO     CD 2320   4.223   3.074   7.481 -0.2010 -0.3867  0.1835
  177PRO    HD1 2321   4.245   3.155   7.408  1.6572 -1.2304 -0.2485
  177PRO    HD2 2322   4.219   2.975   7.432 -0.9034  1.3581 -3.6298
  177PRO     CA 2323   4.135   3.160   7.685  0.2939  0.4926 -0.0385
  177PRO     HA 2324   4.094   3.098   7.764 -1.4167 -0.6280 -1.7330
  177PRO     CB 2325   4.287   3.175   7.689  0.3323  0.1827 -0.2633
  177PRO    HB1 2326   4.335   3.169   7.789  0.1576 -1.4432 -0.2562
  177PRO    HB2 2327   4.326   3.273   7.655  0.4935  0.5007  0.7984
  177PRO     CG 2328   4.331   3.067   7.590 -0.1416 -0.3716  0.1260
  177PRO    HG1 2329   4.430   3.091   7.544 -1.1227  1.4567 -1.1417
  177PRO    HG2 2330   4.338   2.969   7.643 -0.6724  0.2435  1.3771
  177PRO      C 2331   4.089   3.294   7.733  0.2851  0.4300  0.1345
  177PRO      O 2332   4.098   3.316   7.853 -0.7145 -0.6148  0.4225
  178ILE      N 2333   4.022   3.379   7.653  0.1373  0.1096 -0.0863
  178ILE     HN 2334   4.019   3.372   7.553 -2.3253 -0.5147 -0.0332
  178ILE     CA 2335   3.963   3.500   7.701 -0.3392 -0.1725  0.0443
  178ILE     HA 2336   4.044   3.545   7.757 -0.3217 -1.3142  0.9755
  178ILE     CB 2337   3.912   3.594   7.596  0.3413  0.0463 -0.0962
  178ILE     HB 2338   3.875   3.530   7.514  0.4840 -1.1196  0.7232
  178ILE    CG2 2339   3.806   3.697   7.639  0.5369  0.2853 -0.1799
  178ILE   HG21 2340   3.718   3.634   7.663  0.1780 -0.3828 -2.9202
  178ILE   HG22 2341   3.775   3.770   7.561 -0.4533 -1.6842 -1.7134
  178ILE   HG23 2342   3.836   3.754   7.730 -0.1283 -0.5170  0.5626
  178ILE    CG1 2343   4.025   3.669   7.525  0.4293  0.0936  0.0905
  178ILE   HG11 2344   3.963   3.738   7.464  0.6492 -0.3691 -0.6753
  178ILE   HG12 2345   4.087   3.617   7.448  1.6233  3.3647 -1.3692
  178ILE     CD 2346   4.114   3.765   7.604  0.4701  0.0172  0.1400
  178ILE    HD1 2347   4.165   3.839   7.539  1.8575  1.0474  2.2792
  178ILE    HD2 2348   4.187   3.699   7.655  0.5050 -0.6149 -0.7144
  178ILE    HD3 2349   4.037   3.807   7.672 -2.5113 -0.7786 -2.4910
  178ILE      C 2350   3.862   3.475   7.808 -0.1453  0.1140  0.2976
  178ILE      O 2351   3.858   3.552   7.904 -0.6571  0.0539  0.3247
  179PHE      N 2352   3.780   3.368   7.804  0.0454 -0.0149 -0.3117
  179PHE     HN 2353   3.791   3.299   7.734 -1.5646  0.7422 -1.3669
  179PHE     CA 2354   3.678   3.349   7.902  0.4005 -0.2247  0.0221
  179PHE     HA 2355   3.616   3.437   7.915 -2.3703 -1.9732 -0.3756
  179PHE     CB 2356   3.580   3.236   7.865  0.3342 -0.1797  0.0547
  179PHE    HB1 2357   3.506   3.231   7.947 -0.5705 -1.4710 -0.7943
  179PHE    HB2 2358   3.616   3.131   7.868  1.2892  0.1699  1.2843
  179PHE     CG 2359   3.513   3.256   7.733  0.5518  0.3094  0.0156
  179PHE    CD1 2360   3.400   3.335   7.728  0.1378 -0.2706  0.1135
  179PHE    HD1 2361   3.355   3.373   7.818  1.3795 -3.2217  2.1530
  179PHE    CE1 2362   3.342   3.373   7.609 -0.0873 -0.1887  0.2488
  179PHE    HE1 2363   3.263   3.446   7.606  1.0609  1.0682 -1.2754
  179PHE     CZ 2364   3.391   3.319   7.492  0.3624  0.2577  0.2270
  179PHE     HZ 2365   3.339   3.330   7.398 -1.2030 -0.7971  0.9097
  179PHE    CD2 2366   3.565   3.205   7.617 -0.0803 -0.7967  0.2036
  179PHE    HD2 2367   3.658   3.150   7.620  0.3584 -0.0714  0.1360
  179PHE    CE2 2368   3.506   3.245   7.499  0.1386 -0.0880  0.3330
  179PHE    HE2 2369   3.539   3.201   7.406  1.5035 -2.3844  1.8182
  179PHE      C 2370   3.730   3.319   8.038  0.1553 -0.1336  0.1375
  179PHE      O 2371   3.654   3.329   8.133  0.1166  0.1114  0.0828
  180VAL      N 2372   3.858   3.280   8.057  0.1595 -0.2024 -0.0175
  180VAL     HN 2373   3.922   3.271   7.981 -0.0114  0.5772 -0.2656
  180VAL     CA 2374   3.916   3.249   8.184  0.2318 -0.2682 -0.0672
  180VAL     HA 2375   3.835   3.250   8.256  0.1751 -0.6136 -0.1205
  180VAL     CB 2376   3.971   3.110   8.174  0.2507 -0.2945  0.3839
  180VAL     HB 2377   4.007   3.080   8.276 -1.2818 -1.6926  0.5574
  180VAL    CG1 2378   3.866   3.009   8.126  0.0691  0.1420 -0.1429
  180VAL   HG11 2379   3.914   2.909   8.135 -0.1950 -0.3016 -2.8999
  180VAL   HG12 2380   3.841   3.029   8.020 -1.2740  1.3189  0.3521
  180VAL   HG13 2381   3.777   3.022   8.192  1.3858  1.7682  1.3989
  180VAL    CG2 2382   4.086   3.092   8.074 -0.4974 -0.2373 -0.4926
  180VAL   HG21 2383   4.178   3.153   8.090 -0.1780 -0.8512  0.0520
  180VAL   HG22 2384   4.053   3.133   7.976  0.3854  2.7378  0.3659
  180VAL   HG23 2385   4.121   2.988   8.058 -1.7702 -0.8498  0.5441
  180VAL      C 2386   4.018   3.349   8.227  0.2288 -0.1653 -0.2972
  180VAL      O 2387   4.076   3.330   8.333 -0.1923 -0.1159 -0.0577
  181LEU      N 2388   4.026   3.458   8.149 -0.5361  0.0323 -0.1104
  181LEU     HN 2389   3.972   3.464   8.066 -1.5650 -0.3444  0.5183
  181LEU     CA 2390   4.131   3.553   8.166 -0.2787 -0.2010 -0.3655
  181LEU     HA 2391   4.196   3.543   8.252  0.5118 -0.6067 -0.9932
  181LEU     CB 2392   4.221   3.576   8.043  0.8045 -0.8663  0.2838
  181LEU    HB1 2393   4.143   3.617   7.975 -1.9157  0.8632  4.0500
  181LEU    HB2 2394   4.255   3.478   8.003  2.5802  0.1468 -0.7901
  181LEU     CG 2395   4.341   3.672   8.046 -0.0090  0.1668  0.2009
  181LEU     HG 2396   4.329   3.758   8.116  1.2015 -0.0571  0.7008
  181LEU    CD1 2397   4.458   3.590   8.101 -0.1163 -0.3906 -0.3760
  181LEU   HD11 2398   4.489   3.508   8.033  0.2505 -1.5556  1.1333
  181LEU   HD12 2399   4.424   3.548   8.198 -1.6240 -0.5939 -0.9688
  181LEU   HD13 2400   4.544   3.659   8.120  0.6159 -0.7663 -2.1508
  181LEU    CD2 2401   4.366   3.724   7.903  0.2276 -0.1175  0.1389
  181LEU   HD21 2402   4.383   3.632   7.843 -1.6820 -0.3062 -0.1533
  181LEU   HD22 2403   4.460   3.784   7.902  1.7807 -2.2795  2.5585
  181LEU   HD23 2404   4.281   3.782   7.864 -0.8765 -1.1839  0.8750
  181LEU      C 2405   4.067   3.681   8.208  0.1798 -0.0908  0.0069
  181LEU      O 2406   4.102   3.750   8.304 -0.0004 -0.2178  0.1655
  182VAL      N 2407   3.960   3.720   8.137  0.3809 -0.3155 -0.4198
  182VAL     HN 2408   3.923   3.673   8.057 -0.5284  0.8884 -0.7197
  182VAL     CA 2409   3.883   3.838   8.158  0.3716 -0.3995  0.0211
  182VAL     HA 2410   3.941   3.916   8.205 -1.7715  0.6143  1.1610
  182VAL     CB 2411   3.850   3.892   8.023 -0.3078 -0.2268  0.2491
  182VAL     HB 2412   3.845   3.808   7.951 -1.2183  0.1076 -0.0886
  182VAL    CG1 2413   3.738   3.997   8.012  0.4581  0.5940  0.0544
  182VAL   HG11 2414   3.643   3.950   8.047  0.1508 -0.8173 -2.4588
  182VAL   HG12 2415   3.719   4.031   7.908 -0.5132 -0.7379 -0.2383
  182VAL   HG13 2416   3.755   4.095   8.061  0.1262  0.5395  0.2802
  182VAL    CG2 2417   3.973   3.978   7.987 -0.4984 -0.0271  0.0676
  182VAL   HG21 2418   4.066   3.921   7.966  0.3330  0.5074  2.1094
  182VAL   HG22 2419   3.990   4.062   8.057 -0.6422  0.8237 -0.8892
  182VAL   HG23 2420   3.956   4.041   7.897 -0.8527 -1.1665 -0.6882
  182VAL      C 2421   3.762   3.810   8.241  0.2453 -0.2293 -0.1026
  182VAL      O 2422   3.718   3.696   8.254 -0.3597 -0.0279 -0.3435
  183GLY      N 2423   3.709   3.911   8.312 -0.0172 -0.3245 -0.1613
  183GLY     HN 2424   3.746   4.004   8.318 -1.5500  0.2350  1.4668
  183GLY     CA 2425   3.614   3.869   8.410  0.3993 -0.0391  0.3732
  183GLY    HA1 2426   3.662   3.793   8.470 -1.1809  0.5976  2.5616
  183GLY    HA2 2427   3.521   3.843   8.362  0.4125  3.3103 -1.8527
  183GLY      C 2428   3.586   3.982   8.503 -0.1179  0.4273 -0.3364
  183GLY      O 2429   3.677   4.059   8.529  0.2287 -0.0934  0.0187
  184VAL      N 2430   3.462   3.984   8.555 -0.0517  0.6232 -0.1823
  184VAL     HN 2431   3.402   3.910   8.524  0.4213 -0.3524  1.1218
  184VAL     CA 2432   3.412   4.088   8.639  0.3628  0.4332  0.3076
  184VAL     HA 2433   3.451   4.181   8.600 -0.6483 -0.3775 -2.9590
  184VAL     CB 2434   3.265   4.118   8.629  0.2962 -0.0009 -0.0281
  184VAL     HB 2435   3.199   4.029   8.616 -0.3456  0.6264 -1.1862
  184VAL    CG1 2436   3.220   4.213   8.740 -0.5593 -0.1611 -0.2248
  184VAL   HG11 2437   3.121   4.259   8.721 -0.6663 -0.7170 -1.0437
  184VAL   HG12 2438   3.292   4.298   8.745  1.5410 -1.8384 -0.8070
  184VAL   HG13 2439   3.215   4.158   8.837  1.2674 -2.4758 -1.3475
  184VAL    CG2 2440   3.238   4.194   8.498  0.3225  0.0933  0.0200
  184VAL   HG21 2441   3.254   4.134   8.406 -0.4964 -1.3653  0.8060
  184VAL   HG22 2442   3.299   4.287   8.495  0.3353  0.1138  0.6658
  184VAL   HG23 2443   3.130   4.217   8.487 -0.0957 -1.8197 -0.1741
  184VAL      C 2444   3.461   4.081   8.780 -0.2016 -0.2785  0.4792
  184VAL      O 2445   3.428   3.987   8.851 -0.6099  0.1133  0.8129
  185GLU      N 2446   3.546   4.179   8.816  0.2024 -0.3982 -0.1168
  185GLU     HN 2447   3.572   4.252   8.753 -0.5941  1.0633  1.1655
  185GLU     CA 2448   3.604   4.201   8.945  0.0039 -0.0876 -0.0782
  185GLU     HA 2449   3.592   4.114   9.007 -0.4318 -0.7252 -1.0249
  185GLU     CB 2450   3.755   4.229   8.950 -0.0106 -0.0138 -0.0023
  185GLU    HB1 2451   3.778   4.258   9.055  2.1067  0.9877 -0.6898
  185GLU    HB2 2452   3.776   4.320   8.890  1.1781 -0.8928 -0.9741
  185GLU     CG 2453   3.848   4.116   8.906  0.1434  0.1632 -0.1369
  185GLU    HG1 2454   3.951   4.157   8.909 -0.0620  0.6299  0.8860
  185GLU    HG2 2455   3.828   4.084   8.801 -0.3022 -0.1061  0.0257
  185GLU     CD 2456   3.845   4.006   9.012  0.1823  0.2334 -0.0624
  185GLU    OE1 2457   3.861   3.892   8.961  0.6475  0.3507 -0.1884
  185GLU    OE2 2458   3.827   4.032   9.133 -0.0825  0.3460 -0.1263
  185GLU      C 2459   3.521   4.301   9.019  0.5214  0.1739  0.1523
  185GLU      O 2460   3.455   4.384   8.958 -0.1884 -0.1002  0.5267
  186HSD      N 2461   3.519   4.295   9.154  0.0684  0.2169  0.1490
  186HSD     HN 2462   3.566   4.220   9.201  0.0157 -1.0090 -1.6207
  186HSD     CA 2463   3.439   4.384   9.232 -0.4627 -0.1601  0.0411
  186HSD     HA 2464   3.464   4.483   9.198  2.8173 -1.3530 -1.4418
  186HSD     CB 2465   3.289   4.350   9.244 -0.5471  0.2054  0.0288
  186HSD    HB1 2466   3.261   4.336   9.137 -2.5829  0.1041  0.5448
  186HSD    HB2 2467   3.245   4.436   9.299 -0.3749  0.2272  0.1361
  186HSD    ND1 2468   3.227   4.211   9.450 -0.1347  0.0465  0.2309
  186HSD    HD1 2469   3.228   4.290   9.511 -0.1744 -1.1293  1.8192
  186HSD     CG 2470   3.252   4.223   9.315 -0.8666  0.3467  0.1190
  186HSD    CE1 2471   3.155   4.097   9.472 -0.1298  0.0283  0.1607
  186HSD    HE1 2472   3.123   4.076   9.574 -1.1924  3.0532  0.5663
  186HSD    NE2 2473   3.139   4.034   9.358  0.1887 -0.2461  0.2671
  186HSD    CD2 2474   3.200   4.111   9.260 -0.0009 -0.1268  0.2430
  186HSD    HD2 2475   3.185   4.076   9.159 -1.4052  0.9055  0.0635
  186HSD      C 2476   3.493   4.380   9.371 -0.0820 -0.1969 -0.1072
  186HSD      O 2477   3.562   4.283   9.401 -0.0715 -0.0383  0.3973
  187GLU      N 2478   3.474   4.489   9.448  0.1073 -0.0456 -0.2701
  187GLU     HN 2479   3.409   4.559   9.419 -1.9890 -1.7377  0.0436
  187GLU     CA 2480   3.514   4.511   9.583  0.1073  0.0620 -0.2865
  187GLU     HA 2481   3.611   4.465   9.599  0.2619 -0.1936 -1.7931
  187GLU     CB 2482   3.543   4.660   9.608  0.2597 -0.0696  0.3460
  187GLU    HB1 2483   3.567   4.670   9.716  2.9110  1.3925 -0.2996
  187GLU    HB2 2484   3.447   4.713   9.593  0.4968  0.8933  1.9351
  187GLU     CG 2485   3.641   4.727   9.512 -0.3060  0.0912 -0.1236
  187GLU    HG1 2486   3.607   4.831   9.493  2.4940  0.7240 -2.6145
  187GLU    HG2 2487   3.644   4.680   9.411  0.4518  0.6996 -0.3980
  187GLU     CD 2488   3.778   4.724   9.578 -0.5173 -0.2786  0.3076
  187GLU    OE1 2489   3.844   4.617   9.590  0.0613 -0.0630 -0.8064
  187GLU    OE2 2490   3.818   4.831   9.631 -0.1063 -0.2577 -0.0314
  187GLU      C 2491   3.418   4.444   9.676  0.2885 -0.0189 -0.1561
  187GLU      O 2492   3.301   4.420   9.650  0.1707  0.2148  0.1448
  188ASN      N 2493   3.472   4.409   9.795 -0.2220  0.4273  0.2117
  188ASN     HN 2494   3.566   4.426   9.823 -0.4525  0.0600  1.2688
  188ASN     CA 2495   3.406   4.313   9.878 -0.1650  0.1080 -0.1060
  188ASN     HA 2496   3.312   4.278   9.838  0.8541 -1.9342 -0.8731
  188ASN     CB 2497   3.491   4.187   9.901  0.0022  0.2870  0.2757
  188ASN    HB1 2498   3.440   4.103   9.953 -0.1941  0.3307  0.1572
  188ASN    HB2 2499   3.585   4.208   9.957 -0.3184 -1.6135  1.6087
  188ASN     CG 2500   3.523   4.131   9.763  0.0326 -0.2199  0.4898
  188ASN    OD1 2501   3.630   4.154   9.708 -0.1691  0.4090  0.3539
  188ASN    ND2 2502   3.432   4.049   9.703  0.3569 -0.0184 -0.2864
  188ASN   HD21 2503   3.452   4.023   9.609  2.4584  0.7557 -0.1213
  188ASN   HD22 2504   3.339   4.062   9.736  0.1403 -0.9586 -0.4933
  188ASN      C 2505   3.370   4.372  10.010  0.1074  0.0638 -0.0108
  188ASN      O 2506   3.326   4.292  10.093  0.2643 -0.5270 -0.4928
  189GLY      N 2507   3.377   4.505  10.030  0.4173  0.0675 -0.1422
  189GLY     HN 2508   3.434   4.564   9.973  0.2929  0.4110  0.0893
  189GLY     CA 2509   3.330   4.565  10.151 -0.3731 -0.1243 -0.3469
  189GLY    HA1 2510   3.414   4.608  10.204 -0.4456 -0.5725  0.1365
  189GLY    HA2 2511   3.278   4.489  10.207 -1.3873 -0.6833 -1.9779
  189GLY      C 2512   3.232   4.675  10.133 -1.0862 -0.6523  0.2743
  189GLY      O 2513   3.211   4.760  10.220  0.0473 -0.0843  0.0039
  190THR      N 2514   3.177   4.678  10.011  0.4716 -0.0606 -0.4392
  190THR     HN 2515   3.215   4.611   9.948  1.3091 -0.3323  0.3468
  190THR     CA 2516   3.087   4.779   9.963 -0.0109 -0.2806 -0.0054
  190THR     HA 2517   3.005   4.784  10.034 -0.5541 -0.5506 -0.5996
  190THR     CB 2518   3.163   4.901   9.921 -0.1589 -0.3551 -0.4926
  190THR     HB 2519   3.229   4.936  10.003 -1.2409  0.1450  0.1962
  190THR    OG1 2520   3.068   5.006   9.910  0.1689 -0.0041 -0.0445
  190THR    HG1 2521   3.116   5.088   9.921 -0.2242  0.4038 -1.2089
  190THR    CG2 2522   3.234   4.887   9.785  0.4712  0.0987 -0.2190
  190THR   HG21 2523   3.303   4.967   9.753  0.5702 -0.6759 -2.0731
  190THR   HG22 2524   3.158   4.878   9.704  2.1509  0.7969 -1.9359
  190THR   HG23 2525   3.306   4.803   9.795 -0.1716 -0.3710  0.7155
  190THR      C 2526   3.009   4.722   9.850  0.0663 -0.3674 -0.0146
  190THR      O 2527   3.046   4.612   9.810  0.2132 -0.3084 -0.0416
  191ASP      N 2528   2.901   4.779   9.793  0.2910  0.0276 -0.0566
  191ASP     HN 2529   2.871   4.869   9.824 -1.1729 -0.8749  1.3660
  191ASP     CA 2530   2.821   4.725   9.687  0.1980  0.2320 -0.0912
  191ASP     HA 2531   2.775   4.641   9.737  3.3167 -1.2163  0.5753
  191ASP     CB 2532   2.712   4.829   9.658 -0.2904 -0.3433 -0.3528
  191ASP    HB1 2533   2.744   4.924   9.610 -1.0560 -0.7168 -1.6431
  191ASP    HB2 2534   2.673   4.854   9.759 -2.2975  3.7453 -1.9193
  191ASP     CG 2535   2.581   4.786   9.593 -0.2741 -0.1535 -0.5151
  191ASP    OD1 2536   2.575   4.672   9.539 -0.2013 -0.2347 -0.3543
  191ASP    OD2 2537   2.484   4.866   9.593  0.0605  0.2603  0.0310
  191ASP      C 2538   2.888   4.672   9.565 -0.3736 -0.0232 -0.3011
  191ASP      O 2539   2.964   4.748   9.505  0.3049 -0.5331 -0.1005
  192PRO      N 2540   2.877   4.551   9.519  0.0331  0.0692 -0.6530
  192PRO     CD 2541   2.839   4.440   9.605  0.5004  0.0039 -0.5233
  192PRO    HD1 2542   2.728   4.429   9.596  0.5986 -1.1502 -0.4761
  192PRO    HD2 2543   2.867   4.461   9.710 -0.3431 -0.4295 -0.1977
  192PRO     CA 2544   2.943   4.503   9.401  0.1837 -0.3134 -0.4154
  192PRO     HA 2545   3.048   4.529   9.393  0.3020 -0.6902 -0.1343
  192PRO     CB 2546   2.903   4.356   9.401 -0.4937 -0.1337 -0.6853
  192PRO    HB1 2547   2.975   4.295   9.343  0.9025  1.7672 -1.0510
  192PRO    HB2 2548   2.800   4.336   9.365 -0.9450 -2.4291  1.5642
  192PRO     CG 2549   2.915   4.319   9.550  0.1595 -0.1189 -0.7308
  192PRO    HG1 2550   2.887   4.219   9.590  1.0564  0.8739  2.7092
  192PRO    HG2 2551   3.018   4.341   9.587  0.6989  0.1614 -2.3238
  192PRO      C 2552   2.884   4.571   9.283  0.0154  0.0667 -0.1156
  192PRO      O 2553   2.950   4.573   9.179  0.0763 -0.3732 -0.0845
  193TRP      N 2554   2.761   4.627   9.289  0.0615  0.1791 -0.1729
  193TRP     HN 2555   2.707   4.625   9.373  1.4361  1.7846  0.8305
  193TRP     CA 2556   2.704   4.707   9.187  0.1336 -0.0138 -0.3673
  193TRP     HA 2557   2.714   4.650   9.096  0.5021 -1.1642  0.3728
  193TRP     CB 2558   2.553   4.733   9.203  0.1316  0.1938 -0.6810
  193TRP    HB1 2559   2.522   4.818   9.140  1.3721  1.9386  0.9584
  193TRP    HB2 2560   2.525   4.773   9.303 -1.4617 -0.4789 -0.8281
  193TRP     CG 2561   2.471   4.610   9.182 -0.3381  0.2700  0.6002
  193TRP    CD1 2562   2.424   4.528   9.281  0.1878 -0.6894  0.0783
  193TRP    HD1 2563   2.454   4.539   9.384  1.3445  1.6302 -0.4242
  193TRP    NE1 2564   2.350   4.427   9.227  0.2202 -0.3353 -0.6394
  193TRP    HE1 2565   2.327   4.341   9.268  0.5562  0.1228  0.5411
  193TRP    CE2 2566   2.361   4.433   9.090  0.2567  0.5082 -0.6059
  193TRP    CD2 2567   2.430   4.549   9.060  0.5765  0.5260  0.1584
  193TRP    CE3 2568   2.464   4.576   8.931 -0.1790  0.0907 -0.1433
  193TRP    HE3 2569   2.518   4.666   8.906  0.9009 -0.5241 -0.1456
  193TRP    CZ3 2570   2.430   4.482   8.836 -0.0492  0.2919 -0.3890
  193TRP    HZ3 2571   2.455   4.515   8.736  0.4209  2.4681  0.3737
  193TRP    CZ2 2572   2.324   4.341   8.997 -0.0260 -0.0085  0.0023
  193TRP    HZ2 2573   2.280   4.248   9.029 -0.2095 -0.0631 -0.3876
  193TRP    CH2 2574   2.361   4.368   8.867  0.2186  0.2644  0.1268
  193TRP    HH2 2575   2.332   4.305   8.784 -0.2576  1.4364 -0.6278
  193TRP      C 2576   2.775   4.837   9.169 -0.4135  0.3664  0.1412
  193TRP      O 2577   2.785   4.882   9.055 -0.0502 -0.2273 -0.0676
  194ASP      N 2578   2.831   4.902   9.273  0.1394 -0.0203  0.0982
  194ASP     HN 2579   2.823   4.853   9.359 -1.9495 -3.1246 -1.6871
  194ASP     CA 2580   2.907   5.023   9.274 -0.2471  0.2284 -0.0651
  194ASP     HA 2581   2.881   5.087   9.190 -2.6921 -1.9155 -1.0680
  194ASP     CB 2582   2.895   5.089   9.412 -0.1541  0.4790 -0.1757
  194ASP    HB1 2583   2.967   5.173   9.425 -1.9844  2.2726 -1.0081
  194ASP    HB2 2584   2.912   5.024   9.500 -2.5202 -1.1720 -0.8512
  194ASP     CG 2585   2.760   5.156   9.430  0.0109  0.7428  0.1155
  194ASP    OD1 2586   2.670   5.153   9.341 -0.1166 -0.0205  0.2674
  194ASP    OD2 2587   2.738   5.222   9.535  0.5333  0.6117  0.3111
  194ASP      C 2588   3.049   4.990   9.243 -0.4343 -0.0052 -0.7120
  194ASP      O 2589   3.125   5.083   9.219  0.2492 -0.2939  0.2552
  195THR      N 2590   3.097   4.865   9.229 -0.0081  0.0863 -0.1266
  195THR     HN 2591   3.036   4.787   9.241 -0.3195  0.5807  2.0494
  195THR     CA 2592   3.235   4.833   9.209 -0.1617 -0.4587 -0.3402
  195THR     HA 2593   3.282   4.918   9.163 -0.3844 -0.3892 -0.4453
  195THR     CB 2594   3.310   4.796   9.333 -0.7008  0.2724  0.2156
  195THR     HB 2595   3.419   4.785   9.311 -0.4561  1.7026  0.5642
  195THR    OG1 2596   3.267   4.676   9.394 -0.2809  0.0014 -0.0128
  195THR    HG1 2597   3.179   4.698   9.426  0.4267 -0.3999  2.4475
  195THR    CG2 2598   3.309   4.910   9.437 -0.4354 -0.0826  0.6115
  195THR   HG21 2599   3.326   5.001   9.375 -0.2843  2.0406  3.5558
  195THR   HG22 2600   3.394   4.904   9.508  1.5322 -0.6485 -1.6539
  195THR   HG23 2601   3.208   4.912   9.482 -0.3298  2.7287  0.9279
  195THR      C 2602   3.259   4.727   9.107  0.5302 -0.1891 -0.4621
  195THR      O 2603   3.372   4.679   9.101  0.6407 -0.1350  0.8702
  196ASN      N 2604   3.160   4.692   9.022 -0.1097  0.0205  0.1840
  196ASN     HN 2605   3.065   4.707   9.049 -0.7496 -2.2815 -0.5535
  196ASN     CA 2606   3.185   4.616   8.904 -0.1692  0.5040 -0.1410
  196ASN     HA 2607   3.234   4.528   8.943 -0.1912  1.3969  2.0263
  196ASN     CB 2608   3.058   4.587   8.822 -0.2613  0.0107  0.1694
  196ASN    HB1 2609   3.095   4.527   8.736 -1.2037 -0.0423 -0.2117
  196ASN    HB2 2610   2.997   4.673   8.787 -0.2819 -0.9537 -2.3479
  196ASN     CG 2611   2.969   4.481   8.886  0.3561 -0.6676 -0.0801
  196ASN    OD1 2612   3.011   4.376   8.933 -0.1990 -0.9776 -0.2736
  196ASN    ND2 2613   2.839   4.518   8.880  0.5723  0.0394 -0.6665
  196ASN   HD21 2614   2.775   4.462   8.933  0.4440  1.0556  0.3027
  196ASN   HD22 2615   2.810   4.607   8.846 -0.1557  0.2920  0.5543
  196ASN      C 2616   3.290   4.667   8.812 -0.3259 -0.2672 -0.7573
  196ASN      O 2617   3.273   4.773   8.752 -0.8330 -0.0087 -0.1633
  197GLU      N 2618   3.402   4.596   8.786  0.0543  0.0289  0.0356
  197GLU     HN 2619   3.416   4.511   8.837 -0.3192  0.3859  0.7566
  197GLU     CA 2620   3.501   4.636   8.692  0.3787 -0.0162  0.3568
  197GLU     HA 2621   3.459   4.717   8.634  1.1560  1.0852  1.2977
  197GLU     CB 2622   3.638   4.684   8.742  0.3567  0.5491 -0.1070
  197GLU    HB1 2623   3.716   4.699   8.664  0.6060 -1.0243 -0.2018
  197GLU    HB2 2624   3.687   4.604   8.803 -1.3542 -1.4829 -1.2358
  197GLU     CG 2625   3.628   4.827   8.794  0.1731  0.6983 -0.5526
  197GLU    HG1 2626   3.529   4.848   8.841  1.4998 -0.5883  3.2030
  197GLU    HG2 2627   3.624   4.898   8.709  0.5272  0.3064 -0.9003
  197GLU     CD 2628   3.743   4.859   8.888  0.2263 -0.0207 -0.3639
  197GLU    OE1 2629   3.857   4.864   8.835  0.1639 -0.2609 -0.5207
  197GLU    OE2 2630   3.721   4.894   9.007  0.7900 -0.5970 -0.0882
  197GLU      C 2631   3.524   4.524   8.595 -0.1725  0.0974  0.0942
  197GLU      O 2632   3.547   4.407   8.625 -0.1499 -0.0985 -0.6667
  198CYS      N 2633   3.520   4.555   8.464  0.2805  0.1444  0.0894
  198CYS     HN 2634   3.508   4.652   8.444 -0.3902 -0.0935 -0.7356
  198CYS     CA 2635   3.559   4.463   8.362  0.0699 -0.1121  0.2354
  198CYS     HA 2636   3.549   4.360   8.392  0.1023  0.0920  0.9578
  198CYS     CB 2637   3.462   4.472   8.243  0.2250  0.1610  0.1253
  198CYS    HB1 2638   3.450   4.579   8.216  1.5956 -0.1254 -1.9030
  198CYS    HB2 2639   3.366   4.433   8.282  1.5636 -0.2640  3.2520
  198CYS     SG 2640   3.508   4.386   8.089 -0.3645 -0.0507  0.0660
  198CYS      C 2641   3.701   4.480   8.318 -0.1029 -0.0818 -0.3309
  198CYS      O 2642   3.735   4.588   8.270  0.3698 -0.0550  0.0567
  199ARG      N 2643   3.777   4.369   8.323 -0.1070 -0.0867 -0.3491
  199ARG     HN 2644   3.736   4.281   8.349 -1.7951  1.0031  0.9005
  199ARG     CA 2645   3.920   4.365   8.315 -0.1120  0.0629 -0.5231
  199ARG     HA 2646   3.939   4.392   8.212  2.2862 -3.4315 -1.1716
  199ARG     CB 2647   3.982   4.458   8.420  0.2150 -0.4514 -0.2598
  199ARG    HB1 2648   3.952   4.561   8.392  1.2296 -0.4726 -1.5596
  199ARG    HB2 2649   4.093   4.465   8.410  0.1198  0.2440 -0.8765
  199ARG     CG 2650   3.919   4.439   8.558 -0.0437 -0.2069 -0.3444
  199ARG    HG1 2651   3.904   4.330   8.575  1.5438 -0.6563 -1.5696
  199ARG    HG2 2652   3.819   4.486   8.548  0.4742  0.7885 -1.0262
  199ARG     CD 2653   4.013   4.489   8.668  0.0380 -0.5287 -0.2653
  199ARG    HD1 2654   3.953   4.480   8.761 -0.7418  1.2628 -0.5490
  199ARG    HD2 2655   4.053   4.589   8.641  1.5158 -1.3549 -1.2538
  199ARG     NE 2656   4.126   4.392   8.665  0.0117 -0.5698  0.0249
  199ARG     HE 2657   4.124   4.302   8.621  2.7544 -0.5019 -0.4070
  199ARG     CZ 2658   4.225   4.394   8.758  0.6560  0.5422 -0.6647
  199ARG    NH1 2659   4.255   4.508   8.826 -0.2166  0.3084  0.1312
  199ARG   HH11 2660   4.186   4.579   8.841 -2.1106 -1.1284 -1.3095
  199ARG   HH12 2661   4.326   4.510   8.897 -1.5671 -2.2034  1.6885
  199ARG    NH2 2662   4.296   4.278   8.774  0.2899  0.3528 -0.3811
  199ARG   HH21 2663   4.275   4.197   8.720 -1.4444  0.2914  0.3384
  199ARG   HH22 2664   4.333   4.252   8.863 -0.6258  1.9897  0.5143
  199ARG      C 2665   3.976   4.229   8.340 -0.4796  0.0434  0.2126
  199ARG      O 2666   3.901   4.133   8.356 -0.3759 -0.0677  0.0358
  200PRO      N 2667   4.102   4.201   8.335 -0.5143 -0.1118  0.1662
  200PRO     CD 2668   4.206   4.272   8.261 -0.0559 -0.3453  0.5767
  200PRO    HD1 2669   4.238   4.362   8.317  0.8797 -0.0535 -0.3789
  200PRO    HD2 2670   4.163   4.309   8.165 -2.0533  0.6662  1.7944
  200PRO     CA 2671   4.143   4.073   8.384 -0.2682 -0.2090 -0.2901
  200PRO     HA 2672   4.090   4.000   8.323  0.5463 -0.6588 -0.4757
  200PRO     CB 2673   4.295   4.070   8.365 -0.2083  0.5074  0.0453
  200PRO    HB1 2674   4.332   3.965   8.370  2.0386  1.2528 -0.2572
  200PRO    HB2 2675   4.339   4.124   8.451 -0.7388  0.8620  0.1049
  200PRO     CG 2676   4.314   4.164   8.245 -0.0098 -0.1586 -0.4494
  200PRO    HG1 2677   4.414   4.204   8.219  0.5850 -1.6697 -0.6031
  200PRO    HG2 2678   4.289   4.104   8.154  0.6411 -0.9444 -0.1306
  200PRO      C 2679   4.109   4.030   8.522  0.2424 -0.0581 -0.1152
  200PRO      O 2680   4.126   4.114   8.610  0.0741  0.3116 -0.4325
  201THR      N 2681   4.053   3.910   8.546 -0.0414  0.0683 -0.1354
  201THR     HN 2682   4.031   3.846   8.473 -0.3262  0.2366 -0.1996
  201THR     CA 2683   4.025   3.853   8.675  0.0100  0.5914  0.1102
  201THR     HA 2684   3.967   3.926   8.730 -0.5014  2.0780 -2.2033
  201THR     CB 2685   3.936   3.733   8.659  0.6908  0.0804  0.1502
  201THR     HB 2686   3.859   3.764   8.585 -0.0781  1.8755  1.6202
  201THR    OG1 2687   3.873   3.690   8.778  0.2282 -0.2519 -0.2118
  201THR    HG1 2688   3.862   3.770   8.831 -3.0662 -0.0914 -0.9285
  201THR    CG2 2689   4.008   3.607   8.607  0.0873 -0.2755  0.1673
  201THR   HG21 2690   4.043   3.635   8.505 -2.9892  1.0879 -0.6512
  201THR   HG22 2691   3.932   3.529   8.585 -0.0507 -0.6821  1.9474
  201THR   HG23 2692   4.078   3.563   8.681 -0.6408  1.5445  2.0555
  201THR      C 2693   4.149   3.824   8.752 -0.0801 -0.5756 -0.1669
  201THR      O 2694   4.260   3.812   8.702  0.0225  0.4291 -0.2090
  202GLU      N 2695   4.131   3.830   8.885 -0.2770 -0.1859 -0.2086
  202GLU     HN 2696   4.037   3.844   8.915 -0.1089  3.6406 -0.8948
  202GLU     CA 2697   4.229   3.819   8.988 -0.5180 -0.3423  0.0051
  202GLU     HA 2698   4.299   3.901   8.982 -1.9357  1.0597  1.5873
  202GLU     CB 2699   4.160   3.841   9.124  0.1993  0.9799  0.1716
  202GLU    HB1 2700   4.072   3.773   9.127  0.8105  0.1682 -0.0190
  202GLU    HB2 2701   4.118   3.944   9.124  0.0608  0.9263  0.5745
  202GLU     CG 2702   4.245   3.817   9.249  0.2934 -0.1375 -0.0936
  202GLU    HG1 2703   4.328   3.891   9.254 -0.9063  1.6032 -3.0136
  202GLU    HG2 2704   4.291   3.717   9.263  0.5950  0.0920  0.6032
  202GLU     CD 2705   4.156   3.847   9.369  0.2583 -0.0058 -0.1518
  202GLU    OE1 2706   4.099   3.744   9.415  0.3275 -0.1951 -0.4843
  202GLU    OE2 2707   4.153   3.955   9.433  0.7682 -0.3097  0.3997
  202GLU      C 2708   4.301   3.689   8.984  0.1837  0.0127  0.6608
  202GLU      O 2709   4.423   3.689   9.003  0.2977  0.6805 -0.0150
  203PHE      N 2710   4.222   3.583   8.958  0.2617  0.2670 -0.6874
  203PHE     HN 2711   4.123   3.599   8.956  0.0708 -0.8365 -0.3839
  203PHE     CA 2712   4.271   3.453   8.928  0.2519 -0.0102  0.4614
  203PHE     HA 2713   4.309   3.402   9.015 -0.3219 -1.0498  0.1319
  203PHE     CB 2714   4.147   3.370   8.888  0.3978  0.1657 -0.3645
  203PHE    HB1 2715   4.069   3.435   8.842  0.5154 -0.2985 -1.2524
  203PHE    HB2 2716   4.103   3.326   8.979  1.6356 -1.7004 -0.5996
  203PHE     CG 2717   4.174   3.251   8.802 -0.5266 -0.0840 -0.3144
  203PHE    CD1 2718   4.240   3.144   8.858 -0.3787 -0.0727 -0.4656
  203PHE    HD1 2719   4.261   3.148   8.963 -0.3211 -0.7776 -0.4479
  203PHE    CE1 2720   4.292   3.046   8.777  0.3508 -0.0239 -0.0660
  203PHE    HE1 2721   4.360   2.976   8.822 -0.9516 -0.7088  0.9170
  203PHE     CZ 2722   4.251   3.036   8.646 -0.0924 -0.0680  0.0727
  203PHE     HZ 2723   4.281   2.963   8.572 -1.1421  0.8767 -1.3477
  203PHE    CD2 2724   4.143   3.247   8.668 -0.1477  0.1174 -0.4102
  203PHE    HD2 2725   4.095   3.333   8.624  1.3522  1.6514  0.7918
  203PHE    CE2 2726   4.173   3.136   8.593 -0.2592 -0.2171  0.0358
  203PHE    HE2 2727   4.145   3.142   8.489 -0.3928  0.8646  0.1269
  203PHE      C 2728   4.379   3.448   8.826 -0.2761 -0.5624 -0.0813
  203PHE      O 2729   4.484   3.389   8.855  0.1164  0.4454  0.5779
  204ALA      N 2730   4.358   3.508   8.707  0.2562 -0.0540  0.0766
  204ALA     HN 2731   4.274   3.558   8.689  1.7270  2.1058 -1.2283
  204ALA     CA 2732   4.456   3.526   8.605  0.2802  0.0766  0.1206
  204ALA     HA 2733   4.498   3.429   8.580 -0.2484  0.1248 -0.9876
  204ALA     CB 2734   4.395   3.590   8.480  0.4650  0.2166  0.1021
  204ALA    HB1 2735   4.336   3.512   8.428  0.0882  0.7429 -0.2766
  204ALA    HB2 2736   4.475   3.612   8.407  2.7090  1.7295  2.8169
  204ALA    HB3 2737   4.335   3.681   8.503  0.3030 -0.2879  1.8148
  204ALA      C 2738   4.586   3.587   8.647  0.1982  0.1998  0.1990
  204ALA      O 2739   4.696   3.536   8.628  0.1018  0.0599 -0.0004
  205VAL      N 2740   4.577   3.700   8.718 -0.3127  0.3935 -0.1615
  205VAL     HN 2741   4.485   3.736   8.733 -1.1427 -1.1243 -1.3649
  205VAL     CA 2742   4.690   3.758   8.784 -0.2337 -0.1380  0.1790
  205VAL     HA 2743   4.758   3.793   8.708 -1.1448  3.1622  0.7208
  205VAL     CB 2744   4.643   3.883   8.852 -0.1870  0.0603 -0.1485
  205VAL     HB 2745   4.585   3.849   8.940  1.4794 -0.3147  0.8645
  205VAL    CG1 2746   4.767   3.945   8.921 -0.1149 -0.6794  0.3985
  205VAL   HG11 2747   4.816   3.888   9.003  0.5934  0.3288  0.6883
  205VAL   HG12 2748   4.742   4.046   8.959 -0.3014 -0.5991  0.0645
  205VAL   HG13 2749   4.843   3.968   8.844 -0.8060 -1.0039 -0.3939
  205VAL    CG2 2750   4.565   3.984   8.767 -0.5040 -0.2182 -0.1878
  205VAL   HG21 2751   4.559   4.076   8.829  3.1597 -0.6539  1.0137
  205VAL   HG22 2752   4.465   3.951   8.730  0.8107  0.8823 -5.5604
  205VAL   HG23 2753   4.620   4.016   8.676 -0.8100  1.5533  0.2109
  205VAL      C 2754   4.765   3.672   8.880 -0.2516  0.3826  0.6621
  205VAL      O 2755   4.885   3.652   8.869 -0.3361  0.2180  0.0096
  206ARG      N 2756   4.695   3.607   8.976 -0.1749 -0.2185  0.3143
  206ARG     HN 2757   4.598   3.627   8.977  0.4054  3.5373 -1.3212
  206ARG     CA 2758   4.767   3.533   9.075  0.0273 -0.4331  0.0102
  206ARG     HA 2759   4.853   3.590   9.104 -1.3185  0.8609  1.6617
  206ARG     CB 2760   4.690   3.523   9.207  0.2977 -0.1903  0.1888
  206ARG    HB1 2761   4.662   3.622   9.249 -2.5631 -1.6236  2.1039
  206ARG    HB2 2762   4.753   3.467   9.280  1.4299 -0.2067 -0.7830
  206ARG     CG 2763   4.557   3.449   9.187  0.5187 -0.5832  0.1485
  206ARG    HG1 2764   4.556   3.351   9.135 -1.8055 -0.3353 -0.3749
  206ARG    HG2 2765   4.485   3.513   9.131  0.4197 -1.0037 -0.2069
  206ARG     CD 2766   4.487   3.426   9.322  0.0442 -0.2338 -0.0340
  206ARG    HD1 2767   4.472   3.527   9.365  0.0315 -0.8009  1.3403
  206ARG    HD2 2768   4.546   3.361   9.390 -2.0387 -1.2104  0.9103
  206ARG     NE 2769   4.357   3.360   9.294 -0.1507  0.4185 -0.7141
  206ARG     HE 2770   4.279   3.423   9.291 -0.2518  0.2901 -0.8139
  206ARG     CZ 2771   4.332   3.229   9.263  0.0923  0.1567  0.1632
  206ARG    NH1 2772   4.429   3.134   9.257 -0.4559 -0.3946 -0.0766
  206ARG   HH11 2773   4.527   3.153   9.271 -0.4735 -0.4182  0.0912
  206ARG   HH12 2774   4.411   3.056   9.198  0.2424  0.5217 -1.5479
  206ARG    NH2 2775   4.205   3.201   9.222  0.3372 -0.1708 -0.3779
  206ARG   HH21 2776   4.128   3.260   9.243 -0.1390 -0.9658  0.1863
  206ARG   HH22 2777   4.182   3.105   9.204  1.6823 -0.3474 -1.3831
  206ARG      C 2778   4.818   3.399   9.032 -0.1199 -0.6688  0.5580
  206ARG      O 2779   4.911   3.342   9.088  0.1524 -0.4974  0.2863
  207SER      N 2780   4.749   3.340   8.933 -0.0619  0.0019  0.1118
  207SER     HN 2781   4.667   3.388   8.903  0.5555  0.1124 -1.5034
  207SER     CA 2782   4.778   3.209   8.882 -0.6155 -0.0630 -0.0438
  207SER     HA 2783   4.827   3.160   8.964 -2.0603  0.5322  1.2281
  207SER     CB 2784   4.654   3.126   8.845 -0.3947 -0.3006 -0.2546
  207SER    HB1 2785   4.623   3.123   8.739  1.0307  0.2681 -0.7184
  207SER    HB2 2786   4.565   3.161   8.901  0.7369 -0.9225  2.0681
  207SER     OG 2787   4.675   2.992   8.888 -0.6714 -0.0682  0.6293
  207SER    HG1 2788   4.707   2.944   8.811  0.1982  1.1558  0.1995
  207SER      C 2789   4.871   3.204   8.766 -0.4072  0.4562  0.0952
  207SER      O 2790   4.896   3.100   8.705 -0.3929  0.4366  0.1335
  208GLY      N 2791   4.924   3.321   8.725  0.2843 -0.0730 -0.5522
  208GLY     HN 2792   4.895   3.408   8.764  1.6432 -0.2803  1.0258
  208GLY     CA 2793   5.034   3.323   8.634  0.5889 -0.3019 -0.1921
  208GLY    HA1 2794   5.102   3.242   8.655  1.0823  0.5023  1.4884
  208GLY    HA2 2795   5.091   3.415   8.631  0.9350 -0.4584 -4.2225
  208GLY      C 2796   4.998   3.322   8.489 -0.0657  0.3314 -0.0395
  208GLY      O 2797   5.080   3.279   8.408 -0.5415 -0.4845 -0.0907
  209LEU      N 2798   4.875   3.362   8.452 -0.2751 -0.4389 -0.1937
  209LEU     HN 2799   4.812   3.400   8.520 -0.6929 -1.3889 -0.0281
  209LEU     CA 2800   4.824   3.346   8.320 -0.0607 -0.2008 -0.3061
  209LEU     HA 2801   4.861   3.252   8.284  1.5087  0.0479  0.5947
  209LEU     CB 2802   4.670   3.347   8.313 -0.0874 -0.1826  0.2605
  209LEU    HB1 2803   4.634   3.362   8.209 -0.1287  0.0646  0.3099
  209LEU    HB2 2804   4.625   3.429   8.373  0.3672 -0.9481  1.6949
  209LEU     CG 2805   4.597   3.217   8.350 -0.3798 -0.1135 -0.0664
  209LEU     HG 2806   4.627   3.175   8.448 -0.2131 -2.8783 -1.1871
  209LEU    CD1 2807   4.444   3.232   8.353 -0.4042 -0.3961  0.2989
  209LEU   HD11 2808   4.399   3.131   8.359  1.6084 -1.2861  1.2951
  209LEU   HD12 2809   4.402   3.288   8.266 -0.0591 -1.7974 -0.8207
  209LEU   HD13 2810   4.415   3.282   8.447  0.6978 -2.2423  1.6868
  209LEU    CD2 2811   4.626   3.116   8.236 -0.0994 -0.0771 -0.0289
  209LEU   HD21 2812   4.593   3.154   8.137  1.7896  0.5460 -0.4512
  209LEU   HD22 2813   4.577   3.019   8.257 -1.4041  0.6025  0.1977
  209LEU   HD23 2814   4.735   3.099   8.232 -0.2756 -1.4342  0.4149
  209LEU      C 2815   4.881   3.446   8.224 -0.1572  0.1618  0.0106
  209LEU      O 2816   4.850   3.451   8.106 -0.7433 -0.4180  0.1300
  210LEU      N 2817   4.971   3.533   8.274  0.3533 -0.2780 -0.1198
  210LEU     HN 2818   4.985   3.522   8.372 -0.6062  1.0954  0.2077
  210LEU     CA 2819   5.063   3.619   8.206  0.2642 -0.2824 -0.2490
  210LEU     HA 2820   4.995   3.696   8.173 -0.1737 -0.7286 -0.4056
  210LEU     CB 2821   5.167   3.683   8.299 -0.1374 -0.1732  0.1296
  210LEU    HB1 2822   5.110   3.742   8.375  0.8242  0.0564  0.6971
  210LEU    HB2 2823   5.226   3.762   8.248 -0.9846  0.5081  0.1695
  210LEU     CG 2824   5.265   3.584   8.365  0.6247  0.3564 -0.1891
  210LEU     HG 2825   5.220   3.483   8.371  1.3321  0.0078 -0.6758
  210LEU    CD1 2826   5.397   3.573   8.287  0.5860  1.2589 -0.3962
  210LEU   HD11 2827   5.384   3.518   8.191 -1.7271 -0.0781  0.5927
  210LEU   HD12 2828   5.469   3.539   8.364 -1.4065 -0.5177  0.7847
  210LEU   HD13 2829   5.424   3.676   8.254  1.3516  1.4398  0.7584
  210LEU    CD2 2830   5.297   3.637   8.506 -0.4530 -0.4545  0.3797
  210LEU   HD21 2831   5.211   3.608   8.570 -1.3841 -0.3259 -0.7739
  210LEU   HD22 2832   5.295   3.748   8.509 -3.6277 -0.4577  1.7774
  210LEU   HD23 2833   5.394   3.593   8.536 -1.0518 -0.2725  2.7166
  210LEU      C 2834   5.131   3.563   8.086  0.2764 -0.0722 -0.3403
  210LEU      O 2835   5.134   3.630   7.982  0.2104  0.4657 -0.0041
  211THR      N 2836   5.180   3.439   8.090 -0.1789 -0.2452  0.0101
  211THR     HN 2837   5.168   3.381   8.171  0.9536 -2.2758 -1.1829
  211THR     CA 2838   5.233   3.373   7.975 -0.1036 -0.1593 -0.0055
  211THR     HA 2839   5.307   3.436   7.927  0.4278  1.2177  2.4775
  211THR     CB 2840   5.300   3.245   8.015  0.0869 -0.0851 -0.0793
  211THR     HB 2841   5.234   3.194   8.089 -0.1106 -1.6883 -1.3048
  211THR    OG1 2842   5.427   3.265   8.075  0.1810 -0.4595 -0.1480
  211THR    HG1 2843   5.456   3.176   8.098 -0.4814 -0.2664  1.6213
  211THR    CG2 2844   5.331   3.152   7.897 -0.2283 -0.0894 -0.1620
  211THR   HG21 2845   5.239   3.132   7.839  0.2259 -1.1935 -0.5341
  211THR   HG22 2846   5.374   3.053   7.924  0.8712  1.1013  2.8398
  211THR   HG23 2847   5.411   3.209   7.845  0.1816  0.0593  0.6090
  211THR      C 2848   5.133   3.352   7.866  0.0522 -0.2494 -0.1328
  211THR      O 2849   5.164   3.377   7.750  0.2416 -0.2974 -0.0945
  212VAL      N 2850   5.006   3.319   7.896  0.1927 -0.4701  0.2272
  212VAL     HN 2851   4.975   3.317   7.991 -2.1286  0.5140 -0.4538
  212VAL     CA 2852   4.900   3.295   7.804  0.1951 -0.0857  0.1232
  212VAL     HA 2853   4.944   3.228   7.731  0.4042  1.6763 -1.4506
  212VAL     CB 2854   4.783   3.228   7.870 -0.3043  0.0538 -0.6027
  212VAL     HB 2855   4.737   3.284   7.954 -0.5634 -0.7208 -0.2242
  212VAL    CG1 2856   4.669   3.200   7.770 -0.8758  0.3328 -0.0394
  212VAL   HG11 2857   4.709   3.156   7.676  0.7613 -0.5373  0.9931
  212VAL   HG12 2858   4.612   3.290   7.739 -0.5128  1.1072  1.4600
  212VAL   HG13 2859   4.603   3.125   7.818  0.3643  0.2448  1.6594
  212VAL    CG2 2860   4.824   3.096   7.938  0.3079  0.5048 -0.0783
  212VAL   HG21 2861   4.907   3.104   8.011 -0.4203 -2.8837  1.2998
  212VAL   HG22 2862   4.856   3.032   7.853  0.1933  1.7062 -1.0603
  212VAL   HG23 2863   4.735   3.047   7.982  1.1962 -2.4710 -1.3204
  212VAL      C 2864   4.856   3.420   7.735  0.2247 -0.3335 -0.3495
  212VAL      O 2865   4.848   3.425   7.612 -0.6741  0.5329 -0.2681
  213MET      N 2866   4.833   3.522   7.819 -0.0547 -0.2877 -0.4799
  213MET     HN 2867   4.844   3.516   7.917 -0.3436  0.0684 -0.4235
  213MET     CA 2868   4.796   3.656   7.784  0.5597 -0.0386 -0.1846
  213MET     HA 2869   4.709   3.653   7.721 -0.1318 -2.6742  0.7708
  213MET     CB 2870   4.777   3.735   7.915  0.0701  0.3153 -0.4664
  213MET    HB1 2871   4.859   3.722   7.989 -0.0169  0.6619 -0.3068
  213MET    HB2 2872   4.686   3.683   7.951  0.4496 -2.8474 -3.5184
  213MET     CG 2873   4.741   3.883   7.904 -0.2771  0.2632 -0.0472
  213MET    HG1 2874   4.664   3.893   7.825  2.7389 -0.1639 -3.2582
  213MET    HG2 2875   4.833   3.929   7.864  0.2429  0.0086  0.8283
  213MET     SD 2876   4.705   3.972   8.059  0.2786 -0.0217  0.2466
  213MET     CE 2877   4.613   4.106   7.980 -0.1135 -0.2648  0.2862
  213MET    HE1 2878   4.603   4.199   8.039  0.6228 -0.1284  0.2100
  213MET    HE2 2879   4.510   4.084   7.945  0.0581 -0.0989 -0.3564
  213MET    HE3 2880   4.669   4.142   7.891 -0.7624  0.0580 -0.0031
  213MET      C 2881   4.901   3.729   7.707  0.7873 -0.5774 -0.3897
  213MET      O 2882   4.872   3.793   7.606 -0.1091 -0.3590 -0.0034
  214VAL      N 2883   5.029   3.719   7.749  0.7279 -0.0243 -0.0769
  214VAL     HN 2884   5.045   3.664   7.830 -1.6839  0.3087  0.7355
  214VAL     CA 2885   5.133   3.792   7.683  0.1138  0.6851 -0.2935
  214VAL     HA 2886   5.082   3.870   7.629 -0.8986 -1.0702 -1.9935
  214VAL     CB 2887   5.226   3.855   7.783  0.0971 -0.3552  0.4069
  214VAL     HB 2888   5.276   3.781   7.849 -0.9618 -0.5756  0.9817
  214VAL    CG1 2889   5.345   3.930   7.721  0.0838 -0.3377  0.3986
  214VAL   HG11 2890   5.301   4.023   7.678 -0.0945 -0.3544  0.5409
  214VAL   HG12 2891   5.386   3.868   7.638  0.7833  0.9741 -0.2665
  214VAL   HG13 2892   5.425   3.961   7.792  1.0828 -0.9975 -0.4003
  214VAL    CG2 2893   5.149   3.949   7.877 -0.3120  0.3743 -0.6353
  214VAL   HG21 2894   5.219   3.991   7.952  1.4154 -0.2380 -1.8486
  214VAL   HG22 2895   5.070   3.899   7.936  1.5252 -2.5608 -0.4903
  214VAL   HG23 2896   5.109   4.036   7.820  0.3314  1.1079 -0.0057
  214VAL      C 2897   5.207   3.714   7.579 -0.4641 -0.0906 -0.1392
  214VAL      O 2898   5.195   3.751   7.463  0.0654 -0.2739 -0.2534
  215TRP      N 2899   5.301   3.629   7.625 -0.3561  0.1396  0.0748
  215TRP     HN 2900   5.315   3.595   7.717 -1.7468 -1.0584 -0.1167
  215TRP     CA 2901   5.404   3.581   7.538 -0.3249 -0.2468  0.3209
  215TRP     HA 2902   5.448   3.665   7.487  3.3968 -1.9491  0.4446
  215TRP     CB 2903   5.516   3.509   7.613  0.1041  0.0222 -0.0542
  215TRP    HB1 2904   5.592   3.466   7.545 -2.2347 -0.5562 -2.4465
  215TRP    HB2 2905   5.461   3.431   7.670  0.4436  0.1141  0.4146
  215TRP     CG 2906   5.580   3.598   7.714  0.3740 -0.3264  0.0870
  215TRP    CD1 2907   5.573   3.570   7.848 -0.0842 -0.2591  0.0777
  215TRP    HD1 2908   5.525   3.486   7.894  0.3299 -0.2976  0.4469
  215TRP    NE1 2909   5.637   3.671   7.915 -0.5817 -0.1223  0.3478
  215TRP    HE1 2910   5.636   3.669   8.013  1.8500 -2.7268  0.4330
  215TRP    CE2 2911   5.673   3.771   7.829 -0.6804 -0.0450  0.3935
  215TRP    CD2 2912   5.645   3.725   7.701  0.0091 -0.1193  0.2637
  215TRP    CE3 2913   5.680   3.797   7.591 -0.1239 -0.1383  0.2090
  215TRP    HE3 2914   5.671   3.757   7.491 -0.0067 -1.9532  0.8947
  215TRP    CZ3 2915   5.743   3.917   7.616 -0.1654 -0.2365  0.8200
  215TRP    HZ3 2916   5.752   3.989   7.536 -0.7421  1.3823  2.1477
  215TRP    CZ2 2917   5.743   3.885   7.851 -0.7966  0.0555  0.2538
  215TRP    HZ2 2918   5.780   3.915   7.948 -1.2002 -0.1148  0.4624
  215TRP    CH2 2919   5.777   3.960   7.742 -0.1500  0.3209  0.6269
  215TRP    HH2 2920   5.824   4.056   7.759  0.3711  0.4828 -1.4282
  215TRP      C 2921   5.359   3.484   7.434  0.7833 -0.4435  0.0112
  215TRP      O 2922   5.400   3.492   7.319  0.5254 -0.5653 -0.0907
  216VAL      N 2923   5.269   3.388   7.463  0.4316 -0.1137  0.0370
  216VAL     HN 2924   5.227   3.387   7.553  0.6671  0.3229  0.1536
  216VAL     CA 2925   5.207   3.297   7.372  0.2624 -0.2067  0.2456
  216VAL     HA 2926   5.284   3.244   7.318  0.1376 -0.2584  0.1156
  216VAL     CB 2927   5.124   3.195   7.446 -0.2969 -0.0893 -0.2092
  216VAL     HB 2928   5.043   3.245   7.502 -1.3518 -1.9624  0.0154
  216VAL    CG1 2929   5.061   3.090   7.353 -0.5290 -0.0677 -0.0760
  216VAL   HG11 2930   5.139   3.040   7.292  0.1112 -0.0034  0.6686
  216VAL   HG12 2931   4.984   3.132   7.285  1.5875 -1.0626 -3.2662
  216VAL   HG13 2932   5.011   3.013   7.416  2.3101 -0.5531  1.7703
  216VAL    CG2 2933   5.225   3.127   7.540 -0.4396  0.6494  0.4844
  216VAL   HG21 2934   5.278   3.190   7.615  2.0392  1.0347 -1.4721
  216VAL   HG22 2935   5.291   3.054   7.489 -2.4214 -1.6373  0.9893
  216VAL   HG23 2936   5.165   3.054   7.598 -1.1548  0.7996 -0.0572
  216VAL      C 2937   5.126   3.367   7.268  0.6774 -0.0418  0.0333
  216VAL      O 2938   5.128   3.329   7.151 -0.5174 -0.7979  0.2473
  217SER      N 2939   5.051   3.472   7.305  0.8062  0.0811 -0.0471
  217SER     HN 2940   5.047   3.484   7.404 -1.9432  0.1205 -0.0664
  217SER     CA 2941   4.971   3.552   7.218  0.2710 -0.2660  0.1187
  217SER     HA 2942   4.906   3.486   7.162  0.0595  0.5250 -0.5931
  217SER     CB 2943   4.863   3.632   7.292 -0.0760 -0.2765 -0.3657
  217SER    HB1 2944   4.905   3.691   7.377  0.0653 -0.2369 -0.4636
  217SER    HB2 2945   4.788   3.561   7.332  0.0701  0.2039  0.8136
  217SER     OG 2946   4.780   3.713   7.210  0.1130  0.4430  0.1403
  217SER    HG1 2947   4.825   3.795   7.188  0.4162  0.0255 -0.8515
  217SER      C 2948   5.056   3.634   7.127 -0.2893  0.5627  0.3326
  217SER      O 2949   5.023   3.669   7.014  0.3225 -0.2617 -0.1105
  218SER      N 2950   5.179   3.668   7.168  0.0356  0.7318 -0.7522
  218SER     HN 2951   5.199   3.654   7.265 -1.4806  1.0358 -0.3682
  218SER     CA 2952   5.275   3.735   7.086  0.1931  0.6264 -0.6561
  218SER     HA 2953   5.229   3.818   7.035  0.9239  0.4012 -1.7071
  218SER     CB 2954   5.389   3.802   7.165 -0.0384  0.3307 -0.0659
  218SER    HB1 2955   5.461   3.847   7.094 -1.3413 -0.6626 -2.1038
  218SER    HB2 2956   5.437   3.722   7.227 -0.2810 -0.6741 -1.1329
  218SER     OG 2957   5.350   3.911   7.247 -0.4314 -0.3366  0.6480
  218SER    HG1 2958   5.307   3.881   7.328 -1.5906 -0.5184 -0.0087
  218SER      C 2959   5.333   3.653   6.976  0.0825 -0.0171 -0.2397
  218SER      O 2960   5.391   3.709   6.883 -0.2834  0.2854 -0.2882
  219ILE      N 2961   5.325   3.519   6.981  0.7720 -0.0399  0.5458
  219ILE     HN 2962   5.288   3.480   7.065 -0.3518 -0.1851 -0.0041
  219ILE     CA 2963   5.365   3.427   6.880  0.8256  0.2685  0.2844
  219ILE     HA 2964   5.469   3.443   6.853  0.7079  0.4248 -0.0841
  219ILE     CB 2965   5.358   3.280   6.911  0.7710  0.1068 -0.4709
  219ILE     HB 2966   5.250   3.256   6.922  0.9480 -0.5232 -0.0972
  219ILE    CG2 2967   5.422   3.192   6.802  0.4041  0.1612 -0.7329
  219ILE   HG21 2968   5.518   3.240   6.773  0.2849  2.3766  2.0713
  219ILE   HG22 2969   5.362   3.171   6.710  0.6063 -1.2268 -0.5715
  219ILE   HG23 2970   5.458   3.092   6.833  1.2088  0.2409 -1.3795
  219ILE    CG1 2971   5.426   3.249   7.045 -0.0779  0.3301  0.0158
  219ILE   HG11 2972   5.386   3.153   7.084 -0.7225  0.4667 -0.2809
  219ILE   HG12 2973   5.391   3.324   7.119 -2.1219 -0.4969 -0.0372
  219ILE     CD 2974   5.578   3.256   7.049 -0.0629  0.1071 -0.1367
  219ILE    HD1 2975   5.638   3.170   7.012 -0.7610 -0.0367 -0.9785
  219ILE    HD2 2976   5.603   3.274   7.156 -0.3773  2.7516 -0.4605
  219ILE    HD3 2977   5.622   3.344   6.998  1.2877  0.5808  1.7417
  219ILE      C 2978   5.299   3.445   6.747  0.3810 -0.0856  0.4572
  219ILE      O 2979   5.353   3.435   6.637  0.0321 -0.2554  0.3006
  220PHE      N 2980   5.176   3.498   6.747  0.5294  0.2659 -0.1881
  220PHE     HN 2981   5.128   3.489   6.834 -2.5670 -1.5251 -1.9029
  220PHE     CA 2982   5.089   3.546   6.644  0.0331 -0.1151  0.0459
  220PHE     HA 2983   5.115   3.493   6.553 -0.1330  1.3676 -0.9063
  220PHE     CB 2984   4.940   3.527   6.676  0.0448  0.1006  0.2356
  220PHE    HB1 2985   4.881   3.550   6.585  1.9981 -0.6227 -1.2851
  220PHE    HB2 2986   4.908   3.596   6.757  0.0275 -0.1933  0.4808
  220PHE     CG 2987   4.903   3.386   6.708  0.4415 -0.1048 -0.1916
  220PHE    CD1 2988   4.855   3.301   6.612  0.4645 -0.4280  0.0815
  220PHE    HD1 2989   4.827   3.340   6.516 -0.0625 -1.2226 -0.1031
  220PHE    CE1 2990   4.823   3.170   6.640 -0.0598 -0.3096  0.0585
  220PHE    HE1 2991   4.771   3.117   6.561  0.1990 -0.6891  0.1364
  220PHE     CZ 2992   4.836   3.127   6.770  0.4990 -0.6127 -0.0930
  220PHE     HZ 2993   4.811   3.023   6.789 -0.6957 -0.3831 -0.3343
  220PHE    CD2 2994   4.907   3.343   6.839 -0.4666  0.5683  0.0695
  220PHE    HD2 2995   4.961   3.396   6.916  2.2983  1.1672 -2.1051
  220PHE    CE2 2996   4.884   3.211   6.868  0.6177  0.1661 -0.8078
  220PHE    HE2 2997   4.896   3.166   6.965 -1.3284  0.2278 -0.4828
  220PHE      C 2998   5.105   3.687   6.600 -0.2543 -0.0207  0.2404
  220PHE      O 2999   5.028   3.745   6.524  0.2268  0.2179 -0.0681
  221PHE      N 3000   5.214   3.747   6.653 -0.1497 -0.0943  0.1118
  221PHE     HN 3001   5.264   3.703   6.727 -0.9436 -3.0762 -0.9653
  221PHE     CA 3002   5.267   3.864   6.591  0.2923 -0.3905 -0.0751
  221PHE     HA 3003   5.207   3.891   6.505 -2.3395 -3.1896  0.7134
  221PHE     CB 3004   5.257   3.983   6.688 -0.6217 -0.2590 -0.3180
  221PHE    HB1 3005   5.297   3.944   6.784  1.1978  1.7515 -0.1681
  221PHE    HB2 3006   5.153   4.017   6.702 -0.9806 -1.7721  0.8433
  221PHE     CG 3007   5.338   4.099   6.638 -0.6937  0.0536  0.2821
  221PHE    CD1 3008   5.312   4.163   6.520  0.3218 -0.4620 -0.2326
  221PHE    HD1 3009   5.220   4.144   6.465 -1.0036  0.7658  1.4603
  221PHE    CE1 3010   5.393   4.262   6.469  0.3810 -0.5345 -0.2819
  221PHE    HE1 3011   5.385   4.314   6.375  0.3485  0.5786  0.3299
  221PHE     CZ 3012   5.499   4.300   6.547 -0.2857  0.4385  0.1765
  221PHE     HZ 3013   5.556   4.381   6.504 -0.8810 -0.6411 -2.9025
  221PHE    CD2 3014   5.448   4.137   6.711 -0.2648  0.2073 -0.4413
  221PHE    HD2 3015   5.482   4.086   6.800  0.5174 -1.0149 -1.3836
  221PHE    CE2 3016   5.519   4.249   6.673 -0.3234  0.4640  0.1928
  221PHE    HE2 3017   5.609   4.270   6.729 -0.0740 -0.0633 -0.0028
  221PHE      C 3018   5.405   3.832   6.544  0.2468 -0.4225 -0.1906
  221PHE      O 3019   5.440   3.871   6.432  0.0945  0.1131 -0.0558
  222PHE      N 3020   5.491   3.773   6.629  0.0264 -0.6122 -0.0964
  222PHE     HN 3021   5.471   3.757   6.725  0.2539 -2.2023 -0.2971
  222PHE     CA 3022   5.623   3.736   6.590  0.3655  0.2285  0.2293
  222PHE     HA 3023   5.683   3.822   6.563  1.4635  0.2627  2.4731
  222PHE     CB 3024   5.694   3.672   6.711  0.5265  0.1267  0.0821
  222PHE    HB1 3025   5.792   3.632   6.677 -0.6723 -1.8370 -1.3019
  222PHE    HB2 3026   5.628   3.590   6.746 -0.4501  1.0561  0.4913
  222PHE     CG 3027   5.725   3.760   6.827 -0.0411  0.0620  0.2863
  222PHE    CD1 3028   5.751   3.895   6.822  0.1593  0.0142 -0.0823
  222PHE    HD1 3029   5.766   3.940   6.726  2.9885  0.2105  0.3796
  222PHE    CE1 3030   5.768   3.964   6.940  0.7597 -0.1607 -0.0629
  222PHE    HE1 3031   5.790   4.070   6.939 -1.1407  0.2928  0.5667
  222PHE     CZ 3032   5.759   3.903   7.062 -0.6958 -0.3123 -0.2293
  222PHE     HZ 3033   5.773   3.964   7.150 -0.0301 -0.5401 -0.1693
  222PHE    CD2 3034   5.719   3.698   6.950  0.2164 -0.3132  0.1133
  222PHE    HD2 3035   5.699   3.592   6.948 -1.7836 -0.0108  1.6572
  222PHE    CE2 3036   5.739   3.767   7.067  0.7570 -0.5231  0.1484
  222PHE    HE2 3037   5.743   3.712   7.160  1.0857  2.3833  1.9942
  222PHE      C 3038   5.636   3.650   6.470 -0.4788  0.2150  0.1423
  222PHE      O 3039   5.701   3.679   6.369 -0.3608 -0.0573  0.1374
  223LEU      N 3040   5.564   3.536   6.462 -0.1869  0.0347  0.0361
  223LEU     HN 3041   5.503   3.499   6.531  0.7357 -2.5728 -0.4269
  223LEU     CA 3042   5.560   3.455   6.345 -0.4657 -0.0574  0.1096
  223LEU     HA 3043   5.664   3.443   6.318  0.0489 -0.6052  2.1668
  223LEU     CB 3044   5.510   3.311   6.371 -0.2712 -0.1703 -0.1243
  223LEU    HB1 3045   5.407   3.312   6.412 -0.0060 -0.5747  0.5861
  223LEU    HB2 3046   5.574   3.282   6.457 -0.7439  1.9334  1.0238
  223LEU     CG 3047   5.522   3.212   6.254  0.2134 -0.3706  0.0921
  223LEU     HG 3048   5.483   3.264   6.164  0.8241 -0.3698 -0.1787
  223LEU    CD1 3049   5.667   3.172   6.222  0.2024  0.1768 -0.6691
  223LEU   HD11 3050   5.733   3.260   6.208 -0.8929  1.0130 -0.7122
  223LEU   HD12 3051   5.664   3.112   6.129 -1.6427  0.6743 -0.9724
  223LEU   HD13 3052   5.706   3.112   6.307 -0.8813 -1.2040 -1.1041
  223LEU    CD2 3053   5.429   3.091   6.274 -0.3066  0.0918  0.5051
  223LEU   HD21 3054   5.480   3.024   6.347  0.9592 -1.0175 -1.3262
  223LEU   HD22 3055   5.429   3.035   6.179 -1.9166  0.2149  0.4055
  223LEU   HD23 3056   5.323   3.113   6.300 -1.0257 -1.2030 -1.1928
  223LEU      C 3057   5.498   3.514   6.223  0.0890 -0.1605 -0.2242
  223LEU      O 3058   5.563   3.503   6.119 -0.1008 -0.1360 -0.3452
  224PRO      N 3059   5.383   3.575   6.216 -0.0640 -0.4032  0.1713
  224PRO     CD 3060   5.275   3.566   6.313 -0.3047  0.3767 -0.0234
  224PRO    HD1 3061   5.312   3.619   6.404  1.0043 -0.8514  0.1944
  224PRO    HD2 3062   5.256   3.459   6.332  0.7528  0.1815 -0.0082
  224PRO     CA 3063   5.358   3.675   6.117  0.3912 -0.0002  0.4578
  224PRO     HA 3064   5.346   3.618   6.026 -0.1533  1.0676 -0.1638
  224PRO     CB 3065   5.227   3.735   6.166  0.0068 -0.2018 -0.3086
  224PRO    HB1 3066   5.159   3.765   6.083 -0.3756 -1.0912 -0.3261
  224PRO    HB2 3067   5.247   3.813   6.243  1.0952  0.9844 -1.7415
  224PRO     CG 3068   5.151   3.627   6.244 -0.3308  0.0715 -0.2492
  224PRO    HG1 3069   5.071   3.638   6.320 -2.3664 -0.4712 -2.2206
  224PRO    HG2 3070   5.120   3.544   6.177 -0.5081  1.0573 -1.4164
  224PRO      C 3071   5.459   3.777   6.076 -0.2263  0.3922 -0.1039
  224PRO      O 3072   5.480   3.786   5.955 -0.7167 -0.2227 -0.2419
  225VAL      N 3073   5.517   3.858   6.166  0.3127 -0.3969  0.2707
  225VAL     HN 3074   5.510   3.847   6.264  1.1590 -1.2748  0.2483
  225VAL     CA 3075   5.602   3.964   6.121 -0.2857  0.1175  0.3404
  225VAL     HA 3076   5.554   4.017   6.040 -0.4166 -0.1616  0.2340
  225VAL     CB 3077   5.624   4.067   6.229  0.1870 -0.4720  0.8153
  225VAL     HB 3078   5.524   4.081   6.276 -0.9548 -0.4350 -1.4720
  225VAL    CG1 3079   5.723   4.034   6.341  1.2572  0.3798  0.1341
  225VAL   HG11 3080   5.677   3.963   6.413 -1.4317  2.2503  0.4078
  225VAL   HG12 3081   5.739   4.123   6.405  0.2136  0.2028  0.6617
  225VAL   HG13 3082   5.822   3.998   6.306  0.8400  0.7767 -1.5519
  225VAL    CG2 3083   5.663   4.203   6.170 -0.1802 -0.7754 -0.1661
  225VAL   HG21 3084   5.617   4.216   6.070  0.3733  0.4400 -0.2808
  225VAL   HG22 3085   5.773   4.203   6.155 -0.2457 -2.3345 -0.7679
  225VAL   HG23 3086   5.635   4.276   6.249  3.5019 -0.2097  0.8209
  225VAL      C 3087   5.734   3.921   6.067 -0.2775  0.0165  0.4394
  225VAL      O 3088   5.780   3.969   5.963 -0.4419 -0.0785  0.3234
  226PHE      N 3089   5.802   3.819   6.122  0.1169  0.2450  0.3839
  226PHE     HN 3090   5.778   3.769   6.204  1.0347 -0.0803  0.4685
  226PHE     CA 3091   5.919   3.764   6.060 -0.0631 -0.1990  0.4316
  226PHE     HA 3092   5.993   3.838   6.034 -0.4785  0.6124  1.5018
  226PHE     CB 3093   6.007   3.679   6.152  0.7688  0.0875 -0.0866
  226PHE    HB1 3094   6.112   3.668   6.117  1.1468 -0.8312  1.2461
  226PHE    HB2 3095   5.957   3.581   6.165 -0.9107  0.8093 -0.9005
  226PHE     CG 3096   6.036   3.740   6.286  0.0892  0.3763 -0.0691
  226PHE    CD1 3097   6.018   3.665   6.399 -0.0379  0.2424 -0.1761
  226PHE    HD1 3098   5.994   3.560   6.391 -2.1075  0.5038  1.4809
  226PHE    CE1 3099   6.037   3.725   6.521  0.3702 -0.2328  0.0003
  226PHE    HE1 3100   6.035   3.667   6.612 -2.0591  1.5851  1.2416
  226PHE     CZ 3101   6.072   3.858   6.531  0.4294 -0.2552  0.1145
  226PHE     HZ 3102   6.082   3.898   6.631 -0.8440 -0.5607  0.3818
  226PHE    CD2 3103   6.074   3.871   6.296  0.1165  0.3669 -0.0387
  226PHE    HD2 3104   6.075   3.929   6.204 -1.2794 -1.5488 -1.3302
  226PHE    CE2 3105   6.090   3.934   6.417  0.6378 -0.1984  0.1857
  226PHE    HE2 3106   6.103   4.041   6.426  0.2405 -0.1734  0.5007
  226PHE      C 3107   5.896   3.687   5.934 -0.5364  0.6210  0.0101
  226PHE      O 3108   5.973   3.698   5.839 -0.5053 -0.5291 -0.1109
  227CYS      N 3109   5.796   3.598   5.920  0.2206 -0.1981 -0.2782
  227CYS     HN 3110   5.745   3.585   6.004 -1.2285 -3.2862 -1.4984
  227CYS     CA 3111   5.760   3.534   5.798 -0.2203  0.0199 -0.2682
  227CYS     HA 3112   5.838   3.471   5.756  0.1162  0.0760  0.2680
  227CYS     CB 3113   5.637   3.442   5.809 -0.0800 -0.1231  0.1413
  227CYS    HB1 3114   5.589   3.411   5.714 -1.2416  1.7490  0.0638
  227CYS    HB2 3115   5.562   3.499   5.868  1.1958 -0.0806  1.8079
  227CYS     SG 3116   5.667   3.296   5.912  0.3644  0.1697  0.4327
  227CYS    HG1 3117   5.633   3.353   6.026 -0.9183 -0.3368  0.3176
  227CYS      C 3118   5.733   3.634   5.690  0.1831  0.0563 -0.3406
  227CYS      O 3119   5.773   3.619   5.575 -0.3892 -0.2473 -0.5038
  228LEU      N 3120   5.657   3.741   5.719  0.9292  0.3621  0.5488
  228LEU     HN 3121   5.618   3.756   5.810  1.8429  0.7644  0.8907
  228LEU     CA 3122   5.603   3.840   5.631 -0.0398 -0.6749 -0.0474
  228LEU     HA 3123   5.543   3.806   5.547 -1.4930  0.1729  0.6278
  228LEU     CB 3124   5.508   3.932   5.709  0.8095  0.1856 -0.0022
  228LEU    HB1 3125   5.565   3.957   5.800 -1.0616  0.8141  1.0523
  228LEU    HB2 3126   5.418   3.867   5.724 -0.4409  1.4462 -1.5814
  228LEU     CG 3127   5.452   4.060   5.645  0.3359  0.0747  0.1780
  228LEU     HG 3128   5.538   4.129   5.627  0.2977  0.6051  1.8261
  228LEU    CD1 3129   5.382   4.037   5.510 -0.5284  0.1277  0.6136
  228LEU   HD11 3130   5.298   3.974   5.546 -0.6285 -0.2605 -0.2694
  228LEU   HD12 3131   5.449   3.980   5.442 -1.1956  0.2859 -0.1888
  228LEU   HD13 3132   5.335   4.122   5.456 -1.1935 -1.3434 -1.2262
  228LEU    CD2 3133   5.360   4.135   5.743  0.1568 -0.0898  0.1374
  228LEU   HD21 3134   5.430   4.162   5.825  1.1827 -0.1480 -0.6853
  228LEU   HD22 3135   5.271   4.076   5.772 -3.1615  4.4046  0.1913
  228LEU   HD23 3136   5.316   4.225   5.694  0.5398  1.8546  3.0819
  228LEU      C 3137   5.716   3.914   5.568  0.0018 -0.4490  0.2923
  228LEU      O 3138   5.722   3.927   5.446 -0.1126  0.6420  0.3939
  229THR      N 3139   5.815   3.952   5.652  0.3930  0.0807 -0.3999
  229THR     HN 3140   5.806   3.928   5.748 -0.8252 -0.5452 -0.6363
  229THR     CA 3141   5.935   4.019   5.613 -0.1062  0.9517 -0.4483
  229THR     HA 3142   5.905   4.101   5.549  0.3347  0.4277 -1.3459
  229THR     CB 3143   6.010   4.080   5.728  0.0446  0.0879 -0.0813
  229THR     HB 3144   6.059   3.998   5.783 -0.0378 -0.3002 -0.5725
  229THR    OG1 3145   5.925   4.154   5.814  0.4696  0.0845  0.3410
  229THR    HG1 3146   5.868   4.095   5.863 -0.1640 -1.7116 -2.3769
  229THR    CG2 3147   6.113   4.177   5.669  0.0996 -0.1357 -0.3613
  229THR   HG21 3148   6.195   4.117   5.626 -0.4845  0.3113 -2.1654
  229THR   HG22 3149   6.149   4.233   5.759 -0.0649 -2.0186  0.9349
  229THR   HG23 3150   6.064   4.250   5.601  2.8017 -0.8458 -3.3065
  229THR      C 3151   6.019   3.929   5.530 -0.0953  0.3025  0.2561
  229THR      O 3152   6.076   3.982   5.435  0.1981  0.4955  0.5370
  230VAL      N 3153   6.046   3.801   5.562  0.4731  0.3198 -0.1349
  230VAL     HN 3154   6.015   3.768   5.650 -0.3994 -1.0632 -0.9365
  230VAL     CA 3155   6.130   3.724   5.476 -0.0343 -0.0097 -0.3393
  230VAL     HA 3156   6.222   3.779   5.464 -0.0161 -0.2010 -1.1850
  230VAL     CB 3157   6.182   3.595   5.533 -0.1833  0.1208  0.0960
  230VAL     HB 3158   6.217   3.617   5.636 -1.5488 -0.6229  0.7387
  230VAL    CG1 3159   6.081   3.485   5.566 -0.1327  0.0471  0.0108
  230VAL   HG11 3160   6.132   3.391   5.597 -3.2143 -1.0795  2.1461
  230VAL   HG12 3161   6.018   3.460   5.477  1.0749 -2.0788 -0.3252
  230VAL   HG13 3162   6.022   3.526   5.650  0.8071  1.8419 -0.1656
  230VAL    CG2 3163   6.304   3.542   5.456 -0.5662  0.0549 -0.4763
  230VAL   HG21 3164   6.389   3.613   5.468 -0.5976 -0.1666  1.4283
  230VAL   HG22 3165   6.289   3.527   5.347 -2.3664 -0.7854 -0.1332
  230VAL   HG23 3166   6.327   3.445   5.506  1.5290  0.5454 -0.3579
  230VAL      C 3167   6.076   3.704   5.338 -0.0370 -0.2544 -0.3024
  230VAL      O 3168   6.148   3.726   5.241 -0.2289 -0.0807 -0.4038
  231LEU      N 3169   5.947   3.672   5.323 -0.2322  0.4687 -0.2056
  231LEU     HN 3170   5.890   3.661   5.404 -1.7194  1.2939 -1.0908
  231LEU     CA 3171   5.868   3.654   5.205 -0.3562  0.0694 -0.0667
  231LEU     HA 3172   5.922   3.578   5.151 -0.2309 -0.7134  1.1288
  231LEU     CB 3173   5.736   3.580   5.232 -0.3380  0.1732  0.3129
  231LEU    HB1 3174   5.679   3.559   5.139  0.1470  3.0469 -0.7509
  231LEU    HB2 3175   5.669   3.649   5.288 -0.3372  0.1051  0.3992
  231LEU     CG 3176   5.731   3.455   5.321 -0.4371 -0.3777 -0.4546
  231LEU     HG 3177   5.803   3.474   5.404  0.6973  1.5688 -1.8029
  231LEU    CD1 3178   5.588   3.424   5.368 -0.3019 -0.5730 -0.1658
  231LEU   HD11 3179   5.597   3.357   5.456 -0.5384 -0.8976 -0.3860
  231LEU   HD12 3180   5.534   3.382   5.281 -1.3382  0.5360 -0.0842
  231LEU   HD13 3181   5.539   3.515   5.409 -0.3460 -0.4249 -0.5480
  231LEU    CD2 3182   5.780   3.332   5.243 -0.6778 -0.8240  0.0904
  231LEU   HD21 3183   5.882   3.343   5.201 -0.3098 -3.1742  0.2494
  231LEU   HD22 3184   5.704   3.314   5.164 -1.8599  1.1219  0.7082
  231LEU   HD23 3185   5.787   3.253   5.321  1.5219  0.4308  1.2801
  231LEU      C 3186   5.853   3.774   5.117  0.5203  0.0797 -0.2166
  231LEU      O 3187   5.885   3.780   4.999  0.0750  0.1908 -0.3339
  232TYR      N 3188   5.811   3.889   5.175  0.4459  0.0616 -0.2319
  232TYR     HN 3189   5.781   3.897   5.269 -0.9186 -1.8987 -0.4368
  232TYR     CA 3190   5.828   4.013   5.106 -0.5805  0.1767 -0.3009
  232TYR     HA 3191   5.796   4.001   5.004  1.1582 -0.3574 -0.8233
  232TYR     CB 3192   5.731   4.117   5.165  0.1333  0.6423  0.0671
  232TYR    HB1 3193   5.748   4.207   5.102  0.6955  0.0138 -0.7040
  232TYR    HB2 3194   5.754   4.144   5.271 -0.2974  2.3882 -0.2555
  232TYR     CG 3195   5.584   4.096   5.154  0.1851  0.1059  0.3434
  232TYR    CD1 3196   5.522   3.989   5.094  0.2849  0.1030  0.2428
  232TYR    HD1 3197   5.591   3.918   5.051  0.7341  0.5953  0.1380
  232TYR    CE1 3198   5.391   3.988   5.053  0.2941  0.0098  0.2117
  232TYR    HE1 3199   5.348   3.902   5.004 -0.9275 -0.9305  2.7739
  232TYR     CZ 3200   5.313   4.092   5.097  0.2395 -0.0141  0.1739
  232TYR     OH 3201   5.174   4.082   5.074  0.2734 -0.3523  0.1010
  232TYR     HH 3202   5.128   4.082   5.158 -1.3503  0.4786 -0.7370
  232TYR    CD2 3203   5.502   4.195   5.201  0.4917  0.6020 -0.1579
  232TYR    HD2 3204   5.543   4.277   5.259  1.4375  0.2114 -0.2505
  232TYR    CE2 3205   5.367   4.191   5.176  0.4867  0.0313 -0.0485
  232TYR    HE2 3206   5.306   4.271   5.215 -1.4042 -0.9893 -0.7841
  232TYR      C 3207   5.963   4.066   5.072 -0.2899 -0.0244  0.5223
  232TYR      O 3208   5.976   4.138   4.974  0.1511  0.3055  0.8156
  233SER      N 3209   6.072   4.034   5.145  0.0607  0.5425  0.2581
  233SER     HN 3210   6.051   3.992   5.233 -3.2672 -0.1773 -0.7183
  233SER     CA 3211   6.210   4.054   5.113  0.0633 -0.0006 -0.0880
  233SER     HA 3212   6.222   4.159   5.094 -0.7817 -0.0998 -1.2229
  233SER     CB 3213   6.320   4.013   5.212 -0.0333  0.4133  0.1944
  233SER    HB1 3214   6.416   4.037   5.162  0.1524 -2.3102 -0.9271
  233SER    HB2 3215   6.329   3.903   5.230  0.8606  0.3760 -0.3999
  233SER     OG 3216   6.312   4.087   5.333  0.0998  0.2936  0.2780
  233SER    HG1 3217   6.236   4.044   5.373 -0.6928 -0.1822 -1.6240
  233SER      C 3218   6.242   3.987   4.984  0.8494 -0.1667  0.1849
  233SER      O 3219   6.297   4.046   4.891 -0.2503  0.4646 -0.0860
  234LEU      N 3220   6.207   3.858   4.968 -0.1182  0.1270 -0.1569
  234LEU     HN 3221   6.155   3.813   5.040 -0.3445  1.6111  0.6591
  234LEU     CA 3222   6.224   3.771   4.856 -0.3831 -0.2733  0.1126
  234LEU     HA 3223   6.329   3.781   4.834 -0.7045  2.2474 -0.5915
  234LEU     CB 3224   6.183   3.625   4.881 -0.2891 -0.3286 -0.0524
  234LEU    HB1 3225   6.196   3.560   4.791  0.2194 -2.5409  1.5318
  234LEU    HB2 3226   6.074   3.634   4.899 -0.3053  1.6463 -0.9296
  234LEU     CG 3227   6.267   3.547   4.984  0.4710  0.4399 -0.0837
  234LEU     HG 3228   6.288   3.618   5.067 -0.5790 -0.9634  1.4331
  234LEU    CD1 3229   6.188   3.430   5.045  0.5979  0.3627 -0.0656
  234LEU   HD11 3230   6.091   3.461   5.090  0.4157 -1.1102  0.6149
  234LEU   HD12 3231   6.240   3.384   5.132  0.6794 -0.2717 -0.4512
  234LEU   HD13 3232   6.170   3.348   4.972  0.6186  1.4209 -1.3005
  234LEU    CD2 3233   6.396   3.496   4.917  0.2950 -0.2791  0.1173
  234LEU   HD21 3234   6.472   3.575   4.901  1.6650 -1.5005  0.4394
  234LEU   HD22 3235   6.371   3.449   4.820  0.4903  0.0015 -0.0702
  234LEU   HD23 3236   6.445   3.421   4.983  1.1812 -1.6854 -2.0153
  234LEU      C 3237   6.149   3.812   4.734  0.2434 -0.2138 -0.2561
  234LEU      O 3238   6.197   3.804   4.621  0.9626 -0.3044  0.0527
  235ILE      N 3239   6.024   3.860   4.752  0.3743  0.1686 -0.3390
  235ILE     HN 3240   5.978   3.851   4.840  1.1600  1.6879  0.2631
  235ILE     CA 3241   5.946   3.922   4.651 -0.2017 -0.2382 -0.1512
  235ILE     HA 3242   5.944   3.861   4.562 -2.5674  1.7752 -1.6403
  235ILE     CB 3243   5.803   3.945   4.691 -0.1723 -0.1120 -0.1118
  235ILE     HB 3244   5.804   4.004   4.785  0.1970  0.6578 -0.5807
  235ILE    CG2 3245   5.727   4.027   4.585 -0.2086 -0.6333 -0.4968
  235ILE   HG21 3246   5.737   3.968   4.491  2.4408 -1.7582  0.3854
  235ILE   HG22 3247   5.769   4.129   4.569  0.3587 -0.7979 -0.0895
  235ILE   HG23 3248   5.617   4.039   4.596 -0.4011 -2.0056 -0.7371
  235ILE    CG1 3249   5.726   3.817   4.727 -0.1670 -0.0834  0.0046
  235ILE   HG11 3250   5.773   3.764   4.813 -0.5283 -1.2660 -0.5068
  235ILE   HG12 3251   5.720   3.752   4.638 -3.1788  1.6822 -1.2081
  235ILE     CD 3252   5.581   3.840   4.770 -0.0496  0.3147  0.1982
  235ILE    HD1 3253   5.575   3.935   4.826 -0.0859 -0.1135  0.9419
  235ILE    HD2 3254   5.544   3.757   4.834  0.0433  1.4482  1.7966
  235ILE    HD3 3255   5.510   3.854   4.686 -0.0847  2.5626  0.5395
  235ILE      C 3256   6.005   4.053   4.611 -0.1816 -0.1484  0.1708
  235ILE      O 3257   6.028   4.084   4.494 -0.3341 -0.6133  0.0158
  236GLY      N 3258   6.041   4.141   4.706 -0.1994 -0.5641  0.5668
  236GLY     HN 3259   6.015   4.123   4.801  1.9698 -0.8288  1.1565
  236GLY     CA 3260   6.107   4.268   4.694 -0.2632 -0.5980 -0.2181
  236GLY    HA1 3261   6.122   4.302   4.796  0.1135  0.4491 -0.6138
  236GLY    HA2 3262   6.042   4.333   4.638  0.0618 -0.0611  0.0217
  236GLY      C 3263   6.236   4.269   4.621 -0.0727 -0.0418  0.1176
  236GLY      O 3264   6.262   4.347   4.530 -0.4531 -0.5441 -0.4283
  237ARG      N 3265   6.321   4.169   4.651  0.3752  0.3400  0.1319
  237ARG     HN 3266   6.287   4.106   4.721 -2.1790  1.4489 -0.0235
  237ARG     CA 3267   6.443   4.152   4.577  0.2077  0.7221 -0.2350
  237ARG     HA 3268   6.495   4.246   4.581  1.0089  0.2471  2.4622
  237ARG     CB 3269   6.522   4.041   4.648 -0.1785 -0.1045 -1.0656
  237ARG    HB1 3270   6.473   3.945   4.624  1.6292 -0.7562 -2.3763
  237ARG    HB2 3271   6.507   4.063   4.756 -0.1781  1.8589 -1.4281
  237ARG     CG 3272   6.668   4.033   4.603  0.0941  0.3334 -0.2757
  237ARG    HG1 3273   6.721   4.099   4.676  0.9240  0.7706 -1.2401
  237ARG    HG2 3274   6.683   4.072   4.500 -2.0050 -0.7346 -1.0306
  237ARG     CD 3275   6.716   3.888   4.595 -0.4867  0.1478 -0.4639
  237ARG    HD1 3276   6.667   3.823   4.671  1.4078  2.3373  2.9123
  237ARG    HD2 3277   6.827   3.885   4.600 -0.5080 -1.8840 -0.4598
  237ARG     NE 3278   6.684   3.817   4.468 -0.1466 -0.8148 -0.0274
  237ARG     HE 3279   6.600   3.764   4.457 -1.7468  1.5881 -0.1330
  237ARG     CZ 3280   6.764   3.820   4.358  0.0749 -0.2088  0.1420
  237ARG    NH1 3281   6.876   3.897   4.347 -0.2424  0.2410  0.0532
  237ARG   HH11 3282   6.886   3.978   4.406 -1.3289  0.7159 -0.3868
  237ARG   HH12 3283   6.913   3.911   4.255  2.0994  1.1733  1.0599
  237ARG    NH2 3284   6.724   3.746   4.250  0.3369  0.0628 -0.1446
  237ARG   HH21 3285   6.640   3.694   4.264  0.6260 -0.1532  0.9001
  237ARG   HH22 3286   6.800   3.722   4.188  0.6759  0.0233  0.2779
  237ARG      C 3287   6.414   4.117   4.435 -0.1462 -0.6845  0.1710
  237ARG      O 3288   6.472   4.178   4.345 -0.8671  0.0507  0.1953
  238LYS      N 3289   6.324   4.021   4.403 -0.4038 -0.1812 -0.6343
  238LYS     HN 3290   6.268   3.983   4.475  0.6877 -1.6081 -0.4935
  238LYS     CA 3291   6.303   3.968   4.272  0.1594 -0.0320 -0.7911
  238LYS     HA 3292   6.400   3.930   4.242 -0.3554 -2.5180  0.4278
  238LYS     CB 3293   6.208   3.847   4.278 -0.5161  0.5218  0.0551
  238LYS    HB1 3294   6.108   3.878   4.314 -1.6060 -1.1781 -1.2842
  238LYS    HB2 3295   6.250   3.768   4.345 -0.9507  1.8371  1.9434
  238LYS     CG 3296   6.161   3.786   4.145 -0.5463  0.7292 -0.0301
  238LYS    HG1 3297   6.252   3.768   4.083  0.3391  1.3674  1.0343
  238LYS    HG2 3298   6.089   3.852   4.092  0.4131  1.1153 -0.8874
  238LYS     CD 3299   6.086   3.653   4.161  0.7562 -0.0163  0.0174
  238LYS    HD1 3300   5.986   3.673   4.205 -0.8620 -0.3385 -3.2062
  238LYS    HD2 3301   6.144   3.584   4.226  2.2053  0.8792 -0.2602
  238LYS     CE 3302   6.049   3.591   4.026  0.0953  0.4971 -0.0394
  238LYS    HE1 3303   6.002   3.666   3.958 -0.1678  0.1252 -0.2734
  238LYS    HE2 3304   5.975   3.509   4.036 -0.3344  0.6494 -1.6611
  238LYS     NZ 3305   6.169   3.532   3.964  0.2311  0.2848  0.4228
  238LYS    HZ1 3306   6.147   3.536   3.863  0.2240  0.2634  0.4231
  238LYS    HZ2 3307   6.196   3.437   3.997  0.6628 -0.5460 -2.1032
  238LYS    HZ3 3308   6.249   3.598   3.974 -0.9373  1.5250  2.2630
  238LYS      C 3309   6.260   4.076   4.179 -0.0251  0.3577 -0.2570
  238LYS      O 3310   6.305   4.079   4.065  0.2702 -0.0787 -0.1549
  239LEU      N 3311   6.178   4.171   4.227 -0.7869 -0.2639 -0.3097
  239LEU     HN 3312   6.128   4.167   4.314 -2.6414 -1.3140 -1.3630
  239LEU     CA 3313   6.138   4.277   4.140 -0.1775  0.3955  0.1961
  239LEU     HA 3314   6.130   4.233   4.041 -2.3077 -1.3533  1.0592
  239LEU     CB 3315   6.017   4.360   4.185 -0.0109  0.4614  0.5308
  239LEU    HB1 3316   5.980   4.438   4.115  0.9047  0.9390  0.5619
  239LEU    HB2 3317   6.049   4.419   4.273 -1.2440  2.0432 -0.0343
  239LEU     CG 3318   5.897   4.271   4.220 -0.1574  0.5603  0.2851
  239LEU     HG 3319   5.922   4.218   4.315 -2.7547 -0.3455  0.5622
  239LEU    CD1 3320   5.774   4.359   4.250  0.1503  0.7859  0.9020
  239LEU   HD11 3321   5.736   4.413   4.161  0.1431 -3.1713 -1.7299
  239LEU   HD12 3322   5.792   4.432   4.332 -1.3313  0.2938  1.7075
  239LEU   HD13 3323   5.691   4.288   4.267  1.3257 -0.9578 -0.2475
  239LEU    CD2 3324   5.865   4.171   4.107  0.7867  0.3999  0.1566
  239LEU   HD21 3325   5.786   4.107   4.151  0.6831  1.1660  1.1224
  239LEU   HD22 3326   5.944   4.097   4.081 -0.0820 -0.5532  0.1448
  239LEU   HD23 3327   5.834   4.210   4.009 -0.5762 -0.9524  0.0051
  239LEU      C 3328   6.245   4.377   4.111 -0.3645  0.5716  0.1040
  239LEU      O 3329   6.262   4.430   4.002 -0.1403 -0.2767 -0.2875
  240TRP      N 3330   6.324   4.404   4.217 -0.0917  0.0683  0.0350
  240TRP     HN 3331   6.313   4.360   4.306 -1.9982 -2.2402 -1.2227
  240TRP     CA 3332   6.416   4.513   4.214  0.0709 -0.0502  0.6434
  240TRP     HA 3333   6.367   4.602   4.179  0.2016 -0.2753 -0.1236
  240TRP     CB 3334   6.469   4.538   4.357  0.4480 -0.9902  0.6729
  240TRP    HB1 3335   6.526   4.447   4.385 -0.4799 -1.1639  2.0756
  240TRP    HB2 3336   6.378   4.546   4.420 -0.3422  0.0514 -0.5464
  240TRP     CG 3337   6.565   4.651   4.368 -0.5834 -0.0623  0.3033
  240TRP    CD1 3338   6.698   4.654   4.337 -0.6062 -0.0539  0.2043
  240TRP    HD1 3339   6.758   4.578   4.291 -2.2660 -1.6387  0.5297
  240TRP    NE1 3340   6.748   4.779   4.364 -0.1644 -0.2369  0.2361
  240TRP    HE1 3341   6.844   4.796   4.357  0.2029 -2.2993 -0.4265
  240TRP    CE2 3342   6.650   4.853   4.425  0.3031 -0.0892  0.8126
  240TRP    CD2 3343   6.533   4.779   4.424  0.0845  0.2628 -0.0517
  240TRP    CE3 3344   6.413   4.834   4.457 -0.1459 -0.4007  0.2323
  240TRP    HE3 3345   6.321   4.780   4.443  0.4787 -1.1815 -0.9965
  240TRP    CZ3 3346   6.414   4.964   4.503 -0.2081 -0.4459  0.3656
  240TRP    HZ3 3347   6.316   5.001   4.530 -1.4104 -0.7818 -3.0766
  240TRP    CZ2 3348   6.651   4.979   4.476 -0.0202 -0.0390  0.7007
  240TRP    HZ2 3349   6.741   5.040   4.481  0.0178 -0.0497  0.2074
  240TRP    CH2 3350   6.533   5.031   4.522 -0.3246 -0.1430  0.0450
  240TRP    HH2 3351   6.533   5.126   4.572 -1.6876 -1.0164  1.8421
  240TRP      C 3352   6.530   4.481   4.124 -0.9534  0.1898 -0.7819
  240TRP      O 3353   6.593   4.567   4.063  0.6818 -0.2493  0.2186
  241ARG      N 3354   6.559   4.351   4.103 -0.0164  0.2258  0.1772
  241ARG     HN 3355   6.516   4.284   4.164  0.7227  0.8296  1.4133
  241ARG     CA 3356   6.667   4.303   4.023 -0.2536 -0.6728  0.3806
  241ARG     HA 3357   6.746   4.375   4.043  1.5493 -2.3295 -0.4886
  241ARG     CB 3358   6.723   4.161   4.040  0.3228 -0.4975  0.0036
  241ARG    HB1 3359   6.752   4.156   4.146  0.5091  0.4579  0.0032
  241ARG    HB2 3360   6.814   4.144   3.978 -0.2715  0.9739 -1.3662
  241ARG     CG 3361   6.627   4.043   4.018 -0.4784  0.1305  0.0717
  241ARG    HG1 3362   6.548   4.064   4.093  0.1833  1.0258  0.5406
  241ARG    HG2 3363   6.677   3.951   4.055  1.6644  0.6738 -1.3147
  241ARG     CD 3364   6.568   4.013   3.880  0.3142 -0.2335 -0.1915
  241ARG    HD1 3365   6.488   4.086   3.859  0.0179 -1.2328 -2.9141
  241ARG    HD2 3366   6.523   3.912   3.892 -0.8104  0.1747 -0.8628
  241ARG     NE 3367   6.677   4.019   3.778  0.1414 -0.3487 -0.3854
  241ARG     HE 3368   6.738   4.094   3.803 -0.0468 -0.8097  1.6472
  241ARG     CZ 3369   6.673   3.962   3.654  0.2312  0.1544 -0.6202
  241ARG    NH1 3370   6.568   3.886   3.612  0.2341  0.0300 -0.4063
  241ARG   HH11 3371   6.486   3.872   3.667 -0.3725 -0.7651 -1.4600
  241ARG   HH12 3372   6.569   3.865   3.514  2.5391  0.2059 -0.4857
  241ARG    NH2 3373   6.782   3.987   3.575  0.5838 -0.6104 -0.3858
  241ARG   HH21 3374   6.792   3.944   3.485  5.0840 -1.1132  0.1494
  241ARG   HH22 3375   6.849   4.039   3.627 -1.3680  0.1187  1.5246
  241ARG      C 3376   6.642   4.340   3.881 -0.1508  0.2657  0.5971
  241ARG      O 3377   6.733   4.366   3.804 -0.2782 -0.2647  0.2603
  242ARG      N 3378   6.516   4.344   3.833  0.0118  0.4977  0.1855
  242ARG     HN 3379   6.440   4.321   3.893 -1.4832  0.9816 -1.4325
  242ARG     CA 3380   6.472   4.358   3.698 -0.1011  0.1564  0.1874
  242ARG     HA 3381   6.524   4.275   3.650  0.7817  0.0275  1.3174
  242ARG     CB 3382   6.320   4.338   3.685 -0.0634  0.0764 -0.1828
  242ARG    HB1 3383   6.299   4.359   3.579 -0.2606  0.0424 -0.1501
  242ARG    HB2 3384   6.273   4.422   3.741 -0.7286 -0.4223  0.0239
  242ARG     CG 3385   6.267   4.202   3.730  0.2977  0.2301  0.7456
  242ARG    HG1 3386   6.294   4.173   3.834  0.2866 -1.3497  0.3279
  242ARG    HG2 3387   6.315   4.125   3.666  1.6460  2.7165 -1.4385
  242ARG     CD 3388   6.115   4.187   3.723  0.3526  0.0962 -0.4317
  242ARG    HD1 3389   6.058   4.203   3.629 -0.7313 -0.9406  0.0193
  242ARG    HD2 3390   6.077   4.255   3.803 -0.1563 -2.0695  1.2459
  242ARG     NE 3391   6.079   4.049   3.767 -0.1472  0.4044  0.1531
  242ARG     HE 3392   6.147   3.976   3.772 -2.0187 -1.4241  0.1510
  242ARG     CZ 3393   5.958   3.988   3.756  0.0797 -0.0325  0.0500
  242ARG    NH1 3394   5.842   4.053   3.724  0.2520  0.2570  0.0094
  242ARG   HH11 3395   5.847   4.149   3.753  0.2497  0.4380 -0.5737
  242ARG   HH12 3396   5.757   4.001   3.717  0.9701 -0.9810  0.2358
  242ARG    NH2 3397   5.963   3.853   3.771 -0.2975 -0.0821 -0.2425
  242ARG   HH21 3398   6.051   3.805   3.769  0.9194  2.0152 -2.7955
  242ARG   HH22 3399   5.882   3.800   3.744  0.9602 -2.4414  0.3346
  242ARG      C 3400   6.526   4.477   3.626  0.4311 -0.1525  0.0640
  242ARG      O 3401   6.562   4.474   3.508  0.1694  0.1781 -0.0272
  243ARG      N 3402   6.531   4.589   3.699  0.7610 -0.2290  0.1611
  243ARG     HN 3403   6.493   4.583   3.791  1.7878 -1.6263  0.5284
  243ARG     CA 3404   6.588   4.714   3.658 -0.0204  0.1568  0.2322
  243ARG     HA 3405   6.552   4.747   3.562 -3.4211 -0.8384  1.0058
  243ARG     CB 3406   6.548   4.833   3.747 -0.2433 -0.3222  0.7823
  243ARG    HB1 3407   6.582   4.811   3.850  0.2723 -1.4175  0.3982
  243ARG    HB2 3408   6.438   4.832   3.766 -0.6838 -1.6099 -1.4828
  243ARG     CG 3409   6.598   4.973   3.711 -0.0375 -0.4526  0.5511
  243ARG    HG1 3410   6.558   4.988   3.609 -0.4928  0.8457  0.8920
  243ARG    HG2 3411   6.707   4.972   3.690  0.1363 -0.4801  1.3954
  243ARG     CD 3412   6.572   5.093   3.803  0.5013  0.0695  0.0337
  243ARG    HD1 3413   6.473   5.141   3.791  0.1146 -0.7531 -0.1221
  243ARG    HD2 3414   6.653   5.167   3.786 -0.4211  1.6561  2.1345
  243ARG     NE 3415   6.584   5.047   3.945  0.5000 -0.1443 -0.0339
  243ARG     HE 3416   6.558   4.952   3.962  1.1948 -0.3849 -0.2796
  243ARG     CZ 3417   6.599   5.118   4.060  0.4794  0.2041 -0.2439
  243ARG    NH1 3418   6.634   5.250   4.064 -0.4237  0.4705 -0.8310
  243ARG   HH11 3419   6.659   5.286   4.155 -1.7948 -2.4334  0.8215
  243ARG   HH12 3420   6.636   5.303   3.979  1.0551  0.7080 -0.6806
  243ARG    NH2 3421   6.578   5.055   4.180 -0.1301  0.5950 -0.1401
  243ARG   HH21 3422   6.549   4.960   4.168 -0.3631  0.8245 -1.7788
  243ARG   HH22 3423   6.585   5.107   4.265 -1.9389  0.6868 -0.0183
  243ARG      C 3424   6.736   4.714   3.639 -0.0695 -0.1252 -0.1631
  243ARG      O 3425   6.784   4.748   3.531 -0.1086  0.1342 -0.0991
  244ARG      N 3426   6.815   4.661   3.734 -0.0938 -0.3337 -0.2564
  244ARG     HN 3427   6.772   4.630   3.818 -1.2469  1.5733 -0.0802
  244ARG     CA 3428   6.957   4.645   3.730 -0.0720 -0.3027  0.2489
  244ARG     HA 3429   7.003   4.742   3.713 -2.6022  1.0164  0.4706
  244ARG     CB 3430   7.009   4.588   3.862 -0.6071 -0.2424  0.4890
  244ARG    HB1 3431   7.119   4.586   3.844 -0.8226  0.8030 -1.0717
  244ARG    HB2 3432   6.970   4.485   3.878  0.2172 -0.3737  1.8725
  244ARG     CG 3433   6.967   4.672   3.982  0.0380  0.3440  0.3110
  244ARG    HG1 3434   7.036   4.642   4.064  1.1928  2.0759  0.0451
  244ARG    HG2 3435   6.859   4.653   3.998  0.1923  0.4660  1.6525
  244ARG     CD 3436   6.973   4.824   3.962 -0.9165  0.3363 -0.1005
  244ARG    HD1 3437   6.890   4.850   3.893  1.2306  3.2430 -1.8128
  244ARG    HD2 3438   7.075   4.844   3.923 -0.7925 -1.1563 -0.6306
  244ARG     NE 3439   6.958   4.883   4.098 -0.4169  0.2469 -0.0017
  244ARG     HE 3440   6.993   4.846   4.184 -0.1037 -0.7389 -0.5341
  244ARG     CZ 3441   6.953   5.020   4.099  0.2894  0.2793 -0.3684
  244ARG    NH1 3442   6.957   5.106   3.993 -0.1916  0.4751 -0.2292
  244ARG   HH11 3443   6.946   5.071   3.901 -1.2684  0.4889 -0.1186
  244ARG   HH12 3444   6.972   5.202   4.017 -1.4540  0.8805 -0.9758
  244ARG    NH2 3445   6.976   5.073   4.223  0.7526 -0.6325 -0.0513
  244ARG   HH21 3446   7.005   5.015   4.300  2.0447 -0.3822 -0.3222
  244ARG   HH22 3447   6.964   5.167   4.253  0.5888 -0.7946  0.4012
  244ARG      C 3448   6.998   4.562   3.613  0.0729 -0.1283  0.1734
  244ARG      O 3449   7.091   4.594   3.539 -0.2392 -0.2479 -0.2748
  245GLY      N 3450   6.929   4.450   3.584 -0.1055  0.0591 -0.1328
  245GLY     HN 3451   6.859   4.422   3.648 -0.0735 -2.0959 -0.9740
  245GLY     CA 3452   6.961   4.365   3.473  0.1786  0.0485 -0.0455
  245GLY    HA1 3453   6.882   4.291   3.482 -0.1149  0.4101  0.4891
  245GLY    HA2 3454   7.063   4.331   3.484  0.1824  0.2842  0.7562
  245GLY      C 3455   6.942   4.429   3.340  0.4828  0.3742  0.0675
  245GLY      O 3456   7.028   4.412   3.254  0.3098  0.3562 -0.1037
  246ASP      N 3457   6.831   4.496   3.307  0.5511  0.1914 -0.5396
  246ASP     HN 3458   6.763   4.503   3.379  0.6247 -0.5724 -0.3844
  246ASP     CA 3459   6.801   4.550   3.178  0.0537  0.0681 -0.4806
  246ASP     HA 3460   6.855   4.503   3.097 -1.8211  2.2126 -3.1968
  246ASP     CB 3461   6.652   4.515   3.163  0.0781 -0.0724 -0.4038
  246ASP    HB1 3462   6.610   4.578   3.081 -2.0899 -0.6142  0.2256
  246ASP    HB2 3463   6.593   4.538   3.254  1.0083  0.3328  0.1170
  246ASP     CG 3464   6.613   4.373   3.128 -0.0717 -0.1854  0.2135
  246ASP    OD1 3465   6.694   4.277   3.131 -0.2460 -0.3563 -0.3177
  246ASP    OD2 3466   6.491   4.363   3.097 -0.1807  0.8750  0.2842
  246ASP      C 3467   6.821   4.696   3.156 -0.4366  0.1636 -0.3025
  246ASP      O 3468   6.818   4.746   3.044  0.4497  0.0323 -0.3905
  247ALA      N 3469   6.839   4.776   3.262 -0.5081  0.0073 -0.1710
  247ALA     HN 3470   6.839   4.745   3.357  0.7104  0.1519 -0.1095
  247ALA     CA 3471   6.848   4.918   3.245 -0.4688  0.0184 -0.0628
  247ALA     HA 3472   6.829   4.953   3.145  3.1688 -0.6400 -1.1123
  247ALA     CB 3473   6.740   4.993   3.325 -0.2545  0.2175  0.0427
  247ALA    HB1 3474   6.646   4.941   3.294 -0.1002 -0.7450  1.1432
  247ALA    HB2 3475   6.738   5.099   3.290 -2.9366 -0.3360 -1.8121
  247ALA    HB3 3476   6.761   4.989   3.434  2.0265 -2.5209 -0.3975
  247ALA      C 3477   6.979   4.972   3.290 -0.5548  0.1792  0.0015
  247ALA      O 3478   7.046   4.920   3.380 -0.5016 -0.1233 -0.2120
  248VAL      N 3479   7.033   5.069   3.214  0.0690 -0.1602  0.0077
  248VAL     HN 3480   6.978   5.103   3.139  1.2178  0.4137 -0.6054
  248VAL     CA 3481   7.166   5.121   3.229 -0.0388  0.1453 -0.0945
  248VAL     HA 3482   7.217   5.084   3.317 -2.3320  0.0815  1.2938
  248VAL     CB 3483   7.250   5.089   3.110 -0.2318 -0.3104 -0.1098
  248VAL     HB 3484   7.213   5.135   3.015  1.9857 -2.2390 -2.0546
  248VAL    CG1 3485   7.397   5.129   3.127 -0.2518 -0.1007 -0.4136
  248VAL   HG11 3486   7.441   5.066   3.207  0.6708  2.0303  0.8398
  248VAL   HG12 3487   7.409   5.238   3.147 -1.3364 -0.1159  0.3716
  248VAL   HG13 3488   7.448   5.108   3.030 -2.1883 -0.9096 -1.2997
  248VAL    CG2 3489   7.262   4.936   3.094  0.4572 -0.2659 -0.0732
  248VAL   HG21 3490   7.162   4.895   3.066  0.6543  0.3257 -1.7549
  248VAL   HG22 3491   7.288   4.889   3.191  2.4283 -0.3443 -0.6066
  248VAL   HG23 3492   7.328   4.908   3.009  1.9094 -0.1651  0.9843
  248VAL      C 3493   7.150   5.267   3.255 -0.4076  0.0534  0.2207
  248VAL      O 3494   7.185   5.316   3.363  0.4791 -0.5234  0.2031
  249VAL      N 3495   7.095   5.348   3.163  0.0157 -0.1879 -0.2513
  249VAL     HN 3496   7.075   5.310   3.074 -1.7034  0.6241 -0.2432
  249VAL     CA 3497   7.065   5.485   3.193  0.1125 -0.0719 -0.6755
  249VAL     HA 3498   7.080   5.505   3.298 -2.0882  1.0981 -0.5153
  249VAL     CB 3499   7.140   5.587   3.113 -0.2712  0.3561 -0.4923
  249VAL     HB 3500   7.106   5.692   3.127 -0.3035  0.4037 -0.9074
  249VAL    CG1 3501   7.278   5.584   3.181 -0.3804  0.0594 -0.2775
  249VAL   HG11 3502   7.333   5.496   3.143  1.9411  0.8963  0.9476
  249VAL   HG12 3503   7.272   5.575   3.291  2.1741 -0.2361 -0.1004
  249VAL   HG13 3504   7.341   5.669   3.147 -1.8498 -0.0913 -3.8559
  249VAL    CG2 3505   7.157   5.559   2.963 -0.8072  0.2639 -0.5394
  249VAL   HG21 3506   7.199   5.643   2.903  1.4615  0.1294  0.7506
  249VAL   HG22 3507   7.057   5.538   2.920  0.2822  0.0738 -3.2084
  249VAL   HG23 3508   7.222   5.471   2.943 -0.7189  0.2453 -0.1876
  249VAL      C 3509   6.917   5.496   3.176  0.0763  0.7060  0.0493
  249VAL      O 3510   6.860   5.426   3.092  0.0275  0.6656  0.1147
  250GLY      N 3511   6.849   5.566   3.268 -0.1972  0.5684 -0.0453
  250GLY     HN 3512   6.899   5.619   3.337 -0.5121 -0.0533  0.6750
  250GLY     CA 3513   6.708   5.585   3.260 -0.2806  0.1577  0.3758
  250GLY    HA1 3514   6.680   5.586   3.156  3.6619 -1.9193 -0.8880
  250GLY    HA2 3515   6.687   5.679   3.309  1.1384 -0.2055  1.7718
  250GLY      C 3516   6.619   5.494   3.338 -0.3433 -0.3031 -0.2279
  250GLY      O 3517   6.656   5.380   3.363 -0.4421 -0.2627  0.1017
  251ALA      N 3518   6.494   5.530   3.375 -0.1078 -0.3664  0.6356
  251ALA     HN 3519   6.452   5.619   3.365 -0.0675 -0.3826  0.3002
  251ALA     CA 3520   6.401   5.436   3.430 -0.3377 -0.5501 -0.0558
  251ALA     HA 3521   6.439   5.335   3.422  0.6936 -0.0870 -1.5433
  251ALA     CB 3522   6.375   5.464   3.579  0.4642 -0.7973  0.1357
  251ALA    HB1 3523   6.332   5.564   3.600 -2.4047 -2.3783  2.6314
  251ALA    HB2 3524   6.474   5.459   3.629 -0.1079 -0.8955  1.2985
  251ALA    HB3 3525   6.313   5.386   3.627  1.1778 -0.9122  0.8953
  251ALA      C 3526   6.275   5.437   3.350 -0.3899 -0.0155  0.0289
  251ALA      O 3527   6.210   5.539   3.326 -0.3480 -0.0955 -0.4366
  252SER      N 3528   6.241   5.314   3.309 -0.0986 -0.1375  0.1460
  252SER     HN 3529   6.291   5.233   3.341  2.0270  1.3995  0.9957
  252SER     CA 3530   6.116   5.293   3.244 -0.2288  0.7513  0.0983
  252SER     HA 3531   6.095   5.375   3.176  2.2285  1.3772  0.0146
  252SER     CB 3532   6.118   5.164   3.160 -0.2547  0.7183  0.1460
  252SER    HB1 3533   6.200   5.171   3.085 -0.2574  1.6237  0.2147
  252SER    HB2 3534   6.028   5.149   3.097  2.3911  0.7755 -4.0845
  252SER     OG 3535   6.131   5.043   3.233 -0.8170  0.1304 -0.7057
  252SER    HG1 3536   6.214   5.041   3.281 -1.0461  1.8601 -0.1631
  252SER      C 3537   5.993   5.294   3.328 -0.2508  0.4384  0.0739
  252SER      O 3538   5.992   5.290   3.451 -0.3352 -0.3587  0.0561
  253LEU      N 3539   5.876   5.291   3.261 -0.0076 -0.2558 -0.3346
  253LEU     HN 3540   5.883   5.306   3.163  0.4997 -0.3577 -0.3181
  253LEU     CA 3541   5.751   5.268   3.326  0.1760  0.0823  0.1464
  253LEU     HA 3542   5.729   5.350   3.394 -3.2001 -0.8711  0.4109
  253LEU     CB 3543   5.635   5.268   3.225  0.3770 -0.4372 -0.0857
  253LEU    HB1 3544   5.540   5.252   3.281  1.9070 -2.0232  2.2345
  253LEU    HB2 3545   5.634   5.189   3.147 -1.9387 -0.1324 -0.4550
  253LEU     CG 3546   5.628   5.393   3.137 -0.6782 -0.4842 -0.0842
  253LEU     HG 3547   5.728   5.411   3.092 -0.4069 -0.9287  0.3305
  253LEU    CD1 3548   5.516   5.402   3.032  0.0609  0.5136 -0.8124
  253LEU   HD11 3549   5.528   5.322   2.956 -0.5475  0.7230 -1.1395
  253LEU   HD12 3550   5.508   5.503   2.986 -1.8698  0.9613  0.3703
  253LEU   HD13 3551   5.424   5.383   3.091  1.4273  0.3517  1.3787
  253LEU    CD2 3552   5.599   5.509   3.234  0.2616  0.0072 -0.3793
  253LEU   HD21 3553   5.501   5.483   3.278 -0.0745  2.1789  0.3086
  253LEU   HD22 3554   5.584   5.605   3.180  0.9265  0.6209  0.5024
  253LEU   HD23 3555   5.677   5.529   3.311 -0.4339  1.6514 -0.0571
  253LEU      C 3556   5.741   5.138   3.398 -0.2390 -0.0427 -0.1286
  253LEU      O 3557   5.688   5.139   3.509  0.1738 -0.0450  0.0739
  254ARG      N 3558   5.793   5.025   3.348 -0.6645 -0.3701  0.1645
  254ARG     HN 3559   5.830   5.039   3.256 -0.6929 -0.1098  0.1921
  254ARG     CA 3560   5.823   4.898   3.408  0.6176 -0.2397 -0.1741
  254ARG     HA 3561   5.727   4.853   3.428  1.8859 -2.3381  1.6208
  254ARG     CB 3562   5.876   4.804   3.299  0.8091 -0.2426 -0.0791
  254ARG    HB1 3563   5.961   4.857   3.251 -1.6652  1.8152 -2.4876
  254ARG    HB2 3564   5.801   4.784   3.220  0.7896 -2.8090  0.4769
  254ARG     CG 3565   5.928   4.674   3.362 -0.5280 -0.4836  0.5771
  254ARG    HG1 3566   5.875   4.639   3.452  1.4086  0.9552  2.3687
  254ARG    HG2 3567   6.031   4.695   3.400  0.0674 -0.9839 -0.6833
  254ARG     CD 3568   5.945   4.559   3.262 -0.1186  0.1096 -0.0489
  254ARG    HD1 3569   6.000   4.468   3.294 -2.2536 -1.5807 -0.9011
  254ARG    HD2 3570   5.994   4.602   3.172  2.0061  1.1142  1.4993
  254ARG     NE 3571   5.803   4.521   3.237  0.0222 -0.1002 -0.5550
  254ARG     HE 3572   5.730   4.578   3.277  0.3989  2.4085 -3.0926
  254ARG     CZ 3573   5.762   4.402   3.185 -0.1952  0.0212 -0.6654
  254ARG    NH1 3574   5.844   4.319   3.115  0.1157 -0.1951 -0.0528
  254ARG   HH11 3575   5.808   4.233   3.077 -1.3583  0.0321  0.7437
  254ARG   HH12 3576   5.935   4.348   3.086  1.1317 -1.2935  1.8404
  254ARG    NH2 3577   5.631   4.368   3.208 -0.2052  0.4067 -0.1233
  254ARG   HH21 3578   5.594   4.309   3.137  0.5264  0.2790 -0.4088
  254ARG   HH22 3579   5.576   4.442   3.245 -2.3269 -1.4839  0.7429
  254ARG      C 3580   5.905   4.904   3.533 -0.0087 -0.9522  0.2777
  254ARG      O 3581   5.887   4.841   3.637 -0.0439 -0.6815  0.4370
  255ASP      N 3582   6.017   4.977   3.528 -0.3513 -0.4204  0.2589
  255ASP     HN 3583   6.034   5.036   3.449 -0.5860  0.6383  0.9739
  255ASP     CA 3584   6.100   4.991   3.644  0.0188 -0.4830  0.0048
  255ASP     HA 3585   6.132   4.894   3.679 -0.3037  0.1925  2.3244
  255ASP     CB 3586   6.222   5.072   3.596 -0.2749 -0.1230 -0.1410
  255ASP    HB1 3587   6.293   5.083   3.680 -0.7878 -2.0002  0.6044
  255ASP    HB2 3588   6.193   5.173   3.561 -1.7509 -0.8981 -1.2883
  255ASP     CG 3589   6.307   5.001   3.491 -0.5757 -0.4325 -0.1814
  255ASP    OD1 3590   6.339   5.061   3.385 -0.0579  0.0470  0.2396
  255ASP    OD2 3591   6.334   4.881   3.517 -0.2794 -0.3848 -0.2553
  255ASP      C 3592   6.038   5.060   3.761  0.0794  0.3320 -0.4330
  255ASP      O 3593   6.045   5.019   3.877 -0.4433 -0.0450 -0.5307
  256GLN      N 3594   5.965   5.168   3.729 -0.0949  0.3822  0.1172
  256GLN     HN 3595   5.961   5.181   3.630  0.8888 -1.3885 -0.1954
  256GLN     CA 3596   5.880   5.244   3.814 -0.0671  0.0587  0.4388
  256GLN     HA 3597   5.944   5.275   3.895  0.4956 -0.4554  0.1894
  256GLN     CB 3598   5.820   5.366   3.742  0.3898  0.2069  0.3091
  256GLN    HB1 3599   5.761   5.346   3.650 -0.2981 -0.0148  0.7918
  256GLN    HB2 3600   5.905   5.424   3.698  1.1118 -0.8406  0.2930
  256GLN     CG 3601   5.723   5.449   3.826 -0.0285  0.0864 -0.0481
  256GLN    HG1 3602   5.622   5.404   3.828  0.3027 -0.7409 -1.1214
  256GLN    HG2 3603   5.706   5.545   3.772  1.9454  0.2452 -0.4477
  256GLN     CD 3604   5.762   5.476   3.970  0.4863 -0.2808 -0.1165
  256GLN    OE1 3605   5.878   5.487   4.011  0.2296  0.3539  0.4690
  256GLN    NE2 3606   5.659   5.497   4.057  0.4530  0.4349 -0.3181
  256GLN   HE21 3607   5.686   5.512   4.152 -1.0673 -0.9719  0.3831
  256GLN   HE22 3608   5.566   5.464   4.041  0.8935 -1.0195 -0.0944
  256GLN      C 3609   5.770   5.161   3.871 -0.2771 -0.1335 -0.2370
  256GLN      O 3610   5.746   5.153   3.991 -0.4406  0.2581 -0.2394
  257ASN      N 3611   5.702   5.079   3.789  0.0336 -0.7219  0.0930
  257ASN     HN 3612   5.712   5.096   3.692  1.6435 -0.1685  0.3300
  257ASN     CA 3613   5.603   4.986   3.836 -0.4987 -0.1212  0.1777
  257ASN     HA 3614   5.536   5.040   3.902 -0.0806 -0.2494  0.7256
  257ASN     CB 3615   5.535   4.915   3.719 -0.2908 -0.0196 -0.0072
  257ASN    HB1 3616   5.598   4.837   3.672 -1.1818  0.7541 -2.7025
  257ASN    HB2 3617   5.513   4.990   3.641 -3.0489  0.3923  1.0524
  257ASN     CG 3618   5.411   4.837   3.762  0.0383 -0.6069 -0.1043
  257ASN    OD1 3619   5.418   4.724   3.809 -0.1076 -0.5627  0.0266
  257ASN    ND2 3620   5.292   4.898   3.738  0.0591 -0.2412  0.6771
  257ASN   HD21 3621   5.212   4.865   3.789 -1.2592 -0.1261 -1.1801
  257ASN   HD22 3622   5.286   4.987   3.692 -2.0541 -0.5359  0.2526
  257ASN      C 3623   5.658   4.887   3.933 -0.1726 -0.1552 -0.0361
  257ASN      O 3624   5.606   4.870   4.044 -0.4232 -0.0496 -0.1362
  258HSD      N 3625   5.772   4.824   3.903  0.2927  0.6706 -0.0332
  258HSD     HN 3626   5.826   4.828   3.819  1.5161  0.6514  0.7182
  258HSD     CA 3627   5.836   4.731   3.991 -0.0593  0.3830 -0.0747
  258HSD     HA 3628   5.762   4.657   4.015 -1.0166  1.4704  0.4011
  258HSD     CB 3629   5.958   4.671   3.920 -0.2045  0.0961 -0.0813
  258HSD    HB1 3630   6.038   4.623   3.981  0.9653 -1.7284 -2.8236
  258HSD    HB2 3631   6.012   4.751   3.865  1.7037 -1.7222 -1.0130
  258HSD    ND1 3632   5.961   4.545   3.692  0.0569 -0.1483  0.2105
  258HSD    HD1 3633   6.035   4.600   3.652 -0.8834  0.6537 -0.4896
  258HSD     CG 3634   5.915   4.567   3.820 -0.2869 -0.0123  0.0657
  258HSD    CE1 3635   5.906   4.429   3.648 -0.1852 -0.0882  0.3516
  258HSD    HE1 3636   5.939   4.380   3.557  1.1403 -2.4155  1.9705
  258HSD    NE2 3637   5.844   4.367   3.748 -0.0604  0.1516  0.5804
  258HSD    CD2 3638   5.852   4.452   3.856 -0.0078  0.0204  0.6814
  258HSD    HD2 3639   5.813   4.429   3.954 -0.2933  0.8632  0.7730
  258HSD      C 3640   5.885   4.784   4.122 -0.5632  0.2843  0.1575
  258HSD      O 3641   5.856   4.738   4.232 -0.7487  0.4186  0.1639
  259LYS      N 3642   5.959   4.897   4.121 -0.4518  0.2129  0.0692
  259LYS     HN 3643   5.985   4.926   4.030 -1.5166 -0.0004 -0.3233
  259LYS     CA 3644   5.995   4.977   4.234 -0.2744  0.2965 -0.0474
  259LYS     HA 3645   6.052   4.918   4.304 -1.2505  0.1282  0.6146
  259LYS     CB 3646   6.081   5.095   4.186 -0.1666  0.2085 -0.0759
  259LYS    HB1 3647   6.016   5.156   4.120 -0.9114 -1.2967 -0.7754
  259LYS    HB2 3648   6.172   5.057   4.136  1.0685 -0.2229  2.3376
  259LYS     CG 3649   6.145   5.164   4.307  0.0458 -0.5356  0.2419
  259LYS    HG1 3650   6.224   5.102   4.353 -0.2886  0.2942  2.0140
  259LYS    HG2 3651   6.074   5.178   4.391  0.3457 -1.8499  0.7319
  259LYS     CD 3652   6.209   5.299   4.274  0.0942 -0.6309 -0.0687
  259LYS    HD1 3653   6.145   5.380   4.234  1.7778  1.4790  1.2111
  259LYS    HD2 3654   6.288   5.271   4.200  2.4451  2.4972  1.0226
  259LYS     CE 3655   6.286   5.355   4.395  0.4429  0.1319 -0.6320
  259LYS    HE1 3656   6.375   5.299   4.431  0.7333  0.1322 -1.3197
  259LYS    HE2 3657   6.216   5.355   4.481  1.6269  0.1327  0.3604
  259LYS     NZ 3658   6.330   5.493   4.368  0.1196  0.2222 -0.7054
  259LYS    HZ1 3659   6.367   5.498   4.271 -2.3163 -1.1193 -1.8051
  259LYS    HZ2 3660   6.400   5.524   4.438  1.4424  0.3991 -2.0442
  259LYS    HZ3 3661   6.244   5.552   4.364 -0.2103 -0.0761  1.1179
  259LYS      C 3662   5.882   5.031   4.314 -0.0841  0.3497  0.1855
  259LYS      O 3663   5.886   5.029   4.437 -0.4587  0.0281  0.1960
  260GLN      N 3664   5.769   5.070   4.254 -0.1340 -0.2011 -0.0901
  260GLN     HN 3665   5.758   5.085   4.156 -1.3794 -0.2175  0.0250
  260GLN     CA 3666   5.649   5.109   4.321 -0.2900 -0.6242 -0.1194
  260GLN     HA 3667   5.680   5.194   4.381 -1.6235 -0.3491  0.2258
  260GLN     CB 3668   5.546   5.174   4.227 -0.0666 -0.6647 -0.3953
  260GLN    HB1 3669   5.526   5.099   4.148 -2.0866 -1.1010  0.4494
  260GLN    HB2 3670   5.581   5.259   4.165 -1.4954 -0.2131 -0.6282
  260GLN     CG 3671   5.409   5.221   4.278  0.2845  0.5024 -0.4910
  260GLN    HG1 3672   5.355   5.129   4.307  1.2824  0.7086  2.3525
  260GLN    HG2 3673   5.356   5.263   4.190  0.3914  1.2655 -0.2018
  260GLN     CD 3674   5.427   5.320   4.392  0.0906 -0.3863  0.3196
  260GLN    OE1 3675   5.504   5.415   4.390  0.2701 -0.5260  0.4303
  260GLN    NE2 3676   5.350   5.292   4.501  0.0059 -0.7151  0.1770
  260GLN   HE21 3677   5.328   5.361   4.569 -1.2949 -2.8487  2.0528
  260GLN   HE22 3678   5.314   5.198   4.505 -0.8897 -0.3469  1.7137
  260GLN      C 3679   5.592   5.003   4.408 -0.0849 -0.2529  0.4740
  260GLN      O 3680   5.555   5.030   4.523  0.2762 -0.1238  0.5596
  261THR      N 3681   5.588   4.877   4.361  0.3426 -0.1476  0.1560
  261THR     HN 3682   5.611   4.862   4.265  0.5366 -0.5819  0.2683
  261THR     CA 3683   5.539   4.764   4.434  0.5027 -0.0809  0.3698
  261THR     HA 3684   5.438   4.787   4.462 -1.2422 -3.5180 -2.3465
  261THR     CB 3685   5.526   4.653   4.335  0.3997  0.1396  0.1346
  261THR     HB 3686   5.630   4.628   4.303  0.0923 -0.8472 -0.1389
  261THR    OG1 3687   5.450   4.695   4.222 -0.2438 -0.0192  0.5065
  261THR    HG1 3688   5.467   4.786   4.198 -1.1777  1.2296  3.9189
  261THR    CG2 3689   5.451   4.532   4.392  0.5390 -0.1737 -0.3305
  261THR   HG21 3690   5.347   4.561   4.418  0.2208 -1.0610 -0.5487
  261THR   HG22 3691   5.503   4.485   4.479  1.9077 -0.2610 -1.1795
  261THR   HG23 3692   5.440   4.452   4.316 -1.5928 -1.5212  1.2656
  261THR      C 3693   5.614   4.735   4.559  0.6423  0.4067  0.4040
  261THR      O 3694   5.554   4.701   4.661  0.3225 -0.2402  0.0076
  262VAL      N 3695   5.747   4.746   4.539  0.5127  0.1530 -0.6238
  262VAL     HN 3696   5.779   4.758   4.445  1.4792  0.7498 -0.2217
  262VAL     CA 3697   5.845   4.725   4.640 -0.1164 -0.3825 -0.1064
  262VAL     HA 3698   5.829   4.634   4.695  0.2040  0.8500  2.1691
  262VAL     CB 3699   5.984   4.731   4.582  0.1251 -0.2129  0.4800
  262VAL     HB 3700   5.999   4.824   4.523 -1.0811  0.6281  1.4369
  262VAL    CG1 3701   6.096   4.737   4.687  0.6645 -0.3543 -0.0796
  262VAL   HG11 3702   6.095   4.826   4.754  1.6080 -0.3656 -0.0431
  262VAL   HG12 3703   6.192   4.739   4.632  0.6143 -3.4245 -0.4752
  262VAL   HG13 3704   6.093   4.635   4.732  1.7627 -0.2348  0.3102
  262VAL    CG2 3705   6.012   4.598   4.510 -0.2177  0.0751 -0.1960
  262VAL   HG21 3706   6.120   4.587   4.492  0.2002  4.0307 -1.1107
  262VAL   HG22 3707   5.961   4.577   4.414  0.2482 -0.4833 -0.3202
  262VAL   HG23 3708   5.988   4.508   4.571  0.9846 -0.6353 -0.7515
  262VAL      C 3709   5.833   4.827   4.748 -1.0098 -0.6283  0.0277
  262VAL      O 3710   5.857   4.794   4.864  0.4844  0.4888  0.0669
  263LYS      N 3711   5.798   4.955   4.725  0.6055 -0.1605  0.0464
  263LYS     HN 3712   5.787   4.984   4.630  1.1014  1.3535  0.4320
  263LYS     CA 3713   5.755   5.045   4.828  0.2257  0.1805 -0.4027
  263LYS     HA 3714   5.840   5.052   4.894  1.0697 -1.2684 -1.2689
  263LYS     CB 3715   5.739   5.184   4.764  0.7354  0.5763  0.3183
  263LYS    HB1 3716   5.719   5.259   4.844 -0.4304  0.3009  0.3041
  263LYS    HB2 3717   5.650   5.176   4.699  0.9045 -0.6054  0.2083
  263LYS     CG 3718   5.861   5.241   4.691  0.3190  1.0428 -0.0133
  263LYS    HG1 3719   5.908   5.162   4.628 -2.7520 -1.8048  0.9662
  263LYS    HG2 3720   5.938   5.276   4.762  1.7217 -3.4746  0.9851
  263LYS     CD 3721   5.828   5.355   4.594  0.0652  0.9230 -0.0707
  263LYS    HD1 3722   5.784   5.318   4.499  1.0198  1.0074 -0.5541
  263LYS    HD2 3723   5.924   5.407   4.573  0.7401 -0.6756 -1.1686
  263LYS     CE 3724   5.721   5.449   4.651 -0.0872  0.4212  0.4876
  263LYS    HE1 3725   5.760   5.502   4.741  1.0974  1.5933 -0.6647
  263LYS    HE2 3726   5.630   5.392   4.677 -0.6209  0.4752 -1.1582
  263LYS     NZ 3727   5.688   5.556   4.554 -0.1293  0.2014  0.2584
  263LYS    HZ1 3728   5.632   5.521   4.474  0.7645  0.6438 -0.5883
  263LYS    HZ2 3729   5.775   5.597   4.513  0.5932  0.4137  1.8899
  263LYS    HZ3 3730   5.634   5.629   4.605 -0.0654  0.4698 -0.0505
  263LYS      C 3731   5.634   4.993   4.897  0.3891  0.0179 -0.2351
  263LYS      O 3732   5.630   4.998   5.020  0.3097 -0.0676 -0.2339
  264MET      N 3733   5.527   4.944   4.831 -0.0252  0.2453  0.2618
  264MET     HN 3734   5.529   4.930   4.733  1.0897  0.7438  0.2032
  264MET     CA 3735   5.406   4.900   4.895 -0.0154 -0.0368  0.0909
  264MET     HA 3736   5.372   4.972   4.967  1.8891  1.4085 -0.3530
  264MET     CB 3737   5.292   4.875   4.795 -0.1067 -0.2366  0.2424
  264MET    HB1 3738   5.218   4.806   4.840 -1.1265  1.1782  0.8279
  264MET    HB2 3739   5.314   4.833   4.694 -2.2282  0.3025 -0.4847
  264MET     CG 3740   5.231   5.013   4.766  0.6958  0.1303  0.2618
  264MET    HG1 3741   5.193   5.025   4.663  1.3605  3.0318  0.2821
  264MET    HG2 3742   5.303   5.097   4.768  0.6015  0.2748 -1.5697
  264MET     SD 3743   5.103   5.056   4.887  0.2150 -0.1182 -0.1559
  264MET     CE 3744   5.072   5.219   4.814  0.1952 -0.0030  0.1062
  264MET    HE1 3745   5.083   5.213   4.704 -1.7255 -1.5588 -0.0411
  264MET    HE2 3746   5.148   5.289   4.857 -1.2691  1.2780  0.7277
  264MET    HE3 3747   4.971   5.256   4.843  0.7566  0.9051  1.0133
  264MET      C 3748   5.428   4.787   4.989 -0.3327 -0.2583 -0.0997
  264MET      O 3749   5.379   4.799   5.101 -0.0857  0.8399 -0.1008
  265LEU      N 3750   5.507   4.686   4.949  0.3359  0.1250  0.2405
  265LEU     HN 3751   5.533   4.678   4.853 -1.0837  0.1340 -0.1602
  265LEU     CA 3752   5.556   4.581   5.032  0.0604 -0.0318  0.2062
  265LEU     HA 3753   5.474   4.529   5.079 -1.3802  1.7750 -0.2309
  265LEU     CB 3754   5.634   4.484   4.941 -0.3163  0.0832 -0.2374
  265LEU    HB1 3755   5.673   4.394   4.992 -2.2191 -0.8029 -0.2531
  265LEU    HB2 3756   5.715   4.544   4.893 -0.3329  0.9029  0.7354
  265LEU     CG 3757   5.558   4.426   4.820 -0.2608 -0.3482 -0.0670
  265LEU     HG 3758   5.507   4.504   4.760  0.7677  0.2747 -0.1587
  265LEU    CD1 3759   5.659   4.361   4.724  0.3333 -0.0983  0.3788
  265LEU   HD11 3760   5.748   4.424   4.702 -1.1435  1.5485 -1.1551
  265LEU   HD12 3761   5.610   4.347   4.625  1.1022 -0.9745  0.1067
  265LEU   HD13 3762   5.692   4.259   4.753 -1.2182 -1.7243 -2.9533
  265LEU    CD2 3763   5.452   4.322   4.858 -0.5115  0.0858  0.4453
  265LEU   HD21 3764   5.387   4.347   4.944 -3.4605 -2.1486 -0.9225
  265LEU   HD22 3765   5.507   4.228   4.881 -0.5207 -1.0874 -3.5042
  265LEU   HD23 3766   5.391   4.287   4.772  0.7496  0.4276 -0.6286
  265LEU      C 3767   5.629   4.625   5.155  0.6790  0.1939 -0.2366
  265LEU      O 3768   5.620   4.564   5.261  0.2731  0.3161 -0.1994
  266ALA      N 3769   5.710   4.731   5.138  0.4245  0.3366 -0.5900
  266ALA     HN 3770   5.710   4.786   5.055  3.1451  2.4275  0.6139
  266ALA     CA 3771   5.775   4.789   5.251  0.0667  0.1612 -0.2900
  266ALA     HA 3772   5.821   4.707   5.306 -1.5741 -0.4255  0.2526
  266ALA     CB 3773   5.891   4.874   5.196  0.0786 -0.0012 -0.5194
  266ALA    HB1 3774   5.941   4.814   5.117 -0.8223 -1.9975  0.3582
  266ALA    HB2 3775   5.961   4.880   5.282  0.5980 -2.2490 -0.7041
  266ALA    HB3 3776   5.868   4.970   5.146  1.2028  0.6186  0.1205
  266ALA      C 3777   5.687   4.864   5.344  0.0123 -0.5198  0.2209
  266ALA      O 3778   5.692   4.850   5.466  0.6015 -0.1362  0.2416
  267VAL      N 3779   5.593   4.944   5.291  0.0316 -0.4670  0.2621
  267VAL     HN 3780   5.584   4.949   5.191  4.6047  0.0124 -0.3603
  267VAL     CA 3781   5.495   5.010   5.372  0.0465  0.3005 -0.3312
  267VAL     HA 3782   5.557   5.063   5.443  1.6459 -0.8032 -0.8406
  267VAL     CB 3783   5.420   5.124   5.308 -0.3793  0.0252 -0.3218
  267VAL     HB 3784   5.364   5.090   5.218  1.0405 -1.7998 -0.5774
  267VAL    CG1 3785   5.324   5.189   5.409 -0.0435 -0.2020  0.1517
  267VAL   HG11 3786   5.305   5.290   5.366  1.9845  0.2157  0.1528
  267VAL   HG12 3787   5.370   5.200   5.509 -0.2549  1.0701  0.1332
  267VAL   HG13 3788   5.226   5.137   5.420 -0.9406  1.1480 -1.0562
  267VAL    CG2 3789   5.522   5.231   5.265 -0.0031 -0.3228 -0.3092
  267VAL   HG21 3790   5.459   5.311   5.220 -0.2397 -0.4906 -0.2850
  267VAL   HG22 3791   5.594   5.204   5.185  0.4719 -0.0271  0.0152
  267VAL   HG23 3792   5.581   5.264   5.353  1.0182  1.5533 -1.6523
  267VAL      C 3793   5.402   4.918   5.443  0.1890  0.1471 -0.3401
  267VAL      O 3794   5.376   4.940   5.561 -0.5584 -0.0856 -0.4623
  268VAL      N 3795   5.359   4.809   5.378  0.0010  0.4044 -0.6577
  268VAL     HN 3796   5.386   4.798   5.283  0.9463 -1.6248 -0.2125
  268VAL     CA 3797   5.295   4.703   5.450  0.2511  0.4871 -0.3059
  268VAL     HA 3798   5.210   4.749   5.498  1.5929  0.3926  2.3528
  268VAL     CB 3799   5.242   4.602   5.352  0.3380  0.2716 -0.1334
  268VAL     HB 3800   5.319   4.570   5.279  0.6001 -0.1390  0.3158
  268VAL    CG1 3801   5.187   4.478   5.425  0.5839  0.0127 -0.3852
  268VAL   HG11 3802   5.124   4.498   5.514 -1.0720 -0.2034 -1.4640
  268VAL   HG12 3803   5.273   4.413   5.450 -0.0389 -0.8686 -0.5056
  268VAL   HG13 3804   5.120   4.417   5.362  0.4578 -0.5638  0.2911
  268VAL    CG2 3805   5.126   4.675   5.282  0.0662 -0.1817 -0.1627
  268VAL   HG21 3806   5.139   4.780   5.248 -3.0654 -0.1480 -1.6475
  268VAL   HG22 3807   5.034   4.685   5.345 -1.4333  1.6931 -2.4467
  268VAL   HG23 3808   5.091   4.618   5.194  0.3029 -2.0489  0.8893
  268VAL      C 3809   5.368   4.646   5.566 -0.2839  0.2984 -0.0563
  268VAL      O 3810   5.314   4.633   5.676  0.0010  0.2666  0.0818
  269VAL      N 3811   5.499   4.615   5.554 -0.3864 -0.1824  0.0013
  269VAL     HN 3812   5.539   4.629   5.463 -0.4373 -1.7781 -0.2855
  269VAL     CA 3813   5.580   4.569   5.662 -0.2039  0.2077  0.0321
  269VAL     HA 3814   5.528   4.487   5.709  0.6359  0.1579  0.9072
  269VAL     CB 3815   5.715   4.526   5.613 -0.3444 -0.8807  0.5754
  269VAL     HB 3816   5.747   4.601   5.537  0.5001 -1.6565  0.1387
  269VAL    CG1 3817   5.822   4.522   5.724 -0.0567 -0.1991  0.3262
  269VAL   HG11 3818   5.827   4.622   5.773 -0.1404 -0.2010  0.3406
  269VAL   HG12 3819   5.922   4.499   5.681 -0.9702 -2.0970 -0.9419
  269VAL   HG13 3820   5.790   4.452   5.803 -0.5241 -0.9953 -0.5535
  269VAL    CG2 3821   5.714   4.392   5.539 -0.2757 -0.1859 -0.7133
  269VAL   HG21 3822   5.694   4.316   5.618  2.2977  1.6066  1.8714
  269VAL   HG22 3823   5.807   4.361   5.488  0.6972 -0.3766  1.1083
  269VAL   HG23 3824   5.632   4.385   5.464 -0.9929 -0.7929  0.0961
  269VAL      C 3825   5.586   4.669   5.773  0.3757  0.2710 -0.0530
  269VAL      O 3826   5.566   4.639   5.890  0.4776  0.5231  0.0306
  270PHE      N 3827   5.601   4.799   5.739 -0.5165  0.3090 -0.3219
  270PHE     HN 3828   5.612   4.822   5.643 -0.2294 -1.6229 -0.8083
  270PHE     CA 3829   5.604   4.907   5.832  0.4942 -0.0341  0.0614
  270PHE     HA 3830   5.682   4.890   5.904 -0.6097  0.2469  1.3611
  270PHE     CB 3831   5.652   5.031   5.754  1.2239 -0.1689  0.2905
  270PHE    HB1 3832   5.589   5.061   5.668  0.9657 -1.7243 -0.0840
  270PHE    HB2 3833   5.751   5.002   5.712  1.1916 -0.9738  0.7392
  270PHE     CG 3834   5.670   5.154   5.835  0.7881  0.0810  0.0129
  270PHE    CD1 3835   5.703   5.151   5.969  0.5251  0.0831  0.0787
  270PHE    HD1 3836   5.731   5.064   6.027  1.2551  0.2558 -0.0058
  270PHE    CE1 3837   5.713   5.266   6.043  0.1768  0.2313 -0.0985
  270PHE    HE1 3838   5.726   5.265   6.151  0.8009  0.6042 -0.1629
  270PHE     CZ 3839   5.686   5.388   5.987 -0.3837  0.1960  0.0897
  270PHE     HZ 3840   5.680   5.478   6.046 -0.1182  0.5584 -0.4254
  270PHE    CD2 3841   5.649   5.278   5.778 -0.6488 -0.2081 -0.1353
  270PHE    HD2 3842   5.619   5.290   5.675  0.3876  0.6826 -0.3571
  270PHE    CE2 3843   5.651   5.392   5.854  0.2151 -0.2497 -0.0838
  270PHE    HE2 3844   5.617   5.487   5.815 -0.1871 -0.1553  0.4804
  270PHE      C 3845   5.475   4.920   5.906  0.4753 -0.1726  0.0546
  270PHE      O 3846   5.480   4.940   6.027 -0.0769  0.0339  0.0459
  271ALA      N 3847   5.360   4.921   5.835  0.1060  0.0554  0.6451
  271ALA     HN 3848   5.360   4.924   5.735 -1.7820  2.9498  0.6215
  271ALA     CA 3849   5.230   4.938   5.890 -0.0774  0.2949  0.1485
  271ALA     HA 3850   5.240   5.033   5.941  1.5049  0.6308 -0.7078
  271ALA     CB 3851   5.117   4.923   5.786 -0.3331  0.3114  0.4214
  271ALA    HB1 3852   5.138   4.988   5.699 -0.8182 -1.2397 -0.8915
  271ALA    HB2 3853   5.012   4.946   5.815 -0.1688 -0.6131  1.8922
  271ALA    HB3 3854   5.107   4.820   5.747 -1.0687  0.0714  1.2009
  271ALA      C 3855   5.203   4.835   5.995  0.0427 -0.1623 -0.2665
  271ALA      O 3856   5.145   4.853   6.101  0.2098  0.3283 -0.2524
  272PHE      N 3857   5.246   4.712   5.962 -0.1107 -0.4041  0.4193
  272PHE     HN 3858   5.291   4.692   5.875  1.5761  1.8268  0.6820
  272PHE     CA 3859   5.237   4.605   6.057  0.3512 -0.8134  0.0103
  272PHE     HA 3860   5.137   4.587   6.093  0.7169  2.2569  3.2137
  272PHE     CB 3861   5.286   4.490   5.968  0.0742 -0.3959 -0.6962
  272PHE    HB1 3862   5.396   4.474   5.974  0.1949  0.2811 -1.0037
  272PHE    HB2 3863   5.250   4.503   5.864 -0.6106  0.7485 -0.3240
  272PHE     CG 3864   5.223   4.364   6.017 -0.3933  0.4129  0.8313
  272PHE    CD1 3865   5.089   4.338   6.004 -0.2714  0.0306  0.3373
  272PHE    HD1 3866   5.036   4.414   5.947  2.9587  1.0194 -1.6190
  272PHE    CE1 3867   5.031   4.219   6.043 -0.1800 -0.2229 -0.2771
  272PHE    HE1 3868   4.929   4.196   6.018  0.5160 -0.2850 -3.5641
  272PHE     CZ 3869   5.109   4.133   6.116 -0.1468  0.1051  0.0786
  272PHE     HZ 3870   5.064   4.041   6.152 -1.9007  0.7950 -0.2604
  272PHE    CD2 3871   5.298   4.278   6.094  0.2130  0.5185  0.3630
  272PHE    HD2 3872   5.403   4.301   6.107  0.0367  0.3367  2.3102
  272PHE    CE2 3873   5.242   4.161   6.139 -0.1664  0.4662 -0.2340
  272PHE    HE2 3874   5.304   4.091   6.193  0.1689  1.5839  0.8836
  272PHE      C 3875   5.315   4.618   6.183 -0.3817  0.9527  0.3139
  272PHE      O 3876   5.273   4.584   6.294  0.4189 -0.3320  0.2443
  273ILE      N 3877   5.443   4.657   6.167 -0.0389 -0.1879  0.1987
  273ILE     HN 3878   5.471   4.681   6.074 -0.4211  1.2933  0.4441
  273ILE     CA 3879   5.533   4.688   6.273  0.2086  0.3822 -0.1754
  273ILE     HA 3880   5.524   4.603   6.339 -2.5168 -2.4370 -3.7819
  273ILE     CB 3881   5.680   4.698   6.242  0.2686  0.1580  0.0299
  273ILE     HB 3882   5.695   4.773   6.162  0.5950  0.8748  0.7558
  273ILE    CG2 3883   5.761   4.734   6.367  0.7722 -0.4487 -0.1169
  273ILE   HG21 3884   5.737   4.836   6.402  0.5762 -0.9780  1.3914
  273ILE   HG22 3885   5.870   4.740   6.346  0.5522 -0.2001 -1.2116
  273ILE   HG23 3886   5.742   4.671   6.457 -0.3522  1.6080  1.1733
  273ILE    CG1 3887   5.723   4.557   6.199 -0.1188  0.1383 -0.3094
  273ILE   HG11 3888   5.648   4.509   6.132 -0.0340  1.2674 -1.2474
  273ILE   HG12 3889   5.735   4.504   6.296  1.3477 -0.1386 -0.6104
  273ILE     CD 3890   5.851   4.551   6.115 -0.1219 -0.8858 -0.2606
  273ILE    HD1 3891   5.932   4.613   6.159 -1.6744 -0.6268  2.4346
  273ILE    HD2 3892   5.823   4.596   6.017 -1.9740 -0.6115  0.3596
  273ILE    HD3 3893   5.887   4.447   6.098  1.0230 -0.6633  0.7079
  273ILE      C 3894   5.486   4.798   6.362  0.1538 -0.0339  0.3185
  273ILE      O 3895   5.482   4.785   6.484  0.2205  0.3385  0.3619
  274LEU      N 3896   5.438   4.910   6.305  0.4670  0.1624  0.4368
  274LEU     HN 3897   5.441   4.910   6.206  0.3248  0.2226  0.4311
  274LEU     CA 3898   5.381   5.030   6.359 -0.5792  0.2379 -0.7751
  274LEU     HA 3899   5.457   5.070   6.426  0.9635 -0.7466 -1.8872
  274LEU     CB 3900   5.353   5.128   6.244  0.2336  0.7127 -0.5789
  274LEU    HB1 3901   5.298   5.084   6.159  0.8900  2.1348 -1.7740
  274LEU    HB2 3902   5.451   5.139   6.193  0.0342  3.0006 -0.5580
  274LEU     CG 3903   5.296   5.270   6.257  0.0372  0.5701  0.1889
  274LEU     HG 3904   5.188   5.258   6.281 -0.2021 -2.5687 -1.8675
  274LEU    CD1 3905   5.369   5.346   6.369  0.1209  0.2100  0.3813
  274LEU   HD11 3906   5.367   5.286   6.462 -1.2051  2.0327  1.6070
  274LEU   HD12 3907   5.305   5.434   6.392  0.5057  0.4029  0.7516
  274LEU   HD13 3908   5.473   5.379   6.348 -0.3030  1.0108 -0.5586
  274LEU    CD2 3909   5.319   5.339   6.121  0.2268 -0.4138 -0.2829
  274LEU   HD21 3910   5.246   5.419   6.095 -1.1591 -1.7424 -0.7049
  274LEU   HD22 3911   5.314   5.269   6.035 -1.0643 -0.0574 -0.5305
  274LEU   HD23 3912   5.420   5.383   6.122 -0.3886  1.0654  0.0879
  274LEU      C 3913   5.257   5.001   6.436  0.0385 -0.4048  0.0073
  274LEU      O 3914   5.247   5.033   6.554 -0.0356 -0.1342 -0.0711
  275CYS      N 3915   5.160   4.934   6.371 -0.0717 -0.5559  0.3262
  275CYS     HN 3916   5.169   4.906   6.276 -0.0579 -1.0022  0.4560
  275CYS     CA 3917   5.046   4.892   6.446 -0.4893  0.1717  0.1041
  275CYS     HA 3918   5.008   4.980   6.497 -1.3128  0.4062 -0.8858
  275CYS     CB 3919   4.933   4.837   6.358 -0.1401 -0.0661 -0.1981
  275CYS    HB1 3920   4.859   4.779   6.418 -0.1954  2.0597  1.9775
  275CYS    HB2 3921   4.973   4.758   6.292 -0.0713  0.1185 -0.3789
  275CYS     SG 3922   4.872   4.973   6.253 -0.2282  0.1317  0.1049
  275CYS    HG1 3923   4.995   5.024   6.245 -0.9195  1.7484 -0.6763
  275CYS      C 3924   5.063   4.791   6.554 -0.0787 -0.0278 -0.1425
  275CYS      O 3925   5.012   4.807   6.665 -0.4171  0.4790 -0.3641
  276TRP      N 3926   5.129   4.676   6.530 -0.6972 -0.4021 -0.0873
  276TRP     HN 3927   5.179   4.654   6.447  0.7831 -1.1271  0.9547
  276TRP     CA 3928   5.125   4.568   6.623 -0.0033 -0.2817  0.0885
  276TRP     HA 3929   5.034   4.561   6.681  0.0661  2.3823  0.6579
  276TRP     CB 3930   5.114   4.437   6.542  0.1310 -0.3473  0.1725
  276TRP    HB1 3931   5.114   4.348   6.609 -2.1874  0.3427  1.1894
  276TRP    HB2 3932   5.190   4.424   6.462 -0.0097 -2.4203  0.3186
  276TRP     CG 3933   4.984   4.422   6.470  0.2174 -0.1861 -0.0195
  276TRP    CD1 3934   4.980   4.414   6.334  0.0422  0.1822 -0.0369
  276TRP    HD1 3935   5.067   4.423   6.270 -1.6945  3.2985 -2.2387
  276TRP    NE1 3936   4.851   4.405   6.290 -0.0134  0.3269  0.0942
  276TRP    HE1 3937   4.820   4.403   6.197 -3.0176 -1.1583  0.9858
  276TRP    CE2 3938   4.768   4.403   6.399 -0.0627  0.3662  0.0588
  276TRP    CD2 3939   4.848   4.413   6.512  0.1475  0.4649 -0.0970
  276TRP    CE3 3940   4.787   4.435   6.632 -0.1080  0.6182 -0.2530
  276TRP    HE3 3941   4.854   4.440   6.717  0.8832 -2.5204 -0.6982
  276TRP    CZ3 3942   4.650   4.432   6.634 -0.1007  0.2464  0.0540
  276TRP    HZ3 3943   4.605   4.439   6.732 -0.3783  1.3487 -0.1402
  276TRP    CZ2 3944   4.633   4.393   6.398 -0.0575  0.2840 -0.0399
  276TRP    HZ2 3945   4.579   4.375   6.306 -1.8327  0.7365  0.8616
  276TRP    CH2 3946   4.574   4.405   6.522  0.0901 -0.6468  0.1315
  276TRP    HH2 3947   4.467   4.407   6.538  0.2552  0.3096  1.3245
  276TRP      C 3948   5.239   4.565   6.719  0.0182  0.1837  0.0773
  276TRP      O 3949   5.227   4.502   6.824 -0.0020  0.4311  0.2274
  277LEU      N 3950   5.358   4.625   6.702  0.2030 -0.1946  0.0190
  277LEU     HN 3951   5.391   4.674   6.622 -0.3392  1.8395  0.9596
  277LEU     CA 3952   5.456   4.631   6.807  0.0764  0.4274  0.1073
  277LEU     HA 3953   5.459   4.527   6.833  2.7404  0.6584  0.9951
  277LEU     CB 3954   5.593   4.653   6.740 -0.0379  0.2890 -0.1781
  277LEU    HB1 3955   5.594   4.754   6.695 -1.4127  0.8838  1.0369
  277LEU    HB2 3956   5.608   4.589   6.650  0.6763  1.7673 -1.1413
  277LEU     CG 3957   5.722   4.635   6.822 -0.1592  0.3950  0.0389
  277LEU     HG 3958   5.728   4.724   6.888  4.2530  1.2103 -1.1205
  277LEU    CD1 3959   5.716   4.516   6.919 -0.3585  0.1038 -0.3270
  277LEU   HD11 3960   5.624   4.508   6.980  0.4581  2.3649  1.3210
  277LEU   HD12 3961   5.803   4.510   6.988 -1.1454 -0.4985  0.6226
  277LEU   HD13 3962   5.733   4.423   6.860  1.5831  0.4568 -0.4015
  277LEU    CD2 3963   5.847   4.649   6.733 -0.0422  0.2848  0.1843
  277LEU   HD21 3964   5.840   4.749   6.687 -2.2619  0.8915  1.6776
  277LEU   HD22 3965   5.851   4.570   6.654 -0.2535  1.1697 -0.7317
  277LEU   HD23 3966   5.943   4.642   6.788  0.8182 -0.0723 -1.3073
  277LEU      C 3967   5.432   4.714   6.928 -0.4709  0.0152  0.2869
  277LEU      O 3968   5.460   4.664   7.037  0.7047 -0.3697 -0.1782
  278PRO      N 3969   5.381   4.834   6.931  0.3465  0.3841 -0.1133
  278PRO     CD 3970   5.392   4.932   6.825 -0.3046  0.6077  0.0198
  278PRO    HD1 3971   5.307   4.916   6.756  0.7256 -2.4384 -0.6935
  278PRO    HD2 3972   5.477   4.918   6.754 -0.8128 -2.4247 -0.0941
  278PRO     CA 3973   5.348   4.902   7.053  0.2849  0.2761 -0.0685
  278PRO     HA 3974   5.439   4.895   7.111 -0.2708 -6.2742  0.8337
  278PRO     CB 3975   5.302   5.041   7.010  0.0099  0.1389 -0.2220
  278PRO    HB1 3976   5.326   5.121   7.084 -0.0925 -0.8479  0.9258
  278PRO    HB2 3977   5.195   5.041   6.980  0.2027 -0.7592 -0.9510
  278PRO     CG 3978   5.385   5.073   6.885  0.2208  0.6288  0.0418
  278PRO    HG1 3979   5.339   5.156   6.827 -3.1555 -0.9222  0.2351
  278PRO    HG2 3980   5.486   5.106   6.916  0.6173  0.2613 -0.8416
  278PRO      C 3981   5.242   4.832   7.130  0.2309  0.0523 -0.3444
  278PRO      O 3982   5.233   4.839   7.252  0.2585 -0.1518 -0.3287
  279PHE      N 3983   5.153   4.761   7.057 -0.0548  0.2794 -0.2149
  279PHE     HN 3984   5.163   4.781   6.960  1.0803  0.1899 -0.1269
  279PHE     CA 3985   5.042   4.686   7.107  0.0709 -0.2455 -0.7138
  279PHE     HA 3986   4.986   4.761   7.162 -1.5779 -0.2531 -2.3134
  279PHE     CB 3987   4.963   4.636   6.985  0.0107  0.1275 -0.8310
  279PHE    HB1 3988   5.027   4.560   6.936  1.2178 -0.1365  1.0308
  279PHE    HB2 3989   4.950   4.712   6.906  0.7138 -1.3142 -2.3954
  279PHE     CG 3990   4.838   4.562   7.019  0.4851 -0.4554 -0.2987
  279PHE    CD1 3991   4.717   4.623   6.996  0.3927 -0.4592  0.1809
  279PHE    HD1 3992   4.726   4.727   6.966 -0.1400 -0.5249 -0.2199
  279PHE    CE1 3993   4.598   4.560   7.025  0.0314 -0.2251 -0.7474
  279PHE    HE1 3994   4.504   4.610   7.009  1.5670  2.7338 -1.2900
  279PHE     CZ 3995   4.600   4.428   7.064  0.4243  0.1032  0.4061
  279PHE     HZ 3996   4.508   4.374   7.079 -0.6013  0.8469 -2.4673
  279PHE    CD2 3997   4.842   4.428   7.049  0.4415 -0.2207  0.7804
  279PHE    HD2 3998   4.932   4.371   7.066  0.8954 -0.7681 -2.7261
  279PHE    CE2 3999   4.722   4.365   7.072  0.2683 -0.2996 -0.2798
  279PHE    HE2 4000   4.720   4.259   7.092 -0.1980 -0.1629  0.4442
  279PHE      C 4001   5.082   4.577   7.201 -0.4807 -0.2469 -0.4731
  279PHE      O 4002   5.032   4.582   7.313 -0.2221  0.7999 -0.3969
  280HSD      N 4003   5.183   4.495   7.167  0.3882  0.4925  0.2626
  280HSD     HN 4004   5.215   4.500   7.072  0.8458 -2.4451  0.1701
  280HSD     CA 4005   5.230   4.382   7.241 -0.2563  0.2449  0.3023
  280HSD     HA 4006   5.145   4.328   7.280 -0.7053 -0.4065 -1.4846
  280HSD     CB 4007   5.298   4.277   7.151 -0.6227 -0.0792  0.4027
  280HSD    HB1 4008   5.355   4.203   7.212  1.1176 -1.3148 -2.5428
  280HSD    HB2 4009   5.372   4.324   7.084 -1.1828  1.6863  0.9684
  280HSD    ND1 4010   5.157   4.247   6.937  0.1059  0.1986 -0.1269
  280HSD    HD1 4011   5.169   4.337   6.895 -0.2812 -0.1015 -0.8902
  280HSD     CG 4012   5.193   4.211   7.066 -0.4526  0.1455  0.0203
  280HSD    CE1 4013   5.075   4.149   6.891 -0.1743  0.1952  0.3676
  280HSD    HE1 4014   5.046   4.149   6.786 -1.9107 -0.9816  0.7936
  280HSD    NE2 4015   5.051   4.059   6.985 -0.3475  0.0409  0.1765
  280HSD    CD2 4016   5.130   4.094   7.092  0.1816 -0.2349 -0.1176
  280HSD    HD2 4017   5.136   4.024   7.175  0.4242 -0.0233  0.0463
  280HSD      C 4018   5.313   4.427   7.356  0.0938 -0.0067  0.1522
  280HSD      O 4019   5.330   4.350   7.451 -0.3712 -0.0055  0.2424
  281VAL      N 4020   5.370   4.548   7.347 -0.1135  0.0786 -0.0183
  281VAL     HN 4021   5.370   4.600   7.262  1.3205 -1.1789 -0.8330
  281VAL     CA 4022   5.440   4.603   7.459  0.0943 -0.1962 -0.0124
  281VAL     HA 4023   5.501   4.523   7.499  0.6659 -0.3598 -1.1416
  281VAL     CB 4024   5.537   4.707   7.412  0.0155 -0.0898  0.0601
  281VAL     HB 4025   5.481   4.763   7.333  1.7026  0.3757 -0.8612
  281VAL    CG1 4026   5.580   4.804   7.523 -0.1568  0.6907 -0.5421
  281VAL   HG11 4027   5.601   4.765   7.625 -0.6908  0.6502 -0.4411
  281VAL   HG12 4028   5.499   4.879   7.540 -0.9632 -0.0575 -0.9738
  281VAL   HG13 4029   5.674   4.858   7.498  0.3994 -0.8272 -1.8391
  281VAL    CG2 4030   5.661   4.640   7.351  0.1518  0.1420  0.0773
  281VAL   HG21 4031   5.637   4.596   7.251 -2.2741  1.0004  0.2067
  281VAL   HG22 4032   5.707   4.566   7.419 -0.1485  1.3375  1.6489
  281VAL   HG23 4033   5.731   4.724   7.333 -0.2972  0.3986 -0.5555
  281VAL      C 4034   5.350   4.653   7.566  0.3809  0.2394  0.0269
  281VAL      O 4035   5.373   4.635   7.685  0.0983 -0.6110 -0.0410
  282GLY      N 4036   5.234   4.701   7.516  0.1162 -0.1455  0.2631
  282GLY     HN 4037   5.221   4.707   7.418 -1.3598 -2.2404  0.2664
  282GLY     CA 4038   5.131   4.754   7.600 -0.2124  0.3583 -0.4502
  282GLY    HA1 4039   5.056   4.803   7.539  0.3928 -0.6606 -2.1033
  282GLY    HA2 4040   5.192   4.816   7.664  2.4029 -2.6863  0.2746
  282GLY      C 4041   5.070   4.646   7.681  0.1135  0.1991 -0.4140
  282GLY      O 4042   5.062   4.648   7.804 -0.0820 -0.3730 -0.4127
  283ARG      N 4043   5.029   4.535   7.617  0.6211 -0.0796 -0.2653
  283ARG     HN 4044   5.017   4.547   7.518 -1.3333 -0.2946 -0.1110
  283ARG     CA 4045   4.992   4.408   7.671  0.2057  0.2117  0.1554
  283ARG     HA 4046   4.903   4.416   7.730  0.3111 -2.6569  0.8962
  283ARG     CB 4047   4.970   4.306   7.557  0.4123  0.4158 -0.0692
  283ARG    HB1 4048   4.992   4.202   7.589  1.3215 -0.1017 -2.1636
  283ARG    HB2 4049   5.033   4.329   7.468 -0.1570  0.8834 -0.3566
  283ARG     CG 4050   4.833   4.319   7.490  0.0593 -0.1546  0.5251
  283ARG    HG1 4051   4.827   4.252   7.402 -1.0524  0.8701 -0.2236
  283ARG    HG2 4052   4.824   4.420   7.444 -0.9239  0.6138  2.3224
  283ARG     CD 4053   4.713   4.307   7.584 -0.2517  0.2071  0.1809
  283ARG    HD1 4054   4.723   4.374   7.672 -0.1073  1.0961 -0.4991
  283ARG    HD2 4055   4.703   4.203   7.623  0.8874  0.8164  2.2305
  283ARG     NE 4056   4.591   4.339   7.505 -0.2035 -0.5500 -0.2117
  283ARG     HE 4057   4.555   4.432   7.501  0.2355 -0.3055  1.1270
  283ARG     CZ 4058   4.519   4.259   7.421  0.4136 -0.5346 -0.7673
  283ARG    NH1 4059   4.557   4.133   7.386  0.5176 -0.5313 -0.6658
  283ARG   HH11 4060   4.636   4.103   7.441 -1.1262 -2.5872  0.7643
  283ARG   HH12 4061   4.533   4.086   7.301  2.9621 -1.2227 -1.0852
  283ARG    NH2 4062   4.422   4.328   7.354  0.4134  0.5179  0.2801
  283ARG   HH21 4063   4.401   4.422   7.381 -2.9624 -0.1195  0.3632
  283ARG   HH22 4064   4.357   4.274   7.300  1.6356  1.1405 -1.9752
  283ARG      C 4065   5.092   4.352   7.766  0.3486  0.6086  0.2409
  283ARG      O 4066   5.057   4.298   7.871 -0.2639 -0.1359 -0.3307
  284TYR      N 4067   5.224   4.355   7.739  0.2643  0.8316 -0.1609
  284TYR     HN 4068   5.250   4.390   7.650 -1.7286  0.0285 -1.1345
  284TYR     CA 4069   5.316   4.330   7.846 -0.0334  0.3259 -0.0158
  284TYR     HA 4070   5.288   4.232   7.882  0.6534 -0.8276 -2.4440
  284TYR     CB 4071   5.458   4.316   7.789 -0.2741 -0.0503 -0.5326
  284TYR    HB1 4072   5.484   4.399   7.721 -1.2571 -1.6741 -3.0182
  284TYR    HB2 4073   5.462   4.220   7.733  0.2914 -0.1480 -0.3311
  284TYR     CG 4074   5.566   4.320   7.892  0.0364 -0.2073 -0.8482
  284TYR    CD1 4075   5.610   4.199   7.940 -0.0707  0.3516  0.7298
  284TYR    HD1 4076   5.555   4.114   7.903 -0.3984  1.2091 -0.8826
  284TYR    CE1 4077   5.713   4.196   8.031  0.2298  0.0271  0.3844
  284TYR    HE1 4078   5.746   4.105   8.078 -0.0542 -0.6453 -0.6751
  284TYR     CZ 4079   5.783   4.310   8.063  0.3472  0.1578 -0.3311
  284TYR     OH 4080   5.877   4.303   8.168 -0.2851  1.0384  0.3002
  284TYR     HH 4081   5.915   4.389   8.188  3.8225 -0.3877 -0.4217
  284TYR    CD2 4082   5.632   4.435   7.929 -0.2595 -0.3359  0.1061
  284TYR    HD2 4083   5.595   4.532   7.898 -0.8064 -0.0546  1.5694
  284TYR    CE2 4084   5.749   4.428   8.002 -0.3131  0.2759  0.2577
  284TYR    HE2 4085   5.796   4.517   8.040 -4.4110  2.3675  1.0305
  284TYR      C 4086   5.306   4.419   7.965  0.1733  0.4127 -0.0627
  284TYR      O 4087   5.306   4.376   8.081 -0.4273  0.3436 -0.0846
  285LEU      N 4088   5.297   4.552   7.948  0.0110  0.3877 -0.1785
  285LEU     HN 4089   5.310   4.593   7.858 -1.0613  0.9979 -0.0721
  285LEU     CA 4090   5.296   4.648   8.054 -0.0652 -0.1943  0.3530
  285LEU     HA 4091   5.384   4.619   8.110 -1.0382 -1.2653  1.3729
  285LEU     CB 4092   5.329   4.790   8.003  0.2446 -0.5536 -0.4742
  285LEU    HB1 4093   5.313   4.867   8.082 -2.3283 -2.5903  1.2108
  285LEU    HB2 4094   5.264   4.821   7.919  0.7489  0.7937 -0.3939
  285LEU     CG 4095   5.472   4.806   7.949  0.4541 -0.4272  0.1044
  285LEU     HG 4096   5.487   4.713   7.890  1.0766  0.3458 -0.9826
  285LEU    CD1 4097   5.479   4.929   7.858 -0.3954 -0.3850  0.0815
  285LEU   HD11 4098   5.401   4.923   7.779 -1.3859 -1.2289  1.0846
  285LEU   HD12 4099   5.579   4.931   7.808 -1.6721 -0.6794 -2.7232
  285LEU   HD13 4100   5.464   5.025   7.912  0.7407 -0.0048 -0.2383
  285LEU    CD2 4101   5.582   4.814   8.056  0.6228  0.2219 -0.1167
  285LEU   HD21 4102   5.576   4.900   8.126  0.2060 -0.3109  0.5015
  285LEU   HD22 4103   5.677   4.813   7.998 -0.2101 -1.5493 -1.5595
  285LEU   HD23 4104   5.592   4.723   8.118 -0.0024 -0.3509 -0.8443
  285LEU      C 4105   5.182   4.642   8.149 -0.4773  1.1834 -0.0229
  285LEU      O 4106   5.200   4.639   8.271  0.2001  0.8483 -0.1274
  286PHE      N 4107   5.063   4.629   8.089 -0.1903  0.0367 -0.3812
  286PHE     HN 4108   5.052   4.645   7.991 -0.4631  1.5933 -0.1321
  286PHE     CA 4109   4.944   4.594   8.161 -0.1154  0.3956 -0.0759
  286PHE     HA 4110   4.916   4.677   8.223  0.6428  1.0154 -0.5385
  286PHE     CB 4111   4.841   4.592   8.047  0.1823  0.1591 -0.3448
  286PHE    HB1 4112   4.873   4.507   7.983 -1.9820 -1.8359  1.0852
  286PHE    HB2 4113   4.841   4.688   7.990 -1.7108  0.2774 -0.1983
  286PHE     CG 4114   4.700   4.571   8.090  0.4888 -0.1012  0.5601
  286PHE    CD1 4115   4.649   4.656   8.185  0.5770 -0.1002  0.6074
  286PHE    HD1 4116   4.708   4.735   8.228  0.9517 -0.4189  0.6851
  286PHE    CE1 4117   4.517   4.646   8.224  0.2926  0.0537 -0.2705
  286PHE    HE1 4118   4.479   4.720   8.294 -0.8637  2.8208 -3.5654
  286PHE     CZ 4119   4.439   4.547   8.171 -0.1356  0.6423 -0.7524
  286PHE     HZ 4120   4.335   4.538   8.198 -0.0345  0.0513 -0.5316
  286PHE    CD2 4121   4.621   4.475   8.032  0.2273  0.4688 -0.0459
  286PHE    HD2 4122   4.666   4.404   7.964 -0.8192 -2.6758  2.2827
  286PHE    CE2 4123   4.493   4.458   8.080  0.5521 -0.3230  0.5670
  286PHE    HE2 4124   4.426   4.385   8.038  1.1832  0.0208 -1.1047
  286PHE      C 4125   4.954   4.469   8.242  0.5416  0.6124  0.1897
  286PHE      O 4126   4.901   4.466   8.353  0.1541  0.2554 -0.0011
  287SER      N 4127   5.019   4.361   8.197  0.9395  0.5955  0.8011
  287SER     HN 4128   5.048   4.359   8.102  0.8626  0.0170  0.7809
  287SER     CA 4129   5.049   4.250   8.283 -0.4833 -0.0044  0.5526
  287SER     HA 4130   4.959   4.222   8.335 -0.1816 -0.7578  0.6860
  287SER     CB 4131   5.093   4.120   8.214 -0.1991  0.4551 -0.1493
  287SER    HB1 4132   5.187   4.143   8.160  0.1990  0.3575  0.4930
  287SER    HB2 4133   5.019   4.088   8.137  0.1774 -0.9295  0.0296
  287SER     OG 4134   5.105   4.003   8.294 -0.3944  0.5381  0.0026
  287SER    HG1 4135   5.179   4.024   8.352 -1.5972  2.0444  1.0824
  287SER      C 4136   5.146   4.284   8.391 -0.3774  0.5271  0.2956
  287SER      O 4137   5.123   4.231   8.500  0.4577 -0.5640 -0.0517
  288LYS      N 4138   5.253   4.361   8.365  0.1447 -0.2825  0.0178
  288LYS     HN 4139   5.269   4.394   8.273  0.8753 -0.8485 -0.0698
  288LYS     CA 4140   5.358   4.385   8.458 -0.1767  0.1807  0.2659
  288LYS     HA 4141   5.377   4.290   8.506  0.3975 -1.4655 -2.9697
  288LYS     CB 4142   5.482   4.429   8.378 -0.0028 -0.0176  0.4225
  288LYS    HB1 4143   5.478   4.532   8.336  1.6499  0.5777  1.6505
  288LYS    HB2 4144   5.474   4.357   8.293  0.7434  0.5401 -0.1292
  288LYS     CG 4145   5.615   4.419   8.452  0.2662  0.2040 -0.0245
  288LYS    HG1 4146   5.618   4.472   8.549  0.7607  1.7948 -0.8681
  288LYS    HG2 4147   5.693   4.477   8.397  0.1333 -0.3157 -0.7843
  288LYS     CD 4148   5.654   4.273   8.475  0.1447  0.1851  0.0673
  288LYS    HD1 4149   5.646   4.214   8.381  0.5763  0.6760 -0.2826
  288LYS    HD2 4150   5.582   4.222   8.542 -0.0609 -1.4180 -1.3154
  288LYS     CE 4151   5.795   4.253   8.532  0.0590  0.3151  0.3298
  288LYS    HE1 4152   5.811   4.323   8.617 -1.7054  1.6308 -0.3718
  288LYS    HE2 4153   5.875   4.282   8.461  0.5461 -0.7619  0.4079
  288LYS     NZ 4154   5.828   4.118   8.584  0.1051  0.1749 -0.0564
  288LYS    HZ1 4155   5.928   4.111   8.612 -0.4477 -1.9756  1.7619
  288LYS    HZ2 4156   5.823   4.049   8.507 -0.8472 -3.0082  2.6059
  288LYS    HZ3 4157   5.762   4.079   8.655  1.3488 -1.6257  0.1656
  288LYS      C 4158   5.319   4.486   8.561 -0.5588  0.1191  0.1818
  288LYS      O 4159   5.381   4.485   8.666  0.3112  0.1905 -0.3203
  289SER      N 4160   5.219   4.570   8.531 -0.2921  0.2315 -0.4124
  289SER     HN 4161   5.191   4.584   8.436 -0.6354 -3.5231 -1.0100
  289SER     CA 4162   5.167   4.661   8.629 -0.1057 -0.0173 -0.0848
  289SER     HA 4163   5.253   4.704   8.678  1.4118 -1.8114 -1.0123
  289SER     CB 4164   5.096   4.784   8.571 -0.3393 -0.1668 -0.1208
  289SER    HB1 4165   5.172   4.852   8.527  1.5190 -1.1428  1.4590
  289SER    HB2 4166   5.063   4.851   8.653  2.5390 -0.7145  1.6008
  289SER     OG 4167   5.004   4.758   8.466 -0.3575 -0.0099 -0.1451
  289SER    HG1 4168   5.059   4.718   8.399 -1.3995 -1.0434 -0.4335
  289SER      C 4169   5.084   4.597   8.736  0.1629 -0.3881 -0.0921
  289SER      O 4170   5.072   4.649   8.846  0.6278  0.2780 -0.3459
  290PHE      N 4171   5.034   4.476   8.707 -0.2946 -0.2532  0.1162
  290PHE     HN 4172   5.036   4.433   8.617 -1.6363 -2.7519  1.1740
  290PHE     CA 4173   4.972   4.399   8.809  0.0506 -0.0948  0.4478
  290PHE     HA 4174   4.898   4.459   8.860 -0.6437 -0.1261 -0.5087
  290PHE     CB 4175   4.891   4.283   8.747 -0.1111  0.1249  0.2453
  290PHE    HB1 4176   4.849   4.215   8.823  0.0376 -1.1064 -0.7537
  290PHE    HB2 4177   4.950   4.216   8.681  0.5364  0.3409  0.5950
  290PHE     CG 4178   4.776   4.332   8.667 -0.0502 -0.1634 -0.0207
  290PHE    CD1 4179   4.683   4.417   8.723 -0.1902 -0.2368 -0.1378
  290PHE    HD1 4180   4.699   4.458   8.822  1.1830  0.8303 -0.7743
  290PHE    CE1 4181   4.568   4.451   8.657 -0.4453 -0.2836  0.2742
  290PHE    HE1 4182   4.506   4.532   8.692 -2.0196 -0.7236 -1.3166
  290PHE     CZ 4183   4.545   4.393   8.535  0.3459 -0.2196  0.0888
  290PHE     HZ 4184   4.458   4.428   8.481  0.5649  2.3424  1.2987
  290PHE    CD2 4185   4.749   4.274   8.545 -0.0649  0.0785 -0.1357
  290PHE    HD2 4186   4.803   4.188   8.506 -0.2725  0.0950 -0.4610
  290PHE    CE2 4187   4.634   4.305   8.477  0.2813  0.2036 -0.6667
  290PHE    HE2 4188   4.622   4.262   8.379  3.5857 -0.9356 -0.6930
  290PHE      C 4189   5.064   4.343   8.912 -0.1270 -0.3056  0.4942
  290PHE      O 4190   5.020   4.319   9.024 -0.0266 -0.7236  0.4462
  291GLU      N 4191   5.193   4.322   8.878 -0.1946 -0.0319  0.0635
  291GLU     HN 4192   5.223   4.356   8.789  1.1197  0.4305  0.6565
  291GLU     CA 4193   5.284   4.257   8.967 -0.3303 -0.0309  0.2025
  291GLU     HA 4194   5.226   4.172   8.999 -1.1844  0.3679 -0.2328
  291GLU     CB 4195   5.418   4.222   8.901 -0.0522 -0.4130  0.9535
  291GLU    HB1 4196   5.487   4.173   8.972  0.3014 -1.0944  0.1692
  291GLU    HB2 4197   5.466   4.309   8.851  1.4089 -0.5021  2.1546
  291GLU     CG 4198   5.396   4.112   8.796 -0.2173  0.4550  0.0638
  291GLU    HG1 4199   5.343   4.146   8.704 -0.7126 -2.4706 -0.8245
  291GLU    HG2 4200   5.330   4.037   8.845 -0.1230  0.3213 -0.0140
  291GLU     CD 4201   5.530   4.056   8.752 -0.4062 -0.3016  0.4217
  291GLU    OE1 4202   5.639   4.094   8.802 -0.3624 -0.0693  0.1610
  291GLU    OE2 4203   5.526   3.974   8.656 -0.2853  0.6254 -0.4027
  291GLU      C 4204   5.309   4.341   9.088 -0.3410  0.5444 -0.1868
  291GLU      O 4205   5.294   4.462   9.074 -0.8778  0.5140  0.0928
  292PRO      N 4206   5.330   4.284   9.203 -0.5318  0.5070 -0.1699
  292PRO     CD 4207   5.341   4.141   9.225 -0.2203  0.5738  0.1340
  292PRO    HD1 4208   5.433   4.109   9.169 -0.3697 -0.4146  0.4280
  292PRO    HD2 4209   5.259   4.083   9.178 -1.6366  2.7013 -0.1253
  292PRO     CA 4210   5.351   4.350   9.329 -0.1333 -0.1085  0.0908
  292PRO     HA 4211   5.248   4.367   9.355  0.4340 -1.1590  3.6306
  292PRO     CB 4212   5.413   4.248   9.425  0.4297  0.4949  0.3816
  292PRO    HB1 4213   5.388   4.252   9.533 -0.8622 -0.9899  0.1714
  292PRO    HB2 4214   5.521   4.249   9.400 -0.1832  0.6740 -2.6062
  292PRO     CG 4215   5.347   4.118   9.376 -0.3089  0.9336  0.1920
  292PRO    HG1 4216   5.411   4.030   9.399 -0.8897  0.1632 -1.0622
  292PRO    HG2 4217   5.250   4.093   9.426 -0.3024  0.3389 -0.0896
  292PRO      C 4218   5.422   4.481   9.334 -0.3355 -0.0004  0.1572
  292PRO      O 4219   5.533   4.490   9.283 -0.4161  0.1656  0.0097
  293GLY      N 4220   5.358   4.581   9.397 -0.9874  0.1715 -0.7536
  293GLY     HN 4221   5.265   4.569   9.429 -0.8612  0.8558 -0.0934
  293GLY     CA 4222   5.413   4.710   9.424 -0.4156 -0.2574  0.1820
  293GLY    HA1 4223   5.511   4.681   9.459  0.6474 -0.1006 -2.4057
  293GLY    HA2 4224   5.350   4.765   9.493  0.6456  0.5229  0.5785
  293GLY      C 4225   5.438   4.805   9.311  0.8152 -0.3490  0.3555
  293GLY      O 4226   5.440   4.766   9.195  0.6884 -0.3596  0.3563
  294SER      N 4227   5.465   4.934   9.338 -0.4590  0.0036  0.0401
  294SER     HN 4228   5.455   4.953   9.435  2.6262 -0.2371  0.5067
  294SER     CA 4229   5.508   5.040   9.252 -0.1124 -0.1657  0.0008
  294SER     HA 4230   5.513   5.125   9.319 -2.7790  0.7686 -0.8786
  294SER     CB 4231   5.652   5.039   9.198  0.1365  0.7569  0.6057
  294SER    HB1 4232   5.672   4.954   9.129  1.2540  0.9912  0.6143
  294SER    HB2 4233   5.714   5.025   9.289  0.4203  0.6667  0.4029
  294SER     OG 4234   5.685   5.163   9.137 -0.5099  0.3307 -0.6605
  294SER    HG1 4235   5.741   5.215   9.196  0.9561 -1.5752 -0.2816
  294SER      C 4236   5.412   5.083   9.146 -0.0157  0.0047 -0.0203
  294SER      O 4237   5.341   5.010   9.077 -0.2568 -0.1974  0.4325
  295LEU      N 4238   5.394   5.216   9.138  0.5452  0.0702 -0.2611
  295LEU     HN 4239   5.436   5.280   9.201 -1.6807  2.3883 -0.9518
  295LEU     CA 4240   5.306   5.283   9.047 -0.1910 -0.0240  0.3748
  295LEU     HA 4241   5.221   5.218   9.028  0.1724 -1.0574  2.0898
  295LEU     CB 4242   5.258   5.411   9.116 -0.3871  0.1195 -0.0238
  295LEU    HB1 4243   5.190   5.457   9.042 -0.6168 -1.2822 -0.7083
  295LEU    HB2 4244   5.348   5.476   9.124 -0.8249  0.7032  0.2704
  295LEU     CG 4245   5.206   5.394   9.260  0.2662 -0.1684  0.1816
  295LEU     HG 4246   5.269   5.340   9.334  1.5785 -0.1259 -0.8664
  295LEU    CD1 4247   5.203   5.534   9.325 -0.2535 -0.0137 -0.1695
  295LEU   HD11 4248   5.307   5.572   9.327  0.1083 -0.9463 -0.6938
  295LEU   HD12 4249   5.153   5.549   9.423  0.6938 -0.9965  0.4874
  295LEU   HD13 4250   5.140   5.604   9.267  0.1749  1.9295  1.5972
  295LEU    CD2 4251   5.072   5.320   9.256  0.1005  0.1328  0.1221
  295LEU   HD21 4252   5.089   5.216   9.221  0.7849  0.4113 -0.3840
  295LEU   HD22 4253   4.997   5.367   9.188 -0.7900 -1.1759  0.1534
  295LEU   HD23 4254   5.032   5.315   9.360 -0.3261  0.2698 -0.0315
  295LEU      C 4255   5.373   5.322   8.920 -0.3486 -0.0197  0.2918
  295LEU      O 4256   5.310   5.362   8.822  0.1232 -0.2515 -0.1135
  296GLU      N 4257   5.507   5.311   8.913 -0.3895 -0.1569 -0.3600
  296GLU     HN 4258   5.559   5.277   8.991 -0.1069 -1.2730 -1.0161
  296GLU     CA 4259   5.586   5.351   8.800  0.1431 -0.4980 -0.1120
  296GLU     HA 4260   5.572   5.458   8.792 -0.5884 -0.2921  2.6102
  296GLU     CB 4261   5.737   5.332   8.824  0.3016 -0.2389 -0.8895
  296GLU    HB1 4262   5.793   5.375   8.738  1.3714 -1.9454 -1.0864
  296GLU    HB2 4263   5.765   5.225   8.834  0.2735 -0.0520  1.7286
  296GLU     CG 4264   5.788   5.417   8.940 -0.3170 -0.5583 -0.3745
  296GLU    HG1 4265   5.727   5.410   9.033  0.4705  2.2739  0.4654
  296GLU    HG2 4266   5.793   5.522   8.904 -1.3870 -1.5652 -3.8540
  296GLU     CD 4267   5.934   5.379   8.963 -0.4710 -0.8216  0.2243
  296GLU    OE1 4268   5.994   5.296   8.890 -0.0660 -0.3399  0.0008
  296GLU    OE2 4269   5.995   5.430   9.060  0.0695 -0.4223 -0.3148
  296GLU      C 4270   5.553   5.278   8.675  0.3997 -0.0942 -0.4156
  296GLU      O 4271   5.539   5.331   8.565 -0.1025 -0.1844 -0.4005
  297ILE      N 4272   5.535   5.145   8.684 -0.2262 -0.0077 -0.3375
  297ILE     HN 4273   5.563   5.092   8.763 -2.2237 -1.5628 -0.5857
  297ILE     CA 4274   5.488   5.060   8.579  0.1539  0.0419 -0.5497
  297ILE     HA 4275   5.557   5.075   8.497  1.7040  0.4641  0.7854
  297ILE     CB 4276   5.484   4.915   8.620  0.1742  0.1638 -0.1141
  297ILE     HB 4277   5.389   4.874   8.661  1.6870 -2.0347  1.3850
  297ILE    CG2 4278   5.500   4.829   8.494 -0.1248 -0.0862  0.0157
  297ILE   HG21 4279   5.519   4.721   8.504 -2.5708 -0.5868 -0.1586
  297ILE   HG22 4280   5.578   4.864   8.422 -0.1905  0.2892  0.1240
  297ILE   HG23 4281   5.408   4.842   8.433  0.3188 -2.1128 -1.1589
  297ILE    CG1 4282   5.599   4.888   8.718 -0.1321  0.2612  0.2803
  297ILE   HG11 4283   5.699   4.936   8.703 -0.0472 -0.4157 -1.5549
  297ILE   HG12 4284   5.625   4.780   8.715  1.5183  0.4818  3.1389
  297ILE     CD 4285   5.549   4.897   8.862 -0.7707  0.0672  0.0755
  297ILE    HD1 4286   5.551   5.000   8.904  3.4208 -1.0115  3.1997
  297ILE    HD2 4287   5.619   4.838   8.925  0.4129 -0.2372 -1.4628
  297ILE    HD3 4288   5.445   4.862   8.878 -0.9008 -0.1525 -1.1782
  297ILE      C 4289   5.353   5.096   8.527  0.2002  0.4581 -0.3900
  297ILE      O 4290   5.346   5.100   8.404 -0.5749  0.2426 -0.3608
  298ALA      N 4291   5.248   5.118   8.608  0.4640  1.1429 -0.2354
  298ALA     HN 4292   5.256   5.092   8.704 -1.5766 -2.1155 -0.8150
  298ALA     CA 4293   5.116   5.155   8.568  0.1536  0.2845 -0.0308
  298ALA     HA 4294   5.076   5.075   8.508 -0.4821 -0.8353  1.8257
  298ALA     CB 4295   5.018   5.161   8.686  0.1650 -0.0678 -0.0038
  298ALA    HB1 4296   4.998   5.067   8.742 -0.4819  0.8675  1.3918
  298ALA    HB2 4297   4.921   5.210   8.663 -0.0014  0.2200  1.2325
  298ALA    HB3 4298   5.070   5.223   8.762 -0.9137  1.3779 -0.3842
  298ALA      C 4299   5.108   5.286   8.497  0.2232  0.2422 -0.1199
  298ALA      O 4300   5.031   5.296   8.402 -0.2068 -0.2814  0.1724
  299GLN      N 4301   5.185   5.389   8.536  0.3989  0.0785 -0.0331
  299GLN     HN 4302   5.264   5.374   8.595  2.4193  1.7514 -2.1324
  299GLN     CA 4303   5.190   5.515   8.468 -0.5392  0.3071  0.3059
  299GLN     HA 4304   5.085   5.540   8.459 -0.9458 -1.9395 -2.5917
  299GLN     CB 4305   5.272   5.618   8.547 -0.2128  0.6369 -0.4530
  299GLN    HB1 4306   5.271   5.714   8.492 -2.0604  1.2592  0.5615
  299GLN    HB2 4307   5.377   5.585   8.559 -0.8503 -1.0698  0.8230
  299GLN     CG 4308   5.231   5.646   8.692  0.3161 -0.8361 -0.0083
  299GLN    HG1 4309   5.262   5.752   8.699 -1.8872 -0.0917 -0.8802
  299GLN    HG2 4310   5.294   5.580   8.757  0.9694 -0.2496 -0.0317
  299GLN     CD 4311   5.084   5.630   8.728  0.1678  0.2562 -0.1050
  299GLN    OE1 4312   5.002   5.709   8.682 -0.2211 -0.0854 -0.0019
  299GLN    NE2 4313   5.049   5.532   8.816  0.4812  0.5220  0.3247
  299GLN   HE21 4314   4.964   5.545   8.866 -0.6221  1.0125 -1.5611
  299GLN   HE22 4315   5.110   5.453   8.821  1.8183  1.5559  1.1297
  299GLN      C 4316   5.233   5.500   8.326  0.1492  0.3114  0.5116
  299GLN      O 4317   5.175   5.558   8.236 -0.3131 -0.1478  0.5084
  300ILE      N 4318   5.332   5.412   8.299 -0.5492 -0.3312  0.0152
  300ILE     HN 4319   5.381   5.370   8.374  1.2802  0.6414 -0.5842
  300ILE     CA 4320   5.365   5.375   8.165 -0.3818 -0.3112  0.0496
  300ILE     HA 4321   5.375   5.472   8.119 -1.0430  0.0474  0.6563
  300ILE     CB 4322   5.500   5.312   8.153 -0.2279 -0.0051  0.1706
  300ILE     HB 4323   5.497   5.212   8.201  0.7389 -0.6532 -1.0496
  300ILE    CG2 4324   5.549   5.287   8.009  0.3978 -0.2264  0.4160
  300ILE   HG21 4325   5.474   5.216   7.968  1.4474 -2.6106  2.3654
  300ILE   HG22 4326   5.647   5.236   8.009 -0.4690 -1.9660 -0.3307
  300ILE   HG23 4327   5.557   5.380   7.948  3.4154  1.1045  2.6002
  300ILE    CG1 4328   5.607   5.389   8.233  0.1987  0.2199 -0.5971
  300ILE   HG11 4329   5.580   5.409   8.339  2.0091 -1.0429  0.1576
  300ILE   HG12 4330   5.616   5.489   8.186 -0.2585  0.1607 -0.8226
  300ILE     CD 4331   5.747   5.328   8.238  0.0486 -0.1127 -0.3692
  300ILE    HD1 4332   5.801   5.336   8.141  2.8641  1.4940  1.1863
  300ILE    HD2 4333   5.765   5.224   8.273  3.3403  0.6155  0.4348
  300ILE    HD3 4334   5.820   5.388   8.296 -0.4999  0.1111  0.1059
  300ILE      C 4335   5.257   5.299   8.096  0.3806 -0.7303 -0.6961
  300ILE      O 4336   5.222   5.326   7.981  0.0537  0.4773 -0.3201
  301SER      N 4337   5.192   5.204   8.165 -0.4604  0.4403  0.1510
  301SER     HN 4338   5.242   5.176   8.247  1.1182  0.8973 -0.6210
  301SER     CA 4339   5.088   5.117   8.119 -0.0226 -0.1397  0.2334
  301SER     HA 4340   5.132   5.059   8.040  0.7982  0.1856  0.4454
  301SER     CB 4341   5.043   5.013   8.223  0.2560 -0.3645  0.1294
  301SER    HB1 4342   4.976   4.940   8.173 -0.8059 -0.6031  1.8358
  301SER    HB2 4343   4.976   5.053   8.302 -0.3339  4.5644 -2.4847
  301SER     OG 4344   5.161   4.947   8.267  0.0897 -0.3919  0.5400
  301SER    HG1 4345   5.212   5.011   8.317  1.3063 -0.7122 -0.2518
  301SER      C 4346   4.972   5.191   8.060  0.2007  0.0871  0.0750
  301SER      O 4347   4.927   5.163   7.950 -0.4824 -0.7410  0.5575
  302GLN      N 4348   4.919   5.291   8.134  0.0139  0.0862 -0.0588
  302GLN     HN 4349   4.958   5.317   8.222 -1.7915  1.0104  0.5160
  302GLN     CA 4350   4.801   5.367   8.104 -0.0035  0.0516 -0.0841
  302GLN     HA 4351   4.724   5.294   8.085  1.1844 -0.8093 -1.8490
  302GLN     CB 4352   4.766   5.458   8.223 -0.2851  0.1813 -0.2649
  302GLN    HB1 4353   4.693   5.528   8.178  0.5177  0.7959 -0.6374
  302GLN    HB2 4354   4.860   5.501   8.263  1.4140 -1.5256 -2.2296
  302GLN     CG 4355   4.693   5.399   8.344 -0.2433  0.3209 -0.1702
  302GLN    HG1 4356   4.662   5.488   8.403  2.2544  0.4584  1.0650
  302GLN    HG2 4357   4.770   5.348   8.406  1.8449  2.5337 -0.7909
  302GLN     CD 4358   4.569   5.312   8.324 -0.0981  0.1287 -0.2366
  302GLN    OE1 4359   4.538   5.273   8.211  0.2123  0.3415 -0.3974
  302GLN    NE2 4360   4.483   5.293   8.427  0.3552 -0.4478  0.0481
  302GLN   HE21 4361   4.390   5.269   8.400  0.7122  1.2917 -3.3363
  302GLN   HE22 4362   4.516   5.323   8.516 -2.3362  0.6977  0.7702
  302GLN      C 4363   4.817   5.439   7.975  0.0164 -0.3840 -0.3254
  302GLN      O 4364   4.723   5.437   7.896 -0.4352 -0.3840  0.2036
  303TYR      N 4365   4.934   5.500   7.949 -0.3499  0.6079  0.3000
  303TYR     HN 4366   5.007   5.479   8.013 -0.5755  1.2179  0.7714
  303TYR     CA 4367   4.967   5.562   7.824 -0.2268 -0.3713 -0.1592
  303TYR     HA 4368   4.879   5.606   7.779  0.3754  0.9757 -0.0572
  303TYR     CB 4369   5.059   5.678   7.864 -0.1891 -0.4604  0.0197
  303TYR    HB1 4370   5.121   5.717   7.780  3.5958 -1.8947  1.9203
  303TYR    HB2 4371   5.133   5.653   7.943 -0.1293  0.7208  0.3609
  303TYR     CG 4372   4.983   5.792   7.921 -0.3408 -0.5586  0.0153
  303TYR    CD1 4373   4.935   5.887   7.834  0.9320  0.2519  0.1702
  303TYR    HD1 4374   4.958   5.875   7.729  1.0157 -0.0207  0.2179
  303TYR    CE1 4375   4.859   5.993   7.876  0.3498 -0.2985  0.5340
  303TYR    HE1 4376   4.813   6.073   7.819 -1.2409  1.0146  3.4202
  303TYR     CZ 4377   4.833   6.009   8.010  0.1215 -0.2912  0.4903
  303TYR     OH 4378   4.762   6.121   8.059  0.2222  0.0323 -0.0900
  303TYR     HH 4379   4.788   6.117   8.152  0.0563 -1.2096 -0.0819
  303TYR    CD2 4380   4.961   5.815   8.055 -0.4077 -0.3885 -0.0231
  303TYR    HD2 4381   4.997   5.749   8.133  1.0845 -1.7815 -1.7751
  303TYR    CE2 4382   4.886   5.920   8.101  0.1957 -0.1965  0.5408
  303TYR    HE2 4383   4.867   5.932   8.207  0.2033 -1.8000  0.7439
  303TYR      C 4384   5.016   5.470   7.717 -0.2886 -0.1848 -0.3486
  303TYR      O 4385   4.989   5.499   7.601 -0.5295 -0.6122 -0.3985
  304CYS      N 4386   5.071   5.349   7.738 -0.0950 -0.1174 -0.4562
  304CYS     HN 4387   5.100   5.335   7.832 -0.7298  1.3422 -0.0144
  304CYS     CA 4388   5.099   5.253   7.636  0.1395 -0.2877 -0.2320
  304CYS     HA 4389   5.132   5.308   7.549 -1.4101  1.5157  0.2687
  304CYS     CB 4390   5.211   5.154   7.674  0.0604 -0.2619  0.0744
  304CYS    HB1 4391   5.174   5.079   7.747 -2.0907 -0.9997 -1.6511
  304CYS    HB2 4392   5.289   5.221   7.716  1.2586 -0.6118 -1.4768
  304CYS     SG 4393   5.273   5.058   7.532 -0.4333  0.1971 -0.4635
  304CYS    HG1 4394   5.315   5.157   7.454  0.2745  0.0549 -0.2760
  304CYS      C 4395   4.974   5.195   7.578 -0.2021  0.4567 -0.2512
  304CYS      O 4396   4.963   5.176   7.457 -0.2650  0.0663 -0.1835
  305ASN      N 4397   4.871   5.163   7.658 -0.1162 -0.3063 -0.4412
  305ASN     HN 4398   4.884   5.188   7.754 -0.7025  0.2846 -0.5084
  305ASN     CA 4399   4.739   5.121   7.623 -0.1800 -0.2329 -0.2926
  305ASN     HA 4400   4.742   5.041   7.551 -0.2790  0.9044 -1.6047
  305ASN     CB 4401   4.662   5.085   7.751  0.4095 -0.3739  0.0252
  305ASN    HB1 4402   4.552   5.087   7.740  0.4450 -0.1163 -0.2943
  305ASN    HB2 4403   4.681   5.156   7.835 -0.3854 -1.0056  0.7565
  305ASN     CG 4404   4.706   4.952   7.812  0.2591 -0.4433 -0.0151
  305ASN    OD1 4405   4.783   4.879   7.750  0.1871 -0.3051 -0.2686
  305ASN    ND2 4406   4.642   4.911   7.925  0.0843 -0.2087 -0.0263
  305ASN   HD21 4407   4.560   4.962   7.951 -2.5413 -3.0896 -1.8664
  305ASN   HD22 4408   4.655   4.813   7.942 -2.0904 -0.2412  1.9654
  305ASN      C 4409   4.666   5.230   7.553 -0.2370  0.0707  0.2366
  305ASN      O 4410   4.595   5.198   7.458  0.1318  0.2251 -0.0964
  306LEU      N 4411   4.678   5.359   7.591 -0.1288  0.0514  0.2728
  306LEU     HN 4412   4.732   5.389   7.669 -0.7576 -0.1890  0.8101
  306LEU     CA 4413   4.613   5.458   7.511  0.3478  0.2379  0.1167
  306LEU     HA 4414   4.506   5.445   7.502  0.4639 -0.0904 -0.9108
  306LEU     CB 4415   4.627   5.585   7.596  0.1627  0.4090 -0.1076
  306LEU    HB1 4416   4.733   5.611   7.577  0.1592  0.8589  0.4455
  306LEU    HB2 4417   4.624   5.555   7.702  0.4088  2.6767  0.6037
  306LEU     CG 4418   4.536   5.702   7.553 -0.2162  0.0773 -0.2230
  306LEU     HG 4419   4.531   5.718   7.443 -0.7898 -0.1037 -0.2244
  306LEU    CD1 4420   4.395   5.683   7.610  0.0664 -0.0484  0.4386
  306LEU   HD11 4421   4.390   5.641   7.713 -3.0598  0.1013  0.4255
  306LEU   HD12 4422   4.332   5.632   7.534 -0.5486  1.1732  0.1071
  306LEU   HD13 4423   4.357   5.787   7.615 -0.6373 -0.2382 -0.5800
  306LEU    CD2 4424   4.587   5.835   7.611  0.5360 -0.0862 -0.4841
  306LEU   HD21 4425   4.689   5.864   7.579  0.1191  2.7689  0.4269
  306LEU   HD22 4426   4.589   5.828   7.721  1.2538 -0.3342 -0.5122
  306LEU   HD23 4427   4.507   5.913   7.603  1.0410  0.7022  1.6054
  306LEU      C 4428   4.670   5.463   7.373  0.1355 -1.1418 -0.0352
  306LEU      O 4429   4.600   5.502   7.279  0.5900  0.1841  0.1546
  307VAL      N 4430   4.800   5.431   7.358  0.5144  0.0494  0.5739
  307VAL     HN 4431   4.853   5.411   7.440 -0.0225  0.5485  1.0512
  307VAL     CA 4432   4.859   5.417   7.229 -0.2657 -0.1829  0.2358
  307VAL     HA 4433   4.822   5.501   7.172  2.2676  0.6993 -0.2234
  307VAL     CB 4434   5.008   5.431   7.220 -0.3697  0.6099 -0.3969
  307VAL     HB 4435   5.045   5.361   7.298 -2.8393 -0.8004 -0.3988
  307VAL    CG1 4436   5.075   5.390   7.087 -0.6967  0.0602 -0.3974
  307VAL   HG11 4437   5.046   5.287   7.058 -1.6919  0.5005 -1.0225
  307VAL   HG12 4438   5.185   5.386   7.099 -0.6720 -0.1296 -0.6842
  307VAL   HG13 4439   5.046   5.451   6.999  0.9915 -0.2195 -1.1846
  307VAL    CG2 4440   5.035   5.577   7.260  0.1891  0.4980 -0.3579
  307VAL   HG21 4441   5.144   5.590   7.242  0.2965  3.1001  1.7096
  307VAL   HG22 4442   5.016   5.597   7.367  1.2192  0.2302 -0.1126
  307VAL   HG23 4443   4.984   5.645   7.189  0.4658 -0.4290 -1.4930
  307VAL      C 4444   4.809   5.299   7.152  0.1662 -0.2108 -0.0055
  307VAL      O 4445   4.793   5.310   7.030 -0.1704  0.0176  0.0578
  308SER      N 4446   4.786   5.185   7.219 -0.7526  0.3322  0.6139
  308SER     HN 4447   4.802   5.184   7.318  1.3449  1.7080  0.3498
  308SER     CA 4448   4.742   5.067   7.152  0.1381  0.2850  0.0994
  308SER     HA 4449   4.807   5.042   7.070 -0.0467  0.6959 -0.1755
  308SER     CB 4450   4.732   4.950   7.252  0.4390  0.2788  0.1258
  308SER    HB1 4451   4.698   4.861   7.194 -0.7496  0.9830 -0.2841
  308SER    HB2 4452   4.652   4.979   7.324 -0.1094 -0.5829 -0.1139
  308SER     OG 4453   4.850   4.922   7.326  0.1965 -0.7296  0.1462
  308SER    HG1 4454   4.888   5.005   7.356 -1.2942 -0.5548  1.7180
  308SER      C 4455   4.607   5.091   7.094 -0.0971 -0.6671  0.2243
  308SER      O 4456   4.585   5.058   6.978 -0.3403  0.5447 -0.0921
  309PHE      N 4457   4.519   5.156   7.172 -0.1316 -0.4145 -0.0229
  309PHE     HN 4458   4.552   5.188   7.260 -1.2810  1.4493 -0.2084
  309PHE     CA 4459   4.380   5.174   7.144 -0.1196 -0.0102  0.1588
  309PHE     HA 4460   4.335   5.077   7.127  1.7566 -0.7873 -0.6218
  309PHE     CB 4461   4.314   5.248   7.262 -0.0024 -0.2562  0.3820
  309PHE    HB1 4462   4.367   5.344   7.284  1.0813 -0.7931  0.2116
  309PHE    HB2 4463   4.320   5.195   7.359  0.1172 -0.4566  0.2661
  309PHE     CG 4464   4.171   5.287   7.250  0.0480 -0.1752  0.0246
  309PHE    CD1 4465   4.132   5.418   7.240  0.3358 -0.1125 -0.3159
  309PHE    HD1 4466   4.210   5.494   7.240  1.5995 -1.2937  1.6706
  309PHE    CE1 4467   3.998   5.447   7.241  0.3664  0.0650  0.6324
  309PHE    HE1 4468   3.964   5.547   7.222 -0.4444 -0.0587  1.3339
  309PHE     CZ 4469   3.902   5.349   7.253  0.3744 -0.1380 -0.7128
  309PHE     HZ 4470   3.797   5.368   7.236  0.7902  2.0588 -1.0276
  309PHE    CD2 4471   4.075   5.188   7.255  0.0091 -0.1009  0.8347
  309PHE    HD2 4472   4.103   5.085   7.271  1.0074 -0.4031 -2.2381
  309PHE    CE2 4473   3.940   5.217   7.259 -0.0755 -0.2648 -0.5361
  309PHE    HE2 4474   3.875   5.131   7.255 -1.0538  0.4739 -0.6920
  309PHE      C 4475   4.360   5.246   7.015  0.4439 -1.0768 -0.5337
  309PHE      O 4476   4.282   5.207   6.928  0.5217 -0.7785 -0.7370
  310VAL      N 4477   4.438   5.350   6.982 -0.2133 -0.3853  0.0704
  310VAL     HN 4478   4.499   5.383   7.053  0.0949  0.5547 -0.5950
  310VAL     CA 4479   4.440   5.413   6.853 -0.1950  0.0076  0.2610
  310VAL     HA 4480   4.335   5.426   6.832  0.6159  0.2186 -4.8690
  310VAL     CB 4481   4.508   5.547   6.855  0.0332 -0.1046  0.1128
  310VAL     HB 4482   4.615   5.533   6.882  0.5928  2.0203 -0.7772
  310VAL    CG1 4483   4.503   5.623   6.721  0.1308  0.0969  0.2237
  310VAL   HG11 4484   4.398   5.649   6.696  0.5694  1.8775  0.0829
  310VAL   HG12 4485   4.545   5.561   6.639 -2.1668 -1.9976  0.5034
  310VAL   HG13 4486   4.562   5.717   6.719  1.4846 -0.6256  2.1767
  310VAL    CG2 4487   4.451   5.645   6.959  0.0276  0.2233 -0.1970
  310VAL   HG21 4488   4.342   5.666   6.951 -0.1571 -0.4463  0.4826
  310VAL   HG22 4489   4.517   5.735   6.955 -0.4048  0.5152 -0.8804
  310VAL   HG23 4490   4.458   5.608   7.063 -2.0842  0.0599 -0.0691
  310VAL      C 4491   4.490   5.328   6.742  0.1541 -0.1199  0.5131
  310VAL      O 4492   4.435   5.315   6.633  0.5833 -0.3972  0.3266
  311LEU      N 4493   4.595   5.248   6.769  0.0206 -0.2790  0.5731
  311LEU     HN 4494   4.619   5.228   6.863 -1.1416 -2.1518  0.5057
  311LEU     CA 4495   4.664   5.176   6.666 -0.0645 -0.0050  0.3213
  311LEU     HA 4496   4.681   5.246   6.586 -0.7341  1.6319  1.5429
  311LEU     CB 4497   4.797   5.123   6.720 -0.0327 -0.0095  0.2419
  311LEU    HB1 4498   4.828   5.056   6.637  0.4062  1.3057 -0.6692
  311LEU    HB2 4499   4.782   5.070   6.817  2.0346 -0.5180  0.3297
  311LEU     CG 4500   4.911   5.226   6.726 -0.0003 -0.0295 -0.0279
  311LEU     HG 4501   4.876   5.299   6.802  2.2978  1.2120 -0.0735
  311LEU    CD1 4502   5.031   5.166   6.801  0.0355  0.6557  0.4667
  311LEU   HD11 4503   5.008   5.148   6.909 -2.3133  3.1363  0.4907
  311LEU   HD12 4504   5.118   5.235   6.800  0.1360  0.6135 -2.4827
  311LEU   HD13 4505   5.065   5.076   6.746  1.8410  0.4078  1.8704
  311LEU    CD2 4506   4.954   5.287   6.591  0.6077 -0.0734  0.1417
  311LEU   HD21 4507   4.895   5.378   6.567  0.9555 -0.0559 -0.6672
  311LEU   HD22 4508   4.961   5.212   6.509 -1.1597  0.8415 -0.9120
  311LEU   HD23 4509   5.055   5.331   6.604  0.7013 -0.4219  0.6579
  311LEU      C 4510   4.585   5.057   6.623 -0.4516  0.1919  0.4760
  311LEU      O 4511   4.589   5.008   6.511 -0.9692 -0.1029  0.5857
  312PHE      N 4512   4.504   4.997   6.712 -0.8069  0.1934  0.1575
  312PHE     HN 4513   4.515   5.015   6.810 -0.5657  2.0105 -0.1693
  312PHE     CA 4514   4.409   4.896   6.679 -0.4426 -0.1958  0.2865
  312PHE     HA 4515   4.470   4.823   6.628  0.8637 -0.3677  1.9847
  312PHE     CB 4516   4.369   4.843   6.818 -0.1493  0.1291  0.4955
  312PHE    HB1 4517   4.319   4.924   6.876 -2.2545  0.5629 -1.7431
  312PHE    HB2 4518   4.462   4.816   6.872 -0.2193  1.5829  1.4017
  312PHE     CG 4519   4.277   4.727   6.808 -0.3254  0.2813  0.3232
  312PHE    CD1 4520   4.334   4.609   6.767 -0.5521  0.3674 -0.2540
  312PHE    HD1 4521   4.434   4.620   6.730 -0.9199  3.1063 -0.5842
  312PHE    CE1 4522   4.274   4.484   6.772  0.8038 -0.2816  0.2958
  312PHE    HE1 4523   4.323   4.401   6.724  0.5284  0.1057 -0.6959
  312PHE     CZ 4524   4.150   4.485   6.829  0.6406  0.6081 -0.0421
  312PHE     HZ 4525   4.095   4.392   6.835  1.0814  0.3141 -0.4887
  312PHE    CD2 4526   4.151   4.722   6.862 -0.2563  0.4371  0.5012
  312PHE    HD2 4527   4.107   4.814   6.898  0.2145  1.3001 -1.0564
  312PHE    CE2 4528   4.087   4.600   6.869 -0.1428  0.3197 -0.4222
  312PHE    HE2 4529   3.998   4.593   6.930  0.7365 -0.7800  0.7725
  312PHE      C 4530   4.306   4.928   6.576 -0.1760  0.1459  0.1204
  312PHE      O 4531   4.272   4.852   6.485  0.0828  0.7478 -0.4826
  313TYR      N 4532   4.244   5.047   6.583 -0.2296  0.1090  0.2963
  313TYR     HN 4533   4.271   5.120   6.645 -0.9669 -0.6284  1.5337
  313TYR     CA 4534   4.137   5.087   6.497 -0.0339 -0.1731 -0.0798
  313TYR     HA 4535   4.073   5.004   6.472  0.7194 -0.6416 -0.4774
  313TYR     CB 4536   4.047   5.194   6.559  0.3917  0.0635  0.1390
  313TYR    HB1 4537   3.961   5.204   6.489  0.9074 -2.5890 -0.9761
  313TYR    HB2 4538   4.095   5.290   6.588 -1.0971  0.4702  1.4043
  313TYR     CG 4539   3.982   5.137   6.680 -0.1306 -0.1460 -0.2357
  313TYR    CD1 4540   3.920   5.014   6.677  0.1914 -0.3273  0.3196
  313TYR    HD1 4541   3.897   4.964   6.584 -0.9585  0.1352  0.3380
  313TYR    CE1 4542   3.895   4.947   6.795 -0.3281  0.2133  0.5240
  313TYR    HE1 4543   3.849   4.850   6.792  1.7195 -0.8275  0.8190
  313TYR     CZ 4544   3.919   5.013   6.913  0.3205  0.1155  0.4494
  313TYR     OH 4545   3.889   4.945   7.033 -0.3362 -0.3198  0.0455
  313TYR     HH 4546   3.851   4.862   7.003  0.4623 -1.6334  2.3988
  313TYR    CD2 4547   3.996   5.202   6.801  0.1679 -0.4662 -0.0981
  313TYR    HD2 4548   4.041   5.300   6.805 -0.7051 -0.1026  1.8122
  313TYR    CE2 4549   3.957   5.145   6.919  0.1744  0.1698  0.2133
  313TYR    HE2 4550   3.971   5.203   7.009  0.4591  0.3947  0.0239
  313TYR      C 4551   4.200   5.132   6.370 -0.4421  0.1439 -0.1715
  313TYR      O 4552   4.154   5.124   6.256 -0.4307  0.0633 -0.1711
  314LEU      N 4553   4.319   5.193   6.382 -0.3585  0.0337 -0.4163
  314LEU     HN 4554   4.369   5.205   6.468  1.5046 -0.5831 -1.3485
  314LEU     CA 4555   4.403   5.229   6.272 -0.0017  0.1577 -0.1071
  314LEU     HA 4556   4.350   5.293   6.203  1.6993  0.3117 -1.3384
  314LEU     CB 4557   4.528   5.305   6.321  0.2133 -0.2709  0.0215
  314LEU    HB1 4558   4.599   5.246   6.381 -0.0955  0.2514  0.9166
  314LEU    HB2 4559   4.485   5.388   6.381  1.9722  2.7225 -2.5088
  314LEU     CG 4560   4.622   5.357   6.211  0.5708  0.1912  0.5393
  314LEU     HG 4561   4.657   5.273   6.146  0.8166 -0.2346  1.2118
  314LEU    CD1 4562   4.558   5.464   6.120 -0.0479 -0.2384  0.4620
  314LEU   HD11 4563   4.498   5.413   6.042  0.7016 -0.8591  0.2715
  314LEU   HD12 4564   4.644   5.513   6.069 -0.7171 -0.8485 -1.3412
  314LEU   HD13 4565   4.511   5.542   6.183  0.6178  0.1968  0.4354
  314LEU    CD2 4566   4.743   5.422   6.279  0.2085  1.1370  0.2986
  314LEU   HD21 4567   4.786   5.359   6.359 -1.5481 -0.5291 -0.0017
  314LEU   HD22 4568   4.713   5.520   6.321  0.7842  0.9165  1.2580
  314LEU   HD23 4569   4.823   5.459   6.210  2.9206  1.6474  3.4447
  314LEU      C 4570   4.439   5.118   6.180  0.1697  0.0272  0.1168
  314LEU      O 4571   4.427   5.128   6.058 -0.1587  0.0360  0.1489
  315SER      N 4572   4.483   5.003   6.235 -0.2847  0.1459  0.7413
  315SER     HN 4573   4.503   5.000   6.333  0.4165  0.7621  0.6198
  315SER     CA 4574   4.509   4.877   6.172 -0.5039  0.2586  0.4221
  315SER     HA 4575   4.587   4.908   6.104 -2.0994 -0.2035 -1.7364
  315SER     CB 4576   4.554   4.766   6.268  0.2786  0.1172 -0.0966
  315SER    HB1 4577   4.461   4.732   6.320  0.2229 -0.8032 -0.7620
  315SER    HB2 4578   4.633   4.804   6.335  0.8448 -0.9266 -0.1400
  315SER     OG 4579   4.596   4.647   6.202  0.2083 -0.0145  0.0920
  315SER    HG1 4580   4.654   4.605   6.266  2.2070  1.4109 -0.6852
  315SER      C 4581   4.400   4.822   6.087  0.1786 -0.8267  0.2320
  315SER      O 4582   4.424   4.799   5.969 -0.1764  0.0540 -0.0195
  316ALA      N 4583   4.276   4.814   6.140  0.1328 -0.1118  0.2476
  316ALA     HN 4584   4.275   4.836   6.237  1.5627  1.2209  0.0081
  316ALA     CA 4585   4.153   4.789   6.072  0.1685 -0.0681  0.1648
  316ALA     HA 4586   4.166   4.696   6.018  0.2649  1.8770 -3.4265
  316ALA     CB 4587   4.031   4.774   6.165 -0.1191  0.5181 -0.1134
  316ALA    HB1 4588   4.046   4.707   6.251 -1.6291  0.4426  0.1202
  316ALA    HB2 4589   3.945   4.741   6.103 -0.4619  0.5213  0.3609
  316ALA    HB3 4590   3.999   4.867   6.216 -1.9145  0.3866 -0.9213
  316ALA      C 4591   4.115   4.888   5.968  0.5081 -0.2679 -0.1541
  316ALA      O 4592   4.051   4.860   5.867  0.1967 -0.3110  0.0554
  317ALA      N 4593   4.154   5.016   5.981 -0.2971  0.0213 -0.4638
  317ALA     HN 4594   4.189   5.051   6.068 -0.0601 -1.2179 -0.0366
  317ALA     CA 4595   4.150   5.111   5.874 -0.2725  0.2282 -0.2830
  317ALA     HA 4596   4.063   5.083   5.817  0.5624 -2.4397 -0.4071
  317ALA     CB 4597   4.119   5.246   5.940  0.0556 -0.2404  0.8500
  317ALA    HB1 4598   4.017   5.244   5.985  0.5348 -0.5932  1.9771
  317ALA    HB2 4599   4.119   5.326   5.864  1.0116 -1.3315 -0.3315
  317ALA    HB3 4600   4.185   5.278   6.024 -0.1607 -0.6098  1.1656
  317ALA      C 4601   4.253   5.117   5.767 -0.1067  0.0423 -0.1361
  317ALA      O 4602   4.215   5.143   5.652 -0.1048 -0.1960 -0.1903
  318ILE      N 4603   4.380   5.080   5.792 -0.2075 -0.3081 -0.1334
  318ILE     HN 4604   4.404   5.058   5.886  0.4099  2.2189  0.3782
  318ILE     CA 4605   4.479   5.061   5.690 -0.0646  0.6760 -0.1901
  318ILE     HA 4606   4.500   5.152   5.636 -1.1543  1.5909  0.8656
  318ILE     CB 4607   4.610   5.031   5.756 -0.1729  0.1881 -0.1905
  318ILE     HB 4608   4.596   4.948   5.829 -1.6836  1.9730  1.6681
  318ILE    CG2 4609   4.717   4.990   5.653 -0.4630  0.8872 -0.7791
  318ILE   HG21 4610   4.814   4.960   5.699 -0.6855  0.1519 -0.7712
  318ILE   HG22 4611   4.731   5.083   5.595 -0.6959  3.3621  2.8120
  318ILE   HG23 4612   4.694   4.905   5.586 -1.7169  1.0987 -0.6353
  318ILE    CG1 4613   4.667   5.155   5.826 -0.1610 -0.0552  0.2407
  318ILE   HG11 4614   4.585   5.192   5.890  0.9639  2.3459  0.4315
  318ILE   HG12 4615   4.698   5.235   5.754 -0.2481 -0.5817 -0.3894
  318ILE     CD 4616   4.787   5.125   5.916  0.1042 -0.3303 -0.1969
  318ILE    HD1 4617   4.873   5.140   5.849 -1.7180  0.4783 -2.4882
  318ILE    HD2 4618   4.786   5.017   5.944  0.7382 -0.6132 -1.2305
  318ILE    HD3 4619   4.807   5.187   6.006 -0.5739 -2.4163  1.5027
  318ILE      C 4620   4.449   4.952   5.593  0.0705  0.3824  0.0961
  318ILE      O 4621   4.472   4.963   5.473  0.7353 -0.4242  0.1383
  319ASN      N 4622   4.398   4.836   5.638  0.5494  0.1442  0.0360
  319ASN     HN 4623   4.390   4.817   5.735 -0.1605 -2.2082 -0.3971
  319ASN     CA 4624   4.381   4.712   5.567 -0.0846  0.5620 -0.5579
  319ASN     HA 4625   4.479   4.684   5.531  0.6198  1.5551  0.4990
  319ASN     CB 4626   4.325   4.616   5.673  0.6633 -0.3234 -0.9550
  319ASN    HB1 4627   4.269   4.528   5.633 -1.1790 -0.3189  1.3650
  319ASN    HB2 4628   4.248   4.673   5.729  0.3480 -1.2220 -0.4414
  319ASN     CG 4629   4.434   4.564   5.765 -0.1516 -0.0692  0.1802
  319ASN    OD1 4630   4.554   4.573   5.739 -0.0307 -0.0600  0.7165
  319ASN    ND2 4631   4.396   4.495   5.876  0.1153 -0.1593  0.2186
  319ASN   HD21 4632   4.460   4.487   5.953 -1.5190  1.5411  1.8711
  319ASN   HD22 4633   4.298   4.477   5.889  0.6218 -2.2723  1.6267
  319ASN      C 4634   4.290   4.717   5.449 -0.2202 -0.4439 -0.5050
  319ASN      O 4635   4.325   4.651   5.352  0.2796 -0.4530 -0.3252
  320PRO      N 4636   4.178   4.781   5.433 -0.2745 -0.3821  0.0785
  320PRO     CD 4637   4.093   4.842   5.534  0.0258  0.1445  0.0193
  320PRO    HD1 4638   4.154   4.907   5.601 -0.4529  1.4367 -0.7546
  320PRO    HD2 4639   4.048   4.756   5.587 -1.0873 -2.0842 -4.1370
  320PRO     CA 4640   4.112   4.783   5.306  0.0185 -0.7985 -0.0823
  320PRO     HA 4641   4.110   4.691   5.249  0.2487 -0.6090 -0.4089
  320PRO     CB 4642   3.974   4.838   5.341  0.3146  0.1954 -0.4251
  320PRO    HB1 4643   3.917   4.747   5.368  1.2797  0.6718  4.0717
  320PRO    HB2 4644   3.912   4.897   5.271 -0.2038  1.9497  1.4001
  320PRO     CG 4645   3.985   4.928   5.466 -0.0094 -0.0727 -0.2014
  320PRO    HG1 4646   4.022   5.024   5.423 -0.4581 -0.1683 -0.8218
  320PRO    HG2 4647   3.895   4.955   5.525  0.6173  1.9875 -0.1168
  320PRO      C 4648   4.175   4.882   5.213  0.0237 -0.5036  0.2316
  320PRO      O 4649   4.123   4.899   5.103  0.4591 -0.0602  0.0919
  321ILE      N 4650   4.285   4.951   5.249 -0.1529 -0.1048  0.0138
  321ILE     HN 4651   4.327   4.952   5.339  0.4204  1.1335 -0.2451
  321ILE     CA 4652   4.342   5.058   5.174  0.1214 -0.0466  0.3041
  321ILE     HA 4653   4.282   5.088   5.089  1.1451  2.0381  0.2333
  321ILE     CB 4654   4.366   5.179   5.259 -0.0961  0.2043  0.0143
  321ILE     HB 4655   4.451   5.162   5.329  0.0999 -1.4374 -0.5731
  321ILE    CG2 4656   4.412   5.308   5.188  0.5702  0.0851  0.2192
  321ILE   HG21 4657   4.337   5.335   5.111  0.0563  1.9943  1.3177
  321ILE   HG22 4658   4.506   5.292   5.131 -1.4483  0.3313 -3.4230
  321ILE   HG23 4659   4.429   5.397   5.252  1.1223  0.5376 -0.5443
  321ILE    CG1 4660   4.244   5.207   5.349 -0.0160  0.3036  0.0941
  321ILE   HG11 4661   4.268   5.291   5.417 -2.4364  0.4939  0.8067
  321ILE   HG12 4662   4.220   5.123   5.418  2.5795 -0.2968  0.3678
  321ILE     CD 4663   4.116   5.225   5.268  0.2990 -0.0403 -0.4961
  321ILE    HD1 4664   4.026   5.232   5.333  0.4060  1.7301 -0.4816
  321ILE    HD2 4665   4.085   5.139   5.205 -0.3751 -0.6977  0.6962
  321ILE    HD3 4666   4.125   5.316   5.206 -0.1422  1.9058  2.0916
  321ILE      C 4667   4.469   5.012   5.110 -0.0560 -0.4521  0.2389
  321ILE      O 4668   4.472   4.999   4.987 -0.3354 -0.0531  0.1844
  322LEU      N 4669   4.578   4.974   5.178  0.1106 -0.1589  0.1422
  322LEU     HN 4670   4.577   4.975   5.278  3.0936  1.0671  0.2660
  322LEU     CA 4671   4.706   4.939   5.123 -0.0379 -0.0346 -0.2895
  322LEU     HA 4672   4.728   5.028   5.066 -0.3030  0.1528 -0.1049
  322LEU     CB 4673   4.810   4.916   5.233 -0.5003 -0.0882  0.1449
  322LEU    HB1 4674   4.911   4.888   5.196 -0.6186  0.1657 -0.3797
  322LEU    HB2 4675   4.788   4.832   5.303  2.5436 -1.3554 -0.2693
  322LEU     CG 4676   4.855   5.039   5.315 -0.4559  0.0927 -0.1457
  322LEU     HG 4677   4.765   5.083   5.363 -0.4024 -0.0062  0.0484
  322LEU    CD1 4678   4.959   4.992   5.418 -0.2877  0.3073 -0.2170
  322LEU   HD11 4679   5.057   4.966   5.372 -0.8645 -1.4314 -0.5241
  322LEU   HD12 4680   4.929   4.915   5.492 -1.3292  0.1681 -0.7665
  322LEU   HD13 4681   4.980   5.083   5.478  0.7006 -1.1761  1.7842
  322LEU    CD2 4682   4.912   5.142   5.217  0.1387 -0.1999 -0.1115
  322LEU   HD21 4683   5.004   5.105   5.166  0.5672  0.5303  0.1188
  322LEU   HD22 4684   4.944   5.232   5.274 -0.7668 -0.3298  0.6328
  322LEU   HD23 4685   4.836   5.170   5.141 -1.0892  0.9487  1.4675
  322LEU      C 4686   4.712   4.827   5.026  0.5219 -0.6190  0.4142
  322LEU      O 4687   4.795   4.822   4.936  0.2727 -0.3344  0.1670
  323TYR      N 4688   4.619   4.730   5.036 -0.0645 -0.0545  0.4709
  323TYR     HN 4689   4.560   4.736   5.117 -0.7430  0.5499 -0.0581
  323TYR     CA 4690   4.600   4.608   4.965 -0.4083  0.0450  0.3883
  323TYR     HA 4691   4.695   4.592   4.918  0.0947 -2.0811  1.9813
  323TYR     CB 4692   4.553   4.492   5.054 -0.4043 -0.5290 -0.3481
  323TYR    HB1 4693   4.550   4.396   4.997  2.4792 -1.1512  0.4104
  323TYR    HB2 4694   4.455   4.522   5.097 -0.1033 -1.6023  1.1564
  323TYR     CG 4695   4.654   4.454   5.156  0.0398  0.5270 -0.3929
  323TYR    CD1 4696   4.768   4.382   5.132 -0.3122 -0.4961  0.8984
  323TYR    HD1 4697   4.788   4.369   5.027 -0.9044 -1.2499  0.8754
  323TYR    CE1 4698   4.861   4.351   5.229  0.4005  0.2255  0.4605
  323TYR    HE1 4699   4.961   4.317   5.208  0.5363  0.1263  1.2341
  323TYR     CZ 4700   4.821   4.365   5.360 -0.1348 -0.2802  0.3563
  323TYR     OH 4701   4.911   4.326   5.461  0.4450  0.4734  0.1414
  323TYR     HH 4702   4.900   4.375   5.542 -0.1474  0.9258 -0.2114
  323TYR    CD2 4703   4.621   4.470   5.289  0.3719  0.1078 -0.2595
  323TYR    HD2 4704   4.523   4.509   5.311 -1.1458 -3.7939  0.6735
  323TYR    CE2 4705   4.703   4.428   5.391  0.1631  0.4473  0.0476
  323TYR    HE2 4706   4.669   4.438   5.494 -1.5638  0.2218 -0.4674
  323TYR      C 4707   4.510   4.626   4.847 -0.4467 -0.1269  0.3901
  323TYR      O 4708   4.492   4.541   4.761  0.5637 -0.1653  0.2004
  324ASN      N 4709   4.457   4.749   4.833  0.3109  0.1473 -0.2198
  324ASN     HN 4710   4.491   4.818   4.897  1.5592 -1.5329  1.0217
  324ASN     CA 4711   4.364   4.782   4.730  0.3522  0.1384 -0.2611
  324ASN     HA 4712   4.363   4.706   4.654  2.8981  0.0210 -0.2390
  324ASN     CB 4713   4.223   4.807   4.789  0.1732 -0.1132 -0.5781
  324ASN    HB1 4714   4.151   4.853   4.717 -0.4649 -1.2039 -0.6573
  324ASN    HB2 4715   4.223   4.874   4.878  3.5993  0.4240 -0.8323
  324ASN     CG 4716   4.163   4.669   4.811  1.4209 -0.5699  0.0704
  324ASN    OD1 4717   4.106   4.609   4.720 -0.0828  0.1192  0.5258
  324ASN    ND2 4718   4.188   4.602   4.927 -0.0943 -0.4036  0.5217
  324ASN   HD21 4719   4.132   4.520   4.937  1.0865 -1.2962  0.1406
  324ASN   HD22 4720   4.218   4.659   5.003 -1.6756  1.4328 -0.1614
  324ASN      C 4721   4.397   4.901   4.647  0.4015 -0.0227 -0.4734
  324ASN      O 4722   4.323   4.944   4.559  0.0435 -0.3094 -0.3152
  325ILE      N 4723   4.514   4.962   4.674  0.4188 -0.2479 -0.0356
  325ILE     HN 4724   4.569   4.930   4.751  0.0024 -0.8580  0.0164
  325ILE     CA 4725   4.552   5.089   4.620 -0.3157 -0.1520 -0.3334
  325ILE     HA 4726   4.465   5.147   4.593 -0.4962 -1.4953 -2.9767
  325ILE     CB 4727   4.626   5.164   4.726 -0.2600 -0.0253 -0.4621
  325ILE     HB 4728   4.563   5.150   4.816 -2.7595  1.3350 -1.9001
  325ILE    CG2 4729   4.766   5.104   4.750 -0.5242 -0.4185  0.1058
  325ILE   HG21 4730   4.775   4.995   4.730  1.9598  0.1938 -2.8612
  325ILE   HG22 4731   4.802   5.116   4.854 -1.8459 -0.2085  0.5685
  325ILE   HG23 4732   4.843   5.149   4.684  2.5840 -0.5718  3.3560
  325ILE    CG1 4733   4.635   5.316   4.702  0.7678  0.0335  0.2249
  325ILE   HG11 4734   4.539   5.356   4.663  2.2224  1.7148 -1.8739
  325ILE   HG12 4735   4.711   5.339   4.624 -0.2450 -2.5870 -1.6799
  325ILE     CD 4736   4.652   5.400   4.829 -0.3927  0.0446  0.3859
  325ILE    HD1 4737   4.742   5.368   4.886 -0.4399 -0.7055  0.0605
  325ILE    HD2 4738   4.565   5.383   4.896  0.5549 -1.9110  1.2333
  325ILE    HD3 4739   4.653   5.507   4.800 -0.4081 -0.5755 -2.1334
  325ILE      C 4740   4.632   5.075   4.495 -0.2211 -0.2238 -0.2660
  325ILE      O 4741   4.644   5.170   4.418  0.2768 -0.1010 -0.0377
  326MET      N 4742   4.683   4.953   4.472  0.5061  0.0066  0.0800
  326MET     HN 4743   4.655   4.876   4.529  0.2303  0.7666  1.0041
  326MET     CA 4744   4.768   4.915   4.364  0.3599 -0.3046  0.0716
  326MET     HA 4745   4.823   4.994   4.315  0.7452 -0.1222  0.7825
  326MET     CB 4746   4.871   4.814   4.419  0.4009 -0.2965  0.0125
  326MET    HB1 4747   4.923   4.767   4.333  1.0266  1.2087 -0.4684
  326MET    HB2 4748   4.821   4.736   4.479 -2.5360  1.0348 -0.5426
  326MET     CG 4749   4.966   4.890   4.512 -0.8086  0.8670  0.3374
  326MET    HG1 4750   5.033   4.812   4.554 -1.6468 -0.7692 -1.2226
  326MET    HG2 4751   4.910   4.939   4.595 -1.3770  1.6980 -0.5195
  326MET     SD 4752   5.062   5.023   4.435  0.3515 -0.0414  0.1670
  326MET     CE 4753   5.159   4.901   4.342  0.3910  0.1378 -0.0296
  326MET    HE1 4754   5.211   4.837   4.417  1.1408 -1.3247 -1.7207
  326MET    HE2 4755   5.248   4.944   4.291  1.5743  0.4307  2.1928
  326MET    HE3 4756   5.103   4.844   4.265 -0.5312 -0.0883  0.7858
  326MET      C 4757   4.689   4.864   4.248  0.4629 -0.4865  0.0790
  326MET      O 4758   4.735   4.844   4.136  0.3434 -0.1176 -0.0376
  327SER      N 4759   4.562   4.827   4.273  0.3064 -0.0712 -0.0833
  327SER     HN 4760   4.521   4.849   4.361  0.2928  0.6370 -0.2614
  327SER     CA 4761   4.480   4.759   4.178  0.3583 -0.0980 -0.1106
  327SER     HA 4762   4.539   4.711   4.102 -0.6305 -0.3757 -0.7262
  327SER     CB 4763   4.368   4.673   4.240  0.4359 -0.2507 -0.1804
  327SER    HB1 4764   4.297   4.737   4.296  0.7358 -0.5302  0.5252
  327SER    HB2 4765   4.419   4.595   4.301 -0.1427 -0.7090 -0.2648
  327SER     OG 4766   4.286   4.606   4.145 -0.2791  0.1864  0.1235
  327SER    HG1 4767   4.274   4.517   4.180 -1.4978  0.3281  0.1251
  327SER      C 4768   4.408   4.859   4.094  0.3387  0.1579  0.2073
  327SER      O 4769   4.326   4.940   4.137 -0.3111 -0.2663 -0.2199
  328LYS      N 4770   4.422   4.858   3.960 -0.3226  0.2388  0.1342
  328LYS     HN 4771   4.489   4.797   3.918 -0.1913  0.4642  0.0170
  328LYS     CA 4772   4.341   4.934   3.870  0.0583 -0.2894 -0.6680
  328LYS     HA 4773   4.306   5.025   3.917  2.8409  1.6106 -2.0156
  328LYS     CB 4774   4.426   4.992   3.756  0.7191 -0.1873 -0.1383
  328LYS    HB1 4775   4.366   5.049   3.681 -0.2859  3.1628  2.9466
  328LYS    HB2 4776   4.460   4.906   3.694  1.5344  1.5184 -2.2065
  328LYS     CG 4777   4.537   5.086   3.804  0.7706 -0.3682  0.0972
  328LYS    HG1 4778   4.610   5.026   3.863  0.7742  1.0398  1.5895
  328LYS    HG2 4779   4.485   5.157   3.872  0.7924  1.3832 -1.6226
  328LYS     CD 4780   4.613   5.164   3.697  0.1187  0.4687  0.2320
  328LYS    HD1 4781   4.545   5.214   3.625  1.4520 -1.0995 -2.2773
  328LYS    HD2 4782   4.665   5.086   3.637 -0.4563 -0.6254  1.1281
  328LYS     CE 4783   4.728   5.253   3.743 -0.0032  0.3891  0.6938
  328LYS    HE1 4784   4.761   5.308   3.653  0.5201 -1.7686 -0.5236
  328LYS    HE2 4785   4.813   5.199   3.791  0.6484  2.4276  1.9674
  328LYS     NZ 4786   4.703   5.356   3.846 -0.4096  0.2132  0.7743
  328LYS    HZ1 4787   4.692   5.294   3.930  1.0786  0.5098  1.2266
  328LYS    HZ2 4788   4.614   5.398   3.815 -0.7118 -1.7623 -1.2487
  328LYS    HZ3 4789   4.780   5.426   3.857 -1.4151  1.2693  1.3628
  328LYS      C 4790   4.224   4.859   3.817 -0.0927 -0.2029 -0.4600
  328LYS      O 4791   4.137   4.918   3.753 -0.1216 -0.1390 -0.3645
  329LYS      N 4792   4.212   4.731   3.853  0.2432 -0.1053  0.0135
  329LYS     HN 4793   4.281   4.689   3.912  0.7114  0.1607 -0.3394
  329LYS     CA 4794   4.089   4.657   3.846  0.1240  0.0780  0.1297
  329LYS     HA 4795   4.046   4.658   3.747 -1.5056 -1.2321  0.7803
  329LYS     CB 4796   4.113   4.505   3.860  0.1248  0.0682  0.0309
  329LYS    HB1 4797   4.010   4.462   3.862 -0.7687  2.0185 -0.9527
  329LYS    HB2 4798   4.155   4.487   3.961  1.3018 -3.1552 -0.9239
  329LYS     CG 4799   4.186   4.439   3.743 -0.7529  0.1025 -0.5524
  329LYS    HG1 4800   4.294   4.464   3.758 -0.7535 -0.6278  0.8249
  329LYS    HG2 4801   4.159   4.499   3.653 -0.6905 -0.8696 -1.2355
  329LYS     CD 4802   4.172   4.288   3.725  0.3104 -0.1371  0.4920
  329LYS    HD1 4803   4.070   4.263   3.690  0.9979  1.4245 -3.1150
  329LYS    HD2 4804   4.199   4.241   3.822  2.3391 -0.5162 -0.2045
  329LYS     CE 4805   4.251   4.230   3.607 -0.4361 -0.0147 -0.0808
  329LYS    HE1 4806   4.360   4.245   3.626  0.1421 -0.8313 -2.3948
  329LYS    HE2 4807   4.228   4.281   3.512  3.8120 -0.1809 -1.4060
  329LYS     NZ 4808   4.225   4.084   3.598  0.6172 -0.2563  0.5147
  329LYS    HZ1 4809   4.243   4.036   3.688  0.9558 -1.3684 -0.1275
  329LYS    HZ2 4810   4.281   4.038   3.523 -1.5260 -2.6505  0.2314
  329LYS    HZ3 4811   4.126   4.056   3.583  0.1480  1.1801  0.7240
  329LYS      C 4812   3.979   4.708   3.932 -0.0041  0.7432 -0.4213
  329LYS      O 4813   3.869   4.732   3.882 -0.3576 -0.0815 -0.0567
  330TYR      N 4814   4.010   4.734   4.060  0.0570  0.2172 -0.3260
  330TYR     HN 4815   4.099   4.698   4.089  0.4526  1.2786 -0.1628
  330TYR     CA 4816   3.927   4.786   4.164 -0.4725 -0.3893 -0.4366
  330TYR     HA 4817   3.842   4.721   4.168 -1.6135  1.0715  0.4025
  330TYR     CB 4818   4.012   4.787   4.292 -0.2342  0.0686 -0.5925
  330TYR    HB1 4819   4.094   4.857   4.265  0.6976 -0.8342 -0.1996
  330TYR    HB2 4820   4.064   4.688   4.300  2.0336  1.0462 -2.2560
  330TYR     CG 4821   3.944   4.830   4.417  0.4948 -0.3589 -0.0317
  330TYR    CD1 4822   3.988   4.935   4.494  0.1346 -0.3562  0.1737
  330TYR    HD1 4823   4.070   4.986   4.447 -1.0918 -0.8774 -2.7488
  330TYR    CE1 4824   3.929   4.960   4.616  0.0594 -0.0456  0.0752
  330TYR    HE1 4825   3.973   5.020   4.694 -2.2739  0.7632  0.8594
  330TYR     CZ 4826   3.827   4.883   4.666 -0.2958  0.1966 -0.2666
  330TYR     OH 4827   3.787   4.905   4.799  0.1091  0.0188 -0.1133
  330TYR     HH 4828   3.770   4.825   4.849 -0.3677  0.6307  0.7361
  330TYR    CD2 4829   3.833   4.760   4.457 -0.3331  0.9040 -0.0468
  330TYR    HD2 4830   3.800   4.679   4.394  0.2981  1.2882 -0.8819
  330TYR    CE2 4831   3.783   4.781   4.584 -0.0840 -0.3409  0.2778
  330TYR    HE2 4832   3.711   4.719   4.634 -1.3767  2.1011  1.6041
  330TYR      C 4833   3.872   4.922   4.135 -0.3333 -0.3189 -0.3837
  330TYR      O 4834   3.758   4.957   4.165 -0.0861 -0.2328  0.4835
  331ARG      N 4835   3.949   5.011   4.071 -0.1592  0.2357  0.5733
  331ARG     HN 4836   4.047   4.994   4.069 -0.0273  1.0311 -0.8380
  331ARG     CA 4837   3.904   5.136   4.017  0.0384 -0.0905 -0.3742
  331ARG     HA 4838   3.849   5.191   4.092  1.0355 -0.7421  0.8861
  331ARG     CB 4839   4.031   5.218   3.986  0.2131 -0.1864  0.0732
  331ARG    HB1 4840   3.989   5.316   3.958  1.9285  0.2961 -0.9373
  331ARG    HB2 4841   4.079   5.175   3.896 -0.6534 -1.4887  0.2030
  331ARG     CG 4842   4.132   5.228   4.100  0.3759 -0.2415 -0.0641
  331ARG    HG1 4843   4.184   5.133   4.122 -0.0570  0.0611  2.6429
  331ARG    HG2 4844   4.076   5.263   4.190 -0.2526  0.3667 -0.6833
  331ARG     CD 4845   4.245   5.325   4.065 -0.2869  0.4611 -0.3012
  331ARG    HD1 4846   4.210   5.430   4.054  0.4352  0.9406  1.4882
  331ARG    HD2 4847   4.293   5.292   3.970 -1.1115 -0.3528 -0.4429
  331ARG     NE 4848   4.350   5.322   4.172  0.1199 -0.2874 -0.7120
  331ARG     HE 4849   4.335   5.270   4.256 -1.2291 -0.6518 -1.1419
  331ARG     CZ 4850   4.461   5.401   4.165  0.3669 -0.5783 -0.1208
  331ARG    NH1 4851   4.486   5.493   4.068  0.6583 -0.0238  0.4711
  331ARG   HH11 4852   4.418   5.501   3.996  0.9413  3.0037  0.3936
  331ARG   HH12 4853   4.563   5.557   4.079 -0.3846  1.0155  2.0548
  331ARG    NH2 4854   4.548   5.390   4.269 -0.1237 -0.3284  0.3261
  331ARG   HH21 4855   4.544   5.307   4.326  2.0712 -0.6246  0.1416
  331ARG   HH22 4856   4.628   5.450   4.266 -0.8550  0.6299 -1.3509
  331ARG      C 4857   3.809   5.118   3.904  0.1139  0.0175 -0.4561
  331ARG      O 4858   3.705   5.184   3.898 -0.0901 -0.1394  0.8941
  332VAL      N 4859   3.837   5.024   3.813  0.0648  0.0551 -0.5116
  332VAL     HN 4860   3.928   4.983   3.813  0.0500  0.0038  0.5154
  332VAL     CA 4861   3.752   5.002   3.701  0.0817  0.5245 -0.6215
  332VAL     HA 4862   3.722   5.092   3.649  0.2109  1.2482  0.5272
  332VAL     CB 4863   3.824   4.925   3.594  0.3530 -0.1144  0.0141
  332VAL     HB 4864   3.884   4.846   3.645 -1.2176 -1.9182 -0.7881
  332VAL    CG1 4865   3.735   4.854   3.491  0.4298 -0.1545 -0.0257
  332VAL   HG11 4866   3.657   4.921   3.449 -1.1704 -2.5721 -1.1387
  332VAL   HG12 4867   3.676   4.777   3.545 -1.6190  0.5296 -1.1486
  332VAL   HG13 4868   3.806   4.798   3.427  1.7649  0.6465  0.7186
  332VAL    CG2 4869   3.918   5.027   3.527  0.5960 -0.4724 -0.1961
  332VAL   HG21 4870   3.993   4.972   3.467  2.3224  2.6802 -1.1113
  332VAL   HG22 4871   3.958   5.102   3.598 -2.6656  0.9501  0.3633
  332VAL   HG23 4872   3.855   5.099   3.471  1.4264  0.0207 -0.5035
  332VAL      C 4873   3.619   4.943   3.734  0.3493  0.3367  0.1382
  332VAL      O 4874   3.517   4.983   3.679  0.3048  0.1612  0.0891
  333ALA      N 4875   3.609   4.854   3.835  0.5971 -0.5651 -0.6157
  333ALA     HN 4876   3.691   4.811   3.872 -0.1918 -0.4688  1.3879
  333ALA     CA 4877   3.489   4.804   3.894  0.9258 -0.2713  0.3291
  333ALA     HA 4878   3.433   4.770   3.808 -1.6095  0.7984  1.4537
  333ALA     CB 4879   3.529   4.686   3.984  0.5886 -0.2265  0.5412
  333ALA    HB1 4880   3.584   4.617   3.916  0.5683  1.6753 -1.5376
  333ALA    HB2 4881   3.438   4.631   4.017  0.5587 -0.6241 -0.1733
  333ALA    HB3 4882   3.587   4.714   4.074  0.9635 -2.3600  1.0111
  333ALA      C 4883   3.399   4.902   3.961  0.4511 -0.4400 -0.0445
  333ALA      O 4884   3.280   4.916   3.934  0.2256 -0.3218  0.9691
  334VAL      N 4885   3.461   4.991   4.041 -0.1309 -0.0862  0.0199
  334VAL     HN 4886   3.560   4.997   4.048 -0.0753 -1.6305  1.2481
  334VAL     CA 4887   3.390   5.107   4.084  0.2337  0.3306 -0.4875
  334VAL     HA 4888   3.303   5.079   4.142  0.5348 -1.1063 -0.6933
  334VAL     CB 4889   3.467   5.171   4.197 -0.5173 -0.1932  0.3384
  334VAL     HB 4890   3.574   5.171   4.170 -0.6835  0.1063 -0.3612
  334VAL    CG1 4891   3.427   5.319   4.211 -0.0046 -0.0616  0.4309
  334VAL   HG11 4892   3.476   5.361   4.302 -0.3416  0.7281  0.2502
  334VAL   HG12 4893   3.317   5.330   4.225  0.0509 -0.1810  0.9934
  334VAL   HG13 4894   3.449   5.378   4.120 -3.6380 -0.8076 -1.1122
  334VAL    CG2 4895   3.443   5.093   4.327  0.0416 -0.8628  0.0452
  334VAL   HG21 4896   3.509   5.134   4.406 -0.4186  0.9972 -0.4755
  334VAL   HG22 4897   3.475   4.987   4.315  2.2556 -0.1543 -0.7437
  334VAL   HG23 4898   3.340   5.108   4.366  0.4050  4.0759 -0.2289
  334VAL      C 4899   3.343   5.206   3.984  0.1088  0.4065 -0.3557
  334VAL      O 4900   3.230   5.254   3.992  0.0365  0.1403  0.2273
  335PHE      N 4901   3.420   5.238   3.878  0.2489 -0.4613 -0.5216
  335PHE     HN 4902   3.513   5.204   3.878  0.3999 -0.0813 -1.2566
  335PHE     CA 4903   3.388   5.319   3.764 -0.4734 -0.1866 -0.1323
  335PHE     HA 4904   3.340   5.405   3.808  1.3364  0.6775  0.2407
  335PHE     CB 4905   3.514   5.364   3.689 -0.0909  0.0282  0.6292
  335PHE    HB1 4906   3.480   5.417   3.598 -1.4161  0.5446  1.3982
  335PHE    HB2 4907   3.571   5.271   3.667  1.3464  0.8511  0.7052
  335PHE     CG 4908   3.625   5.439   3.755  0.7463 -0.7079  0.0915
  335PHE    CD1 4909   3.610   5.486   3.883  0.2705  0.0111 -0.2220
  335PHE    HD1 4910   3.516   5.465   3.932  0.8394 -3.5797 -0.3866
  335PHE    CE1 4911   3.713   5.561   3.935  0.0297 -0.0521  0.3567
  335PHE    HE1 4912   3.706   5.604   4.034  1.2811 -0.8143  0.8039
  335PHE     CZ 4913   3.825   5.586   3.859  0.3222 -0.7691  0.5406
  335PHE     HZ 4914   3.897   5.656   3.899 -2.5871  1.1343  2.9111
  335PHE    CD2 4915   3.724   5.483   3.671 -0.2621  1.3432 -0.0873
  335PHE    HD2 4916   3.735   5.446   3.570 -0.0072 -0.3215  0.5118
  335PHE    CE2 4917   3.831   5.549   3.726  0.5672 -0.3664  0.4387
  335PHE    HE2 4918   3.910   5.588   3.664 -0.3797 -1.9423 -1.8561
  335PHE      C 4919   3.279   5.258   3.683 -0.2443 -0.2074 -0.4259
  335PHE      O 4920   3.181   5.319   3.641 -0.1640  0.1529 -0.0917
  336ARG      N 4921   3.277   5.126   3.658 -0.1367 -0.1854 -0.5538
  336ARG     HN 4922   3.365   5.083   3.678  1.5199  2.5479 -1.3546
  336ARG     CA 4923   3.164   5.058   3.603 -0.3697  0.0215 -0.3349
  336ARG     HA 4924   3.139   5.115   3.515  0.8042 -0.3373 -0.9274
  336ARG     CB 4925   3.205   4.914   3.565 -0.3347 -0.2406  0.6721
  336ARG    HB1 4926   3.258   4.867   3.651  0.2757  0.3050  0.6049
  336ARG    HB2 4927   3.278   4.932   3.484  0.4872 -0.4039  1.3589
  336ARG     CG 4928   3.100   4.821   3.505  0.4843 -0.6385 -0.1801
  336ARG    HG1 4929   3.014   4.805   3.574  1.4166 -4.1541  0.3563
  336ARG    HG2 4930   3.146   4.721   3.493 -1.2575 -1.4516 -0.4206
  336ARG     CD 4931   3.049   4.881   3.374 -0.3009 -0.1798  0.3204
  336ARG    HD1 4932   3.118   4.887   3.286 -1.1428  0.8759 -0.2877
  336ARG    HD2 4933   3.001   4.977   3.401 -0.8256  0.0745 -1.3724
  336ARG     NE 4934   2.937   4.794   3.330 -0.5382  0.0572  0.4512
  336ARG     HE 4935   2.934   4.697   3.354  0.5741 -0.6257 -1.8076
  336ARG     CZ 4936   2.830   4.839   3.258 -0.0341  0.0197 -0.3467
  336ARG    NH1 4937   2.816   4.968   3.217  0.0938 -0.0889 -0.7310
  336ARG   HH11 4938   2.893   5.031   3.230 -0.7195  0.5143  1.4621
  336ARG   HH12 4939   2.736   5.012   3.175  0.5092  1.6384  0.1686
  336ARG    NH2 4940   2.729   4.750   3.236  0.1537 -0.2982  0.0580
  336ARG   HH21 4941   2.732   4.665   3.289 -2.0796  0.2653  1.1875
  336ARG   HH22 4942   2.653   4.784   3.180  0.5752  1.5202  0.5323
  336ARG      C 4943   3.042   5.046   3.688 -0.1278  0.4799  0.0829
  336ARG      O 4944   2.930   5.052   3.637 -0.1487 -0.7011 -0.0511
  337LEU      N 4945   3.059   5.028   3.820  0.5603 -0.3074 -0.1041
  337LEU     HN 4946   3.152   5.016   3.854  1.5275 -1.5616 -2.8530
  337LEU     CA 4947   2.956   5.023   3.919  0.8518  0.8509  0.2690
  337LEU     HA 4948   2.888   4.945   3.889  0.9657  1.1608 -0.8606
  337LEU     CB 4949   3.000   4.994   4.063 -0.0767  0.0755  0.4076
  337LEU    HB1 4950   3.076   5.074   4.080 -0.8453  0.8375  0.3516
  337LEU    HB2 4951   3.046   4.893   4.068 -2.2531 -0.9431  1.3752
  337LEU     CG 4952   2.895   5.010   4.175 -0.4298  0.1073  0.0747
  337LEU     HG 4953   2.844   5.108   4.178  0.2736  0.4842 -0.1270
  337LEU    CD1 4954   2.787   4.901   4.164 -0.0313 -0.3539  0.6839
  337LEU   HD11 4955   2.729   4.916   4.071  0.6701  1.4388  0.4907
  337LEU   HD12 4956   2.727   4.905   4.257 -0.4531  1.5585  0.3631
  337LEU   HD13 4957   2.829   4.798   4.166  0.3616 -0.1921  1.2499
  337LEU    CD2 4958   2.968   4.982   4.308  0.3316  0.1278 -0.3293
  337LEU   HD21 4959   3.037   5.068   4.319  1.6775 -0.8611 -0.7226
  337LEU   HD22 4960   3.020   4.884   4.300  0.4822  0.2906 -1.6296
  337LEU   HD23 4961   2.909   4.983   4.402 -0.0519 -0.1148 -0.5634
  337LEU      C 4962   2.870   5.145   3.921  0.0010  0.2564  0.3835
  337LEU      O 4963   2.750   5.138   3.895  0.0534 -0.6058  0.3295
  338LEU      N 4964   2.935   5.259   3.951 -0.1236  0.4641 -0.1221
  338LEU     HN 4965   3.032   5.264   3.970 -0.2105  1.5253  0.0850
  338LEU     CA 4966   2.870   5.386   3.950 -0.8708  0.0951  0.1815
  338LEU     HA 4967   2.793   5.376   4.025 -0.9019  0.0538  0.1446
  338LEU     CB 4968   2.971   5.486   4.008 -0.6587 -0.0078 -0.0041
  338LEU    HB1 4969   2.920   5.583   4.028  0.4760  0.0554  3.2597
  338LEU    HB2 4970   3.052   5.512   3.937  0.0370 -2.1663 -0.0726
  338LEU     CG 4971   3.029   5.453   4.147  0.1577 -0.4304 -0.4428
  338LEU     HG 4972   3.085   5.357   4.134  0.1544 -0.4371 -0.4098
  338LEU    CD1 4973   3.111   5.570   4.204 -0.5253 -0.3235  0.3303
  338LEU   HD11 4974   3.147   5.543   4.306  0.8151  1.5142  0.3926
  338LEU   HD12 4975   3.051   5.663   4.209  0.2387  0.2946 -1.4054
  338LEU   HD13 4976   3.196   5.586   4.135 -0.5164  0.4947  0.5214
  338LEU    CD2 4977   2.920   5.432   4.253  0.0052  0.5944 -0.3878
  338LEU   HD21 4978   2.872   5.528   4.281  0.7950  0.5066  1.3878
  338LEU   HD22 4979   2.961   5.383   4.344  0.7495  0.8824 -0.5612
  338LEU   HD23 4980   2.844   5.363   4.212  0.7455  0.4028 -1.4923
  338LEU      C 4981   2.809   5.432   3.822  0.3285  0.4560 -0.2710
  338LEU      O 4982   2.711   5.506   3.827  0.1693  0.2382 -0.1437
  339GLY      N 4983   2.841   5.365   3.709  0.2537 -0.4928  0.2625
  339GLY     HN 4984   2.907   5.290   3.709  0.1939 -0.7013 -3.0914
  339GLY     CA 4985   2.773   5.387   3.585  0.2457  0.0793  0.3650
  339GLY    HA1 4986   2.844   5.355   3.511 -0.3931  1.2054 -0.7756
  339GLY    HA2 4987   2.750   5.492   3.578  0.9483  0.2935  1.0101
  339GLY      C 4988   2.651   5.303   3.573  0.4533 -0.0569 -0.9380
  339GLY      O 4989   2.548   5.347   3.521  0.1892  0.4697 -0.0002
  340PHE      N 4990   2.651   5.180   3.628  0.2709  0.5391  0.4480
  340PHE     HN 4991   2.737   5.147   3.666 -0.5319 -1.0700  0.9502
  340PHE     CA 4992   2.557   5.079   3.592  0.1529  0.4604  0.9604
  340PHE     HA 4993   2.527   5.087   3.488  0.2550 -0.8459  0.8141
  340PHE     CB 4994   2.632   4.945   3.594 -0.0003  0.3379 -0.2143
  340PHE    HB1 4995   2.691   4.932   3.688 -1.8566 -3.0399  0.6532
  340PHE    HB2 4996   2.707   4.941   3.512  0.5193  1.8492  0.1465
  340PHE     CG 4997   2.543   4.827   3.576  0.5587 -0.1067 -0.1355
  340PHE    CD1 4998   2.478   4.807   3.456 -0.2542  0.0398  0.2669
  340PHE    HD1 4999   2.488   4.869   3.368  2.1679  0.1409  0.5289
  340PHE    CE1 5000   2.387   4.704   3.445 -0.0796 -0.0656 -0.2743
  340PHE    HE1 5001   2.328   4.705   3.355  1.6911  1.2493 -1.4902
  340PHE     CZ 5002   2.349   4.626   3.552 -0.7544  0.4554 -0.1246
  340PHE     HZ 5003   2.279   4.544   3.545  0.5557 -0.6658 -0.6807
  340PHE    CD2 5004   2.503   4.755   3.685 -0.0395 -0.1615 -0.3812
  340PHE    HD2 5005   2.539   4.769   3.787 -0.5393  1.2996 -0.3839
  340PHE    CE2 5006   2.414   4.652   3.670  0.2445 -0.3979 -0.4681
  340PHE    HE2 5007   2.389   4.603   3.763  0.8014  1.4633  0.7054
  340PHE      C 5008   2.434   5.075   3.676 -0.2375 -0.0652  0.3740
  340PHE      O 5009   2.325   5.035   3.636  0.0849 -0.2762 -0.3206
  341GLU      N 5010   2.449   5.114   3.803  0.5175  0.4763  0.1268
  341GLU     HN 5011   2.544   5.130   3.829  1.0195 -0.1797 -1.2284
  341GLU     CA 5012   2.347   5.135   3.902  0.1811  0.0824 -0.1349
  341GLU     HA 5013   2.291   5.043   3.895  0.3219 -0.0555  0.4586
  341GLU     CB 5014   2.406   5.150   4.043  0.1599 -0.0553 -0.1114
  341GLU    HB1 5015   2.331   5.200   4.108  0.1256 -0.6033  0.2863
  341GLU    HB2 5016   2.495   5.216   4.044  0.5772 -0.5486  2.6336
  341GLU     CG 5017   2.447   5.024   4.120  0.2144  0.1585  0.2161
  341GLU    HG1 5018   2.525   5.045   4.196 -0.0386  0.4651  0.3915
  341GLU    HG2 5019   2.493   4.954   4.046 -0.3993 -0.6885  0.6161
  341GLU     CD 5020   2.325   4.951   4.175  0.0069  0.0459 -0.3799
  341GLU    OE1 5021   2.345   4.835   4.220 -0.4126 -0.0221 -0.3670
  341GLU    OE2 5022   2.216   5.013   4.183  0.0471  0.0939 -0.1784
  341GLU      C 5023   2.245   5.237   3.867  0.0967  0.1743  0.3633
  341GLU      O 5024   2.125   5.208   3.870 -0.0018  0.5476  0.2504
  342PRO      N 5025   2.276   5.357   3.826 -0.1381  0.0542 -0.1878
  342PRO     CD 5026   2.407   5.414   3.853 -0.2477  0.1040  0.2485
  342PRO    HD1 5027   2.491   5.348   3.821  0.9594  1.8317 -0.2844
  342PRO    HD2 5028   2.427   5.441   3.959  0.0994 -1.9936  0.7706
  342PRO     CA 5029   2.184   5.459   3.785  0.1152  0.4322  0.1681
  342PRO     HA 5030   2.099   5.467   3.851  0.6180 -0.3009  0.9361
  342PRO     CB 5031   2.257   5.592   3.801 -0.1466  0.7198 -0.9193
  342PRO    HB1 5032   2.245   5.622   3.907 -1.7211  0.2664 -0.9391
  342PRO    HB2 5033   2.232   5.670   3.727  0.5906  0.3546 -1.5725
  342PRO     CG 5034   2.402   5.547   3.777 -0.2309 -0.0676 -0.0551
  342PRO    HG1 5035   2.411   5.547   3.666 -0.9739  0.9572 -0.1238
  342PRO    HG2 5036   2.481   5.613   3.819  0.3015 -0.1410 -0.9073
  342PRO      C 5037   2.143   5.431   3.644 -0.2316  0.0508  0.3425
  342PRO      O 5038   2.152   5.518   3.558 -0.4783 -0.3416 -0.0819
  343PHE      N 5039   2.093   5.311   3.609 -0.1955  0.1488 -0.0435
  343PHE     HN 5040   2.095   5.242   3.680 -1.5426  0.6349  0.4959
  343PHE     CA 5041   2.041   5.276   3.480 -0.4726 -0.0543  0.1205
  343PHE     HA 5042   2.122   5.306   3.414  0.8938 -0.8051  1.3946
  343PHE     CB 5043   2.016   5.125   3.482 -0.4361 -0.0630 -0.0158
  343PHE    HB1 5044   1.939   5.094   3.556 -0.7434  0.1310 -0.2529
  343PHE    HB2 5045   2.111   5.075   3.510 -0.1570  0.4717  0.0073
  343PHE     CG 5046   1.987   5.072   3.345 -0.2810  0.2074 -0.1541
  343PHE    CD1 5047   2.093   5.054   3.260 -0.3872  0.2501 -0.2961
  343PHE    HD1 5048   2.189   5.093   3.288 -0.4534 -0.0942  0.4153
  343PHE    CE1 5049   2.074   4.999   3.135  0.7120 -0.1655 -0.2899
  343PHE    HE1 5050   2.151   5.011   3.060  3.1031 -1.6234  1.7787
  343PHE     CZ 5051   1.947   4.961   3.098  0.4196  0.2850  0.2398
  343PHE     HZ 5052   1.930   4.903   3.009 -0.1564 -2.1695  1.8381
  343PHE    CD2 5053   1.864   5.022   3.309 -0.0346 -0.5904  0.0818
  343PHE    HD2 5054   1.789   5.026   3.387  1.2431 -1.4424  1.3887
  343PHE    CE2 5055   1.839   4.974   3.183  0.1122 -0.3031 -0.0592
  343PHE    HE2 5056   1.744   4.925   3.166  1.1559 -3.7805  2.8927
  343PHE      C 5057   1.925   5.359   3.438 -0.0876  0.4009 -0.0577
  343PHE      O 5058   1.836   5.382   3.520  0.2600 -0.1785  0.4881
  344SER      N 5059   1.923   5.390   3.307  0.1978 -0.2458 -0.2171
  344SER     HN 5060   2.003   5.358   3.256  0.3917 -1.8541  0.9967
  344SER     CA 5061   1.822   5.458   3.231  0.1589  0.0797  0.1228
  344SER     HA 5062   1.845   5.561   3.252  2.9402  0.2511 -3.0324
  344SER     CB 5063   1.829   5.428   3.081 -0.0526 -0.5625  0.2388
  344SER    HB1 5064   1.736   5.468   3.034  1.0893  0.3080 -1.3877
  344SER    HB2 5065   1.853   5.323   3.052  0.7779 -0.2818 -0.1323
  344SER     OG 5066   1.936   5.507   3.031  0.2346 -0.7413  0.5672
  344SER    HG1 5067   2.017   5.472   3.068 -0.3097  1.7945  4.7973
  344SER      C 5068   1.685   5.429   3.281  0.4894 -0.2716  0.8471
  344SER      O 5069   1.642   5.313   3.279  0.1297 -0.1352 -0.9010
  345GLN      N 5070   1.608   5.532   3.320  0.3442 -0.0895  0.0970
  345GLN     HN 5071   1.637   5.627   3.315  0.4146 -0.1500 -0.9539
  345GLN     CA 5072   1.471   5.528   3.360  0.4166  0.1490  0.3831
  345GLN     HA 5073   1.426   5.454   3.295  0.6854  1.4712 -1.3797
  345GLN     CB 5074   1.460   5.500   3.511  0.2502 -0.4496  0.2644
  345GLN    HB1 5075   1.495   5.398   3.538 -0.5883 -0.9849 -0.5960
  345GLN    HB2 5076   1.356   5.482   3.545  0.8983 -0.7861  2.1422
  345GLN     CG 5077   1.514   5.605   3.608  0.3415  0.0431 -0.3110
  345GLN    HG1 5078   1.446   5.692   3.615 -0.3170 -0.4228 -0.7411
  345GLN    HG2 5079   1.613   5.636   3.568  1.3872 -1.2847  1.1379
  345GLN     CD 5080   1.524   5.555   3.751  0.0688  0.1852 -0.2410
  345GLN    OE1 5081   1.489   5.444   3.790 -0.0793  0.3006 -0.0427
  345GLN    NE2 5082   1.582   5.644   3.837  0.2803 -0.5414  0.3779
  345GLN   HE21 5083   1.608   5.600   3.923  1.5160 -1.7814 -0.5753
  345GLN   HE22 5084   1.623   5.725   3.795 -2.4655  0.2626 -1.0125
  345GLN      C 5085   1.402   5.654   3.321  0.5137  0.1104  0.0799
  345GLN      O 5086   1.467   5.755   3.295 -0.1051  0.5212  0.1002
  346ARG      N 5087   1.268   5.657   3.314  0.5089  0.2312  0.2092
  346ARG     HN 5088   1.208   5.577   3.320 -0.4867  1.0332  2.8572
  346ARG     CA 5089   1.186   5.775   3.312  0.1706  0.0059  0.4328
  346ARG     HA 5090   1.233   5.847   3.247  0.6564 -1.0894 -0.4799
  346ARG     CB 5091   1.055   5.755   3.236  0.5887 -0.7183 -0.1196
  346ARG    HB1 5092   0.974   5.829   3.257 -0.1537 -1.2144 -1.1044
  346ARG    HB2 5093   1.012   5.662   3.277 -1.6033  0.5213  0.6026
  346ARG     CG 5094   1.066   5.744   3.083 -0.2284 -0.3765 -0.2136
  346ARG    HG1 5095   1.093   5.637   3.072 -2.0468 -1.3227  2.9856
  346ARG    HG2 5096   1.151   5.808   3.051 -0.1599  0.0555  0.7750
  346ARG     CD 5097   0.936   5.778   3.011 -0.4401 -0.1558  0.2632
  346ARG    HD1 5098   0.907   5.885   3.015 -2.3974 -0.6867  1.5350
  346ARG    HD2 5099   0.851   5.717   3.048 -0.3392  0.1990  1.1008
  346ARG     NE 5100   0.961   5.740   2.869  0.5947  0.1680  0.3484
  346ARG     HE 5101   1.044   5.689   2.845 -0.3085 -2.0286  1.5777
  346ARG     CZ 5102   0.882   5.758   2.759  0.3890 -0.3241  0.4096
  346ARG    NH1 5103   0.778   5.846   2.753  0.7278  0.0858  0.4182
  346ARG   HH11 5104   0.752   5.891   2.838 -0.1277 -1.2822  0.9211
  346ARG   HH12 5105   0.754   5.892   2.667  0.6986  1.5439  1.1849
  346ARG    NH2 5106   0.921   5.707   2.639 -0.2920 -0.0209  0.0502
  346ARG   HH21 5107   1.009   5.659   2.636 -1.1376 -1.6606  0.2586
  346ARG   HH22 5108   0.876   5.744   2.557 -3.9107 -1.6210  1.1193
  346ARG      C 5109   1.144   5.847   3.435 -0.0271  0.2213  0.2402
  346ARG      O 5110   1.127   5.786   3.541  0.1254 -0.2452 -0.0007
  347LYS      N 5111   1.127   5.980   3.425 -0.3295  0.1426 -0.3177
  347LYS     HN 5112   1.180   6.019   3.350  0.6227  0.3257  0.4314
  347LYS     CA 5113   1.072   6.071   3.521  0.2488 -0.0776  0.2331
  347LYS     HA 5114   1.130   6.059   3.611  1.4538  3.4048  0.0767
  347LYS     CB 5115   1.102   6.217   3.483  1.0623 -0.2151  0.3345
  347LYS    HB1 5116   1.047   6.245   3.391  1.7964 -0.5684 -0.2213
  347LYS    HB2 5117   1.210   6.222   3.456  1.2521 -1.4288  0.8001
  347LYS     CG 5118   1.044   6.313   3.586  0.0950  0.1043 -0.4922
  347LYS    HG1 5119   1.086   6.297   3.688 -0.7877  0.9602  0.0270
  347LYS    HG2 5120   0.934   6.297   3.589 -0.1204  0.9471  4.1048
  347LYS     CD 5121   1.055   6.462   3.550  0.1246  0.1916 -0.1377
  347LYS    HD1 5122   1.032   6.470   3.442 -0.6219  0.3865  0.0326
  347LYS    HD2 5123   1.162   6.489   3.563 -0.5649  2.5043  1.1928
  347LYS     CE 5124   0.965   6.557   3.628 -0.2855 -0.2381 -0.0819
  347LYS    HE1 5125   0.973   6.556   3.738  1.3197  1.2107 -0.1416
  347LYS    HE2 5126   0.859   6.548   3.594 -0.5197  0.5184  0.4150
  347LYS     NZ 5127   0.995   6.698   3.596 -0.6165 -0.1142  0.1392
  347LYS    HZ1 5128   1.080   6.723   3.651  0.1237 -0.7584 -0.6836
  347LYS    HZ2 5129   0.916   6.766   3.597 -2.3179 -1.9528 -1.5038
  347LYS    HZ3 5130   1.011   6.700   3.493 -1.8312 -2.6522 -0.1748
  347LYS      C 5131   0.925   6.040   3.548  0.2975 -0.2836  0.2667
  347LYS    OT1 5132   0.844   5.989   3.472  0.3154  0.3793 -0.2136
  347LYS    OT2 5133   0.906   6.047   3.679  0.1287  0.0253  0.2254
  347LYS     CT 5134   0.779   6.007   3.731  0.2159  0.4535  0.7852
  347LYS    HT1 5135   0.759   6.067   3.822  3.7100  2.0111  0.6449
  347LYS    HT2 5136   0.782   5.899   3.760 -0.4714  0.5634  1.3200
  347LYS    HT3 5137   0.696   6.033   3.662  1.0965  1.7953  0.2156
  348CHL1    C3 5138   3.294   1.753   7.984 -0.0298  0.6292 -0.8201
  348CHL1    H3 5139   3.348   1.848   7.965  0.6424  0.8889  1.9595
  348CHL1    O3 5140   3.261   1.766   8.122  0.6216  0.5105 -0.6511
  348CHL1   H3' 5141   3.254   1.681   8.167  1.6986  0.8960  0.2933
  348CHL1    C4 5142   3.173   1.738   7.891 -0.3382  0.9378 -0.4725
  348CHL1   H4A 5143   3.127   1.645   7.932 -1.1291  1.3764 -0.3348
  348CHL1   H4B 5144   3.100   1.820   7.910 -1.0356  0.1733  0.2287
  348CHL1    C5 5145   3.210   1.721   7.747  0.3597  0.2236 -0.2165
  348CHL1    C6 5146   3.147   1.796   7.655 -0.4468  0.3208  0.4038
  348CHL1    H6 5147   3.061   1.861   7.676 -1.3959  0.1212 -2.3954
  348CHL1    C7 5148   3.188   1.789   7.511 -0.2677 -0.3323  0.4826
  348CHL1   H7A 5149   3.099   1.781   7.446  1.1652  0.6150 -1.7295
  348CHL1   H7B 5150   3.225   1.890   7.480  1.2221 -0.9836  0.0428
  348CHL1    C8 5151   3.275   1.668   7.472  0.0149 -0.0269  0.1512
  348CHL1    H8 5152   3.210   1.581   7.454 -0.8088 -0.2486  3.5226
  348CHL1   C14 5153   3.350   1.702   7.347  0.0796  0.2913  0.2738
  348CHL1   H14 5154   3.422   1.780   7.381  3.4021 -3.6287  3.0799
  348CHL1   C15 5155   3.276   1.769   7.229  0.1980  0.0266  0.0476
  348CHL1  H15A 5156   3.181   1.718   7.203  0.6142 -1.0071  0.4913
  348CHL1  H15B 5157   3.252   1.875   7.253 -0.1274 -0.4332  1.8826
  348CHL1   C16 5158   3.375   1.758   7.113  0.1865  0.5678 -0.0177
  348CHL1  H16A 5159   3.312   1.714   7.034 -2.7587  2.4780  1.1170
  348CHL1  H16B 5160   3.417   1.852   7.073  0.4528  0.8176  0.8110
  348CHL1   C17 5161   3.484   1.659   7.161 -0.3517 -0.2058 -0.3713
  348CHL1   H17 5162   3.563   1.725   7.201  1.1392 -1.5597 -0.9983
  348CHL1   C13 5163   3.435   1.594   7.287  0.0342  0.3612  0.0779
  348CHL1   C18 5164   3.345   1.476   7.245  0.3850 -0.0404  0.4417
  348CHL1  H18A 5165   3.282   1.510   7.160  3.4840 -1.0010 -2.4737
  348CHL1  H18B 5166   3.402   1.393   7.199  0.7103 -0.6088  1.8035
  348CHL1  H18C 5167   3.289   1.431   7.330 -0.8454  1.6909  0.6111
  348CHL1   C12 5168   3.541   1.560   7.393  0.0366 -0.4528 -0.1797
  348CHL1  H12A 5169   3.610   1.487   7.345  1.0648 -1.6291  2.8445
  348CHL1  H12B 5170   3.610   1.645   7.408 -1.3744  0.9119 -1.0366
  348CHL1   C11 5171   3.469   1.527   7.524  0.7833  0.0844  0.3715
  348CHL1  H11A 5172   3.408   1.435   7.516  0.4669  0.1166  2.0974
  348CHL1  H11B 5173   3.552   1.512   7.597  2.7111  0.0354 -1.7201
  348CHL1    C9 5174   3.376   1.636   7.579  0.1509 -0.2397 -0.0395
  348CHL1    H9 5175   3.443   1.725   7.587 -0.4914  0.1000  2.0221
  348CHL1   C10 5176   3.322   1.626   7.718  0.2011 -0.0301 -0.0032
  348CHL1   C19 5177   3.271   1.482   7.740 -0.2702  0.1413  0.0526
  348CHL1  H19A 5178   3.201   1.471   7.826  0.0126 -2.0350  0.0618
  348CHL1  H19B 5179   3.198   1.466   7.659 -1.2444 -0.2138  0.9818
  348CHL1  H19C 5180   3.341   1.396   7.729  1.4267  1.5605 -0.7157
  348CHL1    C1 5181   3.437   1.638   7.819  0.2568 -1.1233  0.0849
  348CHL1   H1A 5182   3.496   1.544   7.819 -2.3961 -2.8976  0.3156
  348CHL1   H1B 5183   3.495   1.731   7.798 -1.1238  0.0736  1.2669
  348CHL1    C2 5184   3.400   1.643   7.967 -0.0338  0.4955 -0.0202
  348CHL1   H2A 5185   3.490   1.676   8.024 -0.1314  1.5322 -0.4395
  348CHL1   H2B 5186   3.351   1.552   8.007  1.5741 -1.1489 -1.6265
  348CHL1   C20 5187   3.552   1.575   7.057  0.0107 -0.1543 -0.1758
  348CHL1   H20 5188   3.581   1.488   7.120 -2.1163  0.1809  1.3837
  348CHL1   C21 5189   3.681   1.651   7.022 -0.1952  0.4561  0.3432
  348CHL1  H21A 5190   3.666   1.754   6.984  1.7682  0.8826  0.5967
  348CHL1  H21B 5191   3.742   1.598   6.945 -0.3038  0.9210 -0.0654
  348CHL1  H21C 5192   3.750   1.652   7.109  0.0961  2.1196  0.1148
  348CHL1   C22 5193   3.468   1.521   6.940 -0.7345  0.4853  0.0516
  348CHL1  H22A 5194   3.372   1.475   6.970  0.4853 -2.0268  0.3511
  348CHL1  H22B 5195   3.447   1.615   6.884  1.6650  1.9435  1.3850
  348CHL1   C23 5196   3.549   1.435   6.842 -0.5009  0.3781  0.3354
  348CHL1  H23A 5197   3.482   1.398   6.761 -1.6263  2.5812  0.1545
  348CHL1  H23B 5198   3.625   1.506   6.803  1.4184 -0.8434  1.6614
  348CHL1   C24 5199   3.606   1.308   6.905 -0.2165  0.1245 -0.4246
  348CHL1  H24A 5200   3.669   1.334   6.993  3.5061  1.5767 -3.2355
  348CHL1  H24B 5201   3.514   1.248   6.920 -0.1881 -0.2105 -1.4886
  348CHL1   C25 5202   3.702   1.231   6.812  0.0309  0.2165 -0.2485
  348CHL1   H25 5203   3.743   1.149   6.874  0.2967  0.4405 -0.1226
  348CHL1   C26 5204   3.624   1.172   6.693 -0.3508 -0.5167  0.3540
  348CHL1  H26A 5205   3.694   1.106   6.638  0.4615  2.1797 -2.0990
  348CHL1  H26B 5206   3.537   1.109   6.722 -0.2488 -1.2293 -0.8251
  348CHL1  H26C 5207   3.592   1.247   6.617 -0.9751  0.7197  1.7826
  348CHL1   C27 5208   3.821   1.317   6.765 -0.1257  0.0665 -0.9211
  348CHL1  H27A 5209   3.871   1.352   6.857 -0.3473  1.0677 -1.1756
  348CHL1  H27B 5210   3.894   1.251   6.713  0.0190 -1.1976  0.8021
  348CHL1  H27C 5211   3.798   1.410   6.708 -0.1008  0.7237  0.1269
  349CHL1    C3 5212   2.184   7.193   7.606 -0.6256  0.1921 -0.3201
  349CHL1    H3 5213   2.292   7.174   7.623 -1.0804 -0.1477  3.0520
  349CHL1    O3 5214   2.137   7.216   7.738 -0.1359  0.2071 -0.1469
  349CHL1   H3' 5215   2.044   7.236   7.724  0.1298  1.1108 -0.7597
  349CHL1    C4 5216   2.153   7.311   7.513  0.2510  0.4190 -0.3271
  349CHL1   H4A 5217   2.047   7.332   7.538  0.1914 -1.7769  1.5913
  349CHL1   H4B 5218   2.211   7.400   7.546 -0.4477  0.9533 -0.5267
  349CHL1    C5 5219   2.158   7.279   7.367 -0.8037 -0.2594 -0.2233
  349CHL1    C6 5220   2.219   7.366   7.285  0.2491 -0.3986  0.4028
  349CHL1    H6 5221   2.270   7.445   7.343 -1.5411  0.0524  1.4274
  349CHL1    C7 5222   2.215   7.353   7.135 -0.2387 -0.4348  0.4174
  349CHL1   H7A 5223   2.193   7.452   7.088 -1.2309 -0.2203  1.2997
  349CHL1   H7B 5224   2.318   7.328   7.100  1.3286  3.8720  1.2850
  349CHL1    C8 5225   2.119   7.242   7.091  0.0279 -0.5162  0.0395
  349CHL1    H8 5226   2.018   7.286   7.100 -0.2216 -1.1436  0.3581
  349CHL1   C14 5227   2.146   7.208   6.947  0.2410  0.1764 -0.0879
  349CHL1   H14 5228   2.250   7.170   6.940 -0.2783 -1.3563  0.1399
  349CHL1   C15 5229   2.151   7.330   6.853  0.1985  0.1029 -0.1870
  349CHL1  H15A 5230   2.070   7.402   6.871  0.4954  0.6683 -1.0397
  349CHL1  H15B 5231   2.241   7.395   6.852 -1.6591  2.8300 -1.8926
  349CHL1   C16 5232   2.120   7.260   6.721  0.1510  0.0791 -0.1638
  349CHL1  H16A 5233   2.038   7.315   6.670  0.3160  1.0201  0.5673
  349CHL1  H16B 5234   2.214   7.272   6.663  0.2305  1.3883  0.1990
  349CHL1   C17 5235   2.084   7.112   6.743 -0.1359  0.1493 -0.1461
  349CHL1   H17 5236   2.180   7.058   6.728  0.2671  1.2261 -1.6716
  349CHL1   C13 5237   2.053   7.105   6.889  0.0966  0.3051 -0.0891
  349CHL1   C18 5238   1.908   7.155   6.892 -0.1675 -0.4061 -0.6567
  349CHL1  H18A 5239   1.869   7.156   6.996  2.6448 -0.3073  0.4741
  349CHL1  H18B 5240   1.899   7.259   6.853  1.6038 -0.2787 -0.8174
  349CHL1  H18C 5241   1.837   7.086   6.842  2.6433 -1.5811 -3.3692
  349CHL1   C12 5242   2.069   6.975   6.969  0.2837  0.2049 -0.2858
  349CHL1  H12A 5243   1.984   6.905   6.948  0.2416  0.6401 -1.6582
  349CHL1  H12B 5244   2.169   6.930   6.954 -0.2277 -0.8407 -0.6644
  349CHL1   C11 5245   2.044   7.006   7.117 -0.2995 -0.0359 -0.3297
  349CHL1  H11A 5246   1.934   7.006   7.131 -0.1815 -0.3837  0.6893
  349CHL1  H11B 5247   2.070   6.912   7.171 -1.8126  0.1495  0.7961
  349CHL1    C9 5248   2.127   7.120   7.178 -0.1233 -0.4276  0.1774
  349CHL1    H9 5249   2.231   7.081   7.181 -0.0003 -0.0567  0.9895
  349CHL1   C10 5250   2.093   7.152   7.320 -0.5180 -0.5292  0.1071
  349CHL1   C19 5251   1.940   7.166   7.329 -0.4533 -0.0473  0.5219
  349CHL1  H19A 5252   1.891   7.221   7.246 -3.5682  0.4793  2.5188
  349CHL1  H19B 5253   1.886   7.069   7.325  0.9067 -0.7755 -0.9719
  349CHL1  H19C 5254   1.914   7.213   7.426  1.0473 -1.8474  1.8657
  349CHL1    C1 5255   2.149   7.040   7.409  0.1735 -0.0381  0.3022
  349CHL1   H1A 5256   2.108   6.939   7.385 -1.0470  0.8925 -1.7516
  349CHL1   H1B 5257   2.259   7.031   7.398  0.1858  1.1646 -0.7144
  349CHL1    C2 5258   2.120   7.061   7.557 -0.2440 -0.2123  0.2477
  349CHL1   H2A 5259   2.162   6.978   7.618 -0.8167 -0.7986 -0.1433
  349CHL1   H2B 5260   2.013   7.068   7.586  0.5158  1.4868  3.0821
  349CHL1   C20 5261   2.001   7.049   6.635 -0.6283  0.4107  0.0779
  349CHL1   H20 5262   1.903   7.100   6.620 -0.6556  0.7707  1.3845
  349CHL1   C21 5263   1.965   6.904   6.671  0.3495  0.2270  0.3400
  349CHL1  H21A 5264   1.950   6.838   6.583  1.4969 -2.4681  2.0479
  349CHL1  H21B 5265   1.874   6.903   6.734 -0.1297  1.1827 -0.3176
  349CHL1  H21C 5266   2.050   6.861   6.729 -0.0553  0.2455  0.9606
  349CHL1   C22 5267   2.079   7.060   6.502  0.0254  0.1137  0.4331
  349CHL1  H22A 5268   2.095   7.168   6.486  0.8064 -0.2667 -1.6042
  349CHL1  H22B 5269   2.172   7.000   6.506 -0.9185 -1.4037  0.9026
  349CHL1   C23 5270   2.001   7.024   6.375  0.6062 -0.2188  0.1690
  349CHL1  H23A 5271   2.007   6.913   6.371 -0.3941 -0.2499 -1.6004
  349CHL1  H23B 5272   1.897   7.057   6.392 -0.2999 -2.3817 -0.8236
  349CHL1   C24 5273   2.047   7.108   6.255  0.5149 -0.0244  0.2687
  349CHL1  H24A 5274   1.963   7.096   6.182  0.8478 -2.3231  0.1740
  349CHL1  H24B 5275   2.064   7.211   6.292 -0.7554  0.5863 -0.7683
  349CHL1   C25 5276   2.183   7.064   6.198  0.2259 -0.1936 -0.3048
  349CHL1   H25 5277   2.265   7.099   6.264 -1.0390  1.3677  0.5292
  349CHL1   C26 5278   2.191   6.913   6.174  0.1954 -0.2395 -0.0405
  349CHL1  H26A 5279   2.293   6.891   6.136 -0.6308 -1.8795 -1.4928
  349CHL1  H26B 5280   2.186   6.851   6.266  0.6687  0.7342  0.6491
  349CHL1  H26C 5281   2.109   6.882   6.105 -0.3132 -1.3002  1.0057
  349CHL1   C27 5282   2.210   7.134   6.064  0.0860  1.1047  0.3210
  349CHL1  H27A 5283   2.119   7.123   6.000 -2.6461 -0.4863  4.0474
  349CHL1  H27B 5284   2.234   7.241   6.074 -0.9729  1.3772  0.1192
  349CHL1  H27C 5285   2.294   7.085   6.011 -0.3402 -0.0741  0.6821
  350CHL1    C3 5286   2.454   7.769   7.831  0.1817  0.2897  0.2125
  350CHL1    H3 5287   2.381   7.849   7.855 -0.4597 -1.0971  3.4921
  350CHL1    O3 5288   2.491   7.698   7.948  0.5653  0.3155  0.1068
  350CHL1   H3' 5289   2.501   7.763   8.018 -0.1207 -1.2079  1.6978
  350CHL1    C4 5290   2.390   7.675   7.728  0.1748  0.4562  0.0630
  350CHL1   H4A 5291   2.438   7.575   7.732  0.4799  0.4651 -2.1749
  350CHL1   H4B 5292   2.289   7.663   7.773  0.2908 -0.5266  0.0875
  350CHL1    C5 5293   2.383   7.729   7.588 -0.3650  0.5133  0.1077
  350CHL1    C6 5294   2.266   7.720   7.523 -0.0924 -0.1701 -0.3094
  350CHL1    H6 5295   2.185   7.672   7.580 -0.9800  0.9744 -0.5714
  350CHL1    C7 5296   2.243   7.763   7.381 -0.1860  0.5344 -0.0868
  350CHL1   H7A 5297   2.193   7.676   7.334  1.8596 -1.6568  1.5301
  350CHL1   H7B 5298   2.176   7.852   7.381 -1.5628 -0.4540 -0.8669
  350CHL1    C8 5299   2.374   7.798   7.309 -0.1399  0.3641 -0.0883
  350CHL1    H8 5300   2.425   7.703   7.280 -0.0358  0.0214  1.1540
  350CHL1   C14 5301   2.349   7.886   7.190  0.2806  0.0980 -0.3764
  350CHL1   H14 5302   2.317   7.976   7.246  1.2665  0.0060  0.3723
  350CHL1   C15 5303   2.243   7.847   7.086  0.0507 -0.1910 -0.0364
  350CHL1  H15A 5304   2.243   7.736   7.072 -0.8898 -0.2494  0.3756
  350CHL1  H15B 5305   2.146   7.891   7.118  0.7022  0.1993  1.4732
  350CHL1   C16 5306   2.285   7.922   6.959  0.3279 -0.3650 -0.0484
  350CHL1  H16A 5307   2.320   7.842   6.890  0.5730 -1.6353  1.4766
  350CHL1  H16B 5308   2.210   7.988   6.911  1.0866 -1.0777 -2.3236
  350CHL1   C17 5309   2.406   8.007   7.000  0.2253 -0.2485  0.0159
  350CHL1   H17 5310   2.362   8.103   7.035  1.7707  0.6104 -0.2713
  350CHL1   C13 5311   2.469   7.929   7.111  0.5447 -0.2669 -0.1757
  350CHL1   C18 5312   2.546   7.807   7.057  0.0827 -0.7223  0.1723
  350CHL1  H18A 5313   2.481   7.757   6.982 -0.4541  0.2393 -0.0201
  350CHL1  H18B 5314   2.630   7.855   7.002  1.2444 -0.5659  1.9974
  350CHL1  H18C 5315   2.584   7.734   7.131 -1.0594 -0.5708  0.9321
  350CHL1   C12 5316   2.563   8.008   7.204 -0.6265  0.1761  0.6595
  350CHL1  H12A 5317   2.650   8.025   7.136  1.8197 -0.0529  3.5047
  350CHL1  H12B 5318   2.522   8.105   7.240 -1.1316 -0.2414  1.2307
  350CHL1   C11 5319   2.591   7.929   7.332  0.0223 -0.5650  0.0740
  350CHL1  H11A 5320   2.657   7.845   7.302 -0.0586 -0.6752  0.2024
  350CHL1  H11B 5321   2.645   8.000   7.399  0.2430  0.0560 -0.7400
  350CHL1    C9 5322   2.469   7.867   7.402 -0.1417 -0.0695  0.2378
  350CHL1    H9 5323   2.424   7.960   7.442  0.9842 -0.0142  1.4694
  350CHL1   C10 5324   2.504   7.795   7.529 -0.0164  0.0145  0.2516
  350CHL1   C19 5325   2.616   7.692   7.506  0.7633  0.8860  0.0287
  350CHL1  H19A 5326   2.629   7.631   7.598  1.0523 -1.6151 -1.5727
  350CHL1  H19B 5327   2.580   7.617   7.432 -1.0006 -0.6389  2.2474
  350CHL1  H19C 5328   2.712   7.735   7.472 -0.8412  2.7437 -2.5469
  350CHL1    C1 5329   2.549   7.897   7.636  0.3800 -0.0767  0.1749
  350CHL1   H1A 5330   2.641   7.946   7.598 -0.0836 -1.1438 -2.5704
  350CHL1   H1B 5331   2.478   7.981   7.649  2.3963  1.5788  1.1136
  350CHL1    C2 5332   2.576   7.844   7.777  0.1436  0.5249  0.4471
  350CHL1   H2A 5333   2.609   7.930   7.839 -0.1237 -0.7531  2.4629
  350CHL1   H2B 5334   2.655   7.767   7.762 -1.1340 -0.2777 -3.2434
  350CHL1   C20 5335   2.500   8.052   6.892 -0.4227  0.1668 -0.3790
  350CHL1   H20 5336   2.606   8.041   6.924 -0.6781 -1.4503  0.0034
  350CHL1   C21 5337   2.479   8.204   6.880 -0.0318  0.2762  0.2978
  350CHL1  H21A 5338   2.533   8.246   6.793 -1.6831 -0.3060 -1.0416
  350CHL1  H21B 5339   2.503   8.254   6.977 -1.5244 -0.6019  1.1496
  350CHL1  H21C 5340   2.372   8.218   6.857 -0.6259 -1.6296  1.6327
  350CHL1   C22 5341   2.489   7.973   6.761  0.1899 -0.1809 -0.2263
  350CHL1  H22A 5342   2.474   7.865   6.786 -0.6610  0.4030  2.0212
  350CHL1  H22B 5343   2.399   8.002   6.702 -0.8214 -0.2109  1.2656
  350CHL1   C23 5344   2.603   8.000   6.662  0.3772 -0.1704 -0.0081
  350CHL1  H23A 5345   2.613   8.110   6.651  1.3523 -0.4623 -2.8595
  350CHL1  H23B 5346   2.697   7.956   6.702 -0.1575 -1.6018 -0.2435
  350CHL1   C24 5347   2.575   7.950   6.520  0.0016 -0.4404  0.1576
  350CHL1  H24A 5348   2.560   7.840   6.530 -1.3246 -0.5805 -2.5901
  350CHL1  H24B 5349   2.480   7.995   6.484  0.5268 -0.9269 -1.9893
  350CHL1   C25 5350   2.690   7.984   6.423  0.0672  0.2324  0.4627
  350CHL1   H25 5351   2.706   8.094   6.419  1.6657  0.0181 -3.8559
  350CHL1   C26 5352   2.819   7.919   6.475 -0.1092 -0.2952  0.2586
  350CHL1  H26A 5353   2.864   7.981   6.556 -0.7693  1.3820 -0.6019
  350CHL1  H26B 5354   2.815   7.813   6.508 -1.6280  0.0727  1.3939
  350CHL1  H26C 5355   2.888   7.908   6.389 -1.7563  1.2747 -1.3417
  350CHL1   C27 5356   2.659   7.958   6.275 -0.2694  0.3230  0.5145
  350CHL1  H27A 5357   2.554   7.987   6.255 -0.4829 -0.0496  1.0670
  350CHL1  H27B 5358   2.709   8.017   6.195 -2.9924 -0.0859 -1.6566
  350CHL1  H27C 5359   2.672   7.855   6.235 -1.1224  0.5097 -0.2855
  351CHL1    C3 5360   2.148   6.221   7.869 -0.3239 -0.3415  0.0553
  351CHL1    H3 5361   2.256   6.245   7.862 -0.4038  0.4656  1.2573
  351CHL1    O3 5362   2.121   6.189   8.005 -0.2224  0.2375  0.2126
  351CHL1   H3' 5363   2.081   6.102   7.996 -1.0780  0.5696  0.6366
  351CHL1    C4 5364   2.062   6.344   7.836 -0.1022 -0.3344 -0.5079
  351CHL1   H4A 5365   1.955   6.315   7.845  0.0319 -1.0699 -1.1677
  351CHL1   H4B 5366   2.075   6.419   7.917 -2.3966  0.1513 -0.5389
  351CHL1    C5 5367   2.090   6.386   7.695  0.1405  0.3595 -0.2553
  351CHL1    C6 5368   2.137   6.510   7.675  0.8033  0.1047 -0.3174
  351CHL1    H6 5369   2.154   6.573   7.764 -3.6300 -0.5810  1.2726
  351CHL1    C7 5370   2.155   6.577   7.542 -0.5398  0.2107 -0.4630
  351CHL1   H7A 5371   2.121   6.682   7.536 -0.2079  0.2592 -2.2221
  351CHL1   H7B 5372   2.265   6.594   7.535  0.1892 -2.8065  1.5681
  351CHL1    C8 5373   2.113   6.485   7.426 -0.1434 -0.2925 -0.2116
  351CHL1    H8 5374   2.002   6.492   7.422 -0.0207  1.9925 -0.7429
  351CHL1   C14 5375   2.185   6.519   7.299  0.8111 -0.0098  0.3959
  351CHL1   H14 5376   2.294   6.509   7.316  1.4169  0.9790 -2.4049
  351CHL1   C15 5377   2.167   6.665   7.252  0.1902 -0.0865  0.3868
  351CHL1  H15A 5378   2.072   6.710   7.288  0.2318 -0.0857  0.4993
  351CHL1  H15B 5379   2.238   6.733   7.303  2.1062 -0.7688 -1.2600
  351CHL1   C16 5380   2.203   6.659   7.104 -0.4395 -0.2088  0.2358
  351CHL1  H16A 5381   2.117   6.686   7.039 -0.8096 -0.8458  0.4537
  351CHL1  H16B 5382   2.285   6.731   7.082 -1.4543  1.0194  0.3180
  351CHL1   C17 5383   2.238   6.513   7.074  0.0458 -0.0781  0.1530
  351CHL1   H17 5384   2.345   6.509   7.104 -0.4922 -1.2543  2.1000
  351CHL1   C13 5385   2.155   6.439   7.175 -0.0727  0.3490  0.3681
  351CHL1   C18 5386   2.007   6.450   7.137  0.0684  0.1078 -0.2633
  351CHL1  H18A 5387   1.937   6.428   7.221  0.8833  1.2297  0.7412
  351CHL1  H18B 5388   1.963   6.542   7.094 -0.8277 -0.1013  0.1580
  351CHL1  H18C 5389   1.986   6.377   7.056  1.3526  1.3654 -1.7987
  351CHL1   C12 5390   2.188   6.294   7.214 -0.5913  0.0424 -0.3162
  351CHL1  H12A 5391   2.153   6.234   7.128  0.1596 -0.2613 -0.4178
  351CHL1  H12B 5392   2.295   6.281   7.238 -0.0215 -2.7715 -3.6893
  351CHL1   C11 5393   2.113   6.247   7.339 -0.4069 -0.1209 -0.2650
  351CHL1  H11A 5394   2.003   6.248   7.321 -0.5552 -1.2902  0.4687
  351CHL1  H11B 5395   2.150   6.144   7.356 -0.4104 -0.3643 -1.6377
  351CHL1    C9 5396   2.137   6.340   7.459 -0.1342 -0.2862 -0.1894
  351CHL1    H9 5397   2.247   6.334   7.473  0.2929 -1.9531 -3.3585
  351CHL1   C10 5398   2.075   6.285   7.585 -0.1139  0.1161 -0.0006
  351CHL1   C19 5399   1.925   6.258   7.565 -0.1208  0.0639  0.1160
  351CHL1  H19A 5400   1.885   6.347   7.513 -1.0217 -1.0462 -1.1709
  351CHL1  H19B 5401   1.910   6.176   7.491  2.0303  1.2486 -1.7682
  351CHL1  H19C 5402   1.859   6.245   7.653 -2.2277  0.6213 -1.2880
  351CHL1    C1 5403   2.143   6.154   7.627 -0.0851  0.0615 -0.2145
  351CHL1   H1A 5404   2.129   6.073   7.552 -0.4643  1.5590 -1.8248
  351CHL1   H1B 5405   2.253   6.166   7.626 -0.1484  0.7794  0.6228
  351CHL1    C2 5406   2.116   6.108   7.770  0.1746 -0.2162 -0.2542
  351CHL1   H2A 5407   2.183   6.021   7.789 -0.7099 -1.0954 -1.0528
  351CHL1   H2B 5408   2.012   6.070   7.777  0.6198 -1.2298  1.9580
  351CHL1   C20 5409   2.234   6.476   6.928 -0.0692 -0.2105  0.1892
  351CHL1   H20 5410   2.136   6.436   6.895  1.1647 -0.8839 -2.9602
  351CHL1   C21 5411   2.337   6.367   6.897 -0.1611 -0.2763  0.1148
  351CHL1  H21A 5412   2.437   6.412   6.883  0.1568 -0.6362  1.1596
  351CHL1  H21B 5413   2.327   6.325   6.794 -0.0992 -1.3048  0.5121
  351CHL1  H21C 5414   2.343   6.287   6.974 -1.2905  0.9622  1.5424
  351CHL1   C22 5415   2.266   6.600   6.843  0.4460 -0.0721  0.5768
  351CHL1  H22A 5416   2.187   6.679   6.851  0.3779  0.0579 -1.0773
  351CHL1  H22B 5417   2.359   6.650   6.877  0.6671 -0.6054  0.7669
  351CHL1   C23 5418   2.274   6.568   6.694 -0.1519  0.2364  0.4749
  351CHL1  H23A 5419   2.310   6.650   6.628  0.3201  0.1211  0.5852
  351CHL1  H23B 5420   2.350   6.489   6.678  0.7957  1.2781 -0.3440
  351CHL1   C24 5421   2.135   6.531   6.640 -0.0087  0.8172 -0.3134
  351CHL1  H24A 5422   2.095   6.430   6.665  1.7721  0.3530  0.8556
  351CHL1  H24B 5423   2.062   6.605   6.679  0.1960  0.0251  1.6662
  351CHL1   C25 5424   2.118   6.529   6.487  0.1786 -0.2732 -0.3276
  351CHL1   H25 5425   2.110   6.633   6.450 -0.0478 -0.6058 -1.2604
  351CHL1   C26 5426   2.224   6.445   6.415  0.3907 -0.6482  0.4070
  351CHL1  H26A 5427   2.183   6.438   6.312  0.8570  1.9834 -0.0160
  351CHL1  H26B 5428   2.322   6.496   6.409 -1.5210  4.4062  4.7848
  351CHL1  H26C 5429   2.230   6.343   6.458  2.3241 -2.1112 -2.9278
  351CHL1   C27 5430   1.980   6.466   6.461  0.0348 -0.1612  0.1509
  351CHL1  H27A 5431   1.894   6.531   6.489 -0.8000 -0.2556 -2.0147
  351CHL1  H27B 5432   1.952   6.443   6.356 -2.0290  1.5610  0.2526
  351CHL1  H27C 5433   1.975   6.370   6.518  1.1384 -0.4048 -0.1479
  352CHL1    C3 5434   6.977   0.190   7.897  0.1418 -0.2460 -0.1726
  352CHL1    H3 5435   7.057   0.242   7.839 -1.6487  1.0350 -1.6243
  352CHL1    O3 5436   7.015   0.203   8.033  0.5687  0.5167 -0.3559
  352CHL1   H3' 5437   7.009   0.117   8.074  0.6876  0.2748 -0.8363
  352CHL1    C4 5438   6.838   0.249   7.867  0.3623  0.3284 -0.0887
  352CHL1   H4A 5439   6.784   0.198   7.949  1.6452 -0.3227  0.3866
  352CHL1   H4B 5440   6.830   0.356   7.896 -2.4837  0.0213  0.4690
  352CHL1    C5 5441   6.767   0.220   7.738  0.1287  0.0715  0.0968
  352CHL1    C6 5442   6.723   0.321   7.661  0.2427  0.0258 -0.0290
  352CHL1    H6 5443   6.720   0.422   7.703 -1.6325 -0.3362  0.7986
  352CHL1    C7 5444   6.665   0.303   7.524  0.3651 -0.4181 -0.0233
  352CHL1   H7A 5445   6.572   0.361   7.510  1.1551  0.6122 -1.2183
  352CHL1   H7B 5446   6.740   0.342   7.452  0.0192  1.0265  0.3675
  352CHL1    C8 5447   6.627   0.156   7.494 -0.3113 -0.2469 -0.0364
  352CHL1    H8 5448   6.536   0.134   7.554  1.0982 -2.3349  1.5190
  352CHL1   C14 5449   6.612   0.142   7.346  0.1739 -0.4085 -0.0717
  352CHL1   H14 5450   6.711   0.177   7.309 -0.5342  0.4194 -1.2375
  352CHL1   C15 5451   6.512   0.233   7.274 -0.2086 -0.7249  0.0556
  352CHL1  H15A 5452   6.414   0.226   7.326  0.1647  1.1096  1.1059
  352CHL1  H15B 5453   6.536   0.342   7.273 -2.7050 -0.1116  0.2717
  352CHL1   C16 5454   6.500   0.174   7.134 -0.3941  0.4436 -0.4377
  352CHL1  H16A 5455   6.395   0.157   7.104 -0.0776 -0.7959 -0.9173
  352CHL1  H16B 5456   6.561   0.241   7.070  1.5870 -1.1071 -0.2977
  352CHL1   C17 5457   6.572   0.038   7.143 -0.2898  0.5025 -0.3591
  352CHL1   H17 5458   6.675   0.054   7.105  0.1749 -1.6573 -0.1229
  352CHL1   C13 5459   6.581   0.006   7.290 -0.1264 -0.1605 -0.5090
  352CHL1   C18 5460   6.447  -0.041   7.348 -0.0621  0.7390  0.3894
  352CHL1  H18A 5461   6.439  -0.049   7.459 -2.5196 -1.0598  0.1708
  352CHL1  H18B 5462   6.361   0.024   7.319 -0.3899 -0.2229 -0.8829
  352CHL1  H18C 5463   6.429  -0.144   7.312 -1.3421  1.0863 -0.0370
  352CHL1   C12 5464   6.698  -0.083   7.333 -0.4231 -0.4187 -0.2327
  352CHL1  H12A 5465   6.665  -0.187   7.313 -0.9415  0.0045 -1.7255
  352CHL1  H12B 5466   6.791  -0.053   7.281  0.1486  0.8916  1.4237
  352CHL1   C11 5467   6.724  -0.075   7.484  0.0402 -0.1823 -0.3231
  352CHL1  H11A 5468   6.628  -0.111   7.526 -0.1652  0.5398 -0.1533
  352CHL1  H11B 5469   6.811  -0.134   7.519  0.6294  0.2496 -1.0248
  352CHL1    C9 5470   6.738   0.067   7.542 -0.3639 -0.2819  0.0218
  352CHL1    H9 5471   6.831   0.098   7.490 -0.0272  0.0923  0.8371
  352CHL1   C10 5472   6.775   0.079   7.687  0.1227  0.1536 -0.1361
  352CHL1   C19 5473   6.681  -0.014   7.766  0.0152 -0.0352 -0.4833
  352CHL1  H19A 5474   6.572   0.005   7.756 -0.0543  0.3682  0.8916
  352CHL1  H19B 5475   6.685  -0.121   7.736 -1.1954  0.0382 -0.9563
  352CHL1  H19C 5476   6.706   0.006   7.872  0.5618 -0.4888 -0.5175
  352CHL1    C1 5477   6.919   0.030   7.708 -0.1172 -0.3581  0.3369
  352CHL1   H1A 5478   6.929  -0.079   7.689  0.8213 -0.1320 -0.5180
  352CHL1   H1B 5479   6.990   0.084   7.643  0.1195 -1.7448 -0.6033
  352CHL1    C2 5480   6.978   0.044   7.849  0.3783 -0.3462  0.1286
  352CHL1   H2A 5481   7.085   0.016   7.847  0.1283 -1.3059 -0.0783
  352CHL1   H2B 5482   6.919  -0.014   7.923 -2.0840  0.8684 -0.7658
  352CHL1   C20 5483   6.517  -0.060   7.044 -0.4093 -0.0552  0.2452
  352CHL1   H20 5484   6.411  -0.085   7.067 -0.1613 -0.3246  1.1178
  352CHL1   C21 5485   6.601  -0.188   7.045  0.2204  0.3549  0.4731
  352CHL1  H21A 5486   6.596  -0.241   6.947  0.3066 -0.3182  0.8261
  352CHL1  H21B 5487   6.551  -0.258   7.115 -2.6027  0.5266 -1.2334
  352CHL1  H21C 5488   6.709  -0.169   7.063  1.0490 -0.5456 -2.7978
  352CHL1   C22 5489   6.504  -0.009   6.899 -0.3836 -0.6997  0.0119
  352CHL1  H22A 5490   6.462  -0.094   6.842 -0.8300 -0.2302 -0.3739
  352CHL1  H22B 5491   6.437   0.079   6.891  0.2421 -0.3718 -2.7480
  352CHL1   C23 5492   6.628   0.025   6.817 -0.3976  0.5219  0.4637
  352CHL1  H23A 5493   6.693   0.099   6.868  0.1030  2.1880 -2.3825
  352CHL1  H23B 5494   6.691  -0.065   6.796 -0.1196  0.8226 -0.0053
  352CHL1   C24 5495   6.590   0.098   6.688 -0.2956 -0.1959  0.0193
  352CHL1  H24A 5496   6.526   0.033   6.624 -1.5535  1.3631 -0.3657
  352CHL1  H24B 5497   6.532   0.187   6.719  3.1539  2.6332 -1.0515
  352CHL1   C25 5498   6.707   0.148   6.602 -0.0873 -0.1545  0.3241
  352CHL1   H25 5499   6.777   0.215   6.656  1.6587 -1.5078 -0.1723
  352CHL1   C26 5500   6.793   0.028   6.557  0.4959  0.4346 -0.1480
  352CHL1  H26A 5501   6.875   0.056   6.486  1.8200 -0.4271  0.9918
  352CHL1  H26B 5502   6.842  -0.029   6.638 -1.4665 -0.5837  0.3750
  352CHL1  H26C 5503   6.715  -0.034   6.508 -2.4012  2.1936  1.9279
  352CHL1   C27 5504   6.653   0.236   6.488 -0.2554 -0.1083  0.4385
  352CHL1  H27A 5505   6.631   0.336   6.530 -0.3321 -0.9622  2.5220
  352CHL1  H27B 5506   6.718   0.248   6.399 -2.2248  0.5455 -0.9776
  352CHL1  H27C 5507   6.557   0.190   6.456 -0.6171 -0.6940  2.2591
  353CHL1    C3 5508   3.866   8.014   7.812 -0.0222  0.0632 -0.2396
  353CHL1    H3 5509   3.970   8.015   7.772  1.1073  0.0134  2.5254
  353CHL1    O3 5510   3.865   8.065   7.944 -0.3171 -0.5362 -0.0106
  353CHL1   H3' 5511   3.807   8.140   7.930 -0.3213 -0.6082 -0.3731
  353CHL1    C4 5512   3.783   8.104   7.719 -0.3308  0.5972  0.5442
  353CHL1   H4A 5513   3.677   8.111   7.750 -0.5929 -1.0348  0.1180
  353CHL1   H4B 5514   3.833   8.204   7.725  1.6213 -0.1317 -1.8369
  353CHL1    C5 5515   3.763   8.062   7.576 -0.1465  0.2314  0.6269
  353CHL1    C6 5516   3.801   8.132   7.468  0.5086 -0.2544  0.5314
  353CHL1    H6 5517   3.849   8.229   7.486  0.6826 -0.2274 -0.0520
  353CHL1    C7 5518   3.796   8.094   7.323  0.7810  0.2907  0.3776
  353CHL1   H7A 5519   3.746   8.175   7.264 -2.1572 -1.7208 -0.1275
  353CHL1   H7B 5520   3.892   8.064   7.276 -0.1911 -1.7501 -0.4339
  353CHL1    C8 5521   3.700   7.974   7.320  1.0801  0.0564 -0.1875
  353CHL1    H8 5522   3.598   8.013   7.341  1.4396  1.4749 -0.9370
  353CHL1   C14 5523   3.711   7.910   7.185 -0.1569  0.5926 -0.5639
  353CHL1   H14 5524   3.809   7.857   7.173 -1.1357 -0.7388 -3.5718
  353CHL1   C15 5525   3.708   8.007   7.066  0.1685  0.8109 -0.3994
  353CHL1  H15A 5526   3.631   8.087   7.072 -1.1403 -0.3892 -0.5710
  353CHL1  H15B 5527   3.809   8.050   7.052  0.8237 -0.4796  0.2603
  353CHL1   C16 5528   3.667   7.919   6.948 -0.0138  0.2258  0.0943
  353CHL1  H16A 5529   3.575   7.952   6.895  0.2878  1.1026  0.1026
  353CHL1  H16B 5530   3.755   7.918   6.880  0.5953  3.1190  0.7085
  353CHL1   C17 5531   3.640   7.781   7.011 -0.1991  0.2545  0.0796
  353CHL1   H17 5532   3.737   7.729   7.015 -1.4711 -2.2799 -0.1182
  353CHL1   C13 5533   3.608   7.805   7.156 -0.1388  0.3902  0.0707
  353CHL1   C18 5534   3.462   7.854   7.157 -0.4209 -0.4360 -0.0669
  353CHL1  H18A 5535   3.433   7.906   7.251  1.7214 -0.4523  0.6749
  353CHL1  H18B 5536   3.437   7.925   7.076  1.8012 -0.5383 -0.8972
  353CHL1  H18C 5537   3.400   7.762   7.150 -1.9826  0.6960 -1.9400
  353CHL1   C12 5538   3.636   7.692   7.257 -0.2772  0.3058  0.0164
  353CHL1  H12A 5539   3.575   7.600   7.249  1.5995 -1.1655  1.6926
  353CHL1  H12B 5540   3.743   7.668   7.243 -0.5165 -1.1543  0.5595
  353CHL1   C11 5541   3.630   7.747   7.400 -0.1349 -0.2014  0.2170
  353CHL1  H11A 5542   3.525   7.781   7.407  0.1352  0.6130  0.4469
  353CHL1  H11B 5543   3.647   7.672   7.480  0.3600  0.4031  0.6826
  353CHL1    C9 5544   3.721   7.868   7.424 -0.2029 -0.0926 -0.0567
  353CHL1    H9 5545   3.824   7.834   7.399 -1.4529 -1.4697 -3.9732
  353CHL1   C10 5546   3.714   7.921   7.565  0.3579  0.1060 -0.0984
  353CHL1   C19 5547   3.565   7.918   7.604  0.4352  0.3149  0.2194
  353CHL1  H19A 5548   3.503   7.956   7.520 -0.2130  1.1554  1.0641
  353CHL1  H19B 5549   3.534   7.814   7.626 -0.1515  1.0455  3.2248
  353CHL1  H19C 5550   3.537   7.978   7.693 -1.8814 -1.2520  0.6430
  353CHL1    C1 5551   3.789   7.829   7.663  0.1475  0.1969  0.1485
  353CHL1   H1A 5552   3.732   7.734   7.666  1.2422 -0.4938 -0.4394
  353CHL1   H1B 5553   3.893   7.814   7.627  0.8469  1.9416  1.3051
  353CHL1    C2 5554   3.804   7.874   7.809 -0.3123  0.1789  0.2033
  353CHL1   H2A 5555   3.869   7.809   7.871  0.8230  1.6191  0.5520
  353CHL1   H2B 5556   3.703   7.878   7.854  0.6206 -0.1097  2.4245
  353CHL1   C20 5557   3.556   7.695   6.921 -0.1488  0.5977 -0.2976
  353CHL1   H20 5558   3.454   7.737   6.910 -0.3689  0.3903  0.7922
  353CHL1   C21 5559   3.533   7.557   6.985 -0.4904  0.6436 -0.3194
  353CHL1  H21A 5560   3.627   7.501   7.007 -1.4216 -0.2587  1.5863
  353CHL1  H21B 5561   3.473   7.494   6.917  0.9574 -2.2876  0.9322
  353CHL1  H21C 5562   3.464   7.568   7.072  0.4593 -0.1760  0.5704
  353CHL1   C22 5563   3.608   7.673   6.777 -0.2592 -0.3264 -0.2055
  353CHL1  H22A 5564   3.540   7.597   6.733  0.1351 -1.5286  1.1733
  353CHL1  H22B 5565   3.611   7.771   6.725  1.4737 -1.7372 -3.0091
  353CHL1   C23 5566   3.750   7.619   6.763 -0.0105  0.2763 -0.0518
  353CHL1  H23A 5567   3.830   7.687   6.800  0.1473 -0.6896  1.4594
  353CHL1  H23B 5568   3.751   7.518   6.808 -1.5790 -0.2677 -1.1467
  353CHL1   C24 5569   3.779   7.602   6.614  0.0410 -0.1714  0.0097
  353CHL1  H24A 5570   3.685   7.561   6.570 -0.2899  2.2965 -1.7794
  353CHL1  H24B 5571   3.796   7.705   6.577  1.5210 -0.6995 -0.8619
  353CHL1   C25 5572   3.903   7.519   6.573 -0.0494 -0.3336  0.0582
  353CHL1   H25 5573   3.881   7.419   6.614 -3.2330 -0.1035 -0.7594
  353CHL1   C26 5574   3.923   7.501   6.422 -0.3955 -0.5605  0.0380
  353CHL1  H26A 5575   3.836   7.442   6.385 -0.5252 -0.7391  0.6277
  353CHL1  H26B 5576   3.926   7.599   6.369 -1.3496  0.5278  1.8802
  353CHL1  H26C 5577   4.017   7.445   6.404 -1.5008 -2.4591 -0.1357
  353CHL1   C27 5578   4.017   7.578   6.658 -0.0777 -0.3362  0.0991
  353CHL1  H27A 5579   4.008   7.688   6.648 -0.6425 -0.2128  1.7171
  353CHL1  H27B 5580   3.990   7.553   6.763  1.2814 -2.1135  0.0739
  353CHL1  H27C 5581   4.121   7.540   6.652  0.5422  0.7274  2.7883
  354CHL1    C3 5582   7.448   7.647   7.849  0.0624  0.0688 -0.4371
  354CHL1    H3 5583   7.403   7.741   7.811 -0.9888  0.3386  1.3408
  354CHL1    O3 5584   7.522   7.673   7.967 -0.2389  0.4051 -0.3197
  354CHL1   H3' 5585   7.528   7.584   8.005  0.3379 -0.1198 -1.5940
  354CHL1    C4 5586   7.336   7.543   7.871 -0.2569  0.5013  0.0120
  354CHL1   H4A 5587   7.374   7.443   7.900 -0.8670 -0.6770 -2.9060
  354CHL1   H4B 5588   7.264   7.575   7.949 -2.2639 -3.3645 -0.0057
  354CHL1    C5 5589   7.266   7.522   7.740  0.2350  0.4513 -0.2476
  354CHL1    C6 5590   7.134   7.543   7.737  0.1836  0.1981  0.0734
  354CHL1    H6 5591   7.083   7.577   7.828  1.0930 -0.5645  0.8789
  354CHL1    C7 5592   7.048   7.515   7.617 -0.0106  0.2563  0.1981
  354CHL1   H7A 5593   6.954   7.462   7.642 -0.8950  1.0991 -1.1572
  354CHL1   H7B 5594   7.007   7.607   7.568 -1.3994 -0.2677  0.3207
  354CHL1    C8 5595   7.124   7.437   7.509 -0.0744  0.3872  0.0573
  354CHL1    H8 5596   7.119   7.329   7.536 -1.6275  1.0195  2.6750
  354CHL1   C14 5597   7.046   7.436   7.380  0.1093  0.4628 -0.0547
  354CHL1   H14 5598   7.041   7.540   7.343 -2.5471 -0.0621 -1.4138
  354CHL1   C15 5599   6.903   7.381   7.390  0.6367 -0.9489  0.0601
  354CHL1  H15A 5600   6.901   7.295   7.460  0.3627 -0.8017  0.2374
  354CHL1  H15B 5601   6.827   7.453   7.428 -0.3057 -1.7758 -0.2161
  354CHL1   C16 5602   6.867   7.347   7.245  0.1038  0.0406 -0.0549
  354CHL1  H16A 5603   6.818   7.248   7.228  1.2665 -0.1465 -2.8758
  354CHL1  H16B 5604   6.796   7.427   7.216 -1.9888 -1.1280  1.5455
  354CHL1   C17 5605   7.000   7.358   7.167 -0.2090 -0.2775 -0.6421
  354CHL1   H17 5606   7.002   7.458   7.118 -0.2520 -0.2987 -0.6884
  354CHL1   C13 5607   7.107   7.352   7.271 -0.5295  0.2756 -0.2746
  354CHL1   C18 5608   7.131   7.207   7.316  0.0536  0.2401 -0.6878
  354CHL1  H18A 5609   7.191   7.154   7.239 -1.6034 -0.4026 -1.5914
  354CHL1  H18B 5610   7.187   7.191   7.410 -1.1994  0.9313  0.2083
  354CHL1  H18C 5611   7.039   7.147   7.332  1.7007 -2.4160 -0.5789
  354CHL1   C12 5612   7.242   7.416   7.235 -0.0053 -0.4889  0.2998
  354CHL1  H12A 5613   7.305   7.352   7.170  1.6984 -0.4189  1.7879
  354CHL1  H12B 5614   7.221   7.512   7.183 -0.6218 -0.6843  0.1821
  354CHL1   C11 5615   7.325   7.426   7.363  0.0844 -1.0526  0.2898
  354CHL1  H11A 5616   7.360   7.321   7.375 -0.9448 -1.4059  0.2480
  354CHL1  H11B 5617   7.425   7.474   7.346 -0.5203 -0.1218 -0.7807
  354CHL1    C9 5618   7.261   7.492   7.486  0.1486 -0.2228 -0.1109
  354CHL1    H9 5619   7.243   7.598   7.457 -1.2224 -1.0019 -2.2970
  354CHL1   C10 5620   7.339   7.484   7.615  0.1491 -0.1891 -0.1087
  354CHL1   C19 5621   7.391   7.340   7.630  0.4449 -0.1566 -0.7681
  354CHL1  H19A 5622   7.440   7.326   7.728 -0.3940  0.6783 -0.2034
  354CHL1  H19B 5623   7.311   7.263   7.626  0.7187 -0.6125  1.5413
  354CHL1  H19C 5624   7.474   7.320   7.559  0.5807 -0.2318 -0.5884
  354CHL1    C1 5625   7.466   7.570   7.607  0.2299 -0.2981 -0.0068
  354CHL1   H1A 5626   7.519   7.528   7.519 -1.0402  0.0888 -0.9715
  354CHL1   H1B 5627   7.434   7.670   7.571 -1.8751 -1.0372 -0.2952
  354CHL1    C2 5628   7.541   7.594   7.739  0.3647 -0.0543 -0.1266
  354CHL1   H2A 5629   7.632   7.653   7.716 -0.0359  0.1374 -1.3444
  354CHL1   H2B 5630   7.580   7.495   7.769 -2.0859 -0.1503  3.2926
  354CHL1   C20 5631   6.991   7.260   7.054 -0.3605 -0.9940 -0.0146
  354CHL1   H20 5632   6.954   7.162   7.090  0.7382 -1.7402 -0.8368
  354CHL1   C21 5633   7.124   7.233   6.981 -0.3386  0.0315 -0.3681
  354CHL1  H21A 5634   7.159   7.320   6.922  0.5455 -1.2326 -1.7634
  354CHL1  H21B 5635   7.127   7.143   6.916  4.9752 -2.2002  2.3926
  354CHL1  H21C 5636   7.207   7.219   7.053 -0.2654  0.9419 -0.2575
  354CHL1   C22 5637   6.883   7.307   6.956 -0.1600  0.3224  0.3714
  354CHL1  H22A 5638   6.788   7.347   6.997 -0.8232 -0.7199 -0.0810
  354CHL1  H22B 5639   6.928   7.385   6.891  0.0211  1.9575  2.3933
  354CHL1   C23 5640   6.853   7.191   6.860  0.0282  0.0923  0.5895
  354CHL1  H23A 5641   6.945   7.154   6.811  0.0820  2.4495 -1.2454
  354CHL1  H23B 5642   6.811   7.107   6.919 -0.4174 -1.1535 -1.4080
  354CHL1   C24 5643   6.744   7.230   6.761  0.1501  0.0177  0.4256
  354CHL1  H24A 5644   6.649   7.256   6.812 -1.2097 -0.6409 -1.6083
  354CHL1  H24B 5645   6.769   7.315   6.693 -0.8979  1.3516  1.6468
  354CHL1   C25 5646   6.708   7.110   6.672  0.1025 -0.0415  0.5231
  354CHL1   H25 5647   6.680   7.019   6.730 -2.7965 -0.8686 -1.8514
  354CHL1   C26 5648   6.595   7.129   6.569 -0.0078 -1.0017  0.4560
  354CHL1  H26A 5649   6.582   7.026   6.528 -0.2576 -1.0948  0.7600
  354CHL1  H26B 5650   6.500   7.176   6.601 -0.1940  0.0148 -1.4456
  354CHL1  H26C 5651   6.629   7.190   6.483 -1.9175 -1.9234 -1.0532
  354CHL1   C27 5652   6.826   7.062   6.586 -0.5949  0.4256 -0.7231
  354CHL1  H27A 5653   6.785   7.029   6.488 -0.0127  0.9594 -1.1556
  354CHL1  H27B 5654   6.884   7.152   6.554  0.7778 -0.4695 -0.8378
  354CHL1  H27C 5655   6.885   6.981   6.632  1.2818  2.0011 -0.2145
  355CHL1    C3 5656   5.759   7.796   7.855  0.0856 -0.5329  0.4661
  355CHL1    H3 5657   5.776   7.901   7.823  1.4042 -1.3578 -1.7696
  355CHL1    O3 5658   5.791   7.775   7.992  0.0522 -0.4303  0.4903
  355CHL1   H3' 5659   5.778   7.680   8.001  2.0898 -0.6974  1.1520
  355CHL1    C4 5660   5.617   7.759   7.809  0.1210  0.3354 -0.3591
  355CHL1   H4A 5661   5.598   7.652   7.831 -0.1181  0.3926 -0.2835
  355CHL1   H4B 5662   5.556   7.831   7.868  1.2918  2.0202 -1.1204
  355CHL1    C5 5663   5.588   7.772   7.662 -0.6219 -0.2540 -0.2705
  355CHL1    C6 5664   5.483   7.846   7.626 -0.4315  0.3378  0.3664
  355CHL1    H6 5665   5.413   7.894   7.696 -0.0961 -0.9200  1.5960
  355CHL1    C7 5666   5.454   7.851   7.478 -0.1761 -0.4423  0.2903
  355CHL1   H7A 5667   5.346   7.846   7.456  0.3175 -0.2573 -2.5022
  355CHL1   H7B 5668   5.484   7.948   7.435 -0.0597 -1.1726 -1.3391
  355CHL1    C8 5669   5.529   7.750   7.389 -0.0775 -0.0642 -0.0584
  355CHL1    H8 5670   5.478   7.652   7.403 -1.1326  0.2993 -1.2068
  355CHL1   C14 5671   5.517   7.790   7.245 -0.1176 -0.0156 -0.0419
  355CHL1   H14 5672   5.567   7.888   7.231  0.3333 -0.5607 -2.8313
  355CHL1   C15 5673   5.377   7.823   7.189 -0.1956 -0.0110  0.1530
  355CHL1  H15A 5674   5.305   7.746   7.222 -1.2976  0.9277 -0.0064
  355CHL1  H15B 5675   5.336   7.916   7.234 -0.7876 -0.7141  1.1063
  355CHL1   C16 5676   5.399   7.819   7.038  0.0671  0.3314  0.1812
  355CHL1  H16A 5677   5.325   7.759   6.981 -0.3260  0.3859  0.6250
  355CHL1  H16B 5678   5.396   7.926   7.006 -0.6493 -0.4524 -2.6078
  355CHL1   C17 5679   5.545   7.777   7.018 -0.0693 -0.0072 -0.1200
  355CHL1   H17 5680   5.607   7.870   7.019  0.1427 -0.1268 -1.1330
  355CHL1   C13 5681   5.588   7.706   7.143 -0.0262  0.0985 -0.0738
  355CHL1   C18 5682   5.524   7.566   7.136  0.0734  0.0175  0.5143
  355CHL1  H18A 5683   5.570   7.513   7.049 -0.8874  1.8565 -1.2079
  355CHL1  H18B 5684   5.416   7.577   7.114  0.1516 -0.5370 -0.2094
  355CHL1  H18C 5685   5.531   7.507   7.230 -1.9166 -2.1699 -0.5860
  355CHL1   C12 5686   5.738   7.705   7.177 -0.2129 -0.4115  0.7882
  355CHL1  H12A 5687   5.801   7.631   7.123  0.6323  0.6174  0.3411
  355CHL1  H12B 5688   5.781   7.807   7.169 -2.2193  0.5318  1.3204
  355CHL1   C11 5689   5.757   7.667   7.324  0.3342 -0.1645  0.7816
  355CHL1  H11A 5690   5.730   7.559   7.328  4.1597 -1.3805 -1.0179
  355CHL1  H11B 5691   5.865   7.681   7.346 -0.0044  1.5298  1.5358
  355CHL1    C9 5692   5.674   7.744   7.428 -0.1585  0.0067  0.2672
  355CHL1    H9 5693   5.707   7.849   7.415  0.0362 -0.0698  0.1259
  355CHL1   C10 5694   5.690   7.708   7.573 -0.1769 -0.2273  0.2120
  355CHL1   C19 5695   5.658   7.558   7.587 -0.6019 -0.2122 -0.5059
  355CHL1  H19A 5696   5.657   7.527   7.694  2.4837 -0.0913 -0.3569
  355CHL1  H19B 5697   5.552   7.542   7.557 -0.6308 -0.4682 -0.2759
  355CHL1  H19C 5698   5.729   7.493   7.533  0.2192  0.4763 -0.2826
  355CHL1    C1 5699   5.834   7.737   7.619 -0.0667 -0.3825 -0.0250
  355CHL1   H1A 5700   5.887   7.657   7.563  0.4324  0.6312 -1.0284
  355CHL1   H1B 5701   5.873   7.837   7.595  0.5663 -0.8019 -0.7784
  355CHL1    C2 5702   5.858   7.716   7.769  0.3586  0.2990  0.0013
  355CHL1   H2A 5703   5.963   7.748   7.786  0.3244  2.3133 -2.8473
  355CHL1   H2B 5704   5.852   7.610   7.802  0.5065  0.2298 -0.1892
  355CHL1   C20 5705   5.571   7.708   6.887 -0.8183 -0.3156 -0.1092
  355CHL1   H20 5706   5.496   7.628   6.869 -0.3530 -0.8203  0.1563
  355CHL1   C21 5707   5.710   7.644   6.874 -1.1166 -1.0093  0.0594
  355CHL1  H21A 5708   5.787   7.713   6.916 -0.7911 -0.2835 -1.6528
  355CHL1  H21B 5709   5.758   7.612   6.779 -0.8267  0.1752 -0.2054
  355CHL1  H21C 5710   5.719   7.553   6.938  0.4517 -0.6985  0.3154
  355CHL1   C22 5711   5.542   7.809   6.775 -0.3402  0.2207  0.2407
  355CHL1  H22A 5712   5.450   7.864   6.803 -1.0145 -0.8773  0.2618
  355CHL1  H22B 5713   5.626   7.881   6.770 -1.7848  2.1143  1.9948
  355CHL1   C23 5714   5.526   7.745   6.637  0.5715 -0.2039  0.3186
  355CHL1  H23A 5715   5.536   7.823   6.558 -2.0866  1.8036  1.7880
  355CHL1  H23B 5716   5.596   7.661   6.619 -0.3701 -1.0701  0.5917
  355CHL1   C24 5717   5.380   7.700   6.621  0.3887  0.4091  0.1916
  355CHL1  H24A 5718   5.347   7.637   6.706 -0.3738  1.0911  0.4102
  355CHL1  H24B 5719   5.313   7.788   6.617  0.1011  0.1624 -0.6667
  355CHL1   C25 5720   5.352   7.629   6.487  0.0631  0.0634  0.4429
  355CHL1   H25 5721   5.432   7.556   6.464 -0.4615 -0.5247  0.4451
  355CHL1   C26 5722   5.219   7.552   6.493  0.2419 -0.2692  0.1747
  355CHL1  H26A 5723   5.184   7.503   6.399 -1.0208 -2.4998  1.7165
  355CHL1  H26B 5724   5.232   7.469   6.566 -2.7338  0.0645  1.2168
  355CHL1  H26C 5725   5.140   7.615   6.537  0.0098 -0.4896  0.0807
  355CHL1   C27 5726   5.341   7.734   6.375 -0.1119  0.0359  0.4332
  355CHL1  H27A 5727   5.252   7.799   6.385 -0.3930 -0.0442 -1.3592
  355CHL1  H27B 5728   5.432   7.796   6.367 -0.6943  0.7699 -0.7261
  355CHL1  H27C 5729   5.326   7.673   6.284  0.2331  1.5850 -0.6849
  356CHL1    C3 5730   0.960   7.290   7.934  0.3120 -0.1315 -0.0000
  356CHL1    H3 5731   0.849   7.298   7.931  0.1943 -1.2861  0.5703
  356CHL1    O3 5732   1.012   7.321   8.062  0.1005  0.3063 -0.0163
  356CHL1   H3' 5733   0.952   7.275   8.121 -0.6863 -0.0998 -1.0976
  356CHL1    C4 5734   1.012   7.153   7.888  0.1435 -0.2519  0.1630
  356CHL1   H4A 5735   1.123   7.155   7.887  0.1469 -0.0305  0.6911
  356CHL1   H4B 5736   0.964   7.086   7.963  2.1491  0.3528  2.0917
  356CHL1    C5 5737   0.972   7.118   7.748 -0.3169 -0.4953  0.3526
  356CHL1    C6 5738   0.904   7.006   7.720 -0.3370 -0.4493  0.2106
  356CHL1    H6 5739   0.876   6.928   7.793 -1.8282  3.2062  3.8886
  356CHL1    C7 5740   0.858   6.974   7.580 -0.3852 -0.1510  0.1581
  356CHL1   H7A 5741   0.858   6.865   7.557  1.5193 -0.1458 -0.0268
  356CHL1   H7B 5742   0.751   7.003   7.579 -1.0159 -2.2414  0.7917
  356CHL1    C8 5743   0.932   7.048   7.468 -0.6214  0.1213  0.1805
  356CHL1    H8 5744   1.028   6.996   7.450 -0.8929 -0.4183  0.2886
  356CHL1   C14 5745   0.846   7.047   7.345  0.2446  0.1620 -0.4379
  356CHL1   H14 5746   0.760   7.116   7.361  0.0475 -0.3812  1.0511
  356CHL1   C15 5747   0.776   6.914   7.310  0.1209  0.1259 -0.0647
  356CHL1  H15A 5748   0.840   6.824   7.308 -0.4889 -0.3601 -3.2614
  356CHL1  H15B 5749   0.680   6.886   7.358 -1.7898  1.7884 -2.6723
  356CHL1   C16 5750   0.733   6.938   7.165  0.1897  0.0494 -0.0984
  356CHL1  H16A 5751   0.772   6.852   7.108 -0.1085 -1.3271  1.6891
  356CHL1  H16B 5752   0.623   6.949   7.157  0.2130  0.2222 -0.2066
  356CHL1   C17 5753   0.801   7.070   7.124 -0.0355  0.0933 -0.3352
  356CHL1   H17 5754   0.721   7.146   7.139 -1.2370 -1.2455  0.2539
  356CHL1   C13 5755   0.911   7.101   7.221  0.3037 -0.2769 -0.5990
  356CHL1   C18 5756   1.039   7.021   7.190  0.5542  0.1820 -0.7567
  356CHL1  H18A 5757   1.092   7.050   7.097  1.3850 -0.0465 -0.3604
  356CHL1  H18B 5758   1.114   7.033   7.271 -0.2085 -0.1766  0.0199
  356CHL1  H18C 5759   1.015   6.913   7.181  2.7641 -0.6534  2.0048
  356CHL1   C12 5760   0.937   7.250   7.246 -0.3179 -0.2017 -0.3942
  356CHL1  H12A 5761   0.994   7.300   7.165 -1.0240  0.9632 -0.2132
  356CHL1  H12B 5762   0.844   7.312   7.250 -0.8339 -0.9878  0.2658
  356CHL1   C11 5763   1.006   7.265   7.382 -0.4169 -0.2114 -0.3422
  356CHL1  H11A 5764   1.111   7.233   7.370 -0.1497  0.4102  0.2443
  356CHL1  H11B 5765   1.032   7.373   7.394  0.8539 -0.0128 -3.8433
  356CHL1    C9 5766   0.950   7.192   7.505  0.2048  0.0444  0.0956
  356CHL1    H9 5767   0.845   7.224   7.523 -0.1441 -2.0751  2.3474
  356CHL1   C10 5768   1.011   7.215   7.640 -0.1396 -0.5588  0.3589
  356CHL1   C19 5769   1.165   7.205   7.635 -0.1515 -0.3312 -0.5477
  356CHL1  H19A 5770   1.195   7.111   7.585 -0.8385 -0.5508 -0.5605
  356CHL1  H19B 5771   1.190   7.293   7.572  0.7541  0.7706  1.2798
  356CHL1  H19C 5772   1.220   7.221   7.730 -1.2649 -0.1740  0.0825
  356CHL1    C1 5773   0.971   7.355   7.689  0.8010 -0.0614 -0.2420
  356CHL1   H1A 5774   1.013   7.435   7.624 -0.8772  1.5439  0.5273
  356CHL1   H1B 5775   0.860   7.364   7.692  0.9319  1.7761  0.3613
  356CHL1    C2 5776   1.007   7.396   7.832 -0.1727  0.0694 -0.0215
  356CHL1   H2A 5777   0.979   7.501   7.852  3.2469  0.9052  1.1204
  356CHL1   H2B 5778   1.118   7.391   7.844 -0.2320 -0.6709  0.3171
  356CHL1   C20 5779   0.832   7.076   6.978  0.5167 -0.0239 -0.2268
  356CHL1   H20 5780   0.913   7.006   6.949  0.8076  0.9326 -1.9172
  356CHL1   C21 5781   0.882   7.215   6.935 -0.1979  0.3496  0.1170
  356CHL1  H21A 5782   0.992   7.210   6.954 -0.3247 -0.8339  0.6061
  356CHL1  H21B 5783   0.839   7.298   6.995 -1.6277  0.0223 -0.4184
  356CHL1  H21C 5784   0.860   7.247   6.831 -1.3424  1.3238  0.6317
  356CHL1   C22 5785   0.718   7.030   6.886  0.5580 -1.1110  0.2594
  356CHL1  H22A 5786   0.765   7.026   6.785 -0.1065 -0.0724 -0.1138
  356CHL1  H22B 5787   0.687   6.924   6.898 -0.2223 -0.9902 -0.5496
  356CHL1   C23 5788   0.594   7.120   6.897  0.7469 -0.8154 -0.0013
  356CHL1  H23A 5789   0.551   7.126   6.999 -0.6653  0.6056 -0.6364
  356CHL1  H23B 5790   0.620   7.220   6.857 -3.0382  0.6653  0.9163
  356CHL1   C24 5791   0.479   7.058   6.817  0.2522 -0.2550  0.2701
  356CHL1  H24A 5792   0.454   6.956   6.851  1.5605 -1.4430 -2.0589
  356CHL1  H24B 5793   0.387   7.116   6.840  0.2149 -0.4159  0.5319
  356CHL1   C25 5794   0.486   7.041   6.664 -0.1332  0.2928  0.1873
  356CHL1   H25 5795   0.567   6.968   6.643  0.1283  0.3709  0.8711
  356CHL1   C26 5796   0.362   6.978   6.599 -0.2881  0.1472  0.6187
[truncated: 5,871,449 more chars]
