# Supplementary material for: pKa Calculations of GPCRs: Understanding Protonation States in Receptor Activation
Source: J Chem Inf Model. 2024 Aug 16;64(17):6850–6. doi: 10.1021/acs.jcim.4c01125 (PMC11388449; doi:10.1021/acs.jcim.4c01125)
Supplement: Supplementary file 2 — ci4c01125_si_002.zip [file ci4c01125_si_002.zip › ghsr_active_prot_last.gro]

GHSR ActProt in POPC:CHL Membranew
90889
   34LEU    CAY    1   3.695   3.495   8.390 -0.6517  0.0400 -0.2471
   34LEU    HY1    2   3.652   3.576   8.453  2.3529  1.3828  0.2363
   34LEU    HY2    3   3.765   3.460   8.468 -2.6702 -0.0442  1.6369
   34LEU    HY3    4   3.620   3.416   8.366  0.5038 -1.4864  1.0261
   34LEU     CY    5   3.775   3.534   8.270 -0.2190 -0.1152 -0.0104
   34LEU     OY    6   3.737   3.503   8.157  0.0782 -0.1349 -0.1038
   34LEU      N    7   3.884   3.608   8.295 -0.1745 -0.1181 -0.1957
   34LEU     HN    8   3.915   3.626   8.388 -0.6698  0.5443 -0.1509
   34LEU     CA    9   3.980   3.639   8.194  0.1384 -0.4542 -0.0031
   34LEU     HA   10   3.968   3.587   8.100 -3.1808 -0.1750  0.1541
   34LEU     CB   11   3.981   3.791   8.170  0.5887 -0.4602 -0.0426
   34LEU    HB1   12   4.077   3.814   8.121  0.8250  1.7888  1.3507
   34LEU    HB2   13   3.990   3.829   8.273 -0.3447 -1.4540  0.4348
   34LEU     CG   14   3.871   3.837   8.072  0.7964 -0.2123 -0.1591
   34LEU     HG   15   3.776   3.808   8.121 -0.8938  2.5040 -1.5578
   34LEU    CD1   16   3.871   3.991   8.059  0.3066 -0.2715 -0.8902
   34LEU   HD11   17   3.877   4.028   8.163  1.9716 -1.5013 -0.4949
   34LEU   HD12   18   3.771   4.016   8.019  0.8960  0.2231 -2.1242
   34LEU   HD13   19   3.952   4.035   7.996  1.1308  0.0729  0.3790
   34LEU    CD2   20   3.887   3.775   7.933 -0.1002  0.4470 -0.5665
   34LEU   HD21   21   3.813   3.824   7.866 -2.3437  0.2227  1.5896
   34LEU   HD22   22   3.866   3.667   7.946  0.6859  0.5231  1.8205
   34LEU   HD23   23   3.991   3.783   7.894  0.1031  0.0216 -0.1260
   34LEU      C   24   4.115   3.599   8.243 -0.0489 -0.5745  0.4174
   34LEU      O   25   4.149   3.623   8.359 -0.5265  0.7241  0.3099
   35LEU      N   26   4.198   3.530   8.164  0.2307  0.0613  0.1438
   35LEU     HN   27   4.165   3.518   8.071 -0.2701 -2.9995  0.6096
   35LEU     CA   28   4.332   3.496   8.201  0.2480 -0.4693 -0.3754
   35LEU     HA   29   4.322   3.444   8.296  1.0817 -0.9245 -0.5291
   35LEU     CB   30   4.376   3.383   8.107  0.4138 -0.1283 -0.7072
   35LEU    HB1   31   4.397   3.422   8.004  0.5656  2.9585  0.3753
   35LEU    HB2   32   4.292   3.313   8.088  0.6465 -0.6669  0.2188
   35LEU     CG   33   4.487   3.301   8.173  0.2290  0.0863 -0.1270
   35LEU     HG   34   4.468   3.299   8.283 -1.2719  1.2587 -0.3482
   35LEU    CD1   35   4.490   3.162   8.106  0.4194 -0.1553  0.3722
   35LEU   HD11   36   4.394   3.112   8.129  0.1179 -0.3399 -1.2086
   35LEU   HD12   37   4.583   3.104   8.125  0.5330  0.0454  0.4383
   35LEU   HD13   38   4.499   3.175   7.996  2.0275  0.6407  0.5694
   35LEU    CD2   39   4.623   3.371   8.156  0.5062 -0.1366  1.0459
   35LEU   HD21   40   4.640   3.392   8.048  1.8600 -0.4832  1.1747
   35LEU   HD22   41   4.705   3.313   8.204  2.3303  0.0214 -1.6869
   35LEU   HD23   42   4.609   3.470   8.204 -0.5466  1.2798 -1.9366
   35LEU      C   43   4.408   3.624   8.212 -0.1952 -0.2388  0.0702
   35LEU      O   44   4.417   3.700   8.117  0.2896 -0.4966 -0.0938
   36GLN      N   45   4.473   3.642   8.329 -0.1909  0.2840 -0.0122
   36GLN     HN   46   4.469   3.570   8.397  1.9164 -0.6757 -0.7902
   36GLN     CA   47   4.526   3.765   8.380 -0.4341  0.4116 -0.0671
   36GLN     HA   48   4.443   3.834   8.374  0.0048  1.1664  1.8526
   36GLN     CB   49   4.581   3.748   8.522 -0.0608 -0.5543 -0.3204
   36GLN    HB1   50   4.489   3.732   8.582 -0.3651  0.1053 -0.5985
   36GLN    HB2   51   4.637   3.839   8.553 -1.1683  0.7690 -2.0416
   36GLN     CG   52   4.671   3.628   8.556  0.2953 -0.2660 -0.2333
   36GLN    HG1   53   4.712   3.647   8.657  0.4326  0.9095 -0.4873
   36GLN    HG2   54   4.753   3.633   8.482 -0.4951 -0.2884 -1.1365
   36GLN     CD   55   4.596   3.496   8.556 -0.5716  0.2165 -0.3155
   36GLN    OE1   56   4.606   3.421   8.460  0.0029 -0.0625 -0.0419
   36GLN    NE2   57   4.533   3.459   8.671 -0.2009  0.3399 -0.0712
   36GLN   HE21   58   4.476   3.377   8.676  2.3981 -1.6371 -0.6454
   36GLN   HE22   59   4.552   3.515   8.752 -0.0916 -0.1469  0.2461
   36GLN      C   60   4.635   3.819   8.295 -0.1215  0.0731  0.1171
   36GLN      O   61   4.671   3.937   8.289  0.3702 -0.0544  0.4488
   37LEU      N   62   4.701   3.738   8.211  0.1875  0.1811  0.2502
   37LEU     HN   63   4.667   3.644   8.212 -0.8841  0.5589  0.6549
   37LEU     CA   64   4.811   3.772   8.126 -0.0551  0.2246 -0.0474
   37LEU     HA   65   4.859   3.860   8.165 -3.5621  2.0242  0.6695
   37LEU     CB   66   4.903   3.649   8.122  0.4127  0.5781 -0.1407
   37LEU    HB1   67   4.995   3.687   8.073  0.4145  1.4383  0.4874
   37LEU    HB2   68   4.875   3.563   8.058  0.3121  2.6100 -3.0130
   37LEU     CG   69   4.945   3.586   8.256 -0.2172  0.1099 -0.1596
   37LEU     HG   70   4.851   3.531   8.276  0.2666 -0.4187  0.7155
   37LEU    CD1   71   5.059   3.485   8.232  0.0725  0.3733  0.0811
   37LEU   HD11   72   5.026   3.414   8.153 -2.7282  2.1773 -0.5375
   37LEU   HD12   73   5.101   3.437   8.322  2.9340  0.5226 -1.0873
   37LEU   HD13   74   5.144   3.536   8.182  0.8525 -1.1590 -0.2124
   37LEU    CD2   75   4.978   3.685   8.370  0.0045  0.1271 -0.2366
   37LEU   HD21   76   4.896   3.761   8.371  0.3827  0.5578 -0.9671
   37LEU   HD22   77   5.080   3.724   8.353 -0.3863  0.8369 -1.0774
   37LEU   HD23   78   4.983   3.636   8.470 -1.7312 -1.6228 -0.9314
   37LEU      C   79   4.766   3.798   7.986 -0.3153 -0.4148 -0.0830
   37LEU      O   80   4.852   3.821   7.902 -0.5065  0.4307 -0.0515
   38PHE      N   81   4.635   3.786   7.954 -0.3314  0.4000 -0.3250
   38PHE     HN   82   4.568   3.747   8.016  0.0317  0.7545  0.3056
   38PHE     CA   83   4.588   3.809   7.821 -0.5104 -0.0437 -0.3376
   38PHE     HA   84   4.668   3.822   7.750  1.1016 -0.1230  1.4014
   38PHE     CB   85   4.507   3.690   7.765  0.0923 -0.5754 -0.0882
   38PHE    HB1   86   4.470   3.709   7.662  0.8329 -0.3303 -0.3147
   38PHE    HB2   87   4.421   3.671   7.833  0.3760 -1.6876 -0.0235
   38PHE     CG   88   4.578   3.560   7.752  0.2102 -0.5419  0.1954
   38PHE    CD1   89   4.713   3.561   7.728  0.3301 -0.0543  0.8749
   38PHE    HD1   90   4.763   3.651   7.698 -1.3175  0.1604 -1.4628
   38PHE    CE1   91   4.777   3.442   7.699  0.1563 -0.0741  0.5695
   38PHE    HE1   92   4.885   3.448   7.697  0.0872  1.8327  0.3716
   38PHE     CZ   93   4.706   3.325   7.709  0.3048 -0.1914  0.2363
   38PHE     HZ   94   4.766   3.237   7.695 -0.2925 -0.6087  0.2328
   38PHE    CD2   95   4.509   3.441   7.761 -0.1536 -0.3558 -0.1060
   38PHE    HD2   96   4.401   3.447   7.774 -0.0328  0.9637  0.4615
   38PHE    CE2   97   4.572   3.321   7.740  0.2831 -0.1727  0.1473
   38PHE    HE2   98   4.510   3.233   7.735 -1.7148  1.0798  1.3574
   38PHE      C   99   4.507   3.934   7.827 -0.5196 -0.0629 -0.0491
   38PHE      O  100   4.397   3.921   7.880 -0.2775 -0.0362  0.4659
   39PRO      N  101   4.547   4.045   7.772 -0.1585 -0.3259 -0.3242
   39PRO     CD  102   4.688   4.079   7.763 -0.3214  0.6728  0.6582
   39PRO    HD1  103   4.732   4.049   7.665 -0.8237 -0.0521  0.6427
   39PRO    HD2  104   4.753   4.034   7.841  1.5888  0.6365 -0.8872
   39PRO     CA  105   4.465   4.162   7.761 -0.0229 -0.2326 -0.3482
   39PRO     HA  106   4.444   4.189   7.864 -0.6811 -0.1885 -0.4907
   39PRO     CB  107   4.554   4.267   7.695 -0.0094 -0.3339 -0.4901
   39PRO    HB1  108   4.523   4.373   7.709 -0.2659 -0.6392  1.4524
   39PRO    HB2  109   4.577   4.257   7.587 -1.6030 -0.1889 -0.8633
   39PRO     CG  110   4.688   4.233   7.762 -0.1919  0.6718  0.4200
   39PRO    HG1  111   4.780   4.272   7.713 -1.0344  1.9090 -0.2119
   39PRO    HG2  112   4.675   4.266   7.867 -1.9927 -2.5428  1.3582
   39PRO      C  113   4.337   4.152   7.686  0.0136  0.2056 -0.4698
   39PRO      O  114   4.327   4.086   7.583 -0.1908 -0.5256  0.0120
   40ALA      N  115   4.230   4.219   7.734  0.2291  0.8665 -0.8955
   40ALA     HN  116   4.244   4.274   7.816  0.3823 -1.8841  1.0298
   40ALA     CA  117   4.101   4.222   7.673 -0.1301 -0.3834 -0.2364
   40ALA     HA  118   4.072   4.119   7.661  1.9280 -1.2106  1.3652
   40ALA     CB  119   4.006   4.293   7.770  0.3676  0.2050 -0.1727
   40ALA    HB1  120   4.034   4.400   7.785  3.3346 -0.7110  1.5829
   40ALA    HB2  121   4.014   4.253   7.874  1.7187 -1.1919 -0.7892
   40ALA    HB3  122   3.900   4.287   7.738  1.0978  1.2692 -3.0759
   40ALA      C  123   4.091   4.271   7.532 -0.2882 -0.2125 -0.1663
   40ALA      O  124   4.032   4.197   7.454  0.0103 -0.2739 -0.3355
   41PRO      N  125   4.144   4.381   7.487  0.0051 -0.3944 -0.2681
   41PRO     CD  126   4.205   4.487   7.564 -0.4433 -0.2365 -0.1252
   41PRO    HD1  127   4.299   4.456   7.614 -0.5654  2.6071  2.1698
   41PRO    HD2  128   4.134   4.530   7.638  0.2374 -1.7343  1.4512
   41PRO     CA  129   4.135   4.417   7.348 -0.0489  0.0697 -0.1445
   41PRO     HA  130   4.034   4.396   7.319 -0.5496  1.5671  0.4365
   41PRO     CB  131   4.157   4.568   7.342 -0.1146  0.0829 -0.0471
   41PRO    HB1  132   4.058   4.613   7.363  0.0345 -0.2328  1.4551
   41PRO    HB2  133   4.199   4.593   7.243  2.8374 -2.0121  0.5531
   41PRO     CG  134   4.244   4.599   7.465  0.0182 -0.3184 -0.0387
   41PRO    HG1  135   4.349   4.598   7.429 -0.3736  0.2510 -1.2271
   41PRO    HG2  136   4.228   4.701   7.506 -0.7347 -1.2678  2.1851
   41PRO      C  137   4.225   4.330   7.267  0.3877  0.1361  0.2573
   41PRO      O  138   4.189   4.310   7.151  0.2722  0.2542  0.2725
   42LEU      N  139   4.342   4.279   7.310  0.3392  0.2085  0.4724
   42LEU     HN  140   4.360   4.313   7.402 -0.5798 -0.5561  0.9563
   42LEU     CA  141   4.421   4.187   7.236 -0.3159 -0.0879  0.1286
   42LEU     HA  142   4.434   4.221   7.134  1.2713 -2.2202 -0.4582
   42LEU     CB  143   4.555   4.151   7.303  0.1985  0.3202 -0.6581
   42LEU    HB1  144   4.521   4.123   7.405 -0.4482  1.3193 -0.5863
   42LEU    HB2  145   4.617   4.243   7.309  1.0181 -0.2867  0.3668
   42LEU     CG  146   4.652   4.046   7.246 -0.4335 -0.6265 -0.0059
   42LEU     HG  147   4.585   3.958   7.229 -1.2186 -0.2350  0.9238
   42LEU    CD1  148   4.713   4.092   7.113 -0.6247 -0.4910 -0.0476
   42LEU   HD11  149   4.803   4.150   7.141 -0.0682 -0.9493 -0.8599
   42LEU   HD12  150   4.648   4.163   7.059  1.1514  1.3722  0.1445
   42LEU   HD13  151   4.749   4.008   7.050  1.6506 -0.4283  1.0706
   42LEU    CD2  152   4.765   4.010   7.344 -0.3482  0.1535  0.1862
   42LEU   HD21  153   4.731   3.956   7.434 -1.4020 -2.5172 -1.6934
   42LEU   HD22  154   4.819   4.100   7.381  1.7345  0.5090 -3.2653
   42LEU   HD23  155   4.844   3.949   7.294  0.1905  2.9270 -2.6663
   42LEU      C  156   4.346   4.061   7.210  0.1051 -0.2982 -0.0781
   42LEU      O  157   4.348   4.013   7.097 -0.4917 -0.3959 -0.0479
   43LEU      N  158   4.267   4.014   7.308 -0.1747 -0.0382 -0.1758
   43LEU     HN  159   4.277   4.048   7.401  0.7145  1.0492 -0.6517
   43LEU     CA  160   4.192   3.893   7.291  0.3913 -0.4390  0.1582
   43LEU     HA  161   4.264   3.821   7.254  0.9208 -0.4019  1.0701
   43LEU     CB  162   4.135   3.838   7.423  0.3579  0.3690  0.4867
   43LEU    HB1  163   4.063   3.757   7.402  0.4738  0.4040 -0.0456
   43LEU    HB2  164   4.077   3.913   7.481 -2.3548 -1.2517  0.0561
   43LEU     CG  165   4.233   3.771   7.521  0.1765 -0.1171  0.3365
   43LEU     HG  166   4.312   3.843   7.549 -0.1534  0.6090 -0.5764
   43LEU    CD1  167   4.169   3.701   7.642 -0.5402 -0.6197 -0.3245
   43LEU   HD11  168   4.244   3.686   7.722 -2.1190 -1.7244  1.0315
   43LEU   HD12  169   4.126   3.603   7.612  0.5349 -0.7416 -1.5272
   43LEU   HD13  170   4.077   3.753   7.675 -1.7883 -1.1810 -2.6539
   43LEU    CD2  171   4.301   3.654   7.447  0.1269  0.1083 -0.0671
   43LEU   HD21  172   4.363   3.681   7.358 -0.4298 -0.2587 -0.5705
   43LEU   HD22  173   4.229   3.578   7.412  0.2774  0.1682 -0.5179
   43LEU   HD23  174   4.373   3.605   7.516  0.5272 -0.6625 -1.0080
   43LEU      C  175   4.088   3.907   7.187  0.9705  0.0049 -0.3674
   43LEU      O  176   4.061   3.820   7.105 -0.1635 -0.1360  0.1337
   44ALA      N  177   4.025   4.026   7.180 -0.2404 -0.5457  0.6081
   44ALA     HN  178   4.056   4.098   7.242  1.3774  0.6060 -1.3879
   44ALA     CA  179   3.929   4.065   7.082  0.8875  0.8328  0.0044
   44ALA     HA  180   3.848   3.994   7.074  1.6712  0.0207 -0.8130
   44ALA     CB  181   3.868   4.200   7.124 -0.3700  0.4698 -0.6073
   44ALA    HB1  182   3.827   4.193   7.227  0.9144  0.6464 -0.0787
   44ALA    HB2  183   3.778   4.221   7.062 -0.9478 -1.2502 -0.4118
   44ALA    HB3  184   3.945   4.280   7.131  0.2779 -0.2120  0.2469
   44ALA      C  185   3.979   4.077   6.942  0.4531  1.0728 -0.1321
   44ALA      O  186   3.900   4.035   6.857  0.2453 -0.7712  0.9248
   45GLY      N  187   4.101   4.126   6.916  0.7823  0.4733  0.2798
   45GLY     HN  188   4.156   4.164   6.990  2.5110  0.3668 -0.8822
   45GLY     CA  189   4.163   4.136   6.787  0.2307  0.2729 -0.0035
   45GLY    HA1  190   4.241   4.208   6.807  1.4681 -0.9687 -0.2373
   45GLY    HA2  191   4.082   4.161   6.721  0.4608  1.7825  0.2527
   45GLY      C  192   4.218   4.006   6.740  0.5989  0.3304  0.2618
   45GLY      O  193   4.214   3.977   6.621  0.3730  0.4968  0.2289
   46VAL      N  194   4.267   3.918   6.830  0.2836 -0.1745 -0.0513
   46VAL     HN  195   4.277   3.957   6.922  1.1300 -0.1381 -0.1496
   46VAL     CA  196   4.311   3.783   6.815  0.0535 -0.2747  0.1690
   46VAL     HA  197   4.390   3.778   6.741  0.5238  0.5612  0.6036
   46VAL     CB  198   4.359   3.720   6.942 -0.2604 -0.2019  0.3258
   46VAL     HB  199   4.286   3.747   7.022 -1.5801 -0.4555 -0.7497
   46VAL    CG1  200   4.373   3.569   6.916  0.0986 -0.1854  0.4186
   46VAL   HG11  201   4.423   3.551   6.818 -2.3357 -0.0864 -0.9188
   46VAL   HG12  202   4.269   3.528   6.916 -0.4237  1.0052  2.6266
   46VAL   HG13  203   4.429   3.521   6.999 -0.1204 -1.7252 -0.2813
   46VAL    CG2  204   4.500   3.775   6.968 -0.2333 -0.1990  0.1761
   46VAL   HG21  205   4.530   3.744   7.071  0.1862  0.7276  0.3428
   46VAL   HG22  206   4.500   3.886   6.966  0.1316 -0.2031 -1.2354
   46VAL   HG23  207   4.574   3.732   6.898  0.6831  1.4066  0.1024
   46VAL      C  208   4.193   3.709   6.760  0.2017 -0.3902  0.0074
   46VAL      O  209   4.210   3.637   6.662 -0.2032 -0.3872 -0.0659
   47THR      N  210   4.073   3.731   6.816  0.0308 -0.3738 -0.3615
   47THR     HN  211   4.069   3.782   6.902  0.5714  0.3925 -0.7826
   47THR     CA  212   3.950   3.672   6.772 -0.1538 -0.4820  0.2840
   47THR     HA  213   3.960   3.565   6.777 -0.9328 -0.6593 -1.3976
   47THR     CB  214   3.840   3.709   6.867 -0.1850  0.0577  0.0418
   47THR     HB  215   3.807   3.815   6.874 -0.2870 -0.0743  2.4641
   47THR    OG1  216   3.875   3.657   6.994  0.3791 -0.2949 -0.2542
   47THR    HG1  217   3.941   3.716   7.032  1.0420  0.0811 -1.8943
   47THR    CG2  218   3.717   3.623   6.830  0.2679 -0.4500 -0.3017
   47THR   HG21  219   3.656   3.617   6.922  1.6619  0.3695  0.7189
   47THR   HG22  220   3.754   3.521   6.810  1.6210  0.3740 -2.3284
   47THR   HG23  221   3.651   3.656   6.747 -0.5365 -0.6823  0.2421
   47THR      C  222   3.907   3.701   6.632  0.6924 -0.3233  0.0499
   47THR      O  223   3.886   3.604   6.559  0.2443  0.0877 -0.3730
   48ALA      N  224   3.902   3.829   6.591  0.2590 -0.2094  0.4559
   48ALA     HN  225   3.924   3.909   6.645 -0.1344  1.2613 -1.4633
   48ALA     CA  226   3.861   3.871   6.461  0.2610 -0.1205  0.4843
   48ALA     HA  227   3.759   3.836   6.455  0.1005  0.4685 -0.2907
   48ALA     CB  228   3.855   4.024   6.454 -0.8968 -0.1908 -0.3043
   48ALA    HB1  229   3.808   4.050   6.356 -4.4413 -0.9843  1.0123
   48ALA    HB2  230   3.959   4.059   6.465 -0.4880 -1.9039  2.1086
   48ALA    HB3  231   3.799   4.070   6.539  0.4058  0.7623  0.0600
   48ALA      C  232   3.945   3.813   6.352 -0.0110 -0.2272  0.3297
   48ALA      O  233   3.899   3.751   6.256  0.5030  0.0416 -0.0950
   49THR      N  234   4.075   3.824   6.386 -0.1037  0.1847  0.5559
   49THR     HN  235   4.102   3.867   6.472 -0.8717 -0.3299  1.0717
   49THR     CA  236   4.178   3.760   6.311 -0.0841  0.1316  0.6282
   49THR     HA  237   4.176   3.800   6.210 -1.3829 -1.1197  0.1220
   49THR     CB  238   4.317   3.796   6.353 -0.1093  0.6084  0.3154
   49THR     HB  239   4.345   3.752   6.451  0.1189  2.4439  1.1066
   49THR    OG1  240   4.326   3.937   6.372  0.0718  0.6913 -0.3550
   49THR    HG1  241   4.284   3.942   6.458  1.3604 -2.2362  0.5766
   49THR    CG2  242   4.411   3.757   6.238 -0.6139 -0.4991  0.2662
   49THR   HG21  243   4.513   3.801   6.244 -0.1987 -0.8642 -2.5885
   49THR   HG22  244   4.372   3.795   6.141 -0.4362 -0.2892  0.2761
   49THR   HG23  245   4.415   3.646   6.239  0.9168 -0.4713  1.2755
   49THR      C  246   4.161   3.614   6.289 -0.4756  0.3049 -0.2836
   49THR      O  247   4.161   3.573   6.173  0.7849 -0.5915  0.0109
   50CYS      N  248   4.133   3.528   6.389 -0.3339  0.2155 -0.3207
   50CYS     HN  249   4.139   3.564   6.482  1.2117 -1.7820  0.4151
   50CYS     CA  250   4.116   3.386   6.391 -0.3647  0.2271  0.3549
   50CYS     HA  251   4.187   3.345   6.322 -0.0769  0.1405  0.7002
   50CYS     CB  252   4.138   3.319   6.528  0.1011 -0.0401  0.1515
   50CYS    HB1  253   4.093   3.218   6.517  0.7972 -0.3596  0.2186
   50CYS    HB2  254   4.071   3.370   6.600  0.3558 -0.1791  0.4875
   50CYS     SG  255   4.312   3.296   6.574  0.0758 -0.0881  0.2221
   50CYS    HG1  256   4.319   3.409   6.642  0.2851  0.5487 -0.8407
   50CYS      C  257   3.986   3.351   6.327 -0.1869 -0.4538  0.3543
   50CYS      O  258   3.988   3.258   6.248 -0.0822 -0.2150  0.0749
   51VAL      N  259   3.875   3.426   6.342 -0.1071 -0.3276  0.3115
   51VAL     HN  260   3.889   3.502   6.405  1.6148 -0.7226  0.4544
   51VAL     CA  261   3.759   3.407   6.260  0.0752 -0.0628 -0.0086
   51VAL     HA  262   3.719   3.308   6.270 -0.1695 -0.1054 -1.2119
   51VAL     CB  263   3.641   3.486   6.307 -0.0837 -0.6571  0.6055
   51VAL     HB  264   3.664   3.595   6.307 -0.9659 -0.4542  0.0050
   51VAL    CG1  265   3.515   3.462   6.222  0.4803 -0.4761 -0.2985
   51VAL   HG11  266   3.477   3.361   6.251  0.8543 -0.1042  1.5943
   51VAL   HG12  267   3.511   3.484   6.113 -2.0125 -0.7118 -0.3232
   51VAL   HG13  268   3.445   3.538   6.262  1.3428 -0.4759  1.2692
   51VAL    CG2  269   3.605   3.462   6.454  0.0620  0.6018  0.8572
   51VAL   HG21  270   3.557   3.366   6.481  1.7098 -1.2664 -2.3143
   51VAL   HG22  271   3.536   3.542   6.489  0.3020  0.5108  1.5638
   51VAL   HG23  272   3.696   3.474   6.516  0.4269 -0.5035  0.5584
   51VAL      C  273   3.782   3.434   6.115 -0.0785 -0.3733 -0.0912
   51VAL      O  274   3.729   3.368   6.026 -0.1911 -0.1818 -0.1672
   52ALA      N  275   3.864   3.533   6.076 -0.6155  0.2494  0.3387
   52ALA     HN  276   3.893   3.604   6.140  1.4808 -1.0815  0.9391
   52ALA     CA  277   3.898   3.558   5.939 -0.1062  0.1803  0.4543
   52ALA     HA  278   3.804   3.560   5.887  0.2104  1.2720 -0.1219
   52ALA     CB  279   3.947   3.703   5.920  0.6520 -0.1532 -0.1898
   52ALA    HB1  280   3.881   3.768   5.981  2.2035  2.0377 -0.7498
   52ALA    HB2  281   3.939   3.742   5.816 -0.5004  0.7461  0.2087
   52ALA    HB3  282   4.049   3.708   5.962  1.2906 -1.7774 -1.4160
   52ALA      C  283   3.981   3.456   5.869 -0.2845  0.0896  0.3741
   52ALA      O  284   3.942   3.411   5.761  0.1518 -0.3064  0.3800
   53LEU      N  285   4.093   3.404   5.923  0.2727  0.4696 -0.3837
   53LEU     HN  286   4.124   3.455   6.003 -0.4281  1.9465 -1.0119
   53LEU     CA  287   4.164   3.286   5.886  0.0256  0.0838  0.3434
   53LEU     HA  288   4.196   3.313   5.787  0.8046  3.3193  1.3760
   53LEU     CB  289   4.285   3.266   5.978  0.2312 -0.0355  0.0510
   53LEU    HB1  290   4.334   3.168   5.964  0.0958 -0.5884  2.7964
   53LEU    HB2  291   4.256   3.262   6.086  1.2104 -1.9968  0.2863
   53LEU     CG  292   4.386   3.382   5.970  0.5681 -0.3276  0.0323
   53LEU     HG  293   4.333   3.479   5.983 -1.2853 -1.5879  3.2091
   53LEU    CD1  294   4.483   3.373   6.089  0.8341  0.2462 -0.1367
   53LEU   HD11  295   4.428   3.396   6.183  0.2243  1.5819 -0.7880
   53LEU   HD12  296   4.560   3.453   6.089 -0.7728  1.9024  1.1056
   53LEU   HD13  297   4.528   3.272   6.100 -0.7829 -0.5033  0.0426
   53LEU    CD2  298   4.467   3.373   5.840 -0.2281 -0.9668 -0.4251
   53LEU   HD21  299   4.564   3.426   5.848 -0.1582 -1.0201 -0.9116
   53LEU   HD22  300   4.405   3.395   5.750 -1.3120  1.8719  0.9142
   53LEU   HD23  301   4.495   3.269   5.814 -0.3533 -0.6858 -1.7686
   53LEU      C  302   4.079   3.163   5.880 -0.3479  0.3614 -0.2546
   53LEU      O  303   4.087   3.084   5.786 -0.1203  0.0331  0.0311
   54PHE      N  304   3.991   3.139   5.979  0.1611 -0.3457  0.0370
   54PHE     HN  305   3.996   3.206   6.053  2.5336 -2.1694  1.7091
   54PHE     CA  306   3.901   3.028   5.986  0.3898 -0.5329  0.0364
   54PHE     HA  307   3.953   2.934   5.978  0.6899 -0.3457 -0.2727
   54PHE     CB  308   3.823   3.034   6.118  0.0469  0.6597 -0.2110
   54PHE    HB1  309   3.794   3.141   6.130  1.0306  0.7426  1.7360
   54PHE    HB2  310   3.900   3.008   6.194 -1.2397 -1.5959  0.4104
   54PHE     CG  311   3.700   2.953   6.141  0.3825 -0.0657 -0.9487
   54PHE    CD1  312   3.717   2.843   6.222 -0.2382  0.0694 -0.6340
   54PHE    HD1  313   3.811   2.827   6.273 -0.0803 -0.3081 -1.0371
   54PHE    CE1  314   3.608   2.768   6.261 -0.2438  0.1494 -0.4952
   54PHE    HE1  315   3.636   2.684   6.322  0.9889  0.8347 -0.0704
   54PHE     CZ  316   3.483   2.791   6.209 -0.3097 -0.1112 -0.4532
   54PHE     HZ  317   3.410   2.714   6.228 -0.8766  0.6727  0.6311
   54PHE    CD2  318   3.576   2.965   6.082 -0.0115 -0.2200 -0.1552
   54PHE    HD2  319   3.554   3.049   6.018 -0.4422  1.2440  1.8191
   54PHE    CE2  320   3.465   2.892   6.118 -0.1594 -0.2083 -0.5896
   54PHE    HE2  321   3.371   2.916   6.069  1.0168  2.1036 -1.8974
   54PHE      C  322   3.811   3.016   5.868  0.6918  0.0640 -0.2648
   54PHE      O  323   3.800   2.907   5.811 -0.0134  0.2033 -0.4128
   55VAL      N  324   3.748   3.130   5.835 -0.6446 -0.5154  0.2116
   55VAL     HN  325   3.775   3.215   5.877 -1.3142  0.6913 -1.6613
   55VAL     CA  326   3.658   3.146   5.724  0.4131  0.6564 -0.5015
   55VAL     HA  327   3.578   3.074   5.736 -0.0272  0.6511 -2.9415
   55VAL     CB  328   3.576   3.271   5.724 -0.2712  0.2183  0.0549
   55VAL     HB  329   3.642   3.360   5.726 -2.6245  2.1052 -0.5124
   55VAL    CG1  330   3.489   3.282   5.598 -0.0348  0.3043 -0.1011
   55VAL   HG11  331   3.412   3.202   5.593 -0.5802  0.6667  1.7706
   55VAL   HG12  332   3.539   3.288   5.499 -1.3435 -1.5981 -0.9486
   55VAL   HG13  333   3.429   3.376   5.608  0.4895  0.6970 -0.5407
   55VAL    CG2  334   3.480   3.268   5.844 -0.4995 -0.0635 -0.1328
   55VAL   HG21  335   3.531   3.253   5.942 -2.4681  0.3883  1.0271
   55VAL   HG22  336   3.420   3.175   5.840 -0.8746  0.1965 -0.6342
   55VAL   HG23  337   3.410   3.354   5.844 -2.8954 -1.8635  1.7176
   55VAL      C  338   3.716   3.116   5.591  0.1632  0.1518 -0.4997
   55VAL      O  339   3.660   3.050   5.503  0.0408 -0.2841 -0.1018
   56VAL      N  340   3.839   3.166   5.570  0.1154  0.2304 -0.5942
   56VAL     HN  341   3.889   3.232   5.626 -0.2481  0.2436 -0.2846
   56VAL     CA  342   3.907   3.139   5.447 -0.1044  0.0074 -0.6671
   56VAL     HA  343   3.837   3.139   5.365  0.6390 -1.7577 -1.3656
   56VAL     CB  344   4.020   3.235   5.425 -0.3159  0.3411 -0.3003
   56VAL     HB  345   4.095   3.241   5.506  0.0280  1.9336 -0.6872
   56VAL    CG1  346   4.086   3.201   5.291  0.3712 -0.0353  0.1310
   56VAL   HG11  347   4.157   3.117   5.308 -0.3800 -0.3628  1.7663
   56VAL   HG12  348   4.142   3.287   5.249 -1.0751  1.6931  1.6076
   56VAL   HG13  349   4.011   3.159   5.220  0.1181 -1.0391  0.9657
   56VAL    CG2  350   3.953   3.373   5.412 -0.1581  0.3563 -0.9676
   56VAL   HG21  351   4.036   3.446   5.410  0.5721 -0.4432 -0.4931
   56VAL   HG22  352   3.891   3.395   5.501  0.4934 -0.7041 -0.2275
   56VAL   HG23  353   3.881   3.390   5.328  0.9835  0.1654 -2.0123
   56VAL      C  354   3.960   3.000   5.444 -0.2836 -0.0676 -0.4334
   56VAL      O  355   3.984   2.931   5.345  0.2202 -0.0869 -0.3030
   57GLY      N  356   3.984   2.943   5.564  0.8834 -0.0363 -0.6408
   57GLY     HN  357   3.957   2.992   5.646 -1.0360 -2.0155 -0.0068
   57GLY     CA  358   4.040   2.813   5.583  0.3441 -0.2614 -0.5952
   57GLY    HA1  359   4.075   2.802   5.685  1.1101  1.0823 -0.6943
   57GLY    HA2  360   4.121   2.789   5.516 -0.2028 -2.3789 -0.5813
   57GLY      C  361   3.941   2.703   5.564 -0.0105  0.0014 -0.2917
   57GLY      O  362   3.973   2.600   5.504  0.0360 -0.1728  0.0321
   58ILE      N  363   3.816   2.730   5.604  0.1851 -0.1150  0.4060
   58ILE     HN  364   3.804   2.799   5.675  0.0514  0.8116 -0.5005
   58ILE     CA  365   3.702   2.655   5.561 -0.0578  0.5300 -0.0797
   58ILE     HA  366   3.725   2.550   5.572  2.4780  1.0177 -0.1443
   58ILE     CB  367   3.571   2.686   5.628  0.0343  0.4551  0.1340
   58ILE     HB  368   3.565   2.796   5.623  1.5069  0.5283 -0.4913
   58ILE    CG2  369   3.439   2.636   5.567  0.1608 -0.0087  0.2369
   58ILE   HG21  370   3.352   2.674   5.624 -2.0009  0.4797 -3.1175
   58ILE   HG22  371   3.439   2.525   5.560 -0.8536 -0.2396  2.7743
   58ILE   HG23  372   3.427   2.683   5.467 -1.2973 -1.5934 -0.3836
   58ILE    CG1  373   3.585   2.656   5.778  0.2103  0.4043  0.1084
   58ILE   HG11  374   3.512   2.724   5.828  0.2817  0.8061 -0.3305
   58ILE   HG12  375   3.687   2.673   5.819  0.0502  0.3743  0.5217
   58ILE     CD  376   3.536   2.517   5.818 -0.3189  0.6501  0.3321
   58ILE    HD1  377   3.442   2.484   5.769  0.9017  0.3130 -1.9561
   58ILE    HD2  378   3.542   2.509   5.928  0.3007 -1.0181  0.2118
   58ILE    HD3  379   3.612   2.445   5.779  0.0908  2.0057 -1.5010
   58ILE      C  380   3.677   2.663   5.414  0.6712 -0.3631 -0.2617
   58ILE      O  381   3.648   2.566   5.344 -0.4216 -0.1072 -0.1924
   59ALA      N  382   3.674   2.786   5.359 -0.0788 -0.2905 -0.0768
   59ALA     HN  383   3.678   2.864   5.420  0.1399 -2.0457  2.3022
   59ALA     CA  384   3.652   2.812   5.220  0.0893  0.3588  0.0168
   59ALA     HA  385   3.554   2.773   5.196  0.7444 -0.3667 -1.5947
   59ALA     CB  386   3.641   2.963   5.195 -0.1226  0.2003 -0.8787
   59ALA    HB1  387   3.570   3.009   5.267  0.8052  2.3945 -1.2717
   59ALA    HB2  388   3.612   2.989   5.091  0.1862  1.1713 -0.7394
   59ALA    HB3  389   3.730   3.025   5.220 -0.4383 -0.0127  0.9265
   59ALA      C  390   3.748   2.745   5.128 -0.1371  0.3231 -0.1930
   59ALA      O  391   3.718   2.674   5.032 -0.3350  0.9826 -0.6289
   60GLY      N  392   3.876   2.756   5.167 -0.2614  0.3170  0.2214
   60GLY     HN  393   3.901   2.826   5.233 -1.6904  0.1363  0.9896
   60GLY     CA  394   3.982   2.682   5.107 -0.7391 -0.3220  0.1523
   60GLY    HA1  395   4.078   2.720   5.140 -0.8749  1.8020 -1.6637
   60GLY    HA2  396   3.974   2.702   5.001 -1.7095 -0.1489  0.2545
   60GLY      C  397   3.981   2.533   5.118 -0.0387 -0.3397  0.0384
   60GLY      O  398   3.999   2.469   5.015  0.1266 -0.2859  0.0339
   61ASN      N  399   3.957   2.477   5.238 -0.5408  0.5308  0.3600
   61ASN     HN  400   3.947   2.531   5.321 -1.9859  2.1475 -0.7982
   61ASN     CA  401   3.947   2.335   5.253 -0.1713  0.4406 -0.2167
   61ASN     HA  402   4.030   2.294   5.196 -1.3481 -0.1182 -1.5820
   61ASN     CB  403   3.951   2.295   5.401  0.1205  0.2917 -0.2629
   61ASN    HB1  404   3.924   2.189   5.422 -1.2436  0.8656  1.0964
   61ASN    HB2  405   3.883   2.360   5.461 -0.2269  1.3995 -1.7891
   61ASN     CG  406   4.096   2.311   5.445  0.1262  0.0972 -0.2107
   61ASN    OD1  407   4.189   2.291   5.367  0.0047 -0.4526 -0.2205
   61ASN    ND2  408   4.116   2.361   5.570 -0.2550  0.6958 -0.3827
   61ASN   HD21  409   4.206   2.400   5.590  0.1882 -1.0333  1.3733
   61ASN   HD22  410   4.042   2.361   5.637  0.6712  0.0726  0.6817
   61ASN      C  411   3.832   2.275   5.181  0.3892  0.0776 -0.8279
   61ASN      O  412   3.863   2.176   5.115  0.2930 -0.3773 -0.1944
   62LEU      N  413   3.709   2.330   5.185  0.2449 -0.2850  0.0930
   62LEU     HN  414   3.691   2.412   5.239  1.4791  0.1628 -0.1233
   62LEU     CA  415   3.601   2.285   5.103  0.3787  0.3586 -0.4521
   62LEU     HA  416   3.591   2.179   5.120 -1.4883  0.9170  2.8848
   62LEU     CB  417   3.472   2.357   5.146  0.1067 -0.3863 -0.0029
   62LEU    HB1  418   3.395   2.324   5.073 -2.0539  0.4981  1.7345
   62LEU    HB2  419   3.490   2.466   5.143 -0.5150 -0.0732  3.2550
   62LEU     CG  420   3.418   2.314   5.284 -0.0506 -0.0313  0.0487
   62LEU     HG  421   3.489   2.342   5.364 -0.0198 -1.5510  0.5956
   62LEU    CD1  422   3.297   2.395   5.331 -0.0533 -0.2832  0.4854
   62LEU   HD11  423   3.221   2.386   5.250  1.6729 -0.1792 -1.2025
   62LEU   HD12  424   3.336   2.498   5.341  1.9056 -1.1078  1.7021
   62LEU   HD13  425   3.250   2.363   5.426  2.2410 -2.8951  0.8722
   62LEU    CD2  426   3.379   2.166   5.300 -0.0911  0.0329  0.5628
   62LEU   HD21  427   3.293   2.141   5.234  1.1840  0.4558 -1.3566
   62LEU   HD22  428   3.352   2.143   5.405 -0.6376  1.1816  0.6827
   62LEU   HD23  429   3.467   2.102   5.274 -1.7803 -1.7793 -1.0379
   62LEU      C  430   3.615   2.286   4.955 -0.2557  0.1083 -0.5163
   62LEU      O  431   3.586   2.184   4.894 -0.2196 -0.0130 -0.3307
   63LEU      N  432   3.664   2.397   4.897  1.1325 -0.3201 -0.1951
   63LEU     HN  433   3.685   2.477   4.954 -0.8563 -0.3039  0.5902
   63LEU     CA  434   3.717   2.410   4.765 -0.2174 -0.3057 -0.7569
   63LEU     HA  435   3.641   2.401   4.689  0.4008 -0.4468 -1.3801
   63LEU     CB  436   3.752   2.558   4.742 -0.8552 -0.0700 -0.2360
   63LEU    HB1  437   3.818   2.592   4.824 -1.7860  1.0518  0.0678
   63LEU    HB2  438   3.666   2.627   4.750 -0.7190  0.0205  0.5002
   63LEU     CG  439   3.813   2.593   4.605  0.3005 -0.0638  0.2669
   63LEU     HG  440   3.903   2.531   4.587  0.4766  0.0303  0.8071
   63LEU    CD1  441   3.711   2.573   4.491  0.5463  0.2004 -0.0025
   63LEU   HD11  442   3.700   2.463   4.480  0.8020  0.0473  1.1289
   63LEU   HD12  443   3.751   2.606   4.393 -0.2687  2.4030  0.3667
   63LEU   HD13  444   3.610   2.616   4.503 -0.5199 -1.6325 -1.6978
   63LEU    CD2  445   3.862   2.739   4.602  0.0178  0.0280  0.1123
   63LEU   HD21  446   3.965   2.733   4.642  0.0180 -1.0971 -0.0331
   63LEU   HD22  447   3.796   2.812   4.655 -0.5368  1.1256 -1.9460
   63LEU   HD23  448   3.880   2.762   4.494  2.4179  2.1224  0.8707
   63LEU      C  449   3.826   2.317   4.723 -0.2365 -0.5818 -0.2076
   63LEU      O  450   3.827   2.272   4.609 -0.4425 -0.4916 -0.2456
   64THR      N  451   3.925   2.293   4.811 -0.2529  0.3141  0.0672
   64THR     HN  452   3.926   2.341   4.899  0.1036 -2.1358  1.4935
   64THR     CA  453   4.025   2.195   4.782 -0.4466  0.1115  0.0833
   64THR     HA  454   4.066   2.222   4.686  0.3184  0.5333  0.5167
   64THR     CB  455   4.139   2.197   4.880 -0.1532  0.3966 -0.2609
   64THR     HB  456   4.116   2.172   4.986 -2.1790 -0.6656 -0.9046
   64THR    OG1  457   4.200   2.325   4.893  0.4093  0.1196 -0.1493
   64THR    HG1  458   4.142   2.375   4.951 -0.6257 -0.0616 -0.9916
   64THR    CG2  459   4.249   2.106   4.824 -0.1949  0.1974 -0.0204
   64THR   HG21  460   4.269   2.126   4.716  0.5923  0.1958  0.1205
   64THR   HG22  461   4.227   1.997   4.833  0.3794  0.0916  0.1349
   64THR   HG23  462   4.345   2.127   4.875  0.0356  0.8502 -0.6998
   64THR      C  463   3.977   2.058   4.749  0.1555  0.0197 -0.4317
   64THR      O  464   4.017   1.997   4.650  0.6144 -0.4291  0.0150
   65MET      N  465   3.885   2.009   4.834 -0.0089  0.2700 -0.4654
   65MET     HN  466   3.862   2.049   4.922 -1.9129 -1.6181 -0.0067
   65MET     CA  467   3.826   1.879   4.826 -0.3201  0.3904 -0.1203
   65MET     HA  468   3.905   1.808   4.808 -0.7175  0.1770 -1.0938
   65MET     CB  469   3.753   1.835   4.955 -0.3139  0.3138 -0.1427
   65MET    HB1  470   3.704   1.736   4.952  0.4863 -0.0903 -0.1546
   65MET    HB2  471   3.684   1.921   4.971 -0.6179  0.2882 -1.2334
   65MET     CG  472   3.835   1.812   5.082 -0.3073  0.6312 -0.0891
   65MET    HG1  473   3.900   1.902   5.091 -1.0187  1.1486 -0.0356
   65MET    HG2  474   3.898   1.723   5.063  0.6141  1.2778 -0.1285
   65MET     SD  475   3.733   1.795   5.232 -0.1118  0.2408  0.0006
   65MET     CE  476   3.725   1.614   5.234  0.0458  0.2411  0.9640
   65MET    HE1  477   3.658   1.579   5.154  0.5160  1.4831 -0.0092
   65MET    HE2  478   3.682   1.575   5.329 -3.5311 -2.1913 -1.4250
   65MET    HE3  479   3.826   1.567   5.233  0.5063  1.2054  0.1108
   65MET      C  480   3.737   1.857   4.709 -0.2517 -0.1665 -0.0733
   65MET      O  481   3.743   1.759   4.635  0.1499 -0.1898 -0.0110
   66LEU      N  482   3.655   1.959   4.676 -0.5814 -0.2534  0.4677
   66LEU     HN  483   3.657   2.038   4.737  2.6513  0.4501 -0.3450
   66LEU     CA  484   3.570   1.968   4.561  0.3104  0.1811 -0.1656
   66LEU     HA  485   3.495   1.890   4.563  0.7343 -0.2189  0.4108
   66LEU     CB  486   3.503   2.106   4.566 -0.1473 -0.0431 -0.0909
   66LEU    HB1  487   3.576   2.187   4.549  0.3970 -0.4015  0.4959
   66LEU    HB2  488   3.470   2.128   4.670 -1.4451  1.3089 -0.7599
   66LEU     CG  489   3.387   2.125   4.466 -0.0379  0.6009 -0.0959
   66LEU     HG  490   3.395   2.040   4.396 -2.8858 -0.9043  1.2374
   66LEU    CD1  491   3.254   2.095   4.537  0.2952  0.2866  0.4029
   66LEU   HD11  492   3.165   2.107   4.471  0.6698 -1.8029 -0.5670
   66LEU   HD12  493   3.243   2.165   4.622  1.3880 -0.7648  1.4549
   66LEU   HD13  494   3.260   1.989   4.569 -0.8352  0.6194  1.8093
   66LEU    CD2  495   3.396   2.259   4.392  0.2568  0.4830 -0.2736
   66LEU   HD21  496   3.393   2.341   4.467 -1.9779 -1.1482  1.5758
   66LEU   HD22  497   3.301   2.269   4.334  0.0301 -0.5834 -0.0948
   66LEU   HD23  498   3.480   2.266   4.320  1.1179  0.3459  0.7035
   66LEU      C  499   3.644   1.968   4.431  0.1741  0.2398 -0.2439
   66LEU      O  500   3.595   1.908   4.336 -0.4186 -0.0362  0.2243
   67VAL      N  501   3.765   2.028   4.425  0.3406 -0.1091 -0.4266
   67VAL     HN  502   3.778   2.089   4.503 -1.8878  0.3639 -0.3293
   67VAL     CA  503   3.846   2.028   4.308  0.3928 -0.2489 -0.3903
   67VAL     HA  504   3.786   2.057   4.223 -0.3860 -1.3059 -0.2261
   67VAL     CB  505   3.957   2.127   4.325  0.1056  0.0295 -0.1255
   67VAL     HB  506   3.989   2.129   4.431 -0.3403 -0.3378  0.0146
   67VAL    CG1  507   4.079   2.102   4.235  0.4350 -0.1942  0.3782
   67VAL   HG11  508   4.156   2.178   4.261  0.1542  0.0243  0.5797
   67VAL   HG12  509   4.051   2.118   4.128  1.5444  2.1890  0.3690
   67VAL   HG13  510   4.132   2.007   4.253  0.4566 -0.1223  0.6869
   67VAL    CG2  511   3.911   2.272   4.299  0.3251  0.1826  0.3352
   67VAL   HG21  512   3.879   2.281   4.193  0.9852  1.4421  0.2266
   67VAL   HG22  513   3.998   2.340   4.308 -0.0507  0.6609  0.3745
   67VAL   HG23  514   3.831   2.308   4.367  1.5322  0.6977  1.5369
   67VAL      C  515   3.893   1.891   4.273  0.1887 -0.5178  0.3665
   67VAL      O  516   3.900   1.838   4.162  0.3300  0.1595  0.0445
   68VAL      N  517   3.926   1.813   4.378  0.3105 -0.0816  0.6542
   68VAL     HN  518   3.927   1.850   4.471  0.1402  1.6996  0.0050
   68VAL     CA  519   3.959   1.675   4.369 -0.2155 -0.1593 -0.1599
   68VAL     HA  520   4.022   1.663   4.282 -2.7169  0.5874 -2.2092
   68VAL     CB  521   4.033   1.632   4.492  0.0395 -0.1410 -0.3055
   68VAL     HB  522   3.958   1.636   4.574 -1.1119 -0.5789 -1.2956
   68VAL    CG1  523   4.085   1.487   4.489 -0.1431 -0.2092 -0.2248
   68VAL   HG11  524   3.992   1.427   4.498  0.0638 -0.4757  0.1720
   68VAL   HG12  525   4.155   1.472   4.575  0.2426 -0.0012 -0.4991
   68VAL   HG13  526   4.137   1.463   4.394 -0.6918 -2.6521  0.0310
   68VAL    CG2  527   4.163   1.713   4.503 -0.2254  0.1627  0.7243
   68VAL   HG21  528   4.221   1.695   4.596  1.1536 -0.2418 -0.1681
   68VAL   HG22  529   4.149   1.822   4.490  1.2282  0.1942 -0.9847
   68VAL   HG23  530   4.230   1.671   4.424 -1.1753 -0.7347  0.3656
   68VAL      C  531   3.848   1.583   4.331 -0.0100 -0.5768  0.2399
   68VAL      O  532   3.863   1.489   4.253  0.8854  0.1941 -0.5441
   69SER      N  533   3.728   1.612   4.384  0.1272 -0.4055  0.4560
   69SER     HN  534   3.718   1.679   4.458 -1.2730  1.0305 -0.9402
   69SER     CA  535   3.608   1.544   4.348 -0.1963  0.2374  0.2931
   69SER     HA  536   3.632   1.439   4.354  0.9096  0.5576  2.9771
   69SER     CB  537   3.498   1.568   4.453 -0.7132  0.2666 -0.2507
   69SER    HB1  538   3.462   1.672   4.435  1.4080  0.6826 -2.6431
   69SER    HB2  539   3.556   1.571   4.548 -2.1029 -0.7038  0.6653
   69SER     OG  540   3.392   1.474   4.443 -0.5841  0.1010 -0.0684
   69SER    HG1  541   3.433   1.390   4.423  1.1486  0.9672 -0.3466
   69SER      C  542   3.558   1.572   4.211  0.3240 -0.0469  0.0455
   69SER      O  543   3.521   1.479   4.138  1.0311 -0.0043 -0.3766
   70ARG      N  544   3.555   1.701   4.173 -0.2428 -0.0775 -0.0183
   70ARG     HN  545   3.587   1.768   4.239 -0.2346  1.6737 -1.7014
   70ARG     CA  546   3.512   1.755   4.048  0.2610  0.1992 -0.0714
   70ARG     HA  547   3.420   1.706   4.021  0.9027  0.5785 -3.4204
   70ARG     CB  548   3.480   1.906   4.051  0.1021  0.1614  0.1509
   70ARG    HB1  549   3.575   1.949   4.088  1.2312 -1.0636 -1.1900
   70ARG    HB2  550   3.409   1.920   4.135  1.3223 -0.4045  1.3064
   70ARG     CG  551   3.440   1.975   3.920 -0.4227 -0.4200 -0.0033
   70ARG    HG1  552   3.509   1.952   3.836  1.0389  2.1704  0.3797
   70ARG    HG2  553   3.442   2.085   3.932  0.8554 -0.6639  2.8196
   70ARG     CD  554   3.297   1.941   3.877 -0.3789  0.0774 -0.5566
   70ARG    HD1  555   3.222   1.948   3.959  0.1086  0.3716 -0.1238
   70ARG    HD2  556   3.295   1.833   3.851 -3.7525 -0.1494  0.2513
   70ARG     NE  557   3.265   2.022   3.756 -0.1973  0.5566 -0.2897
   70ARG     HE  558   3.178   2.071   3.751 -0.2301  0.3344 -3.1811
   70ARG     CZ  559   3.310   1.990   3.631  0.1668 -0.2076  0.0265
   70ARG    NH1  560   3.360   1.865   3.611 -0.1205 -0.3654  0.2809
   70ARG   HH11  561   3.400   1.859   3.519 -0.9796  3.1345 -0.4672
   70ARG   HH12  562   3.419   1.835   3.685  0.5389 -0.8571 -0.4287
   70ARG    NH2  563   3.294   2.073   3.524 -0.1522 -0.4509 -0.1142
   70ARG   HH21  564   3.253   2.164   3.525 -0.3545 -0.4868 -1.6450
   70ARG   HH22  565   3.305   2.027   3.435  0.1673 -0.4079 -0.0982
   70ARG      C  566   3.602   1.721   3.934 -0.2908 -0.0905 -0.4199
   70ARG      O  567   3.546   1.701   3.826 -0.9083 -0.3235 -0.0605
   71PHE      N  568   3.735   1.717   3.952 -0.3162 -0.2225 -0.2654
   71PHE     HN  569   3.781   1.728   4.040 -0.0352 -2.6806 -0.0346
   71PHE     CA  570   3.830   1.704   3.846 -0.0778 -0.1944 -0.0554
   71PHE     HA  571   3.773   1.681   3.757  2.5766 -2.9842 -1.1988
   71PHE     CB  572   3.919   1.827   3.826  0.1852 -0.3523  0.1363
   71PHE    HB1  573   3.984   1.804   3.739  0.3557  1.0625 -0.1384
   71PHE    HB2  574   3.986   1.853   3.911  0.6386 -0.0548 -0.3065
   71PHE     CG  575   3.833   1.946   3.799  0.8691  0.1730  0.2353
   71PHE    CD1  576   3.768   1.956   3.678  0.0521 -0.8366  0.5702
   71PHE    HD1  577   3.792   1.892   3.594 -2.4795  0.4677 -1.2989
   71PHE    CE1  578   3.682   2.059   3.647  0.4546 -0.7030 -0.1400
   71PHE    HE1  579   3.635   2.059   3.550  0.4911  2.4892 -0.2313
   71PHE     CZ  580   3.659   2.155   3.742  0.3024 -0.4471 -0.4351
   71PHE     HZ  581   3.592   2.240   3.738  2.0015  1.0030  0.3293
   71PHE    CD2  582   3.810   2.046   3.890  0.1599 -0.1599  0.4288
   71PHE    HD2  583   3.869   2.034   3.980  2.9558  0.5097 -1.1829
   71PHE    CE2  584   3.724   2.150   3.863  0.3455 -0.2217 -0.4469
   71PHE    HE2  585   3.705   2.227   3.936  2.3464  0.4667 -0.6089
   71PHE      C  586   3.908   1.577   3.859 -0.2880 -0.3072  0.1099
   71PHE      O  587   3.996   1.561   3.943 -0.2302  0.3592  0.1802
   72ARG      N  588   3.882   1.476   3.774 -0.0411 -0.2051 -0.0859
   72ARG     HN  589   3.800   1.478   3.716 -0.1321  0.4248  0.0488
   72ARG     CA  590   3.941   1.346   3.776  0.3249 -0.0407 -0.1001
   72ARG     HA  591   3.929   1.310   3.877  1.2224 -1.1536 -0.3768
   72ARG     CB  592   3.856   1.259   3.681 -0.1119  0.2202  0.0462
   72ARG    HB1  593   3.908   1.161   3.670  1.2769  0.4680  3.1760
   72ARG    HB2  594   3.853   1.307   3.582 -0.2963 -0.4042 -0.2555
   72ARG     CG  595   3.712   1.237   3.726  0.0194 -0.4977  0.1292
   72ARG    HG1  596   3.665   1.336   3.745  2.5596  0.5770  1.3378
   72ARG    HG2  597   3.706   1.191   3.827  1.2076  0.3033  0.5777
   72ARG     CD  598   3.624   1.157   3.630 -0.2620  0.1523 -0.1601
   72ARG    HD1  599   3.626   1.200   3.528  0.3200 -0.5572 -0.4605
   72ARG    HD2  600   3.523   1.146   3.676  0.6866 -2.8468  1.5314
   72ARG     NE  601   3.679   1.018   3.637  0.2151  0.3153 -0.6704
   72ARG     HE  602   3.772   1.005   3.671  1.0541  0.9109 -2.5746
   72ARG     CZ  603   3.614   0.908   3.590  0.0809 -0.0178  0.2763
   72ARG    NH1  604   3.480   0.911   3.566  0.1066  0.0050  0.1361
   72ARG   HH11  605   3.429   0.993   3.594  0.0105 -0.0866  0.2271
   72ARG   HH12  606   3.433   0.827   3.537 -1.1531  1.0552 -1.0671
   72ARG    NH2  607   3.672   0.786   3.567 -0.6598 -0.1874 -0.7852
   72ARG   HH21  608   3.772   0.787   3.578 -0.8568 -1.2917  1.8467
   72ARG   HH22  609   3.616   0.712   3.529  0.0520 -0.0675 -2.1505
   72ARG      C  610   4.089   1.342   3.759  0.2596 -0.3080 -0.6462
   72ARG      O  611   4.158   1.272   3.834  0.0790 -0.0050 -0.1897
   73GLU      N  612   4.144   1.434   3.679 -0.0551  0.2651 -0.2156
   73GLU     HN  613   4.074   1.488   3.632 -2.7013 -1.4052  1.5464
   73GLU     CA  614   4.285   1.453   3.665 -0.0279  0.3847  0.2325
   73GLU     HA  615   4.330   1.361   3.631 -0.1375 -0.0049  1.1113
   73GLU     CB  616   4.321   1.547   3.548  0.3555  0.6197  0.5347
   73GLU    HB1  617   4.274   1.500   3.460  0.6754  1.2176  0.0387
   73GLU    HB2  618   4.432   1.549   3.548  0.3580  0.6676 -0.6255
   73GLU     CG  619   4.265   1.687   3.570  0.0648  0.4875  0.6421
   73GLU    HG1  620   4.340   1.758   3.612 -1.3270  1.3595  1.7694
   73GLU    HG2  621   4.184   1.668   3.645  0.3785 -2.0644  0.4231
   73GLU     CD  622   4.206   1.751   3.445 -0.1264 -0.5326  0.2035
   73GLU    OE1  623   4.097   1.815   3.443 -0.0365 -0.3678  0.4808
   73GLU    OE2  624   4.273   1.740   3.340 -0.0229  0.4591  0.1574
   73GLU      C  625   4.347   1.505   3.790  0.2065 -0.2056  0.3650
   73GLU      O  626   4.470   1.515   3.799  0.1987  0.0624  0.1706
   74LEU      N  627   4.264   1.547   3.887  0.0526 -0.0457  0.1649
   74LEU     HN  628   4.166   1.530   3.876  0.3014 -0.6113 -1.3920
   74LEU     CA  629   4.322   1.601   4.007  0.1375 -0.0736  0.1371
   74LEU     HA  630   4.429   1.590   4.000  0.1319 -0.4982  0.7482
   74LEU     CB  631   4.279   1.745   4.040  0.2124 -0.1490  0.5629
   74LEU    HB1  632   4.333   1.783   4.129 -0.3709  1.7231  0.1707
   74LEU    HB2  633   4.170   1.740   4.062  0.0714  2.5322  0.8108
   74LEU     CG  634   4.288   1.850   3.928 -0.0012  0.0004  0.6867
   74LEU     HG  635   4.232   1.797   3.848  0.1517 -2.7986  2.2941
   74LEU    CD1  636   4.235   1.986   3.978  0.1885  0.0920  0.6381
   74LEU   HD11  637   4.286   2.008   4.074  1.9291 -2.1367  0.3082
   74LEU   HD12  638   4.125   1.987   3.992 -0.0729  2.1463 -1.0431
   74LEU   HD13  639   4.251   2.066   3.902 -1.5644  0.9581  1.1397
   74LEU    CD2  640   4.433   1.872   3.882 -0.1669  0.1140  0.2168
   74LEU   HD21  641   4.482   1.786   3.833  0.2903  0.5359 -0.0720
   74LEU   HD22  642   4.500   1.902   3.965  0.9372  0.5643 -0.8084
   74LEU   HD23  643   4.424   1.956   3.810  1.8634  2.1500  2.1985
   74LEU      C  644   4.297   1.509   4.121  0.0103  0.3680  0.4650
   74LEU      O  645   4.306   1.546   4.238 -0.2008  0.2059  0.5324
   75ARG      N  646   4.267   1.382   4.091  0.3733  0.3675  0.0901
   75ARG     HN  647   4.243   1.356   3.998  1.2405 -0.0499 -0.0253
   75ARG     CA  648   4.271   1.271   4.182 -0.4160  0.0568 -0.2491
   75ARG     HA  649   4.252   1.303   4.283 -0.4799  0.0309 -0.2526
   75ARG     CB  650   4.153   1.177   4.151 -0.3383 -0.0039 -0.3634
   75ARG    HB1  651   4.172   1.087   4.214 -0.6552 -1.0520 -1.7122
   75ARG    HB2  652   4.162   1.134   4.049  2.0684  0.7021 -0.5003
   75ARG     CG  653   4.012   1.234   4.168 -0.2055  0.4761 -0.8445
   75ARG    HG1  654   4.000   1.322   4.101  0.2950  0.4504 -0.9714
   75ARG    HG2  655   4.009   1.282   4.268  0.4380  0.5433 -0.8514
   75ARG     CD  656   3.901   1.131   4.148  0.0706  0.0778 -0.3441
   75ARG    HD1  657   3.902   1.046   4.220  1.2585 -0.4624 -0.9781
   75ARG    HD2  658   3.939   1.085   4.055 -1.8015  0.9326 -1.5984
   75ARG     NE  659   3.773   1.209   4.145 -0.0071 -0.0265  0.0922
   75ARG     HE  660   3.768   1.302   4.179 -0.0722 -0.0977  0.2744
   75ARG     CZ  661   3.665   1.149   4.088 -0.0298 -0.0598  0.1710
   75ARG    NH1  662   3.657   1.020   4.043 -0.5020  0.1705 -0.4234
   75ARG   HH11  663   3.744   0.973   4.026  2.0384  3.0761  3.0389
   75ARG   HH12  664   3.571   0.973   4.022  1.0960 -3.0684 -0.3735
   75ARG    NH2  665   3.553   1.222   4.060  0.0075 -0.1685 -0.2674
   75ARG   HH21  666   3.546   1.320   4.079 -0.8497 -0.3288  0.2732
   75ARG   HH22  667   3.480   1.183   4.004 -1.0176  2.3294 -0.8131
   75ARG      C  668   4.398   1.195   4.196 -0.3583  0.0441 -0.8003
   75ARG      O  669   4.408   1.078   4.233  0.0785  0.2881 -0.1271
   76THR      N  670   4.511   1.264   4.172 -0.1724  0.3739  0.8812
   76THR     HN  671   4.486   1.354   4.138 -0.7937 -0.5024 -1.1154
   76THR     CA  672   4.652   1.241   4.186 -0.0847  0.3261 -0.0461
   76THR     HA  673   4.675   1.152   4.129 -0.3599  1.2061 -1.6040
   76THR     CB  674   4.731   1.354   4.126  0.1057  0.1026 -0.2208
   76THR     HB  675   4.831   1.368   4.172  1.8639 -0.3877 -3.5762
   76THR    OG1  676   4.664   1.478   4.142 -0.4033 -0.2296  0.2798
   76THR    HG1  677   4.726   1.549   4.121  1.0850 -1.1466  1.3681
   76THR    CG2  678   4.750   1.343   3.974  0.7529 -0.6808 -0.0936
   76THR   HG21  679   4.812   1.422   3.926 -2.2766  0.9419 -1.6783
   76THR   HG22  680   4.649   1.341   3.926  0.6470 -2.3390  0.1556
   76THR   HG23  681   4.805   1.248   3.957  1.5445 -0.1441 -0.5975
   76THR      C  682   4.695   1.210   4.325 -0.2602 -0.4890 -0.1693
   76THR      O  683   4.639   1.258   4.423 -0.0399 -0.8210  0.1193
   77THR      N  684   4.807   1.135   4.334 -0.0499 -0.1825 -0.2088
   77THR     HN  685   4.847   1.089   4.256 -0.5670 -1.3814  0.2144
   77THR     CA  686   4.867   1.087   4.454 -0.0717  0.2665 -0.0160
   77THR     HA  687   4.799   1.018   4.504  0.4587  0.6373  1.2715
   77THR     CB  688   4.995   1.010   4.436 -0.1118  0.1729  0.0937
   77THR     HB  689   5.052   0.989   4.529 -0.2296 -2.1466 -0.3213
   77THR    OG1  690   5.073   1.070   4.334 -0.0264 -0.6686 -0.3410
   77THR    HG1  691   5.144   1.122   4.374 -1.6293  0.9064  0.5746
   77THR    CG2  692   4.961   0.873   4.377 -0.0076  0.2278 -0.0932
   77THR   HG21  693   4.900   0.871   4.284  0.1393 -1.6593 -0.1954
   77THR   HG22  694   4.915   0.809   4.455 -0.6463  0.5832 -0.1760
   77THR   HG23  695   5.051   0.817   4.341 -0.9262 -0.6022 -1.1940
   77THR      C  696   4.898   1.193   4.554  0.1278 -0.1199  0.3392
   77THR      O  697   4.888   1.170   4.674 -0.8869  0.9880  0.4898
   78THR      N  698   4.931   1.314   4.505  0.0677 -0.2852 -0.1150
   78THR     HN  699   4.934   1.329   4.406  0.1803  2.0392  0.1810
   78THR     CA  700   4.972   1.428   4.581 -0.2093 -0.0989 -0.2441
   78THR     HA  701   5.036   1.395   4.662 -1.1685 -0.1580  0.5024
   78THR     CB  702   5.036   1.535   4.497  0.0453 -0.3602 -0.3840
   78THR     HB  703   4.962   1.601   4.447 -2.0562 -0.4965  2.3049
   78THR    OG1  704   5.110   1.478   4.390  0.2077 -0.2426 -0.3345
   78THR    HG1  705   5.181   1.429   4.433  1.1937  2.8503  1.9923
   78THR    CG2  706   5.141   1.622   4.567  0.1370 -0.5872 -0.2387
   78THR   HG21  707   5.097   1.703   4.628  1.2114 -0.5646  0.5401
   78THR   HG22  708   5.212   1.678   4.502 -0.2731  0.7427  0.4283
   78THR   HG23  709   5.204   1.555   4.629  0.7237  0.8588  0.7756
   78THR      C  710   4.844   1.484   4.633  0.1723  0.3018  0.2858
   78THR      O  711   4.832   1.527   4.747 -0.5308  0.0012  0.3285
   79ASN      N  712   4.732   1.485   4.557  0.4507  0.0854 -0.1357
   79ASN     HN  713   4.742   1.437   4.471 -0.9750 -0.1438 -0.1890
   79ASN     CA  714   4.612   1.559   4.576  0.2953 -0.2427  0.1845
   79ASN     HA  715   4.633   1.645   4.638  1.1663  0.7909 -1.4695
   79ASN     CB  716   4.542   1.600   4.445  0.3539  0.3119  0.3235
   79ASN    HB1  717   4.446   1.649   4.472  1.1438  1.2070  1.6424
   79ASN    HB2  718   4.544   1.511   4.379 -1.4089 -0.2723  1.0029
   79ASN     CG  719   4.629   1.704   4.376  0.0075  0.0703 -0.4893
   79ASN    OD1  720   4.725   1.758   4.432 -0.6201 -0.0621  0.7528
   79ASN    ND2  721   4.579   1.740   4.255 -0.5341  0.0211 -0.2840
   79ASN   HD21  722   4.606   1.828   4.214  1.2268  0.6191  1.9587
   79ASN   HD22  723   4.499   1.695   4.216  1.1039  0.2839 -4.5605
   79ASN      C  724   4.512   1.488   4.661  0.1435 -0.1194  0.1097
   79ASN      O  725   4.411   1.539   4.709  0.2357  0.1192  0.0514
   80LEU      N  726   4.544   1.360   4.687  0.6739 -0.0364 -0.1233
   80LEU     HN  727   4.630   1.326   4.650  1.0119 -0.1981  0.7837
   80LEU     CA  728   4.487   1.294   4.800 -0.1606  0.5013 -0.2190
   80LEU     HA  729   4.380   1.309   4.796 -0.4793 -0.5153  2.4263
   80LEU     CB  730   4.508   1.142   4.784 -0.1228  0.5042 -0.1961
   80LEU    HB1  731   4.470   1.095   4.877  3.0271 -0.6021  0.6467
   80LEU    HB2  732   4.617   1.122   4.777 -0.4245 -0.8404 -1.7631
   80LEU     CG  733   4.449   1.079   4.656  0.0078 -0.0807  0.0293
   80LEU     HG  734   4.513   1.110   4.572 -0.1025  1.7437  0.5739
   80LEU    CD1  735   4.464   0.928   4.683 -0.4011 -0.1415 -0.0736
   80LEU   HD11  736   4.407   0.911   4.777  0.6111  2.1383  1.0522
   80LEU   HD12  737   4.569   0.898   4.705 -0.8172 -0.2817  1.9229
   80LEU   HD13  738   4.433   0.857   4.605  3.2800 -1.4124 -0.5657
   80LEU    CD2  739   4.305   1.112   4.612  0.2180  0.1789 -0.4675
   80LEU   HD21  740   4.274   1.063   4.518 -3.0846  3.1536 -1.1256
   80LEU   HD22  741   4.290   1.222   4.608 -0.1985  0.2047  1.1390
   80LEU   HD23  742   4.241   1.071   4.693  2.1788 -0.6568  0.7340
   80LEU      C  743   4.540   1.343   4.930  0.0589 -0.0231 -0.1057
   80LEU      O  744   4.463   1.380   5.018  0.1358 -0.1579  0.0177
   81TYR      N  745   4.673   1.359   4.941  0.0389 -0.0190  0.1279
   81TYR     HN  746   4.734   1.320   4.872  0.8141 -0.8837  1.2492
   81TYR     CA  747   4.727   1.422   5.058 -0.1135 -0.0967  0.2412
   81TYR     HA  748   4.703   1.350   5.135  0.7737 -1.2483 -0.5163
   81TYR     CB  749   4.880   1.429   5.069 -0.1455  0.5709  0.2971
   81TYR    HB1  750   4.905   1.462   5.172  0.3532  1.3308 -0.0527
   81TYR    HB2  751   4.926   1.496   4.993  0.0813 -0.5535 -0.5801
   81TYR     CG  752   4.955   1.300   5.065 -0.2681  0.5114 -0.0743
   81TYR    CD1  753   4.930   1.203   5.159  0.3799 -0.0916 -0.5183
   81TYR    HD1  754   4.865   1.222   5.243  1.5761 -0.7311  0.5905
   81TYR    CE1  755   4.979   1.075   5.144  0.2082 -0.1844 -0.2836
   81TYR    HE1  756   4.968   1.015   5.234  1.0444 -1.3626 -0.9371
   81TYR     CZ  757   5.066   1.043   5.043 -0.1405  0.0000 -0.6415
   81TYR     OH  758   5.114   0.912   5.022  0.5043  0.0376  0.5089
   81TYR     HH  759   5.067   0.856   5.084 -0.1535 -0.8540 -0.7438
   81TYR    CD2  760   5.040   1.268   4.962  0.0948 -0.2020  0.4435
   81TYR    HD2  761   5.064   1.337   4.883 -0.2281  0.0690  0.5818
   81TYR    CE2  762   5.084   1.138   4.945  0.0151 -0.0846 -0.6952
   81TYR    HE2  763   5.160   1.129   4.869  1.3046  0.0940  0.5477
   81TYR      C  764   4.673   1.554   5.100  0.6959  0.2923  0.0750
   81TYR      O  765   4.650   1.578   5.218 -0.5742 -0.7950  0.0667
   82LEU      N  766   4.646   1.637   4.998 -0.1129 -0.2986 -0.2010
   82LEU     HN  767   4.677   1.605   4.909  0.6075 -0.9219  0.2618
   82LEU     CA  768   4.595   1.770   5.015  0.4176 -0.1392  0.1817
   82LEU     HA  769   4.647   1.826   5.090 -0.4874 -0.5780  1.1557
   82LEU     CB  770   4.606   1.851   4.884 -0.9227  0.3137  0.3376
   82LEU    HB1  771   4.527   1.929   4.889 -1.7328 -0.5358  1.1841
   82LEU    HB2  772   4.593   1.783   4.798  2.2971 -0.7818  0.5778
   82LEU     CG  773   4.742   1.922   4.870 -0.7204 -0.2349 -0.4798
   82LEU     HG  774   4.752   1.976   4.966  0.5740 -1.1088 -0.0986
   82LEU    CD1  775   4.872   1.844   4.842 -0.2688  0.4223 -0.2175
   82LEU   HD11  776   4.903   1.785   4.930  0.5623 -0.4280 -1.0585
   82LEU   HD12  777   4.955   1.917   4.833  0.0698 -0.0089 -0.6359
   82LEU   HD13  778   4.861   1.786   4.748 -0.2906 -0.8004  0.5304
   82LEU    CD2  779   4.718   2.033   4.767  0.2238  0.8516  0.4547
   82LEU   HD21  780   4.687   2.004   4.664  3.6061  1.2661 -0.8123
   82LEU   HD22  781   4.817   2.078   4.744 -0.7392  2.3704 -0.9724
   82LEU   HD23  782   4.652   2.112   4.809 -2.1174  0.5450 -2.3128
   82LEU      C  783   4.452   1.771   5.058  0.2156  0.2220 -0.4866
   82LEU      O  784   4.409   1.864   5.125 -0.5030 -0.4667  0.0144
   83SER      N  785   4.375   1.666   5.026  0.2963  0.2397 -0.7410
   83SER     HN  786   4.406   1.598   4.959 -0.8570  0.5890 -1.6483
   83SER     CA  787   4.239   1.650   5.064  0.3651  0.0952 -0.5534
   83SER     HA  788   4.185   1.744   5.070  0.2808  0.1519 -1.8374
   83SER     CB  789   4.152   1.562   4.973 -0.1535 -0.2144  0.2246
   83SER    HB1  790   4.050   1.556   5.016  0.3055  2.5888  1.9383
   83SER    HB2  791   4.207   1.466   4.966 -0.3273 -0.2004 -3.7130
   83SER     OG  792   4.151   1.623   4.844 -0.2339 -0.2210  0.2227
   83SER    HG1  793   4.236   1.620   4.800 -0.2883 -0.2915  0.1240
   83SER      C  794   4.226   1.594   5.202  0.4174  0.9180 -0.2065
   83SER      O  795   4.142   1.638   5.279  0.1626 -0.3767  0.2788
   84SER      N  796   4.316   1.501   5.239 -0.7406 -0.2464 -0.2484
   84SER     HN  797   4.382   1.467   5.173 -1.0579  1.3548 -1.4575
   84SER     CA  798   4.328   1.469   5.378  0.3333  0.2147 -0.2239
   84SER     HA  799   4.237   1.424   5.415  0.2938  1.0221  0.7064
   84SER     CB  800   4.425   1.354   5.408  0.7502  0.7030  0.3238
   84SER    HB1  801   4.533   1.375   5.392  0.5317  0.7628 -1.2254
   84SER    HB2  802   4.405   1.269   5.340 -0.1936  0.2938  1.0899
   84SER     OG  803   4.406   1.297   5.537  0.6440  0.2213  0.0958
   84SER    HG1  804   4.439   1.354   5.606 -2.1657  0.1173  1.6440
   84SER      C  805   4.373   1.574   5.474  0.5964 -0.7622  0.7481
   84SER      O  806   4.318   1.583   5.583  0.1316  0.0416  0.4579
   85MET      N  807   4.474   1.655   5.437 -0.2151 -0.2595 -0.4710
   85MET     HN  808   4.517   1.654   5.347 -2.7563  1.2001 -1.7951
   85MET     CA  809   4.515   1.769   5.514 -0.6121 -0.1822 -0.3717
   85MET     HA  810   4.533   1.734   5.615 -0.7856 -0.2615 -0.3688
   85MET     CB  811   4.636   1.836   5.447  0.0056 -0.1514  0.7526
   85MET    HB1  812   4.634   1.944   5.472 -0.6049 -0.2502  1.1554
   85MET    HB2  813   4.616   1.830   5.338  0.0854  3.0010  0.4806
   85MET     CG  814   4.764   1.756   5.477  0.3849  0.0669 -0.2562
   85MET    HG1  815   4.727   1.653   5.494  0.0300  0.3731  0.8807
   85MET    HG2  816   4.806   1.794   5.572  1.1805  0.8357 -0.9007
   85MET     SD  817   4.903   1.773   5.361  0.0320 -0.0020 -0.6958
   85MET     CE  818   4.867   1.940   5.298 -0.6541 -0.0861 -0.5266
   85MET    HE1  819   4.946   1.966   5.225  0.7887 -0.7403  0.7325
   85MET    HE2  820   4.856   2.011   5.383  0.8566  0.4468 -0.7540
   85MET    HE3  821   4.767   1.942   5.248 -0.7096  3.4079 -0.4839
   85MET      C  822   4.405   1.867   5.535 -0.1751  0.2243  0.0420
   85MET      O  823   4.388   1.920   5.645 -0.6043 -0.0174  0.0913
   86ALA      N  824   4.328   1.892   5.428 -0.0159  0.2418 -0.0699
   86ALA     HN  825   4.343   1.852   5.337 -1.4560 -1.9930  0.5695
   86ALA     CA  826   4.213   1.976   5.435 -0.3459 -0.2130  0.0447
   86ALA     HA  827   4.241   2.075   5.467  0.5135 -0.6630  0.7001
   86ALA     CB  828   4.166   1.971   5.288 -0.4155  0.0430  0.0572
   86ALA    HB1  829   4.077   2.035   5.269  0.1075  0.3359 -1.5351
   86ALA    HB2  830   4.139   1.869   5.253 -0.0662 -0.0674  0.1057
   86ALA    HB3  831   4.258   2.004   5.235  0.3984  0.9276  1.9253
   86ALA      C  832   4.104   1.918   5.518  0.0019 -0.3468  0.4085
   86ALA      O  833   4.035   1.985   5.594  0.3640  0.0491  0.3875
   87PHE      N  834   4.081   1.785   5.516  0.2524 -0.3830 -0.2572
   87PHE     HN  835   4.133   1.739   5.444 -0.4450 -0.9222 -0.4215
   87PHE     CA  836   3.994   1.714   5.604  0.1597  0.0201 -0.0184
   87PHE     HA  837   3.899   1.765   5.605 -0.1524 -0.5482  1.5292
   87PHE     CB  838   3.955   1.580   5.538 -0.2972  0.1134  0.0572
   87PHE    HB1  839   4.042   1.547   5.478 -0.3413 -1.6832  0.8983
   87PHE    HB2  840   3.867   1.600   5.473 -0.3334 -0.1331  0.0290
   87PHE     CG  841   3.908   1.470   5.627 -0.1144 -0.3406 -0.4060
   87PHE    CD1  842   3.981   1.354   5.635  0.0528 -0.2442 -0.5298
   87PHE    HD1  843   4.079   1.363   5.591  0.3620  1.1814  0.4000
   87PHE    CE1  844   3.936   1.241   5.700  0.1186  0.0884  0.0946
   87PHE    HE1  845   3.998   1.153   5.703  1.2379  0.5636 -3.6851
   87PHE     CZ  846   3.812   1.244   5.760 -0.1043  0.7494 -0.3883
   87PHE     HZ  847   3.773   1.158   5.812  0.4743  0.5706 -0.2432
   87PHE    CD2  848   3.789   1.475   5.695 -0.0282  0.1838 -0.2897
   87PHE    HD2  849   3.730   1.564   5.681  0.5305  0.3370 -1.8745
   87PHE    CE2  850   3.740   1.361   5.755 -0.1801  0.7584  0.7031
   87PHE    HE2  851   3.637   1.361   5.790 -0.2715 -1.5852  0.6244
   87PHE      C  852   4.029   1.712   5.748 -0.0403 -0.1819  0.0292
   87PHE      O  853   3.955   1.750   5.839  0.0959 -0.5816  0.3124
   88SER      N  854   4.160   1.694   5.776  0.0978  0.3878 -0.2316
   88SER     HN  855   4.229   1.672   5.708  0.9137  0.3025  0.6154
   88SER     CA  856   4.223   1.716   5.902 -0.0456  0.4457 -0.1692
   88SER     HA  857   4.158   1.660   5.967 -1.0577 -1.8357 -2.9477
   88SER     CB  858   4.360   1.652   5.932  0.0730  0.8492  0.1559
   88SER    HB1  859   4.351   1.542   5.919  0.6994  0.7117  0.8217
   88SER    HB2  860   4.386   1.667   6.039  1.1193 -1.1468  0.2248
   88SER     OG  861   4.462   1.695   5.844  0.5945  0.0413  0.3591
   88SER    HG1  862   4.519   1.751   5.897 -0.7955  1.0299  0.8456
   88SER      C  863   4.215   1.856   5.954 -0.5502  0.2323  0.3289
   88SER      O  864   4.191   1.870   6.074 -0.5870 -0.1456  0.3690
   89ASP      N  865   4.237   1.959   5.871 -0.2612 -0.2876 -0.2526
   89ASP     HN  866   4.252   1.943   5.774 -0.7925 -2.7637  0.0050
   89ASP     CA  867   4.218   2.092   5.921 -0.0487 -0.2766 -0.1986
   89ASP     HA  868   4.267   2.116   6.014 -0.0596  2.2372 -0.7758
   89ASP     CB  869   4.285   2.196   5.830  0.5897 -0.2276  0.3226
   89ASP    HB1  870   4.256   2.300   5.856  1.2720 -0.1072  0.6087
   89ASP    HB2  871   4.255   2.180   5.725  0.6312 -0.1036  0.2913
   89ASP     CG  872   4.436   2.197   5.845  0.6083 -0.3739  0.1522
   89ASP    OD1  873   4.508   2.184   5.747  0.1613  0.4694 -0.2981
   89ASP    OD2  874   4.483   2.224   5.975  0.4001  0.7403  0.0090
   89ASP    HD2  875   4.578   2.234   5.972  0.3904  0.8995  0.2700
   89ASP      C  876   4.076   2.131   5.945  0.1063  0.1438  0.0527
   89ASP      O  877   4.046   2.211   6.033 -0.2375 -0.1680  0.2238
   90LEU      N  878   3.979   2.074   5.871 -0.0240  0.0269  0.3117
   90LEU     HN  879   3.993   2.012   5.794 -0.2723 -0.2258  0.4690
   90LEU     CA  880   3.839   2.097   5.891 -0.0398 -0.0729  0.3140
   90LEU     HA  881   3.811   2.201   5.887 -1.0535 -0.3775 -1.5980
   90LEU     CB  882   3.761   2.024   5.780 -0.1490 -0.0806  0.3962
   90LEU    HB1  883   3.797   1.919   5.772  1.7080  0.3401  2.2217
   90LEU    HB2  884   3.763   2.066   5.678 -1.3241  1.4228  0.9505
   90LEU     CG  885   3.609   2.008   5.800 -0.1646 -0.4621 -0.0130
   90LEU     HG  886   3.578   1.955   5.893 -3.5672 -1.6297 -1.6706
   90LEU    CD1  887   3.544   2.147   5.806  0.3200 -0.2468  0.3272
   90LEU   HD11  888   3.549   2.188   5.703 -0.5555 -1.5225 -0.2490
   90LEU   HD12  889   3.587   2.213   5.885  1.7045 -0.3767 -0.2893
   90LEU   HD13  890   3.435   2.140   5.825  0.1715  1.4213  0.2553
   90LEU    CD2  891   3.544   1.929   5.685 -0.5754  0.3343 -0.3347
   90LEU   HD21  892   3.585   1.970   5.591 -0.6790 -0.0221 -0.5363
   90LEU   HD22  893   3.436   1.953   5.679 -0.4772  0.8751 -0.0225
   90LEU   HD23  894   3.553   1.819   5.694 -2.6018  0.2177  1.0375
   90LEU      C  895   3.793   2.054   6.026 -0.9033 -0.0737  0.0251
   90LEU      O  896   3.738   2.132   6.104 -0.6898  0.2457 -0.1448
   91LEU      N  897   3.833   1.931   6.061 -0.0234  0.1706 -0.1103
   91LEU     HN  898   3.879   1.867   5.999  2.1279  0.5242  1.0067
   91LEU     CA  899   3.810   1.880   6.193 -0.4739  0.4040 -0.0979
   91LEU     HA  900   3.703   1.884   6.204 -0.3543  1.4152  1.0255
   91LEU     CB  901   3.867   1.738   6.194  0.0317  0.6074  0.2040
   91LEU    HB1  902   3.861   1.699   6.298  2.4765  3.2886  1.4920
   91LEU    HB2  903   3.975   1.741   6.169 -0.5576  1.5920 -2.4503
   91LEU     CG  904   3.789   1.639   6.106 -0.0351 -0.0086  0.9356
   91LEU     HG  905   3.788   1.686   6.005  2.7232 -2.3031 -0.3001
   91LEU    CD1  906   3.872   1.511   6.088 -0.2483 -0.0590  0.2845
   91LEU   HD11  907   3.808   1.434   6.041 -0.2265 -0.2186  0.5149
   91LEU   HD12  908   3.890   1.460   6.185  0.7418 -1.2304 -0.4867
   91LEU   HD13  909   3.964   1.521   6.025 -0.6703  1.1260 -0.1753
   91LEU    CD2  910   3.646   1.628   6.160 -0.6086  0.6235 -0.3948
   91LEU   HD21  911   3.588   1.547   6.109  0.7159  0.7231 -2.1337
   91LEU   HD22  912   3.591   1.725   6.161 -0.2374  0.8731  2.2185
   91LEU   HD23  913   3.659   1.597   6.266 -1.2474 -0.6401 -0.6667
   91LEU      C  914   3.871   1.961   6.303  0.2959 -0.0807 -0.1577
   91LEU      O  915   3.813   1.992   6.407  0.5776  0.3821 -0.1385
   92ILE      N  916   3.992   2.016   6.288  0.0735  0.3625 -0.3561
   92ILE     HN  917   4.051   1.984   6.215  1.3474 -1.4295  1.3355
   92ILE     CA  918   4.048   2.112   6.378 -0.3003  0.2887 -0.0415
   92ILE     HA  919   4.054   2.062   6.474 -0.6019 -1.3118 -0.8363
   92ILE     CB  920   4.191   2.133   6.335 -0.1568 -0.4627  0.0659
   92ILE     HB  921   4.198   2.137   6.224 -0.1999 -2.0696 -0.0202
   92ILE    CG2  922   4.259   2.268   6.358  0.0187 -0.4281 -0.6288
   92ILE   HG21  923   4.356   2.271   6.304 -0.4125  0.3904 -1.3910
   92ILE   HG22  924   4.271   2.295   6.465 -1.8055  1.4143 -0.8060
   92ILE   HG23  925   4.203   2.357   6.322 -0.2158  1.3068  3.4267
   92ILE    CG1  926   4.275   2.014   6.384  0.1442 -0.4721 -0.4698
   92ILE   HG11  927   4.213   1.922   6.385 -1.9431  0.8612  1.8238
   92ILE   HG12  928   4.290   2.028   6.493 -2.1254  1.8131 -0.3712
   92ILE     CD  929   4.412   2.004   6.316  0.3547 -0.3541 -0.0682
   92ILE    HD1  930   4.487   1.940   6.367  1.3388  1.3814  0.7474
   92ILE    HD2  931   4.458   2.104   6.311  2.2297 -1.2314 -1.9726
   92ILE    HD3  932   4.411   1.969   6.210  0.9951  1.2485 -0.6268
   92ILE      C  933   3.971   2.239   6.393 -0.3554  0.3052 -0.4512
   92ILE      O  934   3.945   2.294   6.500 -0.6869 -0.5586 -0.0698
   93PHE      N  935   3.928   2.303   6.283 -0.1155  0.1737 -0.6223
   93PHE     HN  936   3.964   2.266   6.198 -0.1642 -0.2394 -0.4709
   93PHE     CA  937   3.824   2.401   6.285 -0.2119  0.0671  0.0378
   93PHE     HA  938   3.856   2.485   6.344  0.5139 -1.0585  1.3171
   93PHE     CB  939   3.796   2.461   6.146 -0.2232  0.2990  0.1404
   93PHE    HB1  940   3.725   2.546   6.155  0.7348  1.4057 -1.9725
   93PHE    HB2  941   3.741   2.388   6.083 -1.0695  2.2978 -1.5492
   93PHE     CG  942   3.908   2.529   6.074  0.3089 -0.4360  0.2623
   93PHE    CD1  943   3.992   2.618   6.136 -0.4860  0.3962  0.1637
   93PHE    HD1  944   3.969   2.646   6.238 -0.2487 -2.5038  1.1064
   93PHE    CE1  945   4.071   2.700   6.060 -0.2700  0.2535  0.2331
   93PHE    HE1  946   4.114   2.790   6.101  2.7046 -1.0403  0.1781
   93PHE     CZ  947   4.094   2.672   5.927 -0.4975  0.3620  0.1701
   93PHE     HZ  948   4.153   2.742   5.869 -0.2265  1.8966  2.1959
   93PHE    CD2  949   3.936   2.492   5.944  0.1661  0.5057 -0.0423
   93PHE    HD2  950   3.877   2.416   5.896 -0.6878  2.1220 -1.6752
   93PHE    CE2  951   4.026   2.567   5.871 -0.2714  0.5717 -0.5155
   93PHE    HE2  952   4.045   2.542   5.768  0.0349 -2.1277  0.1208
   93PHE      C  953   3.693   2.362   6.344 -0.2365 -0.0346 -0.0829
   93PHE      O  954   3.627   2.450   6.400 -0.1010  0.0185 -0.0071
   94LEU      N  955   3.647   2.235   6.350 -0.7851  0.1242 -0.7129
   94LEU     HN  956   3.691   2.156   6.308 -0.8720  0.0056 -0.5775
   94LEU     CA  957   3.540   2.196   6.436 -0.1257 -0.2799 -0.0646
   94LEU     HA  958   3.465   2.271   6.417 -0.5295 -0.7486 -0.3496
   94LEU     CB  959   3.482   2.055   6.415 -0.2378 -0.2054 -0.2556
   94LEU    HB1  960   3.383   2.048   6.466  0.1926  1.0302  0.8122
   94LEU    HB2  961   3.551   1.981   6.462  0.0634  0.6480  0.6823
   94LEU     CG  962   3.454   2.015   6.270 -0.5231 -0.0881 -0.2340
   94LEU     HG  963   3.554   1.997   6.224  0.8086  0.2004  2.3574
   94LEU    CD1  964   3.374   1.884   6.282 -0.8328  0.0686 -0.5813
   94LEU   HD11  965   3.286   1.905   6.347  0.4478  0.1338  1.1822
   94LEU   HD12  966   3.442   1.815   6.335 -0.2272  1.4852  0.5331
   94LEU   HD13  967   3.347   1.851   6.179  1.5579  1.9522 -1.9275
   94LEU    CD2  968   3.387   2.115   6.174 -0.2815 -0.1378 -0.4556
   94LEU   HD21  969   3.447   2.207   6.160 -0.4686 -0.2018 -1.8912
   94LEU   HD22  970   3.285   2.128   6.215 -0.4946  0.6204 -1.1919
   94LEU   HD23  971   3.376   2.072   6.072  0.7351 -2.1746  0.2377
   94LEU      C  972   3.563   2.212   6.583 -0.5440 -0.0797 -0.0195
   94LEU      O  973   3.476   2.251   6.660  0.0042 -0.1664  0.6494
   95CYS      N  974   3.688   2.188   6.627 -0.5361  0.2440  0.1346
   95CYS     HN  975   3.752   2.154   6.559  1.0738  2.7869  0.2373
   95CYS     CA  976   3.730   2.212   6.761  0.7496  0.3002 -0.2637
   95CYS     HA  977   3.646   2.172   6.817 -1.7256  3.4050 -1.4525
   95CYS     CB  978   3.855   2.126   6.786  0.4363 -0.0050  0.2736
   95CYS    HB1  979   3.904   2.147   6.883  0.6294  1.2030 -0.0760
   95CYS    HB2  980   3.933   2.146   6.710  1.8296 -1.8774  1.1210
   95CYS     SG  981   3.820   1.947   6.789  0.0496  0.0557 -0.3672
   95CYS    HG1  982   3.925   1.916   6.863 -1.2029  0.0767  1.4727
   95CYS      C  983   3.772   2.350   6.799  0.2163  0.4204 -0.1057
   95CYS      O  984   3.777   2.384   6.917 -0.1097  0.0449  0.0166
   96MET      N  985   3.789   2.437   6.698 -0.0296 -0.0923 -0.5932
   96MET     HN  986   3.806   2.398   6.607  0.8203  1.4079 -1.1210
   96MET     CA  987   3.831   2.572   6.717  0.7210 -0.4542  0.4097
   96MET     HA  988   3.924   2.577   6.772  0.3878  0.6087  0.9062
   96MET     CB  989   3.857   2.641   6.582  0.6533 -0.0924  0.5795
   96MET    HB1  990   3.763   2.628   6.524  0.7749  0.5053  0.2383
   96MET    HB2  991   3.936   2.583   6.529  0.2563 -0.6264  0.5599
   96MET     CG  992   3.911   2.784   6.576  0.0934  0.1054  0.1730
   96MET    HG1  993   3.965   2.804   6.480 -1.2455  2.9399 -0.0938
   96MET    HG2  994   3.981   2.801   6.661 -0.6815 -1.1297  1.0835
   96MET     SD  995   3.778   2.908   6.579  0.0410  0.0563 -0.0721
   96MET     CE  996   3.867   3.059   6.531  0.0500  0.0307 -0.1353
   96MET    HE1  997   3.973   3.072   6.559  1.2987 -0.9331 -3.8395
   96MET    HE2  998   3.807   3.151   6.553 -0.4644 -0.4319  0.4238
   96MET    HE3  999   3.887   3.062   6.421 -0.4185  2.4238 -0.2234
   96MET      C 1000   3.739   2.654   6.800  0.4583 -0.6446  0.3060
   96MET      O 1001   3.800   2.719   6.885  0.1543  0.0733 -0.0181
   97PRO      N 1002   3.609   2.657   6.797  0.4726 -0.1497  0.0502
   97PRO     CD 1003   3.523   2.612   6.689  0.2478 -0.1806  0.2408
   97PRO    HD1 1004   3.492   2.508   6.713 -1.0693  0.3867  1.0711
   97PRO    HD2 1005   3.581   2.613   6.594  0.3984 -1.3386  0.2977
   97PRO     CA 1006   3.535   2.750   6.878 -0.0829 -0.3130 -0.2623
   97PRO     HA 1007   3.584   2.847   6.881 -0.7679  0.0238  2.4517
   97PRO     CB 1008   3.391   2.761   6.829  0.0820 -0.3003 -0.7508
   97PRO    HB1 1009   3.360   2.861   6.865 -0.6608 -0.3938 -1.1165
   97PRO    HB2 1010   3.336   2.683   6.885  2.3436  0.4561  2.9264
   97PRO     CG 1011   3.404   2.709   6.685 -0.3453 -0.9242 -0.5664
   97PRO    HG1 1012   3.317   2.660   6.635 -1.1193  2.8615 -3.3955
   97PRO    HG2 1013   3.433   2.799   6.627  0.5673  0.2450  1.5931
   97PRO      C 1014   3.544   2.709   7.021  0.1175  0.2206 -0.1206
   97PRO      O 1015   3.539   2.787   7.117  0.7985 -0.2652  0.3140
   98LEU      N 1016   3.558   2.578   7.045 -0.3505  0.1561 -0.1768
   98LEU     HN 1017   3.558   2.519   6.965 -1.6132 -1.4193  0.9243
   98LEU     CA 1018   3.579   2.521   7.174 -0.1413  0.0758 -0.2460
   98LEU     HA 1019   3.506   2.562   7.242 -2.0283  1.5677 -3.0152
   98LEU     CB 1020   3.579   2.367   7.175 -0.4128  0.0783  0.3984
   98LEU    HB1 1021   3.596   2.330   7.279  1.5800 -3.0557 -0.8816
   98LEU    HB2 1022   3.671   2.325   7.131 -0.0403  0.6392  0.6281
   98LEU     CG 1023   3.449   2.299   7.130 -0.0314 -0.4884  0.1414
   98LEU     HG 1024   3.395   2.369   7.062  1.1746 -1.0564 -1.4775
   98LEU    CD1 1025   3.476   2.163   7.063  0.0613 -0.4904  0.1827
   98LEU   HD11 1026   3.527   2.165   6.964 -0.7042 -2.6468 -0.3036
   98LEU   HD12 1027   3.380   2.108   7.054 -1.1036  0.5335  4.1871
   98LEU   HD13 1028   3.541   2.095   7.121  0.3493 -2.0577 -1.8455
   98LEU    CD2 1029   3.357   2.269   7.249  0.2142 -0.2785  0.3843
   98LEU   HD21 1030   3.271   2.212   7.208 -0.6831  0.8492  0.6252
   98LEU   HD22 1031   3.325   2.363   7.301  1.7186 -0.1063  1.0396
   98LEU   HD23 1032   3.412   2.208   7.324  0.5103  0.5409  0.8516
   98LEU      C 1033   3.707   2.571   7.233 -0.1532 -0.5918  0.3654
   98LEU      O 1034   3.715   2.622   7.344 -0.1099 -0.0659  0.1255
   99ASP      N 1035   3.812   2.573   7.149 -0.0702 -0.5240  0.4710
   99ASP     HN 1036   3.791   2.556   7.053 -0.4238  3.8776 -0.4840
   99ASP     CA 1037   3.944   2.622   7.177 -0.0793 -0.0143 -0.3328
   99ASP     HA 1038   3.978   2.578   7.270  1.5478  1.6877 -0.0611
   99ASP     CB 1039   4.035   2.587   7.058  0.1849  0.4301 -0.2609
   99ASP    HB1 1040   4.013   2.639   6.962  2.3727 -1.1004 -1.7108
   99ASP    HB2 1041   4.023   2.477   7.047  1.0167  0.4242 -1.3145
   99ASP     CG 1042   4.183   2.593   7.093  0.1965  0.7106 -0.3525
   99ASP    OD1 1043   4.271   2.603   7.003  0.4520 -0.2499 -0.2314
   99ASP    OD2 1044   4.214   2.593   7.215 -0.5460  0.1623 -0.1627
   99ASP      C 1045   3.936   2.766   7.212 -0.0018 -0.0905 -0.0013
   99ASP      O 1046   3.996   2.814   7.308 -0.4321  0.4346  0.0068
  100LEU      N 1047   3.860   2.845   7.134  0.0379  0.0176  0.0691
  100LEU     HN 1048   3.834   2.800   7.049  0.6686 -0.2472  0.0054
  100LEU     CA 1049   3.840   2.985   7.153 -0.0059  0.0356 -0.1089
  100LEU     HA 1050   3.940   3.026   7.158 -0.3630  0.9695 -0.3497
  100LEU     CB 1051   3.763   3.043   7.033  0.5423  0.0046 -0.4782
  100LEU    HB1 1052   3.661   3.000   7.036  0.1931  0.8432  0.3003
  100LEU    HB2 1053   3.821   3.008   6.945 -0.0418 -0.2863 -0.7507
  100LEU     CG 1054   3.741   3.196   7.031  0.1041 -0.0562 -0.3102
  100LEU     HG 1055   3.677   3.226   7.117 -1.2046 -0.9407 -0.9497
  100LEU    CD1 1056   3.866   3.285   7.035 -0.2443  0.4046  0.4843
  100LEU   HD11 1057   3.909   3.287   6.933  1.9095  1.1071  1.3376
  100LEU   HD12 1058   3.944   3.250   7.106 -1.2969  1.5215  2.2690
  100LEU   HD13 1059   3.838   3.392   7.039 -1.8522  0.1524 -2.0413
  100LEU    CD2 1060   3.657   3.227   6.906  0.1876 -0.2244 -0.4099
  100LEU   HD21 1061   3.630   3.335   6.898  0.4880 -0.1962 -1.0577
  100LEU   HD22 1062   3.560   3.172   6.903  1.0968 -1.8414 -2.8595
  100LEU   HD23 1063   3.717   3.200   6.817 -0.3852 -0.2997 -0.7763
  100LEU      C 1064   3.765   3.025   7.275  0.3160 -0.5094  0.2684
  100LEU      O 1065   3.814   3.117   7.341 -0.0743 -0.0146 -0.1270
  101VAL      N 1066   3.658   2.956   7.317 -0.4423  0.1784 -0.5105
  101VAL     HN 1067   3.617   2.883   7.261  2.2042 -2.6504  0.9465
  101VAL     CA 1068   3.596   2.973   7.445  0.0569  0.2866 -0.2821
  101VAL     HA 1069   3.579   3.080   7.442 -2.0420 -0.0181 -0.8982
  101VAL     CB 1070   3.463   2.905   7.455 -0.1421  0.6998 -0.0960
  101VAL     HB 1071   3.476   2.795   7.454  1.0362  0.8313 -0.2788
  101VAL    CG1 1072   3.390   2.940   7.586  1.1823 -0.1012  0.8860
  101VAL   HG11 1073   3.291   2.889   7.593  0.3970  0.4694 -3.3112
  101VAL   HG12 1074   3.377   3.050   7.596 -1.9075 -0.4184  1.3733
  101VAL   HG13 1075   3.447   2.908   7.676  0.5937  1.1973  1.7499
  101VAL    CG2 1076   3.372   2.948   7.339 -0.3125  0.4043 -0.0739
  101VAL   HG21 1077   3.361   3.058   7.350 -0.5947  0.4690 -0.9440
  101VAL   HG22 1078   3.269   2.909   7.353 -0.1976  0.1508  0.0691
  101VAL   HG23 1079   3.409   2.915   7.240  1.0738 -3.1791  1.4562
  101VAL      C 1080   3.686   2.944   7.560 -0.0863 -0.1735 -0.2843
  101VAL      O 1081   3.681   3.013   7.661  0.0338 -0.2686 -0.2125
  102ARG      N 1082   3.777   2.847   7.542  0.4051  0.3668 -0.7721
  102ARG     HN 1083   3.765   2.784   7.466 -2.1858  0.9112 -0.8851
  102ARG     CA 1084   3.879   2.810   7.636 -0.7262  0.0176  0.3435
  102ARG     HA 1085   3.840   2.795   7.735  2.0576 -2.8210  1.1847
  102ARG     CB 1086   3.932   2.673   7.591  0.2964  0.4378  0.2481
  102ARG    HB1 1087   3.948   2.678   7.481 -0.9078  0.3453  0.0550
  102ARG    HB2 1088   3.847   2.604   7.611  1.9172 -1.5269  0.8548
  102ARG     CG 1089   4.058   2.630   7.668  0.0927 -0.1275  0.2721
  102ARG    HG1 1090   4.046   2.637   7.778  1.8954 -3.1225  0.7892
  102ARG    HG2 1091   4.155   2.680   7.645  0.2512  0.1395  1.4664
  102ARG     CD 1092   4.099   2.483   7.654 -0.6408 -0.2659 -0.5509
  102ARG    HD1 1093   4.010   2.418   7.664 -0.4792 -0.3443  0.4473
  102ARG    HD2 1094   4.163   2.451   7.739 -1.2709  1.6324  0.7062
  102ARG     NE 1095   4.167   2.468   7.523  0.2286 -0.2863 -0.1030
  102ARG     HE 1096   4.175   2.544   7.458 -3.6293 -0.8059 -1.3924
  102ARG     CZ 1097   4.188   2.348   7.461 -0.2388 -0.3718 -0.0994
  102ARG    NH1 1098   4.164   2.231   7.527  0.0359 -0.2422  0.2350
  102ARG   HH11 1099   4.150   2.234   7.626 -1.1743  0.0953  0.0808
  102ARG   HH12 1100   4.175   2.148   7.473 -1.7245 -0.9445  0.8820
  102ARG    NH2 1101   4.239   2.352   7.335  0.0489 -0.4154  0.0147
  102ARG   HH21 1102   4.245   2.439   7.286  1.1369  0.5610  1.7762
  102ARG   HH22 1103   4.248   2.271   7.276  1.2043 -0.0356 -0.3779
  102ARG      C 1104   3.991   2.907   7.654 -0.3203 -0.3850  0.0131
  102ARG      O 1105   4.050   2.924   7.760 -0.1794  0.0352 -0.1311
  103LEU      N 1106   4.018   2.988   7.550 -0.5084  0.5207  0.6656
  103LEU     HN 1107   3.982   2.973   7.458  3.3781 -1.6457 -0.7404
  103LEU     CA 1108   4.110   3.097   7.559 -0.0451  0.1657  0.2575
  103LEU     HA 1109   4.205   3.054   7.590 -0.3156 -0.9893 -0.4537
  103LEU     CB 1110   4.134   3.146   7.416  0.1389 -0.0702  0.2066
  103LEU    HB1 1111   4.032   3.171   7.380 -0.1098 -1.3054  0.0256
  103LEU    HB2 1112   4.185   3.064   7.361  1.9325  0.4238  1.0363
  103LEU     CG 1113   4.233   3.264   7.403 -0.0772  0.0864 -0.0221
  103LEU     HG 1114   4.203   3.335   7.482  4.5862 -0.6453  2.7550
  103LEU    CD1 1115   4.372   3.209   7.439 -0.0047 -0.0556 -0.5087
  103LEU   HD11 1116   4.398   3.134   7.361  0.7562  0.7927 -1.0929
  103LEU   HD12 1117   4.381   3.164   7.540  0.0665  0.3267 -0.3410
  103LEU   HD13 1118   4.440   3.296   7.426 -0.6165  0.4454 -0.3971
  103LEU    CD2 1119   4.229   3.332   7.265 -0.2522 -0.1081 -0.1139
  103LEU   HD21 1120   4.305   3.412   7.255  0.0264 -0.3551 -0.0036
  103LEU   HD22 1121   4.128   3.375   7.246  0.2945  0.2462 -2.4550
  103LEU   HD23 1122   4.250   3.252   7.191  0.6301 -0.4179  0.4635
  103LEU      C 1123   4.069   3.197   7.661 -0.5271 -0.2870  0.5101
  103LEU      O 1124   4.137   3.231   7.758  0.3772  0.3371 -0.3237
  104TRP      N 1125   3.951   3.252   7.627 -0.3137 -0.0783  0.1041
  104TRP     HN 1126   3.903   3.209   7.551 -1.3043 -0.8777  1.1410
  104TRP     CA 1127   3.879   3.354   7.697 -0.4834 -0.1755  0.0725
  104TRP     HA 1128   3.955   3.431   7.701  0.2670 -0.7827 -1.5263
  104TRP     CB 1129   3.774   3.403   7.596  0.0731  0.1610 -0.3529
  104TRP    HB1 1130   3.699   3.460   7.655  1.8343 -0.0073  2.2079
  104TRP    HB2 1131   3.726   3.312   7.554  1.0342 -0.8972  0.7699
  104TRP     CG 1132   3.808   3.495   7.484  0.6504  0.4688  0.0707
  104TRP    CD1 1133   3.848   3.467   7.357  0.0870 -0.0478  0.0046
  104TRP    HD1 1134   3.874   3.366   7.327 -3.1369 -2.1009  3.2532
  104TRP    NE1 1135   3.841   3.580   7.279 -0.0711 -0.1789 -0.1747
  104TRP    HE1 1136   3.869   3.591   7.186  2.4960 -0.7300  0.4296
  104TRP    CE2 1137   3.806   3.685   7.359  0.2822  0.0543 -0.3255
  104TRP    CD2 1138   3.784   3.636   7.486 -0.3495  0.3135 -0.3325
  104TRP    CE3 1139   3.752   3.722   7.587 -0.1221  0.1107 -0.0887
  104TRP    HE3 1140   3.740   3.675   7.684  1.8586  1.0028  0.6390
  104TRP    CZ3 1141   3.737   3.856   7.559  0.0299  0.0612 -0.4067
  104TRP    HZ3 1142   3.719   3.915   7.647  2.6056 -0.7354  0.7622
  104TRP    CZ2 1143   3.781   3.816   7.330  1.9035  0.5455  0.4098
  104TRP    HZ2 1144   3.797   3.861   7.233  0.6686  0.3962  0.1228
  104TRP    CH2 1145   3.748   3.904   7.431  0.0152  0.5851 -0.2146
  104TRP    HH2 1146   3.736   4.009   7.412 -3.8372  0.4924  0.8624
  104TRP      C 1147   3.826   3.327   7.833 -0.0559  0.0143  0.2801
  104TRP      O 1148   3.840   3.406   7.926 -0.2273 -0.0854  0.3927
  105GLN      N 1149   3.755   3.215   7.858  0.3959 -0.2515  0.3708
  105GLN     HN 1150   3.728   3.146   7.791  0.8861 -0.9255  0.8462
  105GLN     CA 1151   3.683   3.204   7.981  0.0975 -0.8077  0.1473
  105GLN     HA 1152   3.666   3.305   8.015 -1.1434 -0.6475 -0.8386
  105GLN     CB 1153   3.547   3.133   7.971 -0.3699  0.0515  0.2854
  105GLN    HB1 1154   3.483   3.144   8.062 -0.6509 -0.2074  0.1249
  105GLN    HB2 1155   3.561   3.023   7.964 -0.5323  0.0120  0.5401
  105GLN     CG 1156   3.455   3.180   7.859 -0.2261  0.1368  0.2040
  105GLN    HG1 1157   3.354   3.134   7.859 -0.0172 -0.3371 -0.5140
  105GLN    HG2 1158   3.505   3.157   7.763 -2.7319  0.9806 -1.4174
  105GLN     CD 1159   3.434   3.331   7.847 -0.0815  0.1117 -0.4116
  105GLN    OE1 1160   3.517   3.416   7.817 -0.4215  0.3963 -0.5578
  105GLN    NE2 1161   3.308   3.367   7.885  0.1887  0.0497  0.5682
  105GLN   HE21 1162   3.286   3.464   7.873  0.3661  0.0135 -0.0795
  105GLN   HE22 1163   3.241   3.309   7.930  0.1449 -0.4696 -0.1431
  105GLN      C 1164   3.777   3.141   8.077  0.2928 -0.0768  0.4412
  105GLN      O 1165   3.806   3.022   8.066  0.6256  0.0646 -0.3140
  106TYR      N 1166   3.838   3.219   8.169  0.7062  0.3680 -0.2016
  106TYR     HN 1167   3.804   3.313   8.165 -4.3456 -1.1288 -3.5841
  106TYR     CA 1168   3.925   3.173   8.272  0.0318 -0.2081  0.1161
  106TYR     HA 1169   3.977   3.084   8.238 -0.0416  0.2104 -1.1096
  106TYR     CB 1170   4.029   3.281   8.302 -0.2541  0.1490 -0.1742
  106TYR    HB1 1171   3.979   3.374   8.337 -1.2139  0.1991 -1.6064
  106TYR    HB2 1172   4.077   3.292   8.202 -0.0262  1.9286  0.0897
  106TYR     CG 1173   4.133   3.245   8.402 -0.5634  0.0672  0.1169
  106TYR    CD1 1174   4.137   3.320   8.517 -0.3189 -0.1436  0.2476
  106TYR    HD1 1175   4.062   3.393   8.543 -0.9461 -1.2535  1.7616
  106TYR    CE1 1176   4.239   3.295   8.606 -0.2942  0.0139  0.2631
  106TYR    HE1 1177   4.225   3.341   8.703 -2.9971  0.7136 -0.3870
  106TYR     CZ 1178   4.327   3.190   8.588  0.6464  0.9568 -0.8666
  106TYR     OH 1179   4.419   3.158   8.690 -0.4888  0.0395 -0.0942
  106TYR     HH 1180   4.466   3.080   8.659 -0.2631  0.5754 -1.1502
  106TYR    CD2 1181   4.221   3.142   8.377  0.0672  0.5475  0.3326
  106TYR    HD2 1182   4.235   3.081   8.289  0.7550  0.6372  0.3753
  106TYR    CE2 1183   4.320   3.120   8.470  0.5446 -0.0215 -0.2922
  106TYR    HE2 1184   4.385   3.036   8.454  0.6544  0.2426 -1.2690
  106TYR      C 1185   3.852   3.129   8.395 -0.5844  0.4854  0.0023
  106TYR      O 1186   3.824   3.209   8.485  0.2390  0.5311  0.2247
  107ARG      N 1187   3.823   2.999   8.406  0.0056  0.3465 -0.0287
  107ARG     HN 1188   3.861   2.938   8.337  0.2564  0.4717 -0.0013
  107ARG     CA 1189   3.747   2.958   8.521  0.3185 -0.1312  0.0098
  107ARG     HA 1190   3.762   3.027   8.602  1.1463  0.7069 -0.8256
  107ARG     CB 1191   3.600   2.948   8.475 -0.0156  0.3994  0.9525
  107ARG    HB1 1192   3.536   2.907   8.556  0.0405 -1.7448 -0.0290
  107ARG    HB2 1193   3.593   2.879   8.389  0.8599  1.3988  0.0451
  107ARG     CG 1194   3.538   3.080   8.430  0.3056  0.1597 -0.2295
  107ARG    HG1 1195   3.440   3.057   8.383  0.2028  2.3593 -1.2369
  107ARG    HG2 1196   3.592   3.139   8.353  0.0845 -0.5434 -0.9399
  107ARG     CD 1197   3.495   3.168   8.548 -0.0291 -0.1184 -0.1419
  107ARG    HD1 1198   3.590   3.215   8.582  1.0801 -2.0306 -0.4373
  107ARG    HD2 1199   3.437   3.109   8.622  1.2450  0.0469  1.0166
  107ARG     NE 1200   3.413   3.277   8.488 -0.0103  0.1684  0.3518
  107ARG     HE 1201   3.389   3.277   8.391  2.4224  0.5252 -0.3338
  107ARG     CZ 1202   3.419   3.402   8.544 -0.1322  0.1591  0.3862
  107ARG    NH1 1203   3.459   3.436   8.670  0.7994  0.4158  0.0274
  107ARG   HH11 1204   3.481   3.527   8.703 -0.2589  0.4759  0.6100
  107ARG   HH12 1205   3.489   3.357   8.724  2.0779  0.3801 -0.6770
  107ARG    NH2 1206   3.377   3.503   8.462  0.5105  0.2601  0.1736
  107ARG   HH21 1207   3.347   3.477   8.370 -3.0167  0.4531  1.1355
  107ARG   HH22 1208   3.376   3.598   8.495  1.0193  0.5332 -0.5679
  107ARG      C 1209   3.782   2.818   8.557 -0.0472 -0.2157  0.0425
  107ARG      O 1210   3.839   2.744   8.477 -0.7023 -0.2747 -0.3780
  108PRO      N 1211   3.745   2.780   8.676 -0.1861  0.2499  0.1477
  108PRO     CD 1212   3.706   2.866   8.787 -0.7959 -0.2329  0.3166
  108PRO    HD1 1213   3.596   2.883   8.783 -0.4163  2.6061 -1.0097
  108PRO    HD2 1214   3.774   2.952   8.806  1.4240 -1.9847  0.7510
  108PRO     CA 1215   3.721   2.642   8.707 -0.5748  0.2922  0.0498
  108PRO     HA 1216   3.818   2.595   8.694  1.3566  3.5860  1.2246
  108PRO     CB 1217   3.665   2.641   8.849  0.5004 -0.0233  0.4823
  108PRO    HB1 1218   3.701   2.555   8.910 -1.1799 -1.6594 -0.7467
  108PRO    HB2 1219   3.556   2.657   8.848  0.6780  1.3804 -0.7631
  108PRO     CG 1220   3.724   2.771   8.906  0.4737  0.0414  0.3628
  108PRO    HG1 1221   3.671   2.799   9.000  1.2190 -2.0031  1.4454
  108PRO    HG2 1222   3.831   2.761   8.934  0.2691  2.3181  2.3338
  108PRO      C 1223   3.642   2.562   8.609 -0.3140 -0.2934  0.3116
  108PRO      O 1224   3.534   2.601   8.566 -0.2713 -0.1245  0.3561
  109TRP      N 1225   3.687   2.441   8.571  0.0694  0.1592 -0.7179
  109TRP     HN 1226   3.765   2.404   8.621 -1.1463  1.6088  2.5413
  109TRP     CA 1227   3.629   2.361   8.468 -0.5204 -0.4306  0.0635
  109TRP     HA 1228   3.588   2.427   8.394  0.6228  0.7716  0.4575
  109TRP     CB 1229   3.743   2.276   8.409 -0.2775 -0.3821  0.4556
  109TRP    HB1 1230   3.781   2.214   8.493  2.7935 -0.7501 -1.0631
  109TRP    HB2 1231   3.817   2.345   8.363 -0.7004  0.1661  0.5901
  109TRP     CG 1232   3.703   2.172   8.310  0.3129 -0.2384  0.0578
  109TRP    CD1 1233   3.636   2.061   8.354  0.5584 -0.3908  0.0532
  109TRP    HD1 1234   3.628   2.031   8.457  0.0203 -0.9762 -0.1513
  109TRP    NE1 1235   3.600   1.987   8.244  0.1183 -0.1829  0.0550
  109TRP    HE1 1236   3.535   1.915   8.250  0.4483 -0.4032  1.2194
  109TRP    CE2 1237   3.645   2.044   8.128  0.0350  0.0408  0.1314
  109TRP    CD2 1238   3.705   2.163   8.168 -0.1958  0.1928  0.0227
  109TRP    CE3 1239   3.760   2.241   8.071 -0.2734 -0.3225 -0.4470
  109TRP    HE3 1240   3.813   2.334   8.088 -0.4301  0.2766 -2.9488
  109TRP    CZ3 1241   3.766   2.196   7.942 -0.3063  0.4090 -0.7101
  109TRP    HZ3 1242   3.819   2.259   7.872 -0.4676  2.1595  0.6693
  109TRP    CZ2 1243   3.646   2.001   7.999  0.2681  0.2674  0.0558
  109TRP    HZ2 1244   3.592   1.912   7.969 -0.4757  1.1801 -1.4449
  109TRP    CH2 1245   3.717   2.072   7.906 -0.0945  0.1963 -0.2779
  109TRP    HH2 1246   3.747   2.031   7.811  0.0353  1.0316 -0.6109
  109TRP      C 1247   3.512   2.290   8.527 -0.5425 -0.5909 -0.1765
  109TRP      O 1248   3.522   2.217   8.625 -0.0059  0.4916  0.5825
  110ASN      N 1249   3.389   2.329   8.487 -0.3809  0.2905  0.1856
  110ASN     HN 1250   3.381   2.390   8.409  0.2597  1.1925  0.7981
  110ASN     CA 1251   3.268   2.272   8.536  0.0659 -0.8042  0.0338
  110ASN     HA 1252   3.300   2.199   8.610  2.6309 -2.0481 -2.1164
  110ASN     CB 1253   3.173   2.380   8.590  0.1749 -0.6070 -0.1669
  110ASN    HB1 1254   3.098   2.330   8.655 -0.7283  3.2778  2.1149
  110ASN    HB2 1255   3.123   2.441   8.512 -0.8787  0.6890  1.4493
  110ASN     CG 1256   3.233   2.481   8.687  0.0015  0.0672 -0.7592
  110ASN    OD1 1257   3.185   2.593   8.704  0.7192  0.2864 -0.1596
  110ASN    ND2 1258   3.347   2.460   8.756 -0.4060  0.6100  0.0917
  110ASN   HD21 1259   3.400   2.376   8.745  1.0618  1.7420 -2.2424
  110ASN   HD22 1260   3.393   2.547   8.777  0.2076  0.6291 -1.2583
  110ASN      C 1261   3.190   2.191   8.438 -0.2928 -0.1556 -0.2188
  110ASN      O 1262   3.068   2.185   8.453 -0.2757 -0.2368 -0.1122
  111PHE      N 1263   3.251   2.138   8.330  0.1903  0.0386 -0.0480
  111PHE     HN 1264   3.350   2.140   8.320  0.1808  0.7529 -0.0537
  111PHE     CA 1265   3.193   2.042   8.241 -0.2889  0.4381 -0.1717
  111PHE     HA 1266   3.087   2.043   8.260  0.0464 -0.2019  1.8712
  111PHE     CB 1267   3.220   2.071   8.092 -0.2647 -0.0652 -0.2647
  111PHE    HB1 1268   3.151   2.012   8.026 -1.7156  1.9864 -0.6813
  111PHE    HB2 1269   3.325   2.060   8.057 -0.0267  0.6348  0.2188
  111PHE     CG 1270   3.183   2.210   8.054  0.1496 -0.0137 -0.4854
  111PHE    CD1 1271   3.280   2.295   8.007  0.1842  0.2308  0.0214
  111PHE    HD1 1272   3.380   2.257   7.989 -0.8834 -2.6923 -0.2719
  111PHE    CE1 1273   3.244   2.427   7.997 -0.4755  0.0397 -0.1473
  111PHE    HE1 1274   3.316   2.499   7.961 -2.0336  1.9964  0.4613
  111PHE     CZ 1275   3.119   2.480   8.021 -0.3901  0.3838 -0.4565
  111PHE     HZ 1276   3.105   2.587   8.011  0.7671  0.5025 -0.9025
  111PHE    CD2 1277   3.054   2.253   8.073  0.1829  0.0045 -0.3023
  111PHE    HD2 1278   2.984   2.187   8.122  1.4581 -0.3591  1.1006
  111PHE    CE2 1279   3.025   2.387   8.055  0.1741  0.0866  0.3019
  111PHE    HE2 1280   2.922   2.419   8.068  0.2871  0.2214  0.9074
  111PHE      C 1281   3.250   1.910   8.279 -0.1120  0.4926 -0.2464
  111PHE      O 1282   3.348   1.899   8.353 -0.2961 -0.0126 -0.0756
  112GLY      N 1283   3.188   1.800   8.232 -0.1626  0.1269  0.6581
  112GLY     HN 1284   3.105   1.810   8.178 -0.1585  0.5467  0.7250
  112GLY     CA 1285   3.226   1.664   8.251  0.2873  0.1663  0.0565
  112GLY    HA1 1286   3.174   1.605   8.177  2.8194 -0.0397 -1.6847
  112GLY    HA2 1287   3.204   1.642   8.354 -0.5740  0.0213 -0.1451
  112GLY      C 1288   3.371   1.640   8.226  0.1314 -0.2250 -0.4856
  112GLY      O 1289   3.436   1.696   8.138 -0.3714 -0.2884 -0.9043
  113ASP      N 1290   3.432   1.548   8.303 -0.1116 -0.1025 -0.1451
  113ASP     HN 1291   3.388   1.503   8.380 -0.4566  2.1354  1.0487
  113ASP     CA 1292   3.569   1.509   8.287  0.0328  0.4797 -0.3585
  113ASP     HA 1293   3.624   1.602   8.294  2.7178 -0.7276 -3.1122
  113ASP     CB 1294   3.626   1.423   8.400 -0.4575  0.7580  0.1086
  113ASP    HB1 1295   3.735   1.406   8.383 -0.7081 -0.7975 -0.1663
  113ASP    HB2 1296   3.594   1.319   8.376  1.5870  0.3468 -1.1325
  113ASP     CG 1297   3.603   1.454   8.547 -0.2403 -0.4781  0.4172
  113ASP    OD1 1298   3.631   1.365   8.632  0.0277 -0.2754  0.5424
  113ASP    OD2 1299   3.545   1.561   8.580  0.4398  0.0514 -0.0963
  113ASP      C 1300   3.585   1.443   8.154 -0.0034 -0.0496 -0.1001
  113ASP      O 1301   3.681   1.464   8.081  0.3216 -0.2276  0.2738
  114LEU      N 1302   3.480   1.370   8.112  0.1965 -0.3480 -0.0825
  114LEU     HN 1303   3.401   1.348   8.169  0.8964 -0.7018  0.7814
  114LEU     CA 1304   3.483   1.299   7.988  0.6507  0.0107 -0.2754
  114LEU     HA 1305   3.567   1.231   7.992 -2.1064 -3.7337 -1.2617
  114LEU     CB 1306   3.353   1.220   7.973  0.6294  0.0765 -0.4356
  114LEU    HB1 1307   3.270   1.294   7.975  1.5592  1.1211 -0.2438
  114LEU    HB2 1308   3.326   1.153   8.057 -0.5928  1.0344 -0.0342
  114LEU     CG 1309   3.337   1.129   7.850 -0.2490 -0.4448  0.0487
  114LEU     HG 1310   3.347   1.193   7.760 -0.1412  0.1562  0.4823
  114LEU    CD1 1311   3.455   1.032   7.829  0.1852  0.1141 -0.1076
  114LEU   HD11 1312   3.458   0.961   7.914  0.8414 -2.2775 -2.0181
  114LEU   HD12 1313   3.554   1.083   7.826  0.5582 -0.4957  1.1377
  114LEU   HD13 1314   3.440   0.973   7.736 -0.6494  0.2162 -0.0469
  114LEU    CD2 1315   3.203   1.054   7.847 -0.3588 -0.2564  0.3181
  114LEU   HD21 1316   3.189   1.017   7.744 -2.2540 -3.3770  1.5751
  114LEU   HD22 1317   3.130   1.130   7.883  0.3976  1.4520 -1.5627
  114LEU   HD23 1318   3.202   0.972   7.922  0.2109 -0.1307  0.4680
  114LEU      C 1319   3.501   1.391   7.872  0.6586 -0.0817 -0.3475
  114LEU      O 1320   3.568   1.359   7.774  0.5079 -0.4824 -0.3251
  115LEU      N 1321   3.450   1.515   7.883  0.2699 -0.2555 -0.1699
  115LEU     HN 1322   3.415   1.539   7.973  1.9743  0.8463  0.2327
  115LEU     CA 1323   3.454   1.617   7.783  0.6319 -0.2675 -0.1671
  115LEU     HA 1324   3.438   1.574   7.686 -0.8259 -2.1700  0.8584
  115LEU     CB 1325   3.350   1.730   7.795 -0.0262 -0.9489  0.6627
  115LEU    HB1 1326   3.350   1.792   7.703 -0.1032 -1.1953  0.4927
  115LEU    HB2 1327   3.366   1.789   7.887 -1.1379 -0.2221  0.4088
  115LEU     CG 1328   3.209   1.671   7.810 -0.3316 -0.5085 -0.3537
  115LEU     HG 1329   3.204   1.624   7.911  0.2758  0.1904  0.0120
  115LEU    CD1 1330   3.108   1.787   7.808  0.3998  0.1388 -0.1426
  115LEU   HD11 1331   3.080   1.818   7.705  2.9463  1.3674 -0.5264
  115LEU   HD12 1332   3.154   1.880   7.847 -0.7337  1.7918 -2.5259
  115LEU   HD13 1333   3.023   1.753   7.871  0.5083 -1.5429 -0.8402
  115LEU    CD2 1334   3.157   1.563   7.713 -0.7294 -0.6470  0.0076
  115LEU   HD21 1335   3.216   1.469   7.714  1.5125  0.6250 -1.7423
  115LEU   HD22 1336   3.141   1.595   7.608 -1.5815  0.5387  0.4687
  115LEU   HD23 1337   3.054   1.537   7.746 -0.2360 -2.4748  0.2307
  115LEU      C 1338   3.589   1.680   7.771  0.5025  0.0586  0.0521
  115LEU      O 1339   3.631   1.716   7.661 -0.3254  0.1056 -0.2555
  116CYS      N 1340   3.670   1.685   7.878  0.0348 -0.3016  0.4274
  116CYS     HN 1341   3.630   1.674   7.969  0.5414  0.1304  0.7072
  116CYS     CA 1342   3.811   1.706   7.879 -0.0574  0.3862 -0.1013
  116CYS     HA 1343   3.818   1.799   7.825 -0.3818 -1.2231 -3.0929
  116CYS     CB 1344   3.867   1.716   8.022 -0.1185  0.0568 -0.0553
  116CYS    HB1 1345   3.843   1.616   8.065 -1.7167  0.7775  0.8357
  116CYS    HB2 1346   3.807   1.788   8.082  1.0015  0.3376  0.7645
  116CYS     SG 1347   4.043   1.755   8.044 -0.0858 -0.1108 -0.0162
  116CYS      C 1348   3.883   1.610   7.792 -0.0253  0.4352 -0.1291
  116CYS      O 1349   3.960   1.649   7.704  0.4938 -0.0686  0.0903
  117LYS      N 1350   3.857   1.479   7.807  0.7884  0.2675 -0.1500
  117LYS     HN 1351   3.800   1.445   7.881 -0.4186  1.2554 -0.6104
  117LYS     CA 1352   3.909   1.372   7.727  0.4012 -0.2532  0.2900
  117LYS     HA 1353   4.016   1.385   7.724  0.4829 -1.0307 -1.0059
  117LYS     CB 1354   3.871   1.240   7.797 -0.3467  0.1803  0.7167
  117LYS    HB1 1355   3.906   1.153   7.737  0.3988  0.3702  0.8647
  117LYS    HB2 1356   3.760   1.231   7.794 -0.2791 -1.0949 -3.0196
  117LYS     CG 1357   3.918   1.227   7.942  0.4197  0.7191  0.5254
  117LYS    HG1 1358   3.889   1.313   8.006 -1.2778  0.5820 -0.0045
  117LYS    HG2 1359   4.028   1.215   7.951  0.2621 -1.8930 -0.2394
  117LYS     CD 1360   3.877   1.103   8.022  0.0421  0.2477 -0.3836
  117LYS    HD1 1361   3.912   1.006   7.980  0.0972  0.6442 -1.2598
  117LYS    HD2 1362   3.766   1.105   8.024  0.0433  0.0328  0.4159
  117LYS     CE 1363   3.922   1.099   8.169 -0.0801 -0.0598 -0.3519
  117LYS    HE1 1364   3.855   1.039   8.234  1.2226 -0.3959  0.7104
  117LYS    HE2 1365   3.908   1.199   8.216 -0.5693 -0.3489  0.1233
  117LYS     NZ 1366   4.058   1.045   8.190  0.0990  0.6290  0.3261
  117LYS    HZ1 1367   4.068   0.951   8.146  0.2146  1.2068 -0.9305
  117LYS    HZ2 1368   4.079   1.033   8.291 -2.0580 -3.2777  0.5273
  117LYS    HZ3 1369   4.124   1.109   8.142 -0.9220 -0.2318 -2.4690
  117LYS      C 1370   3.877   1.374   7.582  0.3170  0.3417  0.3143
  117LYS      O 1371   3.961   1.350   7.494 -0.7643 -0.1820 -0.6037
  118LEU      N 1372   3.750   1.399   7.545  0.3397 -0.1787 -0.1302
  118LEU     HN 1373   3.679   1.418   7.612 -0.2575 -0.5310 -0.6516
  118LEU     CA 1374   3.699   1.405   7.412  0.2608  0.1920 -0.0828
  118LEU     HA 1375   3.737   1.323   7.353  2.1280  0.3060  0.8739
  118LEU     CB 1376   3.546   1.403   7.405  0.2780  0.0568 -0.4561
  118LEU    HB1 1377   3.496   1.423   7.308 -3.0856 -2.4400  0.5621
  118LEU    HB2 1378   3.507   1.478   7.478  2.2522  1.3787 -0.7003
  118LEU     CG 1379   3.479   1.270   7.443 -0.2389  0.4411  0.0010
  118LEU     HG 1380   3.536   1.213   7.521 -2.0024 -1.7943 -0.2301
  118LEU    CD1 1381   3.336   1.290   7.495 -0.3447 -0.5135  0.1047
  118LEU   HD11 1382   3.291   1.191   7.516  1.6096 -1.1349  1.6111
  118LEU   HD12 1383   3.275   1.343   7.418  0.6053 -0.8112 -0.8722
  118LEU   HD13 1384   3.335   1.347   7.590 -0.5887  1.0188 -0.7847
  118LEU    CD2 1385   3.469   1.178   7.320 -0.3369 -0.1970  0.4787
  118LEU   HD21 1386   3.407   1.091   7.349 -1.6747  1.5738  3.4059
  118LEU   HD22 1387   3.564   1.151   7.269 -0.8272  0.3418 -0.7504
  118LEU   HD23 1388   3.402   1.231   7.249  0.1079  1.8325  1.4778
  118LEU      C 1389   3.744   1.516   7.323 -0.0887  0.0963 -0.3808
  118LEU      O 1390   3.784   1.501   7.208 -0.1730 -0.0121 -0.3964
  119PHE      N 1391   3.749   1.641   7.374 -0.1582 -0.0421 -0.0362
  119PHE     HN 1392   3.697   1.666   7.455 -0.8058  2.0935 -1.0382
  119PHE     CA 1393   3.814   1.753   7.314  0.1132 -0.1351  0.0822
  119PHE     HA 1394   3.758   1.787   7.228 -1.2561  1.5146  1.5564
  119PHE     CB 1395   3.782   1.860   7.419  0.2289 -0.2167  0.2020
  119PHE    HB1 1396   3.837   1.838   7.512  1.3107  0.9374 -0.1386
  119PHE    HB2 1397   3.672   1.874   7.422  0.1951 -0.5322  0.5000
  119PHE     CG 1398   3.820   2.000   7.384 -0.1319 -0.1350  0.1353
  119PHE    CD1 1399   3.820   2.092   7.486 -0.2367 -0.1007  0.1056
  119PHE    HD1 1400   3.807   2.064   7.589 -0.9458  0.6057  0.2164
  119PHE    CE1 1401   3.855   2.223   7.460 -0.8780 -0.0234 -0.3894
  119PHE    HE1 1402   3.875   2.288   7.544 -1.6368  0.8277 -0.8546
  119PHE     CZ 1403   3.876   2.264   7.330 -0.3823  0.2540 -0.2247
  119PHE     HZ 1404   3.901   2.366   7.308 -0.1729 -0.2247 -2.4098
  119PHE    CD2 1405   3.843   2.044   7.255 -0.1222  0.7459  0.4327
  119PHE    HD2 1406   3.827   1.982   7.169 -0.7249  2.1553 -0.5053
  119PHE    CE2 1407   3.871   2.175   7.225  0.0113  0.5164 -0.4650
  119PHE    HE2 1408   3.899   2.196   7.123 -0.5559 -0.4185 -0.8221
  119PHE      C 1409   3.959   1.740   7.279  0.0129 -0.0012 -0.3883
  119PHE      O 1410   4.004   1.756   7.166 -0.1650  0.2811 -0.4227
  120GLN      N 1411   4.035   1.699   7.382 -0.5069  0.5520  0.2340
  120GLN     HN 1412   4.002   1.679   7.474 -0.9893  0.3426  0.0226
  120GLN     CA 1413   4.170   1.660   7.355 -0.6351  0.1068  0.2144
  120GLN     HA 1414   4.215   1.742   7.300 -0.5352 -1.2102 -1.7937
  120GLN     CB 1415   4.249   1.656   7.487  0.6164  0.3571 -0.5104
  120GLN    HB1 1416   4.339   1.591   7.489  1.4506  1.4613 -1.0188
  120GLN    HB2 1417   4.180   1.616   7.564 -0.4288  2.2668 -0.3977
  120GLN     CG 1418   4.300   1.792   7.533  0.2482  0.3287 -0.0185
  120GLN    HG1 1419   4.382   1.831   7.469 -0.2312  2.9062  0.8316
  120GLN    HG2 1420   4.332   1.787   7.640 -1.1226  1.6192  0.4921
  120GLN     CD 1421   4.198   1.905   7.533 -0.4275 -0.2769 -0.3045
  120GLN    OE1 1422   4.199   1.996   7.450  0.1098 -0.0219 -0.0255
  120GLN    NE2 1423   4.103   1.908   7.630 -0.1988 -0.4981 -0.0741
  120GLN   HE21 1424   4.107   1.832   7.696 -0.0573  1.4019  2.2417
  120GLN   HE22 1425   4.022   1.963   7.611  0.1914 -0.3010 -1.2305
  120GLN      C 1426   4.198   1.548   7.261  0.2849  0.1912  0.3770
  120GLN      O 1427   4.285   1.557   7.175  0.0003 -0.5623  0.0033
  121PHE      N 1428   4.125   1.435   7.270  0.3505  0.1648  0.5792
  121PHE     HN 1429   4.079   1.413   7.356  0.8049 -1.1025  0.5111
  121PHE     CA 1430   4.141   1.321   7.185  0.0837  0.2482  0.4181
  121PHE     HA 1431   4.244   1.295   7.201 -0.7481 -2.1010  2.6229
  121PHE     CB 1432   4.040   1.214   7.229 -0.1645  0.4233  0.2825
  121PHE    HB1 1433   3.933   1.236   7.246  0.0696  3.4676 -1.4929
  121PHE    HB2 1434   4.083   1.177   7.325 -1.0257 -1.1316  0.1061
  121PHE     CG 1435   4.054   1.085   7.156  0.3614  0.6404 -0.0033
  121PHE    CD1 1436   4.131   0.980   7.203 -0.0768  0.2925 -0.0527
  121PHE    HD1 1437   4.194   0.986   7.290 -0.5056  1.2140  0.2150
  121PHE    CE1 1438   4.128   0.863   7.132 -0.4379 -0.0485  0.5195
  121PHE    HE1 1439   4.179   0.773   7.161  1.3402  0.1916 -1.6066
  121PHE     CZ 1440   4.044   0.848   7.024  0.0312  0.2212  0.1144
  121PHE     HZ 1441   4.045   0.752   6.974 -1.2716 -0.1145  0.7085
  121PHE    CD2 1442   3.978   1.074   7.043 -0.3368 -0.4156  0.5480
  121PHE    HD2 1443   3.917   1.155   7.005  0.6860 -0.0600 -0.3948
  121PHE    CE2 1444   3.971   0.954   6.976  0.7026  0.2668 -0.8369
  121PHE    HE2 1445   3.916   0.952   6.883  3.0985  0.4128 -2.3470
  121PHE      C 1446   4.117   1.364   7.044  0.3380 -0.0394  0.2859
  121PHE      O 1447   4.194   1.325   6.957  0.2245  0.3582  0.0058
  122VAL      N 1448   4.013   1.442   7.009  0.2834 -0.2356  0.0129
  122VAL     HN 1449   3.942   1.464   7.076 -1.7522 -1.7732 -1.4832
  122VAL     CA 1450   3.988   1.485   6.875 -0.4719  0.2528  0.3019
  122VAL     HA 1451   4.006   1.400   6.811  1.2042  0.1563  0.8585
  122VAL     CB 1452   3.846   1.527   6.854 -0.3641  0.3555 -0.2303
  122VAL     HB 1453   3.823   1.617   6.915 -0.4243  0.4366 -0.3729
  122VAL    CG1 1454   3.807   1.551   6.707 -0.1800 -0.0020 -0.3375
  122VAL   HG11 1455   3.818   1.465   6.637 -1.2619  0.8475 -1.5959
  122VAL   HG12 1456   3.867   1.640   6.677 -0.3421  0.3440  0.3364
  122VAL   HG13 1457   3.702   1.586   6.705  0.2301  1.2630 -0.7437
  122VAL    CG2 1458   3.757   1.410   6.899  0.0712 -0.0599 -0.4390
  122VAL   HG21 1459   3.774   1.328   6.826 -2.1751  0.2755 -1.4416
  122VAL   HG22 1460   3.650   1.438   6.909  0.1509 -0.1664  0.8526
  122VAL   HG23 1461   3.783   1.372   7.000  2.0196  0.6998 -0.6165
  122VAL      C 1462   4.082   1.587   6.820 -0.1798 -0.1183  0.1136
  122VAL      O 1463   4.123   1.571   6.705  0.3966  0.5359  0.2250
  123SER      N 1464   4.116   1.688   6.901  0.0558 -0.0218 -0.1028
  123SER     HN 1465   4.087   1.693   6.997  1.1707  0.2366  0.2436
  123SER     CA 1466   4.207   1.793   6.867 -0.0965  0.2150  0.2195
  123SER     HA 1467   4.167   1.841   6.779  1.3167 -1.0363 -1.1560
  123SER     CB 1468   4.218   1.894   6.984  0.4652  0.0186  0.3368
  123SER    HB1 1469   4.285   1.980   6.963  1.1013 -0.2113  1.3682
  123SER    HB2 1470   4.248   1.836   7.073  0.4081 -0.4521  0.0547
  123SER     OG 1471   4.088   1.943   7.012  0.2376 -0.2188 -0.2872
  123SER    HG1 1472   4.052   1.887   7.081  0.0424 -0.7770 -0.8321
  123SER      C 1473   4.342   1.738   6.839 -0.2519 -0.0215 -0.0562
  123SER      O 1474   4.408   1.767   6.739 -0.1034 -0.3083 -0.0430
  124GLU      N 1475   4.385   1.644   6.926  0.3145  0.2493 -0.0419
  124GLU     HN 1476   4.327   1.618   7.003  0.8973  1.8872  1.0092
  124GLU     CA 1477   4.511   1.578   6.913 -0.0440 -0.5803  0.6416
  124GLU     HA 1478   4.581   1.656   6.887 -0.0423 -1.4661 -2.3046
  124GLU     CB 1479   4.576   1.521   7.041  0.8228 -0.0568  0.4443
  124GLU    HB1 1480   4.672   1.479   7.003 -0.4517  0.3477 -3.7556
  124GLU    HB2 1481   4.506   1.448   7.087  0.2628 -0.2725 -0.7072
  124GLU     CG 1482   4.605   1.636   7.137 -0.6134  0.4577  0.2873
  124GLU    HG1 1483   4.639   1.587   7.230 -0.1308  0.4280  0.1015
  124GLU    HG2 1484   4.509   1.683   7.166 -2.1768 -0.4166 -2.9790
  124GLU     CD 1485   4.716   1.735   7.102 -0.1888  0.1191  0.6772
  124GLU    OE1 1486   4.838   1.702   7.103 -0.0275  0.6784 -0.1575
  124GLU    OE2 1487   4.676   1.848   7.066  0.0914  0.0477  0.1317
  124GLU      C 1488   4.524   1.485   6.798 -0.0090  0.0194  0.1570
  124GLU      O 1489   4.628   1.489   6.731 -0.2300  0.2221 -0.1754
  125SER      N 1490   4.425   1.398   6.772  0.0266  0.1177 -0.3235
  125SER     HN 1491   4.349   1.378   6.834  0.0808  0.7096 -0.0574
  125SER     CA 1492   4.434   1.299   6.670  0.3444  0.1304 -0.3093
  125SER     HA 1493   4.520   1.237   6.689 -0.0790 -0.1900  0.6553
  125SER     CB 1494   4.310   1.209   6.652  0.6932 -0.4792  0.2848
  125SER    HB1 1495   4.346   1.132   6.580  1.7478  0.4477 -0.2089
  125SER    HB2 1496   4.223   1.265   6.611  0.6653 -1.4676 -1.0846
  125SER     OG 1497   4.264   1.141   6.767  0.5476 -0.2606  0.3584
  125SER    HG1 1498   4.246   1.198   6.842  1.7795  0.4088  0.1587
  125SER      C 1499   4.447   1.362   6.535 -0.4913 -0.6169 -0.7559
  125SER      O 1500   4.530   1.324   6.453  0.1735 -0.2584 -0.2642
  126CYS      N 1501   4.376   1.474   6.514  0.1270 -0.1099 -0.1935
  126CYS     HN 1502   4.309   1.495   6.585 -0.7586  1.1639 -1.3497
  126CYS     CA 1503   4.376   1.550   6.393 -0.0641  0.1712 -0.0203
  126CYS     HA 1504   4.367   1.475   6.315  1.4034  0.7981 -0.8434
  126CYS     CB 1505   4.259   1.650   6.387 -0.0333  0.2078 -0.0130
  126CYS    HB1 1506   4.264   1.706   6.291  3.9089 -1.3645 -0.9261
  126CYS    HB2 1507   4.268   1.711   6.480 -1.7938 -0.5718  0.7061
  126CYS     SG 1508   4.104   1.558   6.408  0.1165 -0.1097 -0.2999
  126CYS    HG1 1509   4.098   1.599   6.533  1.4094 -1.2698  0.1709
  126CYS      C 1510   4.509   1.615   6.375  0.2448 -0.5631 -0.4628
  126CYS      O 1511   4.553   1.620   6.260  0.2405 -0.0337 -0.4451
  127THR      N 1512   4.572   1.671   6.480 -0.3569 -0.4735 -0.1420
  127THR     HN 1513   4.527   1.651   6.566 -2.5450 -1.4326 -1.4135
  127THR     CA 1514   4.702   1.728   6.468 -0.3162 -0.6716 -0.6837
  127THR     HA 1515   4.708   1.808   6.394 -0.7928 -0.3026 -0.3238
  127THR     CB 1516   4.753   1.801   6.589 -0.4336 -0.0818 -0.9833
  127THR     HB 1517   4.755   1.739   6.681 -4.2960  2.1838  0.9074
  127THR    OG1 1518   4.664   1.903   6.632  0.0692  0.0788 -0.3053
  127THR    HG1 1519   4.574   1.870   6.628 -0.0753 -0.0282  2.3288
  127THR    CG2 1520   4.889   1.866   6.558 -0.4674  0.3469 -0.2446
  127THR   HG21 1521   4.917   1.923   6.650 -1.9368  1.1373 -0.2558
  127THR   HG22 1522   4.883   1.932   6.469 -2.3355  0.1417 -0.3130
  127THR   HG23 1523   4.965   1.787   6.541 -0.1730  1.2971 -4.3673
  127THR      C 1524   4.807   1.633   6.423  0.1056 -0.5628  0.0517
  127THR      O 1525   4.883   1.663   6.330  0.1901  0.0651  0.3192
  128TYR      N 1526   4.812   1.510   6.477 -0.5276 -0.5513  0.1344
  128TYR     HN 1527   4.745   1.497   6.550 -1.1081  1.0035 -0.0888
  128TYR     CA 1528   4.899   1.401   6.446  0.5626  0.4926 -0.5725
  128TYR     HA 1529   4.992   1.454   6.443  0.8795  0.1321  1.4332
  128TYR     CB 1530   4.902   1.290   6.552 -0.4333  0.7726 -0.2405
  128TYR    HB1 1531   4.983   1.220   6.522 -1.4502 -1.6453  2.1685
  128TYR    HB2 1532   4.803   1.238   6.544 -0.3441  0.6431 -0.5277
  128TYR     CG 1533   4.927   1.331   6.693  0.1344 -0.1410 -0.0635
  128TYR    CD1 1534   4.993   1.445   6.732 -0.0105 -0.1265  0.1466
  128TYR    HD1 1535   5.039   1.506   6.655 -2.4288  1.4950 -0.1215
  128TYR    CE1 1536   4.982   1.489   6.861 -0.4901 -0.4044  0.2025
  128TYR    HE1 1537   5.025   1.583   6.893 -1.3069 -0.2446  0.8752
  128TYR     CZ 1538   4.915   1.413   6.954 -0.4280 -0.5210  0.1503
  128TYR     OH 1539   4.909   1.441   7.092  0.0138 -0.6131  0.1917
  128TYR     HH 1540   4.897   1.536   7.100 -2.9837 -0.8666 -0.1941
  128TYR    CD2 1541   4.867   1.252   6.788 -0.2934 -0.1969 -0.3748
  128TYR    HD2 1542   4.821   1.162   6.749 -0.0482  0.4755 -2.2994
  128TYR    CE2 1543   4.868   1.288   6.921 -0.8522 -0.2293 -0.3597
  128TYR    HE2 1544   4.832   1.223   7.000  0.7572 -2.2149 -1.1481
  128TYR      C 1545   4.886   1.344   6.309  0.0150 -0.1826 -0.2507
  128TYR      O 1546   4.983   1.330   6.234 -0.0173  0.3090 -0.3920
  129ALA      N 1547   4.759   1.321   6.271  0.1548 -0.0843 -0.7869
  129ALA     HN 1548   4.692   1.340   6.343  2.5989 -1.3830  2.0132
  129ALA     CA 1549   4.723   1.292   6.135  0.4551 -0.5193 -0.7708
  129ALA     HA 1550   4.766   1.199   6.099  0.8021 -0.4282 -0.5983
  129ALA     CB 1551   4.570   1.287   6.124  0.4197  0.1668 -0.6280
  129ALA    HB1 1552   4.528   1.388   6.143 -2.1361 -1.0802  0.8321
  129ALA    HB2 1553   4.524   1.215   6.195 -0.4198 -0.6440 -1.9477
  129ALA    HB3 1554   4.538   1.249   6.024 -0.3941 -1.7635  0.3070
  129ALA      C 1555   4.774   1.386   6.032  0.2701  0.3961 -0.0373
  129ALA      O 1556   4.846   1.346   5.941  0.4871  0.5791  0.0518
  130THR      N 1557   4.750   1.515   6.063 -0.5169  0.2599 -0.0815
  130THR     HN 1558   4.677   1.529   6.130 -3.3016 -1.5601 -2.4629
  130THR     CA 1559   4.797   1.621   5.980  0.0639  0.0489 -0.0210
  130THR     HA 1560   4.739   1.608   5.890 -1.1297 -1.3369  0.9132
  130THR     CB 1561   4.768   1.763   6.017 -0.2637 -0.0682  0.1775
  130THR     HB 1562   4.832   1.810   6.095 -1.3612  1.7045  0.0584
  130THR    OG1 1563   4.635   1.778   6.064 -0.3558 -0.0180 -0.0972
  130THR    HG1 1564   4.630   1.726   6.144  1.8227 -0.9045 -0.4551
  130THR    CG2 1565   4.777   1.845   5.887 -0.0754 -0.2358  0.0842
  130THR   HG21 1566   4.714   1.802   5.806  1.7765 -3.5648  0.2312
  130THR   HG22 1567   4.879   1.858   5.846 -0.4685  0.0488 -0.8456
  130THR   HG23 1568   4.742   1.947   5.912 -0.2463 -0.1407 -0.5243
  130THR      C 1569   4.943   1.620   5.949 -0.0002 -0.2149 -0.3248
  130THR      O 1570   4.984   1.644   5.836 -0.0561  0.1615 -0.2681
  131VAL      N 1571   5.028   1.618   6.054  0.0756  0.3954 -0.3709
  131VAL     HN 1572   4.996   1.611   6.148 -0.5500 -1.6917 -0.6833
  131VAL     CA 1573   5.170   1.614   6.039  0.0683  0.1408 -0.3749
  131VAL     HA 1574   5.188   1.687   5.962 -1.6642  1.1485  0.1233
  131VAL     CB 1575   5.249   1.651   6.161 -0.4031 -0.0157 -0.0161
  131VAL     HB 1576   5.357   1.662   6.135  0.0318 -1.7949  0.9015
  131VAL    CG1 1577   5.202   1.790   6.210  0.6021  0.2470  0.2320
  131VAL   HG11 1578   5.094   1.792   6.232  0.6047 -2.9939  1.1412
  131VAL   HG12 1579   5.219   1.867   6.131  0.6198 -0.9633 -0.9942
  131VAL   HG13 1580   5.257   1.818   6.302  1.9492  0.0324 -0.4828
  131VAL    CG2 1581   5.238   1.542   6.269 -0.1661 -0.0014  0.0247
  131VAL   HG21 1582   5.136   1.504   6.293  0.3530 -1.1443  0.4790
  131VAL   HG22 1583   5.296   1.571   6.359  0.2321 -0.5280 -0.0636
  131VAL   HG23 1584   5.292   1.456   6.225 -0.1201  0.5673 -1.0708
  131VAL      C 1585   5.230   1.496   5.971  0.4086 -0.2443  0.5744
  131VAL      O 1586   5.322   1.509   5.890  0.0643  0.0647  0.2321
  132LEU      N 1587   5.174   1.376   5.994  0.1795 -0.2271  0.1147
  132LEU     HN 1588   5.112   1.361   6.070  2.0330 -1.1361  1.5290
  132LEU     CA 1589   5.217   1.263   5.918  0.5226  0.4112 -0.6666
  132LEU     HA 1590   5.323   1.280   5.927  0.9718 -2.3821  0.7685
  132LEU     CB 1591   5.184   1.132   5.992  0.1678  0.6943 -0.3147
  132LEU    HB1 1592   5.224   1.054   5.923 -1.3466 -1.0433  0.6647
  132LEU    HB2 1593   5.073   1.133   5.988  0.0487  0.3415  1.8070
  132LEU     CG 1594   5.217   1.122   6.142 -0.2920  0.0675 -0.2510
  132LEU     HG 1595   5.193   1.219   6.190  1.3516 -0.3724  1.5621
  132LEU    CD1 1596   5.136   1.014   6.216 -0.1409 -0.0089 -0.1950
  132LEU   HD11 1597   5.183   0.914   6.201 -0.3822  0.2301 -3.1253
  132LEU   HD12 1598   5.030   1.022   6.183 -0.0643 -1.2356 -0.8026
  132LEU   HD13 1599   5.137   1.047   6.322 -0.1108  3.2673 -1.1037
  132LEU    CD2 1600   5.368   1.104   6.167 -0.3402 -0.1099 -0.0853
  132LEU   HD21 1601   5.433   1.183   6.124 -0.8377  0.9728  1.0769
  132LEU   HD22 1602   5.401   1.005   6.129 -0.1868 -0.9633  2.1101
  132LEU   HD23 1603   5.396   1.109   6.275 -1.3329  0.1407  0.1741
  132LEU      C 1604   5.175   1.258   5.775 -1.0291 -0.5012 -0.2137
  132LEU      O 1605   5.236   1.200   5.686  0.2436  0.0349  0.2831
  133THR      N 1606   5.058   1.318   5.747 -0.5678  0.4304 -0.2092
  133THR     HN 1607   5.016   1.357   5.828 -1.3676 -2.6450  0.9962
  133THR     CA 1608   5.012   1.344   5.614 -0.4138  0.6259 -0.2252
  133THR     HA 1609   5.030   1.252   5.560 -1.1865 -0.2514  0.9506
  133THR     CB 1610   4.867   1.379   5.592 -0.5320  0.1838 -0.1552
  133THR     HB 1611   4.848   1.441   5.502  0.4550 -0.1855 -0.6411
  133THR    OG1 1612   4.816   1.451   5.703 -0.2682  0.0341  0.0650
  133THR    HG1 1613   4.848   1.411   5.784 -2.2576 -0.3920  0.6960
  133THR    CG2 1614   4.778   1.254   5.584  0.2652 -0.4198  0.1960
  133THR   HG21 1615   4.824   1.188   5.507  1.2414  0.1217  0.2978
  133THR   HG22 1616   4.673   1.271   5.554  0.3101 -0.6384 -0.0927
  133THR   HG23 1617   4.786   1.203   5.683 -2.4134  0.3590  0.8927
  133THR      C 1618   5.092   1.448   5.544  0.4650 -0.0016 -0.1727
  133THR      O 1619   5.118   1.429   5.426 -0.5447  0.1693 -0.4337
  134ILE      N 1620   5.142   1.556   5.608 -0.0320 -0.3124  0.7600
  134ILE     HN 1621   5.119   1.591   5.698  0.8426  1.0700  0.4725
  134ILE     CA 1622   5.247   1.631   5.546 -0.9215  0.0790 -0.3017
  134ILE     HA 1623   5.194   1.658   5.456 -3.4281 -0.7646  0.8204
  134ILE     CB 1624   5.268   1.759   5.621 -0.3591  0.1395 -0.5632
  134ILE     HB 1625   5.291   1.739   5.728 -2.8811  0.9153  0.1869
  134ILE    CG2 1626   5.391   1.836   5.568  0.1464  0.0170  0.3867
  134ILE   HG21 1627   5.484   1.781   5.591  0.7201  0.4350 -0.8420
  134ILE   HG22 1628   5.404   1.935   5.615 -1.6739  0.0159  0.9995
  134ILE   HG23 1629   5.392   1.858   5.459  2.8025 -1.6813 -0.0264
  134ILE    CG1 1630   5.144   1.848   5.637 -0.1471  0.3116  0.2180
  134ILE   HG11 1631   5.057   1.792   5.679 -1.3441  1.2118 -0.9553
  134ILE   HG12 1632   5.121   1.868   5.530 -0.2049 -2.2208 -0.3133
  134ILE     CD 1633   5.156   1.969   5.728  0.0189  0.4551  0.0054
  134ILE    HD1 1634   5.242   2.035   5.702  0.3402  0.4985  1.1096
  134ILE    HD2 1635   5.156   1.940   5.835  2.6692  0.3135  0.0461
  134ILE    HD3 1636   5.067   2.035   5.724  0.3542  1.0889  1.7357
  134ILE      C 1637   5.372   1.560   5.510 -1.0813 -0.1520 -0.4056
  134ILE      O 1638   5.427   1.575   5.401 -0.3328 -0.2761 -0.0516
  135THR      N 1639   5.411   1.466   5.598 -0.4721  0.0096 -0.4924
  135THR     HN 1640   5.352   1.451   5.677  0.2991 -0.0597  0.0725
  135THR     CA 1641   5.527   1.384   5.592 -0.3566  0.1233  0.1088
  135THR     HA 1642   5.609   1.454   5.581  0.5207 -1.2604 -3.9948
  135THR     CB 1643   5.545   1.297   5.713 -0.2166 -0.1431 -0.1011
  135THR     HB 1644   5.457   1.230   5.729 -1.9873  1.8421 -1.0189
  135THR    OG1 1645   5.558   1.375   5.831  0.0477 -0.3691  0.0208
  135THR    HG1 1646   5.478   1.417   5.862  0.0341 -1.7035  1.9444
  135THR    CG2 1647   5.675   1.217   5.695 -0.2817 -0.3381  0.2860
  135THR   HG21 1648   5.763   1.285   5.684  0.4047 -1.2017  0.2757
  135THR   HG22 1649   5.670   1.141   5.615 -3.2894  0.4692 -0.3959
  135THR   HG23 1650   5.694   1.161   5.789  0.1655 -1.8451 -0.6670
  135THR      C 1651   5.521   1.296   5.471  0.0604  0.1926  0.0358
  135THR      O 1652   5.609   1.295   5.386  0.2409 -0.2300  0.2260
  136ALA      N 1653   5.407   1.227   5.453  0.0533  0.0736  0.5168
  136ALA     HN 1654   5.337   1.230   5.523 -0.1583 -0.7687  0.3530
  136ALA     CA 1655   5.376   1.142   5.342  0.3235  0.4211  0.1687
  136ALA     HA 1656   5.439   1.054   5.337 -0.7210 -0.5100  1.9149
  136ALA     CB 1657   5.231   1.096   5.361  0.6593 -0.8259 -0.1957
  136ALA    HB1 1658   5.199   1.018   5.289 -0.0499 -0.0909 -0.6936
  136ALA    HB2 1659   5.170   1.189   5.356  2.7745  0.6391  0.1840
  136ALA    HB3 1660   5.220   1.042   5.458 -0.8892 -2.7286 -1.3539
  136ALA      C 1661   5.382   1.214   5.212  0.2067 -0.0172 -0.0817
  136ALA      O 1662   5.435   1.159   5.116 -0.4842 -0.0299 -0.4593
  137LEU      N 1663   5.322   1.334   5.201  0.4379  0.0530 -0.5857
  137LEU     HN 1664   5.268   1.366   5.278  0.5940  2.2463 -1.3203
  137LEU     CA 1665   5.317   1.423   5.089 -0.2934  0.2534 -0.3973
  137LEU     HA 1666   5.277   1.364   5.008 -2.4022 -1.5067  1.7943
  137LEU     CB 1667   5.230   1.543   5.130  0.0913  0.2001  0.6012
  137LEU    HB1 1668   5.229   1.558   5.240  1.8585  1.3723  0.4999
  137LEU    HB2 1669   5.125   1.532   5.095  0.9077  0.1644 -2.0436
  137LEU     CG 1670   5.260   1.680   5.067  0.7471 -0.3591 -0.3299
  137LEU     HG 1671   5.365   1.715   5.080  1.3200 -1.6687 -1.2415
  137LEU    CD1 1672   5.232   1.685   4.916  0.0565  0.0445 -0.1940
  137LEU   HD11 1673   5.303   1.626   4.853  1.6390 -0.3915  1.8769
  137LEU   HD12 1674   5.231   1.788   4.875  1.8088  0.7943  1.4717
  137LEU   HD13 1675   5.132   1.639   4.901  0.1635 -1.1577  2.3012
  137LEU    CD2 1676   5.163   1.778   5.137  0.6856 -0.3500 -0.4281
  137LEU   HD21 1677   5.056   1.748   5.136  0.9159 -1.3210  1.2029
  137LEU   HD22 1678   5.162   1.877   5.087 -4.4721 -0.5197 -1.1731
  137LEU   HD23 1679   5.187   1.777   5.245 -1.9187 -2.9860  0.2603
  137LEU      C 1680   5.454   1.462   5.044 -0.0208 -0.5870 -0.3139
  137LEU      O 1681   5.495   1.452   4.929  0.0262 -0.3083 -0.3221
  138SER      N 1682   5.536   1.505   5.142 -0.3439  0.2759 -0.4135
  138SER     HN 1683   5.501   1.496   5.235 -3.9350  0.8046 -1.5503
  138SER     CA 1684   5.670   1.547   5.118 -0.3214  0.3092 -0.2294
  138SER     HA 1685   5.674   1.615   5.034  3.0235  0.2941 -0.2402
  138SER     CB 1686   5.728   1.619   5.241  0.5253 -0.0975 -0.3815
  138SER    HB1 1687   5.823   1.674   5.223  1.2283 -1.9287 -2.7782
  138SER    HB2 1688   5.734   1.543   5.322  0.4013  0.1403 -0.1465
  138SER     OG 1689   5.647   1.729   5.279 -0.2795 -0.6854 -0.3579
  138SER    HG1 1690   5.572   1.690   5.323  0.6334 -0.5575  1.4123
  138SER      C 1691   5.755   1.433   5.073 -0.4722  0.0201  0.2141
  138SER      O 1692   5.834   1.459   4.983 -0.4683 -0.3700  0.1014
  139VAL      N 1693   5.739   1.309   5.124 -0.3142 -0.1576 -0.1675
  139VAL     HN 1694   5.671   1.305   5.197 -0.8407 -0.9859 -0.6910
  139VAL     CA 1695   5.789   1.186   5.071  0.8070  0.2578 -0.1110
  139VAL     HA 1696   5.896   1.201   5.070  0.6179  1.9166  1.0315
  139VAL     CB 1697   5.775   1.076   5.172 -0.0565  0.7233  0.2831
  139VAL     HB 1698   5.674   1.071   5.218 -0.5912 -1.5814 -1.0022
  139VAL    CG1 1699   5.798   0.934   5.120 -0.2941  0.9497 -0.4481
  139VAL   HG11 1700   5.729   0.920   5.033  0.6378 -3.0275 -0.7592
  139VAL   HG12 1701   5.775   0.850   5.189 -0.6691  0.5818 -1.0127
  139VAL   HG13 1702   5.898   0.914   5.076  0.0207  1.6390 -0.0633
  139VAL    CG2 1703   5.865   1.097   5.295  0.3240 -0.1497  0.1540
  139VAL   HG21 1704   5.967   1.084   5.252  0.2005  1.9110 -0.8975
  139VAL   HG22 1705   5.837   1.014   5.364  2.1107 -3.5294 -2.8119
  139VAL   HG23 1706   5.841   1.193   5.345 -1.5853 -0.8772  0.7234
  139VAL      C 1707   5.755   1.151   4.930  0.3741  0.2521 -0.0087
  139VAL      O 1708   5.839   1.110   4.849  0.5259  0.4304  0.0578
  140GLU      N 1709   5.627   1.166   4.894  0.4648  0.2638 -0.3406
  140GLU     HN 1710   5.552   1.175   4.960 -1.3668 -1.0641 -2.0986
  140GLU     CA 1711   5.575   1.135   4.765  0.0881 -0.2372 -0.0713
  140GLU     HA 1712   5.607   1.035   4.739  3.4365  1.4246 -3.3505
  140GLU     CB 1713   5.422   1.146   4.772  0.0356 -0.6875 -0.4772
  140GLU    HB1 1714   5.400   1.250   4.804  0.1130 -1.1672  1.1803
  140GLU    HB2 1715   5.389   1.076   4.852  0.4940  0.1719  0.4838
  140GLU     CG 1716   5.350   1.112   4.640 -0.2066 -0.3895 -0.4232
  140GLU    HG1 1717   5.254   1.070   4.677 -1.2261  3.4038  1.7713
  140GLU    HG2 1718   5.409   1.037   4.583  0.5749 -0.3544  0.3027
  140GLU     CD 1719   5.312   1.226   4.547  0.1321 -0.0469 -0.1468
  140GLU    OE1 1720   5.309   1.348   4.579 -0.1401  0.2418 -1.2290
  140GLU    OE2 1721   5.286   1.187   4.430 -0.2238  0.1127 -0.1225
  140GLU      C 1722   5.634   1.216   4.656 -0.1993  0.1772  0.0797
  140GLU      O 1723   5.681   1.168   4.552 -0.0197  0.0203  0.2328
  141ARG      N 1724   5.653   1.348   4.677  0.2591  0.1595 -0.2007
  141ARG     HN 1725   5.622   1.389   4.762 -2.1471  0.0403 -0.9576
  141ARG     CA 1726   5.719   1.445   4.594 -0.0950  0.5059 -0.0790
  141ARG     HA 1727   5.684   1.440   4.492 -1.6351  0.9822  0.3879
  141ARG     CB 1728   5.690   1.588   4.642  0.0134  0.3323  0.5123
  141ARG    HB1 1729   5.756   1.661   4.591 -0.7879  2.0998  1.9119
  141ARG    HB2 1730   5.713   1.591   4.751 -0.2128  0.1015  0.5681
  141ARG     CG 1731   5.547   1.635   4.616  0.0676  0.2299  0.0191
  141ARG    HG1 1732   5.532   1.721   4.685  0.3649 -1.1573  1.8947
  141ARG    HG2 1733   5.469   1.568   4.658 -0.4920  0.1878 -1.0747
  141ARG     CD 1734   5.504   1.675   4.475 -0.1397  0.5650  0.1768
  141ARG    HD1 1735   5.579   1.718   4.404 -1.9992  1.3468 -1.4031
  141ARG    HD2 1736   5.421   1.749   4.474  2.0132  3.1357 -0.1826
  141ARG     NE 1737   5.448   1.549   4.419 -0.0694  0.7336 -0.2738
  141ARG     HE 1738   5.423   1.477   4.483  0.4519  0.5599 -0.2584
  141ARG     CZ 1739   5.454   1.514   4.287 -0.0089  0.0139 -0.0799
  141ARG    NH1 1740   5.496   1.600   4.190  0.4177 -0.2407 -0.1274
  141ARG   HH11 1741   5.524   1.695   4.203  1.6756 -0.7912  1.4228
  141ARG   HH12 1742   5.480   1.570   4.096 -1.6699  0.5149 -0.0667
  141ARG    NH2 1743   5.408   1.392   4.247 -0.0706  0.1006 -0.2721
  141ARG   HH21 1744   5.390   1.317   4.311  0.8915  0.0630 -0.0309
  141ARG   HH22 1745   5.397   1.369   4.150 -0.7398  3.4981 -1.1195
  141ARG      C 1746   5.863   1.410   4.578 -0.3509 -0.6474  0.0154
  141ARG      O 1747   5.922   1.415   4.470  0.0971  0.4200  0.2962
  142TYR      N 1748   5.926   1.365   4.688  0.1062 -0.0511  0.0023
  142TYR     HN 1749   5.884   1.355   4.778 -1.9334  0.5055 -0.8306
  142TYR     CA 1750   6.060   1.315   4.691 -0.0429 -0.4755 -0.3355
  142TYR     HA 1751   6.130   1.389   4.655  0.1866 -0.5805 -0.1026
  142TYR     CB 1752   6.101   1.292   4.837 -0.0773  0.1467 -0.2255
  142TYR    HB1 1753   6.014   1.250   4.891 -1.0572 -0.1215 -1.9766
  142TYR    HB2 1754   6.120   1.394   4.879 -0.5630 -0.2586  1.0188
  142TYR     CG 1755   6.228   1.214   4.846 -0.5013 -0.5553 -0.2514
  142TYR    CD1 1756   6.342   1.282   4.811 -0.3216 -0.5696  0.2981
  142TYR    HD1 1757   6.347   1.390   4.800 -0.8079 -0.7328 -1.9983
  142TYR    CE1 1758   6.458   1.208   4.809 -0.0002 -0.0816  0.6201
  142TYR    HE1 1759   6.553   1.253   4.781 -1.0256  1.0387 -1.2761
  142TYR     CZ 1760   6.469   1.072   4.828  0.1088 -0.1834 -0.1393
  142TYR     OH 1761   6.590   1.000   4.825  0.1884 -0.0651  0.1458
  142TYR     HH 1762   6.647   1.059   4.776 -2.0736  1.2231 -1.1207
  142TYR    CD2 1763   6.231   1.080   4.875  0.2600 -0.4658  0.1122
  142TYR    HD2 1764   6.138   1.027   4.884  0.2824 -0.8260 -1.4872
  142TYR    CE2 1765   6.349   1.012   4.859  0.3595 -0.3791  0.4706
  142TYR    HE2 1766   6.347   0.904   4.860  0.7102 -0.4334 -1.4042
  142TYR      C 1767   6.075   1.198   4.601 -0.1976 -0.1567 -0.7796
  142TYR      O 1768   6.170   1.196   4.523  0.7611 -0.4899  0.3777
  143PHE      N 1769   5.980   1.102   4.603 -0.5412  0.1982  0.0062
  143PHE     HN 1770   5.910   1.092   4.674  0.2895 -1.7483  0.6283
  143PHE     CA 1771   5.989   1.001   4.503 -0.3998  0.4148 -0.2000
  143PHE     HA 1772   6.095   0.982   4.501 -0.0559  2.2083 -1.8052
  143PHE     CB 1773   5.908   0.872   4.526  0.4307 -0.0390  0.1954
  143PHE    HB1 1774   5.905   0.806   4.437 -1.2805 -0.6779  0.7015
  143PHE    HB2 1775   5.801   0.892   4.549  0.4090 -0.8435  0.8247
  143PHE     CG 1776   5.961   0.787   4.636 -0.1984 -0.4011  0.2185
  143PHE    CD1 1777   6.065   0.701   4.612 -0.0351 -0.1502  0.0285
  143PHE    HD1 1778   6.100   0.676   4.513  0.0418 -3.1307  0.7055
  143PHE    CE1 1779   6.114   0.616   4.709  0.3325  0.0300  0.0025
  143PHE    HE1 1780   6.188   0.547   4.672  0.8471 -0.3556  1.6666
  143PHE     CZ 1781   6.054   0.611   4.833  0.2327  0.2788 -0.0338
  143PHE     HZ 1782   6.080   0.537   4.908  0.2797  0.9081  0.5770
  143PHE    CD2 1783   5.906   0.789   4.763 -0.5681  0.0995  0.0546
  143PHE    HD2 1784   5.822   0.851   4.789 -1.7385 -1.2262 -0.4315
  143PHE    CE2 1785   5.965   0.712   4.860 -0.2470 -0.0745 -0.2734
  143PHE    HE2 1786   5.920   0.712   4.959 -0.7511 -0.9593 -0.4931
  143PHE      C 1787   5.966   1.045   4.362  0.5088  0.1408 -0.4365
  143PHE      O 1788   6.042   1.008   4.273  0.4357 -0.3167 -0.3083
  144ALA      N 1789   5.868   1.134   4.337 -0.2302 -0.6022 -0.2324
  144ALA     HN 1790   5.829   1.162   4.425  1.8706 -2.5688  1.4735
  144ALA     CA 1791   5.828   1.183   4.209  0.3483  0.0192 -0.1828
  144ALA     HA 1792   5.788   1.095   4.161 -1.2789  0.0779  0.9795
  144ALA     CB 1793   5.728   1.298   4.228  0.6326  0.1952  0.2745
  144ALA    HB1 1794   5.683   1.338   4.134 -2.4370 -3.0791  0.1478
  144ALA    HB2 1795   5.783   1.378   4.282  1.9632 -0.2447 -0.3781
  144ALA    HB3 1796   5.644   1.255   4.285 -0.6669  1.8958 -0.2461
  144ALA      C 1797   5.935   1.243   4.124  0.5520 -0.2709 -0.1315
  144ALA      O 1798   5.940   1.211   4.006  0.3672  0.8275 -0.4446
  145ILE      N 1799   6.021   1.328   4.184  0.0333  0.1295  0.0524
  145ILE     HN 1800   6.011   1.347   4.281  2.0046 -1.8135  0.7227
  145ILE     CA 1801   6.124   1.405   4.122  0.2049  0.2773  0.5197
  145ILE     HA 1802   6.101   1.414   4.017  0.1494  0.1123  0.5181
  145ILE     CB 1803   6.119   1.548   4.166  0.4861  0.4382  0.0409
  145ILE     HB 1804   6.118   1.553   4.277 -1.3295 -0.8937  0.1209
  145ILE    CG2 1805   6.247   1.616   4.114  0.4803  0.2933 -0.1618
  145ILE   HG21 1806   6.339   1.586   4.167  1.7730  3.2633 -0.5152
  145ILE   HG22 1807   6.252   1.726   4.129  0.6379  0.4350 -1.1452
  145ILE   HG23 1808   6.253   1.583   4.008 -2.3096  0.1993 -0.3732
  145ILE    CG1 1809   5.993   1.624   4.122  0.0312  0.0901  0.7209
  145ILE   HG11 1810   5.940   1.559   4.048  2.2261  0.6373 -1.4905
  145ILE   HG12 1811   6.032   1.711   4.065  1.8490 -0.3514  1.2162
  145ILE     CD 1812   5.901   1.677   4.232 -0.4007 -0.3247  0.5649
  145ILE    HD1 1813   5.845   1.768   4.201 -0.6902  0.4473  3.1513
  145ILE    HD2 1814   5.963   1.708   4.319  0.7342 -1.2104  0.0974
  145ILE    HD3 1815   5.832   1.596   4.264  1.9495 -1.5167  3.0481
  145ILE      C 1816   6.256   1.335   4.128  0.0068 -0.1357  0.0608
  145ILE      O 1817   6.328   1.325   4.029 -0.3293  0.6452 -0.2685
  146CYS      N 1818   6.297   1.278   4.243  0.7246 -0.1218 -0.1851
  146CYS     HN 1819   6.237   1.282   4.322 -1.1113 -1.1752 -1.4450
  146CYS     CA 1820   6.426   1.224   4.270  0.4725 -0.3087  0.6675
  146CYS     HA 1821   6.497   1.279   4.210 -2.7544  0.5606 -2.7548
  146CYS     CB 1822   6.461   1.228   4.420 -0.5916 -0.2322  0.9241
  146CYS    HB1 1823   6.562   1.190   4.448 -0.3188  0.0201  0.3124
  146CYS    HB2 1824   6.395   1.166   4.483 -1.9878 -0.3615 -0.5943
  146CYS     SG 1825   6.448   1.388   4.505 -0.6555  0.3694 -0.2014
  146CYS    HG1 1826   6.579   1.408   4.498 -0.4969 -1.0461 -2.1190
  146CYS      C 1827   6.440   1.084   4.219  0.1350 -0.1280  0.0723
  146CYS      O 1828   6.552   1.034   4.214  0.0891 -0.1849 -0.3906
  147PHE      N 1829   6.332   1.019   4.172  0.3329 -0.1012 -0.4211
  147PHE     HN 1830   6.243   1.056   4.197  0.4645 -1.7492  3.1139
  147PHE     CA 1831   6.341   0.888   4.117 -0.3944 -0.2006 -0.3182
  147PHE     HA 1832   6.439   0.856   4.085  0.2864  1.5024 -0.0400
  147PHE     CB 1833   6.300   0.784   4.223  0.2489 -0.2926 -0.1560
  147PHE    HB1 1834   6.292   0.677   4.195 -0.0911 -0.0123 -1.1874
  147PHE    HB2 1835   6.198   0.793   4.264  1.0849 -0.0744  2.0276
  147PHE     CG 1836   6.400   0.775   4.333 -0.1765  0.0876  0.2670
  147PHE    CD1 1837   6.519   0.704   4.331 -0.2223  0.0223 -0.3432
  147PHE    HD1 1838   6.539   0.647   4.242  1.4747  1.7758 -1.1537
  147PHE    CE1 1839   6.620   0.716   4.423 -0.2047 -0.6900 -0.2670
  147PHE    HE1 1840   6.720   0.685   4.394  0.2736  0.7177 -0.2001
  147PHE     CZ 1841   6.593   0.794   4.533  0.1205 -0.3150 -0.4499
  147PHE     HZ 1842   6.666   0.803   4.613  0.5703  1.1654 -0.9920
  147PHE    CD2 1843   6.377   0.846   4.449  0.4086  1.2975 -0.3412
  147PHE    HD2 1844   6.286   0.902   4.462 -0.5548  0.3418 -2.4610
  147PHE    CE2 1845   6.473   0.859   4.547  0.3645  0.0751 -0.1221
  147PHE    HE2 1846   6.441   0.919   4.631 -3.0998 -0.8285 -0.6485
  147PHE      C 1847   6.248   0.871   4.002 -0.2858  0.1614 -0.4593
  147PHE      O 1848   6.156   0.792   4.015  0.2225 -0.3846 -0.1319
  148PRO      N 1849   6.267   0.940   3.893  0.4226 -0.0441 -0.4730
  148PRO     CD 1850   6.382   1.024   3.862  0.5770  0.0009  0.2000
  148PRO    HD1 1851   6.475   0.966   3.848  1.1975  0.5951  1.7059
  148PRO    HD2 1852   6.397   1.110   3.931 -0.0487  0.6679 -0.4740
  148PRO     CA 1853   6.148   0.973   3.820  0.0160 -0.2452  0.0918
  148PRO     HA 1854   6.072   1.014   3.885 -1.5199 -1.7128 -0.6969
  148PRO     CB 1855   6.185   1.100   3.743 -0.1297  0.4278  1.1046
  148PRO    HB1 1856   6.168   1.198   3.791  2.5139  2.1930 -1.2245
  148PRO    HB2 1857   6.131   1.116   3.648 -1.3658  1.5137  1.9617
  148PRO     CG 1858   6.336   1.076   3.725 -0.2108  0.3116  0.5727
  148PRO    HG1 1859   6.354   1.004   3.642 -0.0071 -0.1244  0.9977
  148PRO    HG2 1860   6.397   1.165   3.697  0.5281 -0.9000 -2.0361
  148PRO      C 1861   6.089   0.860   3.744  0.1702 -0.2746  0.0159
  148PRO      O 1862   5.967   0.846   3.734  0.0367  0.7320  0.1017
  149LEU      N 1863   6.178   0.773   3.692  0.2078 -0.0681 -0.2692
  149LEU     HN 1864   6.271   0.786   3.726 -1.1826 -0.4252  4.4078
  149LEU     CA 1865   6.144   0.658   3.615 -0.0307 -0.3758  0.2919
  149LEU     HA 1866   6.087   0.691   3.529 -0.9983 -0.7286  0.7759
  149LEU     CB 1867   6.278   0.592   3.579 -0.1535 -0.8329  0.6632
  149LEU    HB1 1868   6.338   0.573   3.671  1.4858 -0.1986 -0.2412
  149LEU    HB2 1869   6.337   0.667   3.522  0.3513 -0.2732  1.8696
  149LEU     CG 1870   6.268   0.457   3.505  0.4031 -0.2758 -0.4454
  149LEU     HG 1871   6.217   0.387   3.575  0.6416  0.5141  0.5485
  149LEU    CD1 1872   6.185   0.472   3.377 -0.1689 -0.5057 -0.1032
  149LEU   HD11 1873   6.228   0.549   3.309  0.4802  1.0554  1.9565
  149LEU   HD12 1874   6.080   0.492   3.409 -0.5410 -1.1645 -0.8691
  149LEU   HD13 1875   6.178   0.378   3.320  2.3622 -0.6875 -0.1886
  149LEU    CD2 1876   6.410   0.405   3.476  0.4228 -0.5323  0.0927
  149LEU   HD21 1877   6.447   0.464   3.389 -1.7101 -0.0669 -0.5663
  149LEU   HD22 1878   6.405   0.301   3.440 -1.1807 -0.2601 -0.5695
  149LEU   HD23 1879   6.473   0.412   3.567 -0.5790  0.0721  0.7543
  149LEU      C 1880   6.052   0.561   3.682 -0.1369 -0.2468  0.3329
  149LEU      O 1881   5.962   0.499   3.625 -0.3066  0.1070  0.2127
  150ARG      N 1882   6.065   0.545   3.815  0.6350 -0.0424  0.2849
  150ARG     HN 1883   6.123   0.606   3.868 -0.9772  0.0654  2.0195
  150ARG     CA 1884   5.997   0.444   3.890  0.1632 -0.1185 -0.2381
  150ARG     HA 1885   5.954   0.375   3.820 -0.8410 -0.2838  0.5100
  150ARG     CB 1886   6.094   0.356   3.970  0.3014  0.0101 -0.2623
  150ARG    HB1 1887   6.043   0.275   4.027  2.1207 -0.2711  1.0519
  150ARG    HB2 1888   6.138   0.414   4.054  1.6415 -0.6575 -0.4683
  150ARG     CG 1889   6.212   0.293   3.896  0.0784 -0.1611 -0.4737
  150ARG    HG1 1890   6.292   0.268   3.969 -0.6186 -1.0363  0.0119
  150ARG    HG2 1891   6.246   0.371   3.824  0.3603  1.5191  1.3975
  150ARG     CD 1892   6.181   0.171   3.809 -0.8172  0.0381 -0.4394
  150ARG    HD1 1893   6.097   0.212   3.747 -0.1338 -0.3019 -1.6174
  150ARG    HD2 1894   6.152   0.081   3.867 -2.1434  0.2843 -0.6730
  150ARG     NE 1895   6.294   0.147   3.715 -0.2838 -0.3049  0.2833
  150ARG     HE 1896   6.382   0.194   3.722 -1.5068  2.1100  0.4814
  150ARG     CZ 1897   6.287   0.036   3.637 -0.4633 -0.1174  0.0302
  150ARG    NH1 1898   6.190  -0.061   3.630 -0.3095 -0.2485 -0.3412
  150ARG   HH11 1899   6.104  -0.048   3.679  0.2087 -0.2432  0.6083
  150ARG   HH12 1900   6.203  -0.139   3.569 -1.1954 -0.1612 -0.6475
  150ARG    NH2 1901   6.401  -0.007   3.576 -0.0472  0.3035  0.5032
  150ARG   HH21 1902   6.482   0.051   3.578  1.1575 -1.2927  0.2051
  150ARG   HH22 1903   6.412  -0.105   3.556 -2.0357 -0.2659  1.9046
  150ARG      C 1904   5.893   0.509   3.975  0.4209  0.0488 -0.0486
  150ARG      O 1905   5.822   0.435   4.043  0.0985 -0.1992 -0.6432
  151ALA      N 1906   5.877   0.643   3.974 -0.5077 -0.0542 -0.3330
  151ALA     HN 1907   5.927   0.698   3.907  0.0279  0.4592  0.4718
  151ALA     CA 1908   5.801   0.716   4.070  0.1120 -0.0578  0.1686
  151ALA     HA 1909   5.849   0.691   4.164  0.7058 -0.5312 -0.2550
  151ALA     CB 1910   5.810   0.863   4.026  0.0761 -0.3220 -0.7414
  151ALA    HB1 1911   5.917   0.894   4.028  0.4473 -1.5100  1.1989
  151ALA    HB2 1912   5.752   0.910   4.108 -0.5204 -1.3040 -0.5789
  151ALA    HB3 1913   5.769   0.885   3.925 -1.5215  1.3219  0.2154
  151ALA      C 1914   5.655   0.687   4.083  0.1130 -0.1242  0.0309
  151ALA      O 1915   5.602   0.659   4.191 -0.1557  0.5334  0.0732
  152LYS      N 1916   5.590   0.677   3.966  0.1126 -0.1149  0.0302
  152LYS     HN 1917   5.639   0.699   3.883  0.6277  1.0959  0.6359
  152LYS     CA 1918   5.449   0.656   3.947  0.2309 -0.4313 -0.5176
  152LYS     HA 1919   5.381   0.705   4.015 -1.3523  1.1884 -3.1556
  152LYS     CB 1920   5.401   0.713   3.813 -0.4041 -0.2328 -0.2089
  152LYS    HB1 1921   5.292   0.694   3.804 -0.7601  1.8410 -0.6317
  152LYS    HB2 1922   5.465   0.665   3.735 -0.5647  1.7430 -1.6231
  152LYS     CG 1923   5.418   0.863   3.793 -0.1329 -0.2117  0.1810
  152LYS    HG1 1924   5.520   0.891   3.829  1.0694  1.1619 -3.7582
  152LYS    HG2 1925   5.341   0.924   3.844  0.9450 -0.2598  1.9580
  152LYS     CD 1926   5.425   0.913   3.649 -0.4302 -0.0482  0.2228
  152LYS    HD1 1927   5.330   0.895   3.592 -0.8259 -1.6750  1.3273
  152LYS    HD2 1928   5.508   0.863   3.595 -0.3156  2.4290 -2.1071
  152LYS     CE 1929   5.462   1.061   3.653 -0.2864 -0.0616 -0.4305
  152LYS    HE1 1930   5.552   1.081   3.715 -1.8940  1.5444  1.5214
  152LYS    HE2 1931   5.374   1.113   3.698 -0.5096 -2.0155  1.5703
  152LYS     NZ 1932   5.495   1.118   3.521  0.9097  0.5288  0.1089
  152LYS    HZ1 1933   5.416   1.100   3.455  0.4275  0.8847  0.5846
  152LYS    HZ2 1934   5.584   1.083   3.482 -0.0328 -1.4521 -0.3779
  152LYS    HZ3 1935   5.509   1.219   3.543  0.9995  0.4741  0.2947
  152LYS      C 1936   5.424   0.509   3.940 -0.0162 -0.4017 -0.2738
  152LYS      O 1937   5.308   0.476   3.913 -0.0557 -0.0840 -0.5020
  153VAL      N 1938   5.520   0.425   3.980 -0.1328 -0.3288  0.1582
  153VAL     HN 1939   5.614   0.451   3.960  0.3513 -1.6728  0.5805
  153VAL     CA 1940   5.496   0.288   4.014 -0.2975 -0.2598  0.3224
  153VAL     HA 1941   5.391   0.267   4.004 -0.7755  1.0644  2.0745
  153VAL     CB 1942   5.580   0.195   3.932 -0.1886  0.0350  0.0993
  153VAL     HB 1943   5.684   0.235   3.942 -0.4269  0.6595  0.1345
  153VAL    CG1 1944   5.567   0.045   3.962 -0.6718  0.1860  0.6489
  153VAL   HG11 1945   5.633  -0.008   3.890  1.1667  2.5562  0.4646
  153VAL   HG12 1946   5.463   0.011   3.945 -0.7963  2.0556 -3.4754
  153VAL   HG13 1947   5.593   0.015   4.066 -0.0304 -1.8305 -0.0570
  153VAL    CG2 1948   5.536   0.204   3.784 -0.0931 -0.1897  0.0572
  153VAL   HG21 1949   5.604   0.162   3.708 -2.2195 -0.7880 -1.5977
  153VAL   HG22 1950   5.538   0.309   3.750 -0.3624 -0.3614 -0.4900
  153VAL   HG23 1951   5.434   0.166   3.765 -0.6305  1.6627 -0.9863
  153VAL      C 1952   5.510   0.262   4.159  0.0017 -0.1036  0.3228
  153VAL      O 1953   5.426   0.193   4.217 -0.5102  0.0377 -0.2471
  154VAL      N 1954   5.613   0.323   4.221 -0.0597  0.0985  0.2247
  154VAL     HN 1955   5.687   0.370   4.173 -0.2736  2.3626  1.9296
  154VAL     CA 1956   5.637   0.319   4.362  0.1259 -0.3522  0.1819
  154VAL     HA 1957   5.639   0.214   4.386 -1.8087 -0.0885  1.8001
  154VAL     CB 1958   5.771   0.380   4.390 -0.2180  0.5502 -0.1053
  154VAL     HB 1959   5.792   0.471   4.329  0.5028  1.0736  0.8975
  154VAL    CG1 1960   5.808   0.412   4.536 -0.0748  0.0031 -0.0203
  154VAL   HG11 1961   5.915   0.440   4.539  0.7808 -2.7286 -1.2499
  154VAL   HG12 1962   5.783   0.326   4.602 -1.5170  1.3509  1.2924
  154VAL   HG13 1963   5.740   0.494   4.567 -2.1856 -1.5114 -0.4125
  154VAL    CG2 1964   5.873   0.272   4.350 -0.4231  0.1185  0.5321
  154VAL   HG21 1965   5.977   0.310   4.347 -0.6358  0.7877 -3.6185
  154VAL   HG22 1966   5.853   0.230   4.250  0.0094 -1.2359  0.9982
  154VAL   HG23 1967   5.866   0.185   4.419  2.0733 -1.1105 -0.6274
  154VAL      C 1968   5.523   0.381   4.434 -0.1303 -0.3609 -0.2114
  154VAL      O 1969   5.469   0.312   4.521  0.0536 -0.4967 -0.2067
  155VAL      N 1970   5.483   0.503   4.393 -0.1575 -0.0938  0.5764
  155VAL     HN 1971   5.538   0.550   4.324 -0.1444 -0.4569  0.3347
  155VAL     CA 1972   5.371   0.571   4.450 -0.6362 -0.3190 -0.0822
  155VAL     HA 1973   5.336   0.524   4.541 -1.0485 -1.3087 -0.7352
  155VAL     CB 1974   5.397   0.713   4.489 -0.3053 -0.4614  0.2256
  155VAL     HB 1975   5.412   0.774   4.397 -1.4597 -1.3024 -0.5478
  155VAL    CG1 1976   5.282   0.766   4.576 -0.3947 -0.2323 -0.0303
  155VAL   HG11 1977   5.251   0.675   4.632  0.4246 -1.9804 -2.2769
  155VAL   HG12 1978   5.187   0.794   4.525  0.6594 -0.2699 -2.1338
  155VAL   HG13 1979   5.322   0.845   4.643  0.9169  1.8633 -3.0649
  155VAL    CG2 1980   5.513   0.718   4.590 -0.3237  0.4006  0.2139
  155VAL   HG21 1981   5.481   0.671   4.686 -3.3853  0.7692 -0.5162
  155VAL   HG22 1982   5.563   0.816   4.603 -0.4821  0.6162 -0.7202
  155VAL   HG23 1983   5.600   0.664   4.546 -1.6325  0.6631 -3.0033
  155VAL      C 1984   5.257   0.556   4.355 -0.4834 -0.3717 -0.2590
  155VAL      O 1985   5.246   0.611   4.246  0.2097 -0.6080 -0.4503
  156THR      N 1986   5.162   0.470   4.398 -0.4090 -0.3905 -0.1293
  156THR     HN 1987   5.187   0.420   4.480  2.0899  1.2699  0.2313
  156THR     CA 1988   5.030   0.450   4.348 -0.4490 -0.4884  0.0165
  156THR     HA 1989   5.017   0.504   4.255 -1.7001  0.7543  0.8647
  156THR     CB 1990   4.992   0.309   4.313 -0.2457 -0.5851  0.1836
  156THR     HB 1991   4.881   0.298   4.310 -0.5360  1.3648  1.5871
  156THR    OG1 1992   5.028   0.215   4.412  0.2209 -0.2938  0.2957
  156THR    HG1 1993   4.968   0.139   4.409 -0.4985  0.2562  0.4945
  156THR    CG2 1994   5.060   0.261   4.184  0.0402  0.0427  0.0947
  156THR   HG21 1995   5.054   0.151   4.167 -1.1527  0.5583 -3.8861
  156THR   HG22 1996   5.165   0.299   4.185  0.2117 -0.3964 -0.5019
  156THR   HG23 1997   5.005   0.297   4.095 -0.1907 -1.2562 -0.3076
  156THR      C 1998   4.919   0.505   4.432 -0.1735  0.0410  0.0380
  156THR      O 1999   4.929   0.514   4.554 -0.1820  0.1335  0.0315
  157LYS      N 2000   4.801   0.541   4.380 -0.0610 -0.0448 -0.2820
  157LYS     HN 2001   4.787   0.545   4.281 -2.1834 -1.6576 -0.1319
  157LYS     CA 2002   4.694   0.586   4.463  0.2010  0.1614 -0.0557
  157LYS     HA 2003   4.725   0.675   4.516  0.5125  0.1074 -0.1481
  157LYS     CB 2004   4.587   0.623   4.359  0.7373 -0.3999 -0.8134
  157LYS    HB1 2005   4.497   0.650   4.418  0.7365  0.1129 -1.0477
  157LYS    HB2 2006   4.553   0.533   4.304  0.6061  0.3963 -2.0774
  157LYS     CG 2007   4.611   0.750   4.277  0.5993 -0.3410 -0.7623
  157LYS    HG1 2008   4.717   0.772   4.256  0.6871  0.0389  0.0310
  157LYS    HG2 2009   4.580   0.835   4.342  1.8684  0.1794 -0.8248
  157LYS     CD 2010   4.547   0.761   4.139 -0.1523  0.2267 -0.3766
  157LYS    HD1 2011   4.438   0.738   4.139  0.4883 -3.3064 -0.1889
  157LYS    HD2 2012   4.593   0.672   4.091  0.7623  0.6542 -0.3014
  157LYS     CE 2013   4.584   0.876   4.045  0.5118 -0.0203 -0.4180
  157LYS    HE1 2014   4.694   0.887   4.033  0.2640  3.0603 -0.7428
  157LYS    HE2 2015   4.548   0.973   4.086 -0.7419 -0.7005  0.1472
  157LYS     NZ 2016   4.529   0.870   3.907  0.1124 -0.1373 -0.2530
  157LYS    HZ1 2017   4.433   0.911   3.903  1.2392  2.6409 -1.2411
  157LYS    HZ2 2018   4.531   0.768   3.884  1.0471 -0.5382  1.4240
  157LYS    HZ3 2019   4.592   0.920   3.841 -0.8249 -1.3213 -2.1254
  157LYS      C 2020   4.635   0.493   4.564 -0.2024  0.3301 -0.1323
  157LYS      O 2021   4.577   0.539   4.662  0.1155 -0.1039  0.2603
  158GLY      N 2022   4.644   0.364   4.528  0.3074  0.4027 -0.2740
  158GLY     HN 2023   4.675   0.349   4.434  0.8075  4.0539 -0.8504
  158GLY     CA 2024   4.613   0.262   4.623 -0.3249  1.3070  0.5071
  158GLY    HA1 2025   4.627   0.170   4.568  1.3787  0.8889  1.5491
  158GLY    HA2 2026   4.516   0.276   4.667 -0.5477 -0.5635  0.7105
  158GLY      C 2027   4.710   0.253   4.737 -0.2479 -0.0228  0.3572
  158GLY      O 2028   4.673   0.230   4.852 -0.3720 -0.6825  0.1912
  159ARG      N 2029   4.841   0.275   4.715 -0.2990  0.0971  0.1671
  159ARG     HN 2030   4.871   0.294   4.622  0.9363 -0.4339  0.4480
  159ARG     CA 2031   4.939   0.283   4.819 -0.2493  0.0282  0.1246
  159ARG     HA 2032   4.931   0.204   4.892  1.3611  0.6264  0.9859
  159ARG     CB 2033   5.079   0.261   4.759 -0.5240  0.1673 -0.5835
  159ARG    HB1 2034   5.155   0.290   4.835 -2.3288  1.0657  0.9820
  159ARG    HB2 2035   5.081   0.319   4.665 -0.4413 -0.4929 -0.9886
  159ARG     CG 2036   5.120   0.120   4.717 -0.3674  0.1336 -0.3216
  159ARG    HG1 2037   5.039   0.062   4.669 -1.4794  0.3043  1.2673
  159ARG    HG2 2038   5.149   0.069   4.811 -1.3414  0.4563  0.1622
  159ARG     CD 2039   5.242   0.124   4.625 -0.2722  0.6778 -0.1761
  159ARG    HD1 2040   5.330   0.181   4.662 -0.1370  3.1453 -3.7539
  159ARG    HD2 2041   5.233   0.155   4.519  3.4473 -1.3795 -1.2847
  159ARG     NE 2042   5.281  -0.019   4.616  0.1570  0.8181 -0.6169
  159ARG     HE 2043   5.215  -0.093   4.629  0.8011 -0.0784 -2.1542
  159ARG     CZ 2044   5.387  -0.067   4.544  0.4081  0.4558 -0.0186
  159ARG    NH1 2045   5.475   0.028   4.501  0.2531  0.2250 -0.8521
  159ARG   HH11 2046   5.451   0.124   4.514  1.5715  0.4864 -0.2020
  159ARG   HH12 2047   5.534  -0.002   4.426  1.5941  0.2192  0.1754
  159ARG    NH2 2048   5.399  -0.195   4.500 -0.3676  0.1699  0.5814
  159ARG   HH21 2049   5.321  -0.256   4.515 -0.3323  0.4612  2.0421
  159ARG   HH22 2050   5.468  -0.216   4.430 -0.5814  1.8485 -0.1980
  159ARG      C 2051   4.940   0.413   4.893 -0.2631 -0.0549  0.2718
  159ARG      O 2052   4.965   0.412   5.013 -0.0079 -0.1114  0.2179
  160VAL      N 2053   4.899   0.528   4.836 -0.0832 -0.0729  0.1044
  160VAL     HN 2054   4.890   0.531   4.737  0.1130  0.1873  0.0921
  160VAL     CA 2055   4.857   0.646   4.905 -0.3322 -0.1277  0.0464
  160VAL     HA 2056   4.931   0.672   4.980 -0.9106 -0.3965  0.7248
  160VAL     CB 2057   4.848   0.759   4.808 -0.2322  0.3575  0.5953
  160VAL     HB 2058   4.775   0.735   4.728 -0.2942 -0.1752  0.8091
  160VAL    CG1 2059   4.792   0.887   4.872 -0.8525  0.8185 -0.8232
  160VAL   HG11 2060   4.834   0.900   4.974  1.7187 -3.5412 -1.0971
  160VAL   HG12 2061   4.681   0.884   4.880 -0.7584 -1.0250  0.2919
  160VAL   HG13 2062   4.813   0.984   4.822 -1.1242 -0.5876 -3.8650
  160VAL    CG2 2063   4.985   0.784   4.743 -0.3785  0.3292  0.2716
  160VAL   HG21 2064   5.060   0.745   4.816 -0.6675  1.2876  1.1040
  160VAL   HG22 2065   5.007   0.892   4.728  1.3519 -0.0274 -0.0762
  160VAL   HG23 2066   5.004   0.742   4.642  2.8050  0.9986  0.4708
  160VAL      C 2067   4.741   0.635   4.998 -0.2424  0.1450  0.1944
  160VAL      O 2068   4.749   0.663   5.117 -0.1378  0.0721  0.2056
  161LYS      N 2069   4.631   0.574   4.950 -0.2650  0.2961  0.0565
  161LYS     HN 2070   4.622   0.548   4.854  1.0189  0.6347 -0.1830
  161LYS     CA 2071   4.514   0.549   5.028  0.1493 -0.1005  0.5576
  161LYS     HA 2072   4.474   0.640   5.071 -3.1394  0.1578 -2.5885
  161LYS     CB 2073   4.405   0.496   4.934  0.1041  0.5373  0.2415
  161LYS    HB1 2074   4.313   0.456   4.982  0.0087  1.2998  0.6982
  161LYS    HB2 2075   4.453   0.413   4.878  0.5916  0.8077  0.2501
  161LYS     CG 2076   4.346   0.599   4.838  0.1810  0.2271 -0.1433
  161LYS    HG1 2077   4.423   0.649   4.775  0.0226  2.4983  1.3369
  161LYS    HG2 2078   4.302   0.683   4.897  3.0835  2.1202 -0.4458
  161LYS     CD 2079   4.231   0.547   4.753 -0.0653  0.2180  0.1925
  161LYS    HD1 2080   4.174   0.628   4.702 -0.2431 -0.2200 -0.3219
  161LYS    HD2 2081   4.159   0.522   4.833  1.6661  0.7090  1.9633
  161LYS     CE 2082   4.268   0.439   4.651 -0.6394 -0.3123  0.5411
  161LYS    HE1 2083   4.293   0.341   4.697 -0.0515 -0.5801 -0.3201
  161LYS    HE2 2084   4.359   0.472   4.597 -0.4264 -1.0063  0.4635
  161LYS     NZ 2085   4.153   0.417   4.560 -0.0248  0.2744 -0.3928
  161LYS    HZ1 2086   4.071   0.445   4.618  0.2763  1.2900 -0.4443
  161LYS    HZ2 2087   4.151   0.322   4.516 -0.2033  1.1832 -2.4784
  161LYS    HZ3 2088   4.160   0.492   4.488  0.7331  3.3670  2.6269
  161LYS      C 2089   4.539   0.463   5.147  0.6338  0.0495  0.5667
  161LYS      O 2090   4.484   0.488   5.254 -0.4007  0.0437  0.0494
  162LEU      N 2091   4.625   0.360   5.131 -0.5177 -0.8502  0.0478
  162LEU     HN 2092   4.640   0.333   5.037  0.1466  2.3747 -0.9114
  162LEU     CA 2093   4.676   0.278   5.237 -0.8251 -0.2759  0.6526
  162LEU     HA 2094   4.580   0.240   5.268  0.1544 -3.1550  0.4541
  162LEU     CB 2095   4.768   0.167   5.183  0.1462  0.7621  0.1149
  162LEU    HB1 2096   4.863   0.208   5.144  1.3228 -2.1216 -0.3024
  162LEU    HB2 2097   4.699   0.117   5.110  0.4618  0.3615  0.0874
  162LEU     CG 2098   4.800   0.057   5.286 -0.4862 -0.1608 -0.6469
  162LEU     HG 2099   4.857   0.112   5.364  0.8062 -0.8073 -1.1015
  162LEU    CD1 2100   4.677  -0.016   5.340 -0.2256  0.0585  0.2637
  162LEU   HD11 2101   4.708  -0.105   5.398 -0.6531 -2.0043 -2.4606
  162LEU   HD12 2102   4.626  -0.057   5.250 -1.0945  2.5474 -0.4579
  162LEU   HD13 2103   4.614   0.055   5.398 -0.3888  1.4570 -1.5504
  162LEU    CD2 2104   4.906  -0.035   5.222  0.0784 -0.0580  0.1183
  162LEU   HD21 2105   4.969  -0.076   5.303 -0.4392  0.8446  0.9948
  162LEU   HD22 2106   4.979   0.012   5.152 -0.1034  1.0481  0.6515
  162LEU   HD23 2107   4.857  -0.124   5.176 -0.9747  1.1782 -1.2648
  162LEU      C 2108   4.754   0.349   5.343  0.2269 -0.6055  0.1172
  162LEU      O 2109   4.736   0.336   5.464  0.4667 -0.1050  0.2059
  163VAL      N 2110   4.844   0.441   5.305  0.0737 -0.3703  0.3197
  163VAL     HN 2111   4.870   0.446   5.209  1.6470 -2.3010  0.5719
  163VAL     CA 2112   4.918   0.527   5.391  0.0624  0.3170 -0.3485
  163VAL     HA 2113   4.967   0.462   5.462  1.2951  0.8672 -0.6635
  163VAL     CB 2114   5.017   0.604   5.309  0.2170  0.5383  0.0411
  163VAL     HB 2115   4.965   0.628   5.213 -1.0217 -1.5056  0.1476
  163VAL    CG1 2116   5.074   0.730   5.377  0.4049  0.4899 -0.0273
  163VAL   HG11 2117   5.135   0.795   5.311 -1.1902  1.6096 -0.4538
  163VAL   HG12 2118   5.131   0.703   5.468  0.5969  0.7882 -0.0567
  163VAL   HG13 2119   4.992   0.793   5.416  1.6497  1.3112  1.3644
  163VAL    CG2 2120   5.132   0.512   5.266  0.1021  0.0648  0.7359
  163VAL   HG21 2121   5.191   0.546   5.179  0.0827 -0.4293  0.5213
  163VAL   HG22 2122   5.097   0.407   5.254  1.4151 -0.2981 -0.1479
  163VAL   HG23 2123   5.205   0.488   5.346 -1.4497 -3.0976  1.3885
  163VAL      C 2124   4.831   0.616   5.473 -0.2067 -0.4418  0.2001
  163VAL      O 2125   4.850   0.632   5.593  0.4524  0.0549  0.0335
  164ILE      N 2126   4.727   0.673   5.410  0.1741  0.0764  0.0328
  164ILE     HN 2127   4.720   0.658   5.312  1.5862 -1.8293  0.1821
  164ILE     CA 2128   4.640   0.761   5.483 -0.1100 -0.0841 -0.1091
  164ILE     HA 2129   4.710   0.826   5.534 -1.0979  1.3296 -0.4925
  164ILE     CB 2130   4.551   0.846   5.397 -0.1034 -0.0307 -0.0626
  164ILE     HB 2131   4.484   0.778   5.341  1.1036 -1.3612  0.0446
  164ILE    CG2 2132   4.468   0.946   5.479 -0.1043  0.1874 -0.3296
  164ILE   HG21 2133   4.534   1.006   5.545  0.2487 -0.8812  0.3097
  164ILE   HG22 2134   4.385   0.885   5.520 -2.0673  1.9805 -1.4308
  164ILE   HG23 2135   4.421   1.015   5.405 -1.9814  0.0489  0.6662
  164ILE    CG1 2136   4.630   0.923   5.290 -0.0055 -0.3703 -0.2370
  164ILE   HG11 2137   4.732   0.886   5.267  0.0873 -1.3089  1.5257
  164ILE   HG12 2138   4.639   1.026   5.330  0.0964  0.2569 -1.7948
  164ILE     CD 2139   4.552   0.933   5.159 -0.1052  0.1908 -0.1404
  164ILE    HD1 2140   4.582   0.854   5.086  0.5860  0.3516 -0.0343
  164ILE    HD2 2141   4.573   1.030   5.109 -1.4732  1.3288  1.3796
  164ILE    HD3 2142   4.444   0.938   5.182  0.3588 -1.1305  2.7238
  164ILE      C 2143   4.563   0.688   5.587  0.0852 -0.2379 -0.0708
  164ILE      O 2144   4.542   0.750   5.691 -0.2448 -0.7001  0.1401
  165PHE      N 2145   4.511   0.565   5.565 -0.6277 -0.0495  0.5104
  165PHE     HN 2146   4.521   0.522   5.476  0.4355 -1.6871  1.3717
  165PHE     CA 2147   4.454   0.486   5.669 -0.6887 -0.0911  0.4453
  165PHE     HA 2148   4.376   0.545   5.713 -1.5447 -0.2624 -0.7949
  165PHE     CB 2149   4.396   0.361   5.600 -0.4640  0.1208 -0.1289
  165PHE    HB1 2150   4.481   0.307   5.552  0.4054  1.4262 -0.1265
  165PHE    HB2 2151   4.329   0.371   5.512 -0.1903 -0.3905 -0.4006
  165PHE     CG 2152   4.336   0.256   5.686 -0.5481  0.0244 -0.3046
  165PHE    CD1 2153   4.205   0.269   5.725 -0.3638  0.5721  0.1436
  165PHE    HD1 2154   4.135   0.341   5.684 -0.5394  0.3802  0.1052
  165PHE    CE1 2155   4.147   0.195   5.825 -0.1759  0.0501 -0.1327
  165PHE    HE1 2156   4.048   0.216   5.863 -0.0397 -0.3130  0.4352
  165PHE     CZ 2157   4.226   0.101   5.887 -0.3096 -0.0915 -0.1772
  165PHE     HZ 2158   4.189   0.047   5.973 -2.3858  0.9870 -0.3499
  165PHE    CD2 2159   4.410   0.155   5.744 -0.3020  0.2242 -0.2721
  165PHE    HD2 2160   4.517   0.150   5.733 -0.1874  3.0528 -1.4600
  165PHE    CE2 2161   4.355   0.080   5.845 -0.5302 -0.2858 -0.7694
  165PHE    HE2 2162   4.417   0.013   5.903 -0.1030 -0.4072 -1.3568
  165PHE      C 2163   4.551   0.452   5.778  0.1052 -0.4145 -0.3496
  165PHE      O 2164   4.504   0.465   5.891  0.4420 -0.1686 -0.2398
  166VAL      N 2165   4.680   0.421   5.754  0.1387 -0.5045 -0.0512
  166VAL     HN 2166   4.708   0.405   5.660  0.6255  0.8723 -0.1657
  166VAL     CA 2167   4.778   0.396   5.854 -0.1798 -0.3660  0.2999
  166VAL     HA 2168   4.730   0.327   5.921  0.2308  0.6008  1.6452
  166VAL     CB 2169   4.898   0.327   5.795 -0.0019  0.0834  0.1306
  166VAL     HB 2170   4.929   0.393   5.712  0.7879 -1.6602 -1.0061
  166VAL    CG1 2171   5.016   0.310   5.893  0.1549  0.6302  0.0377
  166VAL   HG11 2172   4.988   0.238   5.972 -0.1223 -0.4589 -1.0107
  166VAL   HG12 2173   5.056   0.403   5.939  1.8165 -0.2313  0.4091
  166VAL   HG13 2174   5.097   0.256   5.840 -2.6076  0.1443 -4.1850
  166VAL    CG2 2175   4.852   0.197   5.727 -0.1104  0.3993 -0.4045
  166VAL   HG21 2176   4.801   0.140   5.808 -0.2445  2.0907  0.7780
  166VAL   HG22 2177   4.936   0.143   5.680  1.2644  0.6423  1.6508
  166VAL   HG23 2178   4.766   0.207   5.658 -0.7157  0.4309  0.3346
  166VAL      C 2179   4.807   0.515   5.940 -0.2927 -0.0975 -0.0316
  166VAL      O 2180   4.829   0.501   6.060 -0.0616 -0.0556 -0.0693
  167ILE      N 2181   4.822   0.630   5.872  0.2576  0.0186  0.2809
  167ILE     HN 2182   4.827   0.633   5.772 -2.2999  0.4126  0.1074
  167ILE     CA 2183   4.843   0.754   5.940 -0.2733  0.4380 -0.3084
  167ILE     HA 2184   4.927   0.740   6.006 -0.9796 -0.6670  0.3893
  167ILE     CB 2185   4.873   0.862   5.840 -0.3121  0.1353 -0.6525
  167ILE     HB 2186   4.798   0.860   5.759  0.1076 -0.0239 -1.0380
  167ILE    CG2 2187   4.866   0.999   5.909 -0.3288 -0.0352 -0.3102
  167ILE   HG21 2188   4.926   0.998   6.002  0.0135  0.1025 -0.5269
  167ILE   HG22 2189   4.763   1.018   5.945 -0.5604 -0.7199 -0.6112
  167ILE   HG23 2190   4.902   1.075   5.836  0.3104 -0.8796 -0.8869
  167ILE    CG1 2191   5.013   0.834   5.784 -0.1440  0.0152 -0.1830
  167ILE   HG11 2192   5.022   0.730   5.746 -2.9577 -0.8388  1.2232
  167ILE   HG12 2193   5.079   0.846   5.872  1.0387 -1.0334 -0.8982
  167ILE     CD 2194   5.067   0.923   5.672 -0.0009 -0.5180 -0.5423
  167ILE    HD1 2195   5.176   0.908   5.656 -0.2628 -0.6329 -2.4015
  167ILE    HD2 2196   5.043   1.029   5.693 -1.0634 -0.9005  0.2174
  167ILE    HD3 2197   5.010   0.911   5.578 -2.5333 -0.7106  0.9394
  167ILE      C 2198   4.732   0.791   6.032  0.0021  0.7078 -0.0860
  167ILE      O 2199   4.761   0.822   6.148  0.0738 -0.1719  0.1364
  168TRP      N 2200   4.602   0.773   6.002  0.0965  0.1368 -0.1623
  168TRP     HN 2201   4.579   0.751   5.907 -0.9413  0.5380 -0.0061
  168TRP     CA 2202   4.491   0.781   6.090 -0.0664  0.1564 -0.3685
  168TRP     HA 2203   4.503   0.873   6.146 -2.8619 -0.7217  1.9678
  168TRP     CB 2204   4.355   0.779   6.019 -0.0725 -0.3631 -0.3438
  168TRP    HB1 2205   4.275   0.757   6.092  0.1524  0.4204  0.1452
  168TRP    HB2 2206   4.347   0.697   5.944 -1.2451  1.1149 -1.9146
  168TRP     CG 2207   4.311   0.901   5.945  0.8814 -0.0569 -0.4197
  168TRP    CD1 2208   4.303   0.913   5.809 -0.0110 -0.3992 -0.4081
  168TRP    HD1 2209   4.322   0.832   5.739  0.9893  0.1332 -0.7728
  168TRP    NE1 2210   4.281   1.044   5.776 -0.2350 -0.2587  0.2914
  168TRP    HE1 2211   4.314   1.095   5.700 -1.4511  2.0594  1.2186
  168TRP    CE2 2212   4.270   1.117   5.892  0.0130 -0.1836  0.2670
  168TRP    CD2 2213   4.289   1.031   5.999 -0.1346 -0.4316  0.0962
  168TRP    CE3 2214   4.288   1.078   6.127 -0.0982 -0.0561 -0.0395
  168TRP    HE3 2215   4.302   1.013   6.212  1.4248 -0.2768 -0.4355
  168TRP    CZ3 2216   4.262   1.212   6.142 -0.4982 -0.1487  0.1134
  168TRP    HZ3 2217   4.250   1.258   6.239 -0.0133 -0.6642  0.4217
  168TRP    CZ2 2218   4.246   1.250   5.907  0.2302 -0.1219  0.0671
  168TRP    HZ2 2219   4.231   1.315   5.822  4.4335 -0.1273 -0.9035
  168TRP    CH2 2220   4.236   1.295   6.036  0.0904 -0.0599  0.0344
  168TRP    HH2 2221   4.222   1.402   6.048  0.6394  0.1293 -0.9017
  168TRP      C 2222   4.498   0.684   6.203  0.4644  0.4779 -0.1232
  168TRP      O 2223   4.480   0.726   6.318 -0.1954 -0.4412  0.1210
  169ALA      N 2224   4.525   0.555   6.179 -0.1859  0.2774  0.1855
  169ALA     HN 2225   4.526   0.522   6.085 -1.9013 -2.0824  0.9001
  169ALA     CA 2226   4.547   0.456   6.280  0.2801  0.0416 -0.1394
  169ALA     HA 2227   4.452   0.458   6.332 -0.5138  1.2861 -1.5331
  169ALA     CB 2228   4.558   0.317   6.215  0.0874  0.0817 -0.2601
  169ALA    HB1 2229   4.659   0.308   6.172  1.6771 -1.0440  3.2914
  169ALA    HB2 2230   4.467   0.304   6.152  0.7324 -2.1036 -0.8356
  169ALA    HB3 2231   4.547   0.240   6.295  0.3823  0.9603  0.6475
  169ALA      C 2232   4.653   0.483   6.381 -0.3084  0.3285  0.4099
  169ALA      O 2233   4.625   0.477   6.501 -0.4379 -0.7091  0.3342
  170VAL      N 2234   4.772   0.528   6.337 -0.1784 -0.2508  0.1616
  170VAL     HN 2235   4.785   0.533   6.239 -0.5982  2.1136  0.1604
  170VAL     CA 2236   4.875   0.578   6.423  0.0568  0.2559 -0.4123
  170VAL     HA 2237   4.898   0.504   6.498 -0.1999  1.3013  0.7363
  170VAL     CB 2238   5.001   0.608   6.347  0.0445  0.8771 -0.1910
  170VAL     HB 2239   4.968   0.670   6.261  1.3573  1.5133 -0.2530
  170VAL    CG1 2240   5.102   0.687   6.432  0.1046  0.0119  0.5489
  170VAL   HG11 2241   5.191   0.707   6.369 -1.2215  0.9413 -1.1078
  170VAL   HG12 2242   5.137   0.623   6.516 -0.3594 -1.4864 -0.3577
  170VAL   HG13 2243   5.055   0.777   6.476  1.2391 -0.1965  2.3098
  170VAL    CG2 2244   5.056   0.474   6.298 -0.0919  0.4512  0.7972
  170VAL   HG21 2245   4.992   0.418   6.227  1.1676  1.1546 -0.9690
  170VAL   HG22 2246   5.089   0.411   6.384  0.9774 -1.6513 -1.0315
  170VAL   HG23 2247   5.145   0.486   6.232 -1.2068  0.4651 -0.7580
  170VAL      C 2248   4.823   0.692   6.504 -0.5935 -0.4660  0.2102
  170VAL      O 2249   4.851   0.709   6.622 -0.3553 -0.3168  0.1342
  171ALA      N 2250   4.746   0.781   6.439 -0.1157 -0.3674 -0.2350
  171ALA     HN 2251   4.723   0.778   6.342  0.3507 -0.4369 -0.3460
  171ALA     CA 2252   4.699   0.897   6.507 -0.3064 -0.4373 -0.2455
  171ALA     HA 2253   4.791   0.943   6.542  0.2689  0.0414 -2.2857
  171ALA     CB 2254   4.625   0.995   6.415 -0.1459  0.4079  0.5095
  171ALA    HB1 2255   4.685   1.027   6.327 -0.2447  2.5043  1.1324
  171ALA    HB2 2256   4.603   1.093   6.464  0.6209  0.6812  0.3299
  171ALA    HB3 2257   4.538   0.943   6.370  1.4623 -1.8989 -0.0770
  171ALA      C 2258   4.611   0.870   6.625 -0.0051  0.0345  0.0907
  171ALA      O 2259   4.640   0.914   6.736 -0.5683  0.5905  0.0207
  172PHE      N 2260   4.507   0.790   6.600 -0.3426  0.4269  0.2323
  172PHE     HN 2261   4.490   0.766   6.505 -1.0430  0.8295  0.2496
  172PHE     CA 2262   4.420   0.735   6.700  0.0662 -0.3358  0.1768
  172PHE     HA 2263   4.368   0.815   6.751  1.0668  0.7642 -0.4735
  172PHE     CB 2264   4.306   0.655   6.636 -0.2601  0.2370  0.0307
  172PHE    HB1 2265   4.242   0.606   6.712  1.0387  2.1295  2.4950
  172PHE    HB2 2266   4.350   0.579   6.567  0.5190 -1.1016  1.9038
  172PHE     CG 2267   4.216   0.747   6.560 -0.6864 -0.1137  0.1070
  172PHE    CD1 2268   4.187   0.734   6.427 -0.6620 -0.2732  0.1158
  172PHE    HD1 2269   4.227   0.646   6.379 -0.2521 -1.0171  1.7705
  172PHE    CE1 2270   4.106   0.823   6.360 -0.0051 -0.1103 -0.4804
  172PHE    HE1 2271   4.077   0.807   6.257  1.7975  0.7338 -1.1480
  172PHE     CZ 2272   4.038   0.917   6.435 -0.2475 -0.5069 -0.1951
  172PHE     HZ 2273   3.968   0.984   6.388  1.4707  0.5808 -1.3446
  172PHE    CD2 2274   4.155   0.847   6.633 -0.1028  0.3709 -0.0599
  172PHE    HD2 2275   4.182   0.857   6.737 -0.4938 -0.1483  0.0977
  172PHE    CE2 2276   4.066   0.930   6.569  0.1673  0.4306 -0.3621
  172PHE    HE2 2277   4.015   1.005   6.627  1.0750 -0.7307  2.0721
  172PHE      C 2278   4.487   0.650   6.802 -0.7470 -0.8056  0.3306
  172PHE      O 2279   4.462   0.665   6.922  0.1027 -0.0729  0.4324
  173CYS      N 2280   4.587   0.569   6.763 -0.2674 -0.1601  0.2051
  173CYS     HN 2281   4.612   0.549   6.668  2.4871  0.4396  0.7092
  173CYS     CA 2282   4.667   0.500   6.859  0.2720  0.0692 -0.0709
  173CYS     HA 2283   4.595   0.443   6.917  0.9540 -2.0199 -1.1854
  173CYS     CB 2284   4.768   0.399   6.802 -0.0223 -0.3264  0.1009
  173CYS    HB1 2285   4.812   0.349   6.891  0.1837  1.1096  0.8369
  173CYS    HB2 2286   4.854   0.440   6.745  0.1863 -0.9001 -0.0053
  173CYS     SG 2287   4.694   0.263   6.707 -0.2180  0.1748 -0.4650
  173CYS    HG1 2288   4.637   0.346   6.620 -1.8930 -0.8004 -0.3447
  173CYS      C 2289   4.742   0.584   6.956  0.2930 -0.2947  0.2319
  173CYS      O 2290   4.748   0.554   7.075  0.0862 -0.0289  0.3100
  174SER      N 2291   4.796   0.697   6.905 -0.2185 -0.3050 -0.3334
  174SER     HN 2292   4.785   0.716   6.808  0.9253  1.7091 -0.1081
  174SER     CA 2293   4.868   0.795   6.980 -0.6215  0.2885 -0.7129
  174SER     HA 2294   4.946   0.743   7.034  1.7218  1.9353 -2.2931
  174SER     CB 2295   4.939   0.890   6.882 -0.0707  0.2416 -0.3590
  174SER    HB1 2296   5.010   0.961   6.930 -2.2762  1.6955  0.9254
  174SER    HB2 2297   4.860   0.957   6.842  0.4386  2.2527  1.7853
  174SER     OG 2298   5.017   0.807   6.796 -0.0486  0.1865 -0.2860
  174SER    HG1 2299   4.964   0.768   6.727  1.3668 -0.9579 -0.7639
  174SER      C 2300   4.780   0.875   7.069  0.0006 -0.0955  0.2559
  174SER      O 2301   4.810   0.924   7.178 -0.8366  0.3209  0.3091
  175ALA      N 2302   4.655   0.891   7.022  0.1933 -0.2625 -0.3187
  175ALA     HN 2303   4.631   0.859   6.931 -4.9461 -2.0407  1.3434
  175ALA     CA 2304   4.551   0.961   7.090  0.3593 -0.4825  0.1683
  175ALA     HA 2305   4.588   1.052   7.135 -0.4739 -0.3317  0.5837
  175ALA     CB 2306   4.437   1.010   6.999  0.7937 -0.5679 -0.4228
  175ALA    HB1 2307   4.472   1.100   6.943 -0.6371 -0.9155 -1.9761
  175ALA    HB2 2308   4.358   1.045   7.068  1.7591  1.1112 -0.1096
  175ALA    HB3 2309   4.394   0.934   6.930  0.9647 -1.1223  0.0740
  175ALA      C 2310   4.496   0.885   7.205  0.0772  0.0654  0.4035
  175ALA      O 2311   4.449   0.935   7.307 -0.0450  0.0833  0.3380
  176GLY      N 2312   4.502   0.750   7.199 -0.3559  0.0487  0.3045
  176GLY     HN 2313   4.527   0.706   7.113 -1.5958 -3.2146  1.4773
  176GLY     CA 2314   4.473   0.663   7.308 -0.1471 -0.3499  0.0466
  176GLY    HA1 2315   4.511   0.565   7.284 -0.7876 -0.5061 -0.3519
  176GLY    HA2 2316   4.366   0.670   7.326  0.2394 -0.2139  2.7079
  176GLY      C 2317   4.542   0.690   7.437 -0.1255  0.2462 -0.0868
  176GLY      O 2318   4.476   0.691   7.540 -0.1807 -0.3515 -0.1127
  177PRO      N 2319   4.671   0.710   7.441 -0.0743 -0.0725 -0.0984
  177PRO     CD 2320   4.768   0.638   7.360 -0.1223  0.0621 -0.2774
  177PRO    HD1 2321   4.790   0.693   7.266 -2.6003  0.7604 -0.5240
  177PRO    HD2 2322   4.728   0.539   7.330 -2.0979  0.0866  2.0263
  177PRO     CA 2323   4.735   0.757   7.560 -0.2865  0.4344 -0.1816
  177PRO     HA 2324   4.706   0.686   7.636 -1.0611  0.9269 -0.0005
  177PRO     CB 2325   4.885   0.753   7.532 -0.3178  0.0470 -0.2996
  177PRO    HB1 2326   4.948   0.753   7.624  0.5213  0.6356 -0.8583
  177PRO    HB2 2327   4.919   0.842   7.475 -0.5151  1.0625  1.1124
  177PRO     CG 2328   4.896   0.627   7.445  0.0687  0.2429 -0.5390
  177PRO    HG1 2329   4.986   0.614   7.382  1.0242 -1.5899  1.0760
  177PRO    HG2 2330   4.893   0.543   7.519  0.7293  1.2138  0.6251
  177PRO      C 2331   4.689   0.888   7.614 -0.1665  0.3214  0.2008
  177PRO      O 2332   4.692   0.909   7.735  0.1102  0.5844  0.1518
  178ILE      N 2333   4.646   0.983   7.528  0.0712  0.0077 -0.2680
  178ILE     HN 2334   4.663   0.963   7.432 -1.3944 -0.9396 -0.3601
  178ILE     CA 2335   4.597   1.113   7.560  0.1411  0.0497 -0.3322
  178ILE     HA 2336   4.672   1.152   7.628 -2.0916  0.4741  2.0420
  178ILE     CB 2337   4.581   1.202   7.441 -0.1223 -0.1000 -0.4100
  178ILE     HB 2338   4.523   1.149   7.362  0.3209  0.1140 -0.8914
  178ILE    CG2 2339   4.488   1.321   7.469  0.0194 -0.2997  0.9633
  178ILE   HG21 2340   4.487   1.392   7.384 -0.0364  0.4497  1.5800
  178ILE   HG22 2341   4.520   1.386   7.553  1.3960  2.8653 -1.7849
  178ILE   HG23 2342   4.384   1.286   7.486 -0.5873 -0.1955 -1.9626
  178ILE    CG1 2343   4.711   1.257   7.379  0.3002  0.0243  0.5728
  178ILE   HG11 2344   4.686   1.318   7.289 -1.1966 -0.4631  0.6327
  178ILE   HG12 2345   4.767   1.173   7.333 -3.6091 -2.8350  0.5728
  178ILE     CD 2346   4.797   1.347   7.467 -0.7320  0.9490  0.6617
  178ILE    HD1 2347   4.831   1.295   7.560  2.6458  0.6944 -0.5476
  178ILE    HD2 2348   4.737   1.439   7.485 -1.2341  0.8547 -0.5223
  178ILE    HD3 2349   4.891   1.377   7.416 -0.9845  0.5965 -0.0128
  178ILE      C 2350   4.479   1.110   7.651  0.4007 -0.1792 -0.0021
  178ILE      O 2351   4.474   1.184   7.749 -0.6069 -0.2205 -0.0104
  179PHE      N 2352   4.386   1.019   7.617  0.2421 -0.0599  0.1132
  179PHE     HN 2353   4.405   0.973   7.531  1.2696 -0.4836  0.5542
  179PHE     CA 2354   4.261   0.998   7.685 -0.0364  0.4110 -0.2462
  179PHE     HA 2355   4.216   1.096   7.687 -2.0277 -0.4685  0.5824
  179PHE     CB 2356   4.170   0.899   7.610  0.3178 -0.2648  0.2024
  179PHE    HB1 2357   4.223   0.802   7.600  0.0721 -0.5614  1.6304
  179PHE    HB2 2358   4.152   0.937   7.507 -0.3954 -0.7425  0.1483
  179PHE     CG 2359   4.036   0.877   7.671  0.1064  0.1489 -0.1061
  179PHE    CD1 2360   4.021   0.792   7.778 -0.0741 -0.1823 -0.3961
  179PHE    HD1 2361   4.103   0.745   7.829  0.6083  0.3024 -1.0270
  179PHE    CE1 2362   3.901   0.766   7.840  0.2050  0.1113  0.2759
  179PHE    HE1 2363   3.901   0.710   7.932  2.3867 -0.8933 -0.2692
  179PHE     CZ 2364   3.789   0.821   7.781  0.4103  0.2070 -0.0235
  179PHE     HZ 2365   3.692   0.813   7.827 -0.9342 -0.5182 -2.7216
  179PHE    CD2 2366   3.921   0.921   7.611  0.1492  0.4614  0.0392
  179PHE    HD2 2367   3.935   0.990   7.529 -1.4611 -0.4485 -1.0637
  179PHE    CE2 2368   3.797   0.890   7.662  0.1804  0.2095 -0.0363
  179PHE    HE2 2369   3.706   0.934   7.622  0.2974  1.5705  1.1019
  179PHE      C 2370   4.282   0.968   7.829 -0.3526 -0.1056 -0.3044
  179PHE      O 2371   4.225   1.030   7.919 -0.1075  0.2809 -0.4104
  180VAL      N 2372   4.374   0.878   7.866 -0.2589  0.2358  0.3108
  180VAL     HN 2373   4.422   0.824   7.797  0.5988  1.5292 -0.1569
  180VAL     CA 2374   4.411   0.842   7.999 -0.6417 -0.4084  0.2459
  180VAL     HA 2375   4.323   0.817   8.056 -0.3361  1.2570  1.5335
  180VAL     CB 2376   4.499   0.722   7.978  0.1253  0.1909 -0.0439
  180VAL     HB 2377   4.570   0.731   7.893  0.0294 -0.1887 -0.1700
  180VAL    CG1 2378   4.579   0.692   8.105 -0.1919  0.4419  0.2155
  180VAL   HG11 2379   4.618   0.588   8.105 -0.5147  0.3084  1.2505
  180VAL   HG12 2380   4.512   0.693   8.194 -0.4064  0.4775  0.0550
  180VAL   HG13 2381   4.659   0.769   8.109 -0.3305  0.6328 -0.5531
  180VAL    CG2 2382   4.408   0.601   7.951  0.7857 -0.3656  0.2072
  180VAL   HG21 2383   4.373   0.601   7.845  0.7882  1.0708  0.1939
  180VAL   HG22 2384   4.319   0.595   8.017 -1.1927  0.5121 -2.2223
  180VAL   HG23 2385   4.470   0.509   7.961  1.0088 -0.4766 -1.7367
  180VAL      C 2386   4.491   0.945   8.072 -0.0739 -0.4431 -0.3195
  180VAL      O 2387   4.472   0.975   8.189  0.4406  0.8500 -0.5555
  181LEU      N 2388   4.578   1.014   7.996  0.4271 -0.5952  0.1078
  181LEU     HN 2389   4.589   0.984   7.901  0.4575  0.5001 -0.2555
  181LEU     CA 2390   4.669   1.113   8.044 -0.0828 -0.1260  0.1155
  181LEU     HA 2391   4.709   1.071   8.135  0.6721 -1.6353 -0.8876
  181LEU     CB 2392   4.769   1.143   7.931 -0.3230 -0.3689 -0.1638
  181LEU    HB1 2393   4.721   1.167   7.834  1.0678  0.4885 -0.6552
  181LEU    HB2 2394   4.817   1.043   7.932 -0.2889 -0.3882  2.2575
  181LEU     CG 2395   4.870   1.257   7.950  0.0487 -0.5685 -0.9290
  181LEU     HG 2396   4.886   1.274   8.058 -0.4238  0.5384 -1.0203
  181LEU    CD1 2397   4.995   1.226   7.866  0.4090 -0.0582 -0.5872
  181LEU   HD11 2398   5.073   1.301   7.892  0.4994 -1.2647  3.2941
  181LEU   HD12 2399   4.972   1.227   7.758  0.0980 -0.9532 -0.5401
  181LEU   HD13 2400   5.044   1.131   7.897  2.8726  0.4559 -2.5500
  181LEU    CD2 2401   4.810   1.389   7.897 -0.3208 -0.1193  0.5668
  181LEU   HD21 2402   4.784   1.378   7.790 -1.4868 -0.4994  0.8742
  181LEU   HD22 2403   4.886   1.468   7.916 -0.9356  0.1344  2.0881
  181LEU   HD23 2404   4.714   1.417   7.946  0.3097  0.8647  1.2761
  181LEU      C 2405   4.592   1.235   8.082  0.0289 -0.1587  0.4536
  181LEU      O 2406   4.618   1.301   8.182 -0.0966 -0.0881  0.4405
  182VAL      N 2407   4.486   1.267   8.006 -0.0689  0.1226  0.7044
  182VAL     HN 2408   4.468   1.221   7.919 -2.4430 -0.8435  1.5924
  182VAL     CA 2409   4.408   1.383   8.034 -0.2040  0.1493  0.2327
  182VAL     HA 2410   4.465   1.446   8.100 -0.4261 -2.3527  3.0451
  182VAL     CB 2411   4.379   1.450   7.903 -0.2566 -0.3687 -0.0225
  182VAL     HB 2412   4.467   1.434   7.837  0.0318  0.5728  0.1112
  182VAL    CG1 2413   4.251   1.407   7.830 -0.3678 -0.1928  0.0694
  182VAL   HG11 2414   4.254   1.296   7.824 -0.5860 -0.2299  0.5611
  182VAL   HG12 2415   4.244   1.447   7.727  2.8256 -0.9944 -0.5762
  182VAL   HG13 2416   4.166   1.428   7.898  0.0088 -0.1596  0.5337
  182VAL    CG2 2417   4.381   1.602   7.928  0.2014 -0.2994 -0.4504
  182VAL   HG21 2418   4.479   1.638   7.968 -0.2764  0.2471  0.2438
  182VAL   HG22 2419   4.301   1.631   8.000  0.8093 -0.1404  0.1812
  182VAL   HG23 2420   4.366   1.660   7.835  1.0129 -2.1308 -1.7887
  182VAL      C 2421   4.283   1.356   8.110 -0.6153 -0.0145 -0.4892
  182VAL      O 2422   4.222   1.250   8.112 -0.3079 -0.1833  0.0678
  183GLY      N 2423   4.242   1.459   8.187  0.2329 -0.1421  0.1445
  183GLY     HN 2424   4.276   1.552   8.182  0.6577 -0.2709  0.5740
  183GLY     CA 2425   4.129   1.448   8.274 -0.2611 -0.1149 -0.4839
  183GLY    HA1 2426   4.149   1.380   8.356  2.6357 -0.6011 -1.4718
  183GLY    HA2 2427   4.035   1.443   8.222 -0.7393 -2.0294  0.4822
  183GLY      C 2428   4.116   1.578   8.347  0.1561 -0.3798  0.0727
  183GLY      O 2429   4.169   1.678   8.300  0.2864 -0.6022 -0.2565
  184VAL      N 2430   4.039   1.577   8.458 -0.2042 -0.3186 -0.1724
  184VAL     HN 2431   3.982   1.498   8.478  0.6979 -0.2801  3.0371
  184VAL     CA 2432   4.013   1.695   8.534 -0.0442 -0.5065  0.1740
  184VAL     HA 2433   4.060   1.781   8.489 -0.3625 -0.7172 -0.5723
  184VAL     CB 2434   3.868   1.728   8.547  0.1176  0.3537 -0.1349
  184VAL     HB 2435   3.804   1.645   8.586 -0.0596 -0.3719 -1.8615
  184VAL    CG1 2436   3.851   1.842   8.649 -0.5515 -0.0078  0.1642
  184VAL   HG11 2437   3.905   1.937   8.631  2.0454 -1.2945  0.7316
  184VAL   HG12 2438   3.888   1.809   8.748 -0.6236  1.7942  0.8195
  184VAL   HG13 2439   3.745   1.875   8.657 -0.0625  1.3792  1.3075
  184VAL    CG2 2440   3.816   1.765   8.407  0.1587  0.1768 -0.1973
  184VAL   HG21 2441   3.843   1.695   8.325 -0.5286  1.4937 -1.5862
  184VAL   HG22 2442   3.858   1.864   8.378  0.3459  0.7934  1.9853
  184VAL   HG23 2443   3.705   1.759   8.412  0.1944 -0.4687 -0.0194
  184VAL      C 2444   4.075   1.670   8.668  0.6579 -0.1292 -0.0724
  184VAL      O 2445   4.051   1.566   8.729 -0.2724 -0.1380 -0.4263
  185GLU      N 2446   4.158   1.762   8.718  0.1324  0.0436  0.5010
  185GLU     HN 2447   4.168   1.848   8.669  2.0361  0.7402  1.9598
  185GLU     CA 2448   4.241   1.749   8.834  0.2791  0.0337  0.3949
  185GLU     HA 2449   4.214   1.655   8.879 -1.3716  0.1428 -0.2978
  185GLU     CB 2450   4.388   1.763   8.790  0.3398 -0.4374  0.4424
  185GLU    HB1 2451   4.443   1.787   8.883  1.0989 -0.2419 -0.0473
  185GLU    HB2 2452   4.393   1.845   8.715  0.8036  1.3069  2.2871
  185GLU     CG 2453   4.456   1.637   8.737  0.2252 -0.1973 -0.2861
  185GLU    HG1 2454   4.557   1.666   8.701  0.7927  1.9421  2.6606
  185GLU    HG2 2455   4.402   1.595   8.649  2.1748  0.4652 -1.8836
  185GLU     CD 2456   4.480   1.532   8.844  0.0587  0.7289  0.6764
  185GLU    OE1 2457   4.550   1.570   8.942  0.8388  0.0552  0.3881
  185GLU    OE2 2458   4.432   1.416   8.836 -0.1190  0.8593 -0.2080
  185GLU      C 2459   4.193   1.856   8.926 -0.4969 -0.2779  0.3603
  185GLU      O 2460   4.143   1.959   8.882  0.1049 -0.2512 -0.2824
  186HSD      N 2461   4.223   1.841   9.057 -0.0312  0.1677  0.3093
  186HSD     HN 2462   4.261   1.752   9.079 -1.1999 -0.5335 -0.4072
  186HSD     CA 2463   4.177   1.928   9.161 -0.0535  0.2892  0.1975
  186HSD     HA 2464   4.168   2.026   9.116 -0.7986  0.3382  0.4386
  186HSD     CB 2465   4.047   1.879   9.226  0.1436 -0.0639  0.3301
  186HSD    HB1 2466   3.969   1.891   9.148  1.0428  1.3843 -0.4003
  186HSD    HB2 2467   4.016   1.955   9.302 -0.7299  1.4741 -1.4594
  186HSD    ND1 2468   4.043   1.725   9.431 -0.1572  0.3057  0.3208
  186HSD    HD1 2469   4.037   1.798   9.500 -1.6250  0.5596 -0.0346
  186HSD     CG 2470   4.054   1.747   9.296  0.0073 -0.1046  0.2676
  186HSD    CE1 2471   4.009   1.594   9.447 -0.0548  0.1908 -0.4021
  186HSD    HE1 2472   3.992   1.545   9.543  1.7568  1.5261  0.6683
  186HSD    NE2 2473   4.012   1.529   9.332 -0.6736  0.0041 -0.3139
  186HSD    CD2 2474   4.043   1.624   9.238 -0.2195  0.0826 -0.0871
  186HSD    HD2 2475   4.039   1.598   9.133  0.4299  0.0169 -0.0975
  186HSD      C 2476   4.287   1.938   9.261  0.2298  0.4661 -0.1283
  186HSD      O 2477   4.377   1.854   9.260 -0.0295  0.1835  0.0577
  187GLU      N 2478   4.293   2.042   9.346 -0.1731 -0.3161  0.8758
  187GLU     HN 2479   4.211   2.098   9.351 -0.5292 -0.6811 -0.3754
  187GLU     CA 2480   4.406   2.066   9.429  0.4179 -0.0358  0.0071
  187GLU     HA 2481   4.495   2.035   9.376  0.0320  0.1298 -0.7537
  187GLU     CB 2482   4.419   2.218   9.451  0.3147 -0.0601  0.2442
  187GLU    HB1 2483   4.325   2.262   9.488 -0.7175 -1.6533 -0.3769
  187GLU    HB2 2484   4.449   2.265   9.355 -0.0524 -1.9198 -0.8278
  187GLU     CG 2485   4.523   2.269   9.551  0.8495  0.0970 -0.3852
  187GLU    HG1 2486   4.623   2.226   9.528  1.3831  1.4300 -0.6386
  187GLU    HG2 2487   4.487   2.229   9.648  1.9174 -1.1722 -0.4710
  187GLU     CD 2488   4.533   2.421   9.554  0.3859  0.1244 -0.1171
  187GLU    OE1 2489   4.640   2.477   9.516  0.2125  0.4428 -0.1383
  187GLU    OE2 2490   4.432   2.483   9.594  0.1141 -0.4835  0.1495
  187GLU      C 2491   4.390   1.984   9.553 -0.3060 -0.1293 -0.1452
  187GLU      O 2492   4.286   1.929   9.587 -0.3626  0.0515 -0.0290
  188ASN      N 2493   4.504   1.945   9.614 -0.4455 -0.3398 -0.0177
  188ASN     HN 2494   4.582   2.002   9.592 -0.4411  0.0548  0.9641
  188ASN     CA 2495   4.506   1.836   9.706  0.2563  0.0875  0.4812
  188ASN     HA 2496   4.438   1.757   9.678  0.0717  0.4422 -0.0847
  188ASN     CB 2497   4.647   1.775   9.705  0.0775 -0.3311 -0.1220
  188ASN    HB1 2498   4.666   1.708   9.792  2.0356 -1.4767 -1.3481
  188ASN    HB2 2499   4.720   1.858   9.719  0.4028 -0.4670 -0.9417
  188ASN     CG 2500   4.676   1.703   9.574  0.2766  0.3711 -0.4714
  188ASN    OD1 2501   4.641   1.741   9.463 -0.2286  0.6080 -0.2304
  188ASN    ND2 2502   4.753   1.592   9.591 -0.2258  0.1653  0.5854
  188ASN   HD21 2503   4.792   1.547   9.510 -1.9458  1.7245 -1.2358
  188ASN   HD22 2504   4.774   1.570   9.686 -2.1755  0.8352  1.2082
  188ASN      C 2505   4.457   1.877   9.841  0.2403  0.0267  0.4935
  188ASN      O 2506   4.477   1.992   9.880  0.2639  0.3033 -0.3140
  189GLY      N 2507   4.375   1.792   9.904 -0.0740  0.0221  0.0867
  189GLY     HN 2508   4.360   1.701   9.867  1.1096 -0.5024  0.8304
  189GLY     CA 2509   4.311   1.816  10.030  0.1146 -0.1637  0.2175
  189GLY    HA1 2510   4.385   1.841  10.105  0.8208 -1.0338 -0.1710
  189GLY    HA2 2511   4.255   1.726  10.051  1.5890 -0.9923  0.8277
  189GLY      C 2512   4.214   1.928  10.027 -0.3228 -0.5441  0.0290
  189GLY      O 2513   4.203   2.019  10.110  0.6217 -0.5459  0.1660
  190THR      N 2514   4.144   1.933   9.912 -0.1638 -0.6234 -0.0716
  190THR     HN 2515   4.163   1.873   9.835  1.3033 -0.0678 -0.1706
  190THR     CA 2516   4.026   2.011   9.890  0.1788 -0.0014  0.2645
  190THR     HA 2517   3.971   1.999   9.982  0.4016 -1.2991  0.2576
  190THR     CB 2518   4.051   2.151   9.843 -0.1109 -0.0487 -0.0366
  190THR     HB 2519   4.138   2.188   9.900 -0.7375  1.1611  0.1786
  190THR    OG1 2520   3.945   2.241   9.871 -0.1623 -0.1466  0.0877
  190THR    HG1 2521   3.979   2.314   9.923 -1.1925  0.3312  0.1288
  190THR    CG2 2522   4.093   2.167   9.696 -1.3026  0.2615 -0.3547
  190THR   HG21 2523   4.188   2.112   9.682 -0.4385  1.4974  0.4719
  190THR   HG22 2524   4.112   2.271   9.661 -0.0922  0.0607 -0.3284
  190THR   HG23 2525   4.023   2.110   9.632  0.1368 -0.7361 -1.0802
  190THR      C 2526   3.928   1.948   9.797  0.2787  0.3251 -0.0632
  190THR      O 2527   3.963   1.857   9.722 -0.3335  0.2505 -0.2628
  191ASP      N 2528   3.799   1.982   9.810  0.3638  0.7272 -0.2674
  191ASP     HN 2529   3.768   2.053   9.873  1.1008 -1.1584  2.3996
  191ASP     CA 2530   3.694   1.909   9.746 -0.1009  0.8669  0.3258
  191ASP     HA 2531   3.723   1.805   9.742 -1.0922  0.6151 -2.1633
  191ASP     CB 2532   3.566   1.920   9.831 -0.6450 -0.4000 -0.3132
  191ASP    HB1 2533   3.487   1.857   9.784 -0.4103 -1.4511  0.6586
  191ASP    HB2 2534   3.535   2.026   9.842  0.3142  0.0553 -1.7278
  191ASP     CG 2535   3.572   1.858   9.970 -0.2144 -0.1306 -0.2120
  191ASP    OD1 2536   3.492   1.901  10.058  0.0524 -0.7960  0.3615
  191ASP    OD2 2537   3.655   1.768   9.997 -0.3600 -0.1652  0.1294
  191ASP      C 2538   3.663   1.958   9.609 -0.0429 -0.0674 -0.0246
  191ASP      O 2539   3.636   2.077   9.602  0.2028 -0.0256 -0.3047
  192PRO      N 2540   3.654   1.882   9.503  0.1925 -0.2101  0.0559
  192PRO     CD 2541   3.657   1.737   9.506  0.4845 -0.2009  0.2958
  192PRO    HD1 2542   3.557   1.713   9.549 -0.4452  0.7953 -1.2048
  192PRO    HD2 2543   3.739   1.694   9.567 -0.0830 -2.4314 -0.3812
  192PRO     CA 2544   3.622   1.924   9.370  0.1769  0.0179  0.1308
  192PRO     HA 2545   3.704   1.984   9.332 -2.8573  5.0995  0.5818
  192PRO     CB 2546   3.595   1.801   9.285 -0.1469  0.3862 -0.3091
  192PRO    HB1 2547   3.639   1.815   9.184  1.9881 -2.2826  0.1262
  192PRO    HB2 2548   3.487   1.775   9.284 -0.1204  0.2611 -0.0820
  192PRO     CG 2549   3.675   1.692   9.360  0.0662  0.7241 -0.0426
  192PRO    HG1 2550   3.639   1.589   9.338  0.0454  0.3176  1.7805
  192PRO    HG2 2551   3.782   1.699   9.332  0.5239  1.5349  1.7846
  192PRO      C 2552   3.513   2.025   9.353  0.3127  0.2739  0.7426
  192PRO      O 2553   3.417   2.027   9.430  0.2212 -0.3833  0.6499
  193TRP      N 2554   3.527   2.104   9.246 -0.2579  0.4119  0.7691
  193TRP     HN 2555   3.595   2.084   9.176 -0.9435  1.2514 -0.1817
  193TRP     CA 2556   3.454   2.212   9.186 -0.2908 -0.1333 -0.1942
  193TRP     HA 2557   3.447   2.173   9.086  2.3884  0.9435 -0.8781
  193TRP     CB 2558   3.324   2.249   9.260 -0.2151  0.0990 -0.1772
  193TRP    HB1 2559   3.347   2.304   9.354  0.5933  0.2042 -0.4274
  193TRP    HB2 2560   3.279   2.148   9.275  1.0701 -0.2400  1.7277
  193TRP     CG 2561   3.224   2.332   9.187  0.0333  0.0687 -0.5513
  193TRP    CD1 2562   3.193   2.465   9.193 -0.0614  0.0045  0.5307
  193TRP    HD1 2563   3.238   2.537   9.259 -1.6556  0.9899  0.5775
  193TRP    NE1 2564   3.089   2.490   9.108  0.4245  0.6974  0.1277
  193TRP    HE1 2565   3.031   2.567   9.123  0.3550  0.5945  0.3850
  193TRP    CE2 2566   3.064   2.378   9.032  0.2643  0.5473  0.4005
  193TRP    CD2 2567   3.148   2.278   9.079 -0.7342 -0.3951  0.2156
  193TRP    CE3 2568   3.153   2.154   9.023 -0.5828 -0.3781  0.1922
  193TRP    HE3 2569   3.223   2.083   9.064 -0.4429 -0.1744  0.3093
  193TRP    CZ3 2570   3.070   2.128   8.917  0.0319  0.0629 -0.3998
  193TRP    HZ3 2571   3.082   2.039   8.856  1.5679  1.0153 -1.5863
  193TRP    CZ2 2572   2.971   2.349   8.937  0.8068 -0.1367  0.0736
  193TRP    HZ2 2573   2.904   2.427   8.906 -0.7420 -0.8708  1.4203
  193TRP    CH2 2574   2.979   2.224   8.879 -0.2296 -0.0955 -0.1822
  193TRP    HH2 2575   2.916   2.177   8.805  1.8208 -1.5929 -1.0612
  193TRP      C 2576   3.541   2.330   9.160 -0.3574 -0.0538 -0.0621
  193TRP      O 2577   3.582   2.356   9.047  0.3402 -0.3220  0.1228
  194ASP      N 2578   3.582   2.403   9.264 -0.1408 -0.1034 -0.1124
  194ASP     HN 2579   3.556   2.378   9.357 -1.8664  1.6848 -0.0562
  194ASP     CA 2580   3.652   2.528   9.251 -0.0715 -0.1090  0.1949
  194ASP     HA 2581   3.597   2.586   9.180 -1.6243  1.6024  2.6341
  194ASP     CB 2582   3.639   2.613   9.379  0.0585  0.1539  0.0326
  194ASP    HB1 2583   3.688   2.712   9.375 -1.9445  1.2809  1.5687
  194ASP    HB2 2584   3.671   2.558   9.470  0.1870  2.4682  1.4605
  194ASP     CG 2585   3.494   2.653   9.405  0.2733  0.7774  0.2876
  194ASP    OD1 2586   3.439   2.706   9.305 -0.4765  0.1245  0.3418
  194ASP    OD2 2587   3.448   2.643   9.521 -0.6033 -0.3428 -0.1398
  194ASP      C 2588   3.794   2.514   9.207 -0.0028  0.2323  0.3086
  194ASP      O 2589   3.851   2.601   9.140  0.7031 -0.4960 -0.0415
  195THR      N 2590   3.860   2.399   9.225  0.1338  0.2958  0.2188
  195THR     HN 2591   3.815   2.327   9.278 -1.5739  0.7353 -0.5551
  195THR     CA 2592   3.997   2.379   9.189  0.1444  0.9208 -0.0934
  195THR     HA 2593   4.040   2.477   9.170 -0.0462  1.2622  1.1414
  195THR     CB 2594   4.084   2.328   9.300 -0.0818 -0.0834 -0.3747
  195THR     HB 2595   4.192   2.321   9.274  0.1465  1.0489  0.2289
  195THR    OG1 2596   4.035   2.205   9.352  0.2621 -0.1297 -0.1610
  195THR    HG1 2597   3.958   2.227   9.405  1.6398  1.9829  1.1198
  195THR    CG2 2598   4.088   2.432   9.413 -0.1155 -0.2812 -0.1904
  195THR   HG21 2599   4.156   2.408   9.498  2.2108  1.7462 -1.3353
  195THR   HG22 2600   3.986   2.451   9.452  0.2726  1.0944  0.1811
  195THR   HG23 2601   4.139   2.521   9.370  4.5999 -2.0213  1.0859
  195THR      C 2602   4.016   2.292   9.070 -0.3131 -0.3311  0.7228
  195THR      O 2603   4.125   2.257   9.025 -0.5236 -0.3639  0.2349
  196ASN      N 2604   3.908   2.267   8.994  0.4137  0.1058 -0.4811
  196ASN     HN 2605   3.827   2.312   9.030  0.7837  1.4805 -1.2890
  196ASN     CA 2606   3.903   2.191   8.873  0.2262 -0.1048 -0.3393
  196ASN     HA 2607   3.948   2.096   8.897 -2.6744 -1.3789  0.5693
  196ASN     CB 2608   3.760   2.156   8.828 -0.1183  0.0793  0.5947
  196ASN    HB1 2609   3.771   2.115   8.726 -1.2661  0.5175  0.2759
  196ASN    HB2 2610   3.702   2.249   8.808  0.0391  0.3245  1.2373
  196ASN     CG 2611   3.683   2.061   8.919 -0.4637  0.2817  0.5150
  196ASN    OD1 2612   3.716   2.040   9.035  0.1928  0.2135  0.3183
  196ASN    ND2 2613   3.571   2.019   8.855  0.2093 -0.0946 -0.4318
  196ASN   HD21 2614   3.515   1.949   8.900  0.0196 -0.3648 -1.0737
  196ASN   HD22 2615   3.549   2.047   8.761 -0.9065 -0.4836 -0.3110
  196ASN      C 2616   3.974   2.260   8.762  0.7433  0.1734  0.1657
  196ASN      O 2617   3.937   2.366   8.712 -0.7336 -0.1500  0.5271
  197GLU      N 2618   4.080   2.199   8.706  0.4571 -0.0285 -0.1524
  197GLU     HN 2619   4.121   2.124   8.758 -1.0659  0.3104  1.6593
  197GLU     CA 2620   4.147   2.223   8.581 -0.3653  0.0741 -0.5811
  197GLU     HA 2621   4.091   2.297   8.527 -1.2420 -0.3697 -0.3129
  197GLU     CB 2622   4.289   2.270   8.616 -0.5145  0.1537 -0.0650
  197GLU    HB1 2623   4.347   2.271   8.521  0.0091 -1.0255  0.2224
  197GLU    HB2 2624   4.341   2.193   8.676 -3.2168 -2.6836 -1.0902
  197GLU     CG 2625   4.291   2.402   8.694 -0.2844  0.1334 -0.0362
  197GLU    HG1 2626   4.223   2.395   8.782 -3.4473  2.3313 -2.0908
  197GLU    HG2 2627   4.247   2.486   8.637  0.6890  0.8979  0.3099
  197GLU     CD 2628   4.434   2.443   8.725 -0.0743 -0.3531 -0.3332
  197GLU    OE1 2629   4.507   2.366   8.792 -0.1135 -0.0363  0.0763
  197GLU    OE2 2630   4.469   2.555   8.678 -0.2987 -0.1936 -0.1248
  197GLU      C 2631   4.151   2.098   8.499 -0.6270 -0.4300  0.1586
  197GLU      O 2632   4.186   1.993   8.553 -0.1333 -0.1386  0.4197
  198CYS      N 2633   4.125   2.115   8.369 -0.3199 -0.2273  0.1218
  198CYS     HN 2634   4.088   2.201   8.334  0.6675 -0.6476 -2.1511
  198CYS     CA 2635   4.154   2.019   8.266 -0.1265  0.5670 -0.5758
  198CYS     HA 2636   4.128   1.922   8.304 -1.5269  0.4971 -1.6607
  198CYS     CB 2637   4.058   2.039   8.148 -0.9406  0.1646  0.0114
  198CYS    HB1 2638   4.059   2.148   8.125 -1.4218  0.3942  1.0121
  198CYS    HB2 2639   3.954   2.026   8.184 -0.8429  3.3063  1.8404
  198CYS     SG 2640   4.083   1.947   7.993 -0.2271 -0.0156  0.2300
  198CYS      C 2641   4.297   2.019   8.223 -0.0393  0.1068 -0.2939
  198CYS      O 2642   4.349   2.122   8.180 -0.4297  0.3189 -0.2671
  199ARG      N 2643   4.371   1.908   8.241 -0.4461 -0.1356 -0.0954
  199ARG     HN 2644   4.320   1.824   8.251 -0.7488  0.1065  0.4524
  199ARG     CA 2645   4.513   1.908   8.222 -0.4313  0.2303 -0.0043
  199ARG     HA 2646   4.544   1.951   8.128  1.1018  0.3019  0.5059
  199ARG     CB 2647   4.573   1.986   8.340  0.1058 -0.2737  0.0637
  199ARG    HB1 2648   4.537   2.090   8.329 -1.3623 -0.7885 -0.2350
  199ARG    HB2 2649   4.683   1.991   8.333  0.0417  2.1973  0.1170
  199ARG     CG 2650   4.520   1.939   8.476 -0.0637 -0.0349  0.0808
  199ARG    HG1 2651   4.504   1.829   8.482  0.2010 -0.0535  0.5158
  199ARG    HG2 2652   4.422   1.989   8.483  0.1490  0.4278 -0.1918
  199ARG     CD 2653   4.604   1.984   8.597 -0.4671  0.0862  0.3176
  199ARG    HD1 2654   4.542   1.989   8.689  1.5107  2.0076  1.6318
  199ARG    HD2 2655   4.641   2.085   8.569  1.4855 -0.8781 -0.8070
  199ARG     NE 2656   4.717   1.892   8.627 -0.3875  0.3573  0.8626
  199ARG     HE 2657   4.727   1.800   8.589  0.5467  1.0552 -0.7009
  199ARG     CZ 2658   4.843   1.927   8.667  0.1404  0.3368 -0.6877
  199ARG    NH1 2659   4.865   2.050   8.722  0.2638  0.1013 -0.2018
  199ARG   HH11 2660   4.792   2.118   8.723  1.0449  0.9573  0.8167
  199ARG   HH12 2661   4.955   2.077   8.756  0.8931  0.0206 -1.6913
  199ARG    NH2 2662   4.931   1.824   8.651 -0.6633 -0.5190  0.2271
  199ARG   HH21 2663   4.888   1.734   8.647 -2.6822  0.4189 -0.1034
  199ARG   HH22 2664   5.027   1.824   8.681 -0.9097 -1.2644  1.0564
  199ARG      C 2665   4.554   1.765   8.216 -0.0749  0.3247  0.1219
  199ARG      O 2666   4.472   1.673   8.222 -0.0008  0.2251 -0.3630
  200PRO      N 2667   4.680   1.739   8.199 -0.2513 -0.0854 -0.5898
  200PRO     CD 2668   4.777   1.818   8.125 -0.3471  0.3465 -0.2566
  200PRO    HD1 2669   4.799   1.906   8.189 -0.4798  1.0630 -1.1795
  200PRO    HD2 2670   4.735   1.851   8.028 -1.3470 -2.7507 -1.0110
  200PRO     CA 2671   4.740   1.621   8.254 -0.4825  0.1182  0.1038
  200PRO     HA 2672   4.702   1.532   8.206  0.8629  0.2737 -1.3461
  200PRO     CB 2673   4.890   1.637   8.228 -0.4349 -0.1993  0.1814
  200PRO    HB1 2674   4.943   1.540   8.213 -0.9313 -0.7901  2.0141
  200PRO    HB2 2675   4.945   1.691   8.308 -0.7856 -1.4215  1.2902
  200PRO     CG 2676   4.889   1.716   8.096 -0.2585  0.2397  0.4419
  200PRO    HG1 2677   4.985   1.767   8.077 -0.6393  0.6301 -0.4726
  200PRO    HG2 2678   4.854   1.643   8.020 -1.1604 -1.7704  2.6234
  200PRO      C 2679   4.714   1.585   8.396 -0.0174  0.6464  0.3283
  200PRO      O 2680   4.746   1.665   8.483  0.1496  0.4769  0.4237
  201THR      N 2681   4.660   1.463   8.417  0.7066  0.2510 -0.0761
  201THR     HN 2682   4.643   1.405   8.338 -0.5533  2.5825 -1.6271
  201THR     CA 2683   4.651   1.405   8.547  0.1875 -0.3056 -0.3525
  201THR     HA 2684   4.603   1.477   8.613  3.1279  0.3227  1.2836
  201THR     CB 2685   4.566   1.282   8.551 -0.2757  0.0100 -0.2973
  201THR     HB 2686   4.551   1.244   8.654  1.3896  2.3424  0.9087
  201THR    OG1 2687   4.614   1.183   8.460 -0.0589  0.0035 -0.1770
  201THR    HG1 2688   4.601   1.219   8.373 -2.6983  1.9356  0.8733
  201THR    CG2 2689   4.423   1.312   8.504 -0.4248 -0.2724 -0.0294
  201THR   HG21 2690   4.425   1.344   8.398 -2.8294 -1.9745 -0.6749
  201THR   HG22 2691   4.377   1.398   8.558 -0.4494 -0.0520 -0.3985
  201THR   HG23 2692   4.361   1.221   8.517 -1.5185  0.4320 -0.1826
  201THR      C 2693   4.776   1.378   8.624  0.0496  0.1437  0.0364
  201THR      O 2694   4.884   1.359   8.569  0.0396 -0.3185  0.1781
  202GLU      N 2695   4.771   1.367   8.758  0.4252  0.3293  0.0681
  202GLU     HN 2696   4.682   1.368   8.803  0.4566  0.8466  0.1162
  202GLU     CA 2697   4.883   1.359   8.846  0.0744  0.5712  0.5366
  202GLU     HA 2698   4.937   1.451   8.827 -1.6094  1.3497 -0.7018
  202GLU     CB 2699   4.827   1.366   8.989 -0.5425  0.0086  0.3310
  202GLU    HB1 2700   4.727   1.320   8.997 -0.7484 -0.0445 -2.0621
  202GLU    HB2 2701   4.800   1.471   9.013 -2.2042  0.0165 -1.3960
  202GLU     CG 2702   4.925   1.314   9.095  0.5340  0.3272 -0.4922
  202GLU    HG1 2703   5.030   1.337   9.066  1.3689 -1.9059  0.5617
  202GLU    HG2 2704   4.926   1.203   9.091  0.1288  0.3425 -1.2431
  202GLU     CD 2705   4.897   1.348   9.240  0.1376  0.2815 -0.5568
  202GLU    OE1 2706   4.980   1.426   9.294  0.1894 -0.3236  0.2645
  202GLU    OE2 2707   4.804   1.288   9.300  0.6576 -0.1957 -0.2228
  202GLU      C 2708   4.977   1.246   8.819 -0.5414  0.1625  0.0642
  202GLU      O 2709   5.099   1.249   8.805 -0.6047 -0.7134 -0.7502
  203PHE      N 2710   4.918   1.129   8.791 -0.4774  0.1211  0.1005
  203PHE     HN 2711   4.819   1.124   8.775 -0.3590 -3.2245 -0.3395
  203PHE     CA 2712   4.995   1.011   8.768 -0.1658  0.2856  0.2990
  203PHE     HA 2713   5.074   1.009   8.842 -0.8640 -2.4154  1.0899
  203PHE     CB 2714   4.911   0.885   8.793  0.2000  0.0561  0.3795
  203PHE    HB1 2715   4.833   0.866   8.716 -0.5826 -0.2069  1.2207
  203PHE    HB2 2716   4.861   0.892   8.892  1.0978 -2.1402  1.0712
  203PHE     CG 2717   4.993   0.761   8.808  0.0499 -0.0491  0.3391
  203PHE    CD1 2718   5.078   0.752   8.916  0.4696  0.3382  0.0492
  203PHE    HD1 2719   5.080   0.834   8.985  1.2316  0.5111 -0.1745
  203PHE    CE1 2720   5.167   0.648   8.927 -0.2777 -0.2891  0.3275
  203PHE    HE1 2721   5.244   0.644   9.003 -0.9722 -2.8381  0.9879
  203PHE     CZ 2722   5.165   0.546   8.835 -0.1616  0.1794 -0.2003
  203PHE     HZ 2723   5.232   0.462   8.838 -1.6299 -1.0120  0.3056
  203PHE    CD2 2724   4.982   0.653   8.724 -0.1970  0.2133  0.0330
  203PHE    HD2 2725   4.904   0.651   8.649 -1.4252  2.1404  1.1879
  203PHE    CE2 2726   5.064   0.545   8.741 -0.4038  0.0595  0.0592
  203PHE    HE2 2727   5.064   0.459   8.674 -3.6821  0.0893 -0.1391
  203PHE      C 2728   5.052   1.004   8.631 -0.4142 -0.3011  0.2264
  203PHE      O 2729   5.150   0.937   8.599  0.3666  0.6538  0.5820
  204ALA      N 2730   4.997   1.085   8.538 -0.0506 -0.0777  0.2078
  204ALA     HN 2731   4.921   1.139   8.575 -1.0185 -1.5484  0.4395
  204ALA     CA 2732   5.056   1.110   8.410  0.1546 -0.1739  0.2822
  204ALA     HA 2733   5.075   1.017   8.359  1.3171  1.1390 -1.7956
  204ALA     CB 2734   4.955   1.170   8.311  0.2559 -0.6332 -0.0985
  204ALA    HB1 2735   4.852   1.128   8.315 -0.9882  2.3407  1.9203
  204ALA    HB2 2736   4.998   1.160   8.208  0.3245  1.0206 -0.2487
  204ALA    HB3 2737   4.939   1.279   8.323 -0.3767 -0.7437  0.0719
  204ALA      C 2738   5.191   1.173   8.415  0.2286 -0.3450  0.4870
  204ALA      O 2739   5.284   1.123   8.352  0.0950 -0.0838  0.0729
  205VAL      N 2740   5.203   1.279   8.497  0.1237  0.0773 -0.0380
  205VAL     HN 2741   5.125   1.325   8.539  1.0189 -0.4171  2.2953
  205VAL     CA 2742   5.328   1.342   8.527  0.2581 -0.0365 -0.3500
  205VAL     HA 2743   5.364   1.372   8.430  2.2580 -0.8858  0.0685
  205VAL     CB 2744   5.306   1.466   8.608 -0.1664 -0.1149 -0.3405
  205VAL     HB 2745   5.268   1.448   8.710 -1.6274  1.9830 -0.4420
  205VAL    CG1 2746   5.437   1.546   8.612 -0.6155  0.6171 -0.0933
  205VAL   HG11 2747   5.419   1.655   8.625  0.0675  0.5905  1.2825
  205VAL   HG12 2748   5.493   1.535   8.517  2.2030  0.8785  1.4176
  205VAL   HG13 2749   5.498   1.495   8.690 -1.4640  0.3253  0.3950
  205VAL    CG2 2750   5.201   1.559   8.544 -0.2598  0.4391  0.5984
  205VAL   HG21 2751   5.191   1.655   8.600  2.9514  1.0823  0.2894
  205VAL   HG22 2752   5.099   1.517   8.541 -0.1998  0.0823  2.4632
  205VAL   HG23 2753   5.238   1.592   8.444  3.9039  0.0436  1.7839
  205VAL      C 2754   5.423   1.245   8.589  0.2506  0.3903  0.3457
  205VAL      O 2755   5.523   1.198   8.535 -0.1012  0.5544 -0.4696
  206ARG      N 2756   5.384   1.199   8.709  0.1624  0.1239  0.2161
  206ARG     HN 2757   5.290   1.212   8.740 -0.4188 -0.4743 -1.2195
  206ARG     CA 2758   5.465   1.119   8.796  0.4576  0.4087  0.2052
  206ARG     HA 2759   5.552   1.182   8.807 -1.3725  2.7910  2.0737
  206ARG     CB 2760   5.393   1.094   8.930  0.5586  0.1128  0.2052
  206ARG    HB1 2761   5.441   1.021   8.998 -1.6819 -0.9844  0.6986
  206ARG    HB2 2762   5.298   1.041   8.910  1.9319 -1.9365 -1.2718
  206ARG     CG 2763   5.371   1.217   9.018 -0.2430  0.2769 -0.2149
  206ARG    HG1 2764   5.317   1.195   9.112  0.2142  1.7939  0.4307
  206ARG    HG2 2765   5.291   1.272   8.963 -1.8353 -1.9358 -0.2532
  206ARG     CD 2766   5.497   1.302   9.036  0.1976 -0.3952 -0.1342
  206ARG    HD1 2767   5.526   1.335   8.934 -1.7719  0.1944 -0.5430
  206ARG    HD2 2768   5.577   1.243   9.086 -0.1387 -0.6487  0.1137
  206ARG     NE 2769   5.461   1.423   9.115  0.4089  0.0139 -0.6599
  206ARG     HE 2770   5.371   1.466   9.112  0.5454  0.6712  2.0021
  206ARG     CZ 2771   5.555   1.488   9.190 -0.0004 -0.4629  0.2854
  206ARG    NH1 2772   5.687   1.453   9.189  0.0910 -0.1284  0.5933
  206ARG   HH11 2773   5.726   1.421   9.103 -2.3345  1.6288 -1.3025
  206ARG   HH12 2774   5.755   1.502   9.244  2.7970 -0.9517 -1.7425
  206ARG    NH2 2775   5.515   1.576   9.285  0.5678 -0.0373  0.1383
  206ARG   HH21 2776   5.418   1.599   9.286  0.8212  1.1009  0.9287
  206ARG   HH22 2777   5.578   1.618   9.351 -0.0269  0.9743  0.0952
  206ARG      C 2778   5.508   0.989   8.737 -0.5998  0.0292  0.2447
  206ARG      O 2779   5.618   0.941   8.767 -0.3772  0.1490 -0.3744
  207SER      N 2780   5.428   0.913   8.660 -0.2011  0.0739 -0.2178
  207SER     HN 2781   5.336   0.945   8.641 -0.5202  0.8267  2.2290
  207SER     CA 2782   5.470   0.790   8.601  0.2650  0.1048  0.0407
  207SER     HA 2783   5.504   0.727   8.681  0.7272 -0.4889 -0.6068
  207SER     CB 2784   5.360   0.709   8.530  0.2417  0.3596 -0.2200
  207SER    HB1 2785   5.281   0.667   8.596  0.6871  2.1408  1.5635
  207SER    HB2 2786   5.408   0.616   8.492 -0.6060 -1.2030  2.2833
  207SER     OG 2787   5.300   0.793   8.433 -0.2873 -0.1073 -0.3012
  207SER    HG1 2788   5.242   0.856   8.476 -0.2136  0.9927 -1.7441
  207SER      C 2789   5.576   0.800   8.496  0.1689 -0.0615 -0.0714
  207SER      O 2790   5.664   0.714   8.492  0.2151 -0.0262  0.1660
  208GLY      N 2791   5.575   0.903   8.410 -0.3088 -0.3416 -0.4131
  208GLY     HN 2792   5.505   0.972   8.424  1.5739  1.1618  2.6771
  208GLY     CA 2793   5.660   0.921   8.296  0.1376 -0.2124 -0.0642
  208GLY    HA1 2794   5.736   0.845   8.289  0.2975 -0.0571 -0.0118
  208GLY    HA2 2795   5.707   1.018   8.296 -0.6236  0.2002  1.8720
  208GLY      C 2796   5.583   0.912   8.168  0.1150 -0.4996 -0.0323
  208GLY      O 2797   5.630   0.956   8.063  0.0224 -0.3222 -0.0006
  209LEU      N 2798   5.456   0.872   8.182  0.1109 -0.2737  0.6619
  209LEU     HN 2799   5.430   0.842   8.273  2.4174  1.2035  1.8850
  209LEU     CA 2800   5.364   0.851   8.074  0.6502 -0.2701  0.1997
  209LEU     HA 2801   5.394   0.771   8.008  0.8536  1.0402 -1.3610
  209LEU     CB 2802   5.224   0.807   8.120  0.2453  0.5963 -0.1802
  209LEU    HB1 2803   5.189   0.878   8.198  0.5969 -0.1856  0.7126
  209LEU    HB2 2804   5.233   0.719   8.187  2.6685  1.5723  0.9148
  209LEU     CG 2805   5.123   0.797   8.005  0.2149  0.3442 -0.1312
  209LEU     HG 2806   5.117   0.897   7.957 -0.9408  1.4419  2.1446
  209LEU    CD1 2807   5.140   0.700   7.887 -0.2226  0.6759 -0.4740
  209LEU   HD11 2808   5.146   0.594   7.920 -1.7624  0.6207 -0.3030
  209LEU   HD12 2809   5.230   0.728   7.828 -1.2917  2.1568 -1.4812
  209LEU   HD13 2810   5.059   0.722   7.814  1.1009  0.3509 -2.1059
  209LEU    CD2 2811   4.987   0.764   8.070  0.1957  0.2048 -0.2403
  209LEU   HD21 2812   4.910   0.761   7.990 -0.3076  0.2920  0.2352
  209LEU   HD22 2813   4.959   0.833   8.152  0.0033  1.2899 -1.1982
  209LEU   HD23 2814   4.980   0.665   8.121 -1.8681  0.0624 -0.7502
  209LEU      C 2815   5.354   0.969   7.983  0.6070 -0.5128 -0.1109
  209LEU      O 2816   5.360   0.952   7.861  0.2775 -0.4696 -0.1342
  210LEU      N 2817   5.339   1.089   8.041 -0.1868 -0.4684 -0.3916
  210LEU     HN 2818   5.349   1.096   8.140 -3.0163 -1.8910  0.1054
  210LEU     CA 2819   5.342   1.215   7.973 -0.0249 -0.1217  0.2491
  210LEU     HA 2820   5.259   1.210   7.904 -0.2696  0.3667  0.4980
  210LEU     CB 2821   5.309   1.328   8.071  0.6813 -0.1870  0.5660
  210LEU    HB1 2822   5.384   1.312   8.152 -1.1225 -2.5410  1.8941
  210LEU    HB2 2823   5.204   1.325   8.106  0.4262 -0.1627 -0.1951
  210LEU     CG 2824   5.329   1.474   8.026 -0.2090 -0.2043  0.0977
  210LEU     HG 2825   5.434   1.482   7.988 -0.6530 -2.0602 -1.7511
  210LEU    CD1 2826   5.236   1.498   7.905  0.1669 -0.3089 -0.2159
  210LEU   HD11 2827   5.246   1.598   7.858  0.5648  0.3788  1.2690
  210LEU   HD12 2828   5.131   1.489   7.940  0.4435  0.3908  0.8643
  210LEU   HD13 2829   5.259   1.422   7.828 -2.4480 -0.5999 -0.7852
  210LEU    CD2 2830   5.297   1.573   8.139  0.5893  0.1308  0.0395
  210LEU   HD21 2831   5.192   1.557   8.173  0.7228  1.5527  1.2202
  210LEU   HD22 2832   5.318   1.676   8.104 -1.4640 -0.3027 -2.9106
  210LEU   HD23 2833   5.365   1.551   8.224 -0.9071 -2.0260  0.7891
  210LEU      C 2834   5.466   1.244   7.897 -0.0197 -0.6482  0.0478
  210LEU      O 2835   5.465   1.279   7.779 -0.3495  0.3572  0.3403
  211THR      N 2836   5.580   1.215   7.961  0.1170  0.2477  0.2300
  211THR     HN 2837   5.581   1.171   8.051  1.1304 -3.3337 -1.3562
  211THR     CA 2838   5.707   1.231   7.896 -0.0140 -0.2549 -0.1513
  211THR     HA 2839   5.712   1.331   7.858 -0.6386  0.2307  0.9860
  211THR     CB 2840   5.824   1.215   7.988  0.2707  0.5366 -0.3753
  211THR     HB 2841   5.828   1.110   8.024  1.6580  0.8345  0.3964
  211THR    OG1 2842   5.812   1.312   8.090 -0.6599  0.0569 -0.0198
  211THR    HG1 2843   5.741   1.282   8.148  0.3520 -2.3302  0.0889
  211THR    CG2 2844   5.959   1.251   7.924  0.9219 -0.3714  0.4560
  211THR   HG21 2845   5.980   1.176   7.845  1.1050  1.2855 -1.1515
  211THR   HG22 2846   6.038   1.251   8.003 -0.3024  2.3416  1.8217
  211THR   HG23 2847   5.965   1.356   7.887 -1.4383  0.1561  1.4384
  211THR      C 2848   5.725   1.140   7.779 -0.6151  0.0932 -0.5206
  211THR      O 2849   5.772   1.177   7.672  0.2327  0.7593  0.0633
  212VAL      N 2850   5.678   1.015   7.790  0.4368 -0.2307  0.4885
  212VAL     HN 2851   5.628   0.994   7.874  0.1143  0.2085  0.4080
  212VAL     CA 2852   5.673   0.922   7.681 -0.2819  0.3144  0.0499
  212VAL     HA 2853   5.771   0.915   7.637 -0.7389 -0.1924 -0.9170
  212VAL     CB 2854   5.631   0.783   7.718 -0.0290  0.2114 -0.0506
  212VAL     HB 2855   5.524   0.785   7.748  0.0707 -2.4200  0.7618
  212VAL    CG1 2856   5.630   0.685   7.600  0.5407  0.1099  0.0255
  212VAL   HG11 2857   5.535   0.693   7.542  0.8693 -0.9215 -0.6877
  212VAL   HG12 2858   5.626   0.580   7.634 -0.2093 -0.3697 -1.4272
  212VAL   HG13 2859   5.716   0.677   7.530  0.5839  0.6351  0.0152
  212VAL    CG2 2860   5.722   0.737   7.833  0.1807  0.9170  0.0749
  212VAL   HG21 2861   5.729   0.626   7.826  1.6659  1.0003 -0.0811
  212VAL   HG22 2862   5.676   0.767   7.930 -0.4579  0.8814 -0.2106
  212VAL   HG23 2863   5.822   0.785   7.833  0.3862  0.5338  1.5019
  212VAL      C 2864   5.592   0.971   7.566  0.1898  0.8758 -0.0496
  212VAL      O 2865   5.631   0.967   7.449 -0.2681 -0.2977 -0.1772
  213MET      N 2866   5.468   1.018   7.589 -0.2338 -0.3129  0.1797
  213MET     HN 2867   5.439   1.011   7.684  0.7399  0.2870  0.5357
  213MET     CA 2868   5.387   1.079   7.488  0.0361 -0.5548 -0.1842
  213MET     HA 2869   5.394   1.015   7.401 -1.9462 -1.5833  0.3507
  213MET     CB 2870   5.244   1.112   7.533  0.1684  0.3692 -0.4258
  213MET    HB1 2871   5.213   1.184   7.455 -0.7073  0.9055  0.3868
  213MET    HB2 2872   5.249   1.153   7.637  0.0780  1.9152 -1.0064
  213MET     CG 2873   5.150   0.991   7.531  0.0887  0.4204 -0.0027
  213MET    HG1 2874   5.048   1.030   7.552  0.0737  0.2429  0.2502
  213MET    HG2 2875   5.168   0.928   7.621  1.6858  1.7194  0.6411
  213MET     SD 2876   5.159   0.898   7.375 -0.0174 -0.0669  0.2821
  213MET     CE 2877   5.126   1.022   7.247  0.3536 -0.1181  0.1330
  213MET    HE1 2878   5.026   1.066   7.271 -0.0412 -0.0950 -1.4316
  213MET    HE2 2879   5.122   0.969   7.149 -1.3479  1.6717 -0.8392
  213MET    HE3 2880   5.195   1.109   7.241 -0.4366  0.5518  0.5428
  213MET      C 2881   5.444   1.204   7.431 -0.5463  0.0499  0.5344
  213MET      O 2882   5.430   1.232   7.312  0.1996 -0.0606  0.4150
  214VAL      N 2883   5.520   1.282   7.510 -0.1133 -0.4151  0.5838
  214VAL     HN 2884   5.529   1.263   7.608  2.4579 -1.1435  0.2817
  214VAL     CA 2885   5.594   1.399   7.475 -0.2633 -0.5768 -0.2800
  214VAL     HA 2886   5.522   1.456   7.419  0.2804  1.3654  0.9045
  214VAL     CB 2887   5.632   1.483   7.593 -0.1587 -0.5254 -0.3495
  214VAL     HB 2888   5.649   1.421   7.684 -0.0096  0.9481  0.6512
  214VAL    CG1 2889   5.758   1.569   7.577 -0.0831 -0.7490 -0.9746
  214VAL   HG11 2890   5.781   1.626   7.669  3.3834 -1.1125 -1.4874
  214VAL   HG12 2891   5.725   1.635   7.494 -2.4031  0.3647  0.7104
  214VAL   HG13 2892   5.850   1.509   7.559  0.4189 -0.1408 -0.4642
  214VAL    CG2 2893   5.509   1.570   7.624  0.3842  0.2569 -0.3792
  214VAL   HG21 2894   5.413   1.516   7.637  1.2112 -1.5626 -1.4316
  214VAL   HG22 2895   5.498   1.649   7.546 -2.7094  0.2364 -0.0841
  214VAL   HG23 2896   5.531   1.630   7.715  2.2120  0.6448 -1.0371
  214VAL      C 2897   5.704   1.371   7.377 -0.0320  0.1363 -0.2273
  214VAL      O 2898   5.721   1.443   7.279  0.1049  0.0649 -0.2552
  215TRP      N 2899   5.783   1.264   7.395 -0.0218  0.0498 -0.7781
  215TRP     HN 2900   5.771   1.224   7.485 -1.6058  2.6574  0.2868
  215TRP     CA 2901   5.862   1.200   7.295  0.8570  0.1869 -0.1774
  215TRP     HA 2902   5.930   1.273   7.255  1.1587  0.1530  0.2612
  215TRP     CB 2903   5.945   1.079   7.342 -0.1357 -0.6614 -0.5630
  215TRP    HB1 2904   5.996   1.033   7.254 -0.0738  0.4249 -1.1152
  215TRP    HB2 2905   5.880   1.001   7.386 -1.6718  0.4395 -0.8156
  215TRP     CG 2906   6.059   1.114   7.433 -0.2427 -0.1820 -0.6090
  215TRP    CD1 2907   6.078   1.080   7.564 -0.0179 -0.0943 -0.6198
  215TRP    HD1 2908   6.011   1.025   7.628  0.1862 -0.5815 -0.8194
  215TRP    NE1 2909   6.207   1.111   7.597 -0.0857 -0.0308 -0.4130
  215TRP    HE1 2910   6.266   1.115   7.675  3.8025 -0.2910 -3.0322
  215TRP    CE2 2911   6.273   1.163   7.489  0.0667 -0.2883 -0.4470
  215TRP    CD2 2912   6.179   1.177   7.388 -0.4468  0.7745  0.1526
  215TRP    CE3 2913   6.219   1.220   7.265 -0.1182 -0.3579 -0.1562
  215TRP    HE3 2914   6.156   1.205   7.179 -2.0931  0.7598  0.9988
  215TRP    CZ3 2915   6.351   1.257   7.255 -0.2265  0.1306  0.1551
  215TRP    HZ3 2916   6.402   1.281   7.163  1.1574  1.5969  1.2649
  215TRP    CZ2 2917   6.400   1.210   7.479  0.0642 -0.1743  0.0567
  215TRP    HZ2 2918   6.473   1.212   7.559  1.1356  0.3221 -0.9073
  215TRP    CH2 2919   6.444   1.249   7.355 -0.1778  0.3270  0.1257
  215TRP    HH2 2920   6.550   1.268   7.341 -0.0307 -1.9142 -2.8307
  215TRP      C 2921   5.786   1.166   7.172  0.1710 -0.0160  0.2999
  215TRP      O 2922   5.828   1.218   7.069 -0.1407 -0.3788 -0.0190
  216VAL      N 2923   5.674   1.090   7.172  0.2408 -0.1199  0.0630
  216VAL     HN 2924   5.641   1.046   7.255  1.0358 -1.6508 -0.3852
  216VAL     CA 2925   5.606   1.045   7.055  0.2878 -0.1997  0.0654
  216VAL     HA 2926   5.677   0.988   6.997 -0.4148  0.4241 -1.4599
  216VAL     CB 2927   5.481   0.964   7.076  0.1950 -0.0571  0.0613
  216VAL     HB 2928   5.417   1.013   7.152  0.2108  0.5907 -0.3273
  216VAL    CG1 2929   5.399   0.936   6.949  0.1523 -0.2466  0.1308
  216VAL   HG11 2930   5.326   0.856   6.971  1.2848 -1.1274  0.8007
  216VAL   HG12 2931   5.477   0.893   6.883 -0.6259 -3.8511  1.3382
  216VAL   HG13 2932   5.350   1.028   6.909 -3.2424 -1.5083  1.0369
  216VAL    CG2 2933   5.530   0.837   7.147 -0.5795 -0.6424 -0.4302
  216VAL   HG21 2934   5.447   0.783   7.197 -1.3469  0.2265 -0.7479
  216VAL   HG22 2935   5.591   0.868   7.235 -2.1003  1.5687 -0.0702
  216VAL   HG23 2936   5.591   0.768   7.085  2.4987 -0.1879  1.8281
  216VAL      C 2937   5.565   1.159   6.968  0.1816 -0.0513  0.3091
  216VAL      O 2938   5.584   1.166   6.847 -1.0977 -0.2750  0.0805
  217SER      N 2939   5.493   1.254   7.029  0.2197  0.2912 -0.1772
  217SER     HN 2940   5.458   1.246   7.122  0.8897  0.5861  0.1053
  217SER     CA 2941   5.448   1.374   6.963 -0.4051 -0.2089 -0.6779
  217SER     HA 2942   5.406   1.345   6.868 -0.0082  3.6663 -2.1986
  217SER     CB 2943   5.342   1.449   7.045  0.2451  0.2696 -0.2681
  217SER    HB1 2944   5.247   1.395   7.060  0.2387  0.3053 -0.1740
  217SER    HB2 2945   5.324   1.550   7.001 -1.4907 -0.0278 -0.2888
  217SER     OG 2946   5.393   1.481   7.174 -0.1805 -0.3606  0.0603
  217SER    HG1 2947   5.412   1.398   7.219  1.2731 -0.7073 -1.0756
  217SER      C 2948   5.560   1.463   6.922 -0.1901 -0.1527  0.0047
  217SER      O 2949   5.564   1.516   6.811 -0.4623  0.3169  0.2135
  218SER      N 2950   5.668   1.475   7.001  0.1648 -0.0385 -0.4931
  218SER     HN 2951   5.671   1.450   7.097 -1.8688  2.9561  0.4971
  218SER     CA 2952   5.784   1.548   6.959  0.1471  0.3142  0.0704
  218SER     HA 2953   5.749   1.647   6.934  0.2314  0.5082  0.6983
  218SER     CB 2954   5.888   1.574   7.070  0.0152 -0.1757  0.3132
  218SER    HB1 2955   5.961   1.646   7.026  0.4354 -0.3374  0.7324
  218SER    HB2 2956   5.928   1.475   7.102 -1.7345 -1.1039 -0.2018
  218SER     OG 2957   5.831   1.648   7.176 -0.3566 -0.0272  0.0148
  218SER    HG1 2958   5.798   1.584   7.240  0.7582 -1.2609 -0.6062
  218SER      C 2959   5.858   1.503   6.839 -0.0101 -0.1216  0.1338
  218SER      O 2960   5.875   1.579   6.743 -0.2636 -0.0714  0.1284
  219ILE      N 2961   5.870   1.370   6.823  0.0522 -0.0655 -0.3114
  219ILE     HN 2962   5.846   1.307   6.897 -2.7553 -0.6309 -1.5731
  219ILE     CA 2963   5.916   1.298   6.708 -0.3793 -0.1780 -0.4142
  219ILE     HA 2964   6.002   1.350   6.670  1.2991 -1.6985  1.0908
  219ILE     CB 2965   5.960   1.156   6.732  0.2501  0.0768 -0.0426
  219ILE     HB 2966   5.877   1.104   6.785  0.3277  0.4425  0.4467
  219ILE    CG2 2967   5.991   1.085   6.599  0.1587  0.9863 -0.5583
  219ILE   HG21 2968   6.087   1.125   6.560  0.6791 -0.9867 -1.4427
  219ILE   HG22 2969   5.911   1.089   6.523 -1.3908 -0.9487  0.8773
  219ILE   HG23 2970   6.007   0.981   6.634  0.1446  1.6793  1.6740
  219ILE    CG1 2971   6.085   1.159   6.821  0.4457  0.3362 -0.3242
  219ILE   HG11 2972   6.050   1.198   6.918 -0.5261 -1.0134 -0.1099
  219ILE   HG12 2973   6.155   1.236   6.780  0.4393  0.1262 -0.7368
  219ILE     CD 2974   6.154   1.024   6.845  0.2277  0.2041 -0.4434
  219ILE    HD1 2975   6.074   0.952   6.873  0.6429 -0.1197 -0.0929
  219ILE    HD2 2976   6.229   1.034   6.925  1.4467  0.3428 -1.5717
  219ILE    HD3 2977   6.213   0.985   6.760  2.0715 -1.4519  1.5025
  219ILE      C 2978   5.813   1.306   6.600 -0.3731  0.0057 -0.4055
  219ILE      O 2979   5.852   1.314   6.484 -0.4323  0.6227 -0.3843
  220PHE      N 2980   5.682   1.314   6.626 -0.1467  0.3690  0.7011
  220PHE     HN 2981   5.653   1.312   6.721  0.3717 -3.0841  0.9091
  220PHE     CA 2982   5.583   1.343   6.526  0.2853  0.4726  0.2961
  220PHE     HA 2983   5.597   1.273   6.445  1.9212  0.9993  0.0965
  220PHE     CB 2984   5.436   1.315   6.562  0.4456 -0.3636  0.3208
  220PHE    HB1 2985   5.376   1.332   6.469  0.5907 -0.2064  0.2557
  220PHE    HB2 2986   5.391   1.372   6.646 -1.2738 -0.0284 -0.7684
  220PHE     CG 2987   5.394   1.174   6.585 -0.0887 -0.1770  0.5108
  220PHE    CD1 2988   5.481   1.070   6.563 -0.5571 -0.4147 -0.2417
  220PHE    HD1 2989   5.587   1.083   6.547 -0.3346  1.2327  2.0079
  220PHE    CE1 2990   5.440   0.939   6.569  0.2401 -0.6550  0.1214
  220PHE    HE1 2991   5.515   0.865   6.544  2.2575  0.9673  1.1537
  220PHE     CZ 2992   5.308   0.910   6.596  0.1843 -0.1955  0.3386
  220PHE     HZ 2993   5.270   0.810   6.588 -0.9172  0.2247  0.1182
  220PHE    CD2 2994   5.261   1.150   6.613 -0.1462  0.0463  0.4295
  220PHE    HD2 2995   5.187   1.227   6.622 -0.7867 -0.5804  0.6282
  220PHE    CE2 2996   5.227   1.017   6.625  0.1247 -0.0871 -0.2057
  220PHE    HE2 2997   5.121   1.003   6.641  0.6855 -2.1191  2.3011
  220PHE      C 2998   5.602   1.476   6.462  0.0885  0.4913  0.2747
  220PHE      O 2999   5.599   1.502   6.342 -0.1568 -0.6289  0.0248
  221PHE      N 3000   5.625   1.575   6.550  0.2434  0.5366  0.1838
  221PHE     HN 3001   5.610   1.561   6.647  1.3626 -1.2131  0.1343
  221PHE     CA 3002   5.652   1.708   6.504  0.2195  0.6026  0.3620
  221PHE     HA 3003   5.579   1.738   6.431 -0.9089  0.8414  1.5510
  221PHE     CB 3004   5.634   1.814   6.614  0.1118  0.4242  0.5183
  221PHE    HB1 3005   5.667   1.916   6.582 -0.5048  0.9057  1.3729
  221PHE    HB2 3006   5.703   1.788   6.697 -1.3590 -0.8932  1.3715
  221PHE     CG 3007   5.498   1.822   6.674 -0.1263  0.4356 -0.0196
  221PHE    CD1 3008   5.477   1.808   6.809 -0.4372 -0.4098 -0.1483
  221PHE    HD1 3009   5.564   1.799   6.872 -1.5423  0.9543  1.6876
  221PHE    CE1 3010   5.348   1.803   6.858 -0.3043  0.2311  0.2742
  221PHE    HE1 3011   5.342   1.791   6.965  0.2124  3.0237  0.7175
  221PHE     CZ 3012   5.241   1.813   6.772 -0.0054 -0.3016 -0.1671
  221PHE     HZ 3013   5.140   1.803   6.807 -0.5680  0.4013 -1.5072
  221PHE    CD2 3014   5.391   1.839   6.589 -0.2086 -0.8583 -0.2014
  221PHE    HD2 3015   5.415   1.855   6.485  0.5773 -2.1214 -0.2242
  221PHE    CE2 3016   5.262   1.830   6.637 -0.2956  0.5639 -0.1111
  221PHE    HE2 3017   5.182   1.845   6.567  0.9316  1.3931 -1.3784
  221PHE      C 3018   5.782   1.730   6.435  0.0194 -0.1249 -0.2547
  221PHE      O 3019   5.797   1.829   6.364 -0.5818  0.1344 -0.0156
  222PHE      N 3020   5.881   1.639   6.452  0.3050  0.1903 -0.2261
  222PHE     HN 3021   5.853   1.573   6.520  1.1746  0.4067  0.3483
  222PHE     CA 3022   6.003   1.632   6.377  0.2553 -0.6109 -0.2388
  222PHE     HA 3023   6.038   1.734   6.374  0.7315 -0.7272  0.7884
  222PHE     CB 3024   6.088   1.533   6.458  0.1349 -0.3117  0.2610
  222PHE    HB1 3025   6.042   1.432   6.445 -1.1023  0.4957 -2.2417
  222PHE    HB2 3026   6.099   1.566   6.563 -2.3325  1.8902 -0.0677
  222PHE     CG 3027   6.226   1.534   6.402 -0.1500  0.1190 -0.4371
  222PHE    CD1 3028   6.293   1.650   6.370  0.4522  0.1620  0.9250
  222PHE    HD1 3029   6.253   1.750   6.384  1.7432  1.4218 -3.0512
  222PHE    CE1 3030   6.423   1.650   6.326 -0.1102  0.2644 -0.8169
  222PHE    HE1 3031   6.471   1.745   6.306 -0.6666  0.7347  0.0395
  222PHE     CZ 3032   6.486   1.528   6.319 -0.2720  0.0983  0.3707
  222PHE     HZ 3033   6.584   1.513   6.274 -0.2921  1.4687 -0.1874
  222PHE    CD2 3034   6.297   1.417   6.399  0.4072  0.4285  0.3577
  222PHE    HD2 3035   6.231   1.336   6.426 -1.0346  0.8736 -1.5805
  222PHE    CE2 3036   6.427   1.409   6.353  0.1797 -0.2939 -0.1878
  222PHE    HE2 3037   6.477   1.314   6.351  0.1820 -0.3162  0.5543
  222PHE      C 3038   5.984   1.588   6.237 -0.6915  0.4940 -0.4743
  222PHE      O 3039   6.058   1.635   6.151 -0.1930 -0.0099 -0.3263
  223LEU      N 3040   5.890   1.496   6.207 -0.5300  0.0000  0.4932
  223LEU     HN 3041   5.830   1.456   6.275  0.8611  0.4454  2.0398
  223LEU     CA 3042   5.879   1.439   6.076 -0.5209  0.1185  0.4397
  223LEU     HA 3043   5.978   1.408   6.048 -0.1105  3.1631 -1.9524
  223LEU     CB 3044   5.789   1.314   6.075 -0.1551 -0.1444  0.4120
  223LEU    HB1 3045   5.796   1.267   5.974 -1.5165  3.3951 -1.4910
  223LEU    HB2 3046   5.682   1.343   6.085 -0.7121 -1.7887 -0.3645
  223LEU     CG 3047   5.829   1.204   6.175  0.4620  0.0433  0.3744
  223LEU     HG 3048   5.783   1.229   6.273  0.3735  2.1989 -0.1752
  223LEU    CD1 3049   5.778   1.069   6.122  0.1636  0.2955  0.0166
  223LEU   HD11 3050   5.796   0.979   6.185 -1.4624 -1.1266 -1.4362
  223LEU   HD12 3051   5.809   1.034   6.021  0.1404 -0.2788  0.2035
  223LEU   HD13 3052   5.668   1.068   6.111  0.0335  2.7836  0.4495
  223LEU    CD2 3053   5.983   1.195   6.185  0.4155 -0.6470  0.5314
  223LEU   HD21 3054   6.022   1.175   6.084 -1.1118 -0.0953 -0.2098
  223LEU   HD22 3055   6.014   1.115   6.256 -0.3162  0.2821  1.9618
  223LEU   HD23 3056   6.021   1.290   6.229 -1.1599  0.6037 -0.6506
  223LEU      C 3057   5.850   1.527   5.959  0.0483 -0.4486 -0.1355
  223LEU      O 3058   5.908   1.496   5.855 -0.2240 -0.7407 -0.2034
  224PRO      N 3059   5.764   1.624   5.958  0.1254 -0.3772  0.0788
  224PRO     CD 3060   5.664   1.653   6.060  0.0902 -0.0399 -0.0488
  224PRO    HD1 3061   5.709   1.660   6.162 -0.1230 -1.7761  0.1992
  224PRO    HD2 3062   5.589   1.571   6.066 -0.2682  0.2650 -0.3290
  224PRO     CA 3063   5.753   1.711   5.844  0.2677  0.2306  0.5246
  224PRO     HA 3064   5.745   1.663   5.748 -2.1017  1.4393  0.0227
  224PRO     CB 3065   5.621   1.785   5.869 -0.0108 -0.2124  0.3777
  224PRO    HB1 3066   5.539   1.727   5.823 -0.4118  0.8621 -0.3045
  224PRO    HB2 3067   5.617   1.879   5.810  0.2754  0.7534  1.8504
  224PRO     CG 3068   5.610   1.791   6.022 -0.4595 -0.1435  0.3422
  224PRO    HG1 3069   5.675   1.868   6.069 -0.6101  0.6838 -0.7459
  224PRO    HG2 3070   5.502   1.802   6.046 -1.3964 -0.7385 -3.1235
  224PRO      C 3071   5.866   1.806   5.827  0.4205 -0.0156  0.1589
  224PRO      O 3072   5.916   1.820   5.715  0.3585  0.0314  0.1369
  225VAL      N 3073   5.920   1.871   5.931  0.3863 -0.4906  0.4717
  225VAL     HN 3074   5.874   1.852   6.018 -1.6169  1.5608 -0.0671
  225VAL     CA 3075   6.035   1.956   5.935  0.3104 -0.3494 -0.2180
  225VAL     HA 3076   6.015   2.033   5.863 -1.9259 -0.4158  0.2700
  225VAL     CB 3077   6.056   2.007   6.075  0.5251 -0.2051 -0.3026
  225VAL     HB 3078   6.066   1.928   6.153  2.1220  0.5578  0.3136
  225VAL    CG1 3079   6.193   2.077   6.080 -0.0244  0.8310  0.4967
  225VAL   HG11 3080   6.204   2.140   5.989 -1.8942  1.1689  0.4576
  225VAL   HG12 3081   6.266   1.993   6.081 -0.2084  0.3661 -4.2068
  225VAL   HG13 3082   6.203   2.145   6.168 -0.4632 -0.4779  1.5933
  225VAL    CG2 3083   5.945   2.111   6.093  0.5708 -0.2531  0.2819
  225VAL   HG21 3084   5.972   2.170   6.183  2.1335 -2.3904  1.3022
  225VAL   HG22 3085   5.852   2.057   6.123  0.3116  0.1735  0.2579
  225VAL   HG23 3086   5.919   2.182   6.011 -0.5398  0.1072  0.9144
  225VAL      C 3087   6.157   1.883   5.889  0.3547 -0.2356 -0.2806
  225VAL      O 3088   6.233   1.943   5.813 -0.2610  0.5408 -0.3008
  226PHE      N 3089   6.179   1.757   5.929  0.2461 -0.0121  0.5002
  226PHE     HN 3090   6.123   1.713   5.999 -1.4041  1.7577  0.3852
  226PHE     CA 3091   6.286   1.678   5.876  0.2400  0.2020  0.1665
  226PHE     HA 3092   6.374   1.738   5.891  2.3035 -3.0475  2.2547
  226PHE     CB 3093   6.302   1.549   5.959  0.4485  0.1233  0.0034
  226PHE    HB1 3094   6.201   1.503   5.958  1.0002 -1.2543 -3.1184
  226PHE    HB2 3095   6.323   1.577   6.065 -0.3708 -0.4892  0.3307
  226PHE     CG 3096   6.398   1.447   5.908  0.4704  0.2910 -0.2915
  226PHE    CD1 3097   6.530   1.454   5.946  0.3336  0.3919  0.1604
  226PHE    HD1 3098   6.560   1.539   6.006  1.1528  1.5154 -1.7820
  226PHE    CE1 3099   6.630   1.387   5.880  0.0903  0.1268  0.0586
  226PHE    HE1 3100   6.734   1.391   5.908  0.2544 -2.2785  0.0050
  226PHE     CZ 3101   6.588   1.293   5.789 -0.6111 -0.0418  0.5482
  226PHE     HZ 3102   6.659   1.235   5.732 -0.6240 -1.6541  2.1068
  226PHE    CD2 3103   6.358   1.357   5.811 -0.1623  0.2524  0.0003
  226PHE    HD2 3104   6.254   1.349   5.783  0.0529  1.7690 -1.3724
  226PHE    CE2 3105   6.455   1.277   5.755 -0.4508 -0.0255 -0.1055
  226PHE    HE2 3106   6.428   1.212   5.674 -1.6821 -0.6055  0.7414
  226PHE      C 3107   6.279   1.654   5.729  0.3780  0.0653  0.1817
  226PHE      O 3108   6.373   1.666   5.652  0.6432 -0.4461  0.4232
  227CYS      N 3109   6.162   1.613   5.676  0.4382  0.0454  0.0636
  227CYS     HN 3110   6.086   1.599   5.739 -1.0974  2.7125 -1.0418
  227CYS     CA 3111   6.127   1.609   5.538  0.3999 -0.1821  0.0790
  227CYS     HA 3112   6.195   1.541   5.488  1.5080  2.2987 -2.0423
  227CYS     CB 3113   5.986   1.554   5.513  0.3602 -0.0388 -0.0172
  227CYS    HB1 3114   5.957   1.553   5.405  0.5577  0.2112 -0.0728
  227CYS    HB2 3115   5.907   1.609   5.569  0.3264  0.6623 -0.7354
  227CYS     SG 3116   5.989   1.380   5.564  0.1317  0.0657  0.3557
  227CYS    HG1 3117   5.916   1.396   5.674  0.2896 -1.7261  0.7540
  227CYS      C 3118   6.143   1.728   5.449  0.6615 -0.2218  0.0725
  227CYS      O 3119   6.213   1.712   5.349  0.5982  0.5832 -0.1010
  228LEU      N 3120   6.088   1.844   5.487 -0.1639 -0.4758 -0.3067
  228LEU     HN 3121   6.037   1.834   5.572 -1.9715 -1.6204 -1.4753
  228LEU     CA 3122   6.111   1.977   5.438 -0.1447 -0.3811 -0.0444
  228LEU     HA 3123   6.069   1.963   5.340  0.8994  1.3614 -0.7809
  228LEU     CB 3124   6.034   2.091   5.506  0.0782 -0.3847  0.2161
  228LEU    HB1 3125   6.044   2.192   5.460  0.5795  0.4646  2.0791
  228LEU    HB2 3126   6.076   2.109   5.608  1.4353  0.2628 -0.4389
  228LEU     CG 3127   5.882   2.067   5.508 -0.1285  0.8811  0.2556
  228LEU     HG 3128   5.874   1.961   5.540  0.4386  0.4679 -0.9007
  228LEU    CD1 3129   5.814   2.160   5.611  0.0801  0.4762  0.7587
  228LEU   HD11 3130   5.848   2.138   5.714 -2.0862  0.4936  1.5186
  228LEU   HD12 3131   5.708   2.128   5.602  0.5145 -0.5078 -2.2593
  228LEU   HD13 3132   5.824   2.269   5.595 -3.4331  0.7966  0.0157
  228LEU    CD2 3133   5.808   2.071   5.373 -0.0983 -0.0985  0.2035
  228LEU   HD21 3134   5.842   2.161   5.317 -0.6286  0.3554  0.5976
  228LEU   HD22 3135   5.700   2.089   5.390  0.2791  0.1376  2.7222
  228LEU   HD23 3136   5.818   1.984   5.305 -3.2235 -0.2007 -0.2455
  228LEU      C 3137   6.252   2.023   5.426 -0.3186  0.2461  0.2622
  228LEU      O 3138   6.295   2.088   5.331  0.3868 -0.0403  0.3731
  229THR      N 3139   6.329   1.989   5.531  0.1083  0.3729 -0.0029
  229THR     HN 3140   6.284   1.932   5.600 -0.7158  0.3652 -0.5262
  229THR     CA 3141   6.469   2.017   5.534  0.1936 -0.0503  0.0989
  229THR     HA 3142   6.482   2.110   5.481 -0.2635  0.7985  1.4130
  229THR     CB 3143   6.533   2.032   5.669 -0.0744  0.0577  0.2165
  229THR     HB 3144   6.545   1.934   5.719 -0.3670 -1.3354 -2.2916
  229THR    OG1 3145   6.449   2.110   5.753 -0.3857 -0.1962  0.1415
  229THR    HG1 3146   6.361   2.072   5.748 -0.0418 -0.8794 -1.6845
  229THR    CG2 3147   6.675   2.091   5.675  0.1224 -0.3870 -0.0442
  229THR   HG21 3148   6.703   2.110   5.781 -0.4434  0.4214 -0.0269
  229THR   HG22 3149   6.682   2.188   5.621  0.2998 -1.3926 -1.8913
  229THR   HG23 3150   6.749   2.025   5.625  2.6539  3.2077 -1.4688
  229THR      C 3151   6.555   1.926   5.455  0.3568  0.0135  0.2032
  229THR      O 3152   6.640   1.971   5.378  0.1978 -0.0885 -0.0324
  230VAL      N 3153   6.541   1.792   5.456 -0.2806  0.0636 -0.6409
  230VAL     HN 3154   6.483   1.736   5.515  1.1650 -1.5823 -0.6947
  230VAL     CA 3155   6.629   1.699   5.393  0.1781  0.0331  0.0302
  230VAL     HA 3156   6.724   1.747   5.376  1.1012 -0.7401  2.6060
  230VAL     CB 3157   6.635   1.576   5.478  0.3188  0.0849  0.0952
  230VAL     HB 3158   6.532   1.535   5.486  0.0290  0.8236  0.2448
  230VAL    CG1 3159   6.730   1.468   5.423  0.0979 -0.3926  0.6381
  230VAL   HG11 3160   6.723   1.385   5.496  1.5087  1.0299  2.5006
  230VAL   HG12 3161   6.833   1.509   5.418 -0.2687  0.3998 -0.7412
  230VAL   HG13 3162   6.697   1.436   5.322  1.5151  3.3942 -1.2104
  230VAL    CG2 3163   6.695   1.614   5.614 -0.0597  0.1527  0.2458
  230VAL   HG21 3164   6.799   1.655   5.616  1.4708 -3.4010  0.9110
  230VAL   HG22 3165   6.705   1.529   5.685  1.0645  2.0400  2.4876
  230VAL   HG23 3166   6.632   1.691   5.662  1.5694  2.7949 -1.5731
  230VAL      C 3167   6.582   1.657   5.258  0.4373 -0.0337 -0.0393
  230VAL      O 3168   6.661   1.649   5.164  0.0424 -0.3335 -0.3550
  231LEU      N 3169   6.452   1.624   5.242  0.2935  0.7307 -0.4797
  231LEU     HN 3170   6.381   1.640   5.310 -0.4510  0.7941 -1.2722
  231LEU     CA 3171   6.416   1.563   5.118  0.1261 -0.1738  0.0070
  231LEU     HA 3172   6.496   1.499   5.083 -0.1933 -1.3187  1.2548
  231LEU     CB 3173   6.284   1.487   5.136  0.1252 -0.3761 -0.8589
  231LEU    HB1 3174   6.252   1.449   5.036 -0.7005  3.8692 -2.4077
  231LEU    HB2 3175   6.205   1.563   5.149  0.0265 -0.4031 -1.2574
  231LEU     CG 3176   6.294   1.380   5.246  0.0749  0.1855 -0.3063
  231LEU     HG 3177   6.321   1.434   5.339  1.3305  1.4754 -1.3688
  231LEU    CD1 3178   6.161   1.304   5.261  0.2134 -0.0085 -0.0610
  231LEU   HD11 3179   6.075   1.364   5.298  0.6269  0.3462  0.3371
  231LEU   HD12 3180   6.191   1.226   5.334  0.7853  1.1592  0.9866
  231LEU   HD13 3181   6.122   1.250   5.171  0.0398  0.4159 -0.2433
  231LEU    CD2 3182   6.401   1.277   5.208 -0.0991  0.1327 -0.6585
  231LEU   HD21 3183   6.402   1.201   5.289 -0.3460 -0.9583 -1.6485
  231LEU   HD22 3184   6.506   1.315   5.202  0.1753 -0.1024  1.6219
  231LEU   HD23 3185   6.368   1.231   5.112  0.8530 -0.5706 -0.6674
  231LEU      C 3186   6.398   1.668   5.014 -0.9298 -0.4144 -0.0573
  231LEU      O 3187   6.431   1.652   4.896  0.2288 -0.3231  0.2491
  232TYR      N 3188   6.350   1.788   5.050  0.1745 -0.1001  0.3891
  232TYR     HN 3189   6.304   1.788   5.139  0.3094 -1.8201  0.4874
  232TYR     CA 3190   6.342   1.889   4.950 -0.2857 -0.3579  0.1627
  232TYR     HA 3191   6.302   1.856   4.855 -2.0683 -1.0330  1.1063
  232TYR     CB 3192   6.246   2.007   4.971 -0.1521  0.1077 -1.6858
  232TYR    HB1 3193   6.267   2.110   4.935  0.3659  0.6783  0.1445
  232TYR    HB2 3194   6.240   2.018   5.081  1.1704 -2.5917 -1.2713
  232TYR     CG 3195   6.105   1.977   4.933 -0.6507 -0.1049  0.2612
  232TYR    CD1 3196   6.032   1.873   4.986 -0.3231 -0.7820 -0.6079
  232TYR    HD1 3197   6.080   1.802   5.051 -2.2116 -2.3997 -0.8770
  232TYR    CE1 3198   5.903   1.854   4.944 -0.5905 -1.0107  0.2989
  232TYR    HE1 3199   5.852   1.772   4.993 -0.4095 -1.0491  0.4225
  232TYR     CZ 3200   5.843   1.939   4.854  0.4351 -0.1795  0.3796
  232TYR     OH 3201   5.704   1.931   4.826  0.4057 -0.1930  0.5314
  232TYR     HH 3202   5.665   1.893   4.905  0.1568  0.4550  0.7232
  232TYR    CD2 3203   6.045   2.057   4.838 -0.3971  0.1605  0.3226
  232TYR    HD2 3204   6.094   2.141   4.790 -1.0447  0.4006  0.0746
  232TYR    CE2 3205   5.914   2.043   4.800 -0.3469  0.2279  0.1225
  232TYR    HE2 3206   5.867   2.121   4.741 -2.5902 -0.3881  0.9814
  232TYR      C 3207   6.471   1.954   4.911 -0.3034  0.0274  0.7256
  232TYR      O 3208   6.476   2.021   4.808 -0.2311 -0.0765  0.6614
  233SER      N 3209   6.584   1.935   4.981  0.1779  0.0573 -0.0250
  233SER     HN 3210   6.568   1.893   5.070  0.8175  0.3421  0.2262
  233SER     CA 3211   6.715   1.969   4.937  0.2659  0.4046  0.4988
  233SER     HA 3212   6.716   2.071   4.903  0.5019  1.4035  3.2535
  233SER     CB 3213   6.820   1.969   5.050  0.0768 -0.2551  0.6804
  233SER    HB1 3214   6.917   2.000   5.005  0.2072 -0.9141  0.5029
  233SER    HB2 3215   6.841   1.867   5.089 -1.1021 -0.8521 -0.1797
  233SER     OG 3216   6.788   2.047   5.165  0.0691  0.1318  0.4201
  233SER    HG1 3217   6.708   2.008   5.202  0.0608 -0.7612 -0.5009
  233SER      C 3218   6.770   1.867   4.843 -0.5598  0.4138 -0.0007
  233SER      O 3219   6.844   1.906   4.754 -0.2820  0.1218  0.1009
  234LEU      N 3220   6.742   1.735   4.852  0.4533  0.2065  0.2066
  234LEU     HN 3221   6.689   1.717   4.934  0.5421  0.1295  0.2474
  234LEU     CA 3222   6.763   1.636   4.752  0.1675  0.4990 -0.1422
  234LEU     HA 3223   6.868   1.637   4.728  0.0366 -0.5643 -0.8065
  234LEU     CB 3224   6.729   1.496   4.804 -0.2715  0.5666 -0.2372
  234LEU    HB1 3225   6.749   1.416   4.730 -0.7811 -0.6248  0.8638
  234LEU    HB2 3226   6.621   1.491   4.829 -0.3740  1.2552 -0.5392
  234LEU     CG 3227   6.813   1.452   4.926 -0.4629  0.3973 -0.1664
  234LEU     HG 3228   6.823   1.526   5.008 -1.0118  2.4290 -1.8473
  234LEU    CD1 3229   6.755   1.325   4.992  1.0431  0.0846  0.6033
  234LEU   HD11 3230   6.803   1.288   5.085  0.5624 -2.4473 -0.0837
  234LEU   HD12 3231   6.761   1.246   4.914 -1.9246  1.4477 -1.1919
  234LEU   HD13 3232   6.650   1.323   5.028  0.5477 -1.6342 -0.7846
  234LEU    CD2 3233   6.959   1.429   4.883 -0.2827 -0.1511  0.7199
  234LEU   HD21 3234   7.019   1.397   4.971 -1.0388  0.4901  1.5016
  234LEU   HD22 3235   7.003   1.522   4.842  0.9427 -1.3773 -0.8916
  234LEU   HD23 3236   6.957   1.349   4.806  0.7012 -0.0997  0.6362
  234LEU      C 3237   6.684   1.662   4.628  0.3617  1.1785 -0.1262
  234LEU      O 3238   6.737   1.644   4.519  0.6171  0.5401  0.0986
  235ILE      N 3239   6.559   1.711   4.636 -0.2664 -0.4012 -0.0212
  235ILE     HN 3240   6.511   1.700   4.723  0.1311  1.0934  0.4079
  235ILE     CA 3241   6.484   1.774   4.532  0.1096  0.5525  0.2812
  235ILE     HA 3242   6.488   1.702   4.452 -0.3655 -0.0458  0.7847
  235ILE     CB 3243   6.341   1.797   4.570  0.1248  0.5244  0.3554
  235ILE     HB 3244   6.346   1.878   4.645  2.9505  1.5613 -0.8359
  235ILE    CG2 3245   6.269   1.862   4.450  0.6016 -0.1001 -0.2797
  235ILE   HG21 3246   6.170   1.890   4.493  0.5412 -2.0675  1.0509
  235ILE   HG22 3247   6.254   1.793   4.364 -0.7817 -1.4553  0.9554
  235ILE   HG23 3248   6.307   1.963   4.426  0.0820  0.2657  0.4080
  235ILE    CG1 3249   6.263   1.675   4.623 -0.3125  0.5588 -0.1932
  235ILE   HG11 3250   6.320   1.615   4.697  0.1077  3.0558  1.6480
  235ILE   HG12 3251   6.248   1.602   4.541 -1.0999  1.2943 -0.7139
  235ILE     CD 3252   6.122   1.698   4.675 -0.0869  0.2626  0.5699
  235ILE    HD1 3253   6.101   1.603   4.729 -2.3654 -0.2248 -1.0130
  235ILE    HD2 3254   6.057   1.707   4.585  2.1768  1.3258 -1.0480
  235ILE    HD3 3255   6.103   1.784   4.743 -3.4850 -0.9760  1.3982
  235ILE      C 3256   6.549   1.891   4.466 -0.7614  0.5786 -0.5554
  235ILE      O 3257   6.580   1.882   4.347  0.1114  0.3364 -0.3152
  236GLY      N 3258   6.593   1.994   4.540 -0.2078 -0.1833  0.1942
  236GLY     HN 3259   6.560   1.999   4.634  0.7062 -0.2510  0.5329
  236GLY     CA 3260   6.674   2.099   4.486  0.1689 -0.4716  0.1951
  236GLY    HA1 3261   6.699   2.162   4.569  1.9446 -0.5468 -0.2563
  236GLY    HA2 3262   6.620   2.143   4.403  2.4510 -0.6963 -1.5074
  236GLY      C 3263   6.800   2.061   4.417  0.0340  0.0254 -0.3299
  236GLY      O 3264   6.829   2.100   4.304  0.8068 -0.2751 -0.2433
  237ARG      N 3265   6.872   1.964   4.476 -0.2052 -0.3875 -0.7115
  237ARG     HN 3266   6.844   1.919   4.560  1.1204 -0.6950 -0.4086
  237ARG     CA 3267   6.984   1.900   4.413  0.2930 -0.0743 -0.1515
  237ARG     HA 3268   7.071   1.961   4.397  1.8112 -2.3017 -0.7786
  237ARG     CB 3269   7.038   1.805   4.521 -0.6429 -0.0855  0.3198
  237ARG    HB1 3270   6.959   1.775   4.593 -0.2663  0.6473  1.0423
  237ARG    HB2 3271   7.107   1.872   4.576 -1.0467  1.7432 -1.2982
  237ARG     CG 3272   7.117   1.683   4.472 -0.3573  0.1574  0.1734
  237ARG    HG1 3273   7.193   1.703   4.393 -0.8940 -1.8739 -0.9389
  237ARG    HG2 3274   7.049   1.610   4.422  1.5597 -0.1278 -2.1910
  237ARG     CD 3275   7.187   1.618   4.591  0.1515 -0.1241 -0.2785
  237ARG    HD1 3276   7.123   1.600   4.680  0.4706  1.4866  0.3033
  237ARG    HD2 3277   7.273   1.683   4.615 -0.4614  0.6215 -0.0743
  237ARG     NE 3278   7.236   1.486   4.540  0.0008 -0.3962  0.2773
  237ARG     HE 3279   7.178   1.445   4.470 -1.3223  1.3493  0.2731
  237ARG     CZ 3280   7.358   1.431   4.569  0.1816 -0.2524 -0.2061
  237ARG    NH1 3281   7.461   1.494   4.633  0.2541 -0.2987 -0.2771
  237ARG   HH11 3282   7.456   1.594   4.640  1.4426 -0.1368 -1.3701
  237ARG   HH12 3283   7.551   1.452   4.621  0.1178 -0.1659 -1.9966
  237ARG    NH2 3284   7.383   1.305   4.524 -0.2115 -0.3079 -0.2769
  237ARG   HH21 3285   7.310   1.257   4.476 -0.2029 -1.0105  0.3955
  237ARG   HH22 3286   7.452   1.248   4.570  1.9833  1.9508 -0.5740
  237ARG      C 3287   6.951   1.832   4.285 -0.0162  0.0279 -0.1285
  237ARG      O 3288   7.028   1.846   4.189 -0.1819  0.1220 -0.2472
  238LYS      N 3289   6.842   1.757   4.263 -0.1985  0.2636 -0.0229
  238LYS     HN 3290   6.777   1.741   4.338  1.5990 -2.2158  1.1371
  238LYS     CA 3291   6.815   1.695   4.137  0.3393  0.1536 -0.0827
  238LYS     HA 3292   6.902   1.638   4.105 -1.9688 -2.5651 -2.0478
  238LYS     CB 3293   6.711   1.585   4.166  0.2806  0.1874 -0.1680
  238LYS    HB1 3294   6.613   1.629   4.194  0.1510 -0.9877  1.3498
  238LYS    HB2 3295   6.742   1.540   4.262 -1.1397  1.6827  1.0527
  238LYS     CG 3296   6.697   1.473   4.063  0.0021  0.3433 -0.3021
  238LYS    HG1 3297   6.650   1.520   3.974  0.0547  1.1854  0.1052
  238LYS    HG2 3298   6.638   1.386   4.098 -1.8788  0.3052 -3.2022
  238LYS     CD 3299   6.830   1.408   4.023 -0.2814 -0.5120  0.1219
  238LYS    HD1 3300   6.867   1.364   4.118 -0.6163  0.6826  0.8314
  238LYS    HD2 3301   6.903   1.482   3.984 -2.0677  0.4689 -1.5178
  238LYS     CE 3302   6.824   1.304   3.912  0.1337  0.3345 -0.7077
  238LYS    HE1 3303   6.800   1.349   3.813 -1.1535 -2.2238 -1.6645
  238LYS    HE2 3304   6.744   1.231   3.938  0.8373  0.3178  1.6182
  238LYS     NZ 3305   6.953   1.231   3.906 -0.0153 -0.0127  0.2235
  238LYS    HZ1 3306   6.952   1.151   3.839  0.4814 -0.2066  0.4487
  238LYS    HZ2 3307   6.979   1.200   4.002 -1.7390 -2.0556  0.1288
  238LYS    HZ3 3308   7.023   1.301   3.877 -0.1560 -0.3940 -1.0976
  238LYS      C 3309   6.766   1.786   4.031 -0.7306 -0.1862  0.1150
  238LYS      O 3310   6.797   1.769   3.913  0.1321 -0.4559  0.3772
  239LEU      N 3311   6.692   1.892   4.066 -0.3940 -0.0556  0.4286
  239LEU     HN 3312   6.663   1.909   4.160  2.0548 -1.1620  1.4545
  239LEU     CA 3313   6.672   2.000   3.974 -0.2643 -0.2724  0.1477
  239LEU     HA 3314   6.618   1.955   3.892 -0.5909 -0.7702  0.6272
  239LEU     CB 3315   6.570   2.101   4.028  0.1306  0.0826  0.2330
  239LEU    HB1 3316   6.566   2.203   3.984  0.4391 -0.2634 -0.6271
  239LEU    HB2 3317   6.594   2.129   4.133  0.2491  3.2089 -0.5117
  239LEU     CG 3318   6.426   2.048   4.023  0.1706  0.0285 -0.4684
  239LEU     HG 3319   6.424   1.941   4.052  1.7679  0.9162  3.5892
  239LEU    CD1 3320   6.329   2.118   4.120  0.9473  0.7035 -0.1672
  239LEU   HD11 3321   6.229   2.070   4.130  0.2825  2.3275  1.4828
  239LEU   HD12 3322   6.290   2.212   4.074  2.4376  0.9858 -0.9286
  239LEU   HD13 3323   6.377   2.140   4.218  1.0345  3.8595 -0.8085
  239LEU    CD2 3324   6.361   2.060   3.883  0.0824  0.4927 -0.3891
  239LEU   HD21 3325   6.252   2.043   3.888 -0.1215  1.7671 -0.1752
  239LEU   HD22 3326   6.408   1.990   3.811 -0.3821  1.6096 -1.8228
  239LEU   HD23 3327   6.389   2.158   3.838  0.4131 -0.0210 -1.3260
  239LEU      C 3328   6.794   2.068   3.923 -0.1139 -0.6124  0.0464
  239LEU      O 3329   6.819   2.066   3.802  0.0416 -0.0739  0.0650
  240TRP      N 3330   6.886   2.112   4.010  0.0161 -0.4991 -0.1447
  240TRP     HN 3331   6.859   2.095   4.105 -0.7492 -2.7101 -0.7011
  240TRP     CA 3332   7.015   2.170   3.988 -0.1081 -0.2438 -0.2025
  240TRP     HA 3333   6.997   2.258   3.927 -0.2907 -0.9886 -1.2395
  240TRP     CB 3334   7.081   2.219   4.118  0.1720 -0.0314 -0.4236
  240TRP    HB1 3335   7.102   2.130   4.180 -0.3167 -0.2167 -0.5182
  240TRP    HB2 3336   7.005   2.274   4.179  1.2230 -0.2406  1.1277
  240TRP     CG 3337   7.211   2.293   4.115  0.3357 -0.3050 -0.1222
  240TRP    CD1 3338   7.335   2.256   4.157  0.4581 -0.7906 -0.8833
  240TRP    HD1 3339   7.369   2.159   4.191 -1.7590 -1.1854  0.3847
  240TRP    NE1 3340   7.415   2.366   4.139 -0.3430  0.0437  0.4839
  240TRP    HE1 3341   7.510   2.386   4.144 -0.7215  1.9453  1.0081
  240TRP    CE2 3342   7.345   2.473   4.088  0.2306  0.0863 -0.2236
  240TRP    CD2 3343   7.217   2.426   4.064  0.0714  0.0308  0.7102
  240TRP    CE3 3344   7.125   2.511   4.011  0.0507 -0.0943  0.5465
  240TRP    HE3 3345   7.029   2.480   3.972 -0.1720  0.7699  0.3862
  240TRP    CZ3 3346   7.160   2.639   3.976  0.0600 -0.3156 -0.2928
  240TRP    HZ3 3347   7.083   2.706   3.943 -1.8588 -2.8748 -1.3222
  240TRP    CZ2 3348   7.385   2.591   4.034 -0.5946  0.7855  0.6685
  240TRP    HZ2 3349   7.488   2.622   4.040  0.0284 -1.3166  1.7081
  240TRP    CH2 3350   7.291   2.681   3.989 -0.2278  0.6455 -0.4110
  240TRP    HH2 3351   7.306   2.783   3.957 -0.0639  1.9369  3.3166
  240TRP      C 3352   7.100   2.081   3.904  0.1957 -0.4782  0.3470
  240TRP      O 3353   7.150   2.115   3.797  0.1805 -0.5899  0.3050
  241ARG      N 3354   7.100   1.951   3.935  0.2587 -0.3876  0.7312
  241ARG     HN 3355   7.065   1.920   4.023  0.0436  2.6428  1.8234
  241ARG     CA 3356   7.178   1.859   3.858 -0.1385 -0.1932  0.0892
  241ARG     HA 3357   7.272   1.913   3.845 -1.1325  1.4512 -0.6228
  241ARG     CB 3358   7.223   1.735   3.937  0.0618 -0.5207 -0.5312
  241ARG    HB1 3359   7.291   1.674   3.874  2.7676 -1.1829  2.7491
  241ARG    HB2 3360   7.142   1.669   3.975  0.9930 -0.4803  1.7032
  241ARG     CG 3361   7.309   1.768   4.059 -0.7958 -0.1309 -0.0219
  241ARG    HG1 3362   7.254   1.841   4.123  1.3492 -0.6836  2.6747
  241ARG    HG2 3363   7.398   1.821   4.019 -2.6109  2.2247 -1.1955
  241ARG     CD 3364   7.340   1.640   4.136  0.5979  0.0232 -0.2937
  241ARG    HD1 3365   7.358   1.557   4.065  2.0087 -0.4932  0.6240
  241ARG    HD2 3366   7.243   1.625   4.188  0.7759  2.3564  0.8684
  241ARG     NE 3367   7.449   1.672   4.232 -0.0118  0.2852  0.3244
  241ARG     HE 3368   7.487   1.763   4.246 -0.1643  0.0096  3.3684
  241ARG     CZ 3369   7.523   1.567   4.280  0.1348  0.4193  0.3935
  241ARG    NH1 3370   7.486   1.436   4.270  0.3585  0.4069 -0.2593
  241ARG   HH11 3371   7.410   1.411   4.210  1.2232 -1.5174 -0.6360
  241ARG   HH12 3372   7.543   1.363   4.310 -1.6124 -1.9245 -1.4254
  241ARG    NH2 3373   7.626   1.591   4.366  0.2619  0.3602  0.2561
  241ARG   HH21 3374   7.663   1.513   4.417  0.6731 -0.0887 -0.6906
  241ARG   HH22 3375   7.664   1.682   4.380  1.2959 -0.3250  2.4781
  241ARG      C 3376   7.139   1.839   3.716 -0.1037  0.5846 -0.0339
  241ARG      O 3377   7.226   1.816   3.632 -0.0461  0.0219  0.1802
  242ARG      N 3378   7.009   1.849   3.685 -0.1276  0.5515  0.0580
  242ARG     HN 3379   6.942   1.858   3.759 -1.4464 -0.0316 -1.0181
  242ARG     CA 3380   6.957   1.837   3.552 -0.3803  0.0043  0.2020
  242ARG     HA 3381   7.017   1.778   3.485  0.4684  1.6098 -0.5138
  242ARG     CB 3382   6.817   1.775   3.554 -0.4185  0.0874  0.0680
  242ARG    HB1 3383   6.773   1.767   3.452  2.1100 -0.7609 -1.0336
  242ARG    HB2 3384   6.748   1.836   3.616  1.5305  2.6356 -0.1064
  242ARG     CG 3385   6.816   1.634   3.614 -0.2696  0.0121 -0.1038
  242ARG    HG1 3386   6.717   1.584   3.606 -0.5060  0.5028 -0.3093
  242ARG    HG2 3387   6.840   1.639   3.723  0.8978  0.0266 -0.3477
  242ARG     CD 3388   6.919   1.547   3.543 -0.2816 -0.0051 -0.1001
  242ARG    HD1 3389   7.020   1.569   3.584 -0.3256 -0.1833  0.1048
  242ARG    HD2 3390   6.902   1.555   3.433 -0.6429 -0.5423 -0.0873
  242ARG     NE 3391   6.887   1.405   3.575  0.2157 -0.0181  0.3654
  242ARG     HE 3392   6.793   1.373   3.591  0.3773  0.4769  2.5957
  242ARG     CZ 3393   6.961   1.300   3.530 -0.1493 -0.1392  0.0350
  242ARG    NH1 3394   7.086   1.318   3.477 -0.1508  0.2951  0.1764
  242ARG   HH11 3395   7.135   1.405   3.485  1.0159 -0.2866 -0.4100
  242ARG   HH12 3396   7.121   1.250   3.413  2.5302  0.6061  1.1834
  242ARG    NH2 3397   6.898   1.179   3.534 -0.2432 -0.0838  0.2283
  242ARG   HH21 3398   6.805   1.156   3.561 -0.6515  0.4626 -0.6753
  242ARG   HH22 3399   6.942   1.104   3.485 -2.0963  0.2850 -2.1663
  242ARG      C 3400   6.954   1.971   3.487 -0.0433 -0.0480  0.0797
  242ARG      O 3401   6.963   1.978   3.364 -0.8534  0.5681  0.0519
  243ARG      N 3402   6.950   2.084   3.559  1.1610 -0.0683  0.1994
  243ARG     HN 3403   6.946   2.075   3.658  1.2464 -1.0924  0.1185
  243ARG     CA 3404   6.966   2.217   3.507 -0.2714  0.0627  0.0491
  243ARG     HA 3405   6.900   2.224   3.422 -2.8754 -1.2715  1.8186
  243ARG     CB 3406   6.920   2.308   3.622  0.2401  0.1951  0.1524
  243ARG    HB1 3407   6.986   2.286   3.708  0.6273  1.8100  0.2974
  243ARG    HB2 3408   6.815   2.284   3.648  0.8161 -1.1505  1.3542
  243ARG     CG 3409   6.920   2.458   3.592 -0.2350  0.2147  0.2531
  243ARG    HG1 3410   7.025   2.490   3.574 -0.2452  1.4875  2.1622
  243ARG    HG2 3411   6.895   2.505   3.690  1.1542 -2.3334  1.9401
  243ARG     CD 3412   6.831   2.510   3.479 -0.3156  0.1566  0.2905
  243ARG    HD1 3413   6.722   2.499   3.500 -0.4516 -0.3600 -0.6384
  243ARG    HD2 3414   6.849   2.462   3.380  0.2055  1.3979 -0.2346
  243ARG     NE 3415   6.864   2.654   3.461  0.6073 -0.0386  0.3870
  243ARG     HE 3416   6.801   2.726   3.491  2.0816  1.2821  0.4520
  243ARG     CZ 3417   6.948   2.697   3.362  0.3547  0.0019  0.1884
  243ARG    NH1 3418   7.025   2.606   3.296 -0.4291 -0.1652 -0.5127
  243ARG   HH11 3419   7.093   2.659   3.245 -0.7586  2.5067  1.5774
  243ARG   HH12 3420   7.027   2.509   3.318 -0.1177 -0.6940 -2.6169
  243ARG    NH2 3421   6.958   2.830   3.333 -0.5197 -0.0199 -0.2657
  243ARG   HH21 3422   6.912   2.901   3.386 -0.6243  0.0854 -0.4965
  243ARG   HH22 3423   7.017   2.866   3.260 -0.3131 -0.4488 -0.3118
  243ARG      C 3424   7.104   2.259   3.471 -0.1792 -0.1793  0.1110
  243ARG      O 3425   7.116   2.332   3.372 -0.2792 -0.2116  0.0754
  244ARG      N 3426   7.210   2.213   3.540 -0.1052  0.2115  0.2641
  244ARG     HN 3427   7.189   2.170   3.627  0.2290  0.2094  0.3455
  244ARG     CA 3428   7.342   2.246   3.497 -0.1782  0.1692  0.0040
  244ARG     HA 3429   7.343   2.320   3.418 -1.0877 -0.8677 -0.9988
  244ARG     CB 3430   7.425   2.287   3.620  0.2354 -0.1651 -0.1599
  244ARG    HB1 3431   7.528   2.316   3.592  0.0548 -0.0506 -0.7158
  244ARG    HB2 3432   7.437   2.198   3.685  0.0969 -0.5403 -0.6412
  244ARG     CG 3433   7.362   2.395   3.709  0.1076 -0.0125 -0.4361
  244ARG    HG1 3434   7.428   2.401   3.798  1.8426  0.8777 -1.7236
  244ARG    HG2 3435   7.266   2.357   3.751 -0.6757  2.0175 -0.2623
  244ARG     CD 3436   7.341   2.530   3.641  0.2349  0.2767  0.0982
  244ARG    HD1 3437   7.290   2.588   3.721  1.1076 -1.4008  1.9718
  244ARG    HD2 3438   7.281   2.515   3.548 -1.8601  0.6030  1.3345
  244ARG     NE 3439   7.477   2.578   3.604  0.4469 -0.3305  0.0914
  244ARG     HE 3440   7.555   2.518   3.583  1.5149  1.9121 -3.0330
  244ARG     CZ 3441   7.501   2.712   3.594 -0.3787 -0.2237 -0.5218
  244ARG    NH1 3442   7.416   2.811   3.631  0.3458  0.0504  0.4295
  244ARG   HH11 3443   7.320   2.783   3.630  0.0630  0.9917 -0.0280
  244ARG   HH12 3444   7.453   2.902   3.648 -1.8142  0.8763  1.1096
  244ARG    NH2 3445   7.628   2.754   3.565 -0.2078 -0.1187  0.3686
  244ARG   HH21 3446   7.670   2.694   3.498 -1.0014  1.0237 -1.2157
  244ARG   HH22 3447   7.627   2.853   3.549  2.2899  0.1685  1.5092
  244ARG      C 3448   7.424   2.139   3.434 -0.8922 -0.3583 -0.0260
  244ARG      O 3449   7.517   2.175   3.363 -1.0067 -0.4153 -0.2058
  245GLY      N 3450   7.392   2.010   3.455 -0.1807 -0.4765  0.3549
  245GLY     HN 3451   7.307   2.007   3.508  0.1498  1.4373  1.0590
  245GLY     CA 3452   7.474   1.898   3.421  0.0493 -0.1741 -0.0896
  245GLY    HA1 3453   7.464   1.832   3.505  0.3027  0.4670  0.4514
  245GLY    HA2 3454   7.574   1.938   3.409  0.3126  0.3416  2.9807
  245GLY      C 3455   7.436   1.833   3.292 -0.6245 -0.4724  0.2558
  245GLY      O 3456   7.366   1.896   3.213  0.3413  0.2608 -0.0384
  246ASP      N 3457   7.472   1.705   3.272 -0.0518 -0.2400 -0.2314
  246ASP     HN 3458   7.530   1.666   3.342  1.1880 -0.4454 -1.3366
  246ASP     CA 3459   7.454   1.619   3.159  0.2315 -0.3542 -0.1908
  246ASP     HA 3460   7.488   1.679   3.075 -2.2905  0.3641 -0.7798
  246ASP     CB 3461   7.526   1.486   3.186  0.1753 -0.5941 -1.1956
  246ASP    HB1 3462   7.507   1.406   3.111  0.4687 -1.3007 -0.5180
  246ASP    HB2 3463   7.491   1.443   3.282 -1.0224 -0.7070 -1.6645
  246ASP     CG 3464   7.675   1.503   3.213 -0.1481 -0.1369  0.4071
  246ASP    OD1 3465   7.713   1.477   3.330 -0.2392  0.3111  0.5357
  246ASP    OD2 3466   7.753   1.543   3.123 -0.6941  0.4544  0.1941
  246ASP      C 3467   7.309   1.609   3.126  0.2102 -0.5635 -0.0286
  246ASP      O 3468   7.223   1.594   3.213 -0.0708  0.1413 -0.1827
  247ALA      N 3469   7.266   1.607   2.999 -0.1616 -0.3356  0.0927
  247ALA     HN 3470   7.332   1.598   2.925 -1.1462 -0.2888 -0.8123
  247ALA     CA 3471   7.133   1.612   2.947 -0.1033  0.2882  0.0055
  247ALA     HA 3472   7.094   1.691   3.010  0.5681 -0.5186  1.4686
  247ALA     CB 3473   7.129   1.651   2.798 -0.7135  0.0491 -0.0445
  247ALA    HB1 3474   7.206   1.726   2.769  1.5935 -2.5972 -1.2274
  247ALA    HB2 3475   7.027   1.684   2.767 -0.9195 -0.7841 -0.2712
  247ALA    HB3 3476   7.158   1.572   2.726  1.1127 -0.7009  1.4424
  247ALA      C 3477   7.048   1.497   2.988  0.4610 -0.0100  0.3460
  247ALA      O 3478   7.091   1.389   3.027  0.0332 -0.1642  0.4019
  248VAL      N 3479   6.915   1.517   2.988  0.4617 -0.0007  0.1448
  248VAL     HN 3480   6.875   1.607   2.976 -0.5828  0.2660  4.2022
  248VAL     CA 3481   6.821   1.417   3.029 -0.4899  0.6885 -0.3165
  248VAL     HA 3482   6.873   1.322   3.037  0.1309  0.8847 -1.7451
  248VAL     CB 3483   6.769   1.470   3.159 -0.3841 -0.1045  0.0594
  248VAL     HB 3484   6.854   1.522   3.209  0.5257 -0.3084 -1.2020
  248VAL    CG1 3485   6.656   1.574   3.160 -0.2706  0.0183  0.1985
  248VAL   HG11 3486   6.679   1.649   3.082  1.7392  0.9206  1.5548
  248VAL   HG12 3487   6.648   1.627   3.258  0.9272 -2.0259  1.4927
  248VAL   HG13 3488   6.558   1.530   3.131  0.6211 -0.6012 -2.0053
  248VAL    CG2 3489   6.736   1.359   3.259  0.4376 -0.0871  0.3617
  248VAL   HG21 3490   6.638   1.319   3.226  0.4119  2.0870 -2.6535
  248VAL   HG22 3491   6.725   1.393   3.364 -0.8909 -1.0022  0.5452
  248VAL   HG23 3492   6.809   1.276   3.246 -0.2687 -0.4896 -1.3862
  248VAL      C 3493   6.712   1.402   2.928  0.0289  0.1562 -0.8075
  248VAL      O 3494   6.671   1.495   2.858 -0.5801  0.5350  0.0366
  249VAL      N 3495   6.667   1.278   2.901 -0.4937  0.2255 -0.2563
  249VAL     HN 3496   6.713   1.199   2.941 -0.7254  0.3686  0.3070
  249VAL     CA 3497   6.565   1.231   2.813 -0.1741 -0.4270 -0.2841
  249VAL     HA 3498   6.592   1.276   2.718 -1.0351  1.6472  0.3834
  249VAL     CB 3499   6.572   1.082   2.803  0.4107 -0.4244  0.0678
  249VAL     HB 3500   6.556   1.037   2.904 -1.9680 -1.3448 -0.6377
  249VAL    CG1 3501   6.481   1.030   2.690  0.4666 -0.5612  0.0857
  249VAL   HG11 3502   6.375   1.040   2.724  0.5599  4.2574 -0.2897
  249VAL   HG12 3503   6.502   0.924   2.664  1.5366 -0.1222 -0.9453
  249VAL   HG13 3504   6.486   1.085   2.594 -0.4453  0.4904  0.6137
  249VAL    CG2 3505   6.717   1.054   2.759  0.2154  0.1279 -0.9455
  249VAL   HG21 3506   6.736   1.136   2.686 -0.0652  0.3152 -0.8131
  249VAL   HG22 3507   6.729   0.956   2.709  0.7774 -0.6381  0.6370
  249VAL   HG23 3508   6.789   1.056   2.844  0.9514  1.4935 -1.5624
  249VAL      C 3509   6.427   1.280   2.839  0.0046 -0.0773  0.0069
  249VAL      O 3510   6.370   1.262   2.947 -0.6969 -0.0113 -0.3444
  250GLY      N 3511   6.357   1.340   2.740  0.0423  0.2613  0.1823
  250GLY     HN 3512   6.397   1.346   2.649 -0.7800 -0.1498 -0.2118
  250GLY     CA 3513   6.229   1.398   2.761 -0.1228 -0.2082  0.4894
  250GLY    HA1 3514   6.159   1.325   2.799 -1.5100  1.7806  2.0352
  250GLY    HA2 3515   6.200   1.441   2.666  0.5622 -0.9283 -0.0496
  250GLY      C 3516   6.217   1.507   2.863  0.3387  0.2193  0.0890
  250GLY      O 3517   6.298   1.600   2.870  0.2428  0.3654 -0.6018
  251ALA      N 3518   6.108   1.497   2.941  0.2247  0.0509 -0.0884
  251ALA     HN 3519   6.040   1.434   2.905 -1.0953  2.2026 -1.5944
  251ALA     CA 3520   6.062   1.604   3.025  0.2920  0.0366 -0.0321
  251ALA     HA 3521   6.029   1.682   2.959 -1.0352 -0.1392  0.3839
  251ALA     CB 3522   5.938   1.556   3.103  0.0751 -0.1085 -0.4636
  251ALA    HB1 3523   5.872   1.495   3.036 -0.4024  0.5366 -0.5903
  251ALA    HB2 3524   5.868   1.637   3.134 -0.3175 -1.2080  1.7154
  251ALA    HB3 3525   5.979   1.498   3.188  4.4992 -0.6260 -2.6576
  251ALA      C 3526   6.162   1.673   3.111  0.3313  0.2324 -0.2345
  251ALA      O 3527   6.236   1.613   3.188 -0.3317  0.2253  0.4097
  252SER      N 3528   6.157   1.807   3.119 -0.1500  0.1752  0.5368
  252SER     HN 3529   6.074   1.851   3.088 -1.0781 -2.4751 -1.0359
  252SER     CA 3530   6.252   1.892   3.185  0.1557  0.0919  0.2071
  252SER     HA 3531   6.236   1.877   3.290  2.9084 -1.3427  0.5164
  252SER     CB 3532   6.400   1.879   3.145  0.1493  0.1969  0.1466
  252SER    HB1 3533   6.406   1.924   3.044  0.0175  1.4932  0.7022
  252SER    HB2 3534   6.430   1.773   3.127 -1.4977 -0.0941 -1.1331
  252SER     OG 3535   6.488   1.945   3.235 -0.2321  0.3576  0.4079
  252SER    HG1 3536   6.482   1.898   3.318  0.4503 -1.0180 -0.2893
  252SER      C 3537   6.215   2.035   3.161 -0.2793 -0.0441  0.0455
  252SER      O 3538   6.187   2.082   3.050 -0.1404  0.1691  0.0993
  253LEU      N 3539   6.199   2.107   3.273  0.2027  0.4786 -0.2108
  253LEU     HN 3540   6.220   2.075   3.365 -0.2823  0.2330 -0.1784
  253LEU     CA 3541   6.162   2.244   3.263 -0.2021  0.3892  0.0117
  253LEU     HA 3542   6.066   2.238   3.215 -0.6709 -1.6843  1.1115
  253LEU     CB 3543   6.137   2.312   3.399 -0.0446 -0.1296  0.3041
  253LEU    HB1 3544   6.082   2.408   3.390 -1.1312 -0.7672 -0.0754
  253LEU    HB2 3545   6.242   2.325   3.432  0.6191  1.0871 -2.0116
  253LEU     CG 3546   6.060   2.225   3.499  0.5060 -0.3637  0.5267
  253LEU     HG 3547   6.118   2.134   3.524  0.7889  0.0140  1.2768
  253LEU    CD1 3548   6.043   2.301   3.632 -0.1189  0.4999 -0.0308
  253LEU   HD11 3549   5.984   2.395   3.625 -2.1936 -0.8142 -1.4677
  253LEU   HD12 3550   6.146   2.315   3.672 -0.2419  1.8386 -0.1610
  253LEU   HD13 3551   6.001   2.235   3.711  2.6862 -0.4493  0.8126
  253LEU    CD2 3552   5.922   2.194   3.438  0.6409  0.2108 -0.0818
  253LEU   HD21 3553   5.936   2.123   3.353  2.1474  1.2960 -0.7683
  253LEU   HD22 3554   5.876   2.285   3.394  1.1719 -0.0066 -1.1319
  253LEU   HD23 3555   5.856   2.138   3.508 -1.1951  1.0757 -1.0635
  253LEU      C 3556   6.257   2.329   3.185 -0.2736  0.1848 -0.2977
  253LEU      O 3557   6.379   2.315   3.193 -0.2034  0.8163 -0.1890
  254ARG      N 3558   6.206   2.425   3.106 -0.4578  0.3966  0.0759
  254ARG     HN 3559   6.107   2.432   3.094 -0.4348 -0.4725 -0.7448
  254ARG     CA 3560   6.290   2.512   3.029 -0.4199  0.3373  0.0505
  254ARG     HA 3561   6.386   2.468   3.006 -0.4389  1.1596 -1.7405
  254ARG     CB 3562   6.228   2.571   2.902 -0.2259  0.2808 -0.0700
  254ARG    HB1 3563   6.304   2.636   2.853 -0.7188  1.4203  0.6447
  254ARG    HB2 3564   6.149   2.640   2.937  0.4198 -0.2694  2.6423
  254ARG     CG 3565   6.171   2.460   2.813  0.2661  0.3825 -0.5178
  254ARG    HG1 3566   6.122   2.501   2.722 -1.4355 -1.0888 -0.3210
  254ARG    HG2 3567   6.084   2.415   2.864  0.9686 -1.3257 -0.7611
  254ARG     CD 3568   6.277   2.355   2.780 -0.0513 -0.1440  0.1150
  254ARG    HD1 3569   6.326   2.307   2.867  1.2845 -1.2788 -1.2110
  254ARG    HD2 3570   6.362   2.409   2.733  1.5690 -2.0367  0.7624
  254ARG     NE 3571   6.221   2.256   2.684  0.3740 -0.2621 -0.0126
  254ARG     HE 3572   6.182   2.167   2.710  0.1283 -0.1117  0.1343
  254ARG     CZ 3573   6.210   2.280   2.550  0.4401 -0.0145  0.0253
  254ARG    NH1 3574   6.229   2.401   2.489 -0.2309 -0.0007 -0.1635
  254ARG   HH11 3575   6.202   2.412   2.394  0.9967 -2.5031 -0.8860
  254ARG   HH12 3576   6.279   2.474   2.536  1.2921 -1.8737  1.3188
  254ARG    NH2 3577   6.170   2.183   2.462 -0.7349  0.3115  0.1887
  254ARG   HH21 3578   6.153   2.208   2.367  1.7712 -0.4265 -0.5364
  254ARG   HH22 3579   6.169   2.088   2.492  1.1055 -0.5745 -2.2460
  254ARG      C 3580   6.332   2.628   3.113 -0.3052  0.5028 -0.2352
  254ARG      O 3581   6.266   2.657   3.213 -0.3871  0.3057 -0.2309
  255ASP      N 3582   6.450   2.689   3.091 -0.0969  0.2185  0.0916
  255ASP     HN 3583   6.496   2.674   3.004 -0.5217 -1.0422  0.0589
  255ASP     CA 3584   6.528   2.778   3.172  0.0700  0.0305  0.1371
  255ASP     HA 3585   6.566   2.706   3.242 -1.0161 -1.1632 -0.4481
  255ASP     CB 3586   6.643   2.833   3.086  0.0781  0.0500  0.1600
  255ASP    HB1 3587   6.688   2.762   3.014  2.0540 -0.1045  1.4621
  255ASP    HB2 3588   6.727   2.847   3.158 -0.5130  3.1320  0.3880
  255ASP     CG 3589   6.613   2.961   3.010 -0.7613  0.3565  0.9875
  255ASP    OD1 3590   6.707   3.045   2.996 -0.4796 -0.1510 -0.2924
  255ASP    OD2 3591   6.504   2.976   2.950 -0.3008 -0.0191  0.0464
  255ASP      C 3592   6.458   2.882   3.253  0.4564  0.3621  0.0478
  255ASP      O 3593   6.471   2.890   3.375  0.5676  0.2367  0.0447
  256GLN      N 3594   6.370   2.959   3.186 -0.0484 -0.3909 -0.1752
  256GLN     HN 3595   6.383   2.951   3.087  1.0179  2.5402 -0.3647
  256GLN     CA 3596   6.286   3.056   3.247 -0.0276 -0.3747 -0.1714
  256GLN     HA 3597   6.350   3.122   3.304 -0.9469  0.0674  0.3828
  256GLN     CB 3598   6.220   3.138   3.135  0.4110  0.1468 -0.0492
  256GLN    HB1 3599   6.151   3.069   3.082 -0.3974 -0.6545  1.9415
  256GLN    HB2 3600   6.299   3.168   3.063 -0.4574  1.8373 -0.3727
  256GLN     CG 3601   6.135   3.260   3.172  0.1488  0.0430 -0.3075
  256GLN    HG1 3602   6.045   3.237   3.233 -1.1664 -1.3309 -2.6153
  256GLN    HG2 3603   6.102   3.303   3.075  0.6293 -0.8669 -0.8782
  256GLN     CD 3604   6.213   3.375   3.235  0.4684 -0.2147 -0.2295
  256GLN    OE1 3605   6.205   3.419   3.349 -0.2868 -0.3379 -0.2320
  256GLN    NE2 3606   6.296   3.433   3.144  0.7608 -0.3383 -0.0424
  256GLN   HE21 3607   6.338   3.523   3.154  0.2089 -0.1301  0.4731
  256GLN   HE22 3608   6.298   3.392   3.053  0.8284 -0.7381  0.1383
  256GLN      C 3609   6.178   3.004   3.337  0.1592 -0.4282  0.0211
  256GLN      O 3610   6.155   3.050   3.449  0.0823  0.3661 -0.3127
  257ASN      N 3611   6.110   2.896   3.295 -0.4227 -0.1407  0.2158
  257ASN     HN 3612   6.123   2.869   3.200 -0.6843  0.6859 -0.0662
  257ASN     CA 3613   6.008   2.830   3.370 -0.4037  0.0408  0.4050
  257ASN     HA 3614   5.937   2.904   3.403 -0.6747  0.3223 -0.7645
  257ASN     CB 3615   5.928   2.735   3.279 -0.3267  0.3694 -0.0057
  257ASN    HB1 3616   6.001   2.662   3.237 -0.7288 -0.2938  0.4453
  257ASN    HB2 3617   5.881   2.803   3.205  3.4355 -0.0126 -3.1120
  257ASN     CG 3618   5.818   2.651   3.341  0.4518 -0.3805  0.3915
  257ASN    OD1 3619   5.748   2.712   3.423 -0.4601 -0.8770  0.0017
  257ASN    ND2 3620   5.802   2.519   3.312  0.1907 -0.1150 -0.7071
  257ASN   HD21 3621   5.730   2.475   3.366  0.3398 -1.2557 -1.4182
  257ASN   HD22 3622   5.853   2.475   3.238  1.5280 -0.9632  0.6750
  257ASN      C 3623   6.061   2.770   3.496  0.2684  0.5333  0.3634
  257ASN      O 3624   5.993   2.756   3.598 -0.4185 -0.0679 -0.1648
  258HSD      N 3625   6.183   2.714   3.489 -0.2962 -0.6884  0.0890
  258HSD     HN 3626   6.221   2.720   3.397 -2.5950 -1.0780 -0.9769
  258HSD     CA 3627   6.258   2.659   3.598  0.2372 -0.0315  0.0546
  258HSD     HA 3628   6.214   2.573   3.645  1.8997 -1.6927 -1.2978
  258HSD     CB 3629   6.396   2.618   3.545 -0.0073 -0.6125 -0.1396
  258HSD    HB1 3630   6.454   2.704   3.505 -3.3039  1.6614 -0.4197
  258HSD    HB2 3631   6.371   2.554   3.458  0.1964  0.4860 -1.0347
  258HSD    ND1 3632   6.592   2.607   3.705 -0.1161  0.1673 -0.6267
  258HSD    HD1 3633   6.619   2.698   3.675  0.7255  0.1958  0.1815
  258HSD     CG 3634   6.479   2.550   3.650 -0.1146 -0.4879  0.0278
  258HSD    CE1 3635   6.660   2.515   3.778 -0.7353  0.2139  0.0295
  258HSD    HE1 3636   6.754   2.538   3.829  0.2498  0.7940 -1.9264
  258HSD    NE2 3637   6.591   2.402   3.781  0.3660 -0.4857 -0.0606
  258HSD    CD2 3638   6.482   2.422   3.698  0.7910 -0.7510 -0.6916
  258HSD    HD2 3639   6.409   2.345   3.677  0.4911 -0.6192 -0.1473
  258HSD      C 3640   6.282   2.758   3.707 -0.3719  0.2445 -0.0578
  258HSD      O 3641   6.247   2.727   3.821 -0.2218  0.2586 -0.0083
  259LYS      N 3642   6.332   2.880   3.680 -1.1971  0.5915 -0.0575
  259LYS     HN 3643   6.321   2.913   3.587  0.0703 -2.4650 -1.4393
  259LYS     CA 3644   6.342   2.984   3.777 -0.1274  0.3711  0.0854
  259LYS     HA 3645   6.398   2.939   3.857  0.9162  1.5054  0.0198
  259LYS     CB 3646   6.426   3.108   3.742  0.1832  0.2474  0.3884
  259LYS    HB1 3647   6.532   3.077   3.751 -0.0271 -0.6750 -0.1800
  259LYS    HB2 3648   6.423   3.196   3.810  1.7183  1.1484 -0.6560
  259LYS     CG 3649   6.408   3.168   3.602 -0.5791  0.0230  0.3846
  259LYS    HG1 3650   6.322   3.238   3.606 -1.2536 -0.7327 -0.5117
  259LYS    HG2 3651   6.401   3.091   3.523  0.2928 -1.0717  1.3316
  259LYS     CD 3652   6.533   3.246   3.562 -0.6525  0.0447  0.2011
  259LYS    HD1 3653   6.624   3.194   3.597 -1.7091  0.0999  3.2466
  259LYS    HD2 3654   6.541   3.338   3.624  1.1360 -1.1125  1.8015
  259LYS     CE 3655   6.544   3.282   3.413  0.2713  0.1851  0.2993
  259LYS    HE1 3656   6.458   3.343   3.379 -1.0051 -2.3751 -1.3890
  259LYS    HE2 3657   6.549   3.194   3.345  2.0291 -1.1426  2.0194
  259LYS     NZ 3658   6.666   3.360   3.384  0.0417  0.3869 -0.1240
  259LYS    HZ1 3659   6.660   3.452   3.432  1.1961 -0.2024  1.2021
  259LYS    HZ2 3660   6.669   3.364   3.280 -0.5609 -1.9575 -0.2815
  259LYS    HZ3 3661   6.751   3.310   3.417  0.6614  0.0784 -2.0516
  259LYS      C 3662   6.214   3.020   3.846 -0.0312  0.5078  0.1932
  259LYS      O 3663   6.206   3.025   3.969 -0.2197 -0.1329  0.2124
  260GLN      N 3664   6.104   3.036   3.771 -0.0025  0.0365  0.0455
  260GLN     HN 3665   6.110   3.031   3.672  3.4554  1.8880 -0.0038
  260GLN     CA 3666   5.975   3.069   3.824  0.0251  0.3127 -0.0576
  260GLN     HA 3667   5.979   3.156   3.888  0.9573 -1.1695  2.0347
  260GLN     CB 3668   5.878   3.083   3.706 -0.5993 -0.4330  0.3567
  260GLN    HB1 3669   5.775   3.101   3.745 -1.9528 -1.0814 -2.6176
  260GLN    HB2 3670   5.873   2.988   3.649  0.3889 -0.8957  1.0211
  260GLN     CG 3671   5.908   3.199   3.611 -0.3443 -0.1570  0.7696
  260GLN    HG1 3672   5.844   3.196   3.520 -0.6247 -2.6100  0.9784
  260GLN    HG2 3673   6.008   3.184   3.565 -1.6036 -1.9687 -1.6183
  260GLN     CD 3674   5.895   3.343   3.660  0.0721  0.1776 -0.0878
  260GLN    OE1 3675   5.882   3.375   3.778  0.2703 -0.3740  0.0903
  260GLN    NE2 3676   5.890   3.438   3.563  0.8425  0.1830 -0.1273
  260GLN   HE21 3677   5.852   3.525   3.594  0.1125  0.0629 -0.6624
  260GLN   HE22 3678   5.900   3.412   3.467  2.2793  0.0198  0.0428
  260GLN      C 3679   5.922   2.961   3.912  0.7190  0.1049  0.1193
  260GLN      O 3680   5.877   2.987   4.024  0.6804 -0.0296  0.1346
  261THR      N 3681   5.936   2.834   3.869 -0.1648 -0.0230  0.1889
  261THR     HN 3682   5.969   2.820   3.776 -0.1750  0.9677  0.0202
  261THR     CA 3683   5.906   2.717   3.945  0.0122 -0.0088  0.2797
  261THR     HA 3684   5.803   2.708   3.976  0.4633 -2.3425  1.3629
  261THR     CB 3685   5.936   2.593   3.866  0.2247  0.1517  0.1088
  261THR     HB 3686   6.038   2.588   3.822  0.8181 -3.4167  1.5026
  261THR    OG1 3687   5.852   2.594   3.752  0.1821  0.1913  0.1408
  261THR    HG1 3688   5.878   2.668   3.697 -0.0957  0.7599  0.7574
  261THR    CG2 3689   5.911   2.463   3.943  0.0860  0.1860  0.1211
  261THR   HG21 3690   5.911   2.377   3.872  3.3424 -0.2391  0.4714
  261THR   HG22 3691   5.808   2.461   3.985 -0.3430  0.7609 -0.8727
  261THR   HG23 3692   5.982   2.435   4.024  0.7480  0.8118 -0.2352
  261THR      C 3693   5.982   2.706   4.073  0.2642 -0.1504  0.1186
  261THR      O 3694   5.927   2.699   4.182  0.4364 -0.8050  0.1648
  262VAL      N 3695   6.116   2.723   4.077  0.2152  0.3330 -0.2165
  262VAL     HN 3696   6.165   2.711   3.991  1.4421 -0.3344  0.5502
  262VAL     CA 3697   6.207   2.737   4.186 -0.2843 -0.0847  0.2610
  262VAL     HA 3698   6.215   2.641   4.235  3.8844  0.8842  1.8591
  262VAL     CB 3699   6.349   2.754   4.139 -0.3561 -0.4271 -0.0833
  262VAL     HB 3700   6.351   2.822   4.051  0.2381  0.4374  0.5860
  262VAL    CG1 3701   6.446   2.803   4.247 -0.4245 -0.2143 -0.1179
  262VAL   HG11 3702   6.549   2.805   4.204  0.0897 -3.7454  0.6573
  262VAL   HG12 3703   6.450   2.748   4.343 -0.8138  0.5759  0.3620
  262VAL   HG13 3704   6.418   2.904   4.285 -1.3654 -0.4285 -0.2323
  262VAL    CG2 3705   6.402   2.617   4.093  0.1353 -0.5104  0.7237
  262VAL   HG21 3706   6.352   2.570   4.007  0.9854  0.2099 -0.1920
  262VAL   HG22 3707   6.399   2.547   4.179 -1.0772 -1.1792  0.1675
  262VAL   HG23 3708   6.510   2.625   4.065 -0.2097  0.3745 -0.4315
  262VAL      C 3709   6.172   2.840   4.287 -0.6226 -0.1348  0.1943
  262VAL      O 3710   6.166   2.805   4.405  0.6947 -0.7319  0.1028
  263LYS      N 3711   6.137   2.966   4.253 -0.3965 -0.1109  0.0527
  263LYS     HN 3712   6.144   2.992   4.157 -2.2002  0.1937 -0.0319
  263LYS     CA 3713   6.098   3.077   4.334 -0.2805  0.0597 -0.1247
  263LYS     HA 3714   6.171   3.103   4.408  0.9736 -0.4701 -1.1400
  263LYS     CB 3715   6.064   3.198   4.245  0.1501  0.5542  0.3761
  263LYS    HB1 3716   5.999   3.276   4.291  0.0802  1.1416 -0.6782
  263LYS    HB2 3717   6.017   3.147   4.158  2.3061 -0.4545 -0.2498
  263LYS     CG 3718   6.183   3.272   4.186 -0.1223  0.5358 -0.2022
  263LYS    HG1 3719   6.257   3.202   4.141  0.8978  0.8272  0.9693
  263LYS    HG2 3720   6.226   3.331   4.270 -1.9614 -0.3026  1.3943
  263LYS     CD 3721   6.141   3.358   4.066  0.0732  0.3100 -0.4362
  263LYS    HD1 3722   6.053   3.423   4.087 -1.2522 -1.4269 -0.4002
  263LYS    HD2 3723   6.094   3.296   3.987  1.4593  1.2766 -2.0910
  263LYS     CE 3724   6.266   3.431   4.017  0.3647  0.0547 -0.0827
  263LYS    HE1 3725   6.326   3.348   3.975  0.1578 -0.0218 -0.2298
  263LYS    HE2 3726   6.314   3.484   4.102 -0.0142  1.1414 -0.5257
  263LYS     NZ 3727   6.242   3.523   3.904  0.4720  0.3990  0.1725
  263LYS    HZ1 3728   6.336   3.556   3.875 -0.2392  1.3126 -1.2751
  263LYS    HZ2 3729   6.184   3.606   3.928 -2.4215 -1.7530  1.1890
  263LYS    HZ3 3730   6.195   3.480   3.821 -3.5951  1.9117  1.4236
  263LYS      C 3731   5.975   3.060   4.417  0.0240 -0.2602  0.2617
  263LYS      O 3732   5.971   3.101   4.533 -0.3199 -0.1141  0.1981
  264MET      N 3733   5.876   2.992   4.358  0.5322 -1.1238  0.3787
  264MET     HN 3734   5.872   2.981   4.259 -0.4082  0.5211  0.1853
  264MET     CA 3735   5.761   2.931   4.418 -0.2089 -0.2879 -0.1601
  264MET     HA 3736   5.719   3.005   4.485 -1.3876 -4.7336  4.6575
  264MET     CB 3737   5.648   2.892   4.321 -0.1231 -0.4863 -0.1800
  264MET    HB1 3738   5.564   2.831   4.360 -1.0134  0.4040 -0.6570
  264MET    HB2 3739   5.692   2.839   4.234  0.1481 -0.4882 -0.0448
  264MET     CG 3740   5.566   3.012   4.273  0.4730  0.2803  0.6596
  264MET    HG1 3741   5.482   2.981   4.206  0.1873 -1.7473  1.8844
  264MET    HG2 3742   5.639   3.079   4.223 -1.8390  1.7962 -0.9152
  264MET     SD 3743   5.504   3.127   4.399 -0.1551  0.7320 -0.0521
  264MET     CE 3744   5.377   3.014   4.463  0.2670  0.2266 -0.0990
  264MET    HE1 3745   5.297   3.007   4.386  0.2070  1.9999 -0.2224
  264MET    HE2 3746   5.336   3.054   4.558 -0.0289  1.5235 -0.7517
  264MET    HE3 3747   5.407   2.909   4.486 -0.0241  0.4713  1.4933
  264MET      C 3748   5.797   2.818   4.508 -0.0214 -0.2417 -0.1767
  264MET      O 3749   5.760   2.811   4.625 -0.2751 -0.4017 -0.2664
  265LEU      N 3750   5.882   2.724   4.465 -0.1370 -0.4313  0.0069
  265LEU     HN 3751   5.895   2.708   4.367  1.6782 -0.4158  0.2103
  265LEU     CA 3752   5.917   2.608   4.542 -0.1970 -0.1865  0.4051
  265LEU     HA 3753   5.827   2.555   4.569 -1.2737  2.2013  1.8509
  265LEU     CB 3754   6.007   2.514   4.460  0.6542  0.5320  0.5018
  265LEU    HB1 3755   6.099   2.570   4.433 -0.6472  1.9882 -1.1417
  265LEU    HB2 3756   5.960   2.501   4.361 -2.0641 -0.5265  1.8251
  265LEU     CG 3757   6.028   2.369   4.508 -0.4306  0.3285  0.3854
  265LEU     HG 3758   6.074   2.369   4.609 -0.1153  0.6385  0.2441
  265LEU    CD1 3759   5.892   2.301   4.531 -0.1607 -0.2967  0.1348
  265LEU   HD11 3760   5.840   2.345   4.618 -0.2554 -0.7831  0.3280
  265LEU   HD12 3761   5.906   2.194   4.560  1.0297 -0.3183 -0.4459
  265LEU   HD13 3762   5.824   2.308   4.443  1.5815 -0.0494 -1.2621
  265LEU    CD2 3763   6.114   2.286   4.412 -0.6408  0.3482  0.1784
  265LEU   HD21 3764   6.137   2.178   4.428  1.2643  0.7116  0.2080
  265LEU   HD22 3765   6.207   2.343   4.390 -0.7198  0.1825 -0.6396
  265LEU   HD23 3766   6.060   2.302   4.316  1.1518  0.3103 -0.8836
  265LEU      C 3767   5.982   2.630   4.674  0.5004 -0.1853  0.0627
  265LEU      O 3768   5.951   2.564   4.772  0.3546 -0.8892 -0.4506
  266ALA      N 3769   6.068   2.733   4.683  0.0373  0.1727  0.4144
  266ALA     HN 3770   6.109   2.774   4.602  2.6705 -0.6290  1.2503
  266ALA     CA 3771   6.119   2.781   4.808 -0.4296  0.4574  0.4968
  266ALA     HA 3772   6.172   2.697   4.851  1.2192  1.8871  1.3829
  266ALA     CB 3773   6.236   2.880   4.792 -0.1903  0.1723  0.4748
  266ALA    HB1 3774   6.285   2.841   4.700 -1.1505 -0.7774  0.3410
  266ALA    HB2 3775   6.306   2.877   4.878  0.1924 -0.8261  0.1417
  266ALA    HB3 3776   6.200   2.983   4.771 -1.2299 -0.0505  1.0495
  266ALA      C 3777   6.023   2.837   4.907 -0.3756  0.5545  0.4932
  266ALA      O 3778   6.035   2.807   5.026 -0.3880 -0.6920  0.1825
  267VAL      N 3779   5.925   2.913   4.855 -0.0927  0.1021 -0.7264
  267VAL     HN 3780   5.924   2.919   4.756 -0.3435 -0.0786 -0.7352
  267VAL     CA 3781   5.821   2.966   4.937  0.2223  0.1071 -0.3253
  267VAL     HA 3782   5.866   3.021   5.018  1.2378  0.6056 -1.2068
  267VAL     CB 3783   5.749   3.069   4.855  0.1286 -0.0863 -0.4853
  267VAL     HB 3784   5.715   3.028   4.757 -0.6324 -0.3568 -0.1131
  267VAL    CG1 3785   5.620   3.127   4.917  0.3174  0.2346 -0.3913
  267VAL   HG11 3786   5.636   3.147   5.025  2.7931 -0.2665 -0.5851
  267VAL   HG12 3787   5.543   3.048   4.932  1.3657 -0.5878  0.9848
  267VAL   HG13 3788   5.582   3.208   4.852  0.3319 -1.1270 -2.1740
  267VAL    CG2 3789   5.843   3.189   4.836  0.4589 -0.1754  0.5625
  267VAL   HG21 3790   5.933   3.158   4.779  0.7298 -0.2180  1.0033
  267VAL   HG22 3791   5.880   3.226   4.934  2.4767 -0.8664  0.1074
  267VAL   HG23 3792   5.800   3.268   4.771  1.7229  0.5538  0.5829
  267VAL      C 3793   5.732   2.872   5.011  0.5957 -0.2234 -0.2935
  267VAL      O 3794   5.690   2.898   5.124 -0.0162  0.0984 -0.5873
  268VAL      N 3795   5.689   2.765   4.943  0.0982 -0.1753 -0.0675
  268VAL     HN 3796   5.737   2.740   4.859  1.8999  2.5821 -0.0023
  268VAL     CA 3797   5.608   2.662   4.998  0.0078 -0.0647  0.0052
  268VAL     HA 3798   5.524   2.707   5.049 -1.0339 -1.5351 -0.3295
  268VAL     CB 3799   5.548   2.582   4.886  0.2209 -0.3368  0.0824
  268VAL     HB 3800   5.631   2.557   4.816  0.4205  1.4702 -0.3844
  268VAL    CG1 3801   5.464   2.464   4.937 -0.3522  0.1573  0.2917
  268VAL   HG11 3802   5.409   2.418   4.853 -2.1430  1.0977  0.9008
  268VAL   HG12 3803   5.396   2.502   5.016  0.5348 -2.2239  2.3366
  268VAL   HG13 3804   5.524   2.384   4.986 -1.2059  0.0046  1.1086
  268VAL    CG2 3805   5.467   2.677   4.796  0.4993 -0.4238 -0.2637
  268VAL   HG21 3806   5.525   2.752   4.738  1.6716 -1.1873 -0.1209
  268VAL   HG22 3807   5.386   2.725   4.854  2.1848  1.6201  0.5031
  268VAL   HG23 3808   5.412   2.620   4.718 -0.9265 -0.1908  0.5374
  268VAL      C 3809   5.679   2.592   5.109  0.1251  0.0545  0.0047
  268VAL      O 3810   5.618   2.572   5.214 -0.3750  0.4938 -0.1988
  269VAL      N 3811   5.807   2.554   5.091  0.0111 -0.3316 -0.0053
  269VAL     HN 3812   5.861   2.578   5.011  2.5357 -1.6774  1.1934
  269VAL     CA 3813   5.882   2.484   5.190 -0.0878 -0.2928  0.0959
  269VAL     HA 3814   5.816   2.402   5.216 -1.8706  0.4349 -1.8125
  269VAL     CB 3815   6.014   2.449   5.129  0.0402  0.2588  0.0556
  269VAL     HB 3816   6.066   2.541   5.093  1.6004 -1.3603 -2.1338
  269VAL    CG1 3817   6.104   2.375   5.230  0.1666  0.0707 -0.1944
  269VAL   HG11 3818   6.190   2.330   5.177  0.4677  0.5907 -0.1448
  269VAL   HG12 3819   6.054   2.284   5.270 -0.8421  0.6559 -0.0851
  269VAL   HG13 3820   6.136   2.432   5.320  3.5189 -3.5669  1.1992
  269VAL    CG2 3821   6.004   2.351   5.012 -0.0901 -0.0964  0.3614
  269VAL   HG21 3822   6.100   2.336   4.958  0.4428  0.2115  1.2148
  269VAL   HG22 3823   5.937   2.402   4.939 -0.7449  0.2520  1.1944
  269VAL   HG23 3824   5.962   2.252   5.039  2.2321 -1.4334 -0.6064
  269VAL      C 3825   5.898   2.561   5.317 -0.3507 -0.5626  0.2972
  269VAL      O 3826   5.868   2.518   5.428 -0.8983 -0.2767  0.2622
  270PHE      N 3827   5.932   2.690   5.300 -0.1981 -0.5990  0.3193
  270PHE     HN 3828   5.953   2.720   5.208  2.2623  0.7134  1.2202
  270PHE     CA 3829   5.955   2.787   5.403  0.1435 -0.4181  0.0699
  270PHE     HA 3830   6.036   2.751   5.465  0.0985 -1.3906 -0.4146
  270PHE     CB 3831   6.018   2.911   5.335 -0.0244 -0.2304  0.2573
  270PHE    HB1 3832   5.943   2.945   5.260  0.4870 -0.2067 -0.2476
  270PHE    HB2 3833   6.106   2.893   5.271 -1.3502  1.2537 -2.1375
  270PHE     CG 3834   6.042   3.032   5.418  0.0943 -0.1746  0.1416
  270PHE    CD1 3835   6.137   3.026   5.517  0.5107  0.5964 -0.2014
  270PHE    HD1 3836   6.199   2.943   5.547  1.4301  1.3807  0.1102
  270PHE    CE1 3837   6.154   3.134   5.600  0.1060  0.1869  0.4196
  270PHE    HE1 3838   6.220   3.143   5.685 -0.7719 -0.3209  1.1784
  270PHE     CZ 3839   6.084   3.250   5.578 -0.2746 -0.0658  0.2790
  270PHE     HZ 3840   6.096   3.340   5.637 -1.5113  0.8990 -0.8823
  270PHE    CD2 3841   5.980   3.153   5.394  0.3300 -0.0156  0.3260
  270PHE    HD2 3842   5.920   3.159   5.304  3.9950 -1.8264 -2.5101
  270PHE    CE2 3843   6.006   3.266   5.467  0.2347  0.2412 -0.0396
  270PHE    HE2 3844   5.957   3.361   5.451  1.1679  0.9067  0.9305
  270PHE      C 3845   5.841   2.815   5.494  0.1726  0.8423 -0.2577
  270PHE      O 3846   5.858   2.817   5.615  0.1321  0.0404 -0.2359
  271ALA      N 3847   5.722   2.824   5.430 -0.1599  0.1784  0.2605
  271ALA     HN 3848   5.717   2.832   5.331 -1.9275  0.4061  0.3461
  271ALA     CA 3849   5.600   2.847   5.501 -0.3048  0.1310  0.0259
  271ALA     HA 3850   5.614   2.941   5.551 -2.7696  0.6216 -0.0763
  271ALA     CB 3851   5.479   2.866   5.408 -0.1274  0.6992 -0.0963
  271ALA    HB1 3852   5.468   2.792   5.325 -0.5459 -0.0310  0.5961
  271ALA    HB2 3853   5.482   2.964   5.356 -3.6242  0.8457 -0.2795
  271ALA    HB3 3854   5.391   2.865   5.475  1.5797 -0.3390  2.2645
  271ALA      C 3855   5.567   2.735   5.593 -0.5036 -0.3973 -0.6791
  271ALA      O 3856   5.521   2.759   5.704 -0.1729  0.4703 -0.7231
  272PHE      N 3857   5.594   2.610   5.549 -0.3102 -0.5074 -0.2527
  272PHE     HN 3858   5.646   2.605   5.465  0.6190 -1.4339  0.3590
  272PHE     CA 3859   5.569   2.489   5.621 -0.1373 -0.0867  0.5240
  272PHE     HA 3860   5.478   2.506   5.676 -2.0827  0.4380 -2.6140
  272PHE     CB 3861   5.536   2.366   5.535 -0.2128  0.1461  0.2212
  272PHE    HB1 3862   5.515   2.275   5.594  0.3562  0.6274  1.1945
  272PHE    HB2 3863   5.615   2.356   5.457 -1.5580  0.4660 -1.2275
  272PHE     CG 3864   5.403   2.377   5.470 -0.0273  0.0602 -0.1785
  272PHE    CD1 3865   5.289   2.397   5.544  0.0489  0.1513 -0.0868
  272PHE    HD1 3866   5.290   2.406   5.652  0.8562  0.7416 -0.1374
  272PHE    CE1 3867   5.170   2.442   5.491 -0.2271  0.1271  0.5014
  272PHE    HE1 3868   5.089   2.451   5.562 -0.9632 -0.7005 -0.2183
  272PHE     CZ 3869   5.164   2.450   5.354 -0.1388 -0.2777  0.4728
  272PHE     HZ 3870   5.069   2.480   5.314  0.3461 -1.1787 -1.4903
  272PHE    CD2 3871   5.395   2.377   5.333 -0.0874 -0.1657 -0.1760
  272PHE    HD2 3872   5.471   2.343   5.265  0.1545 -0.0922  0.0584
  272PHE    CE2 3873   5.275   2.417   5.278 -0.1822  0.1164  0.2378
  272PHE    HE2 3874   5.264   2.397   5.173  1.0490 -0.3627  0.1844
  272PHE      C 3875   5.652   2.457   5.741  0.7058 -0.6482 -0.1885
  272PHE      O 3876   5.598   2.404   5.838 -0.1518 -0.5790 -0.6129
  273ILE      N 3877   5.782   2.489   5.742  0.4533  0.4370 -0.0285
  273ILE     HN 3878   5.812   2.512   5.649  0.2476  0.4602 -0.0899
  273ILE     CA 3879   5.874   2.474   5.850  0.0121 -0.2035  0.2663
  273ILE     HA 3880   5.867   2.381   5.905  0.9248 -0.1996  0.4129
  273ILE     CB 3881   6.018   2.501   5.816 -0.2975  0.5565 -0.4792
  273ILE     HB 3882   6.025   2.598   5.763 -2.9626  0.2810 -1.4915
  273ILE    CG2 3883   6.109   2.502   5.940  0.5878  0.1724 -1.1129
  273ILE   HG21 3884   6.091   2.592   6.003 -1.0212  0.3307 -1.7560
  273ILE   HG22 3885   6.217   2.490   5.921  0.2218 -2.4988 -1.8985
  273ILE   HG23 3886   6.081   2.413   6.001 -2.1469 -1.2744 -4.1671
  273ILE    CG1 3887   6.081   2.392   5.728  0.1725  0.2487  0.2308
  273ILE   HG11 3888   6.009   2.373   5.646  0.1098 -0.8435  0.5294
  273ILE   HG12 3889   6.092   2.293   5.776  1.8343 -0.5583 -1.6513
  273ILE     CD 3890   6.215   2.431   5.665 -0.5961  1.1737 -0.8560
  273ILE    HD1 3891   6.291   2.464   5.739 -1.2218 -0.8507  0.7803
  273ILE    HD2 3892   6.202   2.493   5.573  1.0799 -1.9040 -3.3373
  273ILE    HD3 3893   6.262   2.344   5.616  0.3094  1.3610 -0.3320
  273ILE      C 3894   5.833   2.576   5.952  0.1700  0.4216 -0.2903
  273ILE      O 3895   5.825   2.548   6.071 -0.6066 -0.3961 -0.5226
  274LEU      N 3896   5.799   2.698   5.906 -1.1352 -0.0037 -0.5003
  274LEU     HN 3897   5.813   2.712   5.808 -1.9645  0.1665 -0.6026
  274LEU     CA 3898   5.748   2.802   5.989  0.0006  0.0988  0.0949
  274LEU     HA 3899   5.815   2.813   6.072  0.7691 -2.6829 -0.0789
  274LEU     CB 3900   5.743   2.936   5.913  0.2378 -0.3179 -0.6716
  274LEU    HB1 3901   5.676   2.997   5.977  0.5259 -0.6371 -0.0543
  274LEU    HB2 3902   5.691   2.927   5.815  0.5080  4.0506 -1.4110
  274LEU     CG 3903   5.874   3.010   5.881  0.1091  0.1940 -0.0392
  274LEU     HG 3904   5.920   2.957   5.795 -1.9410 -2.3844  0.3178
  274LEU    CD1 3905   5.835   3.153   5.842  0.3771  0.3319  0.1913
  274LEU   HD11 3906   5.774   3.216   5.910 -2.7209  0.4521 -2.4417
  274LEU   HD12 3907   5.788   3.148   5.741 -0.6417 -1.6915  0.7145
  274LEU   HD13 3908   5.926   3.214   5.824  0.4714 -0.5661 -2.8979
  274LEU    CD2 3909   5.984   3.021   5.988  0.3178 -0.0030 -0.2329
  274LEU   HD21 3910   5.954   3.067   6.085 -3.3518 -2.7834  0.1913
  274LEU   HD22 3911   6.074   3.064   5.938 -0.6821  2.8600  0.2417
  274LEU   HD23 3912   6.016   2.918   6.014 -2.4997 -0.6809  0.8923
  274LEU      C 3913   5.614   2.772   6.047  0.2684 -0.2976  0.5070
  274LEU      O 3914   5.591   2.816   6.159 -0.0399 -0.1474  0.3861
  275CYS      N 3915   5.526   2.698   5.976  0.3042 -0.7644  0.9398
  275CYS     HN 3916   5.551   2.657   5.889 -0.3424 -0.2910  0.5246
  275CYS     CA 3917   5.404   2.650   6.032 -0.5003  0.5760  0.3806
  275CYS     HA 3918   5.350   2.736   6.069 -2.2746  0.2390 -1.2808
  275CYS     CB 3919   5.306   2.596   5.926  0.2646  0.0588 -0.0676
  275CYS    HB1 3920   5.233   2.537   5.986  0.5788  0.9734  1.2724
  275CYS    HB2 3921   5.351   2.512   5.868 -0.5269 -0.2363 -0.2651
  275CYS     SG 3922   5.225   2.720   5.822  0.0373  0.1139  0.1730
  275CYS    HG1 3923   5.343   2.745   5.765 -0.4479 -0.8047 -1.2991
  275CYS      C 3924   5.414   2.562   6.152 -0.3354 -0.1817 -0.1836
  275CYS      O 3925   5.327   2.570   6.238  0.0683 -0.8320  0.2974
  276TRP      N 3926   5.517   2.475   6.156 -0.1110  0.1185  0.8754
  276TRP     HN 3927   5.577   2.463   6.078 -1.2533 -0.2759  0.0280
  276TRP     CA 3928   5.525   2.366   6.248  0.1952 -0.1326  0.5522
  276TRP     HA 3929   5.441   2.372   6.315  0.2701  1.1673  0.5450
  276TRP     CB 3930   5.509   2.225   6.189 -0.0250  0.2004 -0.1933
  276TRP    HB1 3931   5.540   2.146   6.260  2.3887 -0.5460 -1.9226
  276TRP    HB2 3932   5.588   2.225   6.111  0.4391  2.9949  0.1731
  276TRP     CG 3933   5.377   2.189   6.128  0.0144 -0.3387  0.0363
  276TRP    CD1 3934   5.350   2.193   5.994 -0.1044 -0.1453  0.0672
  276TRP    HD1 3935   5.424   2.209   5.917 -0.5891 -0.9409 -0.5808
  276TRP    NE1 3936   5.215   2.175   5.975 -0.0403 -0.1943 -0.3402
  276TRP    HE1 3937   5.162   2.195   5.896 -0.9599  0.2523  0.3799
  276TRP    CE2 3938   5.154   2.153   6.095  0.1952 -0.6864 -0.3057
  276TRP    CD2 3939   5.252   2.165   6.192 -0.1782  0.4158 -0.0493
  276TRP    CE3 3940   5.217   2.159   6.323 -0.4434  0.3492 -0.1232
  276TRP    HE3 3941   5.288   2.167   6.404 -0.7308  0.4359  0.1247
  276TRP    CZ3 3942   5.084   2.142   6.355 -0.2955 -0.1270  0.2537
  276TRP    HZ3 3943   5.043   2.155   6.454 -0.3430  2.1080 -0.0123
  276TRP    CZ2 3944   5.023   2.131   6.124  0.1609  0.2382  0.2941
  276TRP    HZ2 3945   4.950   2.134   6.044 -1.7218  1.0883  1.9677
  276TRP    CH2 3946   4.988   2.129   6.257 -0.3394  0.7058  0.1770
  276TRP    HH2 3947   4.884   2.135   6.283 -0.2955 -1.0771  0.9241
  276TRP      C 3948   5.641   2.362   6.341  0.0890  0.6629  0.7290
  276TRP      O 3949   5.631   2.313   6.453  0.5464 -0.1918  0.4080
  277LEU      N 3950   5.759   2.416   6.306  0.1023  0.3546  0.2807
  277LEU     HN 3951   5.781   2.451   6.215  1.9340  0.0262  0.5479
  277LEU     CA 3952   5.865   2.429   6.401  0.2594  0.6981  0.0615
  277LEU     HA 3953   5.878   2.334   6.450 -0.0370  1.2302  1.1948
  277LEU     CB 3954   6.002   2.460   6.337  0.2151  0.0348 -0.3690
  277LEU    HB1 3955   6.001   2.564   6.297 -2.3996  0.0220 -0.4998
  277LEU    HB2 3956   6.025   2.382   6.261 -1.7021 -1.0355  0.0717
  277LEU     CG 3957   6.126   2.469   6.428 -0.0294  0.8595 -0.1082
  277LEU     HG 3958   6.108   2.563   6.485 -1.1919  0.7996 -0.3495
  277LEU    CD1 3959   6.153   2.347   6.517  0.3356  0.6258 -0.5344
  277LEU   HD11 3960   6.181   2.252   6.466  2.8552 -0.1105  1.9854
  277LEU   HD12 3961   6.073   2.337   6.593  1.8900  1.9472  1.3737
  277LEU   HD13 3962   6.236   2.375   6.584 -0.9780  1.3908  0.8286
  277LEU    CD2 3963   6.257   2.488   6.349  0.2073 -0.3009 -0.0109
  277LEU   HD21 3964   6.249   2.566   6.270  0.5534 -0.2017  0.0516
  277LEU   HD22 3965   6.279   2.390   6.302  0.0599  0.3529 -1.5245
  277LEU   HD23 3966   6.338   2.511   6.421  0.7170 -0.8271 -0.4144
  277LEU      C 3967   5.839   2.510   6.523  0.9117  0.1441  0.5816
  277LEU      O 3968   5.858   2.452   6.629  0.0589 -0.4032  0.4469
  278PRO      N 3969   5.793   2.632   6.522  0.2465 -0.1026 -0.0627
  278PRO     CD 3970   5.803   2.719   6.406  0.2092 -0.7370 -0.5483
  278PRO    HD1 3971   5.741   2.691   6.319  0.9460 -0.0291 -1.3179
  278PRO    HD2 3972   5.910   2.731   6.381  0.8328 -0.1939  2.0604
  278PRO     CA 3973   5.749   2.701   6.640 -0.1565  0.1018 -0.3294
  278PRO     HA 3974   5.833   2.691   6.706 -0.1041 -2.0378 -0.6361
  278PRO     CB 3975   5.704   2.839   6.595  0.5045  0.5084  0.2372
  278PRO    HB1 3976   5.717   2.928   6.660 -0.3656 -1.5932  3.4774
  278PRO    HB2 3977   5.594   2.839   6.580  0.2964 -5.1779 -0.1809
  278PRO     CG 3978   5.763   2.860   6.454  0.2061 -0.8879 -0.1063
  278PRO    HG1 3979   5.684   2.899   6.387 -0.6609 -0.1658  1.2845
  278PRO    HG2 3980   5.851   2.924   6.476 -0.1195 -0.4022 -0.2077
  278PRO      C 3981   5.632   2.643   6.713 -0.6009  0.8444 -0.4461
  278PRO      O 3982   5.622   2.656   6.835  0.6265 -0.5257 -0.1715
  279PHE      N 3983   5.537   2.576   6.646 -0.1351 -0.2444 -0.0287
  279PHE     HN 3984   5.547   2.575   6.547  1.3453  1.9114  0.0350
  279PHE     CA 3985   5.425   2.509   6.705 -0.0106 -0.2192  0.2416
  279PHE     HA 3986   5.368   2.582   6.760 -0.3758  0.8492 -1.4702
  279PHE     CB 3987   5.320   2.449   6.609  0.4791 -0.4599 -0.1484
  279PHE    HB1 3988   5.380   2.382   6.543  1.2779  1.4589 -1.4744
  279PHE    HB2 3989   5.283   2.531   6.544 -1.4317 -0.8647  0.3655
  279PHE     CG 3990   5.214   2.363   6.668  0.5849  0.0064  0.7495
  279PHE    CD1 3991   5.106   2.433   6.717  0.3198 -0.1211  0.3554
  279PHE    HD1 3992   5.110   2.541   6.709 -0.0161 -0.0815  0.7071
  279PHE    CE1 3993   4.992   2.371   6.761  0.2647 -0.1488  0.1764
  279PHE    HE1 3994   4.908   2.433   6.792  1.5408  2.4732 -1.2418
  279PHE     CZ 3995   4.996   2.235   6.780 -0.0516 -0.1698  0.1106
  279PHE     HZ 3996   4.912   2.189   6.829  0.3313 -0.5225  0.4530
  279PHE    CD2 3997   5.223   2.230   6.703  0.4531 -0.2343 -0.0892
  279PHE    HD2 3998   5.306   2.174   6.664  1.6048  0.2993  1.4779
  279PHE    CE2 3999   5.114   2.167   6.758 -0.0090  0.1194 -0.5894
  279PHE    HE2 4000   5.142   2.073   6.803  3.3570  0.8253 -0.9662
  279PHE      C 4001   5.462   2.409   6.809  0.3477 -0.0612  0.2642
  279PHE      O 4002   5.404   2.408   6.917  0.5485  0.1289  0.3756
  280HSD      N 4003   5.568   2.332   6.777  0.3678 -0.0167  0.2205
  280HSD     HN 4004   5.602   2.346   6.685  0.3010  1.4296  0.3898
  280HSD     CA 4005   5.637   2.240   6.862  0.1914 -0.2631  0.0951
  280HSD     HA 4006   5.565   2.166   6.895  0.7913 -0.1090  1.8359
  280HSD     CB 4007   5.735   2.158   6.776  0.2133 -0.2981  0.1530
  280HSD    HB1 4008   5.799   2.233   6.723 -0.7962  0.0691 -0.5703
  280HSD    HB2 4009   5.693   2.085   6.705  2.6631 -1.7202  0.0358
  280HSD    ND1 4010   5.810   1.987   6.957 -0.3294 -0.2270 -0.1263
  280HSD    HD1 4011   5.724   1.969   7.005 -0.9440  0.4502 -0.9526
  280HSD     CG 4012   5.834   2.078   6.856  0.3460 -0.6400 -0.3508
  280HSD    CE1 4013   5.928   1.925   6.987 -0.1191  0.3855  0.3185
  280HSD    HE1 4014   5.941   1.866   7.078  0.1963 -1.6301 -0.9757
  280HSD    NE2 4015   6.025   1.977   6.915  0.0060 -0.4351 -0.1188
  280HSD    CD2 4016   5.967   2.069   6.829  0.4987  0.1065  0.1172
  280HSD    HD2 4017   6.035   2.114   6.759  0.9892 -1.0597 -0.1888
  280HSD      C 4018   5.700   2.302   6.982 -0.4761  0.3943  0.1137
  280HSD      O 4019   5.688   2.247   7.092  0.2897  0.4285  0.2202
  281VAL      N 4020   5.765   2.418   6.967  0.0148  0.0658 -0.3138
  281VAL     HN 4021   5.774   2.462   6.878  1.8197  2.3930  0.9017
  281VAL     CA 4022   5.833   2.486   7.073 -0.4752 -0.1277  0.1221
  281VAL     HA 4023   5.900   2.411   7.114  0.3964 -0.0943 -1.1975
  281VAL     CB 4024   5.920   2.601   7.033  0.0656 -0.6072 -0.0836
  281VAL     HB 4025   5.861   2.686   6.994  1.3376  1.1817  1.7122
  281VAL    CG1 4026   5.989   2.653   7.160  0.0296  0.4799 -0.4990
  281VAL   HG11 4027   6.047   2.566   7.199 -0.0580  0.4388 -0.4580
  281VAL   HG12 4028   5.915   2.677   7.239  2.2221 -0.9270  2.1705
  281VAL   HG13 4029   6.050   2.745   7.154  0.4679  0.4551  2.2648
  281VAL    CG2 4030   6.025   2.558   6.929 -0.2956  0.5744 -0.9500
  281VAL   HG21 4031   6.089   2.481   6.976 -2.5032 -1.3352 -0.9147
  281VAL   HG22 4032   6.095   2.639   6.899 -1.0645  0.5622 -2.9017
  281VAL   HG23 4033   5.969   2.510   6.846 -1.8677  0.9532 -0.1440
  281VAL      C 4034   5.743   2.513   7.189 -0.3994 -0.0408  0.1603
  281VAL      O 4035   5.778   2.490   7.305  0.3589 -0.0827 -0.0692
  282GLY      N 4036   5.625   2.566   7.153 -0.0945  0.3661 -0.2486
  282GLY     HN 4037   5.597   2.587   7.059 -0.3197  1.2340  0.0078
  282GLY     CA 4038   5.516   2.581   7.244 -0.3048 -0.2853 -0.3867
  282GLY    HA1 4039   5.433   2.630   7.194 -0.9724 -0.3440  0.6396
  282GLY    HA2 4040   5.560   2.640   7.323  1.8590 -0.5004 -1.3798
  282GLY      C 4041   5.464   2.453   7.300  0.5221 -0.2163  0.5496
  282GLY      O 4042   5.434   2.455   7.420  0.4981  0.4796  0.5351
  283ARG      N 4043   5.451   2.341   7.227 -0.5492 -0.1159  0.5783
  283ARG     HN 4044   5.465   2.336   7.129 -1.4498 -1.4041  0.4789
  283ARG     CA 4045   5.418   2.212   7.280 -0.2451 -0.2397  0.4680
  283ARG     HA 4046   5.333   2.237   7.343 -0.4166 -1.9703  0.9893
  283ARG     CB 4047   5.368   2.107   7.180  0.0960  0.0132  0.0310
  283ARG    HB1 4048   5.360   2.002   7.215  0.6078 -0.0509 -0.0351
  283ARG    HB2 4049   5.443   2.100   7.098 -2.7208  0.3454 -2.7962
  283ARG     CG 4050   5.232   2.140   7.118 -0.1022 -0.3754  0.2569
  283ARG    HG1 4051   5.198   2.066   7.043  0.8696  0.4249 -0.9959
  283ARG    HG2 4052   5.253   2.233   7.062  1.9786 -0.8206  0.2351
  283ARG     CD 4053   5.112   2.148   7.213 -0.1742 -0.0728  0.1419
  283ARG    HD1 4054   5.098   2.078   7.298  1.0044  0.7188  1.0092
  283ARG    HD2 4055   5.029   2.122   7.143 -0.0674  2.0155 -0.8349
  283ARG     NE 4056   5.099   2.290   7.257  0.2054  0.0201 -0.0490
  283ARG     HE 4057   5.159   2.359   7.217  0.3583  0.8808  1.5915
  283ARG     CZ 4058   4.982   2.336   7.309  0.3252 -0.6053  0.8017
  283ARG    NH1 4059   4.875   2.260   7.346 -0.4021  0.0794  0.1406
  283ARG   HH11 4060   4.877   2.168   7.308  0.5712  0.1985 -0.1119
  283ARG   HH12 4061   4.786   2.297   7.372 -0.0167  0.7369  0.5638
  283ARG    NH2 4062   4.960   2.469   7.328 -0.2698 -0.6550  0.4905
  283ARG   HH21 4063   5.038   2.532   7.337  0.7387 -1.9163  0.8054
  283ARG   HH22 4064   4.871   2.514   7.335  1.3197  2.7964  0.6479
  283ARG      C 4065   5.507   2.140   7.376  0.0884 -0.0551  0.2986
  283ARG      O 4066   5.472   2.091   7.483  0.2085 -0.2424  0.2525
  284TYR      N 4067   5.639   2.154   7.358  0.0447 -0.0388 -0.0179
  284TYR     HN 4068   5.660   2.206   7.275  2.3502  0.7440  0.9667
  284TYR     CA 4069   5.745   2.112   7.445 -0.3221 -0.1962  0.3545
  284TYR     HA 4070   5.734   2.006   7.466 -2.4859 -0.2894 -0.9454
  284TYR     CB 4071   5.879   2.147   7.379 -0.5471 -0.1255 -0.0713
  284TYR    HB1 4072   5.903   2.255   7.389 -1.1200 -0.0867  0.8961
  284TYR    HB2 4073   5.867   2.125   7.271 -1.4079 -1.1445  0.2177
  284TYR     CG 4074   5.984   2.053   7.428 -0.0471  0.2911 -0.3374
  284TYR    CD1 4075   5.989   1.926   7.377  0.3456  0.3401 -0.4245
  284TYR    HD1 4076   5.929   1.889   7.295  1.9765 -1.7989 -0.7578
  284TYR    CE1 4077   6.089   1.845   7.427  0.2128  0.3012 -0.2192
  284TYR    HE1 4078   6.087   1.747   7.381 -1.9939  0.8799 -1.5443
  284TYR     CZ 4079   6.176   1.884   7.525  0.3728  0.3983 -0.3992
  284TYR     OH 4080   6.264   1.797   7.591 -0.5431  0.0584  0.3995
  284TYR     HH 4081   6.253   1.709   7.554  1.7722 -0.4359  0.6825
  284TYR    CD2 4082   6.067   2.096   7.529  0.3519 -0.0406 -0.5233
  284TYR    HD2 4083   6.061   2.194   7.574  1.7301  0.8500 -2.1603
  284TYR    CE2 4084   6.165   2.012   7.576  0.2139  0.1698  0.1435
  284TYR    HE2 4085   6.233   2.042   7.655  1.0597  0.3472 -0.6396
  284TYR      C 4086   5.729   2.189   7.571  0.0919  0.4326  0.0262
  284TYR      O 4087   5.730   2.137   7.682 -0.2604  0.0606 -0.1427
  285LEU      N 4088   5.709   2.322   7.570  0.2705  0.4595 -0.5519
  285LEU     HN 4089   5.720   2.378   7.488  0.3891  0.2551 -0.6771
  285LEU     CA 4090   5.696   2.399   7.690 -0.4523 -0.2194 -0.1840
  285LEU     HA 4091   5.775   2.364   7.755  0.4950  2.0364 -0.0172
  285LEU     CB 4092   5.733   2.545   7.660 -0.1438 -0.2320  0.1205
  285LEU    HB1 4093   5.640   2.593   7.622 -0.1673 -0.1950  0.2255
  285LEU    HB2 4094   5.806   2.549   7.576 -1.9617 -0.9229 -1.5842
  285LEU     CG 4095   5.784   2.618   7.786  0.3107  0.2291 -0.3254
  285LEU     HG 4096   5.709   2.611   7.868  1.3703  1.7345  0.8219
  285LEU    CD1 4097   5.914   2.559   7.841 -0.0964  0.1300  0.5546
  285LEU   HD11 4098   5.894   2.463   7.893  1.3507 -0.3733  0.2598
  285LEU   HD12 4099   5.969   2.618   7.918  0.8767  0.0042 -0.0178
  285LEU   HD13 4100   5.992   2.534   7.765 -0.9099 -2.3193  0.4409
  285LEU    CD2 4101   5.793   2.767   7.751 -0.2532  0.3542  0.0387
  285LEU   HD21 4102   5.787   2.819   7.849  0.8718  0.3584  0.1192
  285LEU   HD22 4103   5.708   2.792   7.684  0.9736 -1.0370 -2.1943
  285LEU   HD23 4104   5.890   2.783   7.699 -0.1205 -1.5844 -0.3814
  285LEU      C 4105   5.569   2.386   7.766 -0.2108  0.1523  0.2900
  285LEU      O 4106   5.570   2.391   7.889 -0.3964  0.0301  0.2971
  286PHE      N 4107   5.455   2.362   7.698 -0.1191 -0.0369  0.2030
  286PHE     HN 4108   5.463   2.344   7.600  0.0343 -1.2831  0.4262
  286PHE     CA 4109   5.329   2.326   7.755 -0.1441 -0.4205 -0.0861
  286PHE     HA 4110   5.289   2.406   7.816 -1.4085 -2.7194  2.3124
  286PHE     CB 4111   5.230   2.307   7.639 -0.3155 -0.2060  0.0220
  286PHE    HB1 4112   5.267   2.235   7.563 -0.0429  0.2736 -0.3066
  286PHE    HB2 4113   5.225   2.403   7.583  0.1896 -0.5900 -0.7137
  286PHE     CG 4114   5.091   2.272   7.676 -0.1597 -0.0431  0.7671
  286PHE    CD1 4115   4.993   2.368   7.662 -0.2554 -0.2545 -0.0394
  286PHE    HD1 4116   5.025   2.471   7.654  1.0745 -0.3815  2.5786
  286PHE    CE1 4117   4.861   2.333   7.672 -0.4989  0.7038  0.2235
  286PHE    HE1 4118   4.787   2.411   7.663 -0.0954  0.9855 -0.7794
  286PHE     CZ 4119   4.823   2.201   7.680  0.1752  0.4886 -0.0888
  286PHE     HZ 4120   4.715   2.190   7.682  0.1466  0.8059  0.1503
  286PHE    CD2 4121   5.055   2.140   7.670  0.1785 -0.0874 -0.7220
  286PHE    HD2 4122   5.127   2.059   7.668  0.1458 -0.2617  1.7318
  286PHE    CE2 4123   4.922   2.105   7.677  0.0898  0.3936  0.1537
  286PHE    HE2 4124   4.886   2.003   7.675  0.7279  0.1506  0.7091
  286PHE      C 4125   5.343   2.208   7.845 -0.1928 -0.0968  0.3510
  286PHE      O 4126   5.277   2.207   7.949  0.1494  0.1926  0.5712
  287SER      N 4127   5.417   2.102   7.809  0.0848  0.1443  0.2137
  287SER     HN 4128   5.470   2.106   7.725  2.4319  0.3832  1.6106
  287SER     CA 4129   5.437   1.984   7.887 -0.5890  0.1070  0.3297
  287SER     HA 4130   5.343   1.935   7.910 -0.9451 -0.7958 -2.6181
  287SER     CB 4131   5.529   1.884   7.815  0.3968  1.1705  0.0828
  287SER    HB1 4132   5.486   1.865   7.714 -0.0934 -0.3289  0.5407
  287SER    HB2 4133   5.529   1.783   7.861  1.3418  0.5602 -1.2059
  287SER     OG 4134   5.668   1.908   7.804  0.6766 -0.2704  0.3113
  287SER    HG1 4135   5.686   1.992   7.762  2.1544 -0.7136 -0.0317
  287SER      C 4136   5.499   2.010   8.020  0.0589  0.3021 -0.0088
  287SER      O 4137   5.464   1.956   8.124 -0.3539  0.3248 -0.1357
  288LYS      N 4138   5.601   2.097   8.026  0.0302  0.3051  0.4341
  288LYS     HN 4139   5.622   2.144   7.941 -0.6623 -1.1494 -0.5695
  288LYS     CA 4140   5.679   2.140   8.138  0.1428 -0.0997  0.5144
  288LYS     HA 4141   5.698   2.055   8.201 -3.1504 -1.2108  0.1688
  288LYS     CB 4142   5.809   2.213   8.098 -0.1176  0.2293  0.2684
  288LYS    HB1 4143   5.870   2.246   8.185 -0.2088  0.5023  0.2316
  288LYS    HB2 4144   5.775   2.305   8.045  1.3386  0.7210  0.1500
  288LYS     CG 4145   5.904   2.139   8.003  0.1175 -0.1465  0.7941
  288LYS    HG1 4146   6.000   2.195   7.998  0.7036 -1.1160  0.9379
  288LYS    HG2 4147   5.854   2.146   7.904 -0.4985 -0.2543  1.0914
  288LYS     CD 4148   5.935   1.994   8.040 -0.3372 -0.5203 -0.2694
  288LYS    HD1 4149   5.981   1.944   7.951  1.1797  0.1125  0.1296
  288LYS    HD2 4150   5.842   1.936   8.054 -0.5244 -0.2779 -0.4981
  288LYS     CE 4151   6.033   1.973   8.155  0.0129 -0.6973 -0.5949
  288LYS    HE1 4152   6.003   2.025   8.249 -3.9372 -0.1884 -1.9525
  288LYS    HE2 4153   6.142   1.991   8.139  0.6916 -0.6649  3.1279
  288LYS     NZ 4154   6.042   1.828   8.184  0.1160 -0.5798 -0.0134
  288LYS    HZ1 4155   6.118   1.818   8.254 -0.2092  1.1515  0.6540
  288LYS    HZ2 4156   6.069   1.767   8.104 -0.7081 -2.6676  1.2315
  288LYS    HZ3 4157   5.949   1.797   8.218 -1.0659  2.5087 -0.0702
  288LYS      C 4158   5.602   2.223   8.234  0.3001  0.5882  0.0658
  288LYS      O 4159   5.623   2.212   8.355  0.1697 -0.1036  0.0329
  289SER      N 4160   5.503   2.297   8.181 -0.1452  0.1141  0.2133
  289SER     HN 4161   5.504   2.305   8.082 -0.1282  0.8597  0.2675
  289SER     CA 4162   5.415   2.384   8.253 -0.0391  0.5705 -0.1976
  289SER     HA 4163   5.481   2.449   8.308  2.9667 -2.5944  0.3152
  289SER     CB 4164   5.324   2.463   8.158 -0.2628  0.5234 -0.0225
  289SER    HB1 4165   5.380   2.504   8.072 -1.4545  0.6791 -0.7560
  289SER    HB2 4166   5.294   2.559   8.206 -1.3728  0.4596 -0.5388
  289SER     OG 4167   5.201   2.403   8.118  0.1105 -0.3625  0.1477
  289SER    HG1 4168   5.223   2.323   8.070 -0.2021 -0.8605  0.8191
  289SER      C 4169   5.334   2.308   8.353 -0.0071  0.1196 -0.5152
  289SER      O 4170   5.312   2.348   8.467  0.2677 -0.4300 -0.2608
  290PHE      N 4171   5.280   2.191   8.312 -1.1208  0.4154  0.0850
  290PHE     HN 4172   5.301   2.163   8.219 -2.2080  1.0942 -0.3918
  290PHE     CA 4173   5.207   2.100   8.394 -0.0653 -0.4177  0.1076
  290PHE     HA 4174   5.155   2.156   8.470  0.4945  1.2830 -0.7235
  290PHE     CB 4175   5.116   2.011   8.307  0.0242 -0.2219 -0.1846
  290PHE    HB1 4176   5.073   1.923   8.358 -0.9609  0.8008  0.7837
  290PHE    HB2 4177   5.178   1.974   8.222 -0.1706 -2.2019  0.5031
  290PHE     CG 4178   5.009   2.100   8.254 -0.1391 -0.6256 -0.5310
  290PHE    CD1 4179   4.966   2.118   8.124 -0.0662  0.0143 -0.4697
  290PHE    HD1 4180   5.017   2.057   8.051  0.2370 -2.0377  1.3400
  290PHE    CE1 4181   4.846   2.177   8.091 -0.3826 -0.3272  0.0314
  290PHE    HE1 4182   4.802   2.180   7.992  0.0944 -2.6692 -0.3128
  290PHE     CZ 4183   4.783   2.242   8.194  0.1182  0.5345 -0.1854
  290PHE     HZ 4184   4.688   2.288   8.171 -0.1032  0.7035  1.0172
  290PHE    CD2 4185   4.933   2.155   8.355 -0.2061 -0.2322 -0.7951
  290PHE    HD2 4186   4.962   2.148   8.458 -2.5918 -0.2169 -0.0788
  290PHE    CE2 4187   4.824   2.233   8.325 -0.0132  0.2877 -0.1581
  290PHE    HE2 4188   4.775   2.281   8.408 -1.4888  0.3945 -1.0595
  290PHE      C 4189   5.288   2.014   8.486  0.0565  0.0557  0.4448
  290PHE      O 4190   5.237   1.917   8.540  0.1420 -0.1308  0.1930
  291GLU      N 4191   5.418   2.043   8.509 -0.0359  0.8130  0.0714
  291GLU     HN 4192   5.474   2.106   8.457  1.3213 -1.0715 -0.8537
  291GLU     CA 4193   5.494   1.973   8.608 -0.0360  0.3217 -0.2689
  291GLU     HA 4194   5.446   1.880   8.633 -1.0142  0.4916 -1.4119
  291GLU     CB 4195   5.639   1.947   8.563  0.1555  0.4455  0.2603
  291GLU    HB1 4196   5.680   1.873   8.635 -0.4532 -0.5855 -0.4187
  291GLU    HB2 4197   5.686   2.047   8.552 -0.2129  0.3809 -2.8477
  291GLU     CG 4198   5.639   1.873   8.429  0.3360  0.5233  0.2180
  291GLU    HG1 4199   5.587   1.929   8.347 -1.7493  0.6012  1.5108
  291GLU    HG2 4200   5.588   1.775   8.435  0.4603  0.1593 -2.8806
  291GLU     CD 4201   5.775   1.846   8.367  0.1216 -0.1390  0.0315
  291GLU    OE1 4202   5.779   1.782   8.259 -0.2628 -0.1688  0.0340
  291GLU    OE2 4203   5.878   1.894   8.422  0.0754  0.1778 -0.1572
  291GLU      C 4204   5.494   2.043   8.740  0.1350  0.2724 -0.2428
  291GLU      O 4205   5.473   2.165   8.740 -0.2688  0.2032 -0.1165
  292PRO      N 4206   5.512   1.987   8.855  0.1731  0.1110 -0.3276
  292PRO     CD 4207   5.520   1.842   8.870 -0.4721  0.1277  0.2464
  292PRO    HD1 4208   5.623   1.811   8.844 -0.7539 -0.2391 -0.4462
  292PRO    HD2 4209   5.450   1.780   8.810  0.3724 -0.6304  0.0155
  292PRO     CA 4210   5.536   2.050   8.981 -0.1547 -0.1037 -0.1536
  292PRO     HA 4211   5.433   2.069   9.008 -0.1608 -0.4706  0.0925
  292PRO     CB 4212   5.576   1.939   9.077  0.0766  0.1592  0.0579
  292PRO    HB1 4213   5.564   1.960   9.186 -0.7659  1.7329 -0.3177
  292PRO    HB2 4214   5.685   1.922   9.070  0.4656  1.0198  2.6279
  292PRO     CG 4215   5.511   1.811   9.021 -0.1661  0.1838  0.2768
  292PRO    HG1 4216   5.568   1.731   9.073 -1.2537  0.2179  1.5538
  292PRO    HG2 4217   5.408   1.824   9.061 -0.7858 -1.2451 -0.7789
  292PRO      C 4218   5.617   2.175   8.988 -0.1448 -0.0770 -0.7586
  292PRO      O 4219   5.732   2.176   8.944  0.3658  0.2556  0.5343
  293GLY      N 4220   5.562   2.280   9.051  0.1328 -0.0902 -0.4906
  293GLY     HN 4221   5.466   2.267   9.074  0.7065 -2.2556  0.9663
  293GLY     CA 4222   5.618   2.406   9.091  0.0627 -0.3470  0.4386
  293GLY    HA1 4223   5.675   2.387   9.181 -2.7771  1.8437  2.8972
  293GLY    HA2 4224   5.541   2.475   9.118 -1.4174 -1.9142  0.4056
  293GLY      C 4225   5.700   2.478   8.989 -0.8488  0.4730  0.2779
  293GLY      O 4226   5.785   2.556   9.029 -0.1174 -0.1818  0.0174
  294SER      N 4227   5.668   2.462   8.859 -0.2584  0.0273  0.1855
  294SER     HN 4228   5.584   2.416   8.832 -0.4456  1.6449 -2.2590
  294SER     CA 4229   5.738   2.515   8.746 -0.1656 -0.4222  0.0282
  294SER     HA 4230   5.840   2.539   8.772 -0.7797 -0.9632  3.3606
  294SER     CB 4231   5.750   2.411   8.633  0.3080  0.0943 -0.3975
  294SER    HB1 4232   5.820   2.448   8.555  1.0805 -2.4339 -0.9946
  294SER    HB2 4233   5.647   2.389   8.596 -0.0165 -0.8928  1.0157
  294SER     OG 4234   5.806   2.290   8.680 -0.2655 -0.0210 -0.0075
  294SER    HG1 4235   5.759   2.267   8.761 -0.0729 -0.1146  0.0800
  294SER      C 4236   5.673   2.641   8.701 -0.1611 -0.2835  0.4108
  294SER      O 4237   5.631   2.658   8.587  0.2952 -0.1411  0.2616
  295LEU      N 4238   5.658   2.736   8.795  0.3669  0.2982 -0.0837
  295LEU     HN 4239   5.693   2.725   8.888 -1.7598  1.7159  0.9669
  295LEU     CA 4240   5.576   2.853   8.782  0.1161  0.1146 -0.1458
  295LEU     HA 4241   5.476   2.827   8.749 -0.6320 -0.3692  2.2675
  295LEU     CB 4242   5.557   2.913   8.923 -0.1142 -0.1352 -0.0667
  295LEU    HB1 4243   5.489   2.999   8.909  0.0985  0.0704  0.1464
  295LEU    HB2 4244   5.655   2.951   8.959 -0.8763  0.8023  1.0768
  295LEU     CG 4245   5.483   2.819   9.019  0.0636 -0.1494  0.0550
  295LEU     HG 4246   5.559   2.739   9.034 -1.0697 -1.1909  0.4156
  295LEU    CD1 4247   5.460   2.894   9.152  0.3213  0.2822 -0.1418
  295LEU   HD11 4248   5.403   2.825   9.218 -0.8807  0.7682 -0.6340
  295LEU   HD12 4249   5.397   2.985   9.139 -0.1449 -0.0694 -0.4021
  295LEU   HD13 4250   5.554   2.922   9.204 -0.5307  1.3261  0.8734
  295LEU    CD2 4251   5.349   2.762   8.971  0.0392  0.4027 -0.5465
  295LEU   HD21 4252   5.290   2.850   8.939  0.9612  0.5316 -1.9748
  295LEU   HD22 4253   5.289   2.711   9.049  3.2896  0.9920  2.6044
  295LEU   HD23 4254   5.367   2.706   8.877  3.2237 -0.8486  0.6817
  295LEU      C 4255   5.608   2.961   8.685 -0.0990 -0.1467 -0.5119
  295LEU      O 4256   5.524   3.015   8.613  0.3839  0.9215 -0.2990
  296GLU      N 4257   5.738   2.996   8.674 -0.0972 -0.0152 -0.0987
  296GLU     HN 4258   5.799   2.940   8.728  0.1213  0.7527  0.4666
  296GLU     CA 4259   5.786   3.079   8.568 -0.1067  0.1611  0.0343
  296GLU     HA 4260   5.729   3.170   8.564 -0.4166 -0.0838 -2.2118
  296GLU     CB 4261   5.935   3.115   8.581  0.0137 -0.3012 -0.0195
  296GLU    HB1 4262   5.951   3.191   8.502 -3.4805 -1.0261 -1.6212
  296GLU    HB2 4263   5.993   3.021   8.566  0.8290  0.3116 -0.8261
  296GLU     CG 4264   5.963   3.171   8.721 -0.6655  0.2340 -0.0935
  296GLU    HG1 4265   5.966   3.084   8.789 -2.0698 -1.2880 -1.8584
  296GLU    HG2 4266   5.889   3.238   8.770 -0.8214 -0.9675  1.3632
  296GLU     CD 4267   6.098   3.240   8.729 -0.5700  0.0099  0.2415
  296GLU    OE1 4268   6.111   3.355   8.678  0.0521 -0.1503  0.0266
  296GLU    OE2 4269   6.195   3.173   8.773  0.1773  0.5467 -0.5570
  296GLU      C 4270   5.766   3.014   8.435 -0.0078 -0.0373  0.1141
  296GLU      O 4271   5.720   3.079   8.341  0.1584  0.6728  0.5152
  297ILE      N 4272   5.796   2.885   8.416 -0.6005 -0.1669  0.0316
  297ILE     HN 4273   5.842   2.835   8.490 -2.1088 -2.7099 -0.6030
  297ILE     CA 4274   5.764   2.812   8.298  0.1700 -0.4740  0.0072
  297ILE     HA 4275   5.817   2.857   8.216  0.0890  1.1632  0.8234
  297ILE     CB 4276   5.822   2.675   8.317  0.2658 -0.4628 -0.1962
  297ILE     HB 4277   5.808   2.637   8.421  0.7425 -0.7079 -0.2200
  297ILE    CG2 4278   5.754   2.568   8.230  0.0830  0.4040 -1.1299
  297ILE   HG21 4279   5.737   2.604   8.126 -3.8699 -2.1897 -1.6135
  297ILE   HG22 4280   5.654   2.544   8.272  1.3312 -1.8832  0.7255
  297ILE   HG23 4281   5.810   2.473   8.216  2.1079  1.3171  0.4082
  297ILE    CG1 4282   5.971   2.673   8.280  0.4396 -0.5964  0.4899
  297ILE   HG11 4283   5.977   2.676   8.169 -0.8989 -1.6379  0.3664
  297ILE   HG12 4284   6.009   2.570   8.300  1.5081 -0.3529 -0.2001
  297ILE     CD 4285   6.060   2.780   8.343 -0.2573 -0.0940  0.6285
  297ILE    HD1 4286   6.054   2.771   8.453  1.2744 -0.8518  0.6737
  297ILE    HD2 4287   6.025   2.881   8.313  1.6696  0.1902 -0.8575
  297ILE    HD3 4288   6.167   2.768   8.315 -0.4440 -0.3501  0.0059
  297ILE      C 4289   5.622   2.801   8.253  0.1497 -0.2581  0.0175
  297ILE      O 4290   5.590   2.808   8.134 -0.4870 -0.1438  0.1968
  298ALA      N 4291   5.535   2.790   8.355 -0.0949 -0.4541 -0.2107
  298ALA     HN 4292   5.566   2.799   8.449  1.3502 -0.3356 -0.6657
  298ALA     CA 4293   5.394   2.807   8.340 -0.0363  0.3932  0.1866
  298ALA     HA 4294   5.364   2.740   8.262  0.0123  1.2236 -0.5620
  298ALA     CB 4295   5.324   2.769   8.472  0.2281 -0.4428  0.0885
  298ALA    HB1 4296   5.213   2.765   8.471  0.0918 -1.4380  3.8053
  298ALA    HB2 4297   5.325   2.860   8.535 -0.5921  2.4309 -3.7000
  298ALA    HB3 4298   5.351   2.672   8.519  1.1978 -0.4357 -0.4343
  298ALA      C 4299   5.344   2.937   8.287 -0.7033  0.0935  0.0783
  298ALA      O 4300   5.260   2.942   8.197 -0.5347  0.1662 -0.0757
  299GLN      N 4301   5.399   3.049   8.336  0.4986 -0.5012  0.1158
  299GLN     HN 4302   5.470   3.035   8.404  1.4057 -0.1209 -0.7266
  299GLN     CA 4303   5.387   3.185   8.295  0.3258 -0.4571  0.3136
  299GLN     HA 4304   5.283   3.212   8.297  0.4144 -0.0547 -0.1639
  299GLN     CB 4305   5.441   3.295   8.389 -0.4324  0.3185 -0.1390
  299GLN    HB1 4306   5.447   3.393   8.339  0.8737  0.3824  0.1121
  299GLN    HB2 4307   5.544   3.270   8.422 -1.2337  0.9249  3.1826
  299GLN     CG 4308   5.357   3.311   8.517 -0.1272 -0.3813  0.1553
  299GLN    HG1 4309   5.334   3.206   8.546  2.4242 -0.7521  1.0984
  299GLN    HG2 4310   5.263   3.367   8.499 -0.0052 -0.7215 -1.8268
  299GLN     CD 4311   5.428   3.392   8.624 -0.0208  0.1477 -0.3072
  299GLN    OE1 4312   5.417   3.514   8.612 -1.1158  0.0562 -0.3332
  299GLN    NE2 4313   5.487   3.313   8.718  0.0118  0.0646 -0.3987
  299GLN   HE21 4314   5.523   3.365   8.795 -2.8992 -0.1564  1.2129
  299GLN   HE22 4315   5.478   3.213   8.708  0.1676  0.0942 -0.8984
  299GLN      C 4316   5.438   3.217   8.159 -0.2256  0.1445  0.2431
  299GLN      O 4317   5.362   3.280   8.085  0.4258  0.4877 -0.1509
  300ILE      N 4318   5.552   3.169   8.107 -0.5258 -0.2161 -0.0961
  300ILE     HN 4319   5.619   3.128   8.169 -1.4892 -1.6704  0.0065
  300ILE     CA 4320   5.603   3.186   7.974 -0.1657 -0.1535  0.0489
  300ILE     HA 4321   5.608   3.291   7.950  1.1028  0.4277  2.4676
  300ILE     CB 4322   5.746   3.140   7.966  0.0323  0.5269 -0.3862
  300ILE     HB 4323   5.755   3.034   7.998 -0.2842  0.3501 -0.8682
  300ILE    CG2 4324   5.805   3.145   7.824  0.2759  0.1114 -0.2998
  300ILE   HG21 4325   5.767   3.066   7.755  2.1159 -2.0967  1.0565
  300ILE   HG22 4326   5.914   3.121   7.830  0.8058  2.0202 -1.3940
  300ILE   HG23 4327   5.802   3.249   7.785 -0.9946  0.4053  0.5164
  300ILE    CG1 4328   5.845   3.215   8.056 -0.2815  0.5207 -0.0362
  300ILE   HG11 4329   5.783   3.259   8.137  0.1469 -1.6129  1.5587
  300ILE   HG12 4330   5.895   3.295   7.999  0.3801 -0.0478 -0.2636
  300ILE     CD 4331   5.954   3.128   8.118 -0.2422  0.6745  0.1125
  300ILE    HD1 4332   6.009   3.084   8.032  0.7344  0.9132  0.6004
  300ILE    HD2 4333   5.917   3.039   8.175 -1.2255  0.2078 -1.2097
  300ILE    HD3 4334   6.021   3.182   8.188 -2.0134  3.0093  0.0926
  300ILE      C 4335   5.517   3.114   7.877  0.2341 -0.5059 -0.0502
  300ILE      O 4336   5.483   3.165   7.770  0.3283  0.2173  0.2613
  301SER      N 4337   5.484   2.988   7.911  0.5281 -0.5184  0.1916
  301SER     HN 4338   5.512   2.954   8.000  0.4914 -2.2645 -0.4348
  301SER     CA 4339   5.396   2.895   7.846 -0.1970  0.2941 -0.0140
  301SER     HA 4340   5.448   2.880   7.753 -0.1108  1.3630 -0.1498
  301SER     CB 4341   5.409   2.761   7.920  0.0128  0.0141 -0.5556
  301SER    HB1 4342   5.389   2.777   8.028 -1.7566 -0.3083 -0.8063
  301SER    HB2 4343   5.514   2.724   7.916 -1.0545 -3.3772 -0.8332
  301SER     OG 4344   5.317   2.659   7.883  0.1018 -0.3745  0.2595
  301SER    HG1 4345   5.323   2.649   7.788  0.4966 -0.3158  0.2772
  301SER      C 4346   5.260   2.942   7.807 -0.0834  0.4465 -0.2298
  301SER      O 4347   5.205   2.911   7.702  0.1722 -0.1297 -0.1996
  302GLN      N 4348   5.194   3.026   7.888  0.2088  0.4201  0.0375
  302GLN     HN 4349   5.225   3.035   7.983  0.2233 -1.2484  0.2204
  302GLN     CA 4350   5.083   3.108   7.849  0.0095  0.2370  0.2182
  302GLN     HA 4351   5.018   3.032   7.809 -0.4191  1.1129 -0.7916
  302GLN     CB 4352   5.012   3.184   7.962 -0.2995  0.0709  0.1357
  302GLN    HB1 4353   4.914   3.222   7.925  0.2039  1.0189 -0.2353
  302GLN    HB2 4354   5.080   3.260   8.006 -3.2621  3.0633 -0.0552
  302GLN     CG 4355   4.977   3.100   8.085  0.2982  0.3704  0.5137
  302GLN    HG1 4356   4.915   3.152   8.160  0.5504  1.5095 -0.0529
  302GLN    HG2 4357   5.073   3.077   8.136 -1.6844 -1.2543  3.8976
  302GLN     CD 4358   4.905   2.967   8.063  0.1522  0.5817 -0.3248
  302GLN    OE1 4359   4.784   2.963   8.084  0.3492 -0.4509  0.7074
  302GLN    NE2 4360   4.978   2.854   8.075 -0.2031  0.3635 -0.1939
  302GLN   HE21 4361   4.929   2.769   8.092  0.2784  0.3289  1.1024
  302GLN   HE22 4362   5.075   2.857   8.102  1.0525 -0.4765 -3.9177
  302GLN      C 4363   5.106   3.199   7.733  0.1797 -0.0496  0.0241
  302GLN      O 4364   5.024   3.196   7.641  0.0554 -0.3635  0.1435
  303TYR      N 4365   5.215   3.276   7.725  0.0462  0.1248 -0.1193
  303TYR     HN 4366   5.279   3.274   7.802 -0.8143 -0.2627  0.5955
  303TYR     CA 4367   5.253   3.359   7.614  0.2508  0.1388 -0.0393
  303TYR     HA 4368   5.171   3.422   7.583  0.4617  0.6920  0.4970
  303TYR     CB 4369   5.372   3.445   7.659  0.5113 -0.4248  0.3606
  303TYR    HB1 4370   5.431   3.493   7.578  2.7046 -4.2665 -0.6035
  303TYR    HB2 4371   5.457   3.382   7.695  1.3397  0.9837  0.9401
  303TYR     CG 4372   5.331   3.547   7.760 -0.3079 -0.2347 -0.1554
  303TYR    CD1 4373   5.223   3.631   7.754 -0.1277  0.0006 -0.0827
  303TYR    HD1 4374   5.149   3.620   7.677  1.0030 -0.7150 -1.1087
  303TYR    CE1 4375   5.201   3.728   7.850  0.0927 -0.1262  0.0987
  303TYR    HE1 4376   5.116   3.794   7.845 -0.4021 -0.7078  0.7399
  303TYR     CZ 4377   5.283   3.734   7.960  0.0394 -0.2019  0.1424
  303TYR     OH 4378   5.262   3.832   8.059 -0.7040 -0.1892 -0.0223
  303TYR     HH 4379   5.199   3.895   8.023 -1.6712  0.4031  2.4836
  303TYR    CD2 4380   5.402   3.547   7.877 -0.6248 -0.0606  0.0369
  303TYR    HD2 4381   5.476   3.470   7.896  0.0882  0.6210  0.0988
  303TYR    CE2 4382   5.384   3.642   7.975 -0.2025 -0.4154  0.4675
  303TYR    HE2 4383   5.452   3.642   8.059  1.2457 -0.3774 -0.6618
  303TYR      C 4384   5.282   3.287   7.487  0.0640 -0.3046  0.1656
  303TYR      O 4385   5.233   3.325   7.381 -0.2018 -0.3196  0.2822
  304CYS      N 4386   5.350   3.172   7.507  0.5467 -0.0435  0.0497
  304CYS     HN 4387   5.394   3.158   7.595  0.3239  0.2550  0.2127
  304CYS     CA 4388   5.365   3.073   7.406  0.1568 -0.3612  0.3029
  304CYS     HA 4389   5.410   3.110   7.315 -1.5491 -0.2695 -0.5584
  304CYS     CB 4390   5.454   2.953   7.442  0.3087 -0.4327 -0.3030
  304CYS    HB1 4391   5.461   2.891   7.350 -0.9170  0.9612 -1.3857
  304CYS    HB2 4392   5.389   2.898   7.513 -1.9865  2.8304  0.3470
  304CYS     SG 4393   5.606   3.030   7.507 -0.2608  0.2811  0.1968
  304CYS    HG1 4394   5.562   3.028   7.632  0.6943 -1.0312  0.5316
  304CYS      C 4395   5.233   3.025   7.353  0.1328 -0.2574  0.2690
  304CYS      O 4396   5.205   3.016   7.234 -0.4643  0.2284  0.3691
  305ASN      N 4397   5.135   2.991   7.439 -0.0701  0.0898  0.1784
  305ASN     HN 4398   5.150   2.990   7.538 -0.6726  0.5519  0.2767
  305ASN     CA 4399   5.007   2.940   7.403  0.1511 -0.2555 -0.1357
  305ASN     HA 4400   5.016   2.853   7.340 -1.2406 -0.7901  0.3612
  305ASN     CB 4401   4.919   2.885   7.516  0.3504  0.4484  0.3698
  305ASN    HB1 4402   4.816   2.874   7.476  0.7070  2.0058 -1.1125
  305ASN    HB2 4403   4.908   2.957   7.600 -0.0038  0.6855  0.1255
  305ASN     CG 4404   4.971   2.756   7.577  0.7357  0.5892  0.3423
  305ASN    OD1 4405   5.066   2.693   7.531  0.0943 -0.4188  0.3427
  305ASN    ND2 4406   4.912   2.719   7.694  0.4017 -0.1242 -0.0365
  305ASN   HD21 4407   4.823   2.753   7.725  0.0119 -0.4461 -0.7683
  305ASN   HD22 4408   4.950   2.650   7.755  1.2416 -1.9477 -2.4754
  305ASN      C 4409   4.923   3.036   7.325  0.2525  0.0775  0.1637
  305ASN      O 4410   4.858   2.991   7.231  0.2695 -0.2992  0.3296
  306LEU      N 4411   4.919   3.166   7.361  0.4472  0.3019 -0.6131
  306LEU     HN 4412   4.964   3.200   7.443 -0.9092  0.7827 -0.0307
  306LEU     CA 4413   4.854   3.260   7.275  0.0316  0.2275 -0.3847
  306LEU     HA 4414   4.754   3.222   7.267 -0.0847  0.0981  1.3400
  306LEU     CB 4415   4.841   3.389   7.358  0.3361  0.0427 -0.0430
  306LEU    HB1 4416   4.938   3.433   7.391 -0.0418  1.9640 -1.2925
  306LEU    HB2 4417   4.780   3.363   7.447 -1.1253  1.0170 -0.7230
  306LEU     CG 4418   4.756   3.498   7.290  0.1092 -0.0299  0.1205
  306LEU     HG 4419   4.816   3.524   7.200  1.4656 -1.7755  0.4653
  306LEU    CD1 4420   4.618   3.456   7.237 -0.0934  0.4953  0.2285
  306LEU   HD11 4421   4.552   3.426   7.321  0.0884  0.7379  0.4609
  306LEU   HD12 4422   4.617   3.366   7.172  2.5335  0.7927 -0.3532
  306LEU   HD13 4423   4.570   3.544   7.189 -1.1858  0.0022  0.3827
  306LEU    CD2 4424   4.729   3.617   7.383  0.1299 -0.0616  0.1670
  306LEU   HD21 4425   4.687   3.704   7.329  0.8892 -0.5947 -1.3280
  306LEU   HD22 4426   4.831   3.650   7.414 -0.7339  1.9710  1.0082
  306LEU   HD23 4427   4.672   3.586   7.473 -0.8814 -0.1539 -0.4961
  306LEU      C 4428   4.904   3.287   7.137  0.5120 -0.1580 -0.2887
  306LEU      O 4429   4.828   3.291   7.040  0.0624  0.0471  0.0660
  307VAL      N 4430   5.038   3.294   7.125  0.5624  0.2319  0.4207
  307VAL     HN 4431   5.094   3.301   7.207 -0.1066  1.2512  0.8102
  307VAL     CA 4432   5.102   3.307   6.998  0.0674  0.2905  0.1745
  307VAL     HA 4433   5.055   3.386   6.941  1.8339  0.7798 -0.6726
  307VAL     CB 4434   5.243   3.355   7.013  0.1253  0.2785 -0.3036
  307VAL     HB 4435   5.301   3.298   7.089  0.1307  1.6404  0.7466
  307VAL    CG1 4436   5.331   3.343   6.887 -0.7582 -0.4527 -0.8684
  307VAL   HG11 4437   5.432   3.378   6.916 -1.7931  0.5687  1.8767
  307VAL   HG12 4438   5.290   3.397   6.799 -1.9853 -2.2612 -1.4733
  307VAL   HG13 4439   5.341   3.236   6.859  2.4323 -0.4632 -0.0816
  307VAL    CG2 4440   5.224   3.504   7.045  0.0899  0.2609 -0.2413
  307VAL   HG21 4441   5.313   3.569   7.037 -2.4844  3.8935 -2.1805
  307VAL   HG22 4442   5.184   3.522   7.147 -2.7851  1.0418 -1.4176
  307VAL   HG23 4443   5.137   3.550   6.994  0.2600  0.2577 -0.5387
  307VAL      C 4444   5.091   3.184   6.915 -0.4941  0.3884  0.0995
  307VAL      O 4445   5.091   3.188   6.792  0.3176  0.1010  0.0855
  308SER      N 4446   5.085   3.066   6.980  0.3960  0.2054 -0.1372
  308SER     HN 4447   5.073   3.058   7.079 -0.8289 -2.0189 -0.4032
  308SER     CA 4448   5.065   2.938   6.920 -0.3981  0.1707  0.1958
  308SER     HA 4449   5.151   2.925   6.856  0.4090 -0.4129  1.3671
  308SER     CB 4450   5.076   2.824   7.023  0.0463  0.0064 -0.0333
  308SER    HB1 4451   5.009   2.821   7.111 -0.4900  1.3910 -0.3650
  308SER    HB2 4452   5.179   2.831   7.064 -0.2041  0.5760  0.5070
  308SER     OG 4453   5.073   2.695   6.964 -0.1071  0.0492 -0.1201
  308SER    HG1 4454   4.985   2.659   6.952  0.8758 -2.4709 -0.3612
  308SER      C 4455   4.936   2.921   6.847 -0.1044 -0.2437 -0.2347
  308SER      O 4456   4.923   2.874   6.734  0.1766 -0.1325 -0.3122
  309PHE      N 4457   4.833   2.973   6.916 -0.0690 -0.3896 -0.0711
  309PHE     HN 4458   4.849   2.980   7.015  1.5313  1.1506 -0.3893
  309PHE     CA 4459   4.696   2.983   6.875 -0.1234  0.2690  0.2389
  309PHE     HA 4460   4.657   2.883   6.887  0.4738  0.2873  2.8874
  309PHE     CB 4461   4.619   3.042   6.993 -0.3292 -0.1415  0.3113
  309PHE    HB1 4462   4.643   3.150   6.998 -0.5791 -0.0831  0.2758
  309PHE    HB2 4463   4.639   3.004   7.096  0.7836  1.0651  0.5606
  309PHE     CG 4464   4.471   3.029   6.984 -0.2828 -0.2984 -0.2244
  309PHE    CD1 4465   4.401   3.107   6.894  0.0869  0.1503 -0.1251
  309PHE    HD1 4466   4.446   3.174   6.823  1.3937 -1.8970 -1.3249
  309PHE    CE1 4467   4.263   3.104   6.894  0.0877  0.1141 -0.4505
  309PHE    HE1 4468   4.200   3.170   6.836 -3.0075 -2.0480  0.2411
  309PHE     CZ 4469   4.192   3.022   6.977  0.0455  0.8051  0.2098
  309PHE     HZ 4470   4.086   3.003   6.972  0.0786  0.3905  0.9207
  309PHE    CD2 4471   4.399   2.949   7.069 -0.2606 -0.0445  0.0360
  309PHE    HD2 4472   4.455   2.887   7.137  0.2638 -0.3779 -0.6826
  309PHE    CE2 4473   4.262   2.937   7.061 -0.2244 -0.1292 -0.4897
  309PHE    HE2 4474   4.217   2.866   7.128 -0.0749 -0.1434 -0.4047
  309PHE      C 4475   4.676   3.054   6.745 -0.0190 -0.4234 -0.1637
  309PHE      O 4476   4.613   3.000   6.655 -0.4131 -0.9999  0.4431
  310VAL      N 4477   4.743   3.170   6.731 -0.4528 -0.1737 -0.1810
  310VAL     HN 4478   4.798   3.206   6.806 -0.7412 -0.7506  0.3241
  310VAL     CA 4479   4.739   3.248   6.612 -0.0654  0.4259  0.1956
  310VAL     HA 4480   4.638   3.264   6.576 -0.3798  0.2182  0.9535
  310VAL     CB 4481   4.785   3.387   6.644  0.3597  0.2950  0.1551
  310VAL     HB 4482   4.891   3.401   6.674  0.8868  1.3208 -1.9896
  310VAL    CG1 4483   4.763   3.467   6.514 -0.3735 -0.8475 -0.4399
  310VAL   HG11 4484   4.804   3.570   6.522  0.7885 -1.3703  0.6805
  310VAL   HG12 4485   4.656   3.487   6.493 -0.2500  0.6530  0.2155
  310VAL   HG13 4486   4.814   3.418   6.428 -1.3504 -0.3860 -1.2978
  310VAL    CG2 4487   4.696   3.446   6.755  0.3784  0.5590  0.0327
  310VAL   HG21 4488   4.594   3.419   6.720  1.6395  0.2213 -3.7996
  310VAL   HG22 4489   4.706   3.556   6.752 -0.1196  0.6014 -0.1377
  310VAL   HG23 4490   4.705   3.403   6.858 -1.6812  1.1274  0.5003
  310VAL      C 4491   4.803   3.184   6.494 -0.5024 -0.2985  0.3456
  310VAL      O 4492   4.761   3.191   6.378  0.1300  0.5735  0.1555
  311LEU      N 4493   4.918   3.121   6.523 -0.1084  0.3310  0.1714
  311LEU     HN 4494   4.952   3.131   6.616  4.3521  1.2487 -1.3353
  311LEU     CA 4495   4.992   3.048   6.425 -0.5093  0.2620 -0.0854
  311LEU     HA 4496   4.998   3.119   6.344 -2.5442 -0.4278 -0.9011
  311LEU     CB 4497   5.129   3.002   6.479 -0.5917 -0.3286 -0.3762
  311LEU    HB1 4498   5.105   2.938   6.567 -0.1454  0.4356  0.3164
  311LEU    HB2 4499   5.183   3.091   6.517 -0.3329 -0.0991 -1.2634
  311LEU     CG 4500   5.226   2.942   6.376 -0.2829  0.1130 -0.3433
  311LEU     HG 4501   5.194   2.840   6.344  1.9197 -0.9163  0.5251
  311LEU    CD1 4502   5.243   3.034   6.253  0.0421 -0.4419 -0.7197
  311LEU   HD11 4503   5.234   3.140   6.286  0.1464 -0.5121 -0.4578
  311LEU   HD12 4504   5.155   3.024   6.186  0.2662  0.6857 -1.2013
  311LEU   HD13 4505   5.338   3.005   6.204  0.5780  0.8135 -0.4460
  311LEU    CD2 4506   5.366   2.915   6.433 -0.3929  0.4076  0.0659
  311LEU   HD21 4507   5.345   2.854   6.523 -1.1074 -2.9107 -2.2032
  311LEU   HD22 4508   5.415   3.012   6.460 -2.2365  1.4019  0.0133
  311LEU   HD23 4509   5.438   2.865   6.366 -1.6172  0.0370 -1.0040
  311LEU      C 4510   4.929   2.921   6.379 -0.1994  0.0843 -0.0321
  311LEU      O 4511   4.919   2.894   6.259 -0.4851  0.4707 -0.1005
  312PHE      N 4512   4.871   2.848   6.475 -0.7699  0.1717 -0.3021
  312PHE     HN 4513   4.846   2.890   6.562  1.4162  0.7463  0.1172
  312PHE     CA 4514   4.798   2.726   6.459  0.1627 -0.4480  0.0886
  312PHE     HA 4515   4.866   2.651   6.421  0.7348 -1.6040  3.1210
  312PHE     CB 4516   4.760   2.672   6.598  0.0366 -0.4453  0.0557
  312PHE    HB1 4517   4.694   2.748   6.646  0.5069  0.2908 -0.4271
  312PHE    HB2 4518   4.848   2.652   6.662  0.3824 -0.0559 -0.2891
  312PHE     CG 4519   4.689   2.542   6.591  0.0687 -0.4618  0.0402
  312PHE    CD1 4520   4.759   2.435   6.541  0.2160 -0.2042 -0.3063
  312PHE    HD1 4521   4.859   2.442   6.501  0.7980  1.3080  1.3077
  312PHE    CE1 4522   4.698   2.311   6.543 -0.1296 -0.0288  0.7173
  312PHE    HE1 4523   4.744   2.219   6.510 -1.9085 -0.4868 -0.6327
  312PHE     CZ 4524   4.570   2.291   6.587 -0.4257 -0.2736 -0.2258
  312PHE     HZ 4525   4.523   2.194   6.590 -3.1374  0.9644  1.4565
  312PHE    CD2 4526   4.557   2.524   6.628  0.0298 -0.3817 -0.0602
  312PHE    HD2 4527   4.493   2.606   6.656  0.1244  0.2649 -1.6379
  312PHE    CE2 4528   4.500   2.399   6.635 -0.2526 -0.2509 -0.0215
  312PHE    HE2 4529   4.399   2.391   6.672 -0.4120 -3.5051 -0.8459
  312PHE      C 4530   4.680   2.740   6.369 -0.0813 -0.0176  0.4754
  312PHE      O 4531   4.666   2.664   6.274 -0.0271 -0.2917  0.6831
  313TYR      N 4532   4.599   2.847   6.380 -0.5013 -0.3316  0.4652
  313TYR     HN 4533   4.596   2.911   6.456  0.9478  2.0004 -1.3220
  313TYR     CA 4534   4.489   2.852   6.289 -0.0588  0.0051 -0.0505
  313TYR     HA 4535   4.462   2.755   6.250  1.0670  0.2340 -1.5181
  313TYR     CB 4536   4.368   2.915   6.359  0.1776  0.2556  0.1369
  313TYR    HB1 4537   4.280   2.934   6.294 -0.1625  0.6420  0.7019
  313TYR    HB2 4538   4.409   3.004   6.412  1.0929 -0.1320  0.1022
  313TYR     CG 4539   4.322   2.820   6.465  0.9258 -0.1985  0.0656
  313TYR    CD1 4540   4.277   2.696   6.426 -0.2252  0.3006 -0.2406
  313TYR    HD1 4541   4.285   2.686   6.318  1.0889  3.8370 -0.6321
  313TYR    CE1 4542   4.227   2.608   6.518  0.2792  0.2966  0.0353
  313TYR    HE1 4543   4.188   2.510   6.490  1.4968 -0.0709 -0.4430
  313TYR     CZ 4544   4.222   2.647   6.649 -0.1134  0.0066  0.1098
  313TYR     OH 4545   4.166   2.573   6.756 -0.5420  0.5346  0.2558
  313TYR     HH 4546   4.207   2.608   6.835 -0.3099  1.2062 -0.1574
  313TYR    CD2 4547   4.319   2.858   6.597 -0.4067  0.3496 -0.1067
  313TYR    HD2 4548   4.350   2.954   6.635  1.8085 -0.5376  0.4654
  313TYR    CE2 4549   4.265   2.771   6.689 -0.0723  0.0803 -0.1668
  313TYR    HE2 4550   4.240   2.807   6.787 -1.6358  0.4560 -0.6799
  313TYR      C 4551   4.513   2.929   6.163 -0.6618  0.4668  0.1131
  313TYR      O 4552   4.439   2.915   6.066 -0.4303  0.4179 -0.0565
  314LEU      N 4553   4.631   2.994   6.161 -0.3198 -0.1548 -0.2476
  314LEU     HN 4554   4.685   2.997   6.244 -3.0012 -2.0462  1.7297
  314LEU     CA 4555   4.690   3.041   6.039 -0.0286  0.3659  0.0960
  314LEU     HA 4556   4.611   3.090   5.984 -0.6995 -1.1683 -0.3498
  314LEU     CB 4557   4.807   3.136   6.070  0.2152  0.1800 -0.2546
  314LEU    HB1 4558   4.866   3.091   6.153 -3.0197  0.1032  2.2013
  314LEU    HB2 4559   4.759   3.226   6.114  1.8809  0.3657  1.3196
  314LEU     CG 4560   4.912   3.174   5.964  0.3736  0.0450 -0.1475
  314LEU     HG 4561   4.963   3.085   5.922 -1.3243 -0.5202 -1.0884
  314LEU    CD1 4562   4.845   3.246   5.845 -0.2228 -0.1153  0.0842
  314LEU   HD11 4563   4.803   3.180   5.766  0.9704 -2.7269  1.4962
  314LEU   HD12 4564   4.918   3.309   5.789 -0.9543  2.0140  1.4177
  314LEU   HD13 4565   4.765   3.311   5.885 -0.3452  0.9682 -1.8061
  314LEU    CD2 4566   5.024   3.261   6.024 -0.1258  0.1222  0.6856
  314LEU   HD21 4567   4.978   3.355   6.061  0.8685  0.0241  2.2480
  314LEU   HD22 4568   5.095   3.295   5.946 -0.5905  1.9088  1.0072
  314LEU   HD23 4569   5.075   3.212   6.110  1.1777  1.9382  0.9978
  314LEU      C 4570   4.736   2.933   5.948 -0.1273  0.2694  0.1590
  314LEU      O 4571   4.721   2.934   5.826  0.1740  0.4115  0.1199
  315SER      N 4572   4.800   2.830   6.005 -0.0617 -0.0054 -0.4079
  315SER     HN 4573   4.813   2.846   6.103 -2.2435  2.5007 -0.4469
  315SER     CA 4574   4.841   2.706   5.946 -0.2902 -0.2135 -0.1298
  315SER     HA 4575   4.895   2.731   5.857 -3.9773 -0.4596 -2.6520
  315SER     CB 4576   4.931   2.621   6.038 -0.2412  0.1256  0.1351
  315SER    HB1 4577   4.880   2.602   6.135  0.2278 -2.2963 -0.0389
  315SER    HB2 4578   5.016   2.686   6.069  2.1858 -3.0427  0.6411
  315SER     OG 4579   4.978   2.498   5.987  0.2569  0.2840  0.2039
  315SER    HG1 4580   5.011   2.450   6.064 -3.5033 -1.0828  1.1886
  315SER      C 4581   4.729   2.625   5.891 -0.4627  0.1217 -0.2720
  315SER      O 4582   4.735   2.565   5.784  0.1404 -0.2240 -0.0497
  316ALA      N 4583   4.614   2.617   5.962 -0.4200  0.0743 -0.2083
  316ALA     HN 4584   4.626   2.643   6.057  2.0967 -0.3189 -0.3211
  316ALA     CA 4585   4.504   2.541   5.913  0.1022 -0.7745 -0.0980
  316ALA     HA 4586   4.536   2.445   5.875 -0.4382 -2.2356  2.8700
  316ALA     CB 4587   4.398   2.526   6.023  0.8218 -0.0983  0.6994
  316ALA    HB1 4588   4.300   2.483   5.992  1.3742 -0.8867  0.0081
  316ALA    HB2 4589   4.389   2.626   6.071 -1.1619  0.2369 -0.2443
  316ALA    HB3 4590   4.444   2.475   6.111 -1.1055  1.5332  2.7771
  316ALA      C 4591   4.434   2.605   5.797  0.4267  0.2548  0.2669
  316ALA      O 4592   4.388   2.533   5.709  0.4618  0.1307  0.3491
  317ALA      N 4593   4.432   2.739   5.784 -0.5073  0.2034 -0.1717
  317ALA     HN 4594   4.485   2.788   5.853 -1.3938 -2.4451  2.6288
  317ALA     CA 4595   4.384   2.802   5.665 -0.0581  0.6670 -0.1114
  317ALA     HA 4596   4.286   2.760   5.645  0.1874  0.2951 -0.5483
  317ALA     CB 4597   4.384   2.954   5.687 -0.1210  0.7569 -0.7085
  317ALA    HB1 4598   4.344   3.013   5.602  0.3638 -0.5122 -1.8544
  317ALA    HB2 4599   4.491   2.980   5.697 -0.0182 -0.3118  2.1782
  317ALA    HB3 4600   4.315   2.983   5.770  0.1909 -0.1720 -0.0993
  317ALA      C 4601   4.472   2.780   5.547 -0.3272 -0.2269 -0.1548
  317ALA      O 4602   4.416   2.788   5.437 -0.2016  0.0635 -0.1980
  318ILE      N 4603   4.602   2.751   5.565 -0.3764 -0.1252  0.3674
  318ILE     HN 4604   4.636   2.743   5.658 -0.7569  0.0979  0.5276
  318ILE     CA 4605   4.697   2.758   5.459 -0.2620 -0.4533  0.4477
  318ILE     HA 4606   4.643   2.792   5.372 -0.8990 -1.3389  0.4863
  318ILE     CB 4607   4.800   2.864   5.483 -0.5203 -0.1689  0.3063
  318ILE     HB 4608   4.742   2.935   5.546  0.8290 -0.4012  1.8978
  318ILE    CG2 4609   4.911   2.812   5.577 -0.1321  0.5686  0.2702
  318ILE   HG21 4610   4.984   2.747   5.523 -1.7919 -1.5779  0.4654
  318ILE   HG22 4611   4.865   2.751   5.657 -0.0004  0.1720  0.0492
  318ILE   HG23 4612   4.958   2.900   5.624 -0.0300  0.1991  0.8693
  318ILE    CG1 4613   4.857   2.933   5.358 -0.3818  0.0478  0.4849
  318ILE   HG11 4614   4.768   2.963   5.298 -0.5993  1.0509  1.2930
  318ILE   HG12 4615   4.918   2.873   5.287 -2.9733 -0.3723 -1.5274
  318ILE     CD 4616   4.933   3.060   5.393 -0.0318  0.1410 -0.5702
  318ILE    HD1 4617   4.922   3.129   5.307  0.9248  0.8821 -0.1263
  318ILE    HD2 4618   5.043   3.045   5.401 -0.1458 -0.6943 -0.5020
  318ILE    HD3 4619   4.887   3.114   5.478 -0.6710 -0.4904 -0.5057
  318ILE      C 4620   4.746   2.627   5.408 -0.5285 -0.1664 -0.5675
  318ILE      O 4621   4.807   2.624   5.301  0.5546  0.1472  0.0323
  319ASN      N 4622   4.726   2.517   5.483  0.3628  0.4667  0.6140
  319ASN     HN 4623   4.673   2.512   5.568  3.1749 -1.4263  2.4381
  319ASN     CA 4624   4.795   2.393   5.467 -0.0650  0.3452 -0.2841
  319ASN     HA 4625   4.899   2.410   5.485 -0.1940 -0.8965  1.9076
  319ASN     CB 4626   4.743   2.288   5.567 -0.1031 -0.0997 -0.7597
  319ASN    HB1 4627   4.645   2.244   5.540 -0.4435  0.1902 -0.0354
  319ASN    HB2 4628   4.729   2.338   5.666 -0.8304 -0.2000 -0.8028
  319ASN     CG 4629   4.846   2.178   5.582  0.2483  0.2942 -0.2354
  319ASN    OD1 4630   4.965   2.187   5.549  0.3175  0.0318 -0.0563
  319ASN    ND2 4631   4.799   2.060   5.630  0.3034  0.0784 -0.6976
  319ASN   HD21 4632   4.857   1.979   5.629 -0.0461 -0.2265  0.7233
  319ASN   HD22 4633   4.707   2.057   5.670  0.4034 -1.4842 -0.5234
  319ASN      C 4634   4.786   2.331   5.331  0.0203  0.0978 -0.1772
  319ASN      O 4635   4.890   2.275   5.297 -0.3298 -0.7080  0.0425
  320PRO      N 4636   4.685   2.322   5.249 -0.2253 -0.5334  0.1849
  320PRO     CD 4637   4.547   2.334   5.293 -0.1630 -0.1869  0.2901
  320PRO    HD1 4638   4.517   2.434   5.332 -1.0746 -1.4670  3.1556
  320PRO    HD2 4639   4.530   2.261   5.375  1.3250 -1.6431 -0.6450
  320PRO     CA 4640   4.699   2.294   5.109 -0.3674  0.1715  0.0285
  320PRO     HA 4641   4.786   2.230   5.102  0.2911  1.1629 -1.1978
  320PRO     CB 4642   4.564   2.226   5.086 -0.1751 -0.4220  0.6408
  320PRO    HB1 4643   4.569   2.119   5.118  0.7134 -0.6638 -0.2490
  320PRO    HB2 4644   4.532   2.228   4.980  0.7733  1.6840  0.3440
  320PRO     CG 4645   4.459   2.297   5.172 -0.1027  0.3928  0.0669
  320PRO    HG1 4646   4.441   2.389   5.113 -2.1172 -0.4495 -0.7232
  320PRO    HG2 4647   4.366   2.241   5.195  1.5344 -2.1491  0.9450
  320PRO      C 4648   4.713   2.413   5.020 -0.2759 -0.2020 -0.4555
  320PRO      O 4649   4.757   2.393   4.907  0.6147  0.1795 -0.1823
  321ILE      N 4650   4.673   2.537   5.054 -0.0135 -0.0199 -0.8039
  321ILE     HN 4651   4.648   2.556   5.148  0.9874  0.2326 -0.5731
  321ILE     CA 4652   4.659   2.652   4.971 -0.1941  0.6638  0.1631
  321ILE     HA 4653   4.586   2.637   4.893  1.3490  0.0085 -1.2256
  321ILE     CB 4654   4.591   2.764   5.045 -0.9048  0.0166  0.5029
  321ILE     HB 4655   4.652   2.797   5.132 -2.2963 -1.9134  2.2890
  321ILE    CG2 4656   4.569   2.883   4.950 -0.3962 -0.3786 -0.1229
  321ILE   HG21 4657   4.500   2.956   4.998 -0.8441  0.4170 -1.8944
  321ILE   HG22 4658   4.519   2.849   4.857 -0.5823  1.0910 -0.5880
  321ILE   HG23 4659   4.662   2.938   4.923 -1.6866  2.6057  1.0960
  321ILE    CG1 4660   4.454   2.725   5.103 -0.9121 -0.2995  0.2795
  321ILE   HG11 4661   4.421   2.808   5.169 -0.5091 -1.0321  1.4409
  321ILE   HG12 4662   4.449   2.637   5.171 -0.4357 -0.3713  0.2249
  321ILE     CD 4663   4.349   2.707   4.994  0.4049 -0.0184 -1.0715
  321ILE    HD1 4664   4.261   2.662   5.044  2.0628 -0.1915  1.8961
  321ILE    HD2 4665   4.382   2.627   4.924 -0.8257 -0.6301 -0.9911
  321ILE    HD3 4666   4.320   2.795   4.933  0.5832 -0.1832 -1.3971
  321ILE      C 4667   4.790   2.696   4.914 -0.0175 -0.5487 -0.4022
  321ILE      O 4668   4.787   2.741   4.799 -0.4586 -0.0695 -0.2086
  322LEU      N 4669   4.904   2.688   4.983 -0.0820  0.2754 -0.1851
  322LEU     HN 4670   4.904   2.675   5.082  4.5173 -1.0393 -0.1179
  322LEU     CA 4671   5.033   2.715   4.928 -0.1344  0.6445 -0.1310
  322LEU     HA 4672   5.030   2.817   4.894 -1.2863  0.1237 -1.6860
  322LEU     CB 4673   5.136   2.693   5.040 -0.4241 -0.0961 -0.0042
  322LEU    HB1 4674   5.237   2.666   5.002 -0.4979 -0.7778  0.2667
  322LEU    HB2 4675   5.083   2.612   5.094  0.3666  0.9413  2.5022
  322LEU     CG 4676   5.152   2.821   5.123 -0.0659 -0.1625  0.0292
  322LEU     HG 4677   5.057   2.878   5.123  0.6299  1.0728 -1.1310
  322LEU    CD1 4678   5.173   2.758   5.262 -0.1081  0.0512  0.1332
  322LEU   HD11 4679   5.272   2.706   5.258  0.7927  1.7455 -2.6128
  322LEU   HD12 4680   5.089   2.692   5.292  0.8979 -0.7845  1.1963
  322LEU   HD13 4681   5.175   2.839   5.338 -2.8002 -0.5303  0.9046
  322LEU    CD2 4682   5.266   2.910   5.069 -0.2647  0.0505 -0.0441
  322LEU   HD21 4683   5.257   3.012   5.112 -0.7402 -0.0120  0.0129
  322LEU   HD22 4684   5.266   2.934   4.961  2.3461  1.1314  0.1279
  322LEU   HD23 4685   5.366   2.867   5.092  0.2171  0.5281 -1.2303
  322LEU      C 4686   5.077   2.630   4.814 -0.2684 -0.1620  0.4090
  322LEU      O 4687   5.122   2.681   4.711 -0.0886 -0.1809  0.4788
  323TYR      N 4688   5.058   2.497   4.824 -0.1322 -0.2376 -0.2583
  323TYR     HN 4689   5.026   2.463   4.912 -2.4329  2.6697  0.1735
  323TYR     CA 4690   5.066   2.405   4.715 -0.0053 -0.2422 -0.2460
  323TYR     HA 4691   5.167   2.412   4.678  0.9236 -1.4327  1.8494
  323TYR     CB 4692   5.046   2.255   4.742  0.5869 -0.2703  0.0466
  323TYR    HB1 4693   5.061   2.196   4.649 -2.3832  2.1602 -2.1899
  323TYR    HB2 4694   4.940   2.252   4.775  1.2693  0.1180  2.4932
  323TYR     CG 4695   5.132   2.205   4.853  0.4930  0.4637  0.4512
  323TYR    CD1 4696   5.250   2.138   4.829  0.0809 -0.0852 -0.0793
  323TYR    HD1 4697   5.284   2.127   4.728 -3.0832  0.0277 -1.2537
  323TYR    CE1 4698   5.317   2.083   4.936  0.2148  0.4763  0.1323
  323TYR    HE1 4699   5.409   2.028   4.917  0.9742  1.8035 -0.1490
  323TYR     CZ 4700   5.282   2.110   5.066  0.1016 -0.1662  0.2415
  323TYR     OH 4701   5.364   2.071   5.174  0.4761  0.0900  0.0561
  323TYR     HH 4702   5.318   2.094   5.255 -2.2511 -2.3104 -0.6164
  323TYR    CD2 4703   5.087   2.222   4.982 -0.2148 -0.1427  0.2873
  323TYR    HD2 4704   5.008   2.291   5.003  0.7365  1.4506 -1.1673
  323TYR    CE2 4705   5.162   2.173   5.087 -0.2840 -0.8281  0.0234
  323TYR    HE2 4706   5.136   2.196   5.189 -0.4433  0.8085 -0.3583
  323TYR      C 4707   4.971   2.433   4.604 -0.1938 -0.1510 -0.0629
  323TYR      O 4708   5.014   2.431   4.489  0.5487  0.2040  0.2074
  324ASN      N 4709   4.847   2.473   4.638 -0.1494 -0.1266  0.0705
  324ASN     HN 4710   4.811   2.477   4.731 -2.1838 -0.3434 -0.6554
  324ASN     CA 4711   4.755   2.511   4.535 -0.1985 -0.0981  0.1255
  324ASN     HA 4712   4.766   2.431   4.463  1.9373  0.1540  0.1258
  324ASN     CB 4713   4.612   2.528   4.589 -0.0484  0.0291  0.4876
  324ASN    HB1 4714   4.544   2.575   4.515 -0.9801 -0.8072  0.7834
  324ASN    HB2 4715   4.623   2.588   4.682  0.3294 -0.7974  0.9857
  324ASN     CG 4716   4.555   2.394   4.636 -0.0907 -0.0201  0.2958
  324ASN    OD1 4717   4.581   2.289   4.578  0.0075 -0.0767  0.4406
  324ASN    ND2 4718   4.467   2.403   4.739 -0.4558 -0.4579  0.0260
  324ASN   HD21 4719   4.433   2.317   4.776  3.0921 -1.6649  0.9011
  324ASN   HD22 4720   4.450   2.495   4.775 -1.2217 -0.8314  0.6299
  324ASN      C 4721   4.789   2.633   4.458 -0.0492 -0.2622 -0.0688
  324ASN      O 4722   4.768   2.644   4.337 -0.0269  0.2899 -0.0282
  325ILE      N 4723   4.838   2.744   4.516 -0.4113  0.1042 -0.4521
  325ILE     HN 4724   4.823   2.745   4.615  0.1093  0.6596 -0.3756
  325ILE     CA 4725   4.874   2.867   4.453 -0.2506  0.2133 -0.1476
  325ILE     HA 4726   4.786   2.912   4.411  0.6059  2.0085 -0.1255
  325ILE     CB 4727   4.909   2.965   4.561  0.0730  0.0459 -0.0978
  325ILE     HB 4728   4.971   2.919   4.642  0.8526  1.3998  0.0993
  325ILE    CG2 4729   4.993   3.086   4.518  0.5318 -0.2340  0.0040
  325ILE   HG21 4730   4.927   3.156   4.461 -0.8773 -2.2672 -0.9997
  325ILE   HG22 4731   5.084   3.057   4.462  1.1973  1.7907 -0.0461
  325ILE   HG23 4732   5.022   3.139   4.611  0.3232 -0.5012  0.2224
  325ILE    CG1 4733   4.783   3.020   4.630 -0.0011  0.2024 -0.3579
  325ILE   HG11 4734   4.713   2.936   4.650  1.3662 -0.8054  0.3409
  325ILE   HG12 4735   4.734   3.097   4.566  0.0406  1.7382  1.3612
  325ILE     CD 4736   4.814   3.101   4.756  0.1643 -0.1934 -0.1455
  325ILE    HD1 4737   4.862   3.042   4.837  0.6118  2.3967  1.5702
  325ILE    HD2 4738   4.718   3.133   4.801  1.1108  3.7480 -0.6117
  325ILE    HD3 4739   4.870   3.196   4.749  1.3211 -0.8233  0.2614
  325ILE      C 4740   4.975   2.859   4.344 -0.0424  0.1567  0.0479
  325ILE      O 4741   4.959   2.916   4.235  0.7087 -0.5334 -0.4342
  326MET      N 4742   5.078   2.779   4.376  0.0061  0.1447 -0.1374
  326MET     HN 4743   5.083   2.742   4.468  0.0616  0.8282  0.1393
  326MET     CA 4744   5.180   2.741   4.283 -0.2155 -0.2024 -0.2394
  326MET     HA 4745   5.222   2.827   4.233  0.2111 -0.2460  0.0421
  326MET     CB 4746   5.278   2.647   4.354 -0.0754  0.6533  0.7156
  326MET    HB1 4747   5.224   2.551   4.369  1.8363 -0.4994  0.5261
  326MET    HB2 4748   5.295   2.695   4.453 -1.4716  2.7058  0.0211
  326MET     CG 4749   5.408   2.617   4.279 -0.4648  0.2955  0.1743
  326MET    HG1 4750   5.443   2.717   4.246 -0.6202  1.2957  2.7849
  326MET    HG2 4751   5.384   2.553   4.192 -0.3311 -0.5147  0.7264
  326MET     SD 4752   5.535   2.545   4.388 -0.2905  0.2484 -0.0596
  326MET     CE 4753   5.633   2.478   4.251  0.2636  0.2671  0.3221
  326MET    HE1 4754   5.581   2.399   4.191  2.3037 -0.3087 -0.7773
  326MET    HE2 4755   5.726   2.435   4.293  0.6716  0.3413 -0.4798
  326MET    HE3 4756   5.656   2.557   4.176  0.8142  1.1867  1.4457
  326MET      C 4757   5.132   2.658   4.168  0.6555 -0.3414 -0.5099
  326MET      O 4758   5.164   2.680   4.051  0.1563  0.0430 -0.5776
  327SER      N 4759   5.038   2.567   4.197  0.1815  0.2719 -0.0782
  327SER     HN 4760   5.004   2.558   4.291  0.1745  3.9167  0.4033
  327SER     CA 4761   4.979   2.491   4.092 -0.1922  0.3055  0.1056
  327SER     HA 4762   5.064   2.432   4.060  1.4937  0.8691  3.1774
  327SER     CB 4763   4.887   2.377   4.140  0.1413 -0.0974 -0.1977
  327SER    HB1 4764   4.810   2.414   4.211  0.0079 -0.1959 -0.2911
  327SER    HB2 4765   4.954   2.323   4.210 -0.2812  0.3145  0.5368
  327SER     OG 4766   4.835   2.287   4.043  0.0398  0.2904 -0.5056
  327SER    HG1 4767   4.879   2.203   4.056 -0.3513  0.3962  2.1070
  327SER      C 4768   4.913   2.561   3.978 -0.5192  0.1004  0.1676
  327SER      O 4769   4.820   2.638   4.002 -0.4513  0.3540 -0.3620
  328LYS      N 4770   4.956   2.530   3.855 -0.6386  0.3194  0.0702
  328LYS     HN 4771   5.035   2.471   3.842 -0.5842  0.4965 -0.4638
  328LYS     CA 4772   4.902   2.587   3.735  0.3456  0.0536 -0.5146
  328LYS     HA 4773   4.873   2.688   3.760  0.8827  0.1463 -0.2581
  328LYS     CB 4774   5.021   2.589   3.638  0.7173 -0.1190 -0.0649
  328LYS    HB1 4775   4.979   2.618   3.539  0.4895 -0.3598 -0.0388
  328LYS    HB2 4776   5.074   2.492   3.630  3.0630  1.1394 -0.7468
  328LYS     CG 4777   5.136   2.682   3.678  0.6197 -0.0988  0.1700
  328LYS    HG1 4778   5.216   2.614   3.716 -0.5057 -2.2984 -1.1654
  328LYS    HG2 4779   5.103   2.758   3.751 -0.7496  2.7254 -3.1248
  328LYS     CD 4780   5.181   2.765   3.557 -0.1461  0.0603 -0.0076
  328LYS    HD1 4781   5.089   2.805   3.509  0.1831  1.3202  0.3725
  328LYS    HD2 4782   5.232   2.713   3.473 -2.0154  3.0039 -3.2169
  328LYS     CE 4783   5.268   2.885   3.595  0.0262 -0.0678  0.0041
  328LYS    HE1 4784   5.366   2.850   3.635 -0.2494 -2.4812 -1.2335
  328LYS    HE2 4785   5.222   2.953   3.670 -1.4959  1.0337 -1.8183
  328LYS     NZ 4786   5.291   2.975   3.481 -0.0320 -0.3787 -0.2550
  328LYS    HZ1 4787   5.207   3.035   3.468  0.5343  1.1620  2.4536
  328LYS    HZ2 4788   5.309   2.921   3.394  4.4662  2.1599 -1.2320
  328LYS    HZ3 4789   5.377   3.033   3.495  0.9953 -1.9495  0.1594
  328LYS      C 4790   4.785   2.508   3.687 -0.0877  0.0468  0.5159
  328LYS      O 4791   4.720   2.561   3.597 -0.5711 -0.5167  0.5319
  329LYS      N 4792   4.752   2.388   3.738  0.3404 -0.2028  0.2148
  329LYS     HN 4793   4.804   2.357   3.817  1.6114 -0.0374 -0.5362
  329LYS     CA 4794   4.638   2.310   3.700  0.0241  0.0894  0.5581
  329LYS     HA 4795   4.609   2.330   3.598  0.8459  0.1590  0.3246
  329LYS     CB 4796   4.679   2.163   3.720  0.5291  0.1069 -0.3137
  329LYS    HB1 4797   4.592   2.097   3.699  1.5066 -1.6506  0.8980
  329LYS    HB2 4798   4.691   2.149   3.829 -1.1679 -3.3311 -0.4311
  329LYS     CG 4799   4.810   2.111   3.661  0.8700  0.2179  0.3413
  329LYS    HG1 4800   4.814   2.001   3.677 -2.1714  0.0976  0.9065
  329LYS    HG2 4801   4.895   2.154   3.719  1.3477 -1.5930  1.0716
  329LYS     CD 4802   4.847   2.131   3.514  0.5105 -0.2093  0.1889
  329LYS    HD1 4803   4.939   2.073   3.490 -0.2539 -0.4796 -2.3204
  329LYS    HD2 4804   4.879   2.238   3.507  2.2002 -0.6831  0.2304
  329LYS     CE 4805   4.750   2.099   3.401  0.7983  0.4990 -0.2661
  329LYS    HE1 4806   4.659   2.163   3.401 -0.0439 -0.6643  0.0814
  329LYS    HE2 4807   4.722   1.992   3.405  0.3899  0.5787 -0.8468
  329LYS     NZ 4808   4.801   2.127   3.265  0.3383  0.9092 -0.3585
  329LYS    HZ1 4809   4.826   2.228   3.266  2.7229  0.3858  0.8123
  329LYS    HZ2 4810   4.732   2.104   3.191  0.4749 -0.2241 -0.1460
  329LYS    HZ3 4811   4.883   2.071   3.235  0.6562  0.9801  0.3540
  329LYS      C 4812   4.521   2.355   3.781 -0.1779  0.4654  0.0590
  329LYS      O 4813   4.409   2.333   3.735 -0.2187  0.1700  0.2973
  330TYR      N 4814   4.541   2.415   3.899 -0.1910  0.7058 -0.0600
  330TYR     HN 4815   4.636   2.429   3.926  0.0361 -0.6147 -0.1026
  330TYR     CA 4816   4.438   2.460   3.987 -0.3676 -0.2572  0.2303
  330TYR     HA 4817   4.364   2.382   4.000 -0.6848  0.2196  1.4236
  330TYR     CB 4818   4.494   2.500   4.125 -0.2878  0.0612  0.1049
  330TYR    HB1 4819   4.540   2.601   4.134 -0.3685 -0.1218  4.1395
  330TYR    HB2 4820   4.578   2.431   4.151  0.4703  1.4485  1.5178
  330TYR     CG 4821   4.397   2.474   4.234 -0.9715 -0.0920 -0.5320
  330TYR    CD1 4822   4.330   2.583   4.284  0.0819  0.1157  0.4772
  330TYR    HD1 4823   4.334   2.676   4.229  0.3714  1.0977  2.0854
  330TYR    CE1 4824   4.242   2.572   4.390  0.2676  0.1936  0.6387
  330TYR    HE1 4825   4.187   2.660   4.420 -0.4091 -0.8215  2.5467
  330TYR     CZ 4826   4.237   2.451   4.454 -0.1621 -0.1228  0.0112
  330TYR     OH 4827   4.158   2.452   4.571  0.3501  0.0526  0.3571
  330TYR     HH 4828   4.177   2.369   4.617 -1.6275 -0.7489 -0.1745
  330TYR    CD2 4829   4.383   2.351   4.296 -0.3343 -0.2639 -0.7290
  330TYR    HD2 4830   4.437   2.270   4.250  0.6616 -1.2322  2.0061
  330TYR    CE2 4831   4.298   2.339   4.403  0.1813  0.1820 -0.2574
  330TYR    HE2 4832   4.288   2.248   4.461 -1.5632  0.8717  0.6087
  330TYR      C 4833   4.365   2.575   3.926  0.3485  0.0896  0.0189
  330TYR      O 4834   4.243   2.584   3.936  0.2950 -0.4402 -0.0857
  331ARG      N 4835   4.438   2.661   3.853  0.3676 -0.1899 -0.2918
  331ARG     HN 4836   4.536   2.645   3.847  0.3363 -1.4246  1.6058
  331ARG     CA 4837   4.388   2.774   3.781  0.2498 -0.0523  0.0069
  331ARG     HA 4838   4.330   2.832   3.852  0.4053 -0.3033  0.3435
  331ARG     CB 4839   4.498   2.858   3.714  0.1635 -0.0441 -0.1233
  331ARG    HB1 4840   4.459   2.960   3.691 -1.0013 -0.9105 -2.2708
  331ARG    HB2 4841   4.531   2.827   3.613 -1.2498 -3.4234  0.3289
  331ARG     CG 4842   4.618   2.866   3.809 -0.3058  0.4991  0.4343
  331ARG    HG1 4843   4.677   2.774   3.826 -0.9215 -0.2163 -1.1074
  331ARG    HG2 4844   4.586   2.888   3.913  1.5771 -1.8923  1.6080
  331ARG     CD 4845   4.719   2.974   3.772 -0.5527  0.6285  0.1316
  331ARG    HD1 4846   4.670   3.074   3.768 -1.6086  0.1353  0.5426
  331ARG    HD2 4847   4.772   2.947   3.678  0.4503  2.4283  0.1149
  331ARG     NE 4848   4.816   2.986   3.884  0.0299 -0.0785 -0.2889
  331ARG     HE 4849   4.795   2.960   3.979  0.8321 -0.0057 -0.0765
  331ARG     CZ 4850   4.950   3.010   3.872  0.0887 -0.3187 -0.1348
  331ARG    NH1 4851   4.986   3.094   3.770 -0.2396  0.1614  0.1415
  331ARG   HH11 4852   4.911   3.114   3.708 -0.1140 -3.3053 -1.3440
  331ARG   HH12 4853   5.079   3.131   3.763 -0.9138  1.7510 -0.8257
  331ARG    NH2 4854   5.032   2.959   3.968  0.3735  0.6797  0.1578
  331ARG   HH21 4855   5.007   2.917   4.055  2.6267 -0.6150  0.2653
  331ARG   HH22 4856   5.126   2.994   3.977  0.5177  0.7390 -1.3969
  331ARG      C 4857   4.288   2.737   3.678 -0.1496  0.0184  0.3674
  331ARG      O 4858   4.185   2.799   3.651 -0.1810 -0.0835  0.2477
  332VAL      N 4859   4.306   2.628   3.602 -0.0036  0.1168  0.2603
  332VAL     HN 4860   4.386   2.570   3.622 -0.2164  0.5705  2.8005
  332VAL     CA 4861   4.218   2.572   3.504  0.4991 -0.4110  0.0996
  332VAL     HA 4862   4.177   2.637   3.428 -1.1871 -3.1406 -1.4617
  332VAL     CB 4863   4.284   2.462   3.427  0.7374 -0.1654 -0.0513
  332VAL     HB 4864   4.324   2.384   3.496 -0.6680  1.0739  2.2949
  332VAL    CG1 4865   4.180   2.386   3.343  0.0106  0.2768  0.4430
  332VAL   HG11 4866   4.106   2.333   3.407 -0.0878 -3.0273 -2.1635
  332VAL   HG12 4867   4.226   2.296   3.298 -0.1848  1.4812 -2.3236
  332VAL   HG13 4868   4.136   2.440   3.256 -0.8634  2.1480  1.9610
  332VAL    CG2 4869   4.404   2.509   3.344  0.7602 -0.2712 -0.0774
  332VAL   HG21 4870   4.369   2.586   3.273  1.0516 -0.4943 -0.4722
  332VAL   HG22 4871   4.433   2.429   3.272 -2.3102 -2.1539  0.6118
  332VAL   HG23 4872   4.495   2.541   3.400  0.4315 -1.1671  1.0142
  332VAL      C 4873   4.091   2.527   3.567  0.3751 -0.3941 -0.1402
  332VAL      O 4874   3.983   2.571   3.526  0.2074 -0.3522  0.3346
  333ALA      N 4875   4.098   2.463   3.685 -0.1827 -0.1544  0.0289
  333ALA     HN 4876   4.185   2.435   3.724  0.7577  4.0273  1.3991
  333ALA     CA 4877   3.987   2.415   3.761 -0.2936  0.0866  0.0181
  333ALA     HA 4878   3.920   2.358   3.699  1.3819 -0.8413 -0.9995
  333ALA     CB 4879   4.042   2.321   3.869 -0.3857  0.4021  0.3414
  333ALA    HB1 4880   3.950   2.275   3.911  0.1673 -0.7189  0.3537
  333ALA    HB2 4881   4.109   2.375   3.941  1.3732  2.1531 -2.3872
  333ALA    HB3 4882   4.093   2.242   3.811 -3.0316 -1.1204 -0.0190
  333ALA      C 4883   3.902   2.518   3.828 -0.2013 -0.1184  0.4520
  333ALA      O 4884   3.780   2.516   3.843 -0.1920 -0.0147  0.5485
  334VAL      N 4885   3.967   2.629   3.869 -0.2078  0.0291  0.0634
  334VAL     HN 4886   4.067   2.625   3.872  0.0367  3.6267  0.2872
  334VAL     CA 4887   3.903   2.750   3.908  0.0119  0.1149  0.1576
  334VAL     HA 4888   3.835   2.721   3.986 -1.4226  0.4409 -0.9335
  334VAL     CB 4889   3.990   2.854   3.973  0.1699  0.0378  0.0688
  334VAL     HB 4890   4.068   2.890   3.902 -0.7231  0.2055 -0.8457
  334VAL    CG1 4891   3.930   2.990   4.011  0.5594  0.0934  0.4990
  334VAL   HG11 4892   3.828   3.001   4.054  0.2234 -2.2578  0.4476
  334VAL   HG12 4893   3.938   3.053   3.920 -0.0170 -1.4285 -0.6561
  334VAL   HG13 4894   4.000   3.032   4.086  0.6333  1.2921 -0.2192
  334VAL    CG2 4895   4.051   2.784   4.096 -0.0540 -0.0685  0.1196
  334VAL   HG21 4896   4.156   2.818   4.107  0.8458 -1.8578 -2.1445
  334VAL   HG22 4897   4.057   2.673   4.091  1.7238  0.0429 -1.4631
  334VAL   HG23 4898   4.001   2.803   4.193 -0.6206 -0.0555 -0.1724
  334VAL      C 4899   3.812   2.818   3.812 -0.0370  0.4199  0.4153
  334VAL      O 4900   3.694   2.843   3.837 -0.4118 -0.6659 -0.1984
  335PHE      N 4901   3.865   2.836   3.690  0.2512 -0.6076  0.3743
  335PHE     HN 4902   3.964   2.825   3.685  0.0180 -3.6185  0.6387
  335PHE     CA 4903   3.788   2.886   3.580  0.1727 -0.3533  0.5426
  335PHE     HA 4904   3.729   2.968   3.617 -0.3318 -0.0996 -0.7591
  335PHE     CB 4905   3.881   2.942   3.471 -0.3326 -0.3681  0.0973
  335PHE    HB1 4906   3.834   2.941   3.370  2.2939 -1.3980 -1.2340
  335PHE    HB2 4907   3.975   2.884   3.461  1.1708  1.6815  1.5952
  335PHE     CG 4908   3.922   3.081   3.507  0.0068 -0.2200 -0.8278
  335PHE    CD1 4909   4.054   3.118   3.504  0.0332 -0.2017  0.2886
  335PHE    HD1 4910   4.129   3.040   3.495 -1.0601 -1.0514 -2.6547
  335PHE    CE1 4911   4.087   3.248   3.533  0.0097 -0.1111 -0.0874
  335PHE    HE1 4912   4.186   3.289   3.527 -0.2014  0.1942 -2.4905
  335PHE     CZ 4913   3.992   3.347   3.539  0.1540  0.0507 -0.4315
  335PHE     HZ 4914   4.016   3.453   3.542 -1.9953  0.5834  1.3072
  335PHE    CD2 4915   3.823   3.174   3.528  0.2144 -0.1328 -0.2290
  335PHE    HD2 4916   3.719   3.148   3.514 -0.2935  1.9519 -0.6725
  335PHE    CE2 4917   3.860   3.306   3.538  0.2086 -0.1274 -0.2754
  335PHE    HE2 4918   3.778   3.375   3.535  0.4839  0.1732 -1.6800
  335PHE      C 4919   3.677   2.799   3.531 -0.0325  0.0897  0.2132
  335PHE      O 4920   3.573   2.851   3.492  0.1304 -0.0588 -0.4459
  336ARG      N 4921   3.688   2.665   3.542  0.4253  0.0691 -0.4097
  336ARG     HN 4922   3.777   2.629   3.572  0.3101 -0.1772 -0.3637
  336ARG     CA 4923   3.582   2.573   3.515  0.1271  0.2245  0.2146
  336ARG     HA 4924   3.549   2.584   3.413 -2.1122  0.8378  0.9547
  336ARG     CB 4925   3.633   2.428   3.525  0.2859  0.2497 -0.2101
  336ARG    HB1 4926   3.547   2.358   3.519 -0.4179  1.1275 -0.6098
  336ARG    HB2 4927   3.688   2.405   3.619  0.3572  0.0280 -0.3069
  336ARG     CG 4928   3.719   2.380   3.409  0.6084  0.0785  0.0982
  336ARG    HG1 4929   3.769   2.288   3.446  1.0586  0.9731  1.8057
  336ARG    HG2 4930   3.796   2.457   3.386  0.1864 -0.2014 -2.5889
  336ARG     CD 4931   3.631   2.340   3.290  0.2782  0.1849  0.3070
  336ARG    HD1 4932   3.561   2.424   3.269  1.0372  0.7421 -0.0544
  336ARG    HD2 4933   3.565   2.255   3.316  2.2216 -0.8230  2.3091
  336ARG     NE 4934   3.725   2.313   3.177  0.2227 -0.7401  0.4794
  336ARG     HE 4935   3.806   2.372   3.177 -0.5349  0.3298  1.0947
  336ARG     CZ 4936   3.682   2.274   3.054 -0.0981  0.2217  0.2755
  336ARG    NH1 4937   3.554   2.230   3.036 -0.3579  0.6836  0.9543
  336ARG   HH11 4938   3.486   2.235   3.109 -1.2299 -2.4097  0.4772
  336ARG   HH12 4939   3.529   2.220   2.939  1.5170 -2.1540  0.6392
  336ARG    NH2 4940   3.773   2.261   2.953 -0.0422  0.2305  0.3252
  336ARG   HH21 4941   3.868   2.242   2.977  0.3168  1.0181 -0.4201
  336ARG   HH22 4942   3.739   2.241   2.862  0.5591  0.7834 -0.0345
  336ARG      C 4943   3.457   2.589   3.594  0.1803 -0.2071  0.3919
  336ARG      O 4944   3.345   2.562   3.552  0.3622 -0.1705 -0.1221
  337LEU      N 4945   3.463   2.642   3.718 -0.0101  0.1884  0.2369
  337LEU     HN 4946   3.553   2.660   3.757 -0.0396 -0.9124  0.8480
  337LEU     CA 4947   3.350   2.659   3.804  0.0349 -0.1988  0.3773
  337LEU     HA 4948   3.273   2.587   3.785  0.1072 -0.2168  0.1472
  337LEU     CB 4949   3.394   2.642   3.950  0.7915  0.1178  0.1955
  337LEU    HB1 4950   3.309   2.641   4.022  0.8425 -1.6320  0.2686
  337LEU    HB2 4951   3.474   2.712   3.982  0.0545  1.0608  0.0208
  337LEU     CG 4952   3.460   2.508   3.984  0.0948 -0.3201 -0.1455
  337LEU     HG 4953   3.561   2.506   3.937 -0.3212  0.9916 -1.1311
  337LEU    CD1 4954   3.489   2.488   4.134 -0.3402 -0.5549 -0.0912
  337LEU   HD11 4955   3.561   2.562   4.175 -1.0280 -0.4532  0.9798
  337LEU   HD12 4956   3.524   2.384   4.151  0.5867 -0.2654 -0.1446
  337LEU   HD13 4957   3.397   2.519   4.189  0.1342  0.1656  0.3189
  337LEU    CD2 4958   3.387   2.381   3.938 -0.4152 -0.0051 -0.2022
  337LEU   HD21 4959   3.441   2.289   3.968  1.3527  0.4333 -1.8847
  337LEU   HD22 4960   3.375   2.380   3.828 -1.1883 -0.2826 -0.1241
  337LEU   HD23 4961   3.292   2.368   3.995  0.4187 -4.5309  0.5255
  337LEU      C 4962   3.284   2.792   3.787  0.1106 -0.1361  0.5717
  337LEU      O 4963   3.162   2.795   3.801  0.0246 -0.3345 -0.0991
  338LEU      N 4964   3.361   2.896   3.752 -0.1807 -0.2990 -0.5734
  338LEU     HN 4965   3.459   2.881   3.749 -0.1536 -0.1766 -0.2732
  338LEU     CA 4966   3.322   3.025   3.703 -0.4447 -0.1811 -0.0626
  338LEU     HA 4967   3.243   3.066   3.764 -1.8476 -0.1691 -1.7869
  338LEU     CB 4968   3.440   3.123   3.706 -0.2088 -0.4747  0.4407
  338LEU    HB1 4969   3.403   3.222   3.670 -1.1086 -1.1987 -0.6819
  338LEU    HB2 4970   3.506   3.087   3.624 -1.0713 -2.1971  0.4774
  338LEU     CG 4971   3.514   3.136   3.840 -0.1433 -0.2696  0.3863
  338LEU     HG 4972   3.569   3.044   3.868 -1.3860 -0.8598  0.9561
  338LEU    CD1 4973   3.617   3.249   3.823  0.0810 -0.5418 -0.0678
  338LEU   HD11 4974   3.691   3.216   3.747  0.1277 -0.4011 -0.0828
  338LEU   HD12 4975   3.672   3.272   3.917 -0.3924 -0.4483  0.1906
  338LEU   HD13 4976   3.576   3.348   3.793  0.8957 -0.1410  0.1097
  338LEU    CD2 4977   3.414   3.159   3.955  0.0268 -0.4456  0.5700
  338LEU   HD21 4978   3.471   3.195   4.043 -0.4732  0.1154  0.6705
  338LEU   HD22 4979   3.359   3.064   3.975 -0.8466 -0.3292 -1.1171
  338LEU   HD23 4980   3.342   3.239   3.929  1.0438  0.7205  1.2489
  338LEU      C 4981   3.256   3.019   3.569 -0.0359  0.3104 -0.2908
  338LEU      O 4982   3.150   3.077   3.550 -0.2551  0.0436  0.1046
  339GLY      N 4983   3.310   2.941   3.473  0.0286 -0.2752  0.2120
  339GLY     HN 4984   3.400   2.901   3.483  0.4762  0.2502 -1.4153
  339GLY     CA 4985   3.271   2.941   3.335  0.0569  0.0348  0.2026
  339GLY    HA1 4986   3.165   2.951   3.322  0.0506  0.6165  0.6675
  339GLY    HA2 4987   3.300   2.842   3.303  3.4425 -0.1270  3.0704
  339GLY      C 4988   3.342   3.036   3.245 -0.2611  0.0713 -0.0088
  339GLY      O 4989   3.410   3.123   3.299 -0.4791  0.4301 -0.3009
  340PHE      N 4990   3.320   3.021   3.113 -0.0766  0.4887 -0.0891
  340PHE     HN 4991   3.247   2.961   3.080  1.1069 -0.1935 -1.5782
  340PHE     CA 4992   3.399   3.086   3.013  0.0691  0.0377 -0.2688
  340PHE     HA 4993   3.482   3.132   3.063  1.6097 -0.5485 -2.1813
  340PHE     CB 4994   3.470   2.977   2.931  0.1875  0.1309 -0.2884
  340PHE    HB1 4995   3.527   3.022   2.847 -0.3512 -1.2028 -1.4040
  340PHE    HB2 4996   3.386   2.909   2.905  0.1145 -0.1755  0.7041
  340PHE     CG 4997   3.571   2.911   3.019  0.1997  1.0417  0.3947
  340PHE    CD1 4998   3.536   2.799   3.091  0.3468  0.3076 -0.6510
  340PHE    HD1 4999   3.434   2.766   3.082 -0.7825  2.4420  2.5113
  340PHE    CE1 5000   3.622   2.739   3.180 -0.4191  0.4757  0.2157
  340PHE    HE1 5001   3.589   2.648   3.227 -1.4203 -0.5924 -2.3319
  340PHE     CZ 5002   3.752   2.782   3.182 -0.1607 -0.2686 -0.1765
  340PHE     HZ 5003   3.828   2.728   3.237 -0.5611  0.9028  1.6006
  340PHE    CD2 5004   3.701   2.955   3.024  0.3128  0.7484  0.1044
  340PHE    HD2 5005   3.743   3.040   2.972  0.8435  0.9627  0.8628
  340PHE    CE2 5006   3.791   2.889   3.105 -0.3428  0.2346  0.4243
  340PHE    HE2 5007   3.894   2.921   3.096 -0.2989 -0.4518 -2.8551
  340PHE      C 5008   3.321   3.178   2.926 -0.1851  0.1427  0.0689
  340PHE      O 5009   3.377   3.229   2.829  0.0139 -0.1696  0.0205
  341GLU      N 5010   3.192   3.205   2.957 -0.0022  0.5076  0.5165
  341GLU     HN 5011   3.141   3.155   3.026 -0.7745  0.6981  0.0869
  341GLU     CA 5012   3.115   3.304   2.888 -0.2171  0.2436  0.3799
  341GLU     HA 5013   3.101   3.273   2.786 -1.5526 -1.4993  1.0278
  341GLU     CB 5014   2.974   3.304   2.949 -0.1275  0.2462  0.5870
  341GLU    HB1 5015   2.926   3.393   2.902  1.6297  0.6830 -0.4629
  341GLU    HB2 5016   2.974   3.321   3.059  0.8454  1.6220  0.4045
  341GLU     CG 5017   2.881   3.190   2.907 -0.1137  0.4701 -0.0643
  341GLU    HG1 5018   2.918   3.102   2.964  0.6702 -0.4868 -1.9953
  341GLU    HG2 5019   2.883   3.158   2.801  0.4195  1.6638 -0.4261
  341GLU     CD 5020   2.739   3.216   2.957 -0.0908  0.7735 -0.1531
  341GLU    OE1 5021   2.705   3.199   3.077 -0.2811  0.1217 -0.2954
  341GLU    OE2 5022   2.655   3.244   2.868 -0.0084  0.3413 -0.3726
  341GLU      C 5023   3.171   3.441   2.883 -0.0523  0.1676  0.1529
  341GLU      O 5024   3.144   3.507   2.783 -0.3660 -0.0369  0.1040
  342PRO      N 5025   3.244   3.508   2.968 -0.3040  0.3445  0.2316
  342PRO     CD 5026   3.247   3.473   3.109 -0.1225  0.1799  0.1878
  342PRO    HD1 5027   3.332   3.406   3.138  0.0962  0.3667 -0.0235
  342PRO    HD2 5028   3.159   3.432   3.163  1.6883 -0.8923  2.5618
  342PRO     CA 5029   3.302   3.634   2.934  0.1017  0.0921 -0.0292
  342PRO     HA 5030   3.222   3.697   2.897 -0.1043 -1.5046 -2.5306
  342PRO     CB 5031   3.359   3.683   3.067  0.1710  0.4087 -0.1735
  342PRO    HB1 5032   3.355   3.792   3.087 -1.1190  0.2408  0.5681
  342PRO    HB2 5033   3.467   3.660   3.080  0.3383  1.5719  0.6604
  342PRO     CG 5034   3.271   3.612   3.171 -0.1901  0.4712 -0.4366
  342PRO    HG1 5035   3.320   3.615   3.270 -0.3881  1.6350 -0.3630
  342PRO    HG2 5036   3.173   3.665   3.166 -1.7562 -2.3271 -2.5470
  342PRO      C 5037   3.409   3.640   2.831  0.1319 -0.1311 -0.0098
  342PRO      O 5038   3.456   3.748   2.797 -0.4708  0.1651  0.1037
  343PHE      N 5039   3.464   3.523   2.793 -0.2207 -0.4183  0.3617
  343PHE     HN 5040   3.451   3.445   2.855  0.7069 -0.7329  0.1802
  343PHE     CA 5041   3.562   3.520   2.689 -0.1242  0.4215  0.4272
  343PHE     HA 5042   3.610   3.617   2.681  0.2188  0.2991  0.9734
  343PHE     CB 5043   3.660   3.404   2.712 -0.4786  0.0567  0.0879
  343PHE    HB1 5044   3.739   3.410   2.635 -1.7939 -1.5015 -1.4814
  343PHE    HB2 5045   3.596   3.312   2.709  0.6056 -0.6882 -1.2473
  343PHE     CG 5046   3.711   3.411   2.851 -0.9625  0.6551  0.2412
  343PHE    CD1 5047   3.681   3.323   2.952  0.4416 -0.3496 -0.1837
  343PHE    HD1 5048   3.602   3.250   2.945 -0.0023 -0.0901  1.5724
  343PHE    CE1 5049   3.735   3.334   3.078 -0.3332 -0.3576  0.1531
  343PHE    HE1 5050   3.703   3.273   3.162  1.1598 -0.7438  0.4712
  343PHE     CZ 5051   3.835   3.424   3.101  0.0287 -0.5194 -0.7521
  343PHE     HZ 5052   3.888   3.425   3.196 -1.1807 -0.8614 -0.0528
  343PHE    CD2 5053   3.811   3.502   2.878 -0.3821  0.2803 -0.6276
  343PHE    HD2 5054   3.845   3.556   2.791 -0.2927 -0.0290 -0.7866
  343PHE    CE2 5055   3.877   3.506   2.998  0.1088 -0.6874 -0.8527
  343PHE    HE2 5056   3.958   3.572   3.025 -1.4840  0.7974  0.5839
  343PHE      C 5057   3.490   3.494   2.561 -0.4771  0.0163  0.7052
  343PHE      O 5058   3.553   3.490   2.456 -0.0567  0.2531  0.9425
  344SER      N 5059   3.356   3.490   2.565 -0.5005  0.0461 -0.0494
  344SER     HN 5060   3.315   3.516   2.652 -2.0685  1.9098 -1.2451
  344SER     CA 5061   3.270   3.441   2.461  0.4103 -0.4590 -0.5742
  344SER     HA 5062   3.325   3.402   2.377  0.7782  0.6531 -0.8722
  344SER     CB 5063   3.183   3.320   2.499 -0.0560 -0.2904 -1.0930
  344SER    HB1 5064   3.116   3.305   2.412  1.6814  0.0353 -2.5479
  344SER    HB2 5065   3.126   3.334   2.594  0.5043 -2.7220 -0.3240
  344SER     OG 5066   3.268   3.209   2.521  0.2683  0.0449 -0.6372
  344SER    HG1 5067   3.311   3.229   2.605  0.7898 -0.4199 -0.7826
  344SER      C 5068   3.179   3.550   2.417  0.2893 -0.3438 -0.0479
  344SER      O 5069   3.099   3.543   2.323  0.2405  0.2064 -0.0503
  345GLN      N 5070   3.170   3.663   2.489 -0.2729 -0.2134 -0.3132
  345GLN     HN 5071   3.219   3.677   2.574 -2.9333 -1.3841  1.5622
  345GLN     CA 5072   3.092   3.776   2.451 -0.3510 -0.2079 -0.1377
  345GLN     HA 5073   2.990   3.742   2.443 -0.2642 -0.3196 -0.8133
  345GLN     CB 5074   3.091   3.891   2.553  0.4682 -0.0081 -0.3438
  345GLN    HB1 5075   3.020   3.968   2.516  0.1045 -0.3107 -0.2885
  345GLN    HB2 5076   3.187   3.940   2.577 -0.0508 -0.8168  4.3004
  345GLN     CG 5077   3.039   3.854   2.692  0.0306 -0.0412 -0.5141
  345GLN    HG1 5078   3.050   3.946   2.754  2.4900  0.2306 -1.2669
  345GLN    HG2 5079   3.113   3.789   2.743 -0.7637 -0.1094  0.5982
  345GLN     CD 5080   2.901   3.791   2.681  0.1901 -0.4177 -0.3851
  345GLN    OE1 5081   2.809   3.848   2.622  0.4417  0.6466  0.2182
  345GLN    NE2 5082   2.876   3.673   2.743 -0.0787 -0.0568  0.2043
  345GLN   HE21 5083   2.788   3.625   2.733  0.2910 -0.3609 -2.4723
  345GLN   HE22 5084   2.949   3.633   2.798 -1.8166 -1.3349  1.6835
  345GLN      C 5085   3.136   3.839   2.323 -0.4285  0.3816  0.1200
  345GLN      O 5086   3.256   3.854   2.300 -0.2783 -0.5010  0.2751
  346ARG      N 5087   3.044   3.889   2.238 -0.2485  0.1429 -0.2205
  346ARG     HN 5088   2.946   3.875   2.256 -0.4275 -1.6331 -2.1827
  346ARG     CA 5089   3.078   3.955   2.116  0.3860  0.5327  0.1632
  346ARG     HA 5090   3.178   3.993   2.127  0.3145  1.2845 -1.5016
  346ARG     CB 5091   3.066   3.867   1.990 -0.8035  0.3106  0.4182
  346ARG    HB1 5092   3.094   3.920   1.896 -0.0151 -1.9907 -0.7068
  346ARG    HB2 5093   2.958   3.845   1.975 -0.3237 -1.9244 -0.0419
  346ARG     CG 5094   3.134   3.731   1.997 -0.1191  0.6177 -0.1502
  346ARG    HG1 5095   3.091   3.661   1.922  1.2835 -2.1332  1.4287
  346ARG    HG2 5096   3.108   3.679   2.091 -1.5055 -1.2915 -1.5006
  346ARG     CD 5097   3.287   3.733   1.994 -0.1108 -0.0291 -0.3276
  346ARG    HD1 5098   3.318   3.802   2.075 -1.6563 -1.5926  1.7244
  346ARG    HD2 5099   3.316   3.768   1.893 -1.7829  0.4886 -0.6577
  346ARG     NE 5100   3.337   3.594   2.014 -0.1573  0.0728  0.5468
  346ARG     HE 5101   3.341   3.534   1.934 -1.9970 -0.7262  0.9956
  346ARG     CZ 5102   3.423   3.551   2.111  0.3816 -0.0284  0.0345
  346ARG    NH1 5103   3.459   3.621   2.222  0.0123  0.0504  0.1048
  346ARG   HH11 5104   3.419   3.713   2.220 -2.5709 -0.9432  0.9136
  346ARG   HH12 5105   3.518   3.584   2.294  0.5988 -3.0298 -1.7882
  346ARG    NH2 5106   3.477   3.426   2.094  0.2298 -0.0539 -0.2649
  346ARG   HH21 5107   3.460   3.374   2.010 -0.0536 -1.9262  0.8978
  346ARG   HH22 5108   3.531   3.387   2.168  0.8511  0.8964 -0.1965
  346ARG      C 5109   2.982   4.066   2.094  0.1141  0.2608 -0.0366
  346ARG      O 5110   2.871   4.072   2.148  0.1105 -0.0354 -0.0113
  347LYS      N 5111   3.036   4.171   2.029  0.0687  0.0941 -0.3422
  347LYS     HN 5112   3.126   4.166   1.986 -0.4842  0.7460 -1.6284
  347LYS     CA 5113   2.970   4.295   2.003 -0.2328  0.1140  0.5041
  347LYS     HA 5114   2.898   4.295   2.084 -2.2626 -2.6655 -1.0929
  347LYS     CB 5115   3.072   4.410   2.012  0.6474 -0.5518 -0.6206
  347LYS    HB1 5116   3.158   4.388   1.945  1.3603  0.5928 -0.1065
  347LYS    HB2 5117   3.107   4.413   2.117 -0.1541 -2.4078 -0.2559
  347LYS     CG 5118   3.012   4.548   1.985  0.7062 -0.4451 -0.2051
  347LYS    HG1 5119   2.906   4.538   2.016  0.8919 -2.8079 -0.1584
  347LYS    HG2 5120   3.005   4.571   1.877 -0.1131 -0.3855 -0.1497
  347LYS     CD 5121   3.091   4.661   2.051 -0.3632 -0.0040  0.3491
  347LYS    HD1 5122   3.078   4.659   2.162 -2.9885 -0.8906  0.0965
  347LYS    HD2 5123   3.047   4.756   2.014 -1.9787  0.1146  2.4103
  347LYS     CE 5124   3.240   4.670   2.018 -0.3937 -0.4451  0.0858
  347LYS    HE1 5125   3.256   4.696   1.911  1.7773 -0.3323  0.3803
  347LYS    HE2 5126   3.283   4.575   2.056 -0.1104 -0.1372  0.5511
  347LYS     NZ 5127   3.311   4.775   2.095 -0.3686 -0.2011 -0.2649
  347LYS    HZ1 5128   3.405   4.777   2.051 -0.4160 -2.3781 -0.5997
  347LYS    HZ2 5129   3.311   4.744   2.195 -3.3163 -0.3328 -0.2007
  347LYS    HZ3 5130   3.268   4.868   2.076  0.3730  0.1016 -0.4660
  347LYS      C 5131   2.897   4.291   1.870  0.4192 -0.1556  0.1466
  347LYS    OT1 5132   2.951   4.310   1.762  0.5844 -0.0346  0.2512
  347LYS    OT2 5133   2.767   4.265   1.887  0.3735 -0.1968 -0.2400
  347LYS     CT 5134   2.688   4.309   1.776 -0.3043 -0.7104  0.0315
  347LYS    HT1 5135   2.586   4.269   1.792 -0.7639  0.2400 -0.5044
  347LYS    HT2 5136   2.718   4.263   1.680  2.6592 -0.1526  0.5760
  347LYS    HT3 5137   2.684   4.419   1.762  1.2324 -0.8995 -2.4499
  348CHL1    C3 5138   1.438   5.755   7.099 -0.1445  0.2809  0.2555
  348CHL1    H3 5139   1.520   5.680   7.102  0.8080  1.2437 -0.7548
  348CHL1    O3 5140   1.444   5.840   7.212 -0.4590  0.9429 -0.2151
  348CHL1   H3' 5141   1.425   5.791   7.293  0.7770 -1.4734 -1.2873
  348CHL1    C4 5142   1.453   5.835   6.968  0.6253 -0.4206 -0.0961
  348CHL1   H4A 5143   1.374   5.914   6.973  0.5957 -0.5235  1.9025
  348CHL1   H4B 5144   1.553   5.883   6.974  0.3529 -0.0244  2.3767
  348CHL1    C5 5145   1.435   5.744   6.850 -0.3322  0.2037 -0.4473
  348CHL1    C6 5146   1.518   5.746   6.744  0.1788 -0.1731 -0.0575
  348CHL1    H6 5147   1.603   5.815   6.754  0.2685 -0.1531 -0.9165
  348CHL1    C7 5148   1.507   5.680   6.609 -0.3373  0.5615 -0.3808
  348CHL1   H7A 5149   1.519   5.756   6.529 -2.1091  0.4105 -0.8165
  348CHL1   H7B 5150   1.578   5.597   6.587 -0.7956  0.2552 -0.7034
  348CHL1    C8 5151   1.363   5.628   6.595 -0.1007 -0.2084 -0.0259
  348CHL1    H8 5152   1.296   5.712   6.567  1.0444  0.2661 -1.4985
  348CHL1   C14 5153   1.365   5.526   6.485 -0.2405  0.4056 -0.6030
  348CHL1   H14 5154   1.430   5.446   6.526 -1.5093 -1.3299 -1.8599
  348CHL1   C15 5155   1.432   5.563   6.351  0.0011  0.3697 -0.4924
  348CHL1  H15A 5156   1.395   5.664   6.324 -0.2959  0.4424  0.1536
  348CHL1  H15B 5157   1.543   5.570   6.349 -0.0166  0.9150 -0.0314
  348CHL1   C16 5158   1.377   5.455   6.258  0.0867 -0.3595  0.2929
  348CHL1  H16A 5159   1.321   5.510   6.180 -0.1001  0.0782  0.7327
  348CHL1  H16B 5160   1.462   5.394   6.220  1.8040  1.5397  0.8988
  348CHL1   C17 5161   1.290   5.365   6.348 -0.1358 -0.1483  0.2902
  348CHL1   H17 5162   1.350   5.289   6.402  1.8542  0.3069 -1.1433
  348CHL1   C13 5163   1.236   5.456   6.454 -0.2317  0.1102  0.0209
  348CHL1   C18 5164   1.138   5.557   6.392 -0.1167 -0.1738 -0.6329
  348CHL1  H18A 5165   1.047   5.502   6.358 -0.7932  0.5641 -0.0466
  348CHL1  H18B 5166   1.114   5.638   6.464  3.5131 -0.5671  1.2534
  348CHL1  H18C 5167   1.185   5.621   6.315  1.9998 -0.5512  0.2733
  348CHL1   C12 5168   1.186   5.395   6.586 -0.0419 -0.0814  0.0059
  348CHL1  H12A 5169   1.079   5.364   6.577 -0.2702  0.9196 -1.0713
  348CHL1  H12B 5170   1.251   5.317   6.630  1.2658  0.8867 -0.1817
  348CHL1   C11 5171   1.172   5.506   6.690 -0.2696  0.1828 -0.3039
  348CHL1  H11A 5172   1.105   5.588   6.655 -1.7577 -0.9098 -0.0865
  348CHL1  H11B 5173   1.129   5.472   6.786  3.0049 -0.4705  1.0820
  348CHL1    C9 5174   1.307   5.573   6.723 -0.2740  0.0407  0.0064
  348CHL1    H9 5175   1.376   5.488   6.740  0.6237  0.5122 -1.0693
  348CHL1   C10 5176   1.305   5.671   6.836 -0.3206  0.1082 -0.0522
  348CHL1   C19 5177   1.183   5.761   6.812 -0.1661  0.1881 -0.5542
  348CHL1  H19A 5178   1.175   5.843   6.887  0.9299 -0.0105 -0.2028
  348CHL1  H19B 5179   1.193   5.809   6.713  1.3797 -1.6945 -1.3604
  348CHL1  H19C 5180   1.083   5.712   6.812  0.6078 -1.4557 -0.1965
  348CHL1    C1 5181   1.284   5.601   6.972  0.7316  0.0952  0.1090
  348CHL1   H1A 5182   1.191   5.542   6.983  0.9150 -0.0676  0.7926
  348CHL1   H1B 5183   1.365   5.525   6.972  2.3332  1.7352  0.6554
  348CHL1    C2 5184   1.302   5.683   7.099 -0.2676  0.5090 -0.0111
  348CHL1   H2A 5185   1.290   5.624   7.193  0.9894 -1.6451 -1.1286
  348CHL1   H2B 5186   1.218   5.756   7.107 -1.0104 -0.4192  0.9124
  348CHL1   C20 5187   1.189   5.283   6.272  0.3971 -0.4298 -0.1235
  348CHL1   H20 5188   1.103   5.345   6.239  1.5462  0.8829 -0.7895
  348CHL1   C21 5189   1.136   5.171   6.362  0.2064 -0.3065 -0.0815
  348CHL1  H21A 5190   1.083   5.089   6.309 -2.1785  0.7473  0.5325
  348CHL1  H21B 5191   1.070   5.224   6.434 -0.3009 -0.2658 -0.5693
  348CHL1  H21C 5192   1.222   5.124   6.415  1.6419  0.7168 -1.4402
  348CHL1   C22 5193   1.244   5.219   6.144  0.1603 -0.1371 -0.3723
  348CHL1  H22A 5194   1.278   5.297   6.072 -0.0835  0.1126 -0.2186
  348CHL1  H22B 5195   1.336   5.165   6.175  1.1590  0.8249 -1.5438
  348CHL1   C23 5196   1.142   5.143   6.059 -0.3894  0.4631 -0.2589
  348CHL1  H23A 5197   1.151   5.039   6.095  2.8643  1.1364  1.2305
  348CHL1  H23B 5198   1.038   5.166   6.089 -0.5457  0.4076 -0.7445
  348CHL1   C24 5199   1.166   5.164   5.909  0.1711 -0.6939 -0.3432
  348CHL1  H24A 5200   1.151   5.266   5.868 -3.5873 -0.6440  0.7934
  348CHL1  H24B 5201   1.267   5.119   5.895  0.5958  0.0590  0.2550
  348CHL1   C25 5202   1.059   5.099   5.819 -0.6198 -0.0464  0.1125
  348CHL1   H25 5203   0.960   5.149   5.819 -0.0616  1.1641 -2.2627
  348CHL1   C26 5204   1.122   5.101   5.679  1.2245  0.0300  0.9054
  348CHL1  H26A 5205   1.205   5.028   5.675  0.3905 -1.0706  2.3789
  348CHL1  H26B 5206   1.034   5.066   5.620 -1.1031 -0.4708  4.3389
  348CHL1  H26C 5207   1.157   5.199   5.639 -0.9828  0.5659  0.1338
  348CHL1   C27 5208   1.032   4.952   5.859 -0.7397 -0.0534  0.0065
  348CHL1  H27A 5209   1.122   4.887   5.852 -0.0685  0.9089 -0.7151
  348CHL1  H27B 5210   1.000   4.952   5.965 -1.0521  3.5458  0.0643
  348CHL1  H27C 5211   0.958   4.907   5.791 -0.1198 -1.9579  0.5370
  349CHL1    C3 5212   2.443   5.411   7.464  0.0716  0.1321 -0.0122
  349CHL1    H3 5213   2.385   5.468   7.389  0.3357  0.5618  0.1088
  349CHL1    O3 5214   2.363   5.386   7.579  0.0507 -0.1813 -0.0921
  349CHL1   H3' 5215   2.391   5.309   7.629  0.8813  2.0736  3.2830
  349CHL1    C4 5216   2.471   5.281   7.387 -0.3792  0.1833 -0.2646
  349CHL1   H4A 5217   2.511   5.210   7.462  3.0251  0.9695 -1.1851
  349CHL1   H4B 5218   2.370   5.237   7.372 -1.5032  2.7738 -0.8091
  349CHL1    C5 5219   2.556   5.295   7.264  0.0231 -0.0941 -0.0217
  349CHL1    C6 5220   2.517   5.242   7.147  0.0175 -0.4835  0.1570
  349CHL1    H6 5221   2.427   5.180   7.136 -0.2201  0.2529 -2.6935
  349CHL1    C7 5222   2.604   5.263   7.027 -0.6776  0.3270 -0.2193
  349CHL1   H7A 5223   2.610   5.162   6.981  0.4372 -0.0369  0.6543
  349CHL1   H7B 5224   2.560   5.334   6.955  0.0003 -1.2956 -2.3374
  349CHL1    C8 5225   2.750   5.298   7.061 -0.7063  0.1586  0.0830
  349CHL1    H8 5226   2.800   5.206   7.097 -1.7235 -0.7910 -0.8524
  349CHL1   C14 5227   2.827   5.337   6.938  0.0775  0.3498  0.6297
  349CHL1   H14 5228   2.786   5.437   6.912  3.2411  1.3372 -1.0603
  349CHL1   C15 5229   2.822   5.240   6.819 -0.2464  0.8059  0.2677
  349CHL1  H15A 5230   2.836   5.134   6.852  0.1676  0.3317 -1.3664
  349CHL1  H15B 5231   2.722   5.250   6.772 -0.2530  0.1388  0.1281
  349CHL1   C16 5232   2.944   5.276   6.735 -0.3726  0.5329 -0.0326
  349CHL1  H16A 5233   2.984   5.175   6.710  0.1900  0.2446  1.8579
  349CHL1  H16B 5234   2.916   5.323   6.638 -1.0876 -1.5868 -0.9171
  349CHL1   C17 5235   3.028   5.376   6.816  0.6459 -0.0231 -0.3744
  349CHL1   H17 5236   2.987   5.473   6.779  0.2957  0.6578  1.6894
  349CHL1   C13 5237   2.974   5.365   6.955  0.3246 -0.1991 -0.5120
  349CHL1   C18 5238   3.041   5.243   7.020 -0.4301 -0.4783 -0.2357
  349CHL1  H18A 5239   3.141   5.284   7.045 -1.9237  2.8231  0.8293
  349CHL1  H18B 5240   3.002   5.218   7.120 -2.9036 -0.7672 -1.2065
  349CHL1  H18C 5241   3.049   5.151   6.956  2.0532 -0.9433  0.6061
  349CHL1   C12 5242   2.973   5.483   7.054  0.1188 -0.2496 -0.4509
  349CHL1  H12A 5243   3.075   5.503   7.093  0.2024 -1.5100  0.0291
  349CHL1  H12B 5244   2.935   5.572   7.000  0.7025 -0.3514 -1.0595
  349CHL1   C11 5245   2.899   5.452   7.184  0.2548 -0.1650 -0.3528
  349CHL1  H11A 5246   2.954   5.377   7.244 -1.3380 -0.3853  0.9063
  349CHL1  H11B 5247   2.906   5.547   7.241  0.5472 -0.6217  0.3772
  349CHL1    C9 5248   2.753   5.407   7.164  0.0752  0.2874 -0.0724
  349CHL1    H9 5249   2.703   5.498   7.124 -1.0989  1.2493  3.2463
  349CHL1   C10 5250   2.683   5.370   7.291 -0.0565  0.1042 -0.1983
  349CHL1   C19 5251   2.763   5.265   7.370 -0.3580 -0.2174 -0.3210
  349CHL1  H19A 5252   2.860   5.310   7.398  0.5257 -0.0429 -3.3062
  349CHL1  H19B 5253   2.710   5.234   7.463 -1.4366 -0.9727 -1.1499
  349CHL1  H19C 5254   2.773   5.178   7.302  2.9938  0.9324 -1.5035
  349CHL1    C1 5255   2.662   5.497   7.375  0.2073  0.0430 -0.0361
  349CHL1   H1A 5256   2.756   5.539   7.416  0.0119 -0.3676  0.8393
  349CHL1   H1B 5257   2.619   5.578   7.311 -0.5211  1.4501  2.0952
  349CHL1    C2 5258   2.572   5.486   7.498 -0.0480  0.4168 -0.1852
  349CHL1   H2A 5259   2.548   5.580   7.553  1.4004 -0.7810  2.7327
  349CHL1   H2B 5260   2.626   5.433   7.580  0.2479  1.7987  0.5616
  349CHL1   C20 5261   3.174   5.365   6.785  0.7152  0.1023 -0.0922
  349CHL1   H20 5262   3.202   5.267   6.829 -1.5513 -0.1774  0.8437
  349CHL1   C21 5263   3.237   5.488   6.852 -0.2467  0.4935  0.1109
  349CHL1  H21A 5264   3.214   5.491   6.961  0.5319 -2.3906  0.4479
  349CHL1  H21B 5265   3.217   5.580   6.793 -1.2166 -0.2441 -0.7518
  349CHL1  H21C 5266   3.347   5.473   6.859 -0.1420  1.1687 -0.0543
  349CHL1   C22 5267   3.195   5.377   6.633  0.0295 -0.7409 -0.2634
  349CHL1  H22A 5268   3.134   5.311   6.568  0.7636 -0.4591 -1.2680
  349CHL1  H22B 5269   3.154   5.476   6.605  0.0879 -1.0100 -1.3202
  349CHL1   C23 5270   3.338   5.333   6.599  0.2485 -0.2363 -0.0068
  349CHL1  H23A 5271   3.402   5.414   6.639 -2.3066  2.4724 -1.0802
  349CHL1  H23B 5272   3.362   5.236   6.649  4.3303  0.1735 -0.7857
  349CHL1   C24 5273   3.363   5.327   6.449  0.2700  0.2090 -0.0206
  349CHL1  H24A 5274   3.458   5.277   6.418  0.4343 -0.2119  1.1365
  349CHL1  H24B 5275   3.287   5.258   6.408  0.9133  0.0257 -0.9463
  349CHL1   C25 5276   3.351   5.455   6.364 -0.1333  0.2594  0.1122
  349CHL1   H25 5277   3.244   5.486   6.366 -0.5027 -0.9286  2.0709
  349CHL1   C26 5278   3.432   5.578   6.409 -0.1550  0.2648  0.1373
  349CHL1  H26A 5279   3.540   5.554   6.420  0.1668 -0.0272 -2.8849
  349CHL1  H26B 5280   3.424   5.648   6.324 -0.6597  1.6359  1.2702
  349CHL1  H26C 5281   3.389   5.628   6.499  1.1666  0.2595  0.8041
  349CHL1   C27 5282   3.388   5.417   6.220 -0.8478 -0.0042 -0.0053
  349CHL1  H27A 5283   3.491   5.376   6.222 -0.1528  1.3739 -2.8148
  349CHL1  H27B 5284   3.327   5.333   6.182 -2.5603  1.0255  0.3613
  349CHL1  H27C 5285   3.380   5.511   6.161  0.4019 -0.2549 -0.6143
  350CHL1    C3 5286   1.937   5.863   7.244  0.2280  0.2121 -0.1886
  350CHL1    H3 5287   2.025   5.930   7.241  0.7912 -0.4156  1.4362
  350CHL1    O3 5288   1.852   5.919   7.344 -0.1041  0.1720 -0.4458
  350CHL1   H3' 5289   1.780   5.856   7.350  1.2871 -1.5292 -0.5347
  350CHL1    C4 5290   1.866   5.843   7.109 -0.0995 -0.4068  0.0724
  350CHL1   H4A 5291   1.778   5.777   7.126 -0.4086 -0.1995 -0.6934
  350CHL1   H4B 5292   1.819   5.937   7.072 -4.2441 -2.3101 -0.0919
  350CHL1    C5 5293   1.954   5.780   7.005 -0.1399 -0.3476  0.0020
  350CHL1    C6 5294   1.993   5.836   6.890  0.1228 -0.6770 -0.0736
  350CHL1    H6 5295   1.940   5.929   6.862 -0.7552 -0.7739  1.2164
  350CHL1    C7 5296   2.082   5.773   6.787  0.3679  0.2014 -0.4125
  350CHL1   H7A 5297   2.039   5.790   6.685 -0.4694 -1.0814 -0.3003
  350CHL1   H7B 5298   2.177   5.829   6.794  0.6485 -0.4863  2.1100
  350CHL1    C8 5299   2.100   5.622   6.811  0.6415  0.3302  0.2121
  350CHL1    H8 5300   2.008   5.570   6.774 -0.7948  1.4859  1.9934
  350CHL1   C14 5301   2.221   5.573   6.737  0.5725  0.0555  0.2793
  350CHL1   H14 5302   2.309   5.622   6.785  1.1840 -1.2645  0.5575
  350CHL1   C15 5303   2.238   5.616   6.591  0.3250 -0.0698  0.2150
  350CHL1  H15A 5304   2.143   5.602   6.535 -0.0421  1.0671  0.5340
  350CHL1  H15B 5305   2.266   5.723   6.580  0.6687 -0.0535  1.1739
  350CHL1   C16 5306   2.348   5.518   6.549 -0.4762 -0.8758 -0.0453
  350CHL1  H16A 5307   2.318   5.473   6.452 -0.0306  0.7775 -0.9814
  350CHL1  H16B 5308   2.439   5.581   6.545  0.3930 -2.0920  0.0357
  350CHL1   C17 5309   2.370   5.413   6.659  0.3834 -0.3190  0.3209
  350CHL1   H17 5310   2.452   5.440   6.730  0.7148 -1.7353  0.5091
  350CHL1   C13 5311   2.254   5.428   6.753  0.1213 -0.0816 -0.0399
  350CHL1   C18 5312   2.139   5.341   6.699 -0.0835  0.4463 -0.4657
  350CHL1  H18A 5313   2.164   5.235   6.725 -0.5862  0.5389  0.4376
  350CHL1  H18B 5314   2.041   5.368   6.743 -0.9247 -0.0828 -1.9428
  350CHL1  H18C 5315   2.138   5.333   6.588  1.2841 -0.9340 -0.4263
  350CHL1   C12 5316   2.283   5.399   6.901  0.4784  0.0352 -0.0873
  350CHL1  H12A 5317   2.311   5.296   6.933  0.2118 -0.1587 -0.4781
  350CHL1  H12B 5318   2.371   5.460   6.933 -0.3459  0.5154  1.3240
  350CHL1   C11 5319   2.167   5.453   6.985 -0.0707 -0.8528 -0.2694
  350CHL1  H11A 5320   2.080   5.384   6.975 -2.2740  1.9367 -2.1283
  350CHL1  H11B 5321   2.197   5.450   7.092 -0.2678 -0.5598 -0.2063
  350CHL1    C9 5322   2.118   5.596   6.957  0.3392 -0.6421  0.0835
  350CHL1    H9 5323   2.212   5.651   6.978  1.0859 -2.0347  0.5044
  350CHL1   C10 5324   2.016   5.652   7.052  0.5297 -0.0491 -0.0572
  350CHL1   C19 5325   1.898   5.554   7.065  0.0951  0.4651 -0.1454
  350CHL1  H19A 5326   1.925   5.453   7.103 -0.8340  0.5054  0.6630
  350CHL1  H19B 5327   1.821   5.582   7.140  2.3028 -1.1742  2.9551
  350CHL1  H19C 5328   1.846   5.549   6.967  0.8927  1.1422 -0.6239
  350CHL1    C1 5329   2.082   5.664   7.191  0.2782  1.0975 -0.0342
  350CHL1   H1A 5330   2.116   5.573   7.244  0.3902  1.1730  0.0249
  350CHL1   H1B 5331   2.170   5.732   7.187  0.9861  0.2164  0.2199
  350CHL1    C2 5332   1.996   5.732   7.298 -0.2859  0.1144  0.1473
  350CHL1   H2A 5333   2.046   5.745   7.397 -1.5138  0.2096  0.7678
  350CHL1   H2B 5334   1.917   5.658   7.325  0.3974  0.1420  2.4757
  350CHL1   C20 5335   2.402   5.274   6.614 -0.3597 -0.3323 -0.1701
  350CHL1   H20 5336   2.321   5.237   6.547  1.8026 -2.8732 -1.5685
  350CHL1   C21 5337   2.425   5.169   6.724  0.2904 -0.3855 -0.3507
  350CHL1  H21A 5338   2.327   5.149   6.773  1.3864  2.3574  3.4667
  350CHL1  H21B 5339   2.480   5.217   6.808 -0.9017 -0.0118  0.2539
  350CHL1  H21C 5340   2.485   5.083   6.688  0.4805 -0.6180  0.5025
  350CHL1   C22 5341   2.531   5.266   6.531 -0.3300 -0.4901 -0.1095
  350CHL1  H22A 5342   2.538   5.361   6.474  1.7901  1.1083  2.5349
  350CHL1  H22B 5343   2.614   5.281   6.604 -0.9697  1.2216  0.3095
  350CHL1   C23 5344   2.544   5.146   6.437 -0.1684 -0.5942  0.0460
  350CHL1  H23A 5345   2.522   5.054   6.494 -0.2524  0.0166  1.0199
  350CHL1  H23B 5346   2.473   5.159   6.352 -1.9229 -0.7764  1.4351
  350CHL1   C24 5347   2.687   5.132   6.383 -0.1454 -0.2153  0.0035
  350CHL1  H24A 5348   2.730   5.231   6.357  1.9575 -1.4803 -1.6942
  350CHL1  H24B 5349   2.744   5.099   6.473  0.1391  1.1807  0.3703
  350CHL1   C25 5350   2.709   5.034   6.267  0.6692 -0.0762  0.0325
  350CHL1   H25 5351   2.816   5.038   6.238  0.5379 -0.7388 -0.5700
  350CHL1   C26 5352   2.663   4.888   6.286 -0.2726  0.1063 -0.7411
  350CHL1  H26A 5353   2.676   4.821   6.198  0.5085 -2.2078  1.0498
  350CHL1  H26B 5354   2.728   4.847   6.366  2.4307 -0.0724 -2.8823
  350CHL1  H26C 5355   2.556   4.876   6.310 -0.0528 -1.2128 -0.3514
  350CHL1   C27 5356   2.635   5.088   6.143  0.1847  0.2649  0.4620
  350CHL1  H27A 5357   2.632   5.004   6.070 -1.6596  1.0013 -0.3478
  350CHL1  H27B 5358   2.529   5.116   6.159 -0.0573 -0.6418  0.5150
  350CHL1  H27C 5359   2.697   5.169   6.100 -0.3864  0.2208 -0.4752
  351CHL1    C3 5360   7.893   4.236   7.011 -0.0449  0.7825 -0.0163
  351CHL1    H3 5361   7.996   4.277   7.017  0.4910 -0.6321  0.6473
  351CHL1    O3 5362   7.849   4.205   7.142 -0.0573  0.2253 -0.1533
  351CHL1   H3' 5363   7.880   4.117   7.166  0.1721  0.2720 -0.2865
  351CHL1    C4 5364   7.807   4.350   6.951  0.1563  1.1676  0.4199
  351CHL1   H4A 5365   7.699   4.327   6.964  0.4749  0.4064  1.9785
  351CHL1   H4B 5366   7.823   4.437   7.018 -0.9434 -0.4710  2.9986
  351CHL1    C5 5367   7.851   4.377   6.810 -0.5172 -0.1571 -0.0643
  351CHL1    C6 5368   7.874   4.503   6.770  0.2403 -0.3272 -0.1657
  351CHL1    H6 5369   7.854   4.587   6.839  1.7667  1.4220 -1.7239
  351CHL1    C7 5370   7.926   4.555   6.639  0.1689 -0.1426 -0.1209
  351CHL1   H7A 5371   7.857   4.627   6.589  3.1121  2.4630 -0.7543
  351CHL1   H7B 5372   8.023   4.609   6.649 -0.8532  1.8066 -0.1244
  351CHL1    C8 5373   7.938   4.437   6.541 -0.3758 -0.4341  0.1584
  351CHL1    H8 5374   7.838   4.421   6.494 -0.5615  1.1235 -0.0426
  351CHL1   C14 5375   8.033   4.476   6.431 -0.5608 -0.0506  0.1310
  351CHL1   H14 5376   8.132   4.473   6.480  0.8723  0.9286 -2.5464
  351CHL1   C15 5377   8.029   4.616   6.368 -0.4370 -0.2216 -0.2550
  351CHL1  H15A 5378   7.925   4.633   6.334 -1.1459 -1.9503  0.9147
  351CHL1  H15B 5379   8.061   4.699   6.434  0.5563 -1.0548  0.3365
  351CHL1   C16 5380   8.128   4.598   6.252  0.0613  0.1401  0.1119
  351CHL1  H16A 5381   8.070   4.638   6.166 -0.6440 -1.0427  0.0125
  351CHL1  H16B 5382   8.220   4.660   6.253  0.8576 -1.0113  1.5141
  351CHL1   C17 5383   8.152   4.447   6.236  0.4529  0.2368 -0.2223
  351CHL1   H17 5384   8.250   4.429   6.285  0.4055 -0.4549 -0.3724
  351CHL1   C13 5385   8.047   4.379   6.318  0.5660  0.2914 -0.0303
  351CHL1   C18 5386   7.914   4.367   6.241  0.5730 -0.1743  0.0269
  351CHL1  H18A 5387   7.917   4.279   6.172 -0.6193 -1.2663  1.3187
  351CHL1  H18B 5388   7.830   4.355   6.313  0.1010  0.2335 -0.4453
  351CHL1  H18C 5389   7.893   4.459   6.182 -2.5122 -1.0287 -0.3971
  351CHL1   C12 5390   8.095   4.249   6.385  0.5586  0.4491  0.2805
  351CHL1  H12A 5391   8.101   4.170   6.308  0.2316  0.1717  0.5337
  351CHL1  H12B 5392   8.192   4.258   6.438  0.0889 -2.0093  1.7198
  351CHL1   C11 5393   7.996   4.203   6.493  0.8125 -0.4105  0.1539
  351CHL1  H11A 5394   7.902   4.170   6.443  0.2952 -0.1229  0.9191
  351CHL1  H11B 5395   8.042   4.112   6.536  1.3023 -0.3640 -0.2567
  351CHL1    C9 5396   7.976   4.307   6.605 -0.2377 -0.4597  0.0238
  351CHL1    H9 5397   8.079   4.322   6.643 -0.3345  0.2224  0.0300
  351CHL1   C10 5398   7.893   4.264   6.722 -0.1631 -0.2082  0.1702
  351CHL1   C19 5399   7.766   4.197   6.665 -0.3482  0.2554  0.0371
  351CHL1  H19A 5400   7.682   4.174   6.734  1.3792 -2.1332  1.5268
  351CHL1  H19B 5401   7.714   4.262   6.592  2.5937  0.8721 -1.6744
  351CHL1  H19C 5402   7.799   4.109   6.606 -0.7952 -0.5073  0.8944
  351CHL1    C1 5403   7.970   4.147   6.787  0.2370  0.1303  0.3073
  351CHL1   H1A 5404   7.962   4.054   6.728  0.0383  0.6241 -0.4575
  351CHL1   H1B 5405   8.077   4.166   6.811 -0.0867  0.6012  1.4450
  351CHL1    C2 5406   7.900   4.114   6.919 -0.0755  0.5743  0.2572
  351CHL1   H2A 5407   7.967   4.039   6.966 -0.1306  0.0228 -0.5201
  351CHL1   H2B 5408   7.799   4.070   6.902 -0.1896  1.4994 -1.7901
  351CHL1   C20 5409   8.184   4.403   6.096  0.4225  0.0009 -0.1545
  351CHL1   H20 5410   8.093   4.425   6.036  0.2155  0.4178  0.2989
  351CHL1   C21 5411   8.199   4.250   6.084 -0.0744 -0.0490 -0.1881
  351CHL1  H21A 5412   8.104   4.200   6.110 -1.3070  3.2048  2.2508
  351CHL1  H21B 5413   8.263   4.228   6.172  1.0515  0.0085 -0.9670
  351CHL1  H21C 5414   8.244   4.210   5.991 -0.6150 -0.8437 -0.1154
  351CHL1   C22 5415   8.307   4.467   6.031  0.4509 -0.2437 -0.3439
  351CHL1  H22A 5416   8.331   4.568   6.071 -3.2579  0.9657 -0.7640
  351CHL1  H22B 5417   8.393   4.401   6.057 -1.0012 -2.0606  0.0233
  351CHL1   C23 5418   8.301   4.485   5.879 -0.5640 -0.3161 -0.3150
  351CHL1  H23A 5419   8.208   4.428   5.858 -1.8121  1.0972  1.0818
  351CHL1  H23B 5420   8.278   4.592   5.863  1.3256  0.4594  1.6365
  351CHL1   C24 5421   8.428   4.441   5.807 -0.4356 -0.0666 -0.2406
  351CHL1  H24A 5422   8.514   4.492   5.856 -0.7794  0.2237  0.0651
  351CHL1  H24B 5423   8.433   4.331   5.827  1.3554 -0.3464 -1.9311
  351CHL1   C25 5424   8.422   4.465   5.656 -0.6862 -0.8992 -0.3709
  351CHL1   H25 5425   8.363   4.557   5.631 -0.5148 -1.0326 -1.2895
  351CHL1   C26 5426   8.558   4.501   5.594 -0.7464  0.1238  0.0680
  351CHL1  H26A 5427   8.610   4.584   5.647  1.6840 -0.3804 -1.3865
  351CHL1  H26B 5428   8.629   4.415   5.595  0.9896  1.5040  0.4482
  351CHL1  H26C 5429   8.540   4.523   5.487 -1.6137 -0.6955  0.0383
  351CHL1   C27 5430   8.357   4.348   5.581 -0.5528 -0.8438 -0.5738
  351CHL1  H27A 5431   8.271   4.304   5.636  0.0337 -2.5235 -0.9249
  351CHL1  H27B 5432   8.326   4.380   5.479  0.4607 -1.2827 -1.0431
  351CHL1  H27C 5433   8.424   4.259   5.578  1.1923  0.2891  1.7854
  352CHL1    C3 5434   6.640   6.121   7.337 -0.2667 -0.1521 -0.2662
  352CHL1    H3 5435   6.616   6.013   7.323 -1.2617  0.0683 -0.3489
  352CHL1    O3 5436   6.675   6.137   7.473 -0.6322 -0.1078 -0.1777
  352CHL1   H3' 5437   6.756   6.189   7.470 -0.3688 -0.5153 -0.1347
  352CHL1    C4 5438   6.764   6.156   7.252 -0.0027 -0.5881 -0.0606
  352CHL1   H4A 5439   6.781   6.262   7.280 -0.0704 -0.8390  0.9599
  352CHL1   H4B 5440   6.851   6.092   7.276 -2.2041 -4.0660 -0.5252
  352CHL1    C5 5441   6.723   6.150   7.108 -0.0710 -0.1369 -0.0594
  352CHL1    C6 5442   6.787   6.068   7.024  0.1307  0.1065 -0.1451
  352CHL1    H6 5443   6.886   6.033   7.057  0.9882  2.8274  0.3975
  352CHL1    C7 5444   6.749   6.046   6.880  0.0776 -0.3329 -0.0666
  352CHL1   H7A 5445   6.842   6.039   6.820  0.4235  1.5698  0.1693
  352CHL1   H7B 5446   6.690   5.955   6.859 -0.0120 -0.3777  0.3733
  352CHL1    C8 5447   6.666   6.166   6.829  0.0226 -0.3529 -0.0249
  352CHL1    H8 5448   6.735   6.252   6.819  0.4457 -0.6017  0.6863
  352CHL1   C14 5449   6.610   6.128   6.695  0.1800 -0.1702 -0.1442
  352CHL1   H14 5450   6.535   6.047   6.709 -0.7749  0.5858 -0.7512
  352CHL1   C15 5451   6.706   6.082   6.584 -0.4402 -0.1498 -0.6924
  352CHL1  H15A 5452   6.794   6.150   6.573 -1.6156  1.3231 -1.4195
  352CHL1  H15B 5453   6.735   5.977   6.604 -0.8734  0.0154  0.9697
  352CHL1   C16 5454   6.608   6.096   6.467 -0.6445 -1.0672 -0.6367
  352CHL1  H16A 5455   6.667   6.160   6.399  0.9030 -1.0884  0.6223
  352CHL1  H16B 5456   6.586   5.998   6.420 -2.5429 -0.6829 -0.6296
  352CHL1   C17 5457   6.479   6.168   6.511  0.0137 -0.0811 -0.2809
  352CHL1   H17 5458   6.400   6.094   6.536  0.8269 -2.0801 -3.1297
  352CHL1   C13 5459   6.526   6.237   6.636  0.0098 -0.3055 -0.1541
  352CHL1   C18 5460   6.609   6.363   6.607 -0.0293 -0.2079  0.1526
  352CHL1  H18A 5461   6.643   6.416   6.698 -3.8374  1.7736  0.6125
  352CHL1  H18B 5462   6.688   6.340   6.532 -0.9158  1.9705 -1.5429
  352CHL1  H18C 5463   6.547   6.443   6.561 -0.3567  1.7581  3.6349
  352CHL1   C12 5464   6.410   6.272   6.730  0.2355 -0.9600  0.3740
  352CHL1  H12A 5465   6.344   6.356   6.699 -0.5852 -1.0790  1.7289
  352CHL1  H12B 5466   6.344   6.187   6.758 -1.0103  0.0823  0.6845
  352CHL1   C11 5467   6.464   6.308   6.869 -0.2340  0.1769  0.2702
  352CHL1  H11A 5468   6.508   6.410   6.866 -0.3070  0.1872 -0.9375
  352CHL1  H11B 5469   6.373   6.307   6.932 -0.7613 -1.3778 -0.4685
  352CHL1    C9 5470   6.559   6.202   6.927  0.0842  0.2188 -0.1661
  352CHL1    H9 5471   6.499   6.109   6.941  1.1244 -0.3592  0.5783
  352CHL1   C10 5472   6.606   6.235   7.065  0.1207  0.0860 -0.1474
  352CHL1   C19 5473   6.657   6.379   7.078  0.0102  0.1622 -0.5710
  352CHL1  H19A 5474   6.702   6.413   7.174  0.5239 -1.2281 -0.2994
  352CHL1  H19B 5475   6.731   6.392   6.996  0.2493 -2.6590 -0.9073
  352CHL1  H19C 5476   6.570   6.448   7.067  0.7799  1.3542  0.5918
  352CHL1    C1 5477   6.490   6.212   7.165 -0.2633 -0.8744 -0.7955
  352CHL1   H1A 5478   6.400   6.273   7.144 -0.1369 -0.5726 -0.4720
  352CHL1   H1B 5479   6.453   6.110   7.143 -0.9819 -0.4663 -1.5515
  352CHL1    C2 5480   6.524   6.220   7.314 -0.4039 -0.4303 -0.7846
  352CHL1   H2A 5481   6.431   6.192   7.367  0.3896  0.5792  1.2283
  352CHL1   H2B 5482   6.559   6.318   7.351  0.9659 -0.9925 -0.5328
  352CHL1   C20 5483   6.421   6.256   6.405 -0.1705 -0.0842 -0.1847
  352CHL1   H20 5484   6.495   6.335   6.380  1.1800 -1.1296  0.3972
  352CHL1   C21 5485   6.279   6.303   6.439 -0.3491 -0.5368 -0.3006
  352CHL1  H21A 5486   6.223   6.318   6.345  1.0339  2.1343 -0.7791
  352CHL1  H21B 5487   6.280   6.398   6.496  0.4567 -0.7610  0.0819
  352CHL1  H21C 5488   6.213   6.237   6.501 -1.1500 -0.4927 -1.0901
  352CHL1   C22 5489   6.404   6.180   6.272 -0.2224  0.0406 -0.2495
  352CHL1  H22A 5490   6.501   6.134   6.243  0.0313 -3.1290  4.4847
  352CHL1  H22B 5491   6.337   6.093   6.289 -0.6566  0.7556  1.9844
  352CHL1   C23 5492   6.362   6.255   6.146  0.1507  0.5642 -0.0621
  352CHL1  H23A 5493   6.255   6.282   6.154  0.2571  0.7042  0.9882
  352CHL1  H23B 5494   6.421   6.347   6.122  3.7623 -1.7447 -0.9060
  352CHL1   C24 5495   6.382   6.174   6.018 -0.6698 -0.1998  0.2874
  352CHL1  H24A 5496   6.486   6.184   5.979 -1.2408 -0.5575 -1.4025
  352CHL1  H24B 5497   6.349   6.068   6.024 -2.3047  0.1562 -1.5136
  352CHL1   C25 5498   6.292   6.233   5.908  0.1552 -0.0170 -0.3033
  352CHL1   H25 5499   6.199   6.267   5.959 -1.1034 -2.1821 -1.0308
  352CHL1   C26 5500   6.351   6.364   5.854 -0.1057  0.1910 -0.0857
  352CHL1  H26A 5501   6.279   6.407   5.781  1.0777  0.5969 -1.0533
  352CHL1  H26B 5502   6.370   6.427   5.944  1.2723 -1.1459  0.6062
  352CHL1  H26C 5503   6.443   6.345   5.794 -0.5003  1.0583 -1.0003
  352CHL1   C27 5504   6.272   6.130   5.795  0.0707 -0.0965 -0.2167
  352CHL1  H27A 5505   6.211   6.181   5.718  0.4526 -0.5648 -0.8331
  352CHL1  H27B 5506   6.375   6.109   5.758  1.1314  1.9520  1.3530
  352CHL1  H27C 5507   6.212   6.042   5.825 -2.1935  1.3988 -0.1290
  353CHL1    C3 5508   2.521   6.562   7.698  0.1578 -0.1008 -0.0589
  353CHL1    H3 5509   2.533   6.670   7.676  2.9629 -0.5522 -1.0975
  353CHL1    O3 5510   2.465   6.541   7.827 -0.3387 -0.1495 -0.2798
  353CHL1   H3' 5511   2.463   6.445   7.823  0.7205 -0.2498  0.9806
  353CHL1    C4 5512   2.413   6.504   7.605 -0.1447  0.4951 -0.0887
  353CHL1   H4A 5513   2.386   6.399   7.632 -0.2624  0.0869 -1.6786
  353CHL1   H4B 5514   2.320   6.563   7.618 -0.9341 -0.8798  0.7880
  353CHL1    C5 5515   2.460   6.497   7.463 -0.4261 -0.6272 -0.1431
  353CHL1    C6 5516   2.393   6.562   7.366  0.0219  0.0894  0.0161
  353CHL1    H6 5517   2.308   6.627   7.387  0.1836  0.8640 -1.5369
  353CHL1    C7 5518   2.436   6.559   7.222  0.1409 -0.2779  0.0565
  353CHL1   H7A 5519   2.348   6.561   7.153  1.5988  0.8554 -1.8992
  353CHL1   H7B 5520   2.489   6.655   7.201 -1.3182  0.5815  0.1577
  353CHL1    C8 5521   2.525   6.437   7.193  0.5510  0.0362 -0.0185
  353CHL1    H8 5522   2.461   6.346   7.189  0.5399  0.0897 -1.6626
  353CHL1   C14 5523   2.579   6.453   7.054 -0.0725  0.4391 -0.2171
  353CHL1   H14 5524   2.647   6.540   7.059  0.2559  0.1221  1.3532
  353CHL1   C15 5525   2.482   6.491   6.940  0.3200  0.8495 -0.4167
  353CHL1  H15A 5526   2.387   6.435   6.943  0.5958  0.2679 -1.6839
  353CHL1  H15B 5527   2.459   6.599   6.943  0.0463  0.7687  1.0645
  353CHL1   C16 5528   2.568   6.443   6.822  0.0045  0.2060 -0.3920
  353CHL1  H16A 5529   2.510   6.371   6.761 -1.2927  2.6647 -2.2958
  353CHL1  H16B 5530   2.597   6.526   6.754  2.7319  1.2976  1.8899
  353CHL1   C17 5531   2.702   6.384   6.867 -0.0797 -0.0900 -0.5298
  353CHL1   H17 5532   2.776   6.466   6.875 -0.3890  0.3139 -1.6985
  353CHL1   C13 5533   2.669   6.343   7.008 -0.3279  0.3327 -0.4632
  353CHL1   C18 5534   2.590   6.210   7.006  0.0294  0.1134 -0.0575
  353CHL1  H18A 5535   2.548   6.188   7.106 -2.0334 -0.4186 -1.0070
  353CHL1  H18B 5536   2.505   6.228   6.937  1.4713  0.3431 -1.8909
  353CHL1  H18C 5537   2.653   6.127   6.969  1.2037  1.7079 -1.8378
  353CHL1   C12 5538   2.784   6.329   7.108 -0.6677  0.2132 -0.0857
  353CHL1  H12A 5539   2.839   6.235   7.083  0.2573  1.2577 -2.2256
  353CHL1  H12B 5540   2.853   6.412   7.082 -1.5578  0.5230 -1.5710
  353CHL1   C11 5541   2.735   6.322   7.253  0.3140  0.0945  0.2522
  353CHL1  H11A 5542   2.704   6.219   7.281 -0.2335 -0.3658 -1.8773
  353CHL1  H11B 5543   2.827   6.334   7.314  0.4464  0.5336 -0.0220
  353CHL1    C9 5544   2.631   6.426   7.298  0.3609  0.1697  0.1889
  353CHL1    H9 5545   2.675   6.527   7.279 -0.7686  0.5156 -0.6436
  353CHL1   C10 5546   2.586   6.419   7.441  0.1238  0.1762  0.1147
  353CHL1   C19 5547   2.567   6.274   7.490  0.2812  0.1842  0.2002
  353CHL1  H19A 5548   2.483   6.221   7.440  0.3899 -2.9884  3.0581
  353CHL1  H19B 5549   2.662   6.217   7.477  0.0568  0.2673 -2.4305
  353CHL1  H19C 5550   2.534   6.266   7.595 -1.3468  0.8018 -0.2267
  353CHL1    C1 5551   2.692   6.488   7.529  0.1016  0.0838  0.2144
  353CHL1   H1A 5552   2.790   6.436   7.527  1.0355  1.7859 -0.6356
  353CHL1   H1B 5553   2.695   6.594   7.495  1.1585 -0.2575 -0.8237
  353CHL1    C2 5554   2.658   6.496   7.678  0.0262 -0.4653  0.2276
  353CHL1   H2A 5555   2.738   6.557   7.725  0.0897 -1.3944  1.3703
  353CHL1   H2B 5556   2.653   6.396   7.726  0.5300  0.5744  2.6034
  353CHL1   C20 5557   2.758   6.279   6.776 -0.2950 -0.4576 -0.2436
  353CHL1   H20 5558   2.690   6.192   6.779 -0.1233 -0.6832 -1.7754
  353CHL1   C21 5559   2.893   6.231   6.833 -0.3964  0.1291  0.5111
  353CHL1  H21A 5560   2.965   6.310   6.862  1.1631 -1.3925  0.9686
  353CHL1  H21B 5561   2.935   6.164   6.755 -0.1951  0.3639  0.4168
  353CHL1  H21C 5562   2.885   6.157   6.916 -2.6197 -0.3065 -0.0127
  353CHL1   C22 5563   2.772   6.325   6.630 -0.0596 -0.0569 -0.0950
  353CHL1  H22A 5564   2.829   6.247   6.575  0.5190 -0.6025  1.2273
  353CHL1  H22B 5565   2.673   6.337   6.581  0.5926  3.5420 -0.8250
  353CHL1   C23 5566   2.840   6.461   6.612  0.4264 -0.2901 -0.0368
  353CHL1  H23A 5567   2.787   6.545   6.663 -0.4106 -0.3877 -0.7274
  353CHL1  H23B 5568   2.947   6.453   6.641  0.8108 -0.3541 -1.3965
  353CHL1   C24 5569   2.843   6.510   6.467 -0.8087  0.4000  0.1561
  353CHL1  H24A 5570   2.738   6.536   6.441 -0.8680  0.2300  0.2216
  353CHL1  H24B 5571   2.908   6.599   6.455  1.2938 -0.8992  1.3358
  353CHL1   C25 5572   2.903   6.411   6.365 -0.1242  0.2210  0.7259
  353CHL1   H25 5573   2.852   6.314   6.378 -0.6725  0.2151 -1.2488
  353CHL1   C26 5574   2.881   6.465   6.223 -0.2849 -0.4018  0.5111
  353CHL1  H26A 5575   2.909   6.396   6.141 -3.4553  0.2965 -1.3191
  353CHL1  H26B 5576   2.771   6.467   6.206  0.0197  0.8609 -1.6308
  353CHL1  H26C 5577   2.931   6.563   6.205 -0.9000 -0.3651 -1.1893
  353CHL1   C27 5578   3.051   6.379   6.391 -0.0191 -0.0310 -0.1651
  353CHL1  H27A 5579   3.090   6.307   6.316 -0.1978 -0.0103 -0.2784
  353CHL1  H27B 5580   3.108   6.473   6.374 -0.6637  0.2757 -0.6523
  353CHL1  H27C 5581   3.063   6.345   6.496 -1.0040  1.2038  0.3648
  354CHL1    C3 5582   6.844   4.298   7.420 -0.5506 -0.1197  0.1485
  354CHL1    H3 5583   6.739   4.287   7.385 -0.1963 -0.1584 -0.9595
  354CHL1    O3 5584   6.845   4.355   7.550  0.2748  0.0132  0.0895
  354CHL1   H3' 5585   6.938   4.365   7.573  0.6284  0.9075 -1.5658
  354CHL1    C4 5586   6.921   4.165   7.424 -0.5656 -0.1476 -0.3963
  354CHL1   H4A 5587   7.023   4.182   7.464  0.4564  0.5862 -3.1020
  354CHL1   H4B 5588   6.874   4.097   7.498 -0.2198 -0.2549 -0.2718
  354CHL1    C5 5589   6.940   4.111   7.285  0.3556 -0.1900 -0.2626
  354CHL1    C6 5590   6.886   3.994   7.248  0.2588 -0.0759 -0.4883
  354CHL1    H6 5591   6.836   3.933   7.325  1.3526 -0.4577 -0.0511
  354CHL1    C7 5592   6.906   3.936   7.111  0.5303 -0.3593 -0.3322
  354CHL1   H7A 5593   6.927   3.828   7.121  1.7820 -0.0319  0.9663
  354CHL1   H7B 5594   6.812   3.942   7.053 -1.1600 -2.5212  1.9591
  354CHL1    C8 5595   7.017   4.006   7.030  0.1714 -0.2306 -0.7176
  354CHL1    H8 5596   7.109   3.966   7.076 -0.7217  0.3682  1.7671
  354CHL1   C14 5597   7.006   3.965   6.887 -0.1722 -0.1568 -0.7135
  354CHL1   H14 5598   6.903   3.993   6.856 -0.4275 -1.1139 -0.7824
  354CHL1   C15 5599   7.015   3.814   6.858 -0.0109 -0.3182  0.1552
  354CHL1  H15A 5600   7.101   3.783   6.921  0.7557  2.6588  0.7265
  354CHL1  H15B 5601   6.917   3.769   6.882 -2.4100  3.4336 -1.6515
  354CHL1   C16 5602   7.043   3.809   6.707 -0.3604 -0.1378  0.0836
  354CHL1  H16A 5603   7.121   3.736   6.677  1.2575  1.0415  1.2060
  354CHL1  H16B 5604   6.950   3.780   6.654 -0.3801 -0.7117  0.4180
  354CHL1   C17 5605   7.061   3.955   6.661 -0.0199 -0.2904 -0.2733
  354CHL1   H17 5606   6.958   3.995   6.647  0.2406  0.6242  0.3151
  354CHL1   C13 5607   7.099   4.027   6.787  0.3765 -0.3752 -0.3436
  354CHL1   C18 5608   7.243   3.981   6.813  0.3584 -0.4242 -0.3297
  354CHL1  H18A 5609   7.251   3.872   6.790 -2.3589 -0.5552 -0.9621
  354CHL1  H18B 5610   7.320   4.032   6.752  0.2111  0.2456  0.0405
  354CHL1  H18C 5611   7.261   3.994   6.922 -0.8768  2.1746 -0.3816
  354CHL1   C12 5612   7.079   4.179   6.802 -0.0476 -0.4674  0.0558
  354CHL1  H12A 5613   7.148   4.229   6.730 -0.4111  1.3683  0.9222
  354CHL1  H12B 5614   6.976   4.209   6.773  0.0284 -0.4207 -0.1659
  354CHL1   C11 5615   7.104   4.228   6.945 -0.4073  0.2569 -0.1247
  354CHL1  H11A 5616   7.208   4.204   6.975 -1.5186 -3.4674  1.4341
  354CHL1  H11B 5617   7.080   4.336   6.939  1.4022  0.8709  2.2618
  354CHL1    C9 5618   7.010   4.155   7.043  0.1662 -0.2887  0.0298
  354CHL1    H9 5619   6.907   4.181   7.008 -0.0020  0.6512  1.1533
  354CHL1   C10 5620   7.007   4.201   7.185 -0.1167  0.2850 -0.1568
  354CHL1   C19 5621   7.154   4.208   7.230  0.1459 -0.7546 -0.8176
  354CHL1  H19A 5622   7.204   4.115   7.197  0.5823 -0.1986 -1.7697
  354CHL1  H19B 5623   7.202   4.302   7.194 -0.7368 -0.2421 -0.6859
  354CHL1  H19C 5624   7.173   4.207   7.340 -0.6377  1.1205 -0.6193
  354CHL1    C1 5625   6.938   4.338   7.191 -0.1772  0.2496 -0.0221
  354CHL1   H1A 5626   7.004   4.414   7.144  1.0216  0.6045  2.1565
  354CHL1   H1B 5627   6.835   4.336   7.148 -0.5846  1.4763  0.8250
  354CHL1    C2 5628   6.923   4.395   7.332  0.0412 -0.4644  0.2935
  354CHL1   H2A 5629   6.867   4.491   7.336 -0.0172 -0.5206  0.9550
  354CHL1   H2B 5630   7.024   4.420   7.374  0.5649 -0.5567 -0.8696
  354CHL1   C20 5631   7.137   3.962   6.532  0.0920 -0.1079 -0.1979
  354CHL1   H20 5632   7.235   3.913   6.549 -0.2621 -0.6316  0.3854
  354CHL1   C21 5633   7.157   4.108   6.490 -0.3262  0.0396  0.0993
  354CHL1  H21A 5634   7.066   4.170   6.503  0.1002  0.4454  1.2520
  354CHL1  H21B 5635   7.185   4.118   6.383  0.3632 -0.3066  0.2387
  354CHL1  H21C 5636   7.249   4.147   6.539  0.3744 -0.6794 -0.5966
  354CHL1   C22 5637   7.072   3.879   6.419 -0.5337  0.0141  0.0658
  354CHL1  H22A 5638   7.001   3.803   6.457 -2.8011  2.3763  0.8493
  354CHL1  H22B 5639   7.010   3.951   6.361 -1.7902 -1.9627 -1.1569
  354CHL1   C23 5640   7.170   3.811   6.323  0.0050  0.2585  0.4342
  354CHL1  H23A 5641   7.258   3.865   6.283 -0.4644 -0.8680 -2.3740
  354CHL1  H23B 5642   7.215   3.727   6.381 -3.0375 -2.5073 -0.8858
  354CHL1   C24 5643   7.102   3.746   6.203  0.3724  0.1242  0.2970
  354CHL1  H24A 5644   7.045   3.661   6.247  0.4424 -0.6096 -0.9702
  354CHL1  H24B 5645   7.032   3.822   6.163  0.0881  0.4005  1.3082
  354CHL1   C25 5646   7.192   3.693   6.090  0.5418  0.4673  0.2725
  354CHL1   H25 5647   7.270   3.625   6.128 -0.4177 -2.8983 -3.1559
  354CHL1   C26 5648   7.105   3.616   5.989  0.3121  0.4855  0.4555
  354CHL1  H26A 5649   7.030   3.683   5.942  0.0399 -1.3298 -1.8803
  354CHL1  H26B 5650   7.167   3.565   5.912  0.6617 -1.5328  1.9752
  354CHL1  H26C 5651   7.058   3.527   6.035  0.0235 -0.1995 -1.0937
  354CHL1   C27 5652   7.255   3.806   6.007  0.6847  0.1475 -0.0565
  354CHL1  H27A 5653   7.349   3.772   5.958  0.6226  0.1856 -0.2033
  354CHL1  H27B 5654   7.194   3.836   5.919 -1.2414 -1.8228  0.5466
  354CHL1  H27C 5655   7.272   3.894   6.074 -3.3376  1.0400 -0.0021
  355CHL1    C3 5656   6.352   7.633   7.453  0.0470  0.3991  0.3854
  355CHL1    H3 5657   6.253   7.667   7.490 -0.8116 -1.4532 -0.1022
  355CHL1    O3 5658   6.432   7.607   7.568  0.4656 -0.2180 -0.0350
  355CHL1   H3' 5659   6.462   7.696   7.590  0.9740 -0.3214 -0.2948
  355CHL1    C4 5660   6.328   7.501   7.377  0.1145  0.6122 -0.0097
  355CHL1   H4A 5661   6.428   7.459   7.357 -0.4379 -1.6061  1.4254
  355CHL1   H4B 5662   6.281   7.436   7.454 -2.1837  3.1097  0.9007
  355CHL1    C5 5663   6.245   7.518   7.253  0.2569 -0.2732 -0.2334
  355CHL1    C6 5664   6.129   7.453   7.242 -0.0164  0.1699  0.0119
  355CHL1    H6 5665   6.087   7.390   7.322 -1.6353  0.5706 -0.4811
  355CHL1    C7 5666   6.047   7.463   7.117 -0.2693  0.1153  0.1723
  355CHL1   H7A 5667   6.021   7.358   7.092 -0.6057  0.1413  0.4162
  355CHL1   H7B 5668   5.952   7.513   7.145  0.2994 -0.5900  3.8004
  355CHL1    C8 5669   6.122   7.532   7.001  0.4523 -0.1835  0.4589
  355CHL1    H8 5670   6.199   7.461   6.964  0.2913  0.0176 -0.2629
  355CHL1   C14 5671   6.025   7.576   6.896  0.4933 -0.0752  0.4659
  355CHL1   H14 5672   5.948   7.635   6.950  0.5141  0.1759  0.2211
  355CHL1   C15 5673   5.940   7.467   6.829 -0.0893  0.5128  0.2397
  355CHL1  H15A 5674   5.992   7.372   6.802  1.5730  2.1583 -2.7971
  355CHL1  H15B 5675   5.859   7.435   6.899  0.0898  1.6480  0.9763
  355CHL1   C16 5676   5.887   7.534   6.702 -0.5677  0.3317  0.3394
  355CHL1  H16A 5677   5.926   7.468   6.622  2.4608  0.9469  1.1710
  355CHL1  H16B 5678   5.776   7.530   6.710 -0.5008 -0.9283  0.8791
  355CHL1   C17 5679   5.948   7.675   6.699  0.4166 -0.0918 -0.0726
  355CHL1   H17 5680   5.885   7.734   6.770  0.2642 -0.1378 -0.1689
  355CHL1   C13 5681   6.072   7.662   6.782  0.1747 -0.1421  0.2824
  355CHL1   C18 5682   6.182   7.591   6.702  0.1084 -0.1669  0.2136
  355CHL1  H18A 5683   6.269   7.557   6.762  2.0566  0.6604 -1.9696
  355CHL1  H18B 5684   6.217   7.656   6.619 -1.9681  0.9430  0.1465
  355CHL1  H18C 5685   6.140   7.495   6.663 -0.6143 -0.2318  1.1392
  355CHL1   C12 5686   6.137   7.788   6.841  0.1802 -0.2375  0.4850
  355CHL1  H12A 5687   6.176   7.856   6.762 -0.6813  1.5475  1.5372
  355CHL1  H12B 5688   6.051   7.831   6.896 -2.1901 -0.9244 -2.4262
  355CHL1   C11 5689   6.246   7.752   6.942  0.6206  0.0011  0.1024
  355CHL1  H11A 5690   6.335   7.711   6.890  0.5548 -0.3941  0.2931
  355CHL1  H11B 5691   6.270   7.841   7.004 -0.9025 -0.8899  2.0973
  355CHL1    C9 5692   6.199   7.651   7.049  0.1875  0.1492  0.0549
  355CHL1    H9 5693   6.112   7.707   7.087  0.9384  1.5372 -0.1794
  355CHL1   C10 5694   6.301   7.616   7.153  0.1309  0.1570  0.1127
  355CHL1   C19 5695   6.425   7.553   7.087  0.0471  0.7101 -0.5854
  355CHL1  H19A 5696   6.498   7.522   7.165 -2.1694 -0.2335  1.2111
  355CHL1  H19B 5697   6.394   7.462   7.032  0.8159 -2.1043  3.2341
  355CHL1  H19C 5698   6.470   7.617   7.008  0.4414  0.6401 -0.4194
  355CHL1    C1 5699   6.341   7.743   7.230  0.5364 -0.3445  0.7481
  355CHL1   H1A 5700   6.407   7.792   7.155  1.4189 -2.4502  0.0710
  355CHL1   H1B 5701   6.250   7.804   7.247 -0.0270 -0.4742 -1.4450
  355CHL1    C2 5702   6.426   7.727   7.356  0.5113  0.5607  0.8873
  355CHL1   H2A 5703   6.443   7.827   7.401 -0.3230  1.1621 -0.0711
  355CHL1   H2B 5704   6.520   7.675   7.329 -0.3913 -0.2906 -0.7619
  355CHL1   C20 5705   5.951   7.745   6.566  0.2029  0.4290  0.1933
  355CHL1   H20 5706   6.033   7.702   6.505 -0.2229 -1.0204  0.5810
  355CHL1   C21 5707   5.970   7.897   6.580  0.2000  0.4531 -0.0699
  355CHL1  H21A 5708   5.946   7.969   6.500  0.2315  0.7869  0.2193
  355CHL1  H21B 5709   6.077   7.917   6.603  0.4382  2.4929 -2.6076
  355CHL1  H21C 5710   5.915   7.934   6.669 -1.3853  3.2625 -2.0677
  355CHL1   C22 5711   5.820   7.724   6.488  0.2386 -0.4196  0.3427
  355CHL1  H22A 5712   5.773   7.625   6.505  0.3153 -0.1687  2.2224
  355CHL1  H22B 5713   5.746   7.792   6.536 -0.5242 -1.1774  0.2495
  355CHL1   C23 5714   5.833   7.755   6.338 -0.1160  0.1798  0.4301
  355CHL1  H23A 5715   5.855   7.864   6.334 -2.0932  0.7104  1.9446
  355CHL1  H23B 5716   5.920   7.693   6.307 -0.8386 -1.8032  2.1073
  355CHL1   C24 5717   5.697   7.730   6.273  0.0853  0.1124  0.0363
  355CHL1  H24A 5718   5.645   7.637   6.304 -1.6974  0.2530 -2.2504
  355CHL1  H24B 5719   5.634   7.817   6.299 -0.4034 -0.3331  0.3573
  355CHL1   C25 5720   5.725   7.709   6.123  0.0796  0.3746 -0.0021
  355CHL1   H25 5721   5.794   7.624   6.108  1.1745  1.5438 -2.1295
  355CHL1   C26 5722   5.597   7.692   6.040  0.0397  0.0553  0.1245
  355CHL1  H26A 5723   5.613   7.681   5.931  0.0322  2.6057 -0.1924
  355CHL1  H26B 5724   5.537   7.606   6.078  0.2233 -0.5319 -0.8897
  355CHL1  H26C 5725   5.533   7.783   6.051  1.4745  0.9555  1.5406
  355CHL1   C27 5726   5.791   7.832   6.057  0.3087  0.3124  0.1110
  355CHL1  H27A 5727   5.727   7.922   6.068 -0.0769 -0.0839  1.2875
  355CHL1  H27B 5728   5.889   7.845   6.108  0.2956  2.4022 -0.3142
  355CHL1  H27C 5729   5.807   7.820   5.948  0.5787 -1.2771  0.2950
  356CHL1    C3 5730   8.328   5.167   7.369 -0.2559 -0.3823  0.0412
  356CHL1    H3 5731   8.390   5.259   7.358  0.7978 -0.7073  2.6559
  356CHL1    O3 5732   8.297   5.135   7.503  0.1703  0.4815  0.3551
  356CHL1   H3' 5733   8.237   5.060   7.498  0.2642  0.4084  0.3251
  356CHL1    C4 5734   8.200   5.165   7.284 -0.1173  0.0752 -0.1842
  356CHL1   H4A 5735   8.143   5.070   7.295  2.2065 -1.7763 -2.5948
  356CHL1   H4B 5736   8.133   5.249   7.313  0.0834  1.1870 -2.6701
  356CHL1    C5 5737   8.229   5.164   7.136  0.4884  0.0419 -0.0652
  356CHL1    C6 5738   8.182   5.264   7.060 -0.3046 -0.2143  0.0829
  356CHL1    H6 5739   8.121   5.342   7.108 -1.0899  0.1741 -1.5009
  356CHL1    C7 5740   8.197   5.263   6.911  0.4409  0.5085  0.1451
  356CHL1   H7A 5741   8.098   5.294   6.869 -0.1780 -0.0401  1.1517
  356CHL1   H7B 5742   8.262   5.348   6.881  0.0694 -0.0506 -2.4795
  356CHL1    C8 5743   8.250   5.130   6.855  0.4257  0.6424 -0.1906
  356CHL1    H8 5744   8.166   5.058   6.857 -0.7903  2.0007 -0.5106
  356CHL1   C14 5745   8.289   5.150   6.712  0.5982  0.5610 -0.1555
  356CHL1   H14 5746   8.379   5.215   6.718 -0.1517  1.9120 -2.1494
  356CHL1   C15 5747   8.191   5.209   6.609 -0.0190  0.0393  0.1274
  356CHL1  H15A 5748   8.091   5.163   6.623 -0.2579  0.7621  0.8651
  356CHL1  H15B 5749   8.182   5.319   6.612  2.8397  0.4413 -1.7570
  356CHL1   C16 5750   8.250   5.162   6.476  0.1097  0.0154  0.1930
  356CHL1  H16A 5751   8.172   5.101   6.426  0.3020 -0.9463  1.0270
  356CHL1  H16B 5752   8.289   5.248   6.417 -1.0926  0.5163  0.1148
  356CHL1   C17 5753   8.364   5.062   6.503 -0.0472 -0.2487 -0.1097
  356CHL1   H17 5754   8.453   5.128   6.499  0.6481 -1.2382 -1.9329
  356CHL1   C13 5755   8.345   5.026   6.648  0.0299  0.2132  0.0141
  356CHL1   C18 5756   8.236   4.918   6.648  0.5830 -0.3507 -0.3176
  356CHL1  H18A 5757   8.286   4.828   6.604 -0.1224 -1.6205  1.3825
  356CHL1  H18B 5758   8.213   4.883   6.751 -0.4394 -2.1253 -1.0973
  356CHL1  H18C 5759   8.138   4.952   6.607 -0.9782 -1.0552  2.5557
  356CHL1   C12 5760   8.470   4.984   6.727 -0.0509 -0.5173 -0.2366
  356CHL1  H12A 5761   8.507   4.882   6.703  2.5171  0.8662 -2.7853
  356CHL1  H12B 5762   8.554   5.056   6.716  0.7484 -1.2930  0.6195
  356CHL1   C11 5763   8.441   4.973   6.877  0.2884 -0.5662 -0.1727
  356CHL1  H11A 5764   8.376   4.884   6.891  0.5591 -0.5110  1.6925
  356CHL1  H11B 5765   8.536   4.963   6.933 -0.3864  1.6110  1.5432
  356CHL1    C9 5766   8.366   5.091   6.942 -0.1865 -0.9249 -0.0673
  356CHL1    H9 5767   8.437   5.175   6.948  1.6162 -2.4438  0.9769
  356CHL1   C10 5768   8.321   5.058   7.082 -0.1861 -0.5885  0.0110
  356CHL1   C19 5769   8.222   4.941   7.087 -0.9459 -0.0101 -0.9039
  356CHL1  H19A 5770   8.171   4.915   7.183 -2.5125  1.6842 -1.2176
  356CHL1  H19B 5771   8.135   4.950   7.019 -3.7417 -2.2807  2.0246
  356CHL1  H19C 5772   8.265   4.841   7.062  2.0336  0.8985  0.1312
  356CHL1    C1 5773   8.445   5.060   7.173 -0.2215  0.3812  0.0530
  356CHL1   H1A 5774   8.505   4.969   7.150  1.0611  1.2332 -0.0206
  356CHL1   H1B 5775   8.510   5.148   7.154  1.1045  0.0657  2.7515
  356CHL1    C2 5776   8.429   5.060   7.325 -0.0182 -0.1734  0.0774
  356CHL1   H2A 5777   8.522   5.071   7.384 -0.7873  0.2226  1.2554
  356CHL1   H2B 5778   8.385   4.962   7.352  0.2347  0.0589  1.4085
  356CHL1   C20 5779   8.380   4.962   6.393 -0.2697 -0.1178 -0.2616
  356CHL1   H20 5780   8.314   4.877   6.419  0.3526 -0.2874  0.8235
  356CHL1   C21 5781   8.527   4.918   6.398 -0.1844  0.2120  0.1366
  356CHL1  H21A 5782   8.577   4.889   6.493 -0.0293 -0.5902 -0.1846
  356CHL1  H21B 5783   8.595   4.996   6.357  0.6173 -1.5136 -1.9886
  356CHL1  H21C 5784   8.547   4.833   6.330  0.7853  1.1774 -0.8377
  356CHL1   C22 5785   8.341   5.016   6.254  0.0760 -0.1614 -0.3759
  356CHL1  H22A 5786   8.232   5.032   6.239  0.4520  2.0944 -1.0139
  356CHL1  H22B 5787   8.393   5.113   6.243  0.2160  0.1158  2.1708
  356CHL1   C23 5788   8.375   4.920   6.139  0.1764 -0.2883 -0.2415
  356CHL1  H23A 5789   8.475   4.873   6.151  1.0538  0.8504 -2.5094
  356CHL1  H23B 5790   8.300   4.838   6.136 -1.9050  1.5612 -1.3769
  356CHL1   C24 5791   8.374   4.988   6.002 -0.3074 -0.0014 -0.1002
  356CHL1  H24A 5792   8.281   5.046   5.984  0.1529  2.3954  4.0177
  356CHL1  H24B 5793   8.458   5.060   5.995 -0.7457  0.4353 -1.0333
  356CHL1   C25 5794   8.399   4.899   5.879 -0.4585  0.0660 -0.1791
  356CHL1   H25 5795   8.331   4.812   5.869  1.4283 -1.3272 -1.6245
  356CHL1   C26 5796   8.380   4.980   5.750  0.0218  0.2356 -0.1469
[truncated: 5,871,449 more chars]
