# Supplementary material for: pKa Calculations of GPCRs: Understanding Protonation States in Receptor Activation
Source: J Chem Inf Model. 2024 Aug 16;64(17):6850–6. doi: 10.1021/acs.jcim.4c01125 (PMC11388449; doi:10.1021/acs.jcim.4c01125)
Supplement: Supplementary file 2 — ci4c01125_si_002.zip [file ci4c01125_si_002.zip › ghsr_inactive_deprot_first.gro]

GHSR InactDeprot in POPC:CHL Membrane
90866
   34LEU    CAY    1   3.094   6.856   8.050 -0.2817 -0.3819 -0.0020
   34LEU    HY1    2   3.139   6.852   8.152 -0.3178  2.8044  0.2379
   34LEU    HY2    3   3.120   6.948   7.992 -2.1525 -0.2596 -0.7122
   34LEU    HY3    4   3.147   6.779   7.991  2.2239 -0.1098  1.7250
   34LEU     CY    5   2.946   6.853   8.067 -0.3721  0.3311 -0.6107
   34LEU     OY    6   2.893   6.927   8.150  0.1660  0.3721 -0.3011
   34LEU      N    7   2.880   6.761   7.994  0.1034 -0.5562  0.0564
   34LEU     HN    8   2.935   6.691   7.950 -0.2496 -2.0321  1.8380
   34LEU     CA    9   2.737   6.747   7.992  0.0643 -0.1466 -0.1119
   34LEU     HA   10   2.690   6.845   7.993 -1.4902 -0.8200 -2.1151
   34LEU     CB   11   2.690   6.682   7.861 -0.2347  0.4403 -0.2997
   34LEU    HB1   12   2.736   6.582   7.852 -1.6866 -0.3955  1.0462
   34LEU    HB2   13   2.731   6.744   7.779 -1.1088 -0.8437 -1.7565
   34LEU     CG   14   2.539   6.669   7.836 -0.2010  0.4517 -0.5078
   34LEU     HG   15   2.482   6.617   7.916  0.1679 -1.0311 -1.1767
   34LEU    CD1   16   2.481   6.811   7.821 -0.2854  0.4158 -0.5186
   34LEU   HD11   17   2.482   6.857   7.922  1.6952 -0.4949 -0.0694
   34LEU   HD12   18   2.373   6.812   7.795 -0.6778  1.2814  1.0609
   34LEU   HD13   19   2.547   6.867   7.751  2.3247 -0.4202  1.1038
   34LEU    CD2   20   2.514   6.591   7.706 -0.3311  0.5967 -0.5697
   34LEU   HD21   21   2.567   6.635   7.619  1.6379 -0.4296  0.0738
   34LEU   HD22   22   2.404   6.591   7.687  0.0904  1.4160 -3.4365
   34LEU   HD23   23   2.545   6.487   7.725 -0.2271  1.2151  3.4685
   34LEU      C   24   2.697   6.660   8.105 -0.0847  0.4418  0.2958
   34LEU      O   25   2.596   6.693   8.168 -0.5128  0.5708 -0.4467
   35LEU      N   26   2.766   6.549   8.137 -0.5390  0.0730  0.0109
   35LEU     HN   27   2.841   6.525   8.075 -0.4244 -2.1027  0.8832
   35LEU     CA   28   2.723   6.458   8.238 -0.1177  0.0339  0.1568
   35LEU     HA   29   2.629   6.486   8.283 -0.7814  1.8277 -2.1303
   35LEU     CB   30   2.706   6.321   8.171 -0.3341 -0.0418  0.3630
   35LEU    HB1   31   2.685   6.237   8.240  1.6154 -2.1166 -1.3898
   35LEU    HB2   32   2.806   6.292   8.133  0.0340  1.9971 -0.3066
   35LEU     CG   33   2.607   6.319   8.052  0.2054  0.0686 -0.0917
   35LEU     HG   34   2.617   6.407   7.986 -0.2045  0.6511  0.6104
   35LEU    CD1   35   2.623   6.193   7.965  0.3920  0.2608 -0.3371
   35LEU   HD11   36   2.716   6.198   7.905  0.7597  1.0091  0.2672
   35LEU   HD12   37   2.539   6.185   7.893  0.9799  1.5574 -1.2118
   35LEU   HD13   38   2.627   6.105   8.033 -0.0646 -0.5181 -1.2871
   35LEU    CD2   39   2.464   6.323   8.107  0.4015 -0.2986  0.4559
   35LEU   HD21   40   2.432   6.217   8.121 -0.5510 -0.0135  0.5528
   35LEU   HD22   41   2.387   6.362   8.037 -1.5706  0.8615  3.0815
   35LEU   HD23   42   2.456   6.381   8.202  0.2266  0.1719  0.1533
   35LEU      C   43   2.833   6.445   8.337  0.1614  0.1224 -0.1395
   35LEU      O   44   2.949   6.472   8.308  0.1537  0.2834 -0.0207
   36GLN      N   45   2.808   6.387   8.456 -0.1252 -0.5157 -0.5036
   36GLN     HN   46   2.719   6.354   8.484  0.3496 -1.3811  0.0167
   36GLN     CA   47   2.914   6.328   8.533 -0.0123  0.6782  0.3031
   36GLN     HA   48   2.986   6.400   8.567 -2.1877  1.9403  2.6204
   36GLN     CB   49   2.847   6.266   8.657 -0.2635 -0.1895 -0.2491
   36GLN    HB1   50   2.918   6.194   8.702  2.4263  0.6511 -2.8216
   36GLN    HB2   51   2.762   6.199   8.634  0.5182 -0.7267 -1.7057
   36GLN     CG   52   2.800   6.368   8.761 -0.0486  0.3281 -0.6514
   36GLN    HG1   53   2.777   6.324   8.861  2.3241  0.1420 -0.1329
   36GLN    HG2   54   2.704   6.412   8.725 -0.1989 -0.7324 -1.6035
   36GLN     CD   55   2.900   6.478   8.792 -0.0762  0.3027 -0.4728
   36GLN    OE1   56   2.889   6.583   8.730 -0.2203  0.2186 -0.5897
   36GLN    NE2   57   2.994   6.456   8.888 -0.6940 -0.0110  0.0719
   36GLN   HE21   58   3.060   6.527   8.914 -0.5925 -0.3585  0.7651
   36GLN   HE22   59   2.988   6.379   8.951  0.9326  0.5900  1.0455
   36GLN      C   60   2.991   6.218   8.468 -0.2562  0.4704  0.3622
   36GLN      O   61   2.942   6.118   8.417 -0.0617  0.4946  0.1261
   37LEU      N   62   3.125   6.234   8.467 -0.1072 -0.6378  0.7442
   37LEU     HN   63   3.159   6.327   8.478  1.0448 -0.4918 -2.8289
   37LEU     CA   64   3.226   6.141   8.431  0.3779  0.2124 -0.1480
   37LEU     HA   65   3.202   6.112   8.330  2.2028 -0.2120 -0.5114
   37LEU     CB   66   3.362   6.209   8.409  0.3886  0.3107  0.2191
   37LEU    HB1   67   3.397   6.245   8.508 -1.7686  0.5493  0.9480
   37LEU    HB2   68   3.361   6.297   8.341 -1.2161 -1.5495 -2.3116
   37LEU     CG   69   3.475   6.129   8.341  0.0174  0.0670 -0.1128
   37LEU     HG   70   3.488   6.028   8.386 -0.2531 -0.2164 -0.6624
   37LEU    CD1   71   3.451   6.120   8.190 -0.0296  0.3098 -0.1203
   37LEU   HD11   72   3.385   6.032   8.175  2.4637 -2.1663  2.1099
   37LEU   HD12   73   3.544   6.108   8.130 -0.4082  0.5114 -0.7594
   37LEU   HD13   74   3.404   6.216   8.159  0.1546  0.6059  0.4998
   37LEU    CD2   75   3.615   6.190   8.359 -0.0667  0.1718  0.1935
   37LEU   HD21   76   3.654   6.181   8.463  3.2884  0.6578 -0.9050
   37LEU   HD22   77   3.621   6.295   8.325 -1.6841  0.7540  1.5798
   37LEU   HD23   78   3.689   6.128   8.304  1.2668  0.0825  1.9703
   37LEU      C   79   3.235   6.019   8.516  0.1387  0.2542 -0.0657
   37LEU      O   80   3.272   6.012   8.633  0.3167  0.7129 -0.0953
   38PHE      N   81   3.212   5.908   8.444 -0.3586  0.1913  0.1850
   38PHE     HN   82   3.178   5.922   8.351 -1.3956 -1.2518  0.3061
   38PHE     CA   83   3.199   5.778   8.503 -0.0297 -0.0002 -0.1656
   38PHE     HA   84   3.272   5.768   8.582 -0.1375  1.8129  0.1995
   38PHE     CB   85   3.067   5.767   8.580  0.4179  0.3516  0.6618
   38PHE    HB1   86   2.985   5.767   8.505  0.2443  0.8744  0.8421
   38PHE    HB2   87   3.055   5.851   8.652 -0.0077  2.4015 -1.6630
   38PHE     CG   88   3.055   5.644   8.662 -0.4313  0.1593  0.2683
   38PHE    CD1   89   3.134   5.624   8.774 -0.0889  0.4729  0.0867
   38PHE    HD1   90   3.208   5.693   8.811  1.9747 -0.5604 -1.8716
   38PHE    CE1   91   3.124   5.506   8.844  0.5044  0.0625 -0.5057
   38PHE    HE1   92   3.188   5.480   8.928 -0.4548  0.1283  0.2651
   38PHE     CZ   93   3.041   5.405   8.802  0.7012 -0.0442 -0.6396
   38PHE     HZ   94   3.060   5.310   8.849 -0.2727  0.4156  0.7744
   38PHE    CD2   95   2.974   5.541   8.622 -0.2898  0.1992 -0.1190
   38PHE    HD2   96   2.911   5.551   8.534  0.5956  1.5234 -0.6415
   38PHE    CE2   97   2.964   5.422   8.689  0.3879 -0.0376 -0.4255
   38PHE    HE2   98   2.884   5.357   8.656  0.5558  0.0808 -1.0684
   38PHE      C   99   3.211   5.676   8.395 -0.3886 -0.1580 -0.0566
   38PHE      O  100   3.184   5.709   8.279  0.0619  0.2996 -0.0395
   39PRO      N  101   3.254   5.554   8.410 -0.2341 -0.0905  0.0441
   39PRO     CD  102   3.354   5.520   8.510  0.2359  0.7139 -0.1449
   39PRO    HD1  103   3.301   5.498   8.605 -1.6266  1.1675 -1.0240
   39PRO    HD2  104   3.426   5.604   8.526 -0.0402  0.9001  0.1300
   39PRO     CA  105   3.268   5.464   8.299  0.1928 -0.2057  0.1885
   39PRO     HA  106   3.340   5.497   8.226  1.0367  0.2777  1.2068
   39PRO     CB  107   3.325   5.339   8.366  0.4702 -0.2089 -0.0567
   39PRO    HB1  108   3.365   5.269   8.290  0.6599 -1.9195  1.5717
   39PRO    HB2  109   3.242   5.292   8.422 -0.2675  0.8481 -0.2357
   39PRO     CG  110   3.433   5.399   8.458 -0.0757  0.3457  0.2279
   39PRO    HG1  111   3.464   5.333   8.541  0.2585  0.2726  0.0467
   39PRO    HG2  112   3.520   5.435   8.398  0.6029 -1.3502  0.1489
   39PRO      C  113   3.145   5.430   8.222  0.1409 -0.3965  0.3547
   39PRO      O  114   3.159   5.405   8.103  0.6410 -0.1360  0.3564
   40ALA      N  115   3.023   5.437   8.278 -0.0360 -0.2752 -0.0491
   40ALA     HN  116   3.022   5.451   8.377 -0.3549  0.6237 -0.1614
   40ALA     CA  117   2.900   5.422   8.206 -0.1674  0.0859  0.0963
   40ALA     HA  118   2.914   5.326   8.159 -2.5794 -0.7240  0.8968
   40ALA     CB  119   2.778   5.405   8.299 -0.3291 -0.3697 -0.1978
   40ALA    HB1  120   2.791   5.312   8.359  1.5019 -0.0058  0.0356
   40ALA    HB2  121   2.690   5.383   8.235  0.8666 -3.4961 -0.9458
   40ALA    HB3  122   2.764   5.488   8.371 -0.4766  0.0253 -0.6812
   40ALA      C  123   2.869   5.507   8.088  0.5264 -0.1449 -0.2574
   40ALA      O  124   2.816   5.447   7.995 -0.3300  0.2551 -0.0371
   41PRO      N  125   2.890   5.634   8.068 -0.4075  0.1624  0.6213
   41PRO     CD  126   2.877   5.729   8.177 -0.4929  0.7736  0.0920
   41PRO    HD1  127   2.934   5.695   8.266  1.1120  2.0305 -0.4070
   41PRO    HD2  128   2.768   5.738   8.199 -0.4582  0.2431  0.5114
   41PRO     CA  129   2.880   5.697   7.939 -0.3894 -0.7081  0.1861
   41PRO     HA  130   2.786   5.669   7.893 -1.2502  0.6135  1.0529
   41PRO     CB  131   2.885   5.846   7.973  0.1870 -0.5304 -0.6551
   41PRO    HB1  132   2.784   5.890   7.969 -1.0230 -2.8851  1.2830
   41PRO    HB2  133   2.951   5.901   7.902 -1.2408  0.6377 -1.1193
   41PRO     CG  134   2.927   5.862   8.120 -0.2453  0.3776 -0.6271
   41PRO    HG1  135   3.037   5.863   8.134 -0.1424 -2.1056 -0.9202
   41PRO    HG2  136   2.880   5.951   8.168 -1.2561 -1.6672  2.4440
   41PRO      C  137   2.992   5.664   7.846 -0.2840  0.1808 -0.0088
   41PRO      O  138   2.964   5.669   7.727  0.0036  1.0079 -0.0541
   42LEU      N  139   3.117   5.643   7.891 -0.0083  0.7244 -0.5008
   42LEU     HN  140   3.140   5.646   7.988 -1.6287 -4.2670  0.3649
   42LEU     CA  141   3.228   5.607   7.809  0.3773 -0.4569  0.5118
   42LEU     HA  142   3.226   5.682   7.732 -1.6671  2.4291  3.1442
   42LEU     CB  143   3.362   5.608   7.885  0.4560  0.6383  0.3708
   42LEU    HB1  144   3.439   5.568   7.815 -0.1801  2.4908 -1.4972
   42LEU    HB2  145   3.346   5.525   7.957 -3.3849 -1.6678 -2.7270
   42LEU     CG  146   3.421   5.732   7.954  0.4779  0.6307  0.3659
   42LEU     HG  147   3.362   5.778   8.037  0.4626  1.4241 -0.0731
   42LEU    CD1  148   3.558   5.693   8.011  0.2912 -0.3512  0.1562
   42LEU   HD11  149   3.541   5.625   8.097 -0.8889 -1.6666 -1.0525
   42LEU   HD12  150   3.628   5.773   8.044 -0.1915  0.3450 -0.4691
   42LEU   HD13  151   3.619   5.637   7.936 -1.1695 -1.4756 -0.2408
   42LEU    CD2  152   3.439   5.850   7.857 -0.1788  0.3138 -0.1483
   42LEU   HD21  153   3.481   5.832   7.756 -0.4682  2.9719 -0.8008
   42LEU   HD22  154   3.502   5.917   7.919 -2.0633 -0.3684  2.7009
   42LEU   HD23  155   3.349   5.913   7.840 -1.3516 -0.8935  1.2428
   42LEU      C  156   3.204   5.477   7.740 -0.1206  0.0975 -0.3808
   42LEU      O  157   3.222   5.455   7.620  0.4209 -0.0895 -0.2709
   43LEU      N  158   3.171   5.367   7.811  0.2848  0.4555  0.3715
   43LEU     HN  159   3.158   5.364   7.910 -2.0724 -2.0732  0.0933
   43LEU     CA  160   3.130   5.241   7.757 -0.0129  0.6514  0.1352
   43LEU     HA  161   3.219   5.226   7.697 -0.4734  2.6304 -1.1407
   43LEU     CB  162   3.115   5.132   7.864  0.8471  0.4340  0.0406
   43LEU    HB1  163   3.053   5.049   7.824  0.2998  1.2107 -0.7612
   43LEU    HB2  164   3.043   5.167   7.940 -0.3444 -0.1636 -0.7763
   43LEU     CG  165   3.244   5.089   7.936  0.4683 -0.1827  0.3591
   43LEU     HG  166   3.317   5.172   7.946  0.7394 -0.6474  3.2688
   43LEU    CD1  167   3.204   5.046   8.078 -0.2512 -0.8568 -0.0402
   43LEU   HD11  168   3.118   4.976   8.070 -1.3886  0.6479 -1.6773
   43LEU   HD12  169   3.185   5.139   8.136 -1.0528 -0.3989 -1.0103
   43LEU   HD13  170   3.290   4.993   8.125  0.4180 -0.0776 -0.3593
   43LEU    CD2  171   3.316   4.980   7.856  0.3310  0.1577 -0.2316
   43LEU   HD21  172   3.248   4.902   7.814 -0.0648  0.8721 -0.9472
   43LEU   HD22  173   3.402   4.936   7.911 -1.0676  0.0190  1.9376
   43LEU   HD23  174   3.354   5.025   7.762 -0.9563 -0.8865 -1.2925
   43LEU      C  175   3.007   5.251   7.674 -0.1505 -0.2595  0.2310
   43LEU      O  176   2.995   5.184   7.571  0.0101 -0.3929  0.2982
   44ALA      N  177   2.900   5.325   7.710  0.0509  0.1735 -0.0588
   44ALA     HN  178   2.898   5.367   7.800 -1.4709 -1.4410  0.7161
   44ALA     CA  179   2.785   5.338   7.626 -0.1111 -0.2946  0.0863
   44ALA     HA  180   2.745   5.239   7.606 -0.8995 -0.3628  1.8713
   44ALA     CB  181   2.675   5.423   7.690 -0.2023 -0.3373 -0.0124
   44ALA    HB1  182   2.591   5.438   7.619 -0.6762  0.4651  0.6917
   44ALA    HB2  183   2.725   5.516   7.726  1.4638 -2.1811  2.8795
   44ALA    HB3  184   2.638   5.378   7.785 -1.1487  0.7123  0.1463
   44ALA      C  185   2.819   5.404   7.497 -0.6053  0.0154  0.1109
   44ALA      O  186   2.776   5.364   7.389  0.4756  0.1700 -0.3982
   45GLY      N  187   2.899   5.512   7.490 -0.3839 -0.1696 -0.3452
   45GLY     HN  188   2.932   5.555   7.574 -1.6000  1.5791 -0.7005
   45GLY     CA  189   2.960   5.564   7.372  0.4384  0.2628  0.2595
   45GLY    HA1  190   3.014   5.653   7.399  0.3196  0.6198 -0.6450
   45GLY    HA2  191   2.875   5.586   7.310  0.6104  0.7017  0.1747
   45GLY      C  192   3.046   5.471   7.292 -0.5240 -0.3104 -0.1252
   45GLY      O  193   3.038   5.480   7.170  0.3365  0.6817 -0.1187
   46VAL      N  194   3.129   5.393   7.362 -0.0550  0.1734 -0.1349
   46VAL     HN  195   3.143   5.408   7.460 -0.8794 -0.6360  0.1299
   46VAL     CA  196   3.212   5.292   7.304 -0.0480 -0.1438  0.4149
   46VAL     HA  197   3.254   5.346   7.220 -0.4967  1.0605  0.9420
   46VAL     CB  198   3.316   5.237   7.397  0.4481  0.0273 -0.0351
   46VAL     HB  199   3.284   5.219   7.502 -0.0279  1.6651  0.1249
   46VAL    CG1  200   3.383   5.104   7.358 -0.1296 -0.2762  0.0083
   46VAL   HG11  201   3.309   5.026   7.327 -1.4017  0.6622  0.5691
   46VAL   HG12  202   3.445   5.066   7.442 -0.9315  2.0224  1.7175
   46VAL   HG13  203   3.440   5.114   7.263 -1.8403  0.0536 -1.0399
   46VAL    CG2  204   3.427   5.344   7.394  0.4169  0.0497 -0.4090
   46VAL   HG21  205   3.520   5.317   7.448 -1.0537  1.2614  3.0121
   46VAL   HG22  206   3.387   5.438   7.438  0.5808 -0.3393  0.6040
   46VAL   HG23  207   3.454   5.353   7.287  0.6090  0.9084 -0.2943
   46VAL      C  208   3.131   5.183   7.242 -0.4159  0.3513  0.0130
   46VAL      O  209   3.164   5.155   7.127 -0.0794  0.1426  0.1565
   47THR      N  210   3.030   5.125   7.309  0.2207 -0.5252  0.2400
   47THR     HN  211   3.015   5.160   7.402 -1.6952  0.7337 -0.4865
   47THR     CA  212   2.940   5.024   7.265 -0.4151  0.1931 -0.1426
   47THR     HA  213   2.993   4.934   7.238 -0.3283  0.7046 -1.7430
   47THR     CB  214   2.842   4.981   7.370  0.0734 -0.4741  0.0494
   47THR     HB  215   2.781   5.066   7.407  0.8934 -0.0952  0.5547
   47THR    OG1  216   2.912   4.926   7.481 -0.0854 -0.3470  0.2146
   47THR    HG1  217   2.910   4.989   7.553  0.2628 -0.1113  0.0210
   47THR    CG2  218   2.752   4.868   7.316  0.0486 -0.4399  0.0197
   47THR   HG21  219   2.678   4.919   7.252  2.8680  3.6783 -0.3450
   47THR   HG22  220   2.690   4.815   7.391 -0.3446 -1.3267 -0.9125
   47THR   HG23  221   2.818   4.790   7.272  1.4237 -0.1371  1.4568
   47THR      C  222   2.863   5.053   7.141  0.1492 -0.2519 -0.6033
   47THR      O  223   2.855   4.980   7.042 -0.3222 -0.5981 -0.3121
   48ALA      N  224   2.812   5.177   7.132 -0.1955 -0.3684 -0.2506
   48ALA     HN  225   2.812   5.240   7.209 -0.9947 -0.3690 -0.2348
   48ALA     CA  226   2.766   5.239   7.012 -0.2035  0.4036  0.1480
   48ALA     HA  227   2.689   5.176   6.971  0.8697  0.1076 -1.4882
   48ALA     CB  228   2.724   5.382   7.051 -0.0051  0.7300 -0.8064
   48ALA    HB1  229   2.808   5.455   7.043 -0.1511  1.2850  1.6933
   48ALA    HB2  230   2.672   5.381   7.150 -1.2468  0.4401 -1.4401
   48ALA    HB3  231   2.648   5.424   6.983 -2.0892 -1.4930  0.0023
   48ALA      C  232   2.861   5.239   6.898 -0.3009 -0.2456  0.0627
   48ALA      O  233   2.831   5.190   6.789  1.0641 -0.1005 -0.4014
   49THR      N  234   2.987   5.283   6.916  0.0228 -1.0436 -0.2552
   49THR     HN  235   3.012   5.308   7.009  0.5218  0.9497 -0.8877
   49THR     CA  236   3.092   5.281   6.818 -0.1553  0.1337 -0.4759
   49THR     HA  237   3.048   5.332   6.734 -0.3839 -1.3117 -1.2472
   49THR     CB  238   3.214   5.361   6.855 -0.0616  0.0460 -0.5968
   49THR     HB  239   3.272   5.333   6.946  0.1875  0.9238 -0.4742
   49THR    OG1  240   3.172   5.494   6.880  0.3293  0.0386  0.1426
   49THR    HG1  241   3.127   5.503   6.964 -1.0734 -0.8899 -0.4654
   49THR    CG2  242   3.304   5.379   6.732 -0.3010 -0.6326 -0.8713
   49THR   HG21  243   3.330   5.275   6.703  0.6216 -1.4883  2.5800
   49THR   HG22  244   3.397   5.435   6.754 -0.6645 -1.0060  1.9618
   49THR   HG23  245   3.255   5.424   6.643  1.4931 -0.1736 -1.6591
   49THR      C  246   3.132   5.146   6.771  0.1132  0.0036  0.1120
   49THR      O  247   3.152   5.116   6.653  0.7502  0.5052  0.0875
   50CYS      N  248   3.132   5.051   6.866 -0.2873 -0.1921 -0.0829
   50CYS     HN  249   3.125   5.066   6.964  3.5176  0.1162  0.2861
   50CYS     CA  250   3.149   4.911   6.841 -0.2993 -0.2205  0.0728
   50CYS     HA  251   3.244   4.893   6.794 -0.0626 -1.7604  1.0411
   50CYS     CB  252   3.155   4.833   6.974 -0.4019  0.0947  0.2643
   50CYS    HB1  253   3.172   4.725   6.951  0.2181  0.7457 -2.8415
   50CYS    HB2  254   3.051   4.838   7.013 -0.4291  2.5664  0.0006
   50CYS     SG  255   3.289   4.894   7.081 -0.2734  0.1858  0.0522
   50CYS    HG1  256   3.284   5.018   7.033 -0.1279 -0.0744 -0.6493
   50CYS      C  257   3.044   4.852   6.754  0.0878 -0.0998 -0.4762
   50CYS      O  258   3.081   4.768   6.671  0.6038 -0.1496 -0.1991
   51VAL      N  259   2.915   4.882   6.777  0.2139  0.2313 -0.2051
   51VAL     HN  260   2.892   4.946   6.850 -2.1520 -1.6653  0.8653
   51VAL     CA  261   2.811   4.836   6.690 -0.0874  0.0096  0.2745
   51VAL     HA  262   2.820   4.729   6.680  0.5376 -0.4152  3.8530
   51VAL     CB  263   2.672   4.881   6.727 -0.0934  0.1139  0.1237
   51VAL     HB  264   2.666   4.991   6.743 -2.0262 -0.1680  1.7028
   51VAL    CG1  265   2.563   4.836   6.630 -0.3498  0.2048  0.3690
   51VAL   HG11  266   2.573   4.884   6.530 -1.2180 -0.6262 -0.1444
   51VAL   HG12  267   2.462   4.866   6.665 -0.6253 -0.6501  0.3460
   51VAL   HG13  268   2.573   4.728   6.604 -2.1134 -0.1643  1.0656
   51VAL    CG2  269   2.631   4.831   6.866  0.1013  0.2567  0.2347
   51VAL   HG21  270   2.597   4.727   6.844  1.4437  0.3833 -2.9664
   51VAL   HG22  271   2.551   4.896   6.907  2.0894  2.7108  0.4593
   51VAL   HG23  272   2.721   4.822   6.931  1.3861 -0.6741 -1.6107
   51VAL      C  273   2.833   4.887   6.552  1.0747 -0.2705  0.3466
   51VAL      O  274   2.826   4.813   6.454  0.3995  0.1469  0.0739
   52ALA      N  275   2.862   5.016   6.530 -0.0937 -0.0634 -0.0860
   52ALA     HN  276   2.870   5.082   6.604 -0.3219  1.7964 -1.6394
   52ALA     CA  277   2.880   5.073   6.400  0.1788 -0.1689 -0.0964
   52ALA     HA  278   2.787   5.057   6.346 -0.2066  0.5650  0.3385
   52ALA     CB  279   2.902   5.225   6.401  0.7889 -0.2536 -0.2291
   52ALA    HB1  280   2.809   5.278   6.431  1.8968  1.4704  0.3325
   52ALA    HB2  281   2.922   5.270   6.302 -2.2299  0.4896 -0.6235
   52ALA    HB3  282   2.983   5.253   6.472 -1.0941  0.9118  1.5984
   52ALA      C  283   2.992   5.009   6.326 -0.1357 -1.1323  0.2444
   52ALA      O  284   2.983   4.974   6.208 -0.1312 -0.2173 -0.0282
   53LEU      N  285   3.101   4.990   6.402  0.1927 -0.1426  0.0309
   53LEU     HN  286   3.107   5.024   6.496  0.5139 -0.2842  0.0638
   53LEU     CA  287   3.212   4.924   6.342  0.1586  0.0092 -0.1990
   53LEU     HA  288   3.245   4.981   6.256 -3.3268  0.1145 -1.6058
   53LEU     CB  289   3.329   4.926   6.442 -0.4274  0.3598  0.4881
   53LEU    HB1  290   3.410   4.853   6.419 -0.7859 -0.1945  0.9784
   53LEU    HB2  291   3.311   4.879   6.541  1.5339 -0.9004  0.3191
   53LEU     CG  292   3.414   5.049   6.482 -0.0060  0.1059  0.3824
   53LEU     HG  293   3.346   5.135   6.497  1.1925  0.5317  4.3023
   53LEU    CD1  294   3.494   5.021   6.610  0.1072  0.0061  0.2905
   53LEU   HD11  295   3.417   4.995   6.686 -0.5158 -1.0852 -0.6952
   53LEU   HD12  296   3.545   5.112   6.650  4.4768 -1.1284 -2.0406
   53LEU   HD13  297   3.564   4.941   6.578 -1.0205  0.1906 -3.0594
   53LEU    CD2  298   3.505   5.085   6.364 -0.6969 -0.1472 -0.2396
   53LEU   HD21  299   3.562   4.995   6.330 -0.3275  0.3077 -0.8455
   53LEU   HD22  300   3.582   5.158   6.396  0.4349 -1.3376 -0.1413
   53LEU   HD23  301   3.445   5.135   6.285 -2.6267  0.5986  1.6074
   53LEU      C  302   3.200   4.787   6.285  1.2423 -0.3251  0.3315
   53LEU      O  303   3.238   4.758   6.172 -1.0950  0.2788 -0.6833
   54PHE      N  304   3.136   4.700   6.366 -0.7243  0.2377 -0.5542
   54PHE     HN  305   3.119   4.738   6.457 -0.8874 -0.1505 -0.4206
   54PHE     CA  306   3.104   4.563   6.344  0.2401 -0.0658 -0.0861
   54PHE     HA  307   3.198   4.519   6.312  0.3713 -0.4915  0.8627
   54PHE     CB  308   3.047   4.511   6.477 -0.2886  0.2992 -0.1680
   54PHE    HB1  309   2.957   4.568   6.508  0.3139  0.7888  0.7078
   54PHE    HB2  310   3.129   4.533   6.549  0.4458  1.0158 -1.1901
   54PHE     CG  311   3.017   4.365   6.479  0.1550  0.2125  0.3441
   54PHE    CD1  312   3.109   4.281   6.537 -0.1001 -0.2593  0.0687
   54PHE    HD1  313   3.198   4.316   6.587  0.0083 -1.3875  0.7194
   54PHE    CE1  314   3.086   4.145   6.538 -0.3035 -0.2292 -0.3288
   54PHE    HE1  315   3.161   4.078   6.577  0.7694  0.3913 -1.2459
   54PHE     CZ  316   2.962   4.097   6.503 -0.3392 -0.0269 -0.4820
   54PHE     HZ  317   2.953   3.989   6.511  0.3816 -0.3531 -2.9821
   54PHE    CD2  318   2.895   4.315   6.439  0.3272  0.0142  0.0683
   54PHE    HD2  319   2.817   4.380   6.404  0.9204  0.4427 -0.4790
   54PHE    CE2  320   2.865   4.181   6.454 -0.4472  0.1878  0.1059
   54PHE    HE2  321   2.769   4.146   6.420  0.0146  0.8713 -2.0139
   54PHE      C  322   3.011   4.560   6.228 -0.1511 -0.4271  0.2324
   54PHE      O  323   3.039   4.494   6.128 -0.0974  0.0709 -0.0843
   55VAL      N  324   2.904   4.641   6.226  0.1686 -0.0104 -0.1283
   55VAL     HN  325   2.870   4.696   6.302 -1.7968  0.4161 -1.2613
   55VAL     CA  326   2.816   4.641   6.113 -0.1878 -0.1784  0.1475
   55VAL     HA  327   2.778   4.542   6.093 -0.6319 -0.0389  0.2961
   55VAL     CB  328   2.702   4.732   6.151 -0.3290 -0.4522  0.3794
   55VAL     HB  329   2.740   4.828   6.191  2.1202 -0.0383 -2.5595
   55VAL    CG1  330   2.607   4.767   6.036 -0.0102 -0.6384  0.0549
   55VAL   HG11  331   2.605   4.678   5.970  0.9971  0.0385 -0.9393
   55VAL   HG12  332   2.644   4.861   5.989 -1.0378 -0.5029 -0.5191
   55VAL   HG13  333   2.503   4.793   6.067  0.0642  1.4206 -1.2201
   55VAL    CG2  334   2.614   4.668   6.259 -0.9608 -0.0539  0.1037
   55VAL   HG21  335   2.669   4.630   6.348 -0.9595  0.3796  0.2892
   55VAL   HG22  336   2.565   4.578   6.215 -1.5824 -0.1886  1.0270
   55VAL   HG23  337   2.551   4.756   6.284 -1.2809 -0.6408  1.4632
   55VAL      C  338   2.878   4.683   5.984 -0.0149 -0.4340  0.1463
   55VAL      O  339   2.863   4.621   5.879 -0.1474 -0.0166 -0.0825
   56VAL      N  340   2.949   4.797   5.979 -0.7751  0.0378 -0.0606
   56VAL     HN  341   2.972   4.848   6.062  1.0380 -1.4456  0.4090
   56VAL     CA  342   3.014   4.844   5.860  0.3941 -0.3506  0.4121
   56VAL     HA  343   2.934   4.846   5.788 -0.0231 -0.9255  0.8445
   56VAL     CB  344   3.056   4.987   5.870 -0.1030 -0.1407 -0.4530
   56VAL     HB  345   3.121   4.999   5.959  0.4404  0.5362 -0.9302
   56VAL    CG1  346   3.136   5.033   5.747  0.1720 -0.3806 -0.3618
   56VAL   HG11  347   3.171   5.137   5.762 -0.5980  0.1448 -2.0307
   56VAL   HG12  348   3.083   5.014   5.652 -0.8658  1.1445 -0.1134
   56VAL   HG13  349   3.228   4.973   5.727 -0.2607 -1.6981  1.2810
   56VAL    CG2  350   2.928   5.072   5.888 -0.0831 -0.1869 -0.0964
   56VAL   HG21  351   2.957   5.174   5.921 -0.8558 -0.2707  0.8835
   56VAL   HG22  352   2.869   5.041   5.977 -1.6988  0.5504 -0.8833
   56VAL   HG23  353   2.856   5.075   5.804 -0.0113 -1.5263 -0.2279
   56VAL      C  354   3.123   4.755   5.811  0.0130 -0.4035 -0.3428
   56VAL      O  355   3.138   4.729   5.691 -0.0047 -0.0406 -0.4264
   57GLY      N  356   3.208   4.699   5.899  0.5752 -0.1529 -0.7208
   57GLY     HN  357   3.205   4.718   5.997 -2.2171 -2.8069 -0.1418
   57GLY     CA  358   3.314   4.608   5.869  0.4907 -0.3389 -0.4569
   57GLY    HA1  359   3.380   4.597   5.954  0.1736  0.9170 -0.0178
   57GLY    HA2  360   3.361   4.654   5.783  0.9682  0.5653  0.2790
   57GLY      C  361   3.267   4.473   5.827 -0.5093 -0.0209 -0.3961
   57GLY      O  362   3.323   4.418   5.732  0.6681 -0.3530  0.4627
   58ILE      N  363   3.169   4.415   5.897  0.0330  0.0563  0.4426
   58ILE     HN  364   3.108   4.461   5.962  0.1224  4.4273 -2.1633
   58ILE     CA  365   3.124   4.286   5.854 -0.0055  0.0797  0.4119
   58ILE     HA  366   3.214   4.228   5.858  0.7664  1.1897 -0.1592
   58ILE     CB  367   3.030   4.222   5.952  0.0015 -0.2644  0.1954
   58ILE     HB  368   2.972   4.305   5.999  2.6704  1.9366 -0.1214
   58ILE    CG2  369   2.929   4.120   5.898  0.0582  0.0365 -0.4897
   58ILE   HG21  370   2.857   4.169   5.829  1.4757 -1.1826 -2.9976
   58ILE   HG22  371   2.878   4.077   5.987 -1.4020  3.0497  0.2638
   58ILE   HG23  372   2.982   4.044   5.837 -0.9016 -1.9867  1.0834
   58ILE    CG1  373   3.104   4.159   6.071  0.3614 -0.0145  0.1057
   58ILE   HG11  374   3.039   4.140   6.159 -0.4279  0.3283 -0.4005
   58ILE   HG12  375   3.175   4.242   6.095  0.9098  1.0886 -4.4671
   58ILE     CD  376   3.186   4.031   6.054  0.4566 -0.0116  0.5309
   58ILE    HD1  377   3.254   4.042   5.967  0.3164  1.0567  0.5459
   58ILE    HD2  378   3.120   3.947   6.025  0.0473  0.6690 -0.5618
   58ILE    HD3  379   3.241   4.011   6.149 -0.4150  0.0378  1.0618
   58ILE      C  380   3.059   4.289   5.720  0.0741 -0.4655  0.3608
   58ILE      O  381   3.077   4.204   5.633  0.2317 -0.1346  0.0692
   59ALA      N  382   2.971   4.388   5.694  0.1224 -0.4825  0.1309
   59ALA     HN  383   2.942   4.448   5.767  0.4940  0.0373 -0.1403
   59ALA     CA  384   2.908   4.422   5.571  0.5072 -0.2634 -0.0072
   59ALA     HA  385   2.844   4.341   5.540  1.2558 -0.0815 -2.2371
   59ALA     CB  386   2.834   4.557   5.586  0.1212 -0.4635 -0.0964
   59ALA    HB1  387   2.756   4.545   5.664  2.3099 -2.0489  2.0427
   59ALA    HB2  388   2.787   4.602   5.496 -0.9468 -1.5704 -0.1144
   59ALA    HB3  389   2.908   4.632   5.622 -0.5765  1.5963 -2.6711
   59ALA      C  390   2.999   4.447   5.456  0.1701 -0.2717 -0.2798
   59ALA      O  391   2.983   4.389   5.348 -0.0157 -0.3585 -0.2056
   60GLY      N  392   3.108   4.523   5.476 -0.0096  0.0042 -0.3451
   60GLY     HN  393   3.109   4.579   5.559 -1.3882  1.6047 -1.3505
   60GLY     CA  394   3.213   4.550   5.383  0.6747 -0.5827  0.2425
   60GLY    HA1  395   3.278   4.615   5.439  1.7273  0.6879 -2.2663
   60GLY    HA2  396   3.177   4.593   5.290  0.9158  0.8919  0.8075
   60GLY      C  397   3.302   4.435   5.347  0.1572 -0.7717 -0.4624
   60GLY      O  398   3.342   4.424   5.232  0.4838 -0.3216 -0.3953
   61ASN      N  399   3.348   4.356   5.445 -0.0313  0.0246  0.2877
   61ASN     HN  400   3.328   4.371   5.542 -2.1688 -1.5506  0.1444
   61ASN     CA  401   3.430   4.239   5.427  0.1311  0.0952  0.5665
   61ASN     HA  402   3.505   4.265   5.354 -0.2503 -2.0603 -0.6647
   61ASN     CB  403   3.498   4.192   5.557  0.2335 -0.7167  0.2239
   61ASN    HB1  404   3.542   4.091   5.544 -2.0256 -1.6750 -0.2613
   61ASN    HB2  405   3.423   4.184   5.638 -0.8908  1.9097 -0.4434
   61ASN     CG  406   3.597   4.300   5.599 -0.1863 -0.2009 -0.1055
   61ASN    OD1  407   3.651   4.372   5.515 -0.4005  0.2595  0.1479
   61ASN    ND2  408   3.631   4.307   5.730  0.0624  0.1703 -0.1881
   61ASN   HD21  409   3.687   4.385   5.760  0.9787 -1.3707  2.3887
   61ASN   HD22  410   3.610   4.236   5.797  1.9492  1.3966  1.8716
   61ASN      C  411   3.363   4.125   5.360  0.4970  0.2712 -0.1054
   61ASN      O  412   3.411   4.064   5.264 -0.3344 -0.8401  0.1602
   62LEU      N  413   3.235   4.101   5.395  0.5226  0.0081 -0.1838
   62LEU     HN  414   3.195   4.144   5.475 -0.8105 -1.1321 -0.2063
   62LEU     CA  415   3.142   4.022   5.321  0.2829 -0.3903  0.5378
   62LEU     HA  416   3.174   3.919   5.321  0.8907 -0.2491 -1.3535
   62LEU     CB  417   3.005   4.035   5.389  0.2317  0.7717  0.2266
   62LEU    HB1  418   2.984   4.140   5.421  0.9950  0.5091  1.6441
   62LEU    HB2  419   3.000   3.977   5.483 -1.0010 -0.0252 -0.2981
   62LEU     CG  420   2.879   3.986   5.316  0.6124 -0.0785  0.1382
   62LEU     HG  421   2.864   4.060   5.235  1.8064  0.0024 -0.0311
   62LEU    CD1  422   2.868   3.846   5.251 -0.3607  0.1985 -0.3186
   62LEU   HD11  423   2.927   3.841   5.157 -1.3786 -1.9651 -0.8913
   62LEU   HD12  424   2.760   3.836   5.228 -0.1137 -0.0796 -1.4056
   62LEU   HD13  425   2.904   3.767   5.321  2.9416  0.1095 -1.9127
   62LEU    CD2  426   2.764   4.000   5.417 -0.0543 -0.5397 -0.5367
   62LEU   HD21  427   2.785   4.075   5.497 -3.2764 -0.8346  0.7221
   62LEU   HD22  428   2.756   3.903   5.471 -0.2963  0.6322  1.6571
   62LEU   HD23  429   2.667   4.025   5.370  0.1298  2.4109  0.4060
   62LEU      C  430   3.132   4.063   5.178  0.2069 -0.1361  0.6147
   62LEU      O  431   3.139   3.975   5.092 -0.2188 -0.1091  0.5470
   63LEU      N  432   3.114   4.189   5.136  0.1140 -0.5171 -0.5314
   63LEU     HN  433   3.088   4.246   5.214  3.1220  0.5104 -0.1306
   63LEU     CA  434   3.115   4.247   5.005  0.0225  0.5175 -0.0862
   63LEU     HA  435   3.048   4.191   4.942  0.7825 -2.2780  1.4298
   63LEU     CB  436   3.082   4.397   4.998  0.3295  0.5757 -0.3477
   63LEU    HB1  437   3.104   4.438   4.898  0.3554 -0.7607 -0.9068
   63LEU    HB2  438   3.137   4.456   5.075 -1.6452  1.5276  0.4156
   63LEU     CG  439   2.930   4.414   5.012  0.3486  0.2759  0.2480
   63LEU     HG  440   2.890   4.340   5.085 -1.2961  0.7957 -0.0660
   63LEU    CD1  441   2.892   4.554   5.064 -0.6566  0.0966  0.0168
   63LEU   HD11  442   2.933   4.621   4.986  0.6538  1.1340  1.5288
   63LEU   HD12  443   2.932   4.580   5.164  0.0654  0.5794 -0.3910
   63LEU   HD13  444   2.781   4.563   5.065 -0.5687  1.2773  0.1027
   63LEU    CD2  445   2.859   4.387   4.878 -0.2837  0.2368  0.5829
   63LEU   HD21  446   2.876   4.284   4.842 -0.0894  1.1576 -2.1520
   63LEU   HD22  447   2.903   4.441   4.792 -0.1179 -2.7753 -1.3757
   63LEU   HD23  448   2.752   4.410   4.894 -0.7054 -1.2378  0.0469
   63LEU      C  449   3.248   4.225   4.942  0.1780 -0.2433  0.4947
   63LEU      O  450   3.254   4.179   4.828  0.2364  1.7009 -0.3274
   64THR      N  451   3.358   4.250   5.016  0.2523 -0.0059  0.3022
   64THR     HN  452   3.345   4.312   5.093  2.1937  1.7297 -0.6760
   64THR     CA  453   3.487   4.235   4.955  0.3797 -0.1359  0.6043
   64THR     HA  454   3.490   4.296   4.867  0.0749  1.5017  1.6812
   64THR     CB  455   3.596   4.278   5.048  0.4584  0.3282  0.3004
   64THR     HB  456   3.578   4.224   5.143 -1.6873  1.9972  0.9034
   64THR    OG1  457   3.586   4.417   5.075 -0.6489  0.2717  0.2112
   64THR    HG1  458   3.528   4.436   5.149  0.5325  1.2350  0.9355
   64THR    CG2  459   3.739   4.263   4.992  0.2669 -0.6611  0.0617
   64THR   HG21  460   3.779   4.160   5.007  3.1196  0.0655 -1.8256
   64THR   HG22  461   3.812   4.338   5.028 -0.1377  1.8617 -3.8097
   64THR   HG23  462   3.739   4.273   4.881 -2.6066 -1.9742 -0.1528
   64THR      C  463   3.516   4.101   4.897 -0.2024  0.1199 -0.2913
   64THR      O  464   3.558   4.094   4.782 -0.0412 -0.3430 -0.2052
   65MET      N  465   3.492   3.990   4.969  0.0809 -0.0168 -0.4101
   65MET     HN  466   3.464   4.002   5.064 -2.6604  1.7368 -1.3409
   65MET     CA  467   3.518   3.856   4.924  0.0837 -0.1062 -0.1414
   65MET     HA  468   3.619   3.868   4.889  0.0449  1.7623  0.2881
   65MET     CB  469   3.510   3.756   5.041 -0.0193 -0.2286 -0.2538
   65MET    HB1  470   3.544   3.655   5.009  0.0926 -0.7575  1.4393
   65MET    HB2  471   3.406   3.750   5.081 -0.9838 -0.7640 -2.6302
   65MET     CG  472   3.613   3.790   5.148 -0.5941  0.4805  0.0811
   65MET    HG1  473   3.579   3.886   5.192 -0.3444  0.7780 -0.3667
   65MET    HG2  474   3.715   3.807   5.108 -0.5812  0.7495  0.2262
   65MET     SD  475   3.606   3.679   5.292 -0.1746  0.0985 -0.1873
   65MET     CE  476   3.479   3.778   5.377 -0.5579 -0.5065 -0.0485
   65MET    HE1  477   3.523   3.877   5.400 -1.8609  0.0525  0.1334
   65MET    HE2  478   3.436   3.739   5.472 -2.4871 -1.3348 -1.2053
   65MET    HE3  479   3.393   3.800   5.310 -0.4522 -2.1350 -0.7534
   65MET      C  480   3.432   3.818   4.809  0.1292 -0.3251 -0.1034
   65MET      O  481   3.474   3.755   4.712 -0.0618  0.2601 -0.5692
   66LEU      N  482   3.305   3.862   4.813  0.0517 -0.5767  0.2639
   66LEU     HN  483   3.266   3.908   4.892  1.6030  1.0882  0.1183
   66LEU     CA  484   3.220   3.852   4.698  0.3724  0.0238 -0.0273
   66LEU     HA  485   3.228   3.749   4.666 -0.1256 -0.4826  1.4091
   66LEU     CB  486   3.074   3.893   4.723  0.4219  0.1665  0.0273
   66LEU    HB1  487   3.020   3.911   4.628 -1.6916 -2.9681  0.4599
   66LEU    HB2  488   3.073   3.986   4.784 -2.4368 -0.3321  0.8722
   66LEU     CG  489   2.993   3.799   4.814 -0.0432  0.1793 -0.3756
   66LEU     HG  490   3.067   3.773   4.893 -0.8899  2.1670  1.1663
   66LEU    CD1  491   2.880   3.871   4.890  0.0529 -0.0312 -0.0305
   66LEU   HD11  492   2.816   3.922   4.815  1.5178  2.9255  0.5693
   66LEU   HD12  493   2.912   3.947   4.964 -3.8233  2.2879 -0.4298
   66LEU   HD13  494   2.807   3.801   4.936 -0.9916  1.1851  0.2151
   66LEU    CD2  495   2.927   3.680   4.742 -0.4757  0.0842  0.1657
   66LEU   HD21  496   2.852   3.720   4.671  1.2664 -0.0044 -1.8484
   66LEU   HD22  497   2.883   3.611   4.817  0.5359 -0.0142  0.6888
   66LEU   HD23  498   2.990   3.618   4.673 -1.1200 -0.4539  0.0549
   66LEU      C  499   3.264   3.917   4.571  0.0187  0.3429  0.0133
   66LEU      O  500   3.257   3.856   4.465  0.0439  0.4073 -0.0261
   67VAL      N  501   3.322   4.038   4.581  0.5436  0.0564  0.5030
   67VAL     HN  502   3.339   4.070   4.674  2.0665  2.1895 -0.4379
   67VAL     CA  503   3.369   4.124   4.477  0.3633  0.3139  0.6320
   67VAL     HA  504   3.293   4.140   4.403 -1.6746 -1.2958  2.2366
   67VAL     CB  505   3.413   4.258   4.529  0.4919  0.5083  0.0272
   67VAL     HB  506   3.478   4.253   4.618  0.6849 -0.6510 -0.1691
   67VAL    CG1  507   3.494   4.339   4.426  0.6035 -0.2288 -0.4736
   67VAL   HG11  508   3.436   4.336   4.331 -1.3555  0.2202  0.6476
   67VAL   HG12  509   3.585   4.290   4.387 -0.8822 -1.6070 -2.4694
   67VAL   HG13  510   3.521   4.444   4.450 -0.3396 -0.1325  0.2763
   67VAL    CG2  511   3.287   4.341   4.562  0.4820  0.2531  0.6371
   67VAL   HG21  512   3.222   4.375   4.479  1.1151 -1.2087 -0.5114
   67VAL   HG22  513   3.323   4.420   4.631  1.6543 -0.3104  0.7132
   67VAL   HG23  514   3.215   4.275   4.614 -1.2918 -0.7316 -2.7678
   67VAL      C  515   3.485   4.061   4.408 -0.2173 -0.2784  0.1873
   67VAL      O  516   3.486   4.039   4.287 -0.2490  0.6719  0.0122
   68VAL      N  517   3.576   4.008   4.493 -0.1516 -0.1640  0.1883
   68VAL     HN  518   3.565   4.012   4.592  0.0248  2.9079  0.1929
   68VAL     CA  519   3.688   3.938   4.440 -0.0322  0.1442  0.0267
   68VAL     HA  520   3.736   3.999   4.364 -0.9937  0.0053 -0.7172
   68VAL     CB  521   3.797   3.934   4.544  0.2468 -0.1697 -0.2721
   68VAL     HB  522   3.749   3.895   4.636 -1.7658  0.4664 -0.9879
   68VAL    CG1  523   3.903   3.828   4.512  0.3813 -0.3774  0.8339
   68VAL   HG11  524   3.950   3.838   4.411 -2.8231  0.6240 -0.6898
   68VAL   HG12  525   3.869   3.724   4.530 -2.2121  0.5699  1.8002
   68VAL   HG13  526   3.980   3.839   4.591 -1.7984  0.5234  2.9266
   68VAL    CG2  527   3.864   4.072   4.556 -0.5799  0.2109  0.0232
   68VAL   HG21  528   3.899   4.118   4.461  3.1154 -1.0073  0.6309
   68VAL   HG22  529   3.950   4.075   4.626 -0.0458  3.0901 -0.6162
   68VAL   HG23  530   3.785   4.141   4.593 -0.8248 -0.3817  0.6206
   68VAL      C  531   3.664   3.804   4.378  0.1368  0.1897 -0.1368
   68VAL      O  532   3.726   3.761   4.280  0.3609 -0.2435  0.1959
   69SER      N  533   3.562   3.733   4.427 -0.1268  0.2962 -0.5240
   69SER     HN  534   3.528   3.765   4.516  2.0525  0.0367  0.4654
   69SER     CA  535   3.512   3.612   4.370 -0.2042  0.1845 -0.2221
   69SER     HA  536   3.596   3.546   4.357  1.6136  2.2840  0.3085
   69SER     CB  537   3.410   3.544   4.463 -0.3377  0.0104 -0.4946
   69SER    HB1  538   3.334   3.613   4.506  1.2693  1.4873  0.1073
   69SER    HB2  539   3.463   3.516   4.557 -0.9175  0.0472 -0.1496
   69SER     OG  540   3.362   3.423   4.407 -0.4397  0.0813 -0.5589
   69SER    HG1  541   3.432   3.360   4.420  0.0022  0.6845  0.0316
   69SER      C  542   3.440   3.642   4.243 -0.1716  0.0870 -0.2631
   69SER      O  543   3.461   3.570   4.145  0.2238 -0.1393 -0.0185
   70ARG      N  544   3.346   3.737   4.241  0.2346  0.5004  0.1701
   70ARG     HN  545   3.344   3.793   4.324 -1.6425  2.8024 -1.3074
   70ARG     CA  546   3.251   3.752   4.135  0.1514 -0.4497  0.1003
   70ARG     HA  547   3.213   3.653   4.117 -0.3731 -0.1877 -0.2519
   70ARG     CB  548   3.126   3.823   4.188  0.4340 -0.1023  0.3106
   70ARG    HB1  549   3.155   3.928   4.211 -2.1724  0.3891  1.7845
   70ARG    HB2  550   3.093   3.790   4.289  0.2116 -3.2001 -0.6643
   70ARG     CG  551   3.007   3.830   4.091  0.1508 -0.2752  0.6442
   70ARG    HG1  552   3.033   3.875   3.993  0.2597  0.8231  1.1624
   70ARG    HG2  553   2.923   3.894   4.124  1.4632  1.7012  0.3336
   70ARG     CD  554   2.954   3.691   4.054  0.5082 -0.3530  0.4140
   70ARG    HD1  555   3.023   3.634   3.990 -2.4120 -1.0915 -2.3290
   70ARG    HD2  556   2.856   3.685   4.003  0.7874 -0.6348 -0.0856
   70ARG     NE  557   2.931   3.617   4.182 -0.0235 -0.5669  0.1971
   70ARG     HE  558   3.001   3.552   4.210 -1.0533 -1.2554  1.2176
   70ARG     CZ  559   2.819   3.630   4.258  0.3472  0.4215  0.5966
   70ARG    NH1  560   2.713   3.713   4.234 -0.2005 -0.3579  0.2395
   70ARG   HH11  561   2.711   3.779   4.159  0.0104  0.7211  1.1548
   70ARG   HH12  562   2.632   3.684   4.285  0.3481 -1.9967  0.2440
   70ARG    NH2  563   2.805   3.544   4.364 -0.2640  0.1054  0.2696
   70ARG   HH21  564   2.883   3.488   4.389  0.8288  0.0864 -2.8074
   70ARG   HH22  565   2.726   3.563   4.422  1.5253  3.2075  2.0132
   70ARG      C  566   3.303   3.808   4.006 -0.4182  0.4799  0.2633
   70ARG      O  567   3.254   3.772   3.899 -0.3418 -0.2147  0.4542
   71PHE      N  568   3.399   3.902   4.008 -0.0318  0.0960 -0.0369
   71PHE     HN  569   3.429   3.936   4.097 -4.2774  1.9391  0.9308
   71PHE     CA  570   3.430   3.981   3.894  0.2496 -0.0799 -0.0844
   71PHE     HA  571   3.357   3.963   3.816  0.4924 -0.3111 -0.2590
   71PHE     CB  572   3.430   4.131   3.931 -0.0191 -0.1502  0.2006
   71PHE    HB1  573   3.470   4.195   3.850 -1.5335 -0.7279 -1.0574
   71PHE    HB2  574   3.485   4.142   4.027 -0.7769 -0.8941  0.7378
   71PHE     CG  575   3.287   4.168   3.950  0.2033  0.8261  0.0327
   71PHE    CD1  576   3.234   4.197   4.073 -0.3527 -0.0787  0.0159
   71PHE    HD1  577   3.294   4.188   4.163 -2.7788  2.0015  1.9999
   71PHE    CE1  578   3.105   4.242   4.087 -0.2740  0.3611 -0.6290
   71PHE    HE1  579   3.071   4.254   4.189  0.7607  0.2323 -0.2569
   71PHE     CZ  580   3.024   4.246   3.976  0.0060 -0.0032 -0.8501
   71PHE     HZ  581   2.922   4.276   3.998  0.9241  1.3440  2.0554
   71PHE    CD2  582   3.206   4.175   3.839  0.2077  0.1701 -0.0182
   71PHE    HD2  583   3.246   4.146   3.743 -0.0378 -0.8323  0.1718
   71PHE    CE2  584   3.075   4.216   3.852 -0.0064 -0.2404 -0.7982
   71PHE    HE2  585   3.017   4.228   3.762  0.4526  0.4541 -1.0073
   71PHE      C  586   3.564   3.949   3.838  0.0991 -0.1964 -0.3804
   71PHE      O  587   3.663   3.941   3.910  0.0029  0.2472 -0.1948
   72ARG      N  588   3.561   3.933   3.704 -0.2278 -0.5082 -0.3378
   72ARG     HN  589   3.476   3.950   3.655  1.2419  1.4726 -2.3753
   72ARG     CA  590   3.666   3.885   3.619  0.0491  0.0599 -0.3192
   72ARG     HA  591   3.692   3.787   3.655 -1.7964 -0.6524 -0.8354
   72ARG     CB  592   3.620   3.873   3.473  0.1050 -1.0745 -0.2556
   72ARG    HB1  593   3.564   3.963   3.440  0.2372 -1.0467 -0.4044
   72ARG    HB2  594   3.544   3.793   3.482  0.1952 -0.9451  2.1358
   72ARG     CG  595   3.717   3.835   3.361  0.1012 -0.5698 -0.4361
   72ARG    HG1  596   3.804   3.770   3.386  2.6293  2.1645 -1.5338
   72ARG    HG2  597   3.771   3.924   3.323  0.2303  0.0820  1.2253
   72ARG     CD  598   3.640   3.768   3.247  0.1663 -0.3496 -0.6111
   72ARG    HD1  599   3.577   3.838   3.188 -0.1248 -0.6321 -0.6439
   72ARG    HD2  600   3.585   3.678   3.283 -1.1469  0.3896 -0.6947
   72ARG     NE  601   3.753   3.727   3.160  0.4958 -0.8608  0.0471
   72ARG     HE  602   3.808   3.646   3.182  1.6491 -0.4480 -1.1700
   72ARG     CZ  603   3.786   3.793   3.045 -0.0048 -0.0179  0.3811
   72ARG    NH1  604   3.730   3.912   3.007  0.1392  0.0604  0.4173
   72ARG   HH11  605   3.688   3.974   3.072  0.5327  1.1114 -0.3147
   72ARG   HH12  606   3.758   3.961   2.924 -0.2729  1.1678  0.9183
   72ARG    NH2  607   3.869   3.738   2.952  0.2185  0.6604  0.1766
   72ARG   HH21  608   3.872   3.638   2.951 -2.0118  0.5531 -0.4794
   72ARG   HH22  609   3.848   3.765   2.858  3.0753 -0.8377 -1.0146
   72ARG      C  610   3.791   3.965   3.631  0.1025 -0.0631 -0.0408
   72ARG      O  611   3.898   3.903   3.638 -0.0477 -0.3633 -0.3628
   73GLU      N  612   3.781   4.098   3.623  0.3070 -0.0394  0.0828
   73GLU     HN  613   3.691   4.138   3.604  0.5535  0.1534 -0.7216
   73GLU     CA  614   3.890   4.187   3.648  0.2135  0.2454 -0.5047
   73GLU     HA  615   3.973   4.145   3.594  0.9508 -2.2699  2.3389
   73GLU     CB  616   3.857   4.331   3.604 -0.6401  0.3464  0.4448
   73GLU    HB1  617   3.931   4.407   3.636 -0.7762  1.3134 -1.4185
   73GLU    HB2  618   3.759   4.362   3.648 -1.2749 -0.9945  0.0390
   73GLU     CG  619   3.849   4.342   3.452 -0.2001  0.3980  0.4255
   73GLU    HG1  620   3.756   4.290   3.421  0.2056  0.1951 -0.4915
   73GLU    HG2  621   3.939   4.291   3.412  0.8574  0.5440  2.4956
   73GLU     CD  622   3.847   4.485   3.399  0.4665  0.2830  0.0710
   73GLU    OE1  623   3.920   4.510   3.300 -0.0615  0.5038 -0.2712
   73GLU    OE2  624   3.777   4.571   3.459  0.0234  0.1326 -0.2199
   73GLU      C  625   3.943   4.182   3.787 -0.3879 -0.4425 -0.2935
   73GLU      O  626   4.055   4.227   3.812 -0.5689 -0.1033 -0.0852
   74LEU      N  627   3.872   4.128   3.888 -0.0601 -0.3808 -0.0271
   74LEU     HN  628   3.789   4.078   3.865 -1.0575  1.0458  0.3078
   74LEU     CA  629   3.896   4.145   4.028 -0.4176  0.2402 -0.0360
   74LEU     HA  630   3.981   4.212   4.031 -0.1938 -0.0704  0.8443
   74LEU     CB  631   3.780   4.221   4.094 -0.8902 -0.2378 -0.3088
   74LEU    HB1  632   3.795   4.215   4.204 -0.3608  0.3218 -0.3461
   74LEU    HB2  633   3.680   4.179   4.072 -0.5314 -1.8737  1.0021
   74LEU     CG  634   3.778   4.371   4.059 -0.3640 -0.0318  0.5074
   74LEU     HG  635   3.808   4.387   3.953 -1.9228  2.2379  0.3179
   74LEU    CD1  636   3.639   4.436   4.069 -0.1174  0.5405  0.2353
   74LEU   HD11  637   3.600   4.425   4.173 -1.0347 -0.9970 -0.2329
   74LEU   HD12  638   3.562   4.394   4.001 -0.5797  2.5403 -0.5514
   74LEU   HD13  639   3.638   4.544   4.044  0.2022  0.1793 -1.4609
   74LEU    CD2  640   3.884   4.445   4.142  0.2612  0.2728 -0.5522
   74LEU   HD21  641   3.865   4.428   4.250 -0.9096 -1.1167 -0.9432
   74LEU   HD22  642   3.880   4.553   4.116  2.2719  0.6625  0.5301
   74LEU   HD23  643   3.986   4.411   4.114  1.7475  3.1101  0.9616
   74LEU      C  644   3.946   4.022   4.094 -0.6718  0.1839  0.0515
   74LEU      O  645   3.947   4.021   4.217 -0.3009  0.2677  0.0511
   75ARG      N  646   3.994   3.923   4.016 -0.4462  0.1056  0.2846
   75ARG     HN  647   3.981   3.911   3.917 -0.2069 -0.0252  0.2682
   75ARG     CA  648   4.041   3.795   4.059 -0.0926 -0.0987 -0.6859
   75ARG     HA  649   4.004   3.772   4.158  0.0573  2.0998 -0.0485
   75ARG     CB  650   3.990   3.692   3.958  0.2193 -0.1549 -0.7886
   75ARG    HB1  651   4.048   3.597   3.962 -2.7697 -2.1258 -0.7820
   75ARG    HB2  652   3.996   3.726   3.852 -2.1499  0.7096 -0.7072
   75ARG     CG  653   3.845   3.652   3.989  0.0276  0.4377 -0.9037
   75ARG    HG1  654   3.796   3.751   3.989  2.0863  1.5133 -0.9304
   75ARG    HG2  655   3.844   3.594   4.083 -1.7979  0.5610 -0.8226
   75ARG     CD  656   3.784   3.559   3.883  0.0625 -0.4601 -0.1503
   75ARG    HD1  657   3.824   3.457   3.899  0.3291 -0.1843  1.0373
   75ARG    HD2  658   3.800   3.602   3.782 -1.4718 -1.9369 -1.0769
   75ARG     NE  659   3.638   3.558   3.915  0.1372  0.0372  0.2204
   75ARG     HE  660   3.603   3.601   3.998  0.4925  1.0151 -0.1193
   75ARG     CZ  661   3.533   3.516   3.840  0.5660 -0.1743 -0.2709
   75ARG    NH1  662   3.553   3.449   3.723  0.5012 -0.9170  0.1371
   75ARG   HH11  663   3.471   3.410   3.680  0.1649 -1.8013  1.5230
   75ARG   HH12  664   3.645   3.439   3.686 -0.1736 -1.3674 -1.5200
   75ARG    NH2  665   3.406   3.520   3.890  0.4218  0.5834 -0.6852
   75ARG   HH21  666   3.398   3.555   3.984  1.2774 -2.6665  0.7259
   75ARG   HH22  667   3.337   3.472   3.836 -0.9218 -0.0499  1.4530
   75ARG      C  668   4.189   3.784   4.071 -0.1734 -0.5618 -0.1260
   75ARG      O  669   4.250   3.679   4.093  0.0261 -0.3467  0.3658
   76THR      N  670   4.260   3.897   4.056  0.0687 -0.7361 -0.3185
   76THR     HN  671   4.202   3.978   4.043 -0.1941 -1.1910 -2.2764
   76THR     CA  672   4.401   3.920   4.055 -0.0528  0.0827  0.2492
   76THR     HA  673   4.444   3.858   3.978 -0.7136  0.1453 -0.1817
   76THR     CB  674   4.446   4.058   4.018  0.5204 -0.0678  0.3729
   76THR     HB  675   4.550   4.064   3.982  0.1791  1.3244 -0.4795
   76THR    OG1  676   4.433   4.145   4.130  0.5850  0.5887 -0.1230
   76THR    HG1  677   4.344   4.180   4.124 -0.1386 -1.0826  0.2148
   76THR    CG2  678   4.352   4.126   3.917  0.5436  0.0338  0.4192
   76THR   HG21  679   4.328   4.064   3.828  1.3627 -1.0678  0.9354
   76THR   HG22  680   4.402   4.213   3.870 -0.3393  0.3082 -0.0345
   76THR   HG23  681   4.257   4.164   3.960  1.0755  1.8904  0.0410
   76THR      C  682   4.480   3.875   4.173 -0.1536 -0.1074  0.2449
   76THR      O  683   4.422   3.850   4.279 -0.0756 -0.2415  0.2556
   77THR      N  684   4.613   3.858   4.167 -0.1077  0.3480 -0.0345
   77THR     HN  685   4.656   3.876   4.078 -2.3959  0.2414 -1.2235
   77THR     CA  686   4.699   3.843   4.281  0.4014 -0.1231 -0.4710
   77THR     HA  687   4.673   3.747   4.324  0.4427 -0.8428 -1.9873
   77THR     CB  688   4.840   3.846   4.229  0.4964 -0.2442 -0.2192
   77THR     HB  689   4.846   3.934   4.162 -0.5211  0.2389  0.2937
   77THR    OG1  690   4.859   3.731   4.149  0.2668 -0.1519 -0.4083
   77THR    HG1  691   4.918   3.753   4.076  3.1306 -2.6033  0.9583
   77THR    CG2  692   4.952   3.836   4.334  0.4337 -0.4311 -0.1689
   77THR   HG21  693   4.931   3.742   4.389  0.3990 -1.0204 -1.1602
   77THR   HG22  694   4.951   3.920   4.407 -0.2081  1.5333 -2.3186
   77THR   HG23  695   5.052   3.823   4.287 -0.0950 -1.3771 -1.0724
   77THR      C  696   4.683   3.941   4.392  0.1470 -0.2471 -0.3974
   77THR      O  697   4.670   3.897   4.506 -0.0627 -0.4295 -0.4915
   78THR      N  698   4.685   4.073   4.369 -0.0868 -0.1036  0.3898
   78THR     HN  699   4.716   4.104   4.280  0.9786  0.4619  0.9432
   78THR     CA  700   4.659   4.179   4.462 -0.0049 -0.5494  0.9290
   78THR     HA  701   4.739   4.182   4.534  2.5768 -0.6529 -1.7625
   78THR     CB  702   4.655   4.311   4.391  0.1767 -0.7552  0.5350
   78THR     HB  703   4.577   4.306   4.311 -0.9497 -2.0929  1.6697
   78THR    OG1  704   4.778   4.353   4.333 -0.2663  0.1639  0.2372
   78THR    HG1  705   4.769   4.391   4.245  0.2803  0.9813  0.5207
   78THR    CG2  706   4.616   4.434   4.475  0.0961 -0.1345 -0.3915
   78THR   HG21  707   4.628   4.526   4.414  0.9447 -1.0235 -1.6267
   78THR   HG22  708   4.703   4.444   4.544  0.7998  1.4272 -1.4578
   78THR   HG23  709   4.525   4.439   4.539  0.1509  1.7884 -0.4091
   78THR      C  710   4.526   4.169   4.530 -0.2173 -0.2602  0.5644
   78THR      O  711   4.514   4.170   4.652  0.0278 -0.0955  0.5902
   79ASN      N  712   4.422   4.142   4.449 -0.0883  1.2795 -0.1485
   79ASN     HN  713   4.447   4.136   4.353  1.9706 -2.7259  0.4213
   79ASN     CA  714   4.289   4.114   4.494  0.1386 -0.2098 -0.3564
   79ASN     HA  715   4.265   4.196   4.561  0.0936  0.1752 -0.8400
   79ASN     CB  716   4.198   4.104   4.371 -0.0373  0.4289 -0.2840
   79ASN    HB1  717   4.099   4.068   4.408  0.2911 -1.0865 -0.8245
   79ASN    HB2  718   4.237   4.032   4.296  2.7368  0.8306  0.6848
   79ASN     CG  719   4.169   4.241   4.312  0.6605  0.5576 -0.3354
   79ASN    OD1  720   4.198   4.273   4.197  0.5277  0.3473 -0.4279
   79ASN    ND2  721   4.103   4.328   4.394  0.1570 -0.2428  0.1227
   79ASN   HD21  722   4.054   4.288   4.472 -0.0833  2.3797  1.4119
   79ASN   HD22  723   4.081   4.418   4.358 -1.1173 -0.1379  1.0916
   79ASN      C  724   4.275   3.996   4.583 -0.2908 -0.3029 -0.5454
   79ASN      O  725   4.218   4.009   4.691 -0.0695 -0.2247 -0.4366
   80LEU      N  726   4.336   3.878   4.559 -0.0256 -0.2917  0.0367
   80LEU     HN  727   4.391   3.865   4.477  0.6240  2.2285 -0.0033
   80LEU     CA  728   4.334   3.771   4.653  0.2161 -0.2815  0.0526
   80LEU     HA  729   4.235   3.743   4.686  0.7461 -1.6640  0.5633
   80LEU     CB  730   4.398   3.643   4.597 -0.0756 -0.6368  0.5262
   80LEU    HB1  731   4.436   3.570   4.672  0.0466 -1.6543 -0.4959
   80LEU    HB2  732   4.484   3.681   4.538 -1.8491  0.1120 -1.7125
   80LEU     CG  733   4.308   3.562   4.502  0.2529 -0.3115 -0.0629
   80LEU     HG  734   4.262   3.632   4.428 -3.3283 -1.0879  1.2339
   80LEU    CD1  735   4.375   3.453   4.416 -0.0454 -0.4348 -0.1395
   80LEU   HD11  736   4.409   3.503   4.323 -0.4257  1.4411  0.6878
   80LEU   HD12  737   4.300   3.378   4.385  0.2397 -1.6197  1.8869
   80LEU   HD13  738   4.443   3.402   4.487 -2.7720 -0.0835  2.9632
   80LEU    CD2  739   4.195   3.487   4.575 -0.3737  0.2818 -0.4123
   80LEU   HD21  740   4.243   3.405   4.632 -1.3799 -0.4104 -0.5510
   80LEU   HD22  741   4.120   3.438   4.510  0.4995 -2.6092  0.6155
   80LEU   HD23  742   4.137   3.547   4.648 -0.2994  0.4701 -0.5060
   80LEU      C  743   4.395   3.802   4.785  0.4722 -0.2799 -0.0655
   80LEU      O  744   4.345   3.758   4.889 -0.5483 -0.2352 -0.5291
   81TYR      N  745   4.498   3.888   4.788 -0.3228  0.6772  0.1363
   81TYR     HN  746   4.550   3.916   4.707 -0.1750 -2.2767 -0.8909
   81TYR     CA  747   4.550   3.942   4.910  0.3405 -0.0437  0.1779
   81TYR     HA  748   4.569   3.864   4.982 -0.5314 -0.9424 -0.5300
   81TYR     CB  749   4.688   4.004   4.886  0.3682 -0.1376  0.0965
   81TYR    HB1  750   4.738   4.051   4.974  0.3882 -2.1068  1.1761
   81TYR    HB2  751   4.679   4.077   4.802 -0.3318  0.1751  0.4385
   81TYR     CG  752   4.793   3.902   4.858 -0.2889 -0.6597 -0.5131
   81TYR    CD1  753   4.820   3.802   4.948 -0.7018 -0.8907 -0.6473
   81TYR    HD1  754   4.754   3.785   5.031 -2.3015  1.6781 -1.2750
   81TYR    CE1  755   4.929   3.719   4.934 -0.2130 -0.3494 -0.0528
   81TYR    HE1  756   4.942   3.630   4.993 -0.9746 -0.2812  0.2211
   81TYR     CZ  757   5.009   3.737   4.824 -0.2805 -0.1251 -0.0649
   81TYR     OH  758   5.115   3.645   4.806  0.5898  0.7541  0.4730
   81TYR     HH  759   5.166   3.675   4.731 -2.2257  1.4498 -1.3286
   81TYR    CD2  760   4.864   3.908   4.741 -0.3812 -0.1758 -0.5457
   81TYR    HD2  761   4.825   3.982   4.672 -1.2795  0.4251  0.5753
   81TYR    CE2  762   4.974   3.827   4.725  0.3184  0.5669  0.3379
   81TYR    HE2  763   5.022   3.822   4.629 -0.0867 -0.2113  0.1592
   81TYR      C  764   4.452   4.031   4.978  0.0664  0.0978 -0.3981
   81TYR      O  765   4.431   4.018   5.099  0.1609  0.3699 -0.3515
   82LEU      N  766   4.380   4.118   4.905 -0.3437 -0.6316 -0.8771
   82LEU     HN  767   4.387   4.116   4.805  0.0552  0.8765 -0.9021
   82LEU     CA  768   4.278   4.192   4.972  0.0819 -0.3479 -0.5294
   82LEU     HA  769   4.326   4.243   5.053 -0.9137  0.5700 -0.4865
   82LEU     CB  770   4.226   4.304   4.880 -0.1181 -0.0511 -0.0562
   82LEU    HB1  771   4.155   4.359   4.946  1.0403 -1.4930  2.5383
   82LEU    HB2  772   4.169   4.266   4.792  0.5113 -1.2667  0.0472
   82LEU     CG  773   4.310   4.419   4.821 -0.5599  0.2368 -0.1305
   82LEU     HG  774   4.372   4.394   4.733 -0.8396  0.3735 -0.3654
   82LEU    CD1  775   4.220   4.533   4.772  0.4853  0.6254 -1.1869
   82LEU   HD11  776   4.171   4.583   4.859 -1.5037 -0.9161 -1.3533
   82LEU   HD12  777   4.142   4.481   4.712  0.1954 -1.9206  1.2056
   82LEU   HD13  778   4.269   4.609   4.708  0.9506  0.1473 -1.4050
   82LEU    CD2  779   4.398   4.469   4.937 -0.3546  0.2853 -0.3058
   82LEU   HD21  780   4.466   4.394   4.982 -1.3975  0.1663  1.1766
   82LEU   HD22  781   4.346   4.512   5.026  0.4637 -0.9465  0.8031
   82LEU   HD23  782   4.459   4.553   4.897 -0.0227 -0.3119 -1.0608
   82LEU      C  783   4.165   4.114   5.031 -0.1258  0.0568 -0.3910
   82LEU      O  784   4.120   4.149   5.140  0.2901  0.1252 -0.2394
   83SER      N  785   4.124   4.001   4.971  0.3004 -0.1914 -0.2185
   83SER     HN  786   4.184   3.980   4.894 -0.1499 -0.4388 -0.5067
   83SER     CA  787   4.021   3.912   5.012  0.4981 -0.3564 -0.0781
   83SER     HA  788   3.936   3.968   5.049  0.4669 -0.1445 -0.4746
   83SER     CB  789   3.962   3.825   4.900  0.3220  0.2116 -0.4308
   83SER    HB1  790   4.036   3.754   4.856  0.4898  0.3750 -0.4107
   83SER    HB2  791   3.923   3.899   4.827  0.0571  1.4898  0.9781
   83SER     OG  792   3.855   3.744   4.946  0.4566  0.3331  0.1039
   83SER    HG1  793   3.889   3.660   4.979 -0.9725  0.2374  1.4525
   83SER      C  794   4.069   3.846   5.137 -0.1833  0.1181  0.4432
   83SER      O  795   3.990   3.823   5.229  0.1266 -0.3686  0.5932
   84SER      N  796   4.199   3.812   5.141 -0.0807  0.4927  0.3286
   84SER     HN  797   4.253   3.820   5.058 -1.1751 -0.4939 -0.5212
   84SER     CA  798   4.264   3.765   5.260  0.1285 -0.0249  0.0125
   84SER     HA  799   4.219   3.673   5.294 -0.6171  0.3846  0.1536
   84SER     CB  800   4.403   3.709   5.226  0.1455  0.2034 -0.2943
   84SER    HB1  801   4.471   3.791   5.192 -0.1992  0.1313 -1.1844
   84SER    HB2  802   4.393   3.640   5.139 -1.3824 -2.0154  1.5421
   84SER     OG  803   4.470   3.632   5.324 -0.2669  0.1377 -0.0645
   84SER    HG1  804   4.500   3.695   5.390  0.5202 -0.1010 -0.1797
   84SER      C  805   4.268   3.854   5.379 -0.0635  0.0445 -0.0315
   84SER      O  806   4.256   3.815   5.495  0.7217 -0.1933 -0.0187
   85MET      N  807   4.296   3.983   5.352  0.1026  0.0094 -0.0285
   85MET     HN  808   4.323   4.006   5.259  1.0722  0.3538  0.3324
   85MET     CA  809   4.286   4.084   5.453  0.3227 -0.0160  0.0177
   85MET     HA  810   4.352   4.056   5.534 -0.7219  0.6730  1.1235
   85MET     CB  811   4.340   4.221   5.408 -0.1509  0.0781 -0.2689
   85MET    HB1  812   4.321   4.287   5.495 -0.3216  1.6867 -1.4948
   85MET    HB2  813   4.291   4.252   5.313  0.5453  0.8553 -0.3855
   85MET     CG  814   4.492   4.216   5.389 -0.1279  0.1193 -0.1003
   85MET    HG1  815   4.524   4.129   5.328  0.0324 -1.8221  2.6062
   85MET    HG2  816   4.539   4.199   5.488 -1.0045  1.7435  0.6350
   85MET     SD  817   4.559   4.366   5.311 -0.3693  0.3436  0.1240
   85MET     CE  818   4.517   4.479   5.446  0.0451  0.1944  0.3795
   85MET    HE1  819   4.411   4.464   5.478  0.3918 -1.5033  0.7811
   85MET    HE2  820   4.530   4.586   5.417  0.4080  0.1743  0.4711
   85MET    HE3  821   4.573   4.457   5.539  3.8048  0.2706 -1.6876
   85MET      C  822   4.149   4.107   5.506  0.2621  0.6608 -0.4226
   85MET      O  823   4.110   4.100   5.622  0.4067 -0.7972 -0.4393
   86ALA      N  824   4.046   4.117   5.421  0.0242  0.2269 -0.1888
   86ALA     HN  825   4.073   4.121   5.325  0.6439 -0.0855 -0.0304
   86ALA     CA  826   3.907   4.127   5.456  0.0048  0.2533 -0.2752
   86ALA     HA  827   3.896   4.222   5.506  0.5194  1.0985 -1.7001
   86ALA     CB  828   3.835   4.125   5.320  0.2155  0.6755 -0.3952
   86ALA    HB1  829   3.823   4.026   5.270 -0.6647 -0.0678  1.1880
   86ALA    HB2  830   3.880   4.199   5.250 -0.5239  0.8835 -0.6615
   86ALA    HB3  831   3.729   4.154   5.336  0.2742  0.1671  1.0227
   86ALA      C  832   3.854   4.014   5.538  0.2204  0.3312 -0.0285
   86ALA      O  833   3.769   4.035   5.624  0.3704  0.4586  0.0904
   87PHE      N  834   3.900   3.893   5.503 -0.4947  0.0453 -0.0040
   87PHE     HN  835   3.963   3.893   5.426  0.8286 -1.7017  0.9974
   87PHE     CA  836   3.878   3.767   5.567 -0.3208 -0.3432 -0.7022
   87PHE     HA  837   3.772   3.759   5.586 -0.3093  0.3679 -0.2990
   87PHE     CB  838   3.922   3.650   5.478  0.1617 -0.4141 -0.3744
   87PHE    HB1  839   4.025   3.670   5.442  1.1732 -0.8441  2.0838
   87PHE    HB2  840   3.843   3.650   5.399  0.4958 -0.1334 -0.7112
   87PHE     CG  841   3.918   3.517   5.546 -0.3093 -0.4090 -0.3897
   87PHE    CD1  842   3.797   3.468   5.590 -0.2648 -0.1952 -0.0251
   87PHE    HD1  843   3.703   3.521   5.588 -0.2456 -0.1431  0.4521
   87PHE    CE1  844   3.782   3.339   5.635 -0.7573 -0.2599 -0.3629
   87PHE    HE1  845   3.684   3.303   5.663 -0.7060  0.0320  0.1948
   87PHE     CZ  846   3.888   3.251   5.631 -0.4635  0.0760 -0.0610
   87PHE     HZ  847   3.882   3.146   5.656 -1.0970 -0.2691 -1.5199
   87PHE    CD2  848   4.026   3.432   5.553 -0.1204 -0.1684 -0.3754
   87PHE    HD2  849   4.119   3.472   5.516  0.8314 -2.1754 -0.2460
   87PHE    CE2  850   4.011   3.303   5.598 -0.4529 -0.1086 -0.3138
   87PHE    HE2  851   4.088   3.228   5.607 -0.0604  0.2374 -0.7138
   87PHE      C  852   3.934   3.762   5.705 -0.2232 -0.0889 -0.7322
   87PHE      O  853   3.861   3.729   5.798  0.6331  0.3401  0.1124
   88SER      N  854   4.059   3.805   5.728 -0.1923 -0.7323  0.3655
   88SER     HN  855   4.115   3.838   5.652  0.6010  1.8252  1.9455
   88SER     CA  856   4.123   3.821   5.855 -0.1817 -0.3071  0.3088
   88SER     HA  857   4.103   3.730   5.910 -0.3017 -0.6319 -0.2608
   88SER     CB  858   4.275   3.833   5.830 -0.2621 -0.0877 -0.0868
   88SER    HB1  859   4.309   3.922   5.772  3.0478 -0.5796  0.8854
   88SER    HB2  860   4.316   3.755   5.764  1.4610  0.6583  0.0580
   88SER     OG  861   4.350   3.845   5.950  0.3003 -0.1238 -0.4315
   88SER    HG1  862   4.369   3.938   5.963  0.3050 -0.1741 -0.0520
   88SER      C  863   4.069   3.926   5.945 -0.0414 -0.0617  0.1054
   88SER      O  864   4.034   3.895   6.058  0.6626 -0.0883  0.3234
   89ASP      N  865   4.035   4.040   5.882 -0.5906 -0.3350 -0.0950
   89ASP     HN  866   4.046   4.051   5.783  0.6459  0.7451  0.1384
   89ASP     CA  867   3.969   4.151   5.943  0.0295  0.1333 -0.2731
   89ASP     HA  868   4.020   4.176   6.036 -0.6236 -1.0449  0.4170
   89ASP     CB  869   3.965   4.270   5.845  0.1745  0.0380 -0.3932
   89ASP    HB1  870   3.896   4.351   5.877  0.3929  0.2737 -0.5176
   89ASP    HB2  871   3.926   4.227   5.750 -0.1399  0.1487 -0.3128
   89ASP     CG  872   4.106   4.323   5.820  0.2741  0.1202  0.3295
   89ASP    OD1  873   4.200   4.282   5.893  0.0391 -0.1069  0.5076
   89ASP    OD2  874   4.113   4.425   5.747 -0.7588 -0.2912 -0.3683
   89ASP      C  875   3.829   4.129   5.989  0.0393  0.2773 -0.1722
   89ASP      O  876   3.795   4.156   6.104  0.2549 -0.0459 -0.0289
   90LEU      N  877   3.743   4.068   5.906  0.0150  0.0091  0.0492
   90LEU     HN  878   3.765   4.048   5.811  1.6244  0.7513  0.2480
   90LEU     CA  879   3.624   3.997   5.944  0.0807  0.0067  0.2505
   90LEU     HA  880   3.558   4.077   5.973  0.1883 -1.0278  3.8310
   90LEU     CB  881   3.569   3.919   5.824  0.3384 -0.0782  0.1843
   90LEU    HB1  882   3.646   3.849   5.786 -0.2055 -0.9684  0.6838
   90LEU    HB2  883   3.549   3.997   5.747  2.7210 -0.1187 -0.5530
   90LEU     CG  884   3.438   3.844   5.855  0.1489  0.1846  0.0298
   90LEU     HG  885   3.393   3.878   5.951 -1.8871  0.5464 -1.0101
   90LEU    CD1  886   3.337   3.871   5.742  0.6266  0.5019 -0.3237
   90LEU   HD11  887   3.310   3.977   5.722 -0.8768 -0.1664 -2.0973
   90LEU   HD12  888   3.237   3.826   5.757  0.0388  2.1478  1.0230
   90LEU   HD13  889   3.379   3.830   5.648  0.9547  0.3240 -0.1046
   90LEU    CD2  890   3.473   3.695   5.862  0.5222  0.2458 -0.5173
   90LEU   HD21  891   3.373   3.647   5.854  1.0541 -0.8092 -1.0707
   90LEU   HD22  892   3.508   3.658   5.961 -1.3188  0.0902  0.1080
   90LEU   HD23  893   3.540   3.670   5.777  1.8574 -0.7886  0.7743
   90LEU      C  894   3.631   3.912   6.067  0.1081  0.1977  0.3818
   90LEU      O  895   3.550   3.925   6.159  0.0808  0.4561  0.3211
   91LEU      N  896   3.736   3.830   6.086  0.2936  0.1815 -0.6400
   91LEU     HN  897   3.818   3.833   6.030  0.3342 -0.5894 -0.6305
   91LEU     CA  898   3.759   3.729   6.184  0.5281  0.6874 -0.1692
   91LEU     HA  899   3.668   3.677   6.211  2.0275 -1.6027  0.7763
   91LEU     CB  900   3.860   3.621   6.144  0.0410  0.2040 -0.1037
   91LEU    HB1  901   3.880   3.558   6.233 -0.5005  0.8763  0.5000
   91LEU    HB2  902   3.954   3.661   6.102  0.8231 -0.2114  1.2063
   91LEU     CG  903   3.793   3.518   6.051 -0.3230  0.4930 -0.1662
   91LEU     HG  904   3.744   3.576   5.970  2.4301 -0.3688 -2.6387
   91LEU    CD1  905   3.902   3.428   5.988 -0.3142  0.2695  0.1637
   91LEU   HD11  906   3.985   3.490   5.949 -0.8508  0.2676 -1.0621
   91LEU   HD12  907   3.860   3.355   5.915 -2.0412  0.1075  1.2706
   91LEU   HD13  908   3.940   3.365   6.070 -0.2234  1.2552  0.9006
   91LEU    CD2  909   3.689   3.428   6.119 -0.1099  0.1440 -0.2979
   91LEU   HD21  910   3.586   3.468   6.119 -0.9006 -1.7783 -0.1285
   91LEU   HD22  911   3.720   3.407   6.224 -1.3814  2.0777  0.5145
   91LEU   HD23  912   3.679   3.327   6.074 -2.1904  0.0678  0.2423
   91LEU      C  913   3.792   3.794   6.315  0.4692 -0.4158  0.4042
   91LEU      O  914   3.768   3.736   6.421 -0.2593 -0.2387  0.3447
   92ILE      N  915   3.851   3.914   6.315 -0.4560  0.0519 -0.1455
   92ILE     HN  916   3.895   3.960   6.238  0.4485 -0.1812  0.2132
   92ILE     CA  917   3.879   4.001   6.426 -0.1480  0.1128 -0.2698
   92ILE     HA  918   3.932   3.950   6.505  2.0320  1.5080 -0.7397
   92ILE     CB  919   3.966   4.117   6.386  0.3381  0.0168  0.4962
   92ILE     HB  920   3.929   4.166   6.294  0.3879 -0.2025  0.3589
   92ILE    CG2  921   3.975   4.230   6.489  0.5068  0.0066  0.4938
   92ILE   HG21  922   4.006   4.204   6.593  1.1210 -2.6875 -0.3101
   92ILE   HG22  923   3.878   4.285   6.492  1.6149  2.0462  2.2668
   92ILE   HG23  924   4.050   4.303   6.453  1.8741 -1.3873  0.4543
   92ILE    CG1  925   4.104   4.061   6.350  0.1660 -0.3866  0.4502
   92ILE   HG11  926   4.099   4.009   6.252  2.3562  0.2587 -0.0717
   92ILE   HG12  927   4.138   3.991   6.428  1.5547  0.6457  0.8247
   92ILE     CD  928   4.227   4.151   6.334 -0.0529 -0.2108 -0.2902
   92ILE    HD1  929   4.238   4.221   6.419 -2.0519  0.8314 -0.8396
   92ILE    HD2  930   4.227   4.213   6.241 -0.2745 -0.4044 -0.4202
   92ILE    HD3  931   4.325   4.097   6.328  0.9870  1.6312 -0.5943
   92ILE      C  932   3.754   4.049   6.491  0.0690  0.2907  0.0218
   92ILE      O  933   3.748   4.050   6.613  0.6700 -0.0447  0.0572
   93PHE      N  934   3.645   4.089   6.423  0.3105  0.2487 -0.3944
   93PHE     HN  935   3.649   4.092   6.323  1.9509  1.1938 -0.3335
   93PHE     CA  936   3.521   4.138   6.475  0.2104 -0.0443 -0.3540
   93PHE     HA  937   3.548   4.204   6.556  1.4245  1.3028 -1.7907
   93PHE     CB  938   3.433   4.204   6.366 -0.4722 -0.2484  0.0672
   93PHE    HB1  939   3.323   4.195   6.374 -0.3353 -1.2131  1.3054
   93PHE    HB2  940   3.457   4.146   6.274 -0.1340 -1.0043  0.6179
   93PHE     CG  941   3.476   4.345   6.346 -0.5502 -0.1805  0.3675
   93PHE    CD1  942   3.463   4.436   6.448 -0.2154 -0.3097  0.5274
   93PHE    HD1  943   3.437   4.400   6.546 -1.6917 -1.1112 -0.1128
   93PHE    CE1  944   3.498   4.569   6.437  0.0230 -0.3872  0.3526
   93PHE    HE1  945   3.487   4.627   6.527  1.1378 -0.7735  0.7486
   93PHE     CZ  946   3.538   4.616   6.314 -0.1653 -0.1161  0.3942
   93PHE     HZ  947   3.551   4.720   6.288 -1.1066  0.6657  2.7480
   93PHE    CD2  948   3.497   4.394   6.219 -0.7618  0.1127  0.4436
   93PHE    HD2  949   3.496   4.332   6.131  2.6429  0.6891 -0.1371
   93PHE    CE2  950   3.543   4.523   6.213 -0.8595  0.1332  0.1277
   93PHE    HE2  951   3.586   4.546   6.117  0.2313 -1.5659  0.1831
   93PHE      C  952   3.446   4.043   6.561 -0.1868  0.3493 -0.2572
   93PHE      O  953   3.386   4.074   6.664  0.0432 -0.2798  0.0809
   94LEU      N  954   3.451   3.912   6.531 -0.0457  0.3836 -0.3796
   94LEU     HN  955   3.505   3.879   6.453  0.4376 -1.8994  0.8492
   94LEU     CA  956   3.382   3.804   6.593  0.1989  0.2709 -0.3004
   94LEU     HA  957   3.278   3.834   6.591  0.1985  0.3448  0.7000
   94LEU     CB  958   3.387   3.671   6.515 -0.3593  0.2772 -0.3533
   94LEU    HB1  959   3.305   3.614   6.562 -0.8234  0.4451 -0.9469
   94LEU    HB2  960   3.479   3.612   6.534 -0.4076  0.5585  0.7939
   94LEU     CG  961   3.360   3.668   6.363 -0.7270 -0.1262 -0.2798
   94LEU     HG  962   3.435   3.725   6.304 -1.1299  0.6390 -0.0596
   94LEU    CD1  963   3.359   3.523   6.310  0.1189 -0.3784  0.3691
   94LEU   HD11  964   3.433   3.454   6.356  0.9040  0.3983  0.2921
   94LEU   HD12  965   3.371   3.530   6.200  0.7220  0.7627  0.4882
   94LEU   HD13  966   3.255   3.487   6.324  0.1625 -0.6542  0.0017
   94LEU    CD2  967   3.227   3.735   6.326 -0.8865 -0.1403  0.2525
   94LEU   HD21  968   3.234   3.742   6.215  1.5981 -1.7962  0.2219
   94LEU   HD22  969   3.220   3.841   6.357  2.2703 -0.2092  1.5275
   94LEU   HD23  970   3.138   3.679   6.363 -0.4724 -0.8616  0.1909
   94LEU      C  971   3.429   3.773   6.731 -0.3486 -0.0718 -0.1839
   94LEU      O  972   3.356   3.714   6.810 -0.3968  0.1751 -0.0443
   95CYS      N  973   3.554   3.811   6.764 -0.3436 -0.6241  0.4491
   95CYS     HN  974   3.603   3.857   6.690  1.0710 -1.0190  1.1027
   95CYS     CA  975   3.607   3.801   6.896 -0.3654 -0.1822  0.4931
   95CYS     HA  976   3.566   3.714   6.944  0.9863 -0.8281  0.5221
   95CYS     CB  977   3.761   3.810   6.891 -0.3548 -0.3745  0.4954
   95CYS    HB1  978   3.795   3.821   6.996  1.2463  0.4921 -0.0817
   95CYS    HB2  979   3.788   3.903   6.838 -1.1386 -0.0243  0.6939
   95CYS     SG  980   3.824   3.661   6.808  0.0077  0.0823 -0.0448
   95CYS    HG1  981   3.841   3.706   6.684  1.2040 -3.4882 -1.3073
   95CYS      C  982   3.574   3.916   6.985  0.5354  0.2875  0.2330
   95CYS      O  983   3.586   3.908   7.107 -0.0638 -0.3274  0.2605
   96MET      N  984   3.515   4.027   6.935 -0.0875 -0.1972 -0.1308
   96MET     HN  985   3.506   4.034   6.836  1.7077  1.9763 -0.2456
   96MET     CA  986   3.490   4.149   7.005  0.0132 -0.1830 -0.1188
   96MET     HA  987   3.586   4.182   7.041  0.1264  1.2493 -1.6359
   96MET     CB  988   3.452   4.259   6.905  0.2742 -0.0486 -0.0697
   96MET    HB1  989   3.375   4.219   6.836  0.6838  0.8641 -1.0994
   96MET    HB2  990   3.537   4.278   6.836  0.0535  0.3175 -0.2461
   96MET     CG  991   3.386   4.384   6.965  0.2001  0.0788 -0.4155
   96MET    HG1  992   3.454   4.444   7.029  0.6587 -1.9378  1.0708
   96MET    HG2  993   3.301   4.351   7.028  0.2409  1.5989  0.4891
   96MET     SD  994   3.319   4.498   6.840 -0.1811  0.1826 -0.1151
   96MET     CE  995   3.461   4.610   6.829 -0.1000  0.0738 -0.1604
   96MET    HE1  996   3.413   4.697   6.780 -2.8715 -0.1828  1.8620
   96MET    HE2  997   3.533   4.565   6.757  0.3567 -1.7186  1.3356
   96MET    HE3  998   3.507   4.640   6.925 -1.3634  0.5357  0.3144
   96MET      C  999   3.409   4.133   7.129 -0.4531  0.1571 -0.3787
   96MET      O 1000   3.451   4.189   7.230 -0.1568  0.1844 -0.5175
   97PRO      N 1001   3.296   4.069   7.144 -0.0823 -0.3987  0.0558
   97PRO     CD 1002   3.219   4.019   7.032 -0.0171  0.0702 -0.2002
   97PRO    HD1 1003   3.263   3.920   7.007  0.1426  0.6710 -2.6256
   97PRO    HD2 1004   3.225   4.086   6.943  2.3634  1.7516  1.1071
   97PRO     CA 1005   3.222   4.050   7.266 -0.1531  0.0858  0.0908
   97PRO     HA 1006   3.198   4.148   7.303 -2.2775 -0.5805  0.5939
   97PRO     CB 1007   3.106   3.959   7.225 -0.1504  0.1589 -0.0803
   97PRO    HB1 1008   3.025   3.968   7.300  0.7102 -0.0750  0.8969
   97PRO    HB2 1009   3.142   3.855   7.214 -1.5432 -0.3882  0.4055
   97PRO     CG 1010   3.075   4.012   7.084  0.0033  0.0876 -0.1422
   97PRO    HG1 1011   3.003   3.945   7.032 -0.8831 -0.4776  1.7328
   97PRO    HG2 1012   3.017   4.107   7.083  1.6140  1.1311 -1.7051
   97PRO      C 1013   3.291   4.003   7.389 -0.3078  0.0332  0.1578
   97PRO      O 1014   3.279   4.061   7.497  0.0596 -0.4332  0.4501
   98LEU      N 1015   3.390   3.914   7.375 -0.3380  0.0204  0.0241
   98LEU     HN 1016   3.424   3.885   7.286  0.0833 -1.8597  0.7417
   98LEU     CA 1017   3.465   3.875   7.491 -0.1991  0.6274  0.1410
   98LEU     HA 1018   3.396   3.859   7.572  2.7196 -0.0217  2.6927
   98LEU     CB 1019   3.536   3.740   7.470 -0.6034  0.4803 -0.2833
   98LEU    HB1 1020   3.623   3.733   7.537  0.6360 -0.5347 -1.9169
   98LEU    HB2 1021   3.588   3.736   7.372 -0.0501  0.9445 -0.0112
   98LEU     CG 1022   3.445   3.618   7.492  0.0622 -0.0009 -0.1869
   98LEU     HG 1023   3.394   3.640   7.588  0.1259 -1.3734  0.1811
   98LEU    CD1 1024   3.330   3.605   7.391 -0.1543 -0.2598  0.0871
   98LEU   HD11 1025   3.259   3.690   7.403  0.5602  0.1374  1.7505
   98LEU   HD12 1026   3.274   3.510   7.382 -2.7636  1.3288 -2.1484
   98LEU   HD13 1027   3.365   3.613   7.285  0.6537  2.9939  0.4924
   98LEU    CD2 1028   3.524   3.487   7.503  0.3578  0.1537 -0.4596
   98LEU   HD21 1029   3.552   3.453   7.401 -2.0002  0.6221 -1.3217
   98LEU   HD22 1030   3.465   3.405   7.550 -1.3165  2.4379  1.6402
   98LEU   HD23 1031   3.615   3.504   7.565  0.8320 -0.0704 -1.0774
   98LEU      C 1032   3.561   3.974   7.547  0.6511 -0.0455 -0.1096
   98LEU      O 1033   3.571   4.000   7.666 -0.1676  0.3633 -0.1289
   99ASP      N 1034   3.616   4.051   7.451 -0.0992 -0.0277 -0.5322
   99ASP     HN 1035   3.597   4.035   7.354  1.3251 -1.4672 -0.6309
   99ASP     CA 1036   3.697   4.165   7.481  0.0008 -0.2829  0.1837
   99ASP     HA 1037   3.773   4.143   7.554 -0.6486  0.9829  1.2727
   99ASP     CB 1038   3.765   4.216   7.352  0.3185  0.0266  0.4737
   99ASP    HB1 1039   3.698   4.266   7.280  1.3064  0.4173 -0.1863
   99ASP    HB2 1040   3.791   4.125   7.294 -1.2718  0.0099 -0.2522
   99ASP     CG 1041   3.891   4.297   7.378  0.1965  0.2434  0.3855
   99ASP    OD1 1042   3.956   4.293   7.486 -0.2144 -0.0699  0.6254
   99ASP    OD2 1043   3.921   4.369   7.279 -0.0912  0.0801  0.1770
   99ASP      C 1044   3.624   4.274   7.551  0.0021  0.0185 -0.2794
   99ASP      O 1045   3.663   4.328   7.654 -0.2003 -0.1617 -0.1062
  100LEU      N 1046   3.506   4.308   7.496 -0.0787  0.0547 -0.0820
  100LEU     HN 1047   3.467   4.270   7.412 -1.4426 -1.9794  1.3419
  100LEU     CA 1048   3.428   4.419   7.542  0.2354  0.2424 -0.0037
  100LEU     HA 1049   3.486   4.509   7.559  0.3701 -0.1100  1.5995
  100LEU     CB 1050   3.314   4.449   7.444  0.2115 -0.1325 -0.0925
  100LEU    HB1 1051   3.263   4.352   7.425 -1.3685  0.9253 -1.5074
  100LEU    HB2 1052   3.360   4.470   7.345 -0.5514 -0.1713 -0.4697
  100LEU     CG 1053   3.223   4.567   7.482  0.1954 -0.1086 -0.2042
  100LEU     HG 1054   3.162   4.537   7.570  0.9780 -1.7620 -0.1896
  100LEU    CD1 1055   3.296   4.697   7.521 -0.2792  0.0850  0.0440
  100LEU   HD11 1056   3.366   4.731   7.442 -1.5791  0.4994 -0.9564
  100LEU   HD12 1057   3.349   4.685   7.618  0.5619 -0.4957 -0.4711
  100LEU   HD13 1058   3.227   4.783   7.529 -0.5154 -0.0313 -0.6662
  100LEU    CD2 1059   3.131   4.598   7.363  0.3536  0.1182 -0.2670
  100LEU   HD21 1060   3.054   4.674   7.390  0.2447 -0.2626  0.5214
  100LEU   HD22 1061   3.083   4.505   7.324  2.5578 -0.8428 -0.8453
  100LEU   HD23 1062   3.194   4.640   7.281  1.8812  1.5433  1.5415
  100LEU      C 1063   3.369   4.383   7.674 -0.4273  0.2610 -0.2902
  100LEU      O 1064   3.356   4.476   7.754 -0.2770  0.0056  0.0322
  101VAL      N 1065   3.341   4.255   7.705  0.1397  0.1368 -0.2804
  101VAL     HN 1066   3.341   4.184   7.635 -0.1780  0.5536 -0.7084
  101VAL     CA 1067   3.308   4.209   7.836  0.3347  0.1735 -0.2181
  101VAL     HA 1068   3.224   4.270   7.864 -1.6338 -0.8980 -3.2829
  101VAL     CB 1069   3.255   4.068   7.837 -0.1213  0.3486  0.1017
  101VAL     HB 1070   3.322   4.009   7.772  0.0837 -1.7113  2.0685
  101VAL    CG1 1071   3.253   3.998   7.974 -0.5452 -0.2409 -0.2002
  101VAL   HG11 1072   3.179   4.055   8.034  0.4171  1.6037 -0.6582
  101VAL   HG12 1073   3.353   3.983   8.022 -0.0283  0.2423 -1.0988
  101VAL   HG13 1074   3.224   3.892   7.962 -2.1112  0.3053 -1.5298
  101VAL    CG2 1075   3.118   4.060   7.769 -0.1255  0.6970  0.0640
  101VAL   HG21 1076   3.127   4.103   7.667  1.3939  1.4377  0.4919
  101VAL   HG22 1077   3.046   4.118   7.831 -0.2877 -0.3804  0.9180
  101VAL   HG23 1078   3.080   3.956   7.758 -0.7902  0.9657 -0.2522
  101VAL      C 1079   3.417   4.239   7.933  0.0772  0.0087  0.1221
  101VAL      O 1080   3.397   4.288   8.044  0.1939 -0.1447  0.2124
  102ARG      N 1081   3.545   4.217   7.897 -0.0516 -0.5345 -0.0161
  102ARG     HN 1082   3.566   4.175   7.809 -0.2808 -1.1256  0.2029
  102ARG     CA 1083   3.660   4.251   7.975 -0.0255  0.1851 -0.3663
  102ARG     HA 1084   3.654   4.200   8.069  1.3852  0.0789 -0.3188
  102ARG     CB 1085   3.783   4.183   7.914  0.3944  0.7029 -0.1042
  102ARG    HB1 1086   3.799   4.212   7.808  1.0665  1.6101  0.2371
  102ARG    HB2 1087   3.759   4.075   7.909  0.2774  0.7491 -0.5290
  102ARG     CG 1088   3.915   4.214   7.986  0.3664  0.3215  0.1176
  102ARG    HG1 1089   3.901   4.191   8.094 -1.2629 -0.1558 -0.1656
  102ARG    HG2 1090   3.944   4.321   7.979 -0.2683  0.3913 -2.3603
  102ARG     CD 1091   4.036   4.129   7.946  0.1794 -0.1078  0.4590
  102ARG    HD1 1092   4.016   4.021   7.963  1.2762 -0.4212 -0.2280
  102ARG    HD2 1093   4.130   4.159   7.997 -0.1839  0.5418  0.7593
  102ARG     NE 1094   4.053   4.164   7.802 -0.2587 -0.7902  0.2397
  102ARG     HE 1095   4.004   4.239   7.757  1.1439 -1.7486 -3.1746
  102ARG     CZ 1096   4.156   4.119   7.725 -0.4173 -0.2495 -0.2927
  102ARG    NH1 1097   4.239   4.016   7.760 -0.1872 -0.1000 -0.4021
  102ARG   HH11 1098   4.241   3.990   7.856 -0.4195  1.4899  0.0625
  102ARG   HH12 1099   4.319   3.998   7.703  1.2999 -2.0457  2.0736
  102ARG    NH2 1100   4.165   4.164   7.597  0.1367 -0.0534 -0.1864
  102ARG   HH21 1101   4.233   4.125   7.535 -0.5373 -1.5273 -0.0410
  102ARG   HH22 1102   4.090   4.218   7.558 -0.1718 -0.3243  0.0294
  102ARG      C 1103   3.675   4.399   7.993  0.0244  0.1610 -0.2163
  102ARG      O 1104   3.706   4.435   8.106  0.1081  0.0491 -0.2022
  103LEU      N 1105   3.651   4.482   7.890 -0.7269 -0.0560 -0.2228
  103LEU     HN 1106   3.628   4.442   7.802  1.4872 -3.4932  0.5853
  103LEU     CA 1107   3.656   4.625   7.896  0.2689 -0.0679 -0.5770
  103LEU     HA 1108   3.752   4.654   7.935 -0.6042  0.7819  1.0301
  103LEU     CB 1109   3.625   4.691   7.761  0.2455  0.7462 -0.1763
  103LEU    HB1 1110   3.517   4.681   7.737 -0.4822  1.7977  2.3486
  103LEU    HB2 1111   3.685   4.647   7.679 -0.3520  2.2556 -1.4852
  103LEU     CG 1112   3.657   4.841   7.751  0.0998  0.7525 -0.5759
  103LEU     HG 1113   3.592   4.892   7.826  1.3647  0.5802  0.6884
  103LEU    CD1 1114   3.803   4.868   7.791  0.2874 -0.2247 -0.5926
  103LEU   HD11 1115   3.814   4.878   7.901 -1.7421 -0.5775 -0.3166
  103LEU   HD12 1116   3.827   4.970   7.753 -2.9333  0.8208 -0.0861
  103LEU   HD13 1117   3.879   4.791   7.763  3.2715  1.6279  1.7599
  103LEU    CD2 1118   3.602   4.900   7.620 -0.4677  0.0414 -0.6630
  103LEU   HD21 1119   3.632   4.847   7.527 -0.2335 -2.2176  0.6372
  103LEU   HD22 1120   3.651   5.000   7.613  0.7719 -0.3491  1.4930
  103LEU   HD23 1121   3.492   4.912   7.619 -0.1907  4.3460 -2.2156
  103LEU      C 1122   3.557   4.680   7.993  0.6026  0.2292 -0.4040
  103LEU      O 1123   3.586   4.766   8.076  0.3452  0.2017 -0.2854
  104TRP      N 1124   3.430   4.635   7.989  0.4424  0.6292  0.1111
  104TRP     HN 1125   3.412   4.559   7.928  0.1913 -1.7884  2.9453
  104TRP     CA 1126   3.316   4.677   8.063  0.2979  0.2176  0.1232
  104TRP     HA 1127   3.293   4.778   8.033  2.5906  0.4753 -0.9162
  104TRP     CB 1128   3.195   4.596   8.014  0.0561  0.7575 -0.1811
  104TRP    HB1 1129   3.215   4.487   8.025 -1.6262  0.1685 -2.1193
  104TRP    HB2 1130   3.187   4.610   7.904  1.8650  0.5200 -0.3651
  104TRP     CG 1131   3.060   4.624   8.071 -0.0441  0.1180 -0.1040
  104TRP    CD1 1132   2.995   4.533   8.150  0.0846  0.0983 -0.0208
  104TRP    HD1 1133   3.032   4.440   8.191  1.2811 -0.1008 -1.4584
  104TRP    NE1 1134   2.866   4.573   8.174 -0.2350 -0.7159 -0.3544
  104TRP    HE1 1135   2.799   4.542   8.237 -1.6987 -0.1563 -1.5707
  104TRP    CE2 1136   2.848   4.690   8.105  0.0810  0.0947  0.9050
  104TRP    CD2 1137   2.961   4.719   8.030 -0.4007 -0.1812  0.0474
  104TRP    CE3 1138   2.959   4.818   7.937  0.3040 -0.3725 -0.1802
  104TRP    HE3 1139   3.047   4.835   7.877  0.7416  1.4880  0.9108
  104TRP    CZ3 1140   2.847   4.897   7.929  0.1784 -0.5875 -0.5544
  104TRP    HZ3 1141   2.834   4.978   7.859 -5.7163 -0.9170 -0.3219
  104TRP    CZ2 1142   2.735   4.764   8.093  0.2963  0.2246 -0.6271
  104TRP    HZ2 1143   2.654   4.755   8.164  1.5123  0.7114  0.8788
  104TRP    CH2 1144   2.736   4.869   8.005  0.1283  0.6205 -0.1601
  104TRP    HH2 1145   2.650   4.935   8.004  0.4731  1.2588  3.0074
  104TRP      C 1146   3.336   4.666   8.211 -0.4867 -0.3183  0.1996
  104TRP      O 1147   3.329   4.767   8.281 -0.0399  0.0549 -0.2835
  105GLN      N 1148   3.373   4.547   8.260 -0.0510 -0.1953  0.1695
  105GLN     HN 1149   3.400   4.473   8.199  1.6427 -2.6547  3.5592
  105GLN     CA 1150   3.360   4.502   8.395 -0.1591 -0.6106  0.0232
  105GLN     HA 1151   3.457   4.508   8.444 -0.6829  0.1247  1.0034
  105GLN     CB 1152   3.261   4.571   8.490  0.5903  0.1319  0.2802
  105GLN    HB1 1153   3.161   4.567   8.442  0.8033 -1.3015 -0.0867
  105GLN    HB2 1154   3.293   4.675   8.511  0.0619  0.2629  0.4682
  105GLN     CG 1155   3.254   4.509   8.629  0.3073 -0.5452 -0.0307
  105GLN    HG1 1156   3.186   4.421   8.622 -0.3638  0.0320 -1.0461
  105GLN    HG2 1157   3.201   4.577   8.699  1.3302 -0.3872  0.6091
  105GLN     CD 1158   3.382   4.476   8.705  0.1322 -0.2689  0.3875
  105GLN    OE1 1159   3.414   4.359   8.722  0.6062 -0.2377 -0.2472
  105GLN    NE2 1160   3.451   4.587   8.743 -0.5831  0.4190 -0.2654
  105GLN   HE21 1161   3.526   4.561   8.804 -1.4415  1.7797  1.4490
  105GLN   HE22 1162   3.417   4.679   8.730  1.9273  1.5996  0.7789
  105GLN      C 1163   3.317   4.360   8.385 -0.4703 -0.4995 -0.2506
  105GLN      O 1164   3.206   4.330   8.343 -0.3510 -0.1271 -0.8390
  106TYR      N 1165   3.400   4.265   8.432 -0.0060 -0.0221 -0.0958
  106TYR     HN 1166   3.494   4.296   8.448 -0.9702  2.2193  1.6416
  106TYR     CA 1167   3.372   4.125   8.439  0.3734 -0.1017 -0.1016
  106TYR     HA 1168   3.282   4.110   8.497  1.0348  0.4780  1.1024
  106TYR     CB 1169   3.341   4.061   8.302 -0.3039 -0.6258  0.2871
  106TYR    HB1 1170   3.430   4.057   8.236 -1.2981 -1.9842 -1.0343
  106TYR    HB2 1171   3.267   4.122   8.246  1.8336  1.9533  0.0482
  106TYR     CG 1172   3.285   3.923   8.310 -0.2014 -0.6922 -0.1115
  106TYR    CD1 1173   3.160   3.902   8.365 -0.1511  0.5746  0.5322
  106TYR    HD1 1174   3.102   3.984   8.405 -0.6146  0.4307  0.1577
  106TYR    CE1 1175   3.106   3.776   8.367  0.2283  0.4072  0.3287
  106TYR    HE1 1176   3.015   3.763   8.424  1.3009  1.3975  2.3670
  106TYR     CZ 1177   3.174   3.671   8.308  0.1004 -0.1545  1.1547
  106TYR     OH 1178   3.116   3.542   8.312 -0.1060 -0.1353 -0.5488
  106TYR     HH 1179   3.024   3.552   8.334  0.0412 -2.9218  1.8657
  106TYR    CD2 1180   3.352   3.818   8.253  0.7260 -0.0306 -0.2639
  106TYR    HD2 1181   3.449   3.827   8.207  1.9122 -3.4589  1.2606
  106TYR    CE2 1182   3.300   3.691   8.257 -0.2707  0.3860  0.4241
  106TYR    HE2 1183   3.357   3.615   8.206  1.1010  1.1431  0.7920
  106TYR      C 1184   3.482   4.053   8.509  0.7459  0.3415 -0.2330
  106TYR      O 1185   3.553   3.969   8.453 -0.3195 -0.6265 -0.1678
  107ARG      N 1186   3.511   4.092   8.634 -0.2984 -0.1108  0.1593
  107ARG     HN 1187   3.465   4.167   8.680 -0.8999 -0.0372 -0.5593
  107ARG     CA 1188   3.617   4.031   8.709 -0.4556  0.1424  0.5921
  107ARG     HA 1189   3.707   4.038   8.650 -0.5747 -1.1471  0.2231
  107ARG     CB 1190   3.656   4.118   8.829  0.5130 -0.0601  0.4332
  107ARG    HB1 1191   3.717   4.051   8.894  1.5793 -0.6204 -1.0867
  107ARG    HB2 1192   3.572   4.137   8.900 -0.4342  0.2298 -0.7411
  107ARG     CG 1193   3.726   4.249   8.794 -0.0644  0.0585 -0.3044
  107ARG    HG1 1194   3.649   4.315   8.751 -0.9159 -1.3998 -1.0865
  107ARG    HG2 1195   3.795   4.242   8.707 -0.6393  1.9019 -0.9653
  107ARG     CD 1196   3.794   4.317   8.913 -0.2517 -0.0754 -0.1204
  107ARG    HD1 1197   3.725   4.319   9.000 -0.6932  0.1029 -0.4712
  107ARG    HD2 1198   3.815   4.423   8.884  1.6515 -0.8670 -1.8752
  107ARG     NE 1199   3.920   4.249   8.953 -0.1349  0.1648 -0.0752
  107ARG     HE 1200   3.956   4.191   8.879 -0.4654  0.2088 -0.2685
  107ARG     CZ 1201   4.011   4.302   9.039  0.1046 -0.2078 -0.0944
  107ARG    NH1 1202   3.979   4.419   9.102  0.2011 -0.3204  0.1656
  107ARG   HH11 1203   3.890   4.461   9.089 -1.1781 -2.3773  2.1938
  107ARG   HH12 1204   4.050   4.475   9.144 -0.7777  1.6319 -0.6517
  107ARG    NH2 1205   4.135   4.248   9.059  0.4194  0.5928  0.1797
  107ARG   HH21 1206   4.157   4.176   8.993 -0.9682 -2.0858  2.3864
  107ARG   HH22 1207   4.196   4.266   9.136 -0.3188 -0.8285  1.1492
  107ARG      C 1208   3.599   3.888   8.748 -0.2169  0.0538  0.3753
  107ARG      O 1209   3.688   3.806   8.727 -0.3462  0.0002  0.0244
  108PRO      N 1210   3.485   3.844   8.792 -0.1903 -0.6507 -0.2464
  108PRO     CD 1211   3.375   3.919   8.851  0.0232 -0.1956 -0.4250
  108PRO    HD1 1212   3.322   3.984   8.778  1.4019  0.3160 -1.0039
  108PRO    HD2 1213   3.412   3.984   8.933  2.3744  0.8132 -2.1633
  108PRO     CA 1214   3.467   3.701   8.800  0.5316 -0.7379 -0.1331
  108PRO     HA 1215   3.563   3.659   8.825  2.1409  1.2895 -2.3509
  108PRO     CB 1216   3.364   3.680   8.910  0.6514  0.3396  0.2010
  108PRO    HB1 1217   3.421   3.665   9.004  0.0963 -1.5268  0.2757
  108PRO    HB2 1218   3.305   3.586   8.903  1.6333 -0.2341 -0.5478
  108PRO     CG 1219   3.284   3.811   8.911  0.0619 -0.0128 -0.0387
  108PRO    HG1 1220   3.194   3.823   8.847 -0.5472  1.1570  0.9739
  108PRO    HG2 1221   3.253   3.837   9.015 -0.2208  3.7095 -0.9057
  108PRO      C 1222   3.426   3.649   8.666 -0.1318  0.3195 -0.3623
  108PRO      O 1223   3.317   3.679   8.620 -0.3400  0.1649  0.0247
  109TRP      N 1224   3.515   3.566   8.608 -0.1830 -0.0813  0.1242
  109TRP     HN 1225   3.606   3.544   8.645  0.2019 -0.1485 -0.8388
  109TRP     CA 1226   3.502   3.501   8.482  0.1036  0.1676 -0.0355
  109TRP     HA 1227   3.445   3.567   8.419  2.6789  0.8954 -1.7973
  109TRP     CB 1228   3.633   3.488   8.402  0.1980 -0.2383  0.1848
  109TRP    HB1 1229   3.706   3.431   8.464  1.3372 -0.9839 -1.7451
  109TRP    HB2 1230   3.679   3.588   8.389  0.7089 -0.5702 -0.6065
  109TRP     CG 1231   3.632   3.427   8.266 -0.9712 -0.0079  0.0858
  109TRP    CD1 1232   3.647   3.294   8.241  0.3316  0.0399  0.5578
  109TRP    HD1 1233   3.662   3.215   8.312 -1.4906 -0.5291  0.3618
  109TRP    NE1 1234   3.649   3.277   8.105 -0.2958  0.1592  0.5336
  109TRP    HE1 1235   3.652   3.191   8.057 -1.4300  1.1776 -1.5149
  109TRP    CE2 1236   3.643   3.398   8.042 -0.3539 -0.1124  0.0133
  109TRP    CD2 1237   3.630   3.495   8.140  0.2597 -0.0470  0.0334
  109TRP    CE3 1238   3.633   3.625   8.102  0.2249 -0.0539  0.0079
  109TRP    HE3 1239   3.648   3.700   8.178  1.2618 -1.3925  1.1826
  109TRP    CZ3 1240   3.625   3.659   7.969 -0.0700 -0.0364  0.0299
  109TRP    HZ3 1241   3.645   3.761   7.941  0.9654 -0.5394 -1.1871
  109TRP    CZ2 1242   3.639   3.430   7.909  0.1154  0.0835  0.0475
  109TRP    HZ2 1243   3.641   3.357   7.829 -0.5914 -0.1476  0.2365
  109TRP    CH2 1244   3.635   3.562   7.871  0.1352  0.0580 -0.0442
  109TRP    HH2 1245   3.634   3.581   7.765 -1.1647 -0.7733 -0.2115
  109TRP      C 1246   3.429   3.373   8.501 -0.0036  0.2184 -0.1085
  109TRP      O 1247   3.471   3.283   8.574 -0.5211  0.1024  0.0497
  110ASN      N 1248   3.314   3.343   8.438  0.0434  0.3542 -0.2589
  110ASN     HN 1249   3.270   3.415   8.384  0.4421  1.1034  0.3912
  110ASN     CA 1250   3.229   3.229   8.455  0.0215  0.3842 -0.1621
  110ASN     HA 1251   3.264   3.163   8.533 -0.9286 -0.9425 -0.8160
  110ASN     CB 1252   3.088   3.273   8.497  0.0026 -0.0103  0.1913
  110ASN    HB1 1253   3.020   3.185   8.485 -0.4886  0.1971  1.3522
  110ASN    HB2 1254   3.039   3.348   8.430  0.4596 -0.0218 -0.1573
  110ASN     CG 1255   3.072   3.318   8.641  0.0994 -0.3275  0.3014
  110ASN    OD1 1256   3.163   3.337   8.721  0.1099  0.3483  0.1276
  110ASN    ND2 1257   2.944   3.344   8.680  0.0706 -0.1182  0.0678
  110ASN   HD21 1258   2.931   3.374   8.775  0.5575 -0.2644  0.1866
  110ASN   HD22 1259   2.864   3.334   8.621 -0.2483  0.5988  0.3649
  110ASN      C 1260   3.227   3.153   8.327 -0.2198  0.0660  0.0314
  110ASN      O 1261   3.172   3.043   8.316  0.2511 -0.1661 -0.0526
  111PHE      N 1262   3.307   3.195   8.227 -0.3265  0.2229  0.0121
  111PHE     HN 1263   3.354   3.282   8.240 -0.5017  0.5019 -1.1447
  111PHE     CA 1264   3.311   3.129   8.100  0.4438 -0.1087  0.2049
  111PHE     HA 1265   3.222   3.071   8.083  0.4566  0.2882 -1.2953
  111PHE     CB 1266   3.327   3.241   7.996 -0.0837 -0.4816 -0.2809
  111PHE    HB1 1267   3.347   3.195   7.897 -0.2498 -0.0667 -0.5102
  111PHE    HB2 1268   3.413   3.306   8.022 -1.0144  0.6729 -0.0219
  111PHE     CG 1269   3.214   3.338   7.989  0.1046 -0.2185  0.2791
  111PHE    CD1 1270   3.082   3.298   7.993  0.0415 -0.0327  0.0149
  111PHE    HD1 1271   3.064   3.194   8.013  1.6484 -0.4443 -0.5536
  111PHE    CE1 1272   2.981   3.391   7.987 -0.0631 -0.1355  0.2055
  111PHE    HE1 1273   2.876   3.364   7.995  0.3919 -1.9439  0.5828
  111PHE     CZ 1274   3.012   3.523   7.967  0.1528 -0.1817  0.2370
  111PHE     HZ 1275   2.949   3.607   7.941  0.8121  0.9175  1.9857
  111PHE    CD2 1276   3.241   3.470   7.965  0.8250 -0.2523  0.8653
  111PHE    HD2 1277   3.342   3.506   7.953  0.5377 -0.0078 -1.1685
  111PHE    CE2 1278   3.143   3.566   7.959  0.3299 -0.8204 -0.3675
  111PHE    HE2 1279   3.169   3.666   7.925 -3.3047  0.4247  0.0494
  111PHE      C 1280   3.416   3.026   8.076 -0.0029 -0.4855 -0.1473
  111PHE      O 1281   3.431   2.984   7.962 -0.3335  0.3207 -0.4933
  112GLY      N 1282   3.494   2.975   8.174  0.6662  0.2966 -0.2646
  112GLY     HN 1283   3.481   3.018   8.263  1.8178 -0.1463  0.1228
  112GLY     CA 1284   3.605   2.888   8.151  0.3155 -0.0861 -0.5288
  112GLY    HA1 1285   3.575   2.804   8.091 -0.1961 -0.0946 -0.2704
  112GLY    HA2 1286   3.634   2.860   8.251 -1.2643 -1.1703 -0.3387
  112GLY      C 1287   3.732   2.942   8.094  0.4402 -0.2009 -0.3586
  112GLY      O 1288   3.732   3.038   8.018  0.0146 -0.1924 -0.3500
  113ASP      N 1289   3.843   2.873   8.126  0.2184 -0.2464  0.3494
  113ASP     HN 1290   3.835   2.791   8.182  0.3281 -0.2116  0.4152
  113ASP     CA 1291   3.982   2.884   8.091  0.1972  0.0258  0.3485
  113ASP     HA 1292   4.017   2.979   8.127  0.6816 -0.4191  1.0587
  113ASP     CB 1293   4.044   2.774   8.179 -0.0560 -0.2968  0.1269
  113ASP    HB1 1294   4.002   2.688   8.122 -2.6485  0.8157  0.1975
  113ASP    HB2 1295   4.011   2.775   8.285  0.1519 -1.9022  0.2270
  113ASP     CG 1296   4.196   2.782   8.176 -0.0777 -0.0270 -0.5988
  113ASP    OD1 1297   4.270   2.878   8.211  0.0175 -0.2620 -0.1431
  113ASP    OD2 1298   4.244   2.671   8.140 -0.4606 -0.2754 -0.3539
  113ASP      C 1299   4.005   2.881   7.944 -0.3571  0.0725  0.2566
  113ASP      O 1300   4.072   2.971   7.892 -0.9314  0.2152 -0.2472
  114LEU      N 1301   3.930   2.793   7.875 -0.0505  0.1976 -0.2453
  114LEU     HN 1302   3.867   2.735   7.925  2.7405 -1.9509  1.0743
  114LEU     CA 1303   3.944   2.764   7.736  0.4285 -0.1373 -0.1310
  114LEU     HA 1304   4.050   2.748   7.725  0.4507 -0.0028 -0.1130
  114LEU     CB 1305   3.872   2.634   7.696 -0.0363 -0.1686  0.8002
  114LEU    HB1 1306   3.765   2.661   7.681  0.3904  0.7466 -0.7860
  114LEU    HB2 1307   3.870   2.560   7.779 -1.6902 -1.3295 -0.2090
  114LEU     CG 1308   3.936   2.553   7.583  0.3162  0.3915  0.5932
  114LEU     HG 1309   3.883   2.456   7.568 -0.9626  1.0991  0.3383
  114LEU    CD1 1310   3.923   2.621   7.445 -0.4932 -0.3816  0.2728
  114LEU   HD11 1311   3.986   2.713   7.439 -2.3574  1.0031  0.8679
  114LEU   HD12 1312   3.823   2.669   7.439 -0.9283 -0.6908  3.2999
  114LEU   HD13 1313   3.952   2.554   7.362  2.8330 -0.2699  1.1928
  114LEU    CD2 1314   4.081   2.509   7.607  0.6160  0.4894 -0.9110
  114LEU   HD21 1315   4.132   2.457   7.524 -0.2484 -0.6207 -0.7650
  114LEU   HD22 1316   4.073   2.437   7.691  1.7890  1.2930 -0.0689
  114LEU   HD23 1317   4.144   2.594   7.643  0.1162 -0.0575  1.4189
  114LEU      C 1318   3.898   2.883   7.658 -0.6125 -0.5675 -0.1907
  114LEU      O 1319   3.968   2.929   7.567 -0.5243  0.1530  0.2377
  115LEU      N 1320   3.786   2.940   7.704 -0.0005  0.3618  0.1721
  115LEU     HN 1321   3.724   2.909   7.776  0.7748 -0.5590  0.4600
  115LEU     CA 1322   3.729   3.059   7.649 -0.1575  0.2718  0.1398
  115LEU     HA 1323   3.739   3.040   7.543  2.3034  0.4316  0.2853
  115LEU     CB 1324   3.583   3.076   7.696 -0.1525 -0.2948  0.3630
  115LEU    HB1 1325   3.542   3.179   7.686  0.1339 -0.0160  1.7630
  115LEU    HB2 1326   3.580   3.063   7.807 -0.2430  0.5925  0.4695
  115LEU     CG 1327   3.482   2.979   7.633 -0.3708 -0.3621  0.8115
  115LEU     HG 1328   3.475   2.887   7.695  0.5233 -0.3816  0.9022
  115LEU    CD1 1329   3.344   3.045   7.643  0.0224  0.5106  0.5632
  115LEU   HD11 1330   3.322   3.077   7.747  0.3662  0.5410  0.6274
  115LEU   HD12 1331   3.268   2.974   7.602 -0.1010  0.6597  0.5292
  115LEU   HD13 1332   3.324   3.134   7.579 -1.3875 -1.8427 -2.5682
  115LEU    CD2 1333   3.511   2.943   7.486  0.0802  0.8760  0.5878
  115LEU   HD21 1334   3.544   3.029   7.424  3.5101  0.1482  1.2374
  115LEU   HD22 1335   3.425   2.893   7.436 -0.2996  1.9647  0.1180
  115LEU   HD23 1336   3.585   2.861   7.476  1.0785  1.8497 -0.2553
  115LEU      C 1337   3.804   3.187   7.664 -0.3514  0.3917  0.0871
  115LEU      O 1338   3.826   3.260   7.567 -0.0751 -0.0933 -0.2176
  116CYS      N 1339   3.866   3.212   7.780 -0.2307 -0.2334  0.1621
  116CYS     HN 1340   3.860   3.156   7.862  1.8443  2.1171  2.1319
  116CYS     CA 1341   3.967   3.311   7.803 -0.3448 -0.1239  0.1903
  116CYS     HA 1342   3.922   3.409   7.795  2.0129  1.0918  0.8073
  116CYS     CB 1343   4.011   3.304   7.950 -0.5340  0.5914  0.2881
  116CYS    HB1 1344   4.023   3.194   7.958  0.0448  0.4807 -1.6269
  116CYS    HB2 1345   3.925   3.347   8.005 -1.6396 -1.7867  0.5558
  116CYS     SG 1346   4.161   3.391   8.004 -0.1002  0.1636 -0.2152
  116CYS      C 1347   4.083   3.296   7.710 -0.7502  0.2583 -0.3818
  116CYS      O 1348   4.133   3.396   7.658  0.3878  0.0681  0.3319
  117LYS      N 1349   4.137   3.178   7.675 -0.0479  0.5614 -0.3259
  117LYS     HN 1350   4.123   3.099   7.734  1.7029  0.3924 -0.0877
  117LYS     CA 1351   4.241   3.162   7.578  0.1594  0.0834 -0.0306
  117LYS     HA 1352   4.315   3.240   7.592 -2.0046  2.7394 -2.1231
  117LYS     CB 1353   4.301   3.023   7.601 -0.0696  0.0689  0.4988
  117LYS    HB1 1354   4.380   2.995   7.528 -1.3202 -1.4173 -0.3637
  117LYS    HB2 1355   4.233   2.935   7.592  1.4608 -1.4110  2.4243
  117LYS     CG 1356   4.365   3.007   7.739  0.0711 -0.1725  0.4059
  117LYS    HG1 1357   4.326   3.083   7.809  0.0801  1.5891 -1.4113
  117LYS    HG2 1358   4.469   3.046   7.734 -0.8786  2.4224 -1.1293
  117LYS     CD 1359   4.368   2.860   7.782  0.2073 -0.2910  0.0051
  117LYS    HD1 1360   4.421   2.799   7.706  0.8165 -1.8784  1.6288
  117LYS    HD2 1361   4.266   2.816   7.786  0.1439 -0.2398 -0.9376
  117LYS     CE 1362   4.448   2.841   7.912 -0.1374  0.2493  0.3010
  117LYS    HE1 1363   4.417   2.905   7.997 -0.0812  0.3162  0.2719
  117LYS    HE2 1364   4.551   2.879   7.894 -1.3540  2.6994 -2.2912
  117LYS     NZ 1365   4.453   2.703   7.965 -0.2122  0.1478  0.0485
  117LYS    HZ1 1366   4.542   2.697   8.020  0.4399 -0.0696 -0.9957
  117LYS    HZ2 1367   4.457   2.641   7.882  1.3524 -0.1855  0.3341
  117LYS    HZ3 1368   4.372   2.686   8.028 -0.4400 -1.7102 -0.6963
  117LYS      C 1369   4.194   3.184   7.438  0.2786 -0.1959 -0.1135
  117LYS      O 1370   4.257   3.243   7.351 -0.2445  0.6498  0.0732
  118LEU      N 1371   4.069   3.141   7.414  0.4274 -0.4047 -0.5248
  118LEU     HN 1372   4.001   3.108   7.479  0.3983 -1.1631 -0.9329
  118LEU     CA 1373   4.029   3.121   7.278 -0.3293 -0.1261 -0.3511
  118LEU     HA 1374   4.110   3.066   7.232  0.3095  0.1490  0.4135
  118LEU     CB 1375   3.916   3.017   7.284 -0.1617 -0.2951 -0.0502
  118LEU    HB1 1376   3.829   3.056   7.342 -1.0183  1.1430 -2.1630
  118LEU    HB2 1377   3.953   2.925   7.334  0.5810  0.9255  1.7103
  118LEU     CG 1378   3.860   2.974   7.147 -0.2576  0.0308 -0.1135
  118LEU     HG 1379   3.804   3.063   7.110 -1.1195 -0.9263 -1.2119
  118LEU    CD1 1380   3.964   2.919   7.049 -0.3342 -0.7120  0.2198
  118LEU   HD11 1381   4.052   2.985   7.033 -1.2136  0.7831  1.3043
  118LEU   HD12 1382   3.916   2.911   6.949  0.8583  0.9491 -0.5317
  118LEU   HD13 1383   3.997   2.818   7.082  1.0122 -0.2292  0.4014
  118LEU    CD2 1384   3.751   2.870   7.176 -0.1186 -0.0319  0.1873
  118LEU   HD21 1385   3.651   2.916   7.194  0.0377  0.2005  0.4582
  118LEU   HD22 1386   3.765   2.810   7.269  0.6906  0.0329  0.1162
  118LEU   HD23 1387   3.748   2.806   7.085  1.4058  0.4440 -0.2165
  118LEU      C 1388   3.998   3.238   7.192 -0.1924  0.0778 -0.1245
  118LEU      O 1389   4.031   3.241   7.073 -0.1877  0.4315 -0.1148
  119PHE      N 1390   3.948   3.340   7.264 -0.1258  0.1070 -0.1190
  119PHE     HN 1391   3.922   3.337   7.360 -0.9762  1.4579 -0.2790
  119PHE     CA 1392   3.925   3.465   7.198 -0.1647  0.1180 -0.0851
  119PHE     HA 1393   3.877   3.453   7.102 -1.1693 -3.3599  0.7190
  119PHE     CB 1394   3.827   3.559   7.271 -0.1831 -0.1326  0.2141
  119PHE    HB1 1395   3.746   3.499   7.317 -0.1704 -0.5611 -0.2975
  119PHE    HB2 1396   3.775   3.619   7.193 -0.1680 -0.8725 -0.3878
  119PHE     CG 1397   3.869   3.657   7.374 -0.0330 -0.1262  0.1473
  119PHE    CD1 1398   3.893   3.625   7.506 -0.2167 -0.2973  0.1404
  119PHE    HD1 1399   3.867   3.526   7.540 -1.8279  0.6476  1.8583
  119PHE    CE1 1400   3.934   3.715   7.601  0.6782 -0.3458 -0.1947
  119PHE    HE1 1401   3.946   3.704   7.708  1.0113  0.5045 -0.1330
  119PHE     CZ 1402   3.963   3.843   7.558  0.0190 -0.1660 -0.1038
  119PHE     HZ 1403   3.968   3.916   7.637 -1.9641 -0.6137  0.4899
  119PHE    CD2 1404   3.882   3.789   7.341  0.5425 -0.3682 -0.6087
  119PHE    HD2 1405   3.870   3.818   7.237  4.1790 -2.7014 -1.8957
  119PHE    CE2 1406   3.929   3.883   7.430  0.3173 -0.5469 -0.3038
  119PHE    HE2 1407   3.934   3.987   7.403 -0.0221 -0.5126 -0.2367
  119PHE      C 1408   4.054   3.535   7.175 -0.0016 -0.2137 -0.1909
  119PHE      O 1409   4.070   3.593   7.067  0.0483  0.3546  0.1154
  120GLN      N 1410   4.145   3.520   7.272  0.3155 -0.9144 -0.5893
  120GLN     HN 1411   4.123   3.467   7.354  0.1763  2.4337  1.7522
  120GLN     CA 1412   4.279   3.569   7.267 -0.1954  0.5534 -0.4593
  120GLN     HA 1413   4.278   3.674   7.242  0.1675  0.6107 -0.2371
  120GLN     CB 1414   4.356   3.569   7.400 -0.0700  0.1228 -0.5278
  120GLN    HB1 1415   4.462   3.598   7.384  0.7336 -0.9785  2.1652
  120GLN    HB2 1416   4.359   3.465   7.439  1.0668  0.3691  0.0708
  120GLN     CG 1417   4.293   3.674   7.492  0.2239 -0.3131  0.1790
  120GLN    HG1 1418   4.189   3.640   7.511 -0.5941  2.2424  0.7493
  120GLN    HG2 1419   4.277   3.776   7.451 -1.5663 -0.7066 -0.1910
  120GLN     CD 1420   4.359   3.685   7.629  0.5313 -0.0746  0.0134
  120GLN    OE1 1421   4.441   3.774   7.650  0.8122 -0.3159 -0.0527
  120GLN    NE2 1422   4.311   3.601   7.725 -0.3781  0.1858 -0.2070
  120GLN   HE21 1423   4.255   3.525   7.691 -0.4198 -0.0360  0.3603
  120GLN   HE22 1424   4.305   3.638   7.817  0.5743 -0.3115  0.0595
  120GLN      C 1425   4.357   3.511   7.153 -0.2090  0.3211 -0.3522
  120GLN      O 1426   4.423   3.583   7.078  0.2485  0.6336  0.3284
  121PHE      N 1427   4.348   3.379   7.133  0.0224  0.2428  0.0390
  121PHE     HN 1428   4.285   3.330   7.193 -0.8075  1.1908 -0.0344
  121PHE     CA 1429   4.426   3.318   7.029 -0.1355  0.5780 -0.2770
  121PHE     HA 1430   4.527   3.349   7.050 -0.1247 -0.1181  0.8011
  121PHE     CB 1431   4.416   3.167   7.053  0.3366  0.5700 -0.1365
  121PHE    HB1 1432   4.309   3.139   7.062 -0.5155  2.9889 -1.7253
  121PHE    HB2 1433   4.451   3.147   7.156  1.6980  1.0809 -0.4673
  121PHE     CG 1434   4.474   3.084   6.943 -0.0842  0.3583 -0.2013
  121PHE    CD1 1435   4.610   3.064   6.931 -0.1209  0.4288 -0.7554
  121PHE    HD1 1436   4.680   3.109   6.999 -0.0002  0.2425 -0.7571
  121PHE    CE1 1437   4.661   2.972   6.842  0.6929  0.4917 -0.3597
  121PHE    HE1 1438   4.763   2.939   6.850 -0.3305 -3.7580 -2.1199
  121PHE     CZ 1439   4.576   2.908   6.755  0.4578  0.4933 -0.1330
  121PHE     HZ 1440   4.615   2.829   6.693 -0.6434  0.1272 -0.3760
  121PHE    CD2 1441   4.391   3.013   6.859  0.3489 -0.0707 -0.2710
  121PHE    HD2 1442   4.284   3.024   6.857  0.3739  0.0652 -1.2874
  121PHE    CE2 1443   4.440   2.924   6.766  0.3995  0.4575 -0.7578
  121PHE    HE2 1444   4.374   2.866   6.703 -1.6049  0.0577  1.5482
  121PHE      C 1445   4.388   3.360   6.891 -0.4595 -0.4800 -0.5182
  121PHE      O 1446   4.477   3.396   6.815  0.3562 -0.0821  0.5938
  122VAL      N 1447   4.255   3.362   6.869 -0.5208  0.4146 -0.1079
  122VAL     HN 1448   4.191   3.323   6.935 -1.5850  0.3367 -1.1492
  122VAL     CA 1449   4.202   3.413   6.746 -0.5101  0.4786 -0.0868
  122VAL     HA 1450   4.247   3.345   6.675 -1.4838 -1.6166  1.1749
  122VAL     CB 1451   4.055   3.396   6.723 -0.5439 -0.1702  0.5598
  122VAL     HB 1452   4.001   3.449   6.805  0.8470  0.2803  1.2189
  122VAL    CG1 1453   4.016   3.456   6.587  0.8653  0.2544  0.3283
  122VAL   HG11 1454   4.023   3.567   6.593 -2.6270  0.5580  0.5805
  122VAL   HG12 1455   3.909   3.432   6.574  0.6667  1.6191 -0.8789
  122VAL   HG13 1456   4.077   3.422   6.500 -1.9017 -1.4633 -1.0733
  122VAL    CG2 1457   4.006   3.250   6.716 -0.7164 -0.0682 -0.5835
  122VAL   HG21 1458   3.899   3.245   6.687 -0.8468  0.3847 -0.2067
  122VAL   HG22 1459   4.021   3.207   6.817 -1.6178  1.9314  0.4716
  122VAL   HG23 1460   4.071   3.204   6.638 -1.5714 -0.5918 -0.9994
  122VAL      C 1461   4.243   3.555   6.726  1.0059  0.1385  0.4182
  122VAL      O 1462   4.299   3.583   6.620 -0.0011 -1.1856 -0.5020
  123SER      N 1463   4.231   3.640   6.830 -0.3949  0.1200  0.2940
  123SER     HN 1464   4.202   3.604   6.918 -0.1915 -0.4606  0.1304
  123SER     CA 1465   4.273   3.776   6.821 -0.3462  0.0585 -0.5133
  123SER     HA 1466   4.207   3.828   6.753 -0.7814  1.3937  0.8854
  123SER     CB 1467   4.252   3.845   6.957 -0.0871  0.5494 -0.7171
  123SER    HB1 1468   4.292   3.948   6.971  0.8287  0.0138  0.9176
  123SER    HB2 1469   4.303   3.798   7.044  0.2527  0.1116 -1.1432
  123SER     OG 1470   4.114   3.839   6.991  0.1337 -0.0506  0.1040
  123SER    HG1 1471   4.094   3.747   7.008  1.8497 -0.5434 -0.3404
  123SER      C 1472   4.416   3.798   6.782 -0.2560 -0.3900 -0.4374
  123SER      O 1473   4.445   3.885   6.700 -0.2347  0.4199  0.4195
  124GLU      N 1474   4.512   3.726   6.841 -0.1058  0.2238  0.0752
  124GLU     HN 1475   4.494   3.661   6.915 -0.1155  0.1168 -0.0211
  124GLU     CA 1476   4.650   3.724   6.802 -0.0205 -0.2418  0.3889
  124GLU     HA 1477   4.696   3.821   6.811 -1.4040  0.3819  1.0663
  124GLU     CB 1478   4.733   3.629   6.890 -0.1440 -0.3659  0.3725
  124GLU    HB1 1479   4.835   3.623   6.845 -0.0938 -1.0369  0.5634
  124GLU    HB2 1480   4.694   3.525   6.894 -1.5512  0.1631  0.9655
  124GLU     CG 1481   4.742   3.669   7.037  0.6304 -0.2900  0.3112
  124GLU    HG1 1482   4.813   3.596   7.082 -0.6025 -1.1705  0.8830
  124GLU    HG2 1483   4.642   3.663   7.086  0.5015  1.0176  0.2469
  124GLU     CD 1484   4.796   3.808   7.066 -0.3049  0.1454 -0.0102
  124GLU    OE1 1485   4.717   3.903   7.093  0.1438  0.3956  0.4394
  124GLU    OE2 1486   4.920   3.821   7.051 -0.3848  0.1317 -0.7049
  124GLU      C 1487   4.672   3.675   6.663 -0.1999  0.1715  0.2137
  124GLU      O 1488   4.748   3.734   6.586 -0.0632 -0.7582 -0.3803
  125SER      N 1489   4.609   3.564   6.620  0.2125  0.0735 -0.1414
  125SER     HN 1490   4.534   3.532   6.677 -0.6100  1.3843 -0.4472
  125SER     CA 1491   4.637   3.506   6.492  0.1281 -0.3662  0.0379
  125SER     HA 1492   4.741   3.476   6.487  0.1369 -0.5532  1.0605
  125SER     CB 1493   4.556   3.376   6.474 -0.1431 -0.0583 -1.0269
  125SER    HB1 1494   4.586   3.326   6.379  1.5586  0.8780 -1.0312
  125SER    HB2 1495   4.446   3.383   6.483 -0.0426  2.1393 -1.0005
  125SER     OG 1496   4.596   3.284   6.574 -0.7096  0.6526 -0.1284
  125SER    HG1 1497   4.567   3.321   6.657  0.2010  2.6096 -0.6243
  125SER      C 1498   4.613   3.599   6.378 -0.0050 -0.2337  0.1738
  125SER      O 1499   4.689   3.605   6.281 -0.3849  0.2303 -0.0980
  126CYS      N 1500   4.496   3.664   6.376  0.0251 -0.1880 -0.1084
  126CYS     HN 1501   4.425   3.640   6.441  0.7031 -0.3003  0.6041
  126CYS     CA 1502   4.448   3.765   6.286  0.4198  0.2011  0.1125
  126CYS     HA 1503   4.469   3.721   6.190  2.2720  1.0507  0.0954
  126CYS     CB 1504   4.299   3.798   6.311  0.6055  0.7055  0.5842
  126CYS    HB1 1505   4.265   3.856   6.223 -0.3269 -0.0592  0.4238
  126CYS    HB2 1506   4.292   3.862   6.401 -0.0475 -0.1536  1.1563
  126CYS     SG 1507   4.188   3.655   6.322  0.5528  0.7105  0.1365
  126CYS    HG1 1508   4.228   3.586   6.428  1.3062 -0.8841 -1.1200
  126CYS      C 1509   4.533   3.887   6.296  0.6709  0.0111  0.2901
  126CYS      O 1510   4.559   3.955   6.197 -0.0601 -0.0999  0.0137
  127THR      N 1511   4.592   3.915   6.414  0.3160 -0.2063  0.5209
  127THR     HN 1512   4.584   3.856   6.494 -1.0380  1.2636  1.5167
  127THR     CA 1513   4.691   4.018   6.417  0.2378 -0.1014 -0.2051
  127THR     HA 1514   4.642   4.104   6.374 -2.1817 -1.8741 -1.2533
  127THR     CB 1515   4.735   4.061   6.554 -0.1841 -0.2387 -0.0247
  127THR     HB 1516   4.789   3.980   6.608 -1.4416 -0.1269  1.4890
  127THR    OG1 1517   4.630   4.080   6.648 -0.1404  0.2110 -0.0662
  127THR    HG1 1518   4.584   3.996   6.661 -2.3692  1.2240 -0.8740
  127THR    CG2 1519   4.822   4.187   6.551 -0.3418 -0.1250  0.1191
  127THR   HG21 1520   4.824   4.240   6.649 -1.6311 -0.0934  0.1488
  127THR   HG22 1521   4.782   4.255   6.472  0.8563 -1.5090 -1.7553
  127THR   HG23 1522   4.923   4.156   6.518 -0.5204  1.4026 -2.1041
  127THR      C 1523   4.815   3.982   6.343  0.2116  0.0485 -0.3226
  127THR      O 1524   4.864   4.065   6.267  0.5485 -0.0363 -0.2009
  128TYR      N 1525   4.872   3.861   6.353 -0.4051 -0.1814  0.5448
  128TYR     HN 1526   4.839   3.791   6.416  0.8318 -0.1420  1.2548
  128TYR     CA 1527   4.985   3.817   6.277 -0.6565  0.2869 -0.1087
  128TYR     HA 1528   5.065   3.887   6.297 -1.6367  1.5540 -0.4844
  128TYR     CB 1529   5.030   3.673   6.305  0.5694  0.6154 -0.3428
  128TYR    HB1 1530   5.111   3.646   6.234  0.1560  1.3404 -1.1041
  128TYR    HB2 1531   4.949   3.599   6.291  1.0518 -0.0396  0.2475
  128TYR     CG 1532   5.094   3.667   6.440 -0.1161  0.1214 -0.0363
  128TYR    CD1 1533   5.216   3.727   6.460  0.0328 -0.1992  0.0233
  128TYR    HD1 1534   5.262   3.782   6.380 -0.3392  2.7046  1.6359
  128TYR    CE1 1535   5.271   3.739   6.586  0.1292  0.0641 -0.0436
  128TYR    HE1 1536   5.367   3.786   6.601  0.7833 -0.7229 -1.4985
  128TYR     CZ 1537   5.203   3.680   6.690  0.1569 -0.2735 -0.2144
  128TYR     OH 1538   5.241   3.692   6.825  0.1561  0.1413 -0.2478
  128TYR     HH 1539   5.170   3.660   6.882  0.0458  0.9377  0.0790
  128TYR    CD2 1540   5.029   3.611   6.548 -0.6672  0.1582 -0.3424
  128TYR    HD2 1541   4.928   3.573   6.542 -0.4792 -0.1232 -2.1436
  128TYR    CE2 1542   5.081   3.619   6.675  0.0800 -0.0263 -0.6315
  128TYR    HE2 1543   5.049   3.554   6.756  1.3930 -1.0239 -0.8802
  128TYR      C 1544   4.955   3.814   6.131 -0.0241  0.5540 -0.2470
  128TYR      O 1545   5.037   3.849   6.046  0.8464 -0.2600  0.2404
  129ALA      N 1546   4.838   3.759   6.096  0.5129 -0.5306 -0.3891
  129ALA     HN 1547   4.787   3.702   6.160  1.2172 -0.3463  0.3401
  129ALA     CA 1548   4.786   3.748   5.963 -0.2585 -0.4346 -0.0982
  129ALA     HA 1549   4.855   3.680   5.916  0.1068 -0.8896  1.0674
  129ALA     CB 1550   4.656   3.666   5.971 -0.0033 -0.8610 -0.3027
  129ALA    HB1 1551   4.612   3.658   5.869  1.6396 -1.5919 -0.9768
  129ALA    HB2 1552   4.582   3.720   6.034  0.6390  0.4974 -0.6608
  129ALA    HB3 1553   4.684   3.569   6.017  0.0034  0.7851  3.5228
  129ALA      C 1554   4.764   3.871   5.881  0.4759  0.0329  0.4014
  129ALA      O 1555   4.796   3.881   5.763  0.3007  0.3007  0.3752
  130THR      N 1556   4.700   3.971   5.946 -0.5293 -0.2275 -0.1685
  130THR     HN 1557   4.675   3.959   6.042 -0.1295 -0.8418 -0.1287
  130THR     CA 1558   4.670   4.092   5.877 -0.3023  0.1555  0.3980
  130THR     HA 1559   4.643   4.066   5.776  1.7081 -1.2657  0.1634
  130THR     CB 1560   4.553   4.173   5.924 -0.5661 -0.0195  0.0493
  130THR     HB 1561   4.568   4.176   6.034 -0.4396  3.6759  0.0745
  130THR    OG1 1562   4.428   4.111   5.898 -0.3261 -0.2642 -0.5290
  130THR    HG1 1563   4.361   4.177   5.911  0.1557  0.5859 -2.1287
  130THR    CG2 1564   4.555   4.319   5.874  0.6709 -0.0146  0.0857
  130THR   HG21 1565   4.642   4.381   5.906  1.9748 -0.4921 -2.3014
  130THR   HG22 1566   4.459   4.374   5.884  0.2420 -0.4847 -1.2406
  130THR   HG23 1567   4.557   4.299   5.765 -0.9185  0.9417 -0.1472
  130THR      C 1568   4.791   4.174   5.848 -0.4569  0.3714  0.3609
  130THR      O 1569   4.802   4.227   5.737 -0.4090 -0.0267  0.1727
  131VAL      N 1570   4.888   4.176   5.941  0.1367 -0.5778 -0.2224
  131VAL     HN 1571   4.870   4.144   6.034  1.3023  2.7066  1.2932
  131VAL     CA 1572   5.017   4.232   5.913  0.1953 -0.3685  0.4376
  131VAL     HA 1573   5.014   4.335   5.883  0.6004 -1.0185 -2.1033
  131VAL     CB 1574   5.107   4.236   6.032  0.2519 -0.2978  0.3926
  131VAL     HB 1575   5.102   4.134   6.076 -1.0449 -0.9540 -1.1831
  131VAL    CG1 1576   5.256   4.252   5.997  0.0788 -0.1789 -0.2904
  131VAL   HG11 1577   5.310   4.263   6.093  0.3309  1.6278 -0.6047
  131VAL   HG12 1578   5.275   4.343   5.936  0.5796  0.0999  0.2714
  131VAL   HG13 1579   5.301   4.173   5.933  4.9595  1.9981 -0.0201
  131VAL    CG2 1580   5.072   4.326   6.151 -0.2366 -0.0860  0.0886
  131VAL   HG21 1581   5.162   4.341   6.215 -0.2547 -1.9999  0.6135
  131VAL   HG22 1582   4.993   4.280   6.214  1.3441 -0.9818  1.5052
  131VAL   HG23 1583   5.046   4.428   6.114  0.9153  0.6706  1.2486
  131VAL      C 1584   5.082   4.161   5.799  0.0769 -0.0852  0.1904
  131VAL      O 1585   5.149   4.219   5.714 -0.3624 -0.6573 -0.5585
  132LEU      N 1586   5.083   4.026   5.792 -0.0881 -0.0970  0.3968
  132LEU     HN 1587   5.035   3.964   5.853 -0.5480 -2.2054 -1.9659
  132LEU     CA 1588   5.177   3.964   5.704 -0.1689  0.4076 -0.0480
  132LEU     HA 1589   5.267   4.024   5.697  1.4761 -2.0231 -0.8102
  132LEU     CB 1590   5.237   3.827   5.737 -0.4342  0.2237 -0.3159
  132LEU    HB1 1591   5.307   3.785   5.662  0.0975 -1.4138  1.0238
  132LEU    HB2 1592   5.157   3.751   5.747  0.5131 -0.8561 -0.7104
  132LEU     CG 1593   5.318   3.822   5.868  0.2849 -0.2470 -0.7680
  132LEU     HG 1594   5.260   3.885   5.939 -1.6702  0.7026 -3.0813
  132LEU    CD1 1595   5.324   3.672   5.904 -0.0879 -0.1916 -0.4715
  132LEU   HD11 1596   5.232   3.637   5.956 -0.8990 -0.2770 -1.9073
  132LEU   HD12 1597   5.410   3.658   5.973  0.2739  2.4026 -0.2792
  132LEU   HD13 1598   5.347   3.613   5.814  1.2516  0.6061 -0.6693
  132LEU    CD2 1599   5.460   3.880   5.864  0.2784 -0.0937  0.6459
  132LEU   HD21 1600   5.528   3.809   5.812  1.7294  1.4678  0.3382
  132LEU   HD22 1601   5.502   3.889   5.967  0.3004 -2.8909  0.9609
  132LEU   HD23 1602   5.463   3.979   5.815  2.3719 -1.2498 -1.7606
  132LEU      C 1603   5.121   3.951   5.566 -0.2332  0.0797  0.0106
  132LEU      O 1604   5.190   3.949   5.465 -0.7170  0.1149 -0.3274
  133THR      N 1605   4.987   3.950   5.549 -0.2547  0.6992  0.1248
  133THR     HN 1606   4.927   3.941   5.628 -0.9669  2.9670 -0.0895
  133THR     CA 1607   4.920   3.938   5.423 -0.0984 -0.3954  0.1349
  133THR     HA 1608   4.960   3.852   5.371 -0.7047 -0.9636  0.6029
  133THR     CB 1609   4.771   3.925   5.436 -0.1588  0.0941 -0.0574
  133THR     HB 1610   4.724   4.004   5.498  3.0281  0.1493  2.5662
  133THR    OG1 1611   4.734   3.802   5.495 -0.7038  0.0801 -0.4263
  133THR    HG1 1612   4.755   3.800   5.589 -0.0730  1.7917 -0.4907
  133THR    CG2 1613   4.697   3.920   5.302 -0.4069 -0.3780  0.0974
  133THR   HG21 1614   4.716   4.006   5.234 -0.0853 -1.0379 -0.6686
  133THR   HG22 1615   4.587   3.909   5.317 -0.7883 -0.8146 -2.5634
  133THR   HG23 1616   4.726   3.826   5.249  0.6257 -0.2207  0.3766
  133THR      C 1617   4.950   4.057   5.339 -0.5012 -0.1595  0.3254
  133THR      O 1618   4.997   4.040   5.227 -0.1425  0.9148  0.2956
  134ILE      N 1619   4.945   4.177   5.401  0.2006  0.0535 -0.0154
  134ILE     HN 1620   4.893   4.179   5.486 -0.2473 -4.3555  0.0896
  134ILE     CA 1621   4.995   4.297   5.342  0.3831 -0.1731 -0.3231
  134ILE     HA 1622   4.964   4.296   5.238  2.1233  0.6439 -0.8901
  134ILE     CB 1623   4.928   4.421   5.392  1.2540  0.1470  0.0648
  134ILE     HB 1624   4.818   4.407   5.387  0.9555  1.7112  1.4554
  134ILE    CG2 1625   4.967   4.449   5.538  0.4707 -0.0932  0.3260
  134ILE   HG21 1626   4.894   4.506   5.600  1.5066  1.1137  0.4823
  134ILE   HG22 1627   5.060   4.510   5.542  1.3570 -1.4618  1.7301
  134ILE   HG23 1628   4.983   4.356   5.597 -2.8373  0.5260  2.4802
  134ILE    CG1 1629   4.959   4.543   5.304  0.0210  0.2452 -0.2566
  134ILE   HG11 1630   4.964   4.521   5.196 -0.4687  1.2142 -0.4906
  134ILE   HG12 1631   5.062   4.579   5.325 -0.3607 -0.0770  2.7160
  134ILE     CD 1632   4.859   4.656   5.328  0.4527  0.5889 -0.0658
  134ILE    HD1 1633   4.877   4.754   5.278  0.6783  0.4438 -0.2694
  134ILE    HD2 1634   4.849   4.682   5.436 -2.0191  1.0876 -0.3557
  134ILE    HD3 1635   4.756   4.625   5.304 -0.2028  2.3076  0.3203
  134ILE      C 1636   5.142   4.308   5.325  0.3883  0.0979 -0.1009
  134ILE      O 1637   5.183   4.360   5.221  0.5823 -0.1155 -0.1340
  135THR      N 1638   5.223   4.262   5.422  0.0212  0.6381  0.4648
  135THR     HN 1639   5.185   4.209   5.497 -0.1198  1.0783  0.7116
  135THR     CA 1640   5.366   4.264   5.407 -0.0326  0.4515 -0.0906
  135THR     HA 1641   5.402   4.365   5.396  0.2056  0.3359 -0.3698
  135THR     CB 1642   5.436   4.213   5.530  0.5379  0.3196 -0.4707
  135THR     HB 1643   5.404   4.111   5.559 -1.2668  1.2401  0.9238
  135THR    OG1 1644   5.409   4.296   5.642 -0.1759 -0.4583 -0.0564
  135THR    HG1 1645   5.319   4.286   5.672  0.1710 -0.0502  1.2022
  135THR    CG2 1646   5.589   4.208   5.511  0.6514 -0.2056  0.5489
  135THR   HG21 1647   5.638   4.306   5.490  1.7778 -0.8177  0.2653
  135THR   HG22 1648   5.612   4.135   5.432  3.5007 -1.0071  1.9871
  135THR   HG23 1649   5.634   4.178   5.608 -0.4756  1.5433  1.6796
  135THR      C 1650   5.405   4.187   5.286  0.6162 -0.2368  0.5452
  135THR      O 1651   5.488   4.228   5.205  0.3461 -0.3150  0.2258
  136ALA      N 1652   5.342   4.069   5.269  0.3343 -0.0962  0.5985
  136ALA     HN 1653   5.273   4.033   5.331  1.1278 -0.8214  1.0927
  136ALA     CA 1654   5.369   3.978   5.161  0.2909 -0.0372  0.5374
  136ALA     HA 1655   5.475   3.958   5.165  0.4760  0.6666 -0.4741
  136ALA     CB 1656   5.297   3.844   5.182  0.9795 -0.4901  0.0387
  136ALA    HB1 1657   5.189   3.853   5.157  1.3473 -0.5927 -1.7408
  136ALA    HB2 1658   5.309   3.807   5.286 -1.6366  0.4606  0.7763
  136ALA    HB3 1659   5.346   3.763   5.124 -1.3114 -1.8489 -0.1581
  136ALA      C 1660   5.334   4.031   5.026  0.2793  0.0350  0.5682
  136ALA      O 1661   5.404   4.008   4.927 -0.0048  0.3035  0.3078
  137LEU      N 1662   5.219   4.100   5.021  0.2573 -0.0208  0.2933
  137LEU     HN 1663   5.149   4.101   5.091  0.8182  0.5182  0.8627
  137LEU     CA 1664   5.174   4.175   4.908  0.5527 -0.0144  0.1779
  137LEU     HA 1665   5.165   4.106   4.825  2.7634  1.0945 -1.0769
  137LEU     CB 1666   5.037   4.230   4.952  0.5353  0.2530 -0.2079
  137LEU    HB1 1667   5.043   4.276   5.052  0.0803  0.2690 -0.1868
  137LEU    HB2 1668   4.963   4.147   4.962  0.8158 -0.0511 -0.5829
  137LEU     CG 1669   4.963   4.330   4.862 -0.0789  0.0904  0.1117
  137LEU     HG 1670   5.026   4.422   4.854 -0.5436  0.4696  0.6858
  137LEU    CD1 1671   4.933   4.273   4.723 -0.0213 -0.0021  0.1375
  137LEU   HD11 1672   4.861   4.189   4.736  0.3530 -0.3809 -0.2096
  137LEU   HD12 1673   5.020   4.228   4.669 -0.7490  0.1418 -1.1913
  137LEU   HD13 1674   4.888   4.353   4.660  2.0852  1.7292  0.7160
  137LEU    CD2 1675   4.831   4.377   4.926  0.1988  0.1899  0.6242
  137LEU   HD21 1676   4.781   4.440   4.849 -3.5618 -1.8554  1.1250
  137LEU   HD22 1677   4.829   4.435   5.020  1.9091 -1.6759  1.8771
  137LEU   HD23 1678   4.764   4.290   4.941 -0.5081  1.0317  2.6035
  137LEU      C 1679   5.254   4.291   4.859 -0.1785  0.3880 -0.0800
  137LEU      O 1680   5.278   4.316   4.741  0.4990 -0.1666 -0.0721
  138SER      N 1681   5.306   4.367   4.957  0.4675  0.1412 -0.2242
  138SER     HN 1682   5.284   4.345   5.052 -0.3308  1.5622 -0.0468
  138SER     CA 1683   5.399   4.473   4.935  0.5779  0.1396  0.2306
  138SER     HA 1684   5.344   4.535   4.866  0.6267  0.5358  0.5433
  138SER     CB 1685   5.427   4.563   5.057 -0.2814  0.3479  0.2763
  138SER    HB1 1686   5.335   4.599   5.107 -1.3278 -3.1332  1.1290
  138SER    HB2 1687   5.483   4.655   5.029  0.9239 -0.3878  0.2030
  138SER     OG 1688   5.502   4.500   5.159 -0.0396  0.3145  0.0779
  138SER    HG1 1689   5.461   4.417   5.186  0.4787 -0.5383 -1.6048
  138SER      C 1690   5.523   4.425   4.868  0.0262 -0.2600 -0.5119
  138SER      O 1691   5.568   4.487   4.772  0.1641 -0.1142 -0.3536
  139VAL      N 1692   5.579   4.312   4.914  0.6178  0.0925 -0.3611
  139VAL     HN 1693   5.534   4.259   4.985 -0.4979 -0.3193 -1.3555
  139VAL     CA 1694   5.689   4.254   4.844  0.8296  0.0295  0.0191
  139VAL     HA 1695   5.761   4.334   4.840 -0.6732  1.4209 -0.0464
  139VAL     CB 1696   5.745   4.139   4.923 -0.2313 -0.6290 -0.1739
  139VAL     HB 1697   5.663   4.075   4.961 -0.0037 -0.2391  1.0173
  139VAL    CG1 1698   5.848   4.049   4.854  0.2258 -0.0354 -0.2738
  139VAL   HG11 1699   5.916   4.107   4.789 -1.4629  1.4737 -0.7656
  139VAL   HG12 1700   5.804   3.979   4.780 -0.7757 -0.5788  0.7916
  139VAL   HG13 1701   5.901   3.996   4.937  2.4189  1.1950 -0.8042
  139VAL    CG2 1702   5.811   4.188   5.053 -0.5541 -0.1112 -0.2013
  139VAL   HG21 1703   5.839   4.111   5.127  1.0468  0.0384 -0.6140
  139VAL   HG22 1704   5.746   4.261   5.105  1.3952  0.2662  1.8527
  139VAL   HG23 1705   5.907   4.239   5.030  1.3671 -2.9375  1.0769
  139VAL      C 1706   5.664   4.211   4.703  0.3542 -0.0728  0.1327
  139VAL      O 1707   5.738   4.240   4.609  0.0001  0.3595 -0.0084
  140GLU      N 1708   5.549   4.149   4.671  0.3133  0.1529 -0.1606
  140GLU     HN 1709   5.489   4.118   4.744 -1.5487  0.5960 -1.4434
  140GLU     CA 1710   5.509   4.117   4.538  0.1752 -0.1011 -0.0585
  140GLU     HA 1711   5.576   4.054   4.482  0.5773  1.0098 -0.8633
  140GLU     CB 1712   5.368   4.056   4.556  0.2163 -0.1738  0.0135
  140GLU    HB1 1713   5.300   4.133   4.598  1.1245  1.2258 -0.9916
  140GLU    HB2 1714   5.380   3.976   4.632  1.3295  1.6033  1.8209
  140GLU     CG 1715   5.307   3.986   4.435  0.3082 -0.2447  0.0076
  140GLU    HG1 1716   5.217   3.926   4.459  2.1762 -3.1714  0.2497
  140GLU    HG2 1717   5.386   3.922   4.390  1.9856  1.2768  0.6676
  140GLU     CD 1718   5.256   4.085   4.331  0.7437  0.0458  0.0695
  140GLU    OE1 1719   5.175   4.176   4.364  0.2933 -0.2305 -0.2688
  140GLU    OE2 1720   5.301   4.066   4.215  1.0298 -0.2639  0.2287
  140GLU      C 1721   5.494   4.238   4.453 -0.5675 -0.1538 -0.0121
  140GLU      O 1722   5.553   4.241   4.345  0.5262  0.0735  0.5834
  141ARG      N 1723   5.430   4.345   4.504 -0.2395 -0.1145  0.3170
  141ARG     HN 1724   5.373   4.347   4.586 -0.1328  0.3149  0.3810
  141ARG     CA 1725   5.422   4.468   4.431  0.3152 -0.6461 -0.6606
  141ARG     HA 1726   5.384   4.441   4.334  1.7954 -1.0647 -1.1597
  141ARG     CB 1727   5.330   4.559   4.514  1.1263 -0.0842 -0.3692
  141ARG    HB1 1728   5.347   4.661   4.471  1.5691  0.4716  1.0527
  141ARG    HB2 1729   5.356   4.551   4.622  1.0576  0.0033 -0.3454
  141ARG     CG 1730   5.182   4.523   4.499  1.2697 -0.7315 -0.2477
  141ARG    HG1 1731   5.131   4.596   4.566  1.9724 -0.3110 -0.1570
  141ARG    HG2 1732   5.164   4.423   4.544 -2.0968 -0.3001 -0.4318
  141ARG     CD 1733   5.124   4.544   4.359  0.3837 -0.1239  0.1994
  141ARG    HD1 1734   5.174   4.635   4.320  2.0020  0.0845  2.5169
  141ARG    HD2 1735   5.015   4.555   4.372  0.4014  1.9283 -0.9935
  141ARG     NE 1736   5.139   4.433   4.261 -0.4767 -0.0932  0.0274
  141ARG     HE 1737   5.157   4.340   4.294 -1.0009 -0.8990 -1.8332
  141ARG     CZ 1738   5.138   4.443   4.125  0.6222  0.4501  0.0390
  141ARG    NH1 1739   5.085   4.547   4.054 -0.5028 -0.0677  0.0971
  141ARG   HH11 1740   5.040   4.614   4.113 -0.0425 -1.1597  1.7503
  141ARG   HH12 1741   5.087   4.535   3.955  2.2567 -2.8470  0.3394
  141ARG    NH2 1742   5.176   4.324   4.069  1.2987  0.6687  0.0382
  141ARG   HH21 1743   5.198   4.246   4.127  1.7524  0.6007 -0.2200
  141ARG   HH22 1744   5.149   4.315   3.973  0.0950  1.5392  0.2754
  141ARG      C 1745   5.552   4.529   4.392 -0.0798  0.6093 -0.0698
  141ARG      O 1746   5.578   4.578   4.282  0.1963 -0.2207 -0.3878
  142TYR      N 1747   5.645   4.526   4.489 -0.4211  0.3794  0.2533
  142TYR     HN 1748   5.610   4.496   4.577 -1.0347  0.5803  0.0777
  142TYR     CA 1749   5.778   4.579   4.481 -0.1190 -0.3714  0.1691
  142TYR     HA 1750   5.770   4.685   4.460  2.5155 -0.5963 -2.7409
  142TYR     CB 1751   5.849   4.558   4.616 -0.0398 -0.6556  0.0855
  142TYR    HB1 1752   5.832   4.454   4.648 -0.5707 -1.0263 -1.3078
  142TYR    HB2 1753   5.791   4.617   4.691 -1.5884 -1.1856 -0.6378
  142TYR     CG 1754   5.992   4.600   4.621 -0.2876  0.2866 -0.2923
  142TYR    CD1 1755   6.037   4.724   4.583  0.3000  0.1026 -0.1960
  142TYR    HD1 1756   5.962   4.795   4.554 -0.8489  0.5538  3.3983
  142TYR    CE1 1757   6.171   4.755   4.590  0.3855 -0.2479 -0.2398
  142TYR    HE1 1758   6.200   4.857   4.572 -1.2318  0.1384 -0.8399
  142TYR     CZ 1759   6.258   4.658   4.634  0.1784 -0.2406  0.1877
  142TYR     OH 1760   6.396   4.687   4.647  0.2358 -0.4767  0.1013
  142TYR     HH 1761   6.406   4.760   4.586  1.6369 -1.1388 -0.5257
  142TYR    CD2 1762   6.083   4.507   4.667 -0.1458  0.2616 -0.6293
  142TYR    HD2 1763   6.052   4.406   4.689 -1.7847  0.4417 -1.8608
  142TYR    CE2 1764   6.217   4.535   4.678 -0.1614 -0.0476  0.4155
  142TYR    HE2 1765   6.284   4.451   4.691 -0.7302 -0.7292 -0.8267
  142TYR      C 1766   5.854   4.503   4.378 -0.5890  0.1642 -0.5890
  142TYR      O 1767   5.924   4.561   4.295 -0.2998  0.7533  0.0620
  143PHE      N 1768   5.842   4.369   4.373  0.0698  0.0829 -0.1608
  143PHE     HN 1769   5.794   4.336   4.454  0.3203  0.8674  0.3139
  143PHE     CA 1770   5.902   4.297   4.265  0.6498 -0.1177  0.2905
  143PHE     HA 1771   6.002   4.338   4.264 -0.4905  2.9555 -1.4987
  143PHE     CB 1772   5.921   4.149   4.301  0.2435 -0.3315 -0.3660
  143PHE    HB1 1773   5.820   4.102   4.305 -0.3336  0.7112 -1.9421
  143PHE    HB2 1774   5.962   4.130   4.402 -1.9994 -5.9065 -0.1347
  143PHE     CG 1775   5.998   4.064   4.206  0.5911 -0.5557  0.1127
  143PHE    CD1 1776   6.135   4.054   4.214  0.6812  0.5532  0.0864
  143PHE    HD1 1777   6.187   4.109   4.290 -1.3702 -2.3090  3.9706
  143PHE    CE1 1778   6.206   3.971   4.130  0.0842 -0.0735  0.1828
  143PHE    HE1 1779   6.313   3.958   4.140  0.2543  0.2178 -1.0453
  143PHE     CZ 1780   6.135   3.897   4.038 -0.1573 -0.3012  0.5497
  143PHE     HZ 1781   6.194   3.831   3.976  0.6686  1.5080 -0.6790
  143PHE    CD2 1782   5.931   3.992   4.109 -0.2776  0.7416 -0.2816
  143PHE    HD2 1783   5.824   4.003   4.110 -0.3064  0.4683 -0.3403
  143PHE    CE2 1784   6.000   3.913   4.020 -0.1209 -0.0397  0.5056
  143PHE    HE2 1785   5.952   3.860   3.939 -0.2760  0.2947  0.3724
  143PHE      C 1786   5.846   4.321   4.129  0.2361 -0.6761  0.3595
  143PHE      O 1787   5.924   4.346   4.036 -0.3750  0.8156  0.2265
  144ALA      N 1788   5.714   4.340   4.116  0.4143 -0.0870 -0.7067
  144ALA     HN 1789   5.656   4.324   4.196 -0.1859  0.4917 -1.0173
  144ALA     CA 1790   5.646   4.366   3.993  0.7989 -1.0819 -1.1405
  144ALA     HA 1791   5.691   4.290   3.930  0.7759 -0.0498 -2.4646
  144ALA     CB 1792   5.493   4.352   3.996  0.7149  0.0237  0.3514
  144ALA    HB1 1793   5.455   4.366   3.893 -0.2086  0.4053  0.7320
  144ALA    HB2 1794   5.441   4.420   4.067  0.3507  0.6707 -0.5232
  144ALA    HB3 1795   5.468   4.248   4.025  0.5345  0.3939  1.5983
  144ALA      C 1796   5.687   4.499   3.939  0.4174 -0.4238  0.1552
  144ALA      O 1797   5.721   4.513   3.822  0.4992 -0.2356  0.2009
  145ILE      N 1798   5.685   4.606   4.019 -0.0758 -0.0058 -0.4145
  145ILE     HN 1799   5.653   4.596   4.113  0.3391 -1.3903 -0.4087
  145ILE     CA 1800   5.717   4.738   3.973  0.2176  0.0747  0.0177
  145ILE     HA 1801   5.665   4.748   3.879  0.7011 -1.4247 -0.4456
  145ILE     CB 1802   5.647   4.842   4.055 -0.3907 -0.5118  0.2603
  145ILE     HB 1803   5.643   4.807   4.160  1.4253  0.4888  0.7309
  145ILE    CG2 1804   5.723   4.976   4.046 -0.7850 -0.3685 -1.1280
  145ILE   HG21 1805   5.673   5.053   4.108  0.3361  1.0486 -1.9283
  145ILE   HG22 1806   5.723   5.015   3.942  1.1431  0.5777 -0.8191
  145ILE   HG23 1807   5.831   4.969   4.070 -0.9196 -2.5419 -0.9913
  145ILE    CG1 1808   5.500   4.868   4.020 -0.2963  0.2582  0.4115
  145ILE   HG11 1809   5.489   4.913   3.919 -0.6393  1.5200  0.9906
  145ILE   HG12 1810   5.462   4.948   4.088  0.4771  3.4416 -2.6019
  145ILE     CD 1811   5.417   4.740   4.010  0.3831 -0.1626  0.1311
  145ILE    HD1 1812   5.310   4.764   3.997  0.0412 -0.8336  1.5688
  145ILE    HD2 1813   5.424   4.675   4.100 -0.8700 -0.6932 -0.1350
  145ILE    HD3 1814   5.447   4.666   3.933  1.4468 -0.0504  0.4194
  145ILE      C 1815   5.862   4.757   3.944  0.2819  0.2614  0.4535
  145ILE      O 1816   5.900   4.833   3.855  0.7598 -0.5809 -0.0752
  146CYS      N 1817   5.957   4.681   4.002  0.4368  0.2056  0.1302
  146CYS     HN 1818   5.920   4.622   4.074  2.4243  0.0463  1.0758
  146CYS     CA 1819   6.096   4.711   4.000  0.4655  0.0933  0.4013
  146CYS     HA 1820   6.111   4.806   3.950  2.5890 -0.8289 -0.8853
  146CYS     CB 1821   6.163   4.710   4.139  0.2337 -0.2589  0.5112
  146CYS    HB1 1822   6.274   4.720   4.136  0.2140 -0.2476 -1.8886
  146CYS    HB2 1823   6.168   4.604   4.173 -1.0597 -0.3169  0.5597
  146CYS     SG 1824   6.074   4.816   4.257  0.4181  0.2051  0.2367
  146CYS    HG1 1825   6.001   4.735   4.332  1.3706 -0.8518  0.0603
  146CYS      C 1826   6.166   4.623   3.902 -0.2957 -0.5472  0.4244
  146CYS      O 1827   6.284   4.641   3.872 -0.5179 -0.3647 -0.3420
  147PHE      N 1828   6.105   4.518   3.844  0.1252 -0.6354  0.1372
  147PHE     HN 1829   6.012   4.516   3.881  0.8471  0.4456  2.1734
  147PHE     CA 1830   6.162   4.419   3.759  0.1280 -0.0839 -0.5104
  147PHE     HA 1831   6.253   4.456   3.715  0.5545 -2.6524 -1.9681
  147PHE     CB 1832   6.212   4.293   3.833 -0.0077  0.0202 -0.2415
  147PHE    HB1 1833   6.240   4.213   3.762  2.2318  2.0875 -1.8657
  147PHE    HB2 1834   6.135   4.243   3.895 -0.6572 -0.8623 -1.6878
  147PHE     CG 1835   6.330   4.332   3.914 -0.1405  0.1802 -0.1241
  147PHE    CD1 1836   6.327   4.356   4.050 -0.4525  0.2224 -0.1380
  147PHE    HD1 1837   6.233   4.343   4.101 -1.1477 -0.5546 -1.5368
  147PHE    CE1 1838   6.434   4.406   4.120 -0.3738 -0.2663  0.0937
  147PHE    HE1 1839   6.419   4.432   4.224 -0.8170  0.8660 -0.2388
  147PHE     CZ 1840   6.552   4.425   4.052 -0.2631 -0.2011  0.3055
  147PHE     HZ 1841   6.633   4.473   4.106 -1.4230  2.4275 -0.1095
  147PHE    CD2 1842   6.451   4.347   3.851 -0.0459  0.4597  0.1215
  147PHE    HD2 1843   6.453   4.330   3.744 -0.7392 -0.1512  0.1995
  147PHE    CE2 1844   6.559   4.401   3.917  0.0526  0.0838  0.2693
  147PHE    HE2 1845   6.646   4.411   3.854 -0.6574  0.2905 -0.6981
  147PHE      C 1846   6.062   4.375   3.658 -0.1675 -0.3321 -0.1133
  147PHE      O 1847   5.945   4.359   3.694 -0.2883  0.1392 -0.2850
  148PRO      N 1848   6.101   4.344   3.538 -0.3671  0.7791 -0.4795
  148PRO     CD 1849   6.230   4.381   3.482 -0.1376  0.4693 -0.1565
  148PRO    HD1 1850   6.311   4.318   3.524  1.6261  0.8307 -2.7664
  148PRO    HD2 1851   6.252   4.487   3.508 -1.6126  0.7153  0.2154
  148PRO     CA 1852   6.006   4.312   3.435 -0.0684  0.0074 -0.5250
  148PRO     HA 1853   5.903   4.342   3.448  0.5117  3.1976 -2.2730
  148PRO     CB 1854   6.064   4.374   3.309 -0.2301  0.0437 -0.5824
  148PRO    HB1 1855   6.046   4.484   3.304  2.5294  0.6637  0.9342
  148PRO    HB2 1856   6.035   4.328   3.212  1.4557  0.2247 -1.2106
  148PRO     CG 1857   6.216   4.371   3.329 -0.3037 -0.4002 -0.0912
  148PRO    HG1 1858   6.257   4.276   3.288 -2.9339 -0.6035 -2.5157
  148PRO    HG2 1859   6.273   4.449   3.274  1.5816 -0.5440  1.5175
  148PRO      C 1860   6.003   4.165   3.415 -0.5398 -0.0604  0.0246
  148PRO      O 1861   6.000   4.120   3.301  0.1719  0.0840 -0.0551
  149LEU      N 1862   6.012   4.088   3.525  0.1394  0.8581  0.6257
  149LEU     HN 1863   6.018   4.128   3.616  0.0880  1.3666  0.4060
  149LEU     CA 1864   6.022   3.947   3.545  0.5802  0.9047  0.7371
  149LEU     HA 1865   6.020   3.900   3.448  0.4259  2.9350 -0.2851
  149LEU     CB 1866   6.150   3.909   3.622  0.5084 -0.6189  0.1340
  149LEU    HB1 1867   6.176   3.801   3.613  1.0237 -0.6912  2.1681
  149LEU    HB2 1868   6.141   3.925   3.731  0.1279  2.0875 -0.2478
  149LEU     CG 1869   6.283   3.980   3.590  0.3077 -0.3619 -0.1290
  149LEU     HG 1870   6.274   4.090   3.585  1.4175 -0.1196  2.2417
  149LEU    CD1 1871   6.382   3.942   3.700  0.5988 -0.1461 -0.3153
  149LEU   HD11 1872   6.478   3.993   3.679  0.9059 -0.5499  0.0640
  149LEU   HD12 1873   6.406   3.834   3.687  0.3764 -0.1229 -0.9474
  149LEU   HD13 1874   6.350   3.970   3.803  0.3250 -2.8891  0.4461
  149LEU    CD2 1875   6.333   3.926   3.454  0.4528  0.1338 -0.2727
  149LEU   HD21 1876   6.351   3.817   3.456 -1.5310 -0.2589 -1.2950
  149LEU   HD22 1877   6.428   3.968   3.414 -0.5751  1.2347 -1.6774
  149LEU   HD23 1878   6.258   3.929   3.372 -1.1147 -3.2294  0.8805
  149LEU      C 1879   5.908   3.895   3.626  0.1271  0.1826 -0.3405
  149LEU      O 1880   5.922   3.795   3.697 -0.1695  0.5973  0.3115
  150ARG      N 1881   5.785   3.948   3.625  0.0716  0.0841  0.5887
  150ARG     HN 1882   5.770   4.022   3.560  2.9798 -0.2386 -0.6065
  150ARG     CA 1883   5.692   3.925   3.732  0.2410  0.0868  0.7381
  150ARG     HA 1884   5.739   3.923   3.829 -0.2642 -0.8995  0.9781
  150ARG     CB 1885   5.586   4.036   3.726  0.2352  0.0450 -0.1285
  150ARG    HB1 1886   5.648   4.128   3.732 -0.6622  0.6908 -0.4857
  150ARG    HB2 1887   5.520   4.017   3.813  0.2664  0.9885  0.1171
  150ARG     CG 1888   5.501   4.048   3.599 -0.4350  0.1922  0.3307
  150ARG    HG1 1889   5.463   3.944   3.594  1.8935 -1.0602  4.3728
  150ARG    HG2 1890   5.564   4.059   3.509 -1.9405 -1.2529 -0.9587
  150ARG     CD 1891   5.392   4.156   3.606 -0.3943  0.2015  0.8800
  150ARG    HD1 1892   5.452   4.250   3.607  2.5519 -1.5642  0.9418
  150ARG    HD2 1893   5.326   4.150   3.695 -1.6109 -2.8170 -0.1009
  150ARG     NE 1894   5.317   4.138   3.478  0.3655  0.0445  0.4489
  150ARG     HE 1895   5.334   4.180   3.389 -1.7728 -0.7061 -0.3839
  150ARG     CZ 1896   5.208   4.058   3.462  0.1132  0.4648  0.0612
  150ARG    NH1 1897   5.153   3.983   3.562 -0.4185  0.8404  0.0538
  150ARG   HH11 1898   5.170   4.011   3.657  0.2280  3.1855 -0.6727
  150ARG   HH12 1899   5.067   3.940   3.537  0.7418 -1.1365 -0.7531
  150ARG    NH2 1900   5.146   4.049   3.340 -0.6344  0.4474  0.4355
  150ARG   HH21 1901   5.196   4.095   3.267  0.2632 -0.9637  0.1091
  150ARG   HH22 1902   5.062   3.996   3.332  0.4038 -1.2427  0.1435
  150ARG      C 1903   5.617   3.797   3.715  0.1188  0.2527 -0.0327
  150ARG      O 1904   5.555   3.745   3.808  0.3288 -0.1208 -0.1003
  151ALA      N 1905   5.620   3.737   3.595 -0.1675  0.2031 -0.0154
  151ALA     HN 1906   5.651   3.784   3.512  0.0031 -2.4411 -1.5480
  151ALA     CA 1907   5.552   3.612   3.581 -0.2006  0.1276  0.7637
  151ALA     HA 1908   5.493   3.593   3.669  1.7344  1.8683  2.5442
  151ALA     CB 1909   5.474   3.615   3.448  0.0940  0.5098  0.5962
  151ALA    HB1 1910   5.541   3.635   3.362 -1.7436 -2.0740 -1.6318
  151ALA    HB2 1911   5.402   3.700   3.449  0.0362  0.4707  2.1391
  151ALA    HB3 1912   5.409   3.528   3.427  1.7837 -0.7111  0.2507
  151ALA      C 1913   5.646   3.497   3.593 -0.1821  0.0836  0.2180
  151ALA      O 1914   5.622   3.385   3.548 -0.2191  0.0371  0.3558
  152LYS      N 1915   5.759   3.515   3.664 -0.0035 -0.7852  0.1651
  152LYS     HN 1916   5.779   3.606   3.699  0.9039 -0.7530 -0.4125
  152LYS     CA 1917   5.848   3.407   3.691  0.3649 -0.6283 -0.4087
  152LYS     HA 1918   5.826   3.316   3.638  0.2102  0.0842 -1.6014
  152LYS     CB 1919   5.994   3.439   3.653 -0.0419  0.8709 -0.7682
  152LYS    HB1 1920   6.069   3.370   3.697 -0.8301  0.1270 -0.5719
  152LYS    HB2 1921   6.012   3.543   3.687 -0.8984  1.0242 -0.7636
  152LYS     CG 1922   6.017   3.431   3.502  0.9640  0.3525 -0.5934
  152LYS    HG1 1923   6.115   3.483   3.490  0.6928  1.5973  2.0022
  152LYS    HG2 1924   5.940   3.496   3.455  0.5351  2.6960  2.9416
  152LYS     CD 1925   6.021   3.292   3.438  0.3857  0.2122 -0.3281
  152LYS    HD1 1926   5.920   3.247   3.445 -0.3766  1.2880 -2.9784
  152LYS    HD2 1927   6.096   3.230   3.492 -0.0342  0.7193  0.8578
  152LYS     CE 1928   6.026   3.291   3.285  0.0998  0.2533 -0.3381
  152LYS    HE1 1929   5.953   3.360   3.236  0.6072 -0.1903 -1.7661
  152LYS    HE2 1930   6.016   3.191   3.239  1.5200 -0.9666  1.8144
  152LYS     NZ 1931   6.160   3.343   3.247  0.3723  0.0832  0.3822
  152LYS    HZ1 1932   6.175   3.436   3.290 -1.4414  1.3889 -1.5980
  152LYS    HZ2 1933   6.160   3.358   3.145  0.9306 -0.1126  0.3505
  152LYS    HZ3 1934   6.241   3.287   3.279 -1.2113 -1.5171  1.8779
  152LYS      C 1935   5.848   3.372   3.836 -0.1224  0.3832 -0.1567
  152LYS      O 1936   5.917   3.277   3.873  0.3193  0.5132 -0.6295
  153VAL      N 1937   5.761   3.441   3.913 -0.3186 -0.4694  0.3997
  153VAL     HN 1938   5.704   3.513   3.875 -0.7214 -0.4617  1.0114
  153VAL     CA 1939   5.739   3.407   4.050  0.1408  0.0106  0.5985
  153VAL     HA 1940   5.798   3.322   4.082 -0.0105 -0.1229  0.5248
  153VAL     CB 1941   5.777   3.517   4.144 -0.2778  0.3211  0.4070
  153VAL     HB 1942   5.720   3.605   4.106 -0.9051 -0.1260  0.2931
  153VAL    CG1 1943   5.740   3.477   4.288 -0.6824 -0.4263  0.1038
  153VAL   HG11 1944   5.765   3.571   4.343 -1.7986  0.9524 -1.6263
  153VAL   HG12 1945   5.815   3.401   4.320  0.3534  0.5785  0.1660
  153VAL   HG13 1946   5.637   3.441   4.308 -2.2831  4.0803  1.1179
  153VAL    CG2 1947   5.927   3.544   4.129 -0.4377  0.5228 -0.9547
  153VAL   HG21 1948   5.989   3.461   4.171 -0.4985  0.7256 -0.4517
  153VAL   HG22 1949   5.960   3.635   4.184 -1.5569  0.4588 -0.1495
  153VAL   HG23 1950   5.956   3.551   4.022  4.9113  1.1331  0.2067
  153VAL      C 1951   5.602   3.351   4.066  0.1000 -0.1634 -0.3119
  153VAL      O 1952   5.582   3.230   4.082 -0.2311 -0.0466  0.1846
  154VAL      N 1953   5.500   3.438   4.060 -0.1941 -0.4206  0.7500
  154VAL     HN 1954   5.515   3.537   4.057  0.0105 -0.4719 -0.1281
  154VAL     CA 1955   5.363   3.399   4.050 -0.3151  0.1684  0.0266
  154VAL     HA 1956   5.350   3.299   4.087 -0.9959  0.1863 -0.1565
  154VAL     CB 1957   5.272   3.492   4.124 -0.3165  0.1228  0.0815
  154VAL     HB 1958   5.287   3.594   4.083  2.9562  0.9911  2.9148
  154VAL    CG1 1959   5.122   3.460   4.107 -0.2602  0.0006 -0.1831
  154VAL   HG11 1960   5.057   3.523   4.171 -1.5982 -0.3931 -1.1177
  154VAL   HG12 1961   5.106   3.354   4.138 -0.7083  0.1553  0.1232
  154VAL   HG13 1962   5.094   3.454   4.000 -1.1314 -0.5115  0.0682
  154VAL    CG2 1963   5.306   3.498   4.274 -0.1529 -0.4550  0.0688
  154VAL   HG21 1964   5.258   3.586   4.321  2.3363  0.9359  0.1970
  154VAL   HG22 1965   5.413   3.512   4.302 -0.5387  0.1047  1.3281
  154VAL   HG23 1966   5.276   3.405   4.327  3.7690 -3.0361 -1.6960
  154VAL      C 1967   5.321   3.388   3.907 -0.1513  0.3270 -0.0346
  154VAL      O 1968   5.299   3.486   3.836  0.2464  0.0820 -0.5053
  155VAL      N 1969   5.309   3.262   3.862 -0.1487  0.2909  0.0649
  155VAL     HN 1970   5.347   3.185   3.912 -0.2300 -1.5221 -2.4335
  155VAL     CA 1971   5.261   3.217   3.735  0.1962 -0.2601  0.1254
  155VAL     HA 1972   5.281   3.296   3.664  0.2233  0.4660  0.9246
  155VAL     CB 1973   5.331   3.093   3.687  0.5376  0.0349 -0.1448
  155VAL     HB 1974   5.332   3.010   3.761 -0.2169  0.8837  0.8550
  155VAL    CG1 1975   5.283   3.045   3.549 -0.1342  0.3876 -0.0409
  155VAL   HG11 1976   5.174   3.036   3.531  0.1158 -3.2068 -0.5011
  155VAL   HG12 1977   5.324   2.944   3.529 -2.5328 -1.7166  4.3324
  155VAL   HG13 1978   5.332   3.114   3.477  1.7635  0.6504  1.4343
  155VAL    CG2 1979   5.480   3.129   3.675  0.7978 -0.9940 -0.0479
  155VAL   HG21 1980   5.487   3.226   3.622 -0.4583 -1.5812 -1.3627
  155VAL   HG22 1981   5.526   3.045   3.618  1.6815 -0.8501  0.4354
  155VAL   HG23 1982   5.530   3.134   3.774 -0.2647 -3.3371  0.7011
  155VAL      C 1983   5.116   3.189   3.760 -0.0151  0.3465 -0.3941
  155VAL      O 1984   5.027   3.239   3.692 -0.1952  0.5563 -0.0002
  156THR      N 1985   5.082   3.109   3.862 -0.4126  0.2237 -0.6223
  156THR     HN 1986   5.161   3.088   3.920  1.5240 -0.9095 -3.4195
  156THR     CA 1987   4.956   3.052   3.898 -0.1159 -0.2324 -0.2782
  156THR     HA 1988   4.883   3.084   3.824 -1.7664  0.0876  1.3906
  156THR     CB 1989   4.937   2.904   3.892  0.1695 -0.2567 -0.6144
  156THR     HB 1990   4.967   2.868   3.791  2.7122 -0.6464  0.2160
  156THR    OG1 1991   4.806   2.858   3.923  0.1410  0.4994  0.4416
  156THR    HG1 1992   4.763   2.847   3.837 -0.6526  0.3685  0.8505
  156THR    CG2 1993   5.037   2.849   3.995 -0.4822  0.2384  0.2913
  156THR   HG21 1994   5.140   2.886   3.977 -0.8443  1.5256  0.7744
  156THR   HG22 1995   5.040   2.738   4.000 -0.1152  0.1747 -1.1538
  156THR   HG23 1996   5.014   2.882   4.099 -0.1120  3.4277 -0.5368
  156THR      C 1997   4.905   3.110   4.025 -0.0818 -0.0356 -0.3526
  156THR      O 1998   4.986   3.139   4.113 -0.0249 -0.0328 -0.4070
  157LYS      N 1999   4.774   3.136   4.040 -0.0786 -0.1066 -0.1965
  157LYS     HN 2000   4.725   3.147   3.954 -2.5143  1.5791  1.2663
  157LYS     CA 2001   4.720   3.190   4.161 -0.3953 -0.4674 -0.1755
  157LYS     HA 2002   4.776   3.279   4.186  1.4311 -1.0316 -2.0004
  157LYS     CB 2003   4.571   3.227   4.146 -0.2815 -0.1174 -0.4482
  157LYS    HB1 2004   4.542   3.268   4.245 -0.0657 -0.0075 -0.4308
  157LYS    HB2 2005   4.506   3.140   4.120  0.3658 -0.8221  0.2448
  157LYS     CG 2006   4.545   3.341   4.047 -0.0425  0.2023 -0.1452
  157LYS    HG1 2007   4.443   3.374   4.076 -0.4612 -0.9667 -0.2137
  157LYS    HG2 2008   4.539   3.306   3.942  1.7930 -0.2629 -0.1347
  157LYS     CD 2009   4.637   3.462   4.052  0.4669 -0.1613 -0.6323
  157LYS    HD1 2010   4.734   3.433   4.005  0.1402 -1.3457 -0.5951
  157LYS    HD2 2011   4.658   3.499   4.155  2.5462  0.6274 -1.2842
  157LYS     CE 2012   4.573   3.572   3.968  0.1854  0.1272 -0.0458
  157LYS    HE1 2013   4.637   3.663   3.974 -0.6730  0.9352 -2.0837
  157LYS    HE2 2014   4.476   3.606   4.010 -0.9048 -0.9955 -1.5343
  157LYS     NZ 2015   4.552   3.543   3.824  1.0622 -0.2743 -0.0999
  157LYS    HZ1 2016   4.515   3.622   3.767 -1.8905 -0.3765  1.4546
  157LYS    HZ2 2017   4.466   3.484   3.822  0.1354  0.8891  1.9585
  157LYS    HZ3 2018   4.631   3.490   3.782  0.5597 -3.1306  2.2005
  157LYS      C 2019   4.730   3.090   4.272  0.7401 -0.0812  0.0800
  157LYS      O 2020   4.726   3.127   4.389 -0.1427  0.0539  0.0164
  158GLY      N 2021   4.760   2.963   4.241  0.4328 -0.2213  0.3570
  158GLY     HN 2022   4.744   2.932   4.148 -2.0741  2.2857 -0.1738
  158GLY     CA 2023   4.803   2.865   4.336  0.0698 -0.4007  0.3390
  158GLY    HA1 2024   4.826   2.778   4.277 -1.5067 -0.4681 -0.2258
  158GLY    HA2 2025   4.722   2.849   4.406 -0.6055 -3.4052 -0.9970
  158GLY      C 2026   4.919   2.900   4.423  0.1885 -0.2064  0.1003
  158GLY      O 2027   4.923   2.876   4.543 -0.5904 -0.3262  0.1081
  159ARG      N 2028   5.012   2.980   4.367 -0.0795 -0.0059 -0.0638
  159ARG     HN 2029   5.012   3.005   4.271  1.9438  1.7286  0.2997
  159ARG     CA 2030   5.120   3.038   4.440  0.0426 -0.4438  0.1092
  159ARG     HA 2031   5.153   2.946   4.486  0.9729 -0.9027 -1.4019
  159ARG     CB 2032   5.213   3.097   4.333 -0.1392  0.4428  0.4278
  159ARG    HB1 2033   5.156   3.180   4.286 -0.8967  1.0629  2.3707
  159ARG    HB2 2034   5.246   3.019   4.261 -0.7335  0.8743 -0.3357
  159ARG     CG 2035   5.349   3.141   4.388  0.1684 -0.0366  0.0568
  159ARG    HG1 2036   5.349   3.241   4.436  0.8019 -1.0643  2.3074
  159ARG    HG2 2037   5.407   3.171   4.298 -3.1571  3.0556 -1.2726
  159ARG     CD 2038   5.429   3.040   4.471 -0.4114 -0.2656  0.3403
  159ARG    HD1 2039   5.447   2.940   4.426 -1.1689 -0.8921  1.3838
  159ARG    HD2 2040   5.372   3.030   4.565 -0.5682 -0.0840  0.2654
  159ARG     NE 2041   5.554   3.110   4.510 -0.3642  0.2887 -0.7724
  159ARG     HE 2042   5.554   3.153   4.600 -0.1840 -1.6730  0.2217
  159ARG     CZ 2043   5.674   3.109   4.444  0.0295 -0.2571 -0.0515
  159ARG    NH1 2044   5.695   3.053   4.322  0.4262 -0.8680  0.2874
  159ARG   HH11 2045   5.621   3.011   4.268  0.3568 -1.1174  0.5703
  159ARG   HH12 2046   5.779   3.082   4.278 -1.0389  0.6204 -1.7458
  159ARG    NH2 2047   5.781   3.179   4.493  0.0086 -0.6474  0.5696
  159ARG   HH21 2048   5.784   3.217   4.585  0.6840  1.2876 -0.1949
  159ARG   HH22 2049   5.869   3.172   4.445 -0.9280  1.2587 -1.6092
  159ARG      C 2050   5.085   3.141   4.543  0.0043 -0.3678  0.0191
  159ARG      O 2051   5.150   3.151   4.647 -0.5477 -0.1402  0.3418
  160VAL      N 2052   4.985   3.224   4.509 -0.0997 -0.4256  0.1841
  160VAL     HN 2053   4.949   3.214   4.416  1.2189  0.3410 -0.4550
  160VAL     CA 2054   4.924   3.320   4.596  0.3082 -0.0576  0.0744
  160VAL     HA 2055   4.997   3.385   4.640 -1.1002  2.3091 -0.9051
  160VAL     CB 2056   4.834   3.410   4.517  0.1765 -0.4451 -0.2226
  160VAL     HB 2057   4.739   3.367   4.478 -0.3151 -1.2153  1.7201
  160VAL    CG1 2058   4.792   3.525   4.610 -0.2305 -0.5791 -0.2369
  160VAL   HG11 2059   4.734   3.593   4.544  2.9711  3.2515  0.4693
  160VAL   HG12 2060   4.881   3.573   4.656  0.4208 -1.3223 -0.7148
  160VAL   HG13 2061   4.733   3.496   4.700  1.3497  0.0922  1.0630
  160VAL    CG2 2062   4.900   3.460   4.387  1.1353 -0.1239  0.3794
  160VAL   HG21 2063   4.823   3.532   4.350  0.3425  0.1686  2.4352
  160VAL   HG22 2064   4.917   3.377   4.316  0.2731  0.0836 -0.0900
  160VAL   HG23 2065   4.991   3.518   4.412  1.3416 -0.2154 -0.1615
  160VAL      C 2066   4.854   3.258   4.712 -0.3391  0.4998 -0.0134
  160VAL      O 2067   4.860   3.298   4.828  0.1828 -0.2377  0.2198
  161LYS      N 2068   4.778   3.152   4.677 -0.0695  0.1311  0.5206
  161LYS     HN 2069   4.762   3.127   4.582  1.5546  1.0428 -0.0314
  161LYS     CA 2070   4.709   3.069   4.771  0.1431 -0.3601  0.2473
  161LYS     HA 2071   4.636   3.129   4.822 -0.1328  0.5427 -1.1394
  161LYS     CB 2072   4.633   2.952   4.707  0.2574 -0.1844 -0.2133
  161LYS    HB1 2073   4.589   2.883   4.783 -0.0107 -0.6769 -0.8000
  161LYS    HB2 2074   4.704   2.888   4.650  0.0388  1.3587 -2.3473
  161LYS     CG 2075   4.512   2.987   4.620  0.3748  0.0646 -0.2764
  161LYS    HG1 2076   4.548   3.011   4.518 -0.5235  1.0562 -0.3756
  161LYS    HG2 2077   4.472   3.080   4.665 -1.1004 -0.8018  0.2814
  161LYS     CD 2078   4.401   2.881   4.623  0.1322  0.3183 -0.2028
  161LYS    HD1 2079   4.361   2.851   4.722 -0.0244 -0.7416 -0.5685
  161LYS    HD2 2080   4.434   2.778   4.595 -1.3589 -0.5608  1.1300
  161LYS     CE 2081   4.293   2.937   4.530 -0.0252  0.4556  0.0646
  161LYS    HE1 2082   4.330   2.976   4.434 -3.2086  0.1996 -1.4009
  161LYS    HE2 2083   4.254   3.032   4.572  1.2065  1.1003 -0.2128
  161LYS     NZ 2084   4.187   2.835   4.511  0.1969  0.0569  0.8947
  161LYS    HZ1 2085   4.114   2.861   4.579 -0.1388  1.3820  0.0602
  161LYS    HZ2 2086   4.219   2.737   4.528  0.0091  0.0575  1.2611
  161LYS    HZ3 2087   4.135   2.842   4.421  0.9854  1.3405  0.5002
  161LYS      C 2088   4.800   3.006   4.871 -0.0899 -0.1308  0.6062
  161LYS      O 2089   4.765   2.988   4.987  0.1197 -0.4218  0.6244
  162LEU      N 2090   4.917   2.960   4.823 -0.4514 -0.5624  0.1194
  162LEU     HN 2091   4.935   2.951   4.726 -0.4187 -0.4098  0.1093
  162LEU     CA 2092   5.026   2.908   4.900 -0.0124  0.1628 -0.0000
  162LEU     HA 2093   5.000   2.821   4.959 -0.9161 -0.1371 -0.8190
  162LEU     CB 2094   5.133   2.855   4.803  0.1868  0.3904  0.0939
  162LEU    HB1 2095   5.176   2.923   4.726 -1.5223 -1.1600 -2.3788
  162LEU    HB2 2096   5.079   2.783   4.739  0.5120 -0.0278  0.2849
  162LEU     CG 2097   5.254   2.778   4.858 -0.1264  0.0716  0.3400
  162LEU     HG 2098   5.315   2.843   4.924  3.0569 -2.2105 -0.1124
  162LEU    CD1 2099   5.215   2.653   4.939  0.0011  0.1780  0.5649
  162LEU   HD11 2100   5.301   2.586   4.963 -0.2262 -0.3747 -0.1471
  162LEU   HD12 2101   5.139   2.588   4.891  0.8564 -0.0016 -0.6137
  162LEU   HD13 2102   5.167   2.690   5.032  2.3891  3.1239  0.8006
  162LEU    CD2 2103   5.351   2.739   4.745 -0.7295 -0.1692 -0.1059
  162LEU   HD21 2104   5.438   2.695   4.799  0.8568  2.3359 -0.4315
  162LEU   HD22 2105   5.399   2.828   4.697  1.4697 -1.8825 -1.2810
  162LEU   HD23 2106   5.301   2.667   4.678  1.7283 -0.9565 -1.2234
  162LEU      C 2107   5.082   2.996   5.007 -1.0890  0.6141  0.2093
  162LEU      O 2108   5.093   2.957   5.122 -0.1923 -0.9090 -0.3678
  163VAL      N 2109   5.111   3.125   4.980  0.8968  0.1619 -0.0064
  163VAL     HN 2110   5.098   3.155   4.886 -0.3048  0.8894  0.3645
  163VAL     CA 2111   5.151   3.232   5.065 -0.1308  0.4332  0.1524
  163VAL     HA 2112   5.230   3.185   5.121 -0.7953 -1.0500 -0.1220
  163VAL     CB 2113   5.181   3.358   4.989 -0.4341  0.0440 -0.6153
  163VAL     HB 2114   5.090   3.390   4.934  0.2979  0.4419 -1.6347
  163VAL    CG1 2115   5.223   3.478   5.075  0.4539 -0.2208 -0.6673
  163VAL   HG11 2116   5.250   3.563   5.010  1.4385 -0.8552 -1.1049
  163VAL   HG12 2117   5.318   3.452   5.125  0.4643  0.0600 -0.5390
  163VAL   HG13 2118   5.148   3.520   5.145 -0.1244  0.7550 -1.8359
  163VAL    CG2 2119   5.293   3.326   4.889  0.3183 -0.4006  0.3577
  163VAL   HG21 2120   5.311   3.416   4.826 -0.0874 -0.1009  0.6617
  163VAL   HG22 2121   5.259   3.237   4.833 -0.5561 -0.5792  1.1481
  163VAL   HG23 2122   5.385   3.317   4.951 -0.3389 -0.8244  1.3027
  163VAL      C 2123   5.051   3.257   5.172 -0.3335  0.2519  0.0061
  163VAL      O 2124   5.078   3.258   5.292 -0.0658  0.7375 -0.0565
  164ILE      N 2125   4.921   3.269   5.140 -0.3556  0.0088  0.0035
  164ILE     HN 2126   4.887   3.288   5.048 -1.9280 -0.4623  0.4453
  164ILE     CA 2127   4.811   3.290   5.229 -0.3917 -0.5085  0.0854
  164ILE     HA 2128   4.819   3.382   5.286 -2.6450  0.2391 -0.6682
  164ILE     CB 2129   4.680   3.314   5.160  0.0067  0.0688 -0.4835
  164ILE     HB 2130   4.670   3.239   5.079 -1.1982  0.7077 -0.9626
  164ILE    CG2 2131   4.560   3.312   5.256  0.6095 -0.1627  0.2686
  164ILE   HG21 2132   4.585   3.383   5.338 -0.2096  0.8212 -0.3225
  164ILE   HG22 2133   4.536   3.209   5.290 -1.6149  0.1179 -0.3224
  164ILE   HG23 2134   4.471   3.357   5.208 -0.7327  0.0567  2.7693
  164ILE    CG1 2135   4.686   3.451   5.089  0.7335  0.1512 -0.2689
  164ILE   HG11 2136   4.785   3.478   5.046  0.2576  3.2626  0.3972
  164ILE   HG12 2137   4.667   3.531   5.163  0.4262  1.0586 -1.3020
  164ILE     CD 2138   4.587   3.480   4.976  0.1306 -0.2228  0.1573
  164ILE    HD1 2139   4.483   3.468   5.013  0.2892 -0.9478  0.3992
  164ILE    HD2 2140   4.581   3.396   4.902  1.5072 -0.0777 -0.1465
  164ILE    HD3 2141   4.599   3.579   4.927 -2.1730 -0.5802 -1.2625
  164ILE      C 2142   4.794   3.176   5.323 -0.0190 -0.4018  0.2829
  164ILE      O 2143   4.779   3.188   5.444 -0.8727 -0.1962  0.1609
  165PHE      N 2144   4.808   3.051   5.276 -0.5138 -0.3064 -0.1240
  165PHE     HN 2145   4.833   3.024   5.183 -0.2220 -0.0415 -0.1243
  165PHE     CA 2146   4.811   2.937   5.362 -0.6832 -0.1684  0.0660
  165PHE     HA 2147   4.720   2.938   5.420 -0.4212 -2.0534  0.5896
  165PHE     CB 2148   4.792   2.816   5.268 -0.0529 -0.3985  0.2287
  165PHE    HB1 2149   4.869   2.832   5.189  0.2563  0.2508  0.6478
  165PHE    HB2 2150   4.696   2.823   5.213 -0.2066 -1.8408  0.2853
  165PHE     CG 2151   4.809   2.680   5.326 -0.2305 -0.1265  0.9301
  165PHE    CD1 2152   4.917   2.597   5.309 -0.4493 -0.1944 -0.1818
  165PHE    HD1 2153   4.989   2.626   5.234 -2.6114  0.0273 -2.3275
  165PHE    CE1 2154   4.935   2.483   5.384  0.3495  0.1482  0.1564
  165PHE    HE1 2155   5.019   2.418   5.363 -0.3944 -1.1510  1.0966
  165PHE     CZ 2156   4.839   2.449   5.476 -0.1994  0.4904 -0.2798
  165PHE     HZ 2157   4.855   2.363   5.540  0.1264 -1.2550 -2.5618
  165PHE    CD2 2158   4.714   2.651   5.422 -0.5972 -0.0663  0.5880
  165PHE    HD2 2159   4.623   2.709   5.431 -0.4186  0.1921  0.7363
  165PHE    CE2 2160   4.730   2.532   5.488 -0.2011  0.3024  1.1590
  165PHE    HE2 2161   4.661   2.511   5.568  0.1670 -0.2098  1.3460
  165PHE      C 2162   4.920   2.920   5.463 -0.4182  0.3182 -0.1361
  165PHE      O 2163   4.895   2.885   5.578 -0.0749 -0.3572 -0.2631
  166VAL      N 2164   5.042   2.959   5.422 -0.0210 -0.3578  0.3979
  166VAL     HN 2165   5.045   2.987   5.327 -2.0870 -1.4434 -0.0439
  166VAL     CA 2166   5.154   2.978   5.510  0.6636  0.6236 -0.6666
  166VAL     HA 2167   5.157   2.890   5.571  0.4650  1.7400  1.0089
  166VAL     CB 2168   5.284   2.986   5.436  0.9023  0.3121 -0.2799
  166VAL     HB 2169   5.281   3.075   5.370  1.1365  0.5074 -0.0326
  166VAL    CG1 2170   5.400   3.001   5.537 -0.0095  0.0474  0.8231
  166VAL   HG11 2171   5.498   2.994   5.486 -0.0049 -1.2439  0.9685
  166VAL   HG12 2172   5.391   2.919   5.612 -2.1972 -1.6948 -1.1845
  166VAL   HG13 2173   5.393   3.098   5.590  0.7349  1.0619 -0.8614
  166VAL    CG2 2174   5.304   2.854   5.360  0.2071  0.2412 -0.3387
  166VAL   HG21 2175   5.237   2.856   5.271  0.3089  1.3034 -0.4108
  166VAL   HG22 2176   5.269   2.765   5.417  0.4461 -0.2672 -0.9717
  166VAL   HG23 2177   5.412   2.844   5.336  0.2826  1.2332 -0.4657
  166VAL      C 2178   5.141   3.092   5.605  0.0827  0.0031  0.0074
  166VAL      O 2179   5.186   3.075   5.718  0.2073 -0.2927 -0.0843
  167ILE      N 2180   5.079   3.206   5.569 -0.5215 -0.3260 -0.0112
  167ILE     HN 2181   5.064   3.232   5.474 -0.1583  1.4193  0.3822
  167ILE     CA 2182   5.049   3.312   5.660  0.0111  0.0231 -0.2362
  167ILE     HA 2183   5.143   3.347   5.700 -1.5918  2.8056  1.4306
  167ILE     CB 2184   4.986   3.429   5.590  0.0241  0.1471 -0.0413
  167ILE     HB 2185   4.901   3.385   5.534  0.4218 -0.4913 -0.1535
  167ILE    CG2 2186   4.935   3.534   5.690 -0.3182  0.3248 -0.4020
  167ILE   HG21 2187   5.016   3.550   5.764  1.3829 -1.2304 -1.8555
  167ILE   HG22 2188   4.841   3.496   5.736 -0.2886 -0.4990 -0.9999
  167ILE   HG23 2189   4.913   3.628   5.636 -1.0020  0.6747  0.4576
  167ILE    CG1 2190   5.090   3.497   5.499 -0.1778  0.3282 -0.1362
  167ILE   HG11 2191   5.140   3.415   5.444 -0.4008  0.0224  0.1136
  167ILE   HG12 2192   5.162   3.555   5.561  0.2191 -0.4922  0.1871
  167ILE     CD 2193   5.030   3.588   5.392 -0.4135  0.3196 -0.0118
  167ILE    HD1 2194   4.993   3.525   5.309  0.5248 -1.0114  0.5388
  167ILE    HD2 2195   5.092   3.665   5.341  2.5791 -1.1705  1.1119
  167ILE    HD3 2196   4.956   3.653   5.443  1.0001  3.1598 -1.3591
  167ILE      C 2197   4.975   3.263   5.780  0.3595  0.0482 -0.0094
  167ILE      O 2198   5.008   3.291   5.895 -0.3420 -0.0432  0.2205
  168TRP      N 2199   4.864   3.191   5.756  0.3276 -0.0846  0.5372
  168TRP     HN 2200   4.837   3.175   5.662  0.2516 -1.2501  0.7408
  168TRP     CA 2201   4.775   3.129   5.850 -0.1142  0.1948  0.3052
  168TRP     HA 2202   4.739   3.200   5.922  0.1676  0.0457  0.5951
  168TRP     CB 2203   4.653   3.069   5.778  0.2831 -0.1064 -0.1204
  168TRP    HB1 2204   4.595   2.994   5.836 -0.9517  0.7488 -0.2048
  168TRP    HB2 2205   4.699   3.021   5.689  1.2427 -0.2803  0.4592
  168TRP     CG 2206   4.553   3.175   5.745 -0.7171 -0.9409  0.1920
  168TRP    CD1 2207   4.529   3.219   5.618  0.1200 -0.8214  0.0665
  168TRP    HD1 2208   4.558   3.177   5.523 -1.9142 -0.6365 -0.7018
  168TRP    NE1 2209   4.443   3.325   5.630  0.2942 -0.7180  0.4136
  168TRP    HE1 2210   4.400   3.362   5.550  0.6498  0.3177  0.6851
  168TRP    CE2 2211   4.419   3.357   5.761  0.1090  0.0036  0.2131
  168TRP    CD2 2212   4.498   3.270   5.836  0.1415 -0.1982 -0.0543
  168TRP    CE3 2213   4.507   3.284   5.971 -0.0407  0.2195 -0.0822
  168TRP    HE3 2214   4.571   3.227   6.036 -0.3392  0.6366  0.5786
  168TRP    CZ3 2215   4.423   3.376   6.029  0.2188  0.5737 -0.2641
  168TRP    HZ3 2216   4.419   3.378   6.137  2.2061  0.2200 -0.1461
  168TRP    CZ2 2217   4.348   3.458   5.817 -0.2211 -0.3022  0.3543
  168TRP    HZ2 2218   4.295   3.533   5.761  2.3116  0.4148 -1.2768
  168TRP    CH2 2219   4.347   3.463   5.955 -0.5804  0.3986  0.3313
  168TRP    HH2 2220   4.279   3.531   6.003 -2.7955 -1.9543  0.6901
  168TRP      C 2221   4.849   3.026   5.928  0.2193  0.1095 -0.1185
  168TRP      O 2222   4.846   3.028   6.051 -0.6491  0.0452 -0.1309
  169ALA      N 2223   4.932   2.942   5.864  0.0655 -0.2644  0.1695
  169ALA     HN 2224   4.923   2.927   5.766 -0.5254 -1.2572  0.3607
  169ALA     CA 2225   5.023   2.852   5.928  0.2562 -0.2717 -0.1077
  169ALA     HA 2226   4.964   2.783   5.986  0.3455 -1.5616 -1.4854
  169ALA     CB 2227   5.096   2.760   5.829  0.0741 -0.6594  0.1174
  169ALA    HB1 2228   5.030   2.705   5.758 -0.8467  0.1628  0.3180
  169ALA    HB2 2229   5.155   2.682   5.881 -1.6680 -0.4266  2.6280
  169ALA    HB3 2230   5.173   2.812   5.768 -0.9276 -0.1919 -0.7923
  169ALA      C 2231   5.122   2.916   6.020  0.1212 -0.2003 -0.0101
  169ALA      O 2232   5.137   2.866   6.131 -0.3653  0.0835  0.1868
  170VAL      N 2233   5.184   3.031   5.987 -0.2623 -0.0192 -0.1074
  170VAL     HN 2234   5.170   3.059   5.893 -0.1128  0.5468  0.0386
  170VAL     CA 2235   5.264   3.115   6.071 -0.3034  0.3502 -0.4366
  170VAL     HA 2236   5.332   3.051   6.126  0.0339 -0.6342 -1.9355
  170VAL     CB 2237   5.347   3.206   5.985  0.3056  0.0807 -0.1410
  170VAL     HB 2238   5.270   3.256   5.922  0.3836  0.6480  0.2069
  170VAL    CG1 2239   5.431   3.310   6.060 -0.3704  0.4969  0.0449
  170VAL   HG11 2240   5.365   3.367   6.130  1.0678  1.4377  0.6886
  170VAL   HG12 2241   5.480   3.379   5.989  0.8594 -1.6698 -1.3097
  170VAL   HG13 2242   5.496   3.251   6.128 -2.3850 -2.5305 -0.4635
  170VAL    CG2 2243   5.442   3.126   5.894 -0.2777 -0.4449 -0.3059
  170VAL   HG21 2244   5.403   3.050   5.824 -0.2404 -0.7557  0.0098
  170VAL   HG22 2245   5.518   3.077   5.958  0.9463  3.4266  1.5822
  170VAL   HG23 2246   5.492   3.194   5.822  0.9411 -0.3243  0.6195
  170VAL      C 2247   5.187   3.169   6.186 -0.2965 -0.0664 -0.2330
  170VAL      O 2248   5.244   3.173   6.295  0.0217 -0.3096 -0.3896
  171ALA      N 2249   5.065   3.224   6.168 -0.2676  0.0463 -0.0844
  171ALA     HN 2250   5.033   3.240   6.075  1.3786  0.9458 -0.5385
  171ALA     CA 2251   4.985   3.281   6.272  0.2878  0.1255  0.3014
  171ALA     HA 2252   5.041   3.361   6.318 -1.9045  1.4153  0.8521
  171ALA     CB 2253   4.864   3.342   6.201  0.4495 -0.0088 -0.0912
  171ALA    HB1 2254   4.894   3.413   6.121 -1.1307 -0.3556 -1.0383
  171ALA    HB2 2255   4.789   3.394   6.264  1.1897  1.9011 -0.7266
  171ALA    HB3 2256   4.802   3.261   6.157  0.8384  0.4307 -1.5165
  171ALA      C 2257   4.952   3.189   6.385 -0.1613  0.4193  0.4117
  171ALA      O 2258   4.977   3.223   6.500 -0.1990  0.3902  0.4285
  172PHE      N 2259   4.918   3.063   6.350  0.9113  0.1547  0.2604
  172PHE     HN 2260   4.880   3.057   6.258  0.2104 -0.0969  0.5569
  172PHE     CA 2261   4.893   2.957   6.443  0.4815  0.0733  0.0535
  172PHE     HA 2262   4.813   2.993   6.506 -0.4492  1.3286 -1.7654
  172PHE     CB 2263   4.841   2.837   6.362  0.3551 -0.1709  0.4966
  172PHE    HB1 2264   4.821   2.753   6.432  0.0115 -0.7421 -0.2761
  172PHE    HB2 2265   4.910   2.805   6.281 -0.6977 -1.8673  0.2156
  172PHE     CG 2266   4.707   2.859   6.300  0.5169 -0.3900  0.0675
  172PHE    CD1 2267   4.601   2.903   6.375  0.0244 -0.3105 -0.6674
  172PHE    HD1 2268   4.628   2.914   6.479  1.3841  1.1422 -1.1424
  172PHE    CE1 2269   4.478   2.932   6.320 -0.0388 -0.0657 -0.4000
  172PHE    HE1 2270   4.396   2.972   6.378 -2.2122 -3.7915 -0.6106
  172PHE     CZ 2271   4.455   2.914   6.186 -0.3771  0.5894 -0.4353
  172PHE     HZ 2272   4.356   2.924   6.144 -0.2301  0.1980 -0.8880
  172PHE    CD2 2273   4.680   2.840   6.167 -0.2886  0.3534  0.1159
  172PHE    HD2 2274   4.759   2.807   6.101  0.8470  1.2689  0.9838
  172PHE    CE2 2275   4.557   2.864   6.109 -0.0816  0.7629 -0.1536
  172PHE    HE2 2276   4.543   2.839   6.005  2.1837 -0.7200 -0.1747
  172PHE      C 2277   5.005   2.909   6.529 -0.0212 -0.7421  0.2581
  172PHE      O 2278   4.992   2.909   6.651 -0.5979  0.1215  0.2062
  173CYS      N 2279   5.121   2.890   6.464 -0.0375  0.0221 -0.0052
  173CYS     HN 2280   5.117   2.886   6.365 -0.8631 -2.9735  0.0517
  173CYS     CA 2281   5.243   2.884   6.538 -0.0350  0.4598  0.0294
  173CYS     HA 2282   5.237   2.804   6.611 -1.8038  1.2335  0.7633
  173CYS     CB 2283   5.360   2.855   6.443  0.1050  0.2337  0.2681
  173CYS    HB1 2284   5.457   2.869   6.497  0.9683 -0.8150 -0.9500
  173CYS    HB2 2285   5.363   2.924   6.356 -1.8147  0.7003  0.5370
  173CYS     SG 2286   5.344   2.689   6.371 -0.0702  0.4694 -0.2418
  173CYS    HG1 2287   5.333   2.630   6.489 -0.6557  0.4370 -0.3098
  173CYS      C 2288   5.277   3.005   6.618  0.3639  0.2779  0.1417
  173CYS      O 2289   5.316   2.988   6.733 -0.2063 -0.4507  0.2336
  174SER      N 2290   5.261   3.128   6.565  0.7196 -0.0808 -0.8193
  174SER     HN 2291   5.231   3.139   6.470  0.7032  1.6015 -0.6409
  174SER     CA 2292   5.298   3.245   6.638 -0.2150 -0.3521  0.1134
  174SER     HA 2293   5.402   3.232   6.660  0.3798 -0.2761 -2.3041
  174SER     CB 2294   5.310   3.370   6.549 -0.4700 -0.0914  0.4396
  174SER    HB1 2295   5.349   3.448   6.618  0.9597  0.3401 -0.7977
  174SER    HB2 2296   5.210   3.395   6.507 -0.1811 -1.6006 -1.2480
  174SER     OG 2297   5.402   3.346   6.443 -0.7773  0.6579 -0.0036
  174SER    HG1 2298   5.378   3.260   6.407 -0.4619  0.8841 -0.7938
  174SER      C 2299   5.224   3.273   6.764  0.0849 -0.0252  0.2181
  174SER      O 2300   5.284   3.325   6.857  0.2853 -0.2306  0.2034
  175ALA      N 2301   5.091   3.251   6.757  0.0047  0.5629 -0.2209
  175ALA     HN 2302   5.050   3.233   6.668 -2.1470  0.3388  0.7520
  175ALA     CA 2303   5.005   3.276   6.868 -0.3657 -0.5296 -0.2457
  175ALA     HA 2304   5.044   3.359   6.925 -2.3975  1.9764 -2.1763
  175ALA     CB 2305   4.866   3.308   6.808 -0.2170  0.8792  0.1233
  175ALA    HB1 2306   4.799   3.348   6.888 -2.1159  0.5680 -1.2570
  175ALA    HB2 2307   4.813   3.220   6.766  0.2841 -0.5596  2.2824
  175ALA    HB3 2308   4.877   3.387   6.731 -0.0946  1.0732  0.3337
  175ALA      C 2309   4.990   3.159   6.958  0.4275 -0.1983  0.3334
  175ALA      O 2310   4.929   3.172   7.064 -0.0362  0.2151  0.0188
  176GLY      N 2311   5.044   3.040   6.925 -0.2898 -0.3103 -0.4917
  176GLY     HN 2312   5.086   3.027   6.835 -0.5839 -0.3692 -0.6214
  176GLY     CA 2313   5.033   2.915   6.994 -0.5419 -0.0575 -0.0669
  176GLY    HA1 2314   5.095   2.840   6.946 -0.0700  0.0219  0.4166
  176GLY    HA2 2315   4.931   2.879   6.993  0.1228 -2.1942  1.3379
  176GLY      C 2316   5.073   2.913   7.137  0.2829 -0.5812 -0.2973
  176GLY      O 2317   5.019   2.833   7.213 -0.1039 -0.1394 -0.1017
  177PRO      N 2318   5.161   2.993   7.189 -0.3138 -0.0457 -0.1109
  177PRO     CD 2319   5.278   3.029   7.110 -0.1656  0.2544  0.2397
  177PRO    HD1 2320   5.253   3.123   7.057  0.7164 -0.9136 -2.4095
  177PRO    HD2 2321   5.304   2.943   7.045  1.4076  2.3564 -2.0712
  177PRO     CA 2322   5.175   3.003   7.331 -0.5002 -0.1468 -0.0851
  177PRO     HA 2323   5.208   2.913   7.380  0.4564 -1.4423 -2.9295
  177PRO     CB 2324   5.298   3.093   7.345 -0.2738 -0.4824  0.0855
  177PRO    HB1 2325   5.339   3.085   7.448 -0.0475 -0.2234  0.0164
  177PRO    HB2 2326   5.272   3.199   7.326  0.2063 -0.7739 -2.6896
  177PRO     CG 2327   5.380   3.051   7.222  0.0411  0.1904  0.0642
  177PRO    HG1 2328   5.448   3.135   7.196  0.7384  0.4539  2.4634
  177PRO    HG2 2329   5.446   2.965   7.245  0.0119 -0.1432 -1.0329
  177PRO      C 2330   5.072   3.072   7.414 -0.1612  0.0853  0.1478
  177PRO      O 2331   5.087   3.077   7.536 -0.3389  1.0786  0.1370
  178ILE      N 2332   4.962   3.118   7.351 -0.0188  0.0730 -0.1112
  178ILE     HN 2333   4.954   3.093   7.255  0.0016 -1.5873  0.2898
  178ILE     CA 2334   4.843   3.175   7.407 -0.3615 -0.5276 -0.2102
  178ILE     HA 2335   4.867   3.267   7.458 -3.5447  1.4566 -1.9483
  178ILE     CB 2336   4.742   3.234   7.314 -0.0768 -0.1736 -0.2995
  178ILE     HB 2337   4.723   3.168   7.227  2.8240 -0.2568 -0.9664
  178ILE    CG2 2338   4.604   3.259   7.377 -0.0337 -0.0522 -0.2513
  178ILE   HG21 2339   4.549   3.305   7.292  1.1236  0.2552 -0.8462
  178ILE   HG22 2340   4.605   3.313   7.474 -2.3304 -0.3748  0.0145
  178ILE   HG23 2341   4.553   3.162   7.396  3.2935 -1.6397  1.3720
  178ILE    CG1 2342   4.802   3.366   7.261  0.4247 -0.2442  0.0914
  178ILE   HG11 2343   4.759   3.389   7.161  1.1708 -1.0887 -0.4414
  178ILE   HG12 2344   4.904   3.348   7.223  0.4192  0.3798 -0.2235
  178ILE     CD 2345   4.795   3.487   7.353 -0.0185  0.2094 -0.5293
  178ILE    HD1 2346   4.839   3.579   7.310  1.3903  0.3649  1.1151
  178ILE    HD2 2347   4.842   3.478   7.454  0.5848  1.7636 -0.6347
  178ILE    HD3 2348   4.685   3.490   7.362 -0.5409 -4.3542 -2.6631
  178ILE      C 2349   4.787   3.085   7.511  0.2119 -0.1619  0.4245
  178ILE      O 2350   4.762   3.124   7.625 -0.5167  0.1373  0.1665
  179PHE      N 2351   4.770   2.955   7.480  0.4764 -0.0836 -0.0578
  179PHE     HN 2352   4.770   2.925   7.385  1.2275 -1.5607  0.3742
  179PHE     CA 2353   4.731   2.852   7.572 -0.4128  0.2024 -0.1107
  179PHE     HA 2354   4.630   2.874   7.603 -0.4834 -0.5152  0.1610
  179PHE     CB 2355   4.727   2.719   7.496  0.2256  0.0350  0.1486
  179PHE    HB1 2356   4.694   2.623   7.542 -0.4808 -0.7806 -1.9457
  179PHE    HB2 2357   4.827   2.699   7.452 -0.1052 -0.5114 -0.3696
  179PHE     CG 2358   4.641   2.728   7.375  0.1692 -0.4655  0.1499
  179PHE    CD1 2359   4.505   2.730   7.393  0.1821  0.4603  0.1633
  179PHE    HD1 2360   4.453   2.714   7.487 -0.3666  0.7007 -0.0947
  179PHE    CE1 2361   4.417   2.750   7.289  0.1817  0.1436  0.1018
  179PHE    HE1 2362   4.310   2.749   7.303  0.2686 -1.1006  0.8482
  179PHE     CZ 2363   4.464   2.768   7.161 -0.1000  0.0916 -0.0077
  179PHE     HZ 2364   4.401   2.787   7.075  1.7578  2.2545 -0.9876
  179PHE    CD2 2365   4.686   2.746   7.246  0.2298  0.3904  0.2839
  179PHE    HD2 2366   4.792   2.730   7.234 -0.0530  0.0384 -2.3425
  179PHE    CE2 2367   4.599   2.757   7.140 -0.0372 -0.0170  0.4574
  179PHE    HE2 2368   4.637   2.771   7.040 -1.4193 -0.5268 -0.1611
  179PHE      C 2369   4.806   2.837   7.700 -0.0364 -0.1472 -0.3696
  179PHE      O 2370   4.749   2.775   7.790 -0.1671  0.0907 -0.2882
  180VAL      N 2371   4.933   2.880   7.705 -0.3112  0.5988  0.4372
  180VAL     HN 2372   4.978   2.914   7.623 -0.9518 -0.2709 -0.2904
  180VAL     CA 2373   5.016   2.857   7.820  0.2860 -0.2247 -0.1412
  180VAL     HA 2374   4.971   2.798   7.898  0.8718  0.0573  0.4197
  180VAL     CB 2375   5.138   2.776   7.791  0.4103 -0.3341  0.6615
  180VAL     HB 2376   5.192   2.736   7.879  0.0329 -0.8784  0.6549
  180VAL    CG1 2377   5.093   2.645   7.723  0.4829 -0.2234  0.4002
  180VAL   HG11 2378   5.019   2.598   7.790  1.0246 -0.2682  0.9724
  180VAL   HG12 2379   5.187   2.588   7.710  0.9964 -0.0550  2.9927
  180VAL   HG13 2380   5.042   2.662   7.625 -0.8813  1.5183  1.3503
  180VAL    CG2 2381   5.233   2.854   7.698 -0.2344 -0.0049  0.2740
  180VAL   HG21 2382   5.331   2.802   7.696 -1.0469 -1.5864 -0.3649
  180VAL   HG22 2383   5.248   2.957   7.735 -0.0262  0.3192 -0.6782
  180VAL   HG23 2384   5.197   2.855   7.592  0.2230 -1.5988  0.0702
  180VAL      C 2385   5.049   2.990   7.878 -0.6083 -0.3318  0.6444
  180VAL      O 2386   5.105   3.004   7.987  0.2147 -0.1012  0.2044
  181LEU      N 2387   5.016   3.104   7.816  0.3493 -0.2403  0.2842
  181LEU     HN 2388   4.976   3.099   7.725  0.1372 -0.0137  0.3619
  181LEU     CA 2389   5.049   3.235   7.864  0.0408  0.0150 -0.1885
  181LEU     HA 2390   5.134   3.236   7.931  0.3845  3.1686 -0.5163
  181LEU     CB 2391   5.076   3.325   7.742 -0.4982  0.3571 -0.0564
  181LEU    HB1 2392   4.989   3.320   7.673 -0.1473 -0.7870 -0.4247
  181LEU    HB2 2393   5.160   3.276   7.688  1.3322  1.2666  1.8273
  181LEU     CG 2394   5.108   3.472   7.776 -0.2146  0.1362  0.6578
  181LEU     HG 2395   5.043   3.495   7.863 -1.2973  0.8244 -0.2980
  181LEU    CD1 2396   5.257   3.481   7.813 -0.2055 -0.2255  0.7100
  181LEU   HD11 2397   5.315   3.466   7.719 -1.6338 -3.2952  0.1579
  181LEU   HD12 2398   5.283   3.401   7.885  2.8130  0.9729  1.0666
  181LEU   HD13 2399   5.263   3.579   7.864 -2.7009  0.8099 -0.7885
  181LEU    CD2 2400   5.073   3.563   7.657 -0.5992 -0.1660  0.5349
  181LEU   HD21 2401   4.983   3.526   7.603 -0.9430 -1.1266  1.7161
  181LEU   HD22 2402   5.160   3.547   7.590 -1.3882 -1.9411 -0.1037
  181LEU   HD23 2403   5.046   3.669   7.679 -2.1647 -0.8956  2.5017
  181LEU      C 2404   4.937   3.287   7.948 -0.1023 -0.1392 -0.2837
  181LEU      O 2405   4.954   3.327   8.062 -1.2667  0.0753 -0.1715
  182VAL      N 2406   4.819   3.296   7.884 -0.2398  0.1845  0.0207
  182VAL     HN 2407   4.808   3.273   7.788 -0.9677  0.6245 -0.0120
  182VAL     CA 2408   4.701   3.343   7.950 -0.0411  0.2865  0.3041
  182VAL     HA 2409   4.735   3.402   8.034 -0.9864  1.1614  0.0938
  182VAL     CB 2410   4.626   3.434   7.857 -0.2855  0.0720  0.2916
  182VAL     HB 2411   4.544   3.487   7.911  0.2710 -0.7311  2.0101
  182VAL    CG1 2412   4.718   3.541   7.796 -0.7665  0.1345 -0.3332
  182VAL   HG11 2413   4.784   3.505   7.715 -1.0112  0.9938 -0.9319
  182VAL   HG12 2414   4.779   3.590   7.875 -1.4984 -0.0812  0.3852
  182VAL   HG13 2415   4.657   3.625   7.755  0.3537 -0.0568 -2.4835
  182VAL    CG2 2416   4.555   3.363   7.741 -0.1302  0.8225 -0.2732
  182VAL   HG21 2417   4.614   3.275   7.705  0.6075  1.3330 -0.3361
  182VAL   HG22 2418   4.530   3.423   7.651 -0.1362  0.6109 -0.4128
  182VAL   HG23 2419   4.458   3.326   7.782 -0.1713  1.5076  0.2526
  182VAL      C 2420   4.622   3.232   8.011  0.3548 -0.1534  0.0175
  182VAL      O 2421   4.654   3.115   7.991 -0.7004 -0.3225 -0.7468
  183GLY      N 2422   4.515   3.269   8.083  0.2193 -0.2152 -0.1517
  183GLY     HN 2423   4.484   3.363   8.091 -1.1091 -0.4777 -1.7050
  183GLY     CA 2424   4.436   3.184   8.167  0.1427 -0.1998 -0.2089
  183GLY    HA1 2425   4.504   3.113   8.212  0.6010 -0.6606 -1.5573
  183GLY    HA2 2426   4.369   3.134   8.097 -0.4493 -0.8298  0.7871
  183GLY      C 2427   4.352   3.249   8.271  0.7335  0.0318  0.1212
  183GLY      O 2428   4.352   3.371   8.291  1.2141  0.0387  0.1035
  184VAL      N 2429   4.268   3.166   8.335  0.0018  0.3836 -0.3708
  184VAL     HN 2430   4.266   3.076   8.293 -0.9454  1.1945 -2.1632
  184VAL     CA 2431   4.187   3.197   8.448  0.2549 -0.0425 -0.0730
  184VAL     HA 2432   4.157   3.300   8.454 -0.4174 -0.3010  1.9345
  184VAL     CB 2433   4.052   3.132   8.443  0.1751  0.1067  0.1139
  184VAL     HB 2434   3.977   3.175   8.513  0.2688  0.3974  0.0353
  184VAL    CG1 2435   3.992   3.181   8.310  0.7037  0.3482 -0.0361
  184VAL   HG11 2436   4.044   3.146   8.219 -2.1678  2.2434 -2.6242
  184VAL   HG12 2437   3.992   3.293   8.309 -0.7493  0.3824  1.0751
  184VAL   HG13 2438   3.886   3.150   8.305  1.1626 -1.1671 -3.5922
  184VAL    CG2 2439   4.052   2.979   8.455  0.3351  0.1190  0.2633
  184VAL   HG21 2440   4.079   2.952   8.559 -0.7832 -0.9948  0.2899
  184VAL   HG22 2441   4.128   2.923   8.396 -0.7209 -0.7074 -0.3612
  184VAL   HG23 2442   3.948   2.941   8.443  0.9720 -1.2727 -1.3412
  184VAL      C 2443   4.252   3.170   8.580  0.0290  0.0785  0.0649
  184VAL      O 2444   4.308   3.062   8.599  0.2022  0.0854 -0.3855
  185GLU      N 2445   4.254   3.266   8.674 -0.3543  0.1393  0.0103
  185GLU     HN 2446   4.202   3.349   8.655 -1.3596 -0.3621  0.4607
  185GLU     CA 2447   4.324   3.252   8.797 -0.0084 -0.6126 -0.2655
  185GLU     HA 2448   4.311   3.150   8.829  0.3541 -1.5868 -2.9559
  185GLU     CB 2449   4.469   3.305   8.795 -0.2544  0.0741 -0.2931
  185GLU    HB1 2450   4.505   3.305   8.900 -0.7345 -0.4149 -0.1237
  185GLU    HB2 2451   4.474   3.412   8.766  0.3611  0.2297  0.3565
  185GLU     CG 2452   4.562   3.213   8.715  0.3061  0.4199 -0.0460
  185GLU    HG1 2453   4.541   3.195   8.607 -0.6595  1.4658 -0.0491
  185GLU    HG2 2454   4.549   3.114   8.763 -1.5900 -0.6284 -2.5046
  185GLU     CD 2455   4.712   3.234   8.720  0.4179 -0.3854  0.0423
  185GLU    OE1 2456   4.753   3.348   8.757  0.3233 -0.2457 -0.2887
  185GLU    OE2 2457   4.795   3.140   8.704  0.4212 -0.4070  0.1798
  185GLU      C 2458   4.240   3.327   8.895  0.8197 -0.1793  0.1339
  185GLU      O 2459   4.185   3.434   8.870  0.1427 -0.6843 -0.6021
  186HSD      N 2460   4.235   3.273   9.018 -0.1686 -0.2978  0.0493
  186HSD     HN 2461   4.278   3.185   9.038 -2.1981 -1.2468  0.5018
  186HSD     CA 2462   4.164   3.330   9.128  0.3114  0.1308  0.1392
  186HSD     HA 2463   4.137   3.432   9.104  1.7585  0.3178 -0.8082
  186HSD     CB 2464   4.037   3.249   9.160  0.1589  0.2148 -0.2464
  186HSD    HB1 2465   3.975   3.242   9.068  0.3712  0.9717 -0.4572
  186HSD    HB2 2466   3.970   3.297   9.234 -0.1372  1.0096 -1.0044
  186HSD    ND1 2467   4.050   3.070   9.333  0.0486  0.0808 -0.2754
  186HSD    HD1 2468   4.019   3.122   9.413 -0.7335  0.2259 -0.6687
  186HSD     CG 2469   4.059   3.106   9.200  0.2706  0.2406 -0.2173
  186HSD    CE1 2470   4.083   2.939   9.344 -0.1178  0.0475 -0.1836
  186HSD    HE1 2471   4.091   2.887   9.440 -2.1072  1.4625  0.8250
  186HSD    NE2 2472   4.117   2.885   9.228  0.0785  0.4506 -0.3138
  186HSD    CD2 2473   4.105   2.992   9.142  0.0795  0.3049 -0.4943
  186HSD    HD2 2474   4.125   2.982   9.036 -1.7380 -2.1674 -0.6890
  186HSD      C 2475   4.245   3.342   9.252  0.1280  0.2194  0.2516
  186HSD      O 2476   4.358   3.295   9.268  0.0442 -0.1208 -0.1247
  187GLU      N 2477   4.185   3.412   9.350  0.0317 -0.1119  0.4320
  187GLU     HN 2478   4.097   3.454   9.328  0.9858  0.4979 -2.7888
  187GLU     CA 2479   4.243   3.438   9.478 -0.2789  0.5384  0.4445
  187GLU     HA 2480   4.351   3.443   9.468 -0.3492  1.4779  0.0142
  187GLU     CB 2481   4.197   3.569   9.545 -0.5844  0.5628  0.1890
  187GLU    HB1 2482   4.215   3.583   9.653  1.4689 -1.7854  0.2491
  187GLU    HB2 2483   4.087   3.562   9.534 -0.4631 -1.5444 -0.1113
  187GLU     CG 2484   4.262   3.687   9.471  0.4810 -0.2306 -0.1755
  187GLU    HG1 2485   4.189   3.770   9.486 -0.1846 -0.8664  0.2215
  187GLU    HG2 2486   4.263   3.672   9.361  0.9897  0.2745 -0.2454
  187GLU     CD 2487   4.395   3.735   9.528  0.2710  0.0325  0.0965
  187GLU    OE1 2488   4.494   3.662   9.504 -0.2182 -0.5451 -0.2004
  187GLU    OE2 2489   4.406   3.842   9.594  0.4871  0.2330 -0.2594
  187GLU      C 2490   4.231   3.327   9.576 -0.3928  0.3878  0.2598
  187GLU      O 2491   4.125   3.264   9.584 -0.3280  0.1650 -0.5539
  188ASN      N 2492   4.338   3.302   9.653  0.0733  0.7575 -0.2612
  188ASN     HN 2493   4.419   3.360   9.656  3.4321 -3.4422 -0.5898
  188ASN     CA 2494   4.344   3.189   9.740  0.1482  0.6794 -0.3695
  188ASN     HA 2495   4.300   3.102   9.693  0.2727  1.0793 -1.2429
  188ASN     CB 2496   4.486   3.154   9.789  0.1072  0.8760 -0.1044
  188ASN    HB1 2497   4.482   3.079   9.872 -0.1515 -1.3055 -1.9740
  188ASN    HB2 2498   4.543   3.243   9.822  0.9123  1.4085 -2.7254
  188ASN     CG 2499   4.555   3.084   9.673 -0.2291  0.3395  0.0086
  188ASN    OD1 2500   4.566   2.962   9.678  0.0970  0.3783  0.2716
  188ASN    ND2 2501   4.611   3.161   9.574 -0.1808  0.2391 -0.0424
  188ASN   HD21 2502   4.658   3.117   9.498  0.9027  0.7795  0.3086
  188ASN   HD22 2503   4.579   3.254   9.558  1.4963  0.9047  0.3149
  188ASN      C 2504   4.255   3.217   9.856 -0.3474 -0.2368 -0.5153
  188ASN      O 2505   4.260   3.324   9.917  0.4223 -0.1190 -0.7704
  189GLY      N 2506   4.174   3.119   9.898 -0.4217 -0.2103 -0.5979
  189GLY     HN 2507   4.162   3.035   9.845 -0.5880  0.2981 -1.3818
  189GLY     CA 2508   4.082   3.129  10.007  0.5824  0.0670  0.2306
  189GLY    HA1 2509   4.123   3.140  10.107 -3.4511  1.0159  1.9872
  189GLY    HA2 2510   4.030   3.035  10.018 -2.6288  1.7241  0.2577
  189GLY      C 2511   3.975   3.231   9.991  0.1831 -0.3734  0.1095
  189GLY      O 2512   3.924   3.290  10.086  0.4744  0.1609 -0.0657
  190THR      N 2513   3.933   3.265   9.867 -0.3269  0.8197  0.5942
  190THR     HN 2514   3.959   3.211   9.787  1.5505  1.1964  0.9000
  190THR     CA 2515   3.837   3.365   9.831 -0.7134  0.2430 -0.0003
  190THR     HA 2516   3.777   3.384   9.919  1.6784 -1.5333  2.1969
  190THR     CB 2517   3.905   3.488   9.778  0.0854 -0.1338  0.1229
  190THR     HB 2518   3.950   3.473   9.678  0.2163 -0.2317  0.1957
  190THR    OG1 2519   4.020   3.520   9.855  0.4739  0.1641 -0.5769
  190THR    HG1 2520   4.049   3.436   9.892  0.7645  1.5364  2.5824
  190THR    CG2 2521   3.806   3.605   9.767 -0.0047 -0.2053  0.1657
  190THR   HG21 2522   3.764   3.631   9.867 -0.3944 -0.2832  0.0225
  190THR   HG22 2523   3.730   3.585   9.689 -0.6198  0.9322  0.4456
  190THR   HG23 2524   3.862   3.695   9.732  0.2920  0.8087  2.9824
  190THR      C 2525   3.761   3.298   9.722 -0.3259 -0.4152  0.1240
  190THR      O 2526   3.808   3.203   9.660 -0.4593 -0.4974  0.1484
  191ASP      N 2527   3.630   3.326   9.705 -0.2005  0.1462  0.0794
  191ASP     HN 2528   3.587   3.399   9.758  0.4870  1.1619 -0.7250
  191ASP     CA 2529   3.538   3.264   9.616  0.3437 -0.3010 -0.1746
  191ASP     HA 2530   3.542   3.161   9.649  0.2460  0.1315  1.2527
  191ASP     CB 2531   3.397   3.318   9.645  0.3436 -0.4495  0.1074
  191ASP    HB1 2532   3.320   3.274   9.579 -1.0910 -0.4968  1.7460
  191ASP    HB2 2533   3.396   3.429   9.632 -0.5619 -0.4460  0.1498
  191ASP     CG 2534   3.343   3.275   9.780  0.7298  0.3386  0.5209
  191ASP    OD1 2535   3.245   3.334   9.833  0.2408 -0.1315  0.1543
  191ASP    OD2 2536   3.389   3.173   9.838  0.2522 -0.2475 -0.1148
  191ASP      C 2537   3.585   3.285   9.476  0.5439 -0.1792 -0.0898
  191ASP      O 2538   3.624   3.395   9.439 -0.1624 -0.0051 -0.3240
  192PRO      N 2539   3.581   3.186   9.392  0.6051 -0.2058 -0.0615
  192PRO     CD 2540   3.537   3.050   9.423  0.4758 -0.1916 -0.1799
  192PRO    HD1 2541   3.438   3.049   9.473  0.6722 -1.7734  0.2354
  192PRO    HD2 2542   3.618   3.007   9.485  1.4335 -2.6604 -2.9444
  192PRO     CA 2543   3.617   3.209   9.255 -0.0264  0.6205 -0.0992
  192PRO     HA 2544   3.710   3.264   9.257  0.8199 -0.7528 -0.4070
  192PRO     CB 2545   3.627   3.064   9.206 -0.0122  0.6399 -0.1529
  192PRO    HB1 2546   3.721   3.013   9.232 -0.8630 -1.4425 -0.9466
  192PRO    HB2 2547   3.614   3.048   9.097 -1.3742 -0.9488  0.1963
  192PRO     CG 2548   3.522   2.984   9.285  0.4025 -0.0127 -0.2579
  192PRO    HG1 2549   3.427   3.016   9.236 -0.0410  0.9358  1.1553
  192PRO    HG2 2550   3.546   2.876   9.277  1.1738  0.1054  0.4198
  192PRO      C 2551   3.516   3.291   9.184  0.1183  0.2000 -0.7982
  192PRO      O 2552   3.553   3.358   9.087 -0.0254  0.8345 -0.4172
  193TRP      N 2553   3.391   3.295   9.234  0.3272 -0.1525 -0.2426
  193TRP     HN 2554   3.374   3.227   9.304 -1.1223 -0.1168 -0.5276
  193TRP     CA 2555   3.283   3.376   9.187 -0.0050 -0.1053  0.5793
  193TRP     HA 2556   3.280   3.370   9.079  1.0248  0.4045  0.5026
  193TRP     CB 2557   3.149   3.330   9.246 -0.1210 -0.0097  0.3907
  193TRP    HB1 2558   3.070   3.386   9.191  0.1018 -1.1478 -1.1588
  193TRP    HB2 2559   3.140   3.361   9.352 -3.2006 -1.0582  0.5352
  193TRP     CG 2560   3.125   3.182   9.238 -0.0811  0.0094 -0.1664
  193TRP    CD1 2561   3.147   3.093   9.339  0.1178 -0.3765 -0.5492
  193TRP    HD1 2562   3.179   3.119   9.439 -2.0393  2.0331 -0.3768
  193TRP    NE1 2563   3.116   2.967   9.295 -0.4315 -0.4640  0.0782
  193TRP    HE1 2564   3.114   2.887   9.352 -1.4376 -0.6591 -0.2000
  193TRP    CE2 2565   3.066   2.975   9.168 -0.7585  0.2190  0.2440
  193TRP    CD2 2566   3.063   3.109   9.133 -0.6449  0.1694  0.0485
  193TRP    CE3 2567   3.026   3.149   9.008 -0.6126  0.2116  0.0529
  193TRP    HE3 2568   3.046   3.251   8.977  1.4030 -0.2191 -0.2397
  193TRP    CZ3 2569   2.971   3.055   8.924  0.0080 -0.0573 -0.0600
  193TRP    HZ3 2570   2.925   3.086   8.832 -1.5332 -2.1462 -0.0591
  193TRP    CZ2 2571   3.018   2.883   9.080  0.1802  0.1968 -0.2590
  193TRP    HZ2 2572   3.012   2.783   9.121  0.1550  1.3316  2.7924
  193TRP    CH2 2573   2.962   2.923   8.962 -0.3996 -0.0312 -0.0685
  193TRP    HH2 2574   2.929   2.845   8.894 -1.1310  1.5224 -1.5927
  193TRP      C 2575   3.298   3.520   9.220 -0.0663  0.0877 -0.1976
  193TRP      O 2576   3.207   3.600   9.196 -0.0244  0.0903 -0.3422
  194ASP      N 2577   3.419   3.564   9.261  0.2331 -0.4905 -0.4514
  194ASP     HN 2578   3.475   3.486   9.288 -4.2631 -3.4674  1.5377
  194ASP     CA 2579   3.442   3.700   9.301  0.3282 -0.6828  0.1569
  194ASP     HA 2580   3.369   3.761   9.251  0.5163 -0.6033 -0.0210
  194ASP     CB 2581   3.453   3.719   9.453 -0.3794  0.1123  0.1179
  194ASP    HB1 2582   3.506   3.815   9.469 -0.0671 -0.0957  0.3755
  194ASP    HB2 2583   3.514   3.641   9.505 -0.4593 -0.5634 -0.7807
  194ASP     CG 2584   3.317   3.720   9.521 -0.3769 -0.1993  0.1293
  194ASP    OD1 2585   3.218   3.760   9.454  0.2528  0.8685 -0.1814
  194ASP    OD2 2586   3.304   3.697   9.644 -0.3720  0.1037  0.1871
  194ASP      C 2587   3.572   3.740   9.241 -0.4073  0.4383 -0.7216
  194ASP      O 2588   3.601   3.859   9.230 -0.2637  0.4140 -0.6116
  195THR      N 2589   3.660   3.644   9.206 -0.0582  0.6446 -0.4147
  195THR     HN 2590   3.618   3.554   9.206 -1.6824  1.3517 -1.3900
  195THR     CA 2591   3.799   3.672   9.184  0.2567 -0.4900  0.0862
  195THR     HA 2592   3.797   3.777   9.160 -0.3020 -0.7873 -1.2732
  195THR     CB 2593   3.886   3.654   9.304  0.2775  0.1005  0.1605
  195THR     HB 2594   3.990   3.678   9.275  0.3287 -1.1902 -0.7993
  195THR    OG1 2595   3.874   3.520   9.350  0.0165  0.0964  0.0814
  195THR    HG1 2596   3.787   3.514   9.391 -0.1279  2.0877  0.1438
  195THR    CG2 2597   3.836   3.746   9.417 -0.3010 -0.0823  0.0557
  195THR   HG21 2598   3.745   3.702   9.463 -0.4483 -0.8261 -0.9197
  195THR   HG22 2599   3.811   3.848   9.379 -1.0424 -0.4149 -0.3790
  195THR   HG23 2600   3.906   3.755   9.502 -0.6427  0.2809  0.3064
  195THR      C 2601   3.861   3.594   9.073  0.5696 -0.1883  0.0521
  195THR      O 2602   3.982   3.597   9.049  0.4599  0.4373 -0.4841
  196ASN      N 2603   3.787   3.511   8.998  0.1529  0.2484 -0.0222
  196ASN     HN 2604   3.691   3.493   9.019  0.5624  0.4557  2.3452
  196ASN     CA 2605   3.844   3.433   8.893 -0.1403  0.1304 -0.0957
  196ASN     HA 2606   3.944   3.406   8.926 -0.7347  0.3077  1.9784
  196ASN     CB 2607   3.762   3.304   8.878 -0.1021  0.1067 -0.1005
  196ASN    HB1 2608   3.659   3.331   8.849  0.3431  0.0049 -1.8565
  196ASN    HB2 2609   3.758   3.250   8.975  1.7078 -2.5461 -1.3624
  196ASN     CG 2610   3.817   3.200   8.781  0.1671  0.6273 -0.5064
  196ASN    OD1 2611   3.929   3.150   8.787 -0.0913  0.1125  0.0864
  196ASN    ND2 2612   3.730   3.152   8.687 -0.0932  0.3777 -0.1378
  196ASN   HD21 2613   3.638   3.190   8.692  1.0934  3.4112  0.9474
  196ASN   HD22 2614   3.761   3.071   8.637  1.0339  0.9730 -0.4375
  196ASN      C 2615   3.853   3.512   8.767  0.3524 -0.3241 -0.3494
  196ASN      O 2616   3.757   3.536   8.695 -0.1775  0.3852  0.5851
  197GLU      N 2617   3.977   3.558   8.742  0.4051 -0.2559  0.0349
  197GLU     HN 2618   4.046   3.524   8.807  0.4717 -1.5593 -0.6766
  197GLU     CA 2619   4.009   3.657   8.644  0.0976 -0.3294 -0.1376
  197GLU     HA 2620   3.919   3.707   8.613 -0.7106 -1.7826 -0.2605
  197GLU     CB 2621   4.093   3.767   8.710 -0.0917  0.5056 -1.2673
  197GLU    HB1 2622   4.131   3.830   8.626  1.9846 -1.2524 -1.7413
  197GLU    HB2 2623   4.183   3.712   8.746 -0.9388 -0.0357  0.1030
  197GLU     CG 2624   4.030   3.852   8.821  0.2054 -0.4052 -0.3926
  197GLU    HG1 2625   4.034   3.795   8.916 -1.6434 -0.7766 -0.5038
  197GLU    HG2 2626   3.924   3.871   8.798  0.5378  1.1431 -0.7478
  197GLU     CD 2627   4.104   3.982   8.845 -0.5252 -0.0885  0.1770
  197GLU    OE1 2628   4.068   4.087   8.784  0.1817 -0.1463 -0.3601
  197GLU    OE2 2629   4.201   3.983   8.926 -0.0394  0.7162 -0.3914
  197GLU      C 2630   4.074   3.594   8.526 -0.0117 -0.6143 -0.0487
  197GLU      O 2631   4.148   3.496   8.536  0.3815 -0.4250 -0.9485
  198CYS      N 2632   4.051   3.646   8.404  0.5236  0.1027  0.1476
  198CYS     HN 2633   3.976   3.711   8.401 -0.3265 -0.8915 -1.4822
  198CYS     CA 2634   4.120   3.609   8.284  0.2439  0.2197 -0.0506
  198CYS     HA 2635   4.159   3.510   8.305 -2.4357 -0.5262  1.9384
  198CYS     CB 2636   4.020   3.617   8.168 -0.2145 -0.6390  0.2752
  198CYS    HB1 2637   3.985   3.723   8.167  1.6718  0.2611  5.0232
  198CYS    HB2 2638   3.928   3.558   8.189 -1.7632  0.6917 -2.2825
  198CYS     SG 2639   4.093   3.582   8.006 -0.2980  0.0901  0.0764
  198CYS      C 2640   4.236   3.702   8.271 -0.2627  0.8207 -0.3186
  198CYS      O 2641   4.212   3.820   8.246 -0.7246  0.8477  0.2305
  199ARG      N 2642   4.362   3.654   8.281 -0.5165 -0.0201 -0.9670
  199ARG     HN 2643   4.378   3.560   8.308  2.1048  0.8958  1.0857
  199ARG     CA 2644   4.480   3.734   8.290 -0.0964 -0.7575  0.2488
  199ARG     HA 2645   4.453   3.822   8.234 -1.5262 -0.2773  1.6302
  199ARG     CB 2646   4.517   3.773   8.434 -0.8766 -0.6462  0.4201
  199ARG    HB1 2647   4.422   3.823   8.463 -0.7257  1.2982 -2.0650
  199ARG    HB2 2648   4.588   3.858   8.429 -1.4475 -0.2380 -2.5269
  199ARG     CG 2649   4.547   3.658   8.530  0.7999 -0.7665 -0.2237
  199ARG    HG1 2650   4.646   3.620   8.497  0.6811 -0.0179 -1.5174
  199ARG    HG2 2651   4.462   3.588   8.517 -2.1505  2.8529 -2.8158
  199ARG     CD 2652   4.549   3.701   8.677 -0.3050 -0.3088 -0.3342
  199ARG    HD1 2653   4.447   3.697   8.722 -0.4032  2.3242 -0.1774
  199ARG    HD2 2654   4.575   3.809   8.683 -1.2061  0.0878 -2.6437
  199ARG     NE 2655   4.644   3.621   8.759 -0.0710  0.2108 -0.0974
  199ARG     HE 2656   4.678   3.534   8.724 -0.6454  0.7120 -2.0136
  199ARG     CZ 2657   4.654   3.627   8.895 -0.1119  0.2980 -0.0978
  199ARG    NH1 2658   4.598   3.731   8.964 -0.3058 -0.3382  0.7163
  199ARG   HH11 2659   4.535   3.800   8.930  0.5338  0.2993  0.4163
  199ARG   HH12 2660   4.594   3.719   9.063 -0.8664 -0.4052  0.6886
  199ARG    NH2 2661   4.723   3.523   8.951 -0.3474  0.2976  0.1926
  199ARG   HH21 2662   4.729   3.512   9.050  0.2289 -2.4752 -0.0603
  199ARG   HH22 2663   4.744   3.442   8.896  2.1462 -0.4431  2.1070
  199ARG      C 2664   4.584   3.658   8.214  0.3575 -0.2182  0.3222
  199ARG      O 2665   4.571   3.536   8.200 -0.1039 -0.1314 -0.0177
  200PRO      N 2666   4.693   3.716   8.174  0.1583 -0.1890 -0.1792
  200PRO     CD 2667   4.716   3.858   8.153  0.6625 -0.2084  0.2184
  200PRO    HD1 2668   4.742   3.897   8.253 -0.4162  1.0959  0.0156
  200PRO    HD2 2669   4.628   3.917   8.119 -1.1107 -2.5207  0.5203
  200PRO     CA 2670   4.818   3.647   8.160  0.3219  0.0250  0.2395
  200PRO     HA 2671   4.798   3.570   8.088 -1.8096  0.0462  0.7620
  200PRO     CB 2672   4.920   3.751   8.112  0.1931 -0.0464 -0.1876
  200PRO    HB1 2673   5.008   3.710   8.059  0.0558 -1.3006  0.5184
  200PRO    HB2 2674   4.970   3.794   8.202 -0.6409 -0.4109  0.4713
  200PRO     CG 2675   4.836   3.867   8.057  0.3778  0.1239 -0.1090
  200PRO    HG1 2676   4.890   3.962   8.078 -0.0820  0.4440 -0.3603
  200PRO    HG2 2677   4.809   3.854   7.950 -2.5391  0.7349  0.4617
  200PRO      C 2678   4.856   3.590   8.293  0.5290  0.1017  0.2148
  200PRO      O 2679   4.862   3.663   8.392 -0.2451  0.0296  0.3159
  201THR      N 2680   4.882   3.458   8.296  0.5183  0.0775 -0.5826
  201THR     HN 2681   4.891   3.408   8.210  1.3119 -1.2625  0.2422
  201THR     CA 2682   4.901   3.386   8.418  0.2347  0.3280 -0.3896
  201THR     HA 2683   4.809   3.401   8.473  0.4771  1.0254 -0.1659
  201THR     CB 2684   4.895   3.239   8.390  0.1516  0.2943 -0.1907
  201THR     HB 2685   4.906   3.174   8.480 -3.4715 -1.2376 -0.6572
  201THR    OG1 2686   4.991   3.190   8.299  0.4568  0.5113  0.0141
  201THR    HG1 2687   4.974   3.232   8.214 -2.8893 -1.4794 -0.4893
  201THR    CG2 2688   4.753   3.198   8.348  0.3284 -0.4084 -0.1141
  201THR   HG21 2689   4.750   3.110   8.280  0.5542 -0.4711 -0.0439
  201THR   HG22 2690   4.711   3.285   8.293  2.4411 -0.2625 -1.5924
  201THR   HG23 2691   4.688   3.162   8.431  0.1862  0.2394  0.0570
  201THR      C 2692   5.022   3.406   8.502 -0.1226  0.3314  0.1327
  201THR      O 2693   5.122   3.462   8.456 -0.3018  0.1657 -0.4794
  202GLU      N 2694   5.019   3.361   8.628 -0.2027  0.1809  0.0774
  202GLU     HN 2695   4.938   3.318   8.667  0.7919 -1.0272  0.8785
  202GLU     CA 2696   5.113   3.404   8.727 -0.2737  0.3569  0.0693
  202GLU     HA 2697   5.121   3.511   8.727  4.0672  0.2099 -0.1936
  202GLU     CB 2698   5.064   3.371   8.869  0.0278 -0.1769  0.0514
  202GLU    HB1 2699   5.067   3.261   8.889  1.4884 -0.5409 -1.8812
  202GLU    HB2 2700   4.956   3.396   8.879 -0.3470 -1.5338 -0.3545
  202GLU     CG 2701   5.132   3.438   8.989 -0.3131  0.0005  0.1487
  202GLU    HG1 2702   5.064   3.442   9.076 -1.9916 -1.1420 -1.0326
  202GLU    HG2 2703   5.142   3.548   8.972 -3.3064  0.4119  0.4140
  202GLU     CD 2704   5.266   3.382   9.034 -0.1613 -0.0462 -0.3546
  202GLU    OE1 2705   5.282   3.258   9.043 -0.2819 -0.0751 -0.5303
  202GLU    OE2 2706   5.357   3.457   9.080  0.5732 -0.6240 -0.8354
  202GLU      C 2707   5.251   3.353   8.706 -0.3573 -0.2917  1.0012
  202GLU      O 2708   5.362   3.405   8.713 -0.4260  0.0508 -0.1689
  203PHE      N 2709   5.256   3.223   8.670 -0.1027  0.0762 -0.3585
  203PHE     HN 2710   5.172   3.170   8.671 -0.8254  1.1695 -0.8694
  203PHE     CA 2711   5.370   3.160   8.612 -0.2361 -0.1911 -0.3288
  203PHE     HA 2712   5.442   3.149   8.692 -1.7513  0.6289  1.2084
  203PHE     CB 2713   5.340   3.016   8.565  0.1493 -0.2709 -0.3338
  203PHE    HB1 2714   5.248   3.008   8.503 -0.3812 -1.4933  0.5643
  203PHE    HB2 2715   5.306   2.954   8.650 -1.3497 -0.2947 -0.9201
  203PHE     CG 2716   5.452   2.945   8.497  0.3454 -0.4791  0.2025
  203PHE    CD1 2717   5.566   2.908   8.563  0.1082 -0.8555  0.4076
  203PHE    HD1 2718   5.574   2.938   8.667 -0.4398  0.9202 -0.0144
  203PHE    CE1 2719   5.676   2.846   8.508  0.1771 -0.5583  0.2102
  203PHE    HE1 2720   5.755   2.817   8.574  1.0212 -1.0538 -0.9797
  203PHE     CZ 2721   5.667   2.819   8.373 -0.1990  1.3849 -0.1852
  203PHE     HZ 2722   5.756   2.771   8.335 -0.6146 -0.1885  0.7626
  203PHE    CD2 2723   5.457   2.929   8.361  0.5934  0.7806  0.0484
  203PHE    HD2 2724   5.370   2.954   8.303  0.9727 -2.9469 -2.5691
  203PHE    CE2 2725   5.559   2.861   8.298 -0.6241 -0.4653 -0.6412
  203PHE    HE2 2726   5.544   2.837   8.194  0.1684 -1.1958 -0.6018
  203PHE      C 2727   5.437   3.234   8.501  0.3591 -0.6710 -0.2959
  203PHE      O 2728   5.558   3.254   8.513  0.0909  0.7770  0.2615
  204ALA      N 2729   5.365   3.270   8.393  0.2576  0.2897  0.0833
  204ALA     HN 2730   5.269   3.244   8.386  0.6706 -0.9304 -1.5600
  204ALA     CA 2731   5.412   3.330   8.272  0.3136  0.5018  0.2087
  204ALA     HA 2732   5.493   3.264   8.247  0.1273 -0.4875  2.0379
  204ALA     CB 2733   5.286   3.342   8.184  0.2483  0.1253  0.2521
  204ALA    HB1 2734   5.224   3.250   8.173  0.9170 -0.5625  1.7906
  204ALA    HB2 2735   5.304   3.387   8.084 -1.4566  0.5833  0.1287
  204ALA    HB3 2736   5.216   3.403   8.244 -1.9833 -3.9111  2.1918
  204ALA      C 2737   5.458   3.469   8.301 -0.1034  0.6299  0.2619
  204ALA      O 2738   5.561   3.507   8.245 -0.0807  0.5487  0.2485
  205VAL      N 2739   5.396   3.550   8.388 -0.7550  0.2282  0.1763
  205VAL     HN 2740   5.322   3.508   8.441  0.9044 -1.3340  1.4064
  205VAL     CA 2741   5.457   3.669   8.439  0.0296 -0.1408  0.1025
  205VAL     HA 2742   5.475   3.735   8.356 -1.4089  0.6691  0.4041
  205VAL     CB 2743   5.354   3.758   8.499 -0.1890 -0.1898 -0.1971
  205VAL     HB 2744   5.308   3.713   8.590 -1.5418  1.3928 -0.0498
  205VAL    CG1 2745   5.405   3.901   8.527 -0.7023 -0.1637  0.6697
  205VAL   HG11 2746   5.494   3.898   8.593 -0.8064  0.0291  0.8199
  205VAL   HG12 2747   5.326   3.966   8.570  0.2350  1.4035  0.1059
  205VAL   HG13 2748   5.432   3.945   8.428  1.0276  0.3949  1.3555
  205VAL    CG2 2749   5.229   3.777   8.411 -0.0906 -0.5944 -0.4207
  205VAL   HG21 2750   5.242   3.846   8.325 -0.8341 -0.2013 -0.2162
  205VAL   HG22 2751   5.153   3.830   8.471 -0.0815 -0.0107 -0.9156
  205VAL   HG23 2752   5.185   3.678   8.385 -1.6559  0.1933 -0.9044
  205VAL      C 2753   5.585   3.650   8.514  0.5007 -0.2215 -0.7034
  205VAL      O 2754   5.684   3.722   8.501  0.3416  0.0842 -0.2553
  206ARG      N 2755   5.589   3.548   8.601 -0.2339  0.4901  0.1968
  206ARG     HN 2756   5.520   3.476   8.609  1.3105 -1.1486 -0.4639
  206ARG     CA 2757   5.695   3.539   8.696 -0.3541 -0.4529  0.2525
  206ARG     HA 2758   5.721   3.638   8.728  1.6398 -0.8383 -0.0192
  206ARG     CB 2759   5.660   3.452   8.818 -0.0773 -0.9732 -0.0335
  206ARG    HB1 2760   5.654   3.345   8.788  3.1331 -1.6163  1.2386
  206ARG    HB2 2761   5.563   3.495   8.852 -0.0462 -1.0952  0.2112
  206ARG     CG 2762   5.765   3.468   8.927 -0.5270  0.9151  0.1525
  206ARG    HG1 2763   5.793   3.576   8.923  2.2953  0.2342 -1.0466
  206ARG    HG2 2764   5.863   3.419   8.908 -1.5851 -0.2126 -2.8588
  206ARG     CD 2765   5.722   3.419   9.066 -0.2198 -0.3167 -0.1770
  206ARG    HD1 2766   5.687   3.506   9.126  0.0015  0.2588 -0.8676
  206ARG    HD2 2767   5.798   3.373   9.132 -0.2972  0.9637  0.8586
  206ARG     NE 2768   5.609   3.324   9.050 -0.1214 -0.3948 -0.4075
  206ARG     HE 2769   5.515   3.353   9.063 -0.6419 -2.4184  0.8114
  206ARG     CZ 2770   5.623   3.190   9.024  0.6135 -0.4181  0.0706
  206ARG    NH1 2771   5.740   3.120   9.023  0.4635 -0.6663 -0.3602
  206ARG   HH11 2772   5.818   3.165   9.066 -0.1935  0.8574 -0.6762
  206ARG   HH12 2773   5.734   3.021   9.019  1.3907 -0.8891  2.1453
  206ARG    NH2 2774   5.513   3.118   8.988  0.1673  0.5194 -0.4875
  206ARG   HH21 2775   5.428   3.169   8.972  0.0378 -0.5736 -4.0874
  206ARG   HH22 2776   5.532   3.022   8.967  0.6072  0.7024 -0.9450
  206ARG      C 2777   5.823   3.492   8.634 -0.2836 -0.6168  0.5221
  206ARG      O 2778   5.934   3.536   8.665 -0.2715 -0.1149 -0.2297
  207SER      N 2779   5.813   3.397   8.541  0.3006 -0.2234  0.0516
  207SER     HN 2780   5.725   3.351   8.527 -1.0912  2.1143  0.5600
  207SER     CA 2781   5.909   3.348   8.446  0.2167 -0.1024 -0.0971
  207SER     HA 2782   6.003   3.327   8.495 -0.7509  1.7112  2.8178
  207SER     CB 2783   5.862   3.223   8.370  0.0718 -0.0024 -0.1713
  207SER    HB1 2784   5.866   3.134   8.437  2.0648  0.7207  0.7493
  207SER    HB2 2785   5.937   3.198   8.292  1.5571  0.9204  0.8937
  207SER     OG 2786   5.735   3.226   8.308 -0.0927  0.1926  0.1739
  207SER    HG1 2787   5.678   3.198   8.380  0.0108 -0.5266 -0.0147
  207SER      C 2788   5.952   3.454   8.351  0.2920 -0.1867 -0.1564
  207SER      O 2789   6.070   3.475   8.323  0.3113  0.2946  0.2587
  208GLY      N 2790   5.851   3.528   8.300  0.4772  0.3413  0.2236
  208GLY     HN 2791   5.760   3.516   8.339  0.4703  0.1685  0.1569
  208GLY     CA 2792   5.870   3.629   8.201  0.1766  0.1692 -0.0117
  208GLY    HA1 2793   5.976   3.647   8.201  0.0861  1.0077  2.0391
  208GLY    HA2 2794   5.811   3.709   8.244  2.5095  2.2861 -0.5212
  208GLY      C 2795   5.826   3.603   8.061 -0.1442  0.2251  0.0787
  208GLY      O 2796   5.858   3.673   7.965  0.1185 -0.3516 -0.2654
  209LEU      N 2797   5.741   3.499   8.046 -0.0564  0.2140 -0.3452
  209LEU     HN 2798   5.713   3.448   8.127 -1.2463  2.1645  0.5471
  209LEU     CA 2799   5.683   3.462   7.920 -0.4616 -0.5470  0.0583
  209LEU     HA 2800   5.766   3.465   7.850  0.3561  1.3633  1.0324
  209LEU     CB 2801   5.618   3.323   7.920 -0.4891 -0.5413  0.9963
  209LEU    HB1 2802   5.533   3.339   7.990 -1.7238 -0.5751 -0.4422
  209LEU    HB2 2803   5.677   3.239   7.962  1.0097  0.2008  0.4499
  209LEU     CG 2804   5.565   3.273   7.785  0.8968  0.2094  0.1469
  209LEU     HG 2805   5.502   3.356   7.745  0.9342  0.8938  1.4408
  209LEU    CD1 2806   5.671   3.230   7.682  0.5461 -0.0005 -0.1294
  209LEU   HD11 2807   5.728   3.149   7.731 -0.3085  0.1358  1.1627
  209LEU   HD12 2808   5.741   3.312   7.656  1.1346 -0.0060  1.3749
  209LEU   HD13 2809   5.630   3.169   7.599  0.5051 -1.8858  1.2330
  209LEU    CD2 2810   5.465   3.159   7.810  0.4168  0.7434  0.7105
  209LEU   HD21 2811   5.407   3.120   7.723 -0.5678 -0.1128  1.7238
  209LEU   HD22 2812   5.384   3.197   7.875 -1.6181 -1.2910 -0.4654
  209LEU   HD23 2813   5.500   3.074   7.873 -2.9173 -0.9597  0.4994
  209LEU      C 2814   5.597   3.568   7.861 -0.1624 -0.3374 -0.0028
  209LEU      O 2815   5.576   3.591   7.742  0.1348 -0.0743 -0.0082
  210LEU      N 2816   5.538   3.654   7.946  0.0177 -0.1289 -0.0845
  210LEU     HN 2817   5.556   3.650   8.045  0.3918  1.1623 -0.0874
  210LEU     CA 2818   5.464   3.770   7.906  0.2111 -0.0437 -0.1932
  210LEU     HA 2819   5.386   3.746   7.836  0.7830  2.2589 -1.7135
  210LEU     CB 2820   5.393   3.844   8.021  0.1261 -0.4235  0.0033
  210LEU    HB1 2821   5.463   3.870   8.103  0.2808  1.1974 -0.6101
  210LEU    HB2 2822   5.322   3.775   8.070 -0.1217 -0.4437 -0.3836
  210LEU     CG 2823   5.309   3.965   7.977  0.4184 -0.1161  0.2848
  210LEU     HG 2824   5.367   4.054   7.945  0.4520  0.2501  1.3334
  210LEU    CD1 2825   5.204   3.942   7.868  0.4347  0.0330  0.2381
  210LEU   HD11 2826   5.272   3.936   7.780 -0.1039  0.0478 -0.1885
  210LEU   HD12 2827   5.135   4.029   7.863  0.3327 -0.0841 -0.5500
  210LEU   HD13 2828   5.151   3.847   7.890 -1.5462  1.1055  0.3785
  210LEU    CD2 2829   5.251   4.019   8.109 -0.5603 -0.4212 -0.0153
  210LEU   HD21 2830   5.176   3.960   8.165  0.3573 -0.4579  1.2061
  210LEU   HD22 2831   5.199   4.113   8.083  0.8645  0.4446  0.1423
  210LEU   HD23 2832   5.334   4.056   8.173 -0.4464 -2.0477  0.8123
  210LEU      C 2833   5.550   3.866   7.831 -0.0866  0.6050  0.2921
  210LEU      O 2834   5.508   3.917   7.728 -0.5183  0.3451  0.3360
  211THR      N 2835   5.672   3.893   7.880 -0.1606  0.0658  0.7889
  211THR     HN 2836   5.702   3.853   7.967 -1.4416  0.5748  1.4943
  211THR     CA 2837   5.764   3.986   7.822  0.2345 -0.6788  0.2015
  211THR     HA 2838   5.716   4.083   7.813 -0.6328 -0.9844  1.2996
  211THR     CB 2839   5.885   4.024   7.903 -0.0524 -0.0567  0.3471
  211THR     HB 2840   5.952   3.936   7.904 -0.6217 -0.4924  0.9904
  211THR    OG1 2841   5.851   4.068   8.033  0.2440 -0.5684  0.6031
  211THR    HG1 2842   5.910   4.144   8.040  0.3426 -0.5942  0.0937
  211THR    CG2 2843   5.961   4.141   7.838 -0.2540  0.0107  0.2294
  211THR   HG21 2844   5.900   4.233   7.849  2.3295  1.6948  1.6952
  211THR   HG22 2845   5.984   4.111   7.734  1.0792  0.2148  0.4393
  211THR   HG23 2846   6.054   4.166   7.894  0.6237  2.1659 -2.0039
  211THR      C 2847   5.807   3.944   7.686 -0.0754 -0.0122 -0.1054
  211THR      O 2848   5.810   4.027   7.594  0.2803  0.5756  0.4272
  212VAL      N 2849   5.834   3.813   7.674 -0.0700 -0.0213  0.0127
  212VAL     HN 2850   5.826   3.757   7.757 -0.5715  1.7153  1.1970
  212VAL     CA 2851   5.866   3.751   7.550 -0.5353 -0.8433  0.2991
  212VAL     HA 2852   5.947   3.810   7.511 -3.0136  1.9975 -0.9977
  212VAL     CB 2853   5.914   3.609   7.561  0.0017 -0.6570  0.3562
  212VAL     HB 2854   5.842   3.539   7.607 -0.5930 -0.4534 -0.2593
  212VAL    CG1 2855   5.962   3.560   7.424 -0.4093 -0.4919  0.1523
  212VAL   HG11 2856   5.885   3.551   7.344 -1.4398 -1.4600  1.2155
  212VAL   HG12 2857   6.026   3.471   7.439  1.1050  0.5153 -0.1206
  212VAL   HG13 2858   6.040   3.630   7.387  0.3624 -0.7687  1.2323
  212VAL    CG2 2859   6.029   3.610   7.664  0.6257  0.2764 -0.3335
  212VAL   HG21 2860   5.996   3.630   7.768  0.7947 -0.7781 -0.0648
  212VAL   HG22 2861   6.119   3.664   7.628  1.1337 -0.5347 -0.2888
  212VAL   HG23 2862   6.075   3.509   7.661  1.0118  0.3978  0.8782
  212VAL      C 2863   5.761   3.757   7.444 -0.0698  0.3210 -0.1075
  212VAL      O 2864   5.785   3.811   7.336  0.5385  0.8380  0.2796
  213MET      N 2865   5.635   3.723   7.474 -0.0176 -0.0051 -0.2463
  213MET     HN 2866   5.616   3.692   7.566  1.2253 -1.5360 -0.4814
  213MET     CA 2867   5.527   3.733   7.380 -0.1246 -0.0733 -0.1314
  213MET     HA 2868   5.550   3.687   7.284  0.7177  0.0782 -0.0142
  213MET     CB 2869   5.406   3.657   7.437 -0.0920 -0.2059 -0.2372
  213MET    HB1 2870   5.319   3.672   7.369  0.0597  0.9154 -0.2166
  213MET    HB2 2871   5.389   3.695   7.540  2.3204  0.1507  0.0832
  213MET     CG 2872   5.439   3.509   7.449 -0.3147 -0.2593 -0.2808
  213MET    HG1 2873   5.343   3.458   7.473 -0.5405 -1.0039 -2.4801
  213MET    HG2 2874   5.513   3.494   7.530 -0.8332 -1.1529  0.0381
  213MET     SD 2875   5.509   3.429   7.301  0.0470  0.1847 -0.3533
  213MET     CE 2876   5.367   3.466   7.194  0.0364 -0.2468 -0.4932
  213MET    HE1 2877   5.275   3.424   7.240  0.8635 -1.4214  0.1321
  213MET    HE2 2878   5.375   3.411   7.098 -1.2006  1.4395 -1.6234
  213MET    HE3 2879   5.361   3.575   7.173  0.1538 -0.4596 -1.7262
  213MET      C 2880   5.492   3.869   7.330 -0.2956 -0.2164 -0.4047
  213MET      O 2881   5.472   3.890   7.211  0.1571 -0.2343 -0.4836
  214VAL      N 2882   5.487   3.968   7.421  0.6992 -0.2312 -0.3248
  214VAL     HN 2883   5.486   3.948   7.519 -1.7407  0.1379 -0.2099
  214VAL     CA 2884   5.485   4.108   7.391  0.3213 -0.1480  0.0787
  214VAL     HA 2885   5.399   4.130   7.329 -0.1071  0.9397  1.0322
  214VAL     CB 2886   5.468   4.192   7.514 -0.0731  0.0637 -0.1169
  214VAL     HB 2887   5.549   4.175   7.588  0.2522 -0.3914 -0.5695
  214VAL    CG1 2888   5.460   4.343   7.489 -0.4366  0.1811  0.6619
  214VAL   HG11 2889   5.382   4.360   7.412  0.6632  0.1231 -0.5061
  214VAL   HG12 2890   5.552   4.389   7.446 -0.5948  0.9519  1.1330
  214VAL   HG13 2891   5.439   4.398   7.583  0.3272  1.7074 -0.0245
  214VAL    CG2 2892   5.340   4.146   7.587 -0.2303  0.4159 -0.1723
  214VAL   HG21 2893   5.327   4.037   7.604  3.7245 -0.1755 -0.0349
  214VAL   HG22 2894   5.255   4.168   7.519 -0.5213  1.2481  0.4459
  214VAL   HG23 2895   5.335   4.201   7.684  0.4385  2.8357 -1.4362
  214VAL      C 2896   5.599   4.153   7.307 -0.0579 -0.0031 -0.3632
  214VAL      O 2897   5.590   4.223   7.206  0.4356 -0.5614 -0.8106
  215TRP      N 2898   5.727   4.122   7.337 -0.0334  0.4747  0.0394
  215TRP     HN 2899   5.750   4.074   7.421 -0.0232  0.2869 -0.0696
  215TRP     CA 2900   5.832   4.156   7.247 -0.0184  0.1540 -0.0677
  215TRP     HA 2901   5.836   4.262   7.224  2.9592  0.7143  2.4569
  215TRP     CB 2902   5.970   4.130   7.310 -0.0167 -0.3646 -0.2853
  215TRP    HB1 2903   6.054   4.098   7.244 -0.4948 -0.7634 -0.7142
  215TRP    HB2 2904   5.963   4.045   7.381 -1.5026  1.9019  2.4631
  215TRP     CG 2905   6.025   4.248   7.381 -0.4055 -0.1090 -0.4030
  215TRP    CD1 2906   5.988   4.292   7.505  0.0117 -0.1570 -0.2568
  215TRP    HD1 2907   5.904   4.252   7.559  0.6461  0.1864  1.0060
  215TRP    NE1 2908   6.066   4.397   7.544 -0.0967  0.0975 -0.7134
  215TRP    HE1 2909   6.043   4.462   7.613 -1.5725  0.5887 -1.6220
  215TRP    CE2 2910   6.150   4.429   7.441  0.5942 -0.0160 -0.1906
  215TRP    CD2 2911   6.124   4.342   7.337  0.3805 -0.5820  0.3312
  215TRP    CE3 2912   6.175   4.363   7.212 -0.3342  0.5029  0.2146
  215TRP    HE3 2913   6.148   4.294   7.134 -0.5151  1.1875 -0.3319
  215TRP    CZ3 2914   6.267   4.465   7.198  0.1907  0.0331  0.2220
  215TRP    HZ3 2915   6.310   4.478   7.100  0.1788 -0.0335  0.2077
  215TRP    CZ2 2916   6.240   4.530   7.425  0.1381  0.4291  0.0423
  215TRP    HZ2 2917   6.252   4.602   7.506  0.5866 -1.1301  1.4217
  215TRP    CH2 2918   6.301   4.547   7.303  0.3133  0.1497  0.0912
  215TRP    HH2 2919   6.358   4.636   7.284 -2.9134  1.7162 -3.4848
  215TRP      C 2920   5.829   4.090   7.113 -0.8072  0.4625 -0.2055
  215TRP      O 2921   5.858   4.150   7.010 -0.4680  0.5767 -0.0438
  216VAL      N 2922   5.789   3.962   7.110 -0.7508  0.4301  0.3709
  216VAL     HN 2923   5.768   3.907   7.191  0.4356  0.0532  0.4464
  216VAL     CA 2924   5.772   3.888   6.989  0.0836  0.5421  0.1778
  216VAL     HA 2925   5.866   3.879   6.936 -0.4210  0.1708 -0.6763
  216VAL     CB 2926   5.733   3.749   7.026  0.6438  0.2391 -0.3583
  216VAL     HB 2927   5.665   3.753   7.114  1.5482  0.3940  0.3585
  216VAL    CG1 2928   5.653   3.668   6.923  0.1692 -0.6063  0.6473
  216VAL   HG11 2929   5.641   3.563   6.957  0.1838 -1.2790 -1.3025
  216VAL   HG12 2930   5.710   3.659   6.828 -0.2786 -3.5660  0.5549
  216VAL   HG13 2931   5.553   3.713   6.905  2.3950  4.8992  0.0025
  216VAL    CG2 2932   5.860   3.668   7.058  0.0231 -0.8092 -0.4794
  216VAL   HG21 2933   5.827   3.563   7.073  0.9141 -1.0034  0.2007
  216VAL   HG22 2934   5.909   3.710   7.149 -2.4048 -0.3289  0.6888
  216VAL   HG23 2935   5.940   3.689   6.983 -0.0895  0.5351 -0.2446
  216VAL      C 2936   5.669   3.945   6.896 -0.1035 -0.4957 -0.2615
  216VAL      O 2937   5.699   3.977   6.781  0.2254 -0.2944 -0.1233
  217SER      N 2938   5.551   3.984   6.946  0.2110  0.2222 -0.0586
  217SER     HN 2939   5.546   3.958   7.042 -0.1786  0.8867  0.1077
  217SER     CA 2940   5.449   4.062   6.882  0.1419  0.5245  0.4152
  217SER     HA 2941   5.429   4.024   6.783 -0.1490  1.7380  0.0011
  217SER     CB 2942   5.311   4.059   6.948 -0.2426 -0.0802 -0.3968
  217SER    HB1 2943   5.273   3.955   6.951  1.7083 -0.8179  0.0034
  217SER    HB2 2944   5.240   4.131   6.901  0.5953 -0.4476 -2.3241
  217SER     OG 2945   5.317   4.091   7.086 -1.2842 -0.1911 -0.3112
  217SER    HG1 2946   5.380   4.028   7.123 -1.3519  0.1178  0.3419
  217SER      C 2947   5.479   4.203   6.847  0.7260  0.2176 -0.3390
  217SER      O 2948   5.441   4.244   6.737  0.5662 -0.3598 -0.5031
  218SER      N 2949   5.563   4.266   6.932  0.4876 -0.3225  0.3006
  218SER     HN 2950   5.595   4.225   7.017 -1.0444  0.3217  1.2289
  218SER     CA 2951   5.613   4.397   6.906  0.0519 -0.2098  0.0169
  218SER     HA 2952   5.520   4.443   6.876 -0.5235 -2.1886 -1.4767
  218SER     CB 2953   5.675   4.471   7.025 -0.6451 -0.2310  0.3935
  218SER    HB1 2954   5.713   4.564   6.978 -0.2122 -0.2776  0.6439
  218SER    HB2 2955   5.763   4.408   7.046  0.0151  0.9823  1.4009
  218SER     OG 2956   5.589   4.493   7.136 -0.4433  0.0884  0.4879
  218SER    HG1 2957   5.581   4.410   7.183  0.2387  1.3035  2.9295
  218SER      C 2958   5.709   4.397   6.792  0.2325  0.0421  0.1684
  218SER      O 2959   5.702   4.481   6.702  0.1888 -0.2527 -0.1034
  219ILE      N 2960   5.797   4.296   6.784 -0.5464 -0.6235 -0.1753
  219ILE     HN 2961   5.811   4.240   6.865 -0.6507  2.4382  2.1519
  219ILE     CA 2962   5.881   4.271   6.671  0.0652 -0.0557  0.1441
  219ILE     HA 2963   5.918   4.368   6.642  0.9791 -0.1384  0.9661
  219ILE     CB 2964   5.991   4.172   6.700  0.4073  0.2123 -0.2157
  219ILE     HB 2965   5.944   4.080   6.741 -0.9208 -0.0740 -2.2586
  219ILE    CG2 2966   6.056   4.127   6.569 -0.3885  0.1163 -0.5878
  219ILE   HG21 2967   6.100   4.215   6.517  2.3002 -0.9161 -0.2362
  219ILE   HG22 2968   5.992   4.069   6.499 -1.2145 -1.7148  1.5696
  219ILE   HG23 2969   6.149   4.073   6.597 -2.3158 -2.2684  1.7056
  219ILE    CG1 2970   6.088   4.229   6.805  0.2529  0.0919 -0.0063
  219ILE   HG11 2971   6.035   4.279   6.890  0.0921  0.4920 -0.3403
  219ILE   HG12 2972   6.150   4.304   6.752  1.2763 -1.7157 -1.4929
  219ILE     CD 2973   6.180   4.124   6.866 -0.7872 -1.1332 -0.4973
  219ILE    HD1 2974   6.238   4.080   6.781 -1.5782 -0.4905 -1.3857
  219ILE    HD2 2975   6.122   4.045   6.919 -1.7601 -0.1122  0.0103
  219ILE    HD3 2976   6.253   4.168   6.937 -1.1362 -2.0604  0.4619
  219ILE      C 2977   5.803   4.237   6.549  0.5130 -0.5557 -0.0102
  219ILE      O 2978   5.839   4.276   6.439 -0.5323  0.2963 -0.0703
  220PHE      N 2979   5.690   4.164   6.559  0.0119  0.2274  0.1084
  220PHE     HN 2980   5.675   4.108   6.641  0.3090 -0.1493 -0.0954
  220PHE     CA 2981   5.604   4.141   6.448 -0.4626  0.1734  0.4823
  220PHE     HA 2982   5.661   4.119   6.359 -1.3086 -1.2185  0.2505
  220PHE     CB 2983   5.519   4.015   6.471 -0.1991 -0.2814 -0.9003
  220PHE    HB1 2984   5.412   4.021   6.440 -0.5855  1.7095  0.5676
  220PHE    HB2 2985   5.513   4.004   6.582  0.4866 -0.8648 -0.9162
  220PHE     CG 2986   5.581   3.889   6.424  0.5645 -0.2170 -0.0951
  220PHE    CD1 2987   5.558   3.859   6.291  0.3736 -0.1829 -0.0702
  220PHE    HD1 2988   5.524   3.932   6.220  0.6483  0.4667  0.4476
  220PHE    CE1 2989   5.592   3.733   6.248  0.1525 -0.0541 -0.6212
  220PHE    HE1 2990   5.577   3.720   6.142  0.2275 -0.3287 -0.5969
  220PHE     CZ 2991   5.642   3.637   6.332  0.4836  0.5784 -0.0857
  220PHE     HZ 2992   5.668   3.536   6.303 -2.1333  0.0472 -0.7950
  220PHE    CD2 2993   5.617   3.790   6.513 -0.5205 -0.1846  0.4006
  220PHE    HD2 2994   5.626   3.802   6.620 -0.2216 -0.0750  0.3655
  220PHE    CE2 2995   5.655   3.666   6.466  0.0544  0.1136  0.0593
  220PHE    HE2 2996   5.709   3.596   6.527  1.1003  0.1583 -0.7987
  220PHE      C 2997   5.513   4.251   6.405 -0.5590 -0.1360 -0.1173
  220PHE      O 2998   5.466   4.234   6.292  0.4204 -0.6732 -0.4583
  221PHE      N 2999   5.488   4.360   6.479 -0.0636 -0.0329 -0.0954
  221PHE     HN 3000   5.493   4.358   6.579 -0.4531  0.7948 -0.0473
  221PHE     CA 3001   5.428   4.472   6.414 -0.1629 -0.2759 -0.4249
  221PHE     HA 3002   5.382   4.455   6.318 -0.9421  1.1407 -0.3402
  221PHE     CB 3003   5.345   4.556   6.514  0.4022 -0.2399  0.0170
  221PHE    HB1 3004   5.406   4.580   6.604  3.3065 -0.0078 -1.8666
  221PHE    HB2 3005   5.267   4.500   6.569  0.7868  1.0810  2.0258
  221PHE     CG 3006   5.280   4.678   6.459  0.8680 -0.3725 -0.8570
  221PHE    CD1 3007   5.186   4.666   6.359 -0.0163  0.3988 -0.1394
  221PHE    HD1 3008   5.174   4.569   6.315  0.3063 -0.5397  1.7332
  221PHE    CE1 3009   5.109   4.769   6.311  0.0943  0.1952 -0.7593
  221PHE    HE1 3010   5.038   4.742   6.234  0.1130 -2.3619  0.0274
  221PHE     CZ 3011   5.125   4.890   6.374 -0.4571 -0.1412  0.0480
  221PHE     HZ 3012   5.074   4.982   6.347 -2.2052 -0.3896  2.2566
  221PHE    CD2 3013   5.302   4.805   6.508 -0.8567 -0.4306  0.1407
  221PHE    HD2 3014   5.357   4.821   6.599 -0.8625  2.1414 -0.2339
  221PHE    CE2 3015   5.221   4.910   6.470  0.0128  0.0399 -0.4513
  221PHE    HE2 3016   5.233   5.004   6.522 -1.1136 -0.3943  0.6444
  221PHE      C 3017   5.537   4.558   6.361 -0.0974 -0.1479 -0.0890
  221PHE      O 3018   5.535   4.598   6.245 -0.7166  0.0201 -0.0202
  222PHE      N 3019   5.642   4.588   6.440 -0.4169  0.5750  0.0682
  222PHE     HN 3020   5.650   4.535   6.524  0.9934  1.3081  0.4237
  222PHE     CA 3021   5.734   4.695   6.416 -0.0681  0.2754  0.0659
  222PHE     HA 3022   5.680   4.776   6.371  0.8550 -0.7037 -3.0470
  222PHE     CB 3023   5.802   4.748   6.544  0.5732 -0.1782 -0.0840
  222PHE    HB1 3024   5.897   4.803   6.529  0.6764 -0.4659 -0.4929
  222PHE    HB2 3025   5.831   4.659   6.605 -1.2817 -1.0085 -0.3265
  222PHE     CG 3026   5.712   4.837   6.623  0.2934  0.0244 -0.6251
  222PHE    CD1 3027   5.672   4.956   6.568 -0.1001 -0.0595 -0.5158
  222PHE    HD1 3028   5.706   4.983   6.470  0.6480  1.3638  0.1041
  222PHE    CE1 3029   5.584   5.039   6.635  0.5453  0.1951  0.0264
  222PHE    HE1 3030   5.553   5.132   6.591  4.5993  1.2697 -0.9743
  222PHE     CZ 3031   5.535   4.995   6.756  0.2399 -0.0081 -0.1692
  222PHE     HZ 3032   5.463   5.043   6.819  2.6844  0.6804  2.3104
  222PHE    CD2 3033   5.673   4.801   6.749  0.0795 -0.1880 -0.7516
  222PHE    HD2 3034   5.707   4.713   6.802 -0.5882  0.0379  0.0752
  222PHE    CE2 3035   5.577   4.877   6.813  0.2618 -0.1644 -0.5057
  222PHE    HE2 3036   5.531   4.845   6.905  1.6765  1.7872  0.9778
  222PHE      C 3037   5.827   4.674   6.302  0.1439  0.0825  0.2731
  222PHE      O 3038   5.859   4.770   6.232  0.0860  0.1102  0.2852
  223LEU      N 3039   5.871   4.547   6.289 -0.8243 -0.2283 -0.0357
  223LEU     HN 3040   5.830   4.472   6.340  1.3998 -0.9869  0.7363
  223LEU     CA 3041   5.967   4.521   6.186 -0.4134  0.3503  0.1959
  223LEU     HA 3042   6.031   4.604   6.161  0.6053 -0.2463  0.7843
  223LEU     CB 3043   6.070   4.415   6.227 -0.2470  0.3172 -0.3009
  223LEU    HB1 3044   6.010   4.334   6.276  0.4333 -0.2208 -0.3365
  223LEU    HB2 3045   6.139   4.461   6.301  2.1888  0.1072 -2.2949
  223LEU     CG 3046   6.169   4.354   6.126 -0.1225  0.1280 -0.0666
  223LEU     HG 3047   6.125   4.299   6.040  2.0714  2.2796 -2.7623
  223LEU    CD1 3048   6.250   4.463   6.054 -0.5274  0.1664 -0.4692
  223LEU   HD11 3049   6.292   4.419   5.961  0.1093  0.0077 -0.1154
  223LEU   HD12 3050   6.333   4.509   6.112 -1.0982  0.3070  0.2383
  223LEU   HD13 3051   6.190   4.550   6.020  1.1142  1.2960 -0.6023
  223LEU    CD2 3052   6.271   4.259   6.190 -0.4554 -0.1409  0.0664
  223LEU   HD21 3053   6.333   4.317   6.262 -0.5736 -0.3123  0.3089
  223LEU   HD22 3054   6.344   4.223   6.114 -0.5084  2.3773 -1.2911
  223LEU   HD23 3055   6.218   4.176   6.242  0.4607 -0.4727  0.4909
  223LEU      C 3056   5.905   4.494   6.054  0.2170 -0.3163  0.0279
  223LEU      O 3057   5.965   4.544   5.959 -0.3773  0.0602 -0.1592
  224PRO      N 3058   5.791   4.432   6.039  0.1348 -0.2642  0.4497
  224PRO     CD 3059   5.757   4.309   6.110 -0.3420 -0.4841 -0.1579
  224PRO    HD1 3060   5.695   4.331   6.200  0.2170 -2.7341  0.8437
  224PRO    HD2 3061   5.842   4.245   6.140  1.2107  2.3349  1.9023
  224PRO     CA 3062   5.707   4.446   5.925  0.0684  0.2059  0.5544
  224PRO     HA 3063   5.771   4.416   5.843  1.4654  3.3641  0.3584
  224PRO     CB 3064   5.595   4.344   5.948 -0.0655  0.0245 -0.8178
  224PRO    HB1 3065   5.560   4.324   5.844  0.6256  0.8316 -1.2203
  224PRO    HB2 3066   5.508   4.391   5.998  0.1004  1.6328 -1.9367
  224PRO     CG 3067   5.662   4.227   6.021 -0.1298 -0.0162 -0.8237
  224PRO    HG1 3068   5.594   4.149   6.061 -0.8377  0.7687 -0.4716
  224PRO    HG2 3069   5.722   4.173   5.944 -2.8007 -3.9512 -0.4432
  224PRO      C 3070   5.666   4.585   5.891 -0.2000  0.1350  0.5871
  224PRO      O 3071   5.669   4.626   5.775  0.4778 -0.5228  0.3661
  225VAL      N 3072   5.636   4.673   5.989  0.5014  0.8214  0.1941
  225VAL     HN 3073   5.630   4.640   6.083  0.1946  0.1398 -0.0606
  225VAL     CA 3074   5.605   4.809   5.960 -0.1477  0.5939 -0.1970
  225VAL     HA 3075   5.522   4.816   5.891 -2.1741  1.0317  2.1383
  225VAL     CB 3076   5.543   4.871   6.082  0.0790  0.7132 -0.1409
  225VAL     HB 3077   5.595   4.837   6.173 -3.7462 -1.5187  1.4544
  225VAL    CG1 3078   5.546   5.025   6.090  0.7447  0.7047 -0.2285
  225VAL   HG11 3079   5.652   5.060   6.095  1.8506 -2.0281 -1.8426
  225VAL   HG12 3080   5.491   5.055   6.182 -1.2337 -1.0902 -0.7602
  225VAL   HG13 3081   5.490   5.078   6.011  2.3225 -1.4257 -2.9841
  225VAL    CG2 3082   5.398   4.820   6.094  0.4624 -0.2672  0.4464
  225VAL   HG21 3083   5.388   4.710   6.101 -2.6210  0.0189  1.9934
  225VAL   HG22 3084   5.344   4.857   6.004 -0.2455  0.0695  0.9984
  225VAL   HG23 3085   5.348   4.869   6.180 -0.3104  3.0143 -1.6627
  225VAL      C 3086   5.716   4.891   5.904  0.1603  0.0706 -0.3491
  225VAL      O 3087   5.697   4.975   5.817 -0.3151  0.3103 -0.0145
  226PHE      N 3088   5.839   4.864   5.952  0.1581  0.0347 -0.3642
  226PHE     HN 3089   5.841   4.805   6.032 -0.8806 -0.4701 -0.6901
  226PHE     CA 3090   5.965   4.914   5.907  0.1686  0.0042 -0.3696
  226PHE     HA 3091   5.959   5.022   5.914 -1.9930 -0.0868 -0.2387
  226PHE     CB 3092   6.079   4.869   6.000 -0.0011 -0.0155 -0.1692
  226PHE    HB1 3093   6.102   4.760   6.002  0.1427  0.0223  0.2978
  226PHE    HB2 3094   6.047   4.905   6.100 -1.4531  3.5604 -1.7469
  226PHE     CG 3095   6.205   4.940   5.962 -0.0515 -0.1477 -0.5957
  226PHE    CD1 3096   6.240   5.063   6.012 -0.8118 -0.1370 -0.0858
  226PHE    HD1 3097   6.169   5.112   6.078 -1.5539 -0.6289 -0.5011
  226PHE    CE1 3098   6.363   5.116   5.984 -0.6193 -0.6924 -0.3094
  226PHE    HE1 3099   6.385   5.220   6.006 -0.1419 -0.7194 -0.6450
  226PHE     CZ 3100   6.453   5.057   5.899  0.3655 -0.1728  0.3470
  226PHE     HZ 3101   6.540   5.104   5.855  0.4327  0.7583  1.4378
  226PHE    CD2 3102   6.300   4.871   5.891  0.2682 -0.3588  0.0266
  226PHE    HD2 3103   6.270   4.778   5.843  1.3644 -1.0459  0.6349
  226PHE    CE2 3104   6.420   4.930   5.858  0.2433 -0.1368  0.3310
  226PHE    HE2 3105   6.484   4.874   5.791  0.2556 -0.7957  0.8798
  226PHE      C 3106   5.977   4.880   5.763 -0.5480 -0.0822 -0.4118
  226PHE      O 3107   6.005   4.971   5.684  0.4602 -0.1618 -0.1618
  227CYS      N 3108   5.949   4.752   5.731  0.3076 -0.4866  0.4048
  227CYS     HN 3109   5.923   4.694   5.807  0.4991 -2.0655 -0.6919
  227CYS     CA 3110   5.954   4.701   5.598  0.1868  0.1327  0.1555
  227CYS     HA 3111   6.050   4.719   5.553 -0.6920  1.6711 -1.2373
  227CYS     CB 3112   5.942   4.548   5.609  0.2586  0.1452  0.3846
  227CYS    HB1 3113   5.930   4.516   5.504 -1.9487  0.8113  0.3817
  227CYS    HB2 3114   5.851   4.521   5.667  0.8093 -2.2822  0.2652
  227CYS     SG 3115   6.082   4.452   5.675 -0.2115 -0.6136  0.2880
  227CYS    HG1 3116   6.081   4.487   5.803  0.3355  2.1328 -0.3999
  227CYS      C 3117   5.854   4.760   5.505 -0.2696 -0.0201  0.5427
  227CYS      O 3118   5.886   4.808   5.396  0.1051 -0.8295  0.2861
  228LEU      N 3119   5.730   4.781   5.554 -0.4909  0.6928 -0.2817
  228LEU     HN 3120   5.710   4.737   5.641 -0.1997  1.0794 -0.0131
  228LEU     CA 3121   5.619   4.836   5.483 -0.7231  0.3408 -0.1943
  228LEU     HA 3122   5.607   4.781   5.390  0.7802 -0.3006 -0.0485
  228LEU     CB 3123   5.488   4.836   5.563 -0.4912  0.2479  0.1897
  228LEU    HB1 3124   5.415   4.907   5.517 -0.5771 -0.1039 -0.2222
  228LEU    HB2 3125   5.508   4.886   5.660 -0.9130  0.0524  0.3825
  228LEU     CG 3126   5.410   4.706   5.590  0.0745 -0.0951  0.1752
  228LEU     HG 3127   5.492   4.633   5.607  2.1354  2.0922  0.1610
  228LEU    CD1 3128   5.307   4.718   5.703 -0.5241  0.0575 -0.3818
  228LEU   HD11 3129   5.366   4.748   5.792  1.0756 -0.9463 -1.0739
  228LEU   HD12 3130   5.258   4.622   5.731  0.0142  0.0422  0.5328
  228LEU   HD13 3131   5.246   4.810   5.688 -0.1907  0.5604  1.1756
  228LEU    CD2 3132   5.347   4.648   5.462 -0.1789 -0.7404  0.5869
  228LEU   HD21 3133   5.263   4.713   5.427  0.3715  1.3631  2.8482
  228LEU   HD22 3134   5.293   4.551   5.462 -0.7949 -0.4197 -0.8503
  228LEU   HD23 3135   5.418   4.659   5.377 -2.5614 -0.7433 -1.5408
  228LEU      C 3136   5.638   4.976   5.437 -0.6886  0.2185 -0.5542
  228LEU      O 3137   5.620   5.014   5.321  0.5053  0.4580 -0.6681
  229THR      N 3138   5.701   5.060   5.521 -0.6345 -0.5551  0.1864
  229THR     HN 3139   5.713   5.024   5.613  0.6649  0.1947  0.3263
  229THR     CA 3140   5.746   5.192   5.490 -0.0085 -0.7183  0.3882
  229THR     HA 3141   5.665   5.252   5.453  0.1724  0.0828  1.2501
  229THR     CB 3142   5.804   5.259   5.611  0.1047 -0.2377  0.0721
  229THR     HB 3143   5.875   5.195   5.667  3.3716  1.1935 -2.1579
  229THR    OG1 3144   5.705   5.309   5.700  0.4694  0.0443  0.3234
  229THR    HG1 3145   5.680   5.245   5.767  2.7955 -0.0902  1.1269
  229THR    CG2 3146   5.885   5.384   5.575 -0.0312 -0.2539 -0.2891
  229THR   HG21 3147   5.901   5.453   5.660  2.2474  0.2493 -1.0473
  229THR   HG22 3148   5.821   5.445   5.508 -1.5212  1.0170  2.1769
  229THR   HG23 3149   5.987   5.358   5.538  0.0964 -1.3453  0.7636
  229THR      C 3150   5.841   5.203   5.376  0.1766  0.0836  0.6143
  229THR      O 3151   5.820   5.278   5.281 -0.8253 -0.0482  0.7262
  230VAL      N 3152   5.944   5.117   5.387  0.1387 -0.0365  0.0690
  230VAL     HN 3153   5.938   5.045   5.456  0.4377 -0.1966 -0.0705
  230VAL     CA 3154   6.053   5.102   5.296  0.1721  0.1968  0.0682
  230VAL     HA 3155   6.086   5.203   5.276 -0.2105  0.6541  1.5816
  230VAL     CB 3156   6.162   5.023   5.363  0.1689  0.2547  0.1435
  230VAL     HB 3157   6.124   4.922   5.389  1.4556 -0.3805 -0.3077
  230VAL    CG1 3158   6.282   5.007   5.267 -0.0129 -1.0079  0.1026
  230VAL   HG11 3159   6.303   5.095   5.203  1.6465 -0.0055  1.9097
  230VAL   HG12 3160   6.268   4.922   5.198  0.7655 -2.0225  1.1547
  230VAL   HG13 3161   6.373   4.983   5.327 -0.9902 -2.4370  1.0726
  230VAL    CG2 3162   6.220   5.107   5.478  0.6671  0.1988 -0.0627
  230VAL   HG21 3163   6.286   5.188   5.439  0.9826  0.0246  0.1081
  230VAL   HG22 3164   6.269   5.044   5.555 -0.7032 -0.3936  0.3639
  230VAL   HG23 3165   6.138   5.159   5.532 -0.4548 -1.7576  0.2174
  230VAL      C 3166   6.018   5.051   5.161 -0.0132  0.1685  0.1267
  230VAL      O 3167   6.055   5.097   5.053 -0.2504 -0.5395 -0.2634
  231LEU      N 3168   5.934   4.946   5.164 -0.2262  0.3200 -0.4108
  231LEU     HN 3169   5.895   4.916   5.251  1.7217 -3.8942 -0.7221
  231LEU     CA 3170   5.876   4.899   5.042  0.0154 -0.1282 -0.3551
  231LEU     HA 3171   5.958   4.884   4.972  1.3564  3.1019  0.3494
  231LEU     CB 3172   5.801   4.771   5.081 -0.4765  0.1273 -0.4653
  231LEU    HB1 3173   5.723   4.739   5.008  0.6252 -0.6541 -1.3360
  231LEU    HB2 3174   5.749   4.793   5.177  0.2764  0.0454 -0.0377
  231LEU     CG 3175   5.895   4.653   5.109 -0.4276  0.2945  0.0800
  231LEU     HG 3176   5.978   4.670   5.181 -0.0351 -0.3178 -0.2152
  231LEU    CD1 3177   5.824   4.530   5.170 -0.4624  0.3090  0.0691
  231LEU   HD11 3178   5.891   4.445   5.194 -0.7153 -0.3988 -1.6169
  231LEU   HD12 3179   5.754   4.495   5.092 -1.2770  0.3300  0.7780
  231LEU   HD13 3180   5.777   4.565   5.264 -1.6799 -1.2297  0.0671
  231LEU    CD2 3181   5.947   4.607   4.972 -0.4786  0.1009  0.1239
  231LEU   HD21 3182   6.006   4.680   4.912  0.6067  0.0504  1.1217
  231LEU   HD22 3183   5.859   4.566   4.917 -1.2147  1.7126  0.0341
  231LEU   HD23 3184   6.013   4.519   4.984 -1.8511 -0.9077  0.5383
  231LEU      C 3185   5.789   4.986   4.958  0.1899  0.4220  0.0317
  231LEU      O 3186   5.813   5.003   4.839  0.3449 -0.3082 -0.0461
  232TYR      N 3187   5.697   5.056   5.027 -0.1400  0.3299 -0.3151
  232TYR     HN 3188   5.706   5.065   5.126  0.9331 -1.3537 -0.2212
  232TYR     CA 3189   5.605   5.142   4.959 -0.3634  0.1381 -0.2568
  232TYR     HA 3190   5.589   5.092   4.865  0.0876  0.1967 -0.3677
  232TYR     CB 3191   5.472   5.163   5.033 -0.0377  0.1705  0.3285
  232TYR    HB1 3192   5.424   5.252   4.986 -0.6798 -0.7460 -0.8186
  232TYR    HB2 3193   5.499   5.174   5.140  0.9613 -2.7543  0.4830
  232TYR     CG 3194   5.383   5.045   5.009  0.1199  0.1109  0.0312
  232TYR    CD1 3195   5.342   4.999   4.886 -0.0233 -0.0459  0.1381
  232TYR    HD1 3196   5.379   5.053   4.801 -0.7960 -1.2671 -1.0088
  232TYR    CE1 3197   5.258   4.892   4.865  0.1574 -0.2442  0.4121
  232TYR    HE1 3198   5.229   4.862   4.765 -2.0460  0.1772  0.8799
  232TYR     CZ 3199   5.222   4.821   4.977  0.0105 -0.4850  0.2128
  232TYR     OH 3200   5.143   4.705   4.962  0.1227 -0.5726  0.2936
  232TYR     HH 3201   5.101   4.675   5.043 -0.7698 -0.9525 -0.2956
  232TYR    CD2 3202   5.344   4.971   5.118 -0.1109  0.1969  0.0063
  232TYR    HD2 3203   5.379   4.993   5.218  1.9134  0.9599 -0.8245
  232TYR    CE2 3204   5.262   4.862   5.102 -0.2473  0.2938  0.0444
  232TYR    HE2 3205   5.216   4.798   5.176 -0.9882  0.4288 -0.2898
  232TYR      C 3206   5.668   5.265   4.903  0.5942 -0.2474 -0.0473
  232TYR      O 3207   5.630   5.309   4.795 -0.1467 -0.4081  0.1418
  233SER      N 3208   5.765   5.326   4.973  0.6164 -0.3684  0.0281
  233SER     HN 3209   5.800   5.291   5.060  2.3588 -0.1070 -0.5170
  233SER     CA 3210   5.847   5.434   4.928 -0.3383  0.3299 -0.0591
  233SER     HA 3211   5.780   5.511   4.892  1.2657  0.6318 -2.7111
  233SER     CB 3212   5.934   5.492   5.042 -0.6767  0.1995  0.2674
  233SER    HB1 3213   6.009   5.418   5.076 -2.3278 -0.6926  2.1731
  233SER    HB2 3214   5.872   5.510   5.133  1.1357 -0.9823  1.7981
  233SER     OG 3215   5.981   5.619   5.000 -0.4531  0.1093  0.2487
  233SER    HG1 3216   6.077   5.613   4.991 -0.2826 -2.0891  2.4011
  233SER      C 3217   5.932   5.401   4.810 -0.4800 -0.3238  0.0203
  233SER      O 3218   5.940   5.476   4.713 -0.7960  0.0492  0.2787
  234LEU      N 3219   5.985   5.278   4.802 -0.4275 -0.2961 -0.0593
  234LEU     HN 3220   5.979   5.210   4.875 -0.8543  1.5152  1.6942
  234LEU     CA 3221   6.062   5.239   4.688 -0.0505  0.1759  0.0329
  234LEU     HA 3222   6.128   5.323   4.674 -1.2547  0.9318 -1.3638
  234LEU     CB 3223   6.130   5.106   4.723 -0.0958  0.1523  0.0294
  234LEU    HB1 3224   6.152   5.041   4.635 -0.4931 -0.8249  0.6296
  234LEU    HB2 3225   6.055   5.052   4.785 -1.2989  1.6861 -0.0222
  234LEU     CG 3226   6.263   5.119   4.800 -0.1968 -0.1262  0.2516
  234LEU     HG 3227   6.237   5.172   4.894  1.0934 -0.1424  0.6275
  234LEU    CD1 3228   6.319   4.986   4.854 -0.4762 -0.3730 -0.0605
  234LEU   HD11 3229   6.397   5.005   4.931 -1.2280  2.0562  0.1883
  234LEU   HD12 3230   6.341   4.909   4.777 -1.2200 -0.1609 -0.4961
  234LEU   HD13 3231   6.238   4.938   4.913 -1.8924  0.6404 -1.1153
  234LEU    CD2 3232   6.371   5.197   4.723 -0.1955 -0.0222  0.3586
  234LEU   HD21 3233   6.405   5.133   4.639 -2.1581 -0.9208  0.1749
  234LEU   HD22 3234   6.448   5.212   4.801 -0.1896  1.4824  0.0865
  234LEU   HD23 3235   6.329   5.290   4.681  0.6047  0.6205  0.9571
  234LEU      C 3236   5.986   5.229   4.561  0.3033 -0.6972 -0.1125
  234LEU      O 3237   6.029   5.263   4.451  0.1340  0.1941  0.0919
  235ILE      N 3238   5.860   5.183   4.573  0.0318 -0.0359 -0.3845
  235ILE     HN 3239   5.833   5.141   4.659 -0.8545 -0.7973 -1.0055
  235ILE     CA 3240   5.766   5.178   4.465  0.0024  0.0311 -0.3611
  235ILE     HA 3241   5.819   5.135   4.382 -0.5669 -1.3236 -0.0364
  235ILE     CB 3242   5.639   5.107   4.501 -0.3779  0.7154 -0.3148
  235ILE     HB 3243   5.606   5.133   4.604 -2.4644  1.9432 -1.2435
  235ILE    CG2 3244   5.529   5.135   4.397 -1.0568 -0.4719  0.0618
  235ILE   HG21 3245   5.564   5.119   4.293 -2.2175  0.4211 -0.4745
  235ILE   HG22 3246   5.509   5.244   4.405  1.6202  0.0254  1.3581
  235ILE   HG23 3247   5.440   5.071   4.416  0.1211 -1.9719  0.8130
  235ILE    CG1 3248   5.662   4.955   4.513 -0.3573  0.7171 -0.3418
  235ILE   HG11 3249   5.742   4.932   4.588 -1.8489 -1.1328  0.7766
  235ILE   HG12 3250   5.680   4.914   4.411 -3.1915 -0.3947 -0.4893
  235ILE     CD 3251   5.544   4.873   4.565  0.2981 -0.3066 -0.4283
  235ILE    HD1 3252   5.482   4.939   4.629 -0.6966 -0.5079 -1.1508
  235ILE    HD2 3253   5.575   4.789   4.629 -2.0973  0.8964  2.5472
  235ILE    HD3 3254   5.476   4.835   4.485 -1.4389  0.6095  0.5504
  235ILE      C 3255   5.738   5.320   4.429 -0.0723  0.1250  0.0568
  235ILE      O 3256   5.737   5.347   4.308 -0.3706  0.3221  0.1012
  236GLY      N 3257   5.712   5.415   4.520  0.2418  0.0853  0.1863
  236GLY     HN 3258   5.717   5.388   4.616 -3.9116 -0.6334  0.3802
  236GLY     CA 3259   5.675   5.550   4.492 -0.6860 -0.3509 -0.7269
  236GLY    HA1 3260   5.672   5.585   4.594  1.0344 -2.0623 -0.0401
  236GLY    HA2 3261   5.585   5.556   4.432 -0.0888 -0.3392 -1.6385
  236GLY      C 3262   5.780   5.628   4.421 -0.1946 -0.3254  0.0240
  236GLY      O 3263   5.753   5.694   4.321  0.0698  0.5460  0.5103
  237ARG      N 3264   5.908   5.607   4.459 -0.1879 -1.1971 -0.4674
  237ARG     HN 3265   5.928   5.552   4.540 -2.2125 -3.3760 -1.3049
  237ARG     CA 3266   6.021   5.665   4.394 -0.4473  0.1521  0.2635
  237ARG     HA 3267   6.022   5.773   4.404 -0.6145  0.2160 -0.3496
  237ARG     CB 3268   6.145   5.601   4.459 -0.0603  0.1466 -0.4707
  237ARG    HB1 3269   6.119   5.494   4.465  0.5197  0.0307  0.0427
  237ARG    HB2 3270   6.146   5.662   4.552 -1.2037  1.8600 -1.4974
  237ARG     CG 3271   6.279   5.618   4.388  0.0929  0.2766 -0.1526
  237ARG    HG1 3272   6.272   5.727   4.368 -1.0801  0.4331  0.9723
  237ARG    HG2 3273   6.295   5.565   4.291  0.5570  0.0123  0.0653
  237ARG     CD 3274   6.395   5.586   4.482  0.0553  0.6035  0.0079
  237ARG    HD1 3275   6.385   5.479   4.513  1.7897  0.8758  1.6998
  237ARG    HD2 3276   6.392   5.662   4.563  0.6416  1.9155 -1.1624
  237ARG     NE 3277   6.521   5.617   4.408  0.2140  0.2126  0.1081
  237ARG     HE 3278   6.546   5.712   4.388  1.1155 -0.5181 -2.6808
  237ARG     CZ 3279   6.579   5.532   4.318  0.5792  0.1521  0.3977
  237ARG    NH1 3280   6.524   5.417   4.269 -0.0810  0.3372  0.6811
  237ARG   HH11 3281   6.447   5.367   4.308 -0.7880  0.5675 -0.3865
  237ARG   HH12 3282   6.576   5.370   4.198  0.6690 -1.4601  2.3243
  237ARG    NH2 3283   6.684   5.587   4.250 -0.2957  0.4427 -0.7627
  237ARG   HH21 3284   6.682   5.686   4.266 -0.4281  0.1723  1.1157
  237ARG   HH22 3285   6.709   5.562   4.157  2.9025  0.8067 -0.1188
  237ARG      C 3286   6.023   5.651   4.246  0.5388  0.3065  0.2549
  237ARG      O 3287   6.042   5.745   4.169  0.2984 -0.5127 -0.8348
  238LYS      N 3288   6.007   5.528   4.193 -0.1610  0.3718  0.2962
  238LYS     HN 3289   5.993   5.449   4.253 -2.7750  1.3662  1.1185
  238LYS     CA 3290   5.990   5.501   4.054 -0.3155  0.1218  0.3614
  238LYS     HA 3291   6.068   5.555   4.001 -2.5888  1.7285 -1.5802
  238LYS     CB 3292   5.986   5.349   4.031  0.0585  0.1786 -0.0844
  238LYS    HB1 3293   5.914   5.297   4.097  2.8191 -1.6326  1.7161
  238LYS    HB2 3294   6.083   5.314   4.072  0.5257 -0.9167 -1.9950
  238LYS     CG 3295   5.960   5.307   3.886 -0.4174 -0.1203  0.0869
  238LYS    HG1 3296   6.010   5.386   3.825 -2.0541 -0.5836 -1.9581
  238LYS    HG2 3297   5.852   5.313   3.859 -0.9400  0.0747  2.0435
  238LYS     CD 3298   6.014   5.170   3.846 -0.1049  0.0310 -0.0120
  238LYS    HD1 3299   5.981   5.086   3.911  1.3831  1.2335  2.4342
  238LYS    HD2 3300   6.122   5.173   3.872 -0.4702 -1.4408  1.9569
  238LYS     CE 3301   5.991   5.127   3.701 -0.3157 -0.4352  0.1575
  238LYS    HE1 3302   6.015   5.218   3.641 -0.9660  0.2454  0.8924
  238LYS    HE2 3303   5.886   5.097   3.678 -0.5336  0.9304 -0.7365
  238LYS     NZ 3304   6.082   5.014   3.672 -0.4887 -0.7435  0.8089
  238LYS    HZ1 3305   6.163   5.019   3.737 -1.5901 -0.3135  2.1973
  238LYS    HZ2 3306   6.112   5.007   3.573 -2.3383 -0.1512  0.1543
  238LYS    HZ3 3307   6.026   4.928   3.689  1.0037 -1.8321  0.4181
  238LYS      C 3308   5.863   5.555   3.998 -0.1215  0.4314  0.2120
  238LYS      O 3309   5.860   5.617   3.892 -0.0025 -0.3636 -0.2701
  239LEU      N 3310   5.746   5.542   4.064 -0.2878  0.7120 -0.0251
  239LEU     HN 3311   5.739   5.506   4.157  0.2881 -2.7883 -1.1885
  239LEU     CA 3312   5.623   5.591   4.011 -0.4307 -0.0036 -0.3519
  239LEU     HA 3313   5.610   5.555   3.910 -2.7937 -0.1433 -0.0727
  239LEU     CB 3314   5.499   5.525   4.075 -0.2159 -0.0739 -0.0091
  239LEU    HB1 3315   5.405   5.584   4.070  0.4500  1.6502  3.8429
  239LEU    HB2 3316   5.518   5.514   4.184 -0.1863  1.0750  0.1112
  239LEU     CG 3317   5.479   5.380   4.028  0.1119 -0.3543  0.7032
  239LEU     HG 3318   5.577   5.328   4.028  0.3483  0.0431 -0.9036
  239LEU    CD1 3319   5.378   5.318   4.126  0.3200 -0.1481  1.0494
  239LEU   HD11 3320   5.286   5.381   4.123  0.1053 -0.5070 -0.0239
  239LEU   HD12 3321   5.408   5.322   4.233 -0.3933  1.5154  1.2285
  239LEU   HD13 3322   5.358   5.212   4.102  1.1644  0.4401 -2.8132
  239LEU    CD2 3323   5.420   5.380   3.886  0.1940  0.1528  0.6666
  239LEU   HD21 3324   5.313   5.406   3.901 -0.3182 -0.8959 -0.9144
  239LEU   HD22 3325   5.427   5.278   3.843  1.3743 -0.5035  2.2769
  239LEU   HD23 3326   5.477   5.445   3.817  2.6510  0.8594  3.1966
  239LEU      C 3327   5.609   5.738   3.998 -0.8155 -0.0120 -0.0679
  239LEU      O 3328   5.552   5.790   3.901 -0.3317  0.2150 -0.2354
  240TRP      N 3329   5.668   5.814   4.092  0.0454 -0.3262 -0.3492
  240TRP     HN 3330   5.711   5.764   4.167  0.6906 -1.9026 -1.7063
  240TRP     CA 3331   5.684   5.956   4.093 -0.4842 -0.2677  0.1252
  240TRP     HA 3332   5.592   6.007   4.070 -1.2742 -1.2118  1.0851
  240TRP     CB 3333   5.738   6.001   4.229 -0.0280 -0.4022 -0.0089
  240TRP    HB1 3334   5.791   6.098   4.221  0.1040 -0.4927 -0.2249
  240TRP    HB2 3335   5.812   5.921   4.251 -1.4757 -2.1997 -1.3342
  240TRP     CG 3336   5.643   6.017   4.343  0.1656  0.2983  0.0601
  240TRP    CD1 3337   5.643   5.956   4.465 -0.5678  0.4876  0.1616
  240TRP    HD1 3338   5.729   5.902   4.504 -0.3713  0.3692 -0.4178
  240TRP    NE1 3339   5.516   5.970   4.515 -0.8089 -0.5529 -0.1305
  240TRP    HE1 3340   5.482   5.919   4.591 -0.6055  0.4082  0.6213
  240TRP    CE2 3341   5.446   6.061   4.440 -0.1497  0.0505 -0.0285
  240TRP    CD2 3342   5.526   6.098   4.333  0.2031  0.3921  0.3502
  240TRP    CE3 3343   5.491   6.194   4.242  0.0649 -0.0371 -0.0556
  240TRP    HE3 3344   5.565   6.221   4.168  1.0284 -1.3085  0.3980
  240TRP    CZ3 3345   5.367   6.252   4.257  0.0075 -0.1109 -0.2436
  240TRP    HZ3 3346   5.341   6.331   4.188  0.5402  0.1992 -0.1014
  240TRP    CZ2 3347   5.323   6.117   4.449 -0.1554 -0.0156  0.2819
  240TRP    HZ2 3348   5.255   6.095   4.530  0.7416  1.7689  1.6232
  240TRP    CH2 3349   5.285   6.216   4.362  0.2529 -0.1680 -0.0695
  240TRP    HH2 3350   5.187   6.259   4.371 -0.5087 -2.3053  3.2376
  240TRP      C 3351   5.773   6.001   3.982 -0.0284  0.3426  0.7332
  240TRP      O 3352   5.742   6.095   3.910 -0.5846 -0.1340  0.3425
  241ARG      N 3353   5.888   5.936   3.956 -0.5204 -0.0984 -0.3824
  241ARG     HN 3354   5.906   5.856   4.013 -0.9341 -2.6344 -3.4746
  241ARG     CA 3355   5.978   5.955   3.846 -0.1275 -0.0672 -0.0554
  241ARG     HA 3356   6.016   6.056   3.841  2.2122 -0.9421 -1.8981
  241ARG     CB 3357   6.098   5.859   3.857 -0.4394 -0.4262  0.2568
  241ARG    HB1 3358   6.058   5.757   3.840  2.8082 -1.6764 -0.5846
  241ARG    HB2 3359   6.140   5.843   3.958  0.4975  1.2307  0.1762
  241ARG     CG 3360   6.222   5.878   3.769 -0.4520 -0.4265  0.2392
  241ARG    HG1 3361   6.273   5.972   3.799 -1.2275  0.3027 -0.6791
  241ARG    HG2 3362   6.199   5.882   3.661  0.9682  0.6171 -0.0489
  241ARG     CD 3363   6.329   5.773   3.802  0.1236 -0.0016 -0.2578
  241ARG    HD1 3364   6.367   5.787   3.905  1.5158  0.4309 -0.8062
  241ARG    HD2 3365   6.424   5.784   3.746 -1.3179  1.4729 -2.6206
  241ARG     NE 3366   6.275   5.640   3.762  0.0777  0.0125 -0.2412
  241ARG     HE 3367   6.281   5.608   3.667  2.4365  0.6679 -0.3748
  241ARG     CZ 3368   6.308   5.536   3.844  0.2369  0.3238  0.0913
  241ARG    NH1 3369   6.347   5.549   3.974  0.1299  0.0280  0.1537
  241ARG   HH11 3370   6.357   5.638   4.018  1.3115 -0.2173  0.4345
  241ARG   HH12 3371   6.369   5.465   4.024  0.0324 -0.0162  0.1218
  241ARG    NH2 3372   6.321   5.405   3.806 -0.0338  0.1925  0.4471
  241ARG   HH21 3373   6.293   5.379   3.714 -0.9891  0.5437  0.6321
  241ARG   HH22 3374   6.367   5.345   3.872  0.5424  1.6037  1.3967
  241ARG      C 3375   5.907   5.930   3.718 -0.2806 -0.0811  0.0325
  241ARG      O 3376   5.913   6.012   3.627 -0.0835  0.0128  0.1310
  242ARG      N 3377   5.828   5.821   3.711  0.0591 -0.3266  0.0266
  242ARG     HN 3378   5.812   5.763   3.791  1.2912  1.1540  1.4401
  242ARG     CA 3379   5.748   5.796   3.596  0.1049  0.1289 -0.1056
  242ARG     HA 3380   5.810   5.801   3.508 -0.6146  0.4571 -0.6038
  242ARG     CB 3381   5.690   5.654   3.602 -0.6894  0.4593  0.1993
  242ARG    HB1 3382   5.638   5.624   3.695  1.9805 -3.4418  0.7125
  242ARG    HB2 3383   5.772   5.580   3.617  0.1002  1.2200 -0.2769
  242ARG     CG 3384   5.603   5.611   3.483 -0.0846 -0.4231  0.0619
  242ARG    HG1 3385   5.517   5.681   3.487  1.9113  2.2434 -0.6225
  242ARG    HG2 3386   5.574   5.506   3.506  3.0698 -1.8047 -1.6009
  242ARG     CD 3387   5.664   5.620   3.344  0.2489 -0.5469  0.1991
  242ARG    HD1 3388   5.678   5.718   3.293  0.4122  0.1902  1.6130
  242ARG    HD2 3389   5.592   5.563   3.281 -1.1885  2.1029 -0.6785
  242ARG     NE 3390   5.789   5.540   3.327  0.1023 -0.6014 -0.6635
  242ARG     HE 3391   5.794   5.443   3.352  1.0264  0.1798  2.5697
  242ARG     CZ 3392   5.916   5.588   3.313  0.1535 -0.6180 -0.2640
  242ARG    NH1 3393   5.939   5.719   3.280 -0.7153 -0.3511  0.1644
  242ARG   HH11 3394   6.034   5.745   3.266  0.0314 -1.9441  1.8656
  242ARG   HH12 3395   5.875   5.764   3.217  1.0142  2.6482  0.3708
  242ARG    NH2 3396   6.019   5.502   3.336 -0.0142 -0.6566  0.3529
  242ARG   HH21 3397   5.990   5.412   3.371  0.1150 -0.4078  1.1227
  242ARG   HH22 3398   6.103   5.530   3.290 -1.2990 -1.0506 -2.4304
  242ARG      C 3399   5.653   5.906   3.565 -0.2253 -0.1145  0.0404
  242ARG      O 3400   5.634   5.951   3.452  0.3627 -0.5004 -0.2162
  243ARG      N 3401   5.581   5.961   3.665 -0.5446 -0.5181  0.0350
  243ARG     HN 3402   5.564   5.921   3.755 -0.9836 -2.3908 -0.8257
  243ARG     CA 3403   5.488   6.069   3.656  0.2299  0.1869  0.3145
  243ARG     HA 3404   5.414   6.042   3.581 -0.3850  0.8222  0.6833
  243ARG     CB 3405   5.422   6.081   3.794  0.1159 -0.1509  0.2924
  243ARG    HB1 3406   5.367   6.178   3.799 -1.2600 -0.9168  0.3529
  243ARG    HB2 3407   5.506   6.079   3.867 -1.1063 -1.6080  1.7332
  243ARG     CG 3408   5.309   5.987   3.835 -0.2554  0.0500 -0.2604
  243ARG    HG1 3409   5.350   5.884   3.842  0.4883  0.1326 -2.6755
  243ARG    HG2 3410   5.231   5.993   3.757 -0.9092  0.0062  0.3786
  243ARG     CD 3411   5.250   6.033   3.969 -0.3912 -0.4300 -0.1522
  243ARG    HD1 3412   5.205   6.134   3.956  1.2441  0.2734 -0.7396
  243ARG    HD2 3413   5.316   6.046   4.057  0.4407 -1.6236 -0.5632
  243ARG     NE 3414   5.143   5.933   3.995 -0.6256 -0.2908 -0.5724
  243ARG     HE 3415   5.057   5.952   3.946 -0.6892  1.2678  0.0880
  243ARG     CZ 3416   5.120   5.866   4.111 -0.0716 -0.0194 -0.3029
  243ARG    NH1 3417   5.215   5.854   4.208 -0.1987  0.2462 -0.1442
  243ARG   HH11 3418   5.292   5.916   4.190 -1.8872  2.1613 -1.2329
  243ARG   HH12 3419   5.203   5.794   4.287  1.6111 -2.3455 -1.6712
  243ARG    NH2 3420   5.002   5.801   4.137 -0.0202 -0.1211 -0.3223
  243ARG   HH21 3421   5.014   5.731   4.207  1.3158 -0.4456 -0.8517
  243ARG   HH22 3422   4.921   5.804   4.078  0.1298 -1.7047 -0.6376
  243ARG      C 3423   5.529   6.200   3.598  0.0875  0.1810  0.1988
  243ARG      O 3424   5.467   6.259   3.510  0.1321 -0.0824 -0.0113
  244ARG      N 3425   5.648   6.247   3.641  0.4391 -0.3414 -0.1758
  244ARG     HN 3426   5.686   6.199   3.719 -1.8425  1.4305  2.1998
  244ARG     CA 3427   5.726   6.358   3.597 -0.4729  0.5898  0.4882
  244ARG     HA 3428   5.670   6.450   3.610 -0.1242  0.9200 -0.2739
  244ARG     CB 3429   5.855   6.372   3.681 -0.0955  0.2403 -0.0252
  244ARG    HB1 3430   5.936   6.432   3.636  0.6458 -0.4628  0.3570
  244ARG    HB2 3431   5.910   6.276   3.686 -0.8770 -0.2092  0.2289
  244ARG     CG 3432   5.817   6.429   3.818  0.0553 -0.3761  0.2794
  244ARG    HG1 3433   5.737   6.363   3.857 -2.4753  0.0268 -3.6312
  244ARG    HG2 3434   5.769   6.529   3.817 -0.0090 -0.4081  0.1545
  244ARG     CD 3435   5.933   6.432   3.918  0.3880  0.1239 -0.1131
  244ARG    HD1 3436   5.976   6.330   3.927  0.4809  0.1353 -0.4041
  244ARG    HD2 3437   5.904   6.466   4.020  1.3653  1.1526 -0.1639
  244ARG     NE 3438   6.033   6.530   3.868  0.7085  0.0862  0.4478
  244ARG     HE 3439   5.996   6.591   3.798  0.1415 -1.3527 -0.5338
  244ARG     CZ 3440   6.157   6.547   3.923  1.0561 -0.5729 -0.1167
  244ARG    NH1 3441   6.204   6.480   4.032  0.0710 -0.3869  0.4296
  244ARG   HH11 3442   6.164   6.392   4.056  1.5302 -0.9067  1.0706
  244ARG   HH12 3443   6.282   6.514   4.085  0.5034  0.0436 -0.4617
  244ARG    NH2 3444   6.229   6.650   3.870 -0.0370  0.0200 -0.4799
  244ARG   HH21 3445   6.198   6.710   3.796 -2.6872 -0.3755  0.2224
  244ARG   HH22 3446   6.315   6.664   3.918 -0.5485 -0.8987  0.7458
  244ARG      C 3447   5.767   6.344   3.454 -0.4258 -0.1314  0.5676
  244ARG      O 3448   5.767   6.442   3.379 -0.0717 -0.3708  0.2536
  245GLY      N 3449   5.806   6.224   3.409  0.6398  0.3014  0.3033
  245GLY     HN 3450   5.801   6.146   3.471  0.1093  0.4331  0.4282
  245GLY     CA 3451   5.851   6.191   3.277  0.0836  0.0187  0.1820
  245GLY    HA1 3452   5.906   6.098   3.284 -0.2934 -0.4311 -2.1433
  245GLY    HA2 3453   5.913   6.272   3.242  2.1210 -1.4043  0.3234
  245GLY      C 3454   5.742   6.187   3.175  0.0420  0.7386  0.1917
  245GLY      O 3455   5.755   6.248   3.069 -0.4991  0.4890 -0.0246
  246ASP      N 3456   5.632   6.118   3.211  0.1855  0.0552 -0.6538
  246ASP     HN 3457   5.634   6.061   3.292  2.3179 -0.3095 -0.9182
  246ASP     CA 3458   5.512   6.113   3.132 -0.1714  0.3314 -0.1322
  246ASP     HA 3459   5.543   6.065   3.040 -0.0131  0.2846 -0.0553
  246ASP     CB 3460   5.410   6.028   3.210  0.1917  0.0263  0.0172
  246ASP    HB1 3461   5.306   6.046   3.175  0.6777  4.0264  0.1068
  246ASP    HB2 3462   5.400   6.055   3.318  1.0133  1.2909 -0.1921
  246ASP     CG 3463   5.441   5.879   3.216 -0.3557 -0.1000 -0.2549
  246ASP    OD1 3464   5.526   5.835   3.135  0.0659  0.3671 -0.0723
  246ASP    OD2 3465   5.362   5.807   3.282  0.0796  0.5982  1.0759
  246ASP      C 3466   5.451   6.247   3.110 -0.0703  0.3567 -0.2596
  246ASP      O 3467   5.411   6.279   2.999  0.0100  0.2815 -0.3102
  247ALA      N 3468   5.432   6.325   3.218 -0.0909 -0.0138  0.0096
  247ALA     HN 3469   5.460   6.291   3.307 -0.5319 -4.6986 -1.3891
  247ALA     CA 3470   5.384   6.460   3.218  0.3281  0.1382  0.4643
  247ALA     HA 3471   5.402   6.493   3.319  1.5946 -2.7697  1.2884
  247ALA     CB 3472   5.460   6.558   3.126  0.2831  0.0337  0.3151
  247ALA    HB1 3473   5.444   6.553   3.017 -0.0114  1.4276  0.2723
  247ALA    HB2 3474   5.568   6.560   3.151  0.6200  0.5563 -1.0984
  247ALA    HB3 3475   5.433   6.660   3.162 -1.4527 -0.6942  1.2076
  247ALA      C 3476   5.236   6.467   3.200  0.4053 -0.4610 -0.4883
  247ALA      O 3477   5.167   6.371   3.236 -0.5303  0.5579  0.5025
  248VAL      N 3478   5.181   6.573   3.139 -0.3419 -0.7528 -0.3258
  248VAL     HN 3479   5.242   6.648   3.118 -0.7209 -0.2388  0.3634
  248VAL     CA 3480   5.040   6.595   3.130 -0.1851  0.2181 -0.5082
  248VAL     HA 3481   5.001   6.581   3.229  2.6180 -0.6663  0.5623
  248VAL     CB 3482   5.028   6.741   3.099 -0.7495  0.3561  0.3434
  248VAL     HB 3483   5.082   6.760   3.004 -0.6494  1.5339  0.6109
  248VAL    CG1 3484   4.881   6.784   3.085 -0.9670 -0.4978 -0.0104
  248VAL   HG11 3485   4.818   6.749   3.170 -2.5227 -0.7735 -1.2252
  248VAL   HG12 3486   4.833   6.742   2.993 -0.4604 -1.2935  0.0757
  248VAL   HG13 3487   4.877   6.894   3.076 -2.8219 -0.4766  0.7088
  248VAL    CG2 3488   5.083   6.826   3.215  0.1702  0.5129 -0.2019
  248VAL   HG21 3489   5.039   6.806   3.315 -3.3859  2.5388 -1.1797
  248VAL   HG22 3490   5.056   6.933   3.197 -1.0886  0.1153 -0.7625
  248VAL   HG23 3491   5.194   6.827   3.223  0.1584  0.9152 -0.0655
  248VAL      C 3492   4.968   6.496   3.043 -0.3649 -0.4038  0.3355
  248VAL      O 3493   4.858   6.454   3.078 -0.3272 -0.6976  0.1001
  249VAL      N 3494   5.038   6.462   2.933 -0.6504  0.0915 -0.0020
  249VAL     HN 3495   5.133   6.486   2.917 -0.5688  0.2718  0.6987
  249VAL     CA 3496   4.981   6.422   2.808  0.0866  0.0887 -0.3384
  249VAL     HA 3497   4.876   6.407   2.828 -0.1312 -1.6471 -2.4563
  249VAL     CB 3498   4.988   6.520   2.695  0.3664 -0.2278 -0.6004
  249VAL     HB 3499   5.091   6.514   2.654  0.7310 -0.7947  0.3723
  249VAL    CG1 3500   4.894   6.476   2.581  0.3797 -0.1080 -0.6567
  249VAL   HG11 3501   4.933   6.385   2.531  0.9814  0.5670 -1.4543
  249VAL   HG12 3502   4.902   6.559   2.507  1.4569 -2.0218 -2.8182
  249VAL   HG13 3503   4.786   6.472   2.606  0.4580  1.6483  0.1397
  249VAL    CG2 3504   4.957   6.664   2.738 -0.3176 -0.5173 -0.1032
  249VAL   HG21 3505   5.037   6.701   2.806  0.0909 -0.5211 -0.5846
  249VAL   HG22 3506   4.857   6.670   2.788 -0.5939  2.0411 -0.8296
  249VAL   HG23 3507   4.941   6.730   2.650  0.8434 -0.6986 -0.4607
  249VAL      C 3508   5.027   6.286   2.767 -0.0268 -0.0187 -0.1118
  249VAL      O 3509   5.146   6.264   2.743  0.1514  0.2793  0.4898
  250GLY      N 3510   4.932   6.191   2.762  0.0786 -0.1346  0.0778
  250GLY     HN 3511   4.843   6.225   2.793  0.4662  1.4815 -0.4779
  250GLY     CA 3512   4.946   6.051   2.736 -0.5642 -0.2031  0.0917
  250GLY    HA1 3513   5.001   6.037   2.644 -0.6829  2.1213 -0.3943
  250GLY    HA2 3514   4.848   6.008   2.753  0.5169 -2.1763  1.6110
  250GLY      C 3515   5.032   5.977   2.832 -0.4600 -0.1713  0.0222
  250GLY      O 3516   5.103   6.038   2.912  0.4289 -0.5157 -0.4857
  251ALA      N 3517   5.041   5.844   2.817 -0.0168 -0.0742 -0.5858
  251ALA     HN 3518   4.988   5.799   2.745  0.7774  0.5077 -1.5751
  251ALA     CA 3519   5.105   5.755   2.909 -0.8458  0.0535  0.1246
  251ALA     HA 3520   5.212   5.769   2.899 -0.8848 -0.1848 -0.6590
  251ALA     CB 3521   5.060   5.775   3.055 -0.0786  0.4998  0.3104
  251ALA    HB1 3522   4.952   5.756   3.075 -0.6061  2.9274  0.0750
  251ALA    HB2 3523   5.072   5.882   3.079  2.2003 -0.0622  1.9426
  251ALA    HB3 3524   5.122   5.715   3.125  0.5021 -0.2671 -0.8166
  251ALA      C 3525   5.082   5.613   2.872 -0.1609 -0.1107  0.3144
  251ALA      O 3526   4.990   5.569   2.804  0.1654  0.2459 -0.3693
  252SER      N 3527   5.167   5.524   2.928 -0.4796 -0.2760  0.5358
  252SER     HN 3528   5.239   5.556   2.989  0.4123  1.2204 -1.1860
  252SER     CA 3529   5.159   5.383   2.905  0.1053 -0.2143 -0.0486
  252SER     HA 3530   5.114   5.365   2.809 -1.4649 -0.9444  0.8007
  252SER     CB 3531   5.290   5.310   2.939  0.2260  0.0259  0.0053
  252SER    HB1 3532   5.303   5.317   3.049  0.1403  1.1894 -0.0437
  252SER    HB2 3533   5.372   5.356   2.878 -0.5882  1.8166  0.1764
  252SER     OG 3534   5.294   5.175   2.896  0.1820  0.1816 -0.5003
  252SER    HG1 3535   5.330   5.181   2.807  2.5893  0.7224  0.4330
  252SER      C 3536   5.065   5.324   3.004 -0.0673 -0.1077 -0.1494
  252SER      O 3537   5.042   5.371   3.116 -0.2207 -0.1248 -0.1733
  253LEU      N 3538   4.988   5.221   2.964 -0.0418 -0.0548 -0.3348
  253LEU     HN 3539   5.006   5.186   2.873  0.0053 -0.7923 -0.0463
  253LEU     CA 3540   4.875   5.162   3.029  0.0729  0.3433  0.2348
  253LEU     HA 3541   4.810   5.241   3.064 -0.1466 -0.0412  0.7005
  253LEU     CB 3542   4.795   5.082   2.926  0.3516  0.3255  0.0307
  253LEU    HB1 3543   4.693   5.057   2.962 -0.1357  0.6900 -1.0352
  253LEU    HB2 3544   4.850   4.989   2.899  0.1143  0.4596 -0.9676
  253LEU     CG 3545   4.776   5.157   2.793 -0.4503  0.1159  0.0196
  253LEU     HG 3546   4.872   5.185   2.745  0.4939 -0.1179  1.7107
  253LEU    CD1 3547   4.682   5.078   2.701 -0.3988  0.0039  0.0632
  253LEU   HD11 3548   4.646   5.127   2.607 -0.3688  0.9735  0.5453
  253LEU   HD12 3549   4.586   5.076   2.757 -0.8104 -0.8758 -0.6399
  253LEU   HD13 3550   4.724   4.976   2.687  2.4237  0.8493  1.5906
  253LEU    CD2 3551   4.702   5.289   2.819  0.0136  0.3367  0.2402
  253LEU   HD21 3552   4.608   5.275   2.877 -1.2541  0.1859 -1.7473
  253LEU   HD22 3553   4.679   5.326   2.716 -2.1134 -2.5569 -0.4411
  253LEU   HD23 3554   4.780   5.351   2.867  2.6281 -3.6176  1.5184
  253LEU      C 3555   4.923   5.095   3.153  0.3845  0.2616  0.0725
  253LEU      O 3556   4.864   5.108   3.260  0.6680  0.1696  0.2418
  254ARG      N 3557   5.036   5.022   3.158  0.1948 -0.0330  0.0997
  254ARG     HN 3558   5.095   5.016   3.078 -2.2355 -2.2104 -1.7053
  254ARG     CA 3559   5.093   4.968   3.277  0.1733  0.4111  0.3163
  254ARG     HA 3560   5.010   4.914   3.321 -1.5555  0.1565 -2.9952
  254ARG     CB 3561   5.203   4.863   3.250 -0.2670 -0.0381  0.2445
  254ARG    HB1 3562   5.221   4.808   3.344  0.1108  0.2191  0.3256
  254ARG    HB2 3563   5.300   4.908   3.220  0.3596 -1.3940  0.1891
  254ARG     CG 3564   5.167   4.757   3.146 -0.2611  0.1869  0.0111
  254ARG    HG1 3565   5.152   4.811   3.050 -1.2914  0.0535  0.0796
  254ARG    HG2 3566   5.073   4.704   3.175  0.9423 -1.1366  1.6353
  254ARG     CD 3567   5.270   4.648   3.117 -0.1122  0.4903 -0.6191
  254ARG    HD1 3568   5.230   4.574   3.044 -1.3002  0.9835 -0.5031
  254ARG    HD2 3569   5.294   4.594   3.211 -0.2634  0.1788 -0.7588
  254ARG     NE 3570   5.393   4.712   3.064 -0.0602  0.4855 -0.5029
  254ARG     HE 3571   5.390   4.809   3.042 -2.1465  0.4360 -0.6343
  254ARG     CZ 3572   5.503   4.637   3.029 -0.5702 -0.3339 -0.3798
  254ARG    NH1 3573   5.520   4.503   3.049  0.6543 -0.2052 -0.4935
  254ARG   HH11 3574   5.445   4.447   3.085  0.4725 -0.2129 -0.8761
  254ARG   HH12 3575   5.587   4.461   2.988  0.1072  3.4390 -4.0422
  254ARG    NH2 3576   5.612   4.705   2.985 -0.3076 -0.3552  0.2311
  254ARG   HH21 3577   5.602   4.803   2.968  0.6832 -0.0603  1.1984
  254ARG   HH22 3578   5.700   4.658   2.973  1.2747  1.8997  1.9121
  254ARG      C 3579   5.129   5.062   3.386 -0.0623  0.6748  0.1664
  254ARG      O 3580   5.097   5.060   3.505 -0.1123  0.3979  0.1485
  255ASP      N 3581   5.196   5.171   3.343 -0.0120  0.4472 -0.3290
  255ASP     HN 3582   5.208   5.190   3.246  0.5549  0.5519 -0.2449
  255ASP     CA 3583   5.237   5.279   3.427 -0.2533  0.2541  0.0412
  255ASP     HA 3584   5.302   5.251   3.509 -0.9154 -3.3093 -0.4714
  255ASP     CB 3585   5.311   5.391   3.351  0.0337  0.0933  0.0816
  255ASP    HB1 3586   5.342   5.476   3.414 -0.5131  0.7457 -0.5168
  255ASP    HB2 3587   5.261   5.450   3.271  2.3791  0.7612 -0.9693
  255ASP     CG 3588   5.439   5.328   3.298  0.2180  0.4695  0.0832
  255ASP    OD1 3589   5.495   5.227   3.347 -0.0053  0.0765 -0.4686
  255ASP    OD2 3590   5.488   5.382   3.195 -0.1473 -0.0514 -0.3683
  255ASP      C 3591   5.118   5.350   3.481 -0.0673  0.1523  0.5865
  255ASP      O 3592   5.111   5.367   3.603  0.1503 -0.1171  0.6383
  256GLN      N 3593   5.010   5.364   3.403  0.3405 -0.0866 -0.0359
  256GLN     HN 3594   5.020   5.346   3.306 -1.1542 -0.7668 -0.0999
  256GLN     CA 3595   4.877   5.399   3.444  0.3987  0.2714 -0.1499
  256GLN     HA 3596   4.896   5.487   3.503  0.0699  1.3411 -1.5856
  256GLN     CB 3597   4.779   5.433   3.330 -0.2348 -0.1677  0.2575
  256GLN    HB1 3598   4.672   5.426   3.360 -0.0688  1.6677  1.4283
  256GLN    HB2 3599   4.800   5.360   3.250  1.0363  0.7323 -0.2709
  256GLN     CG 3600   4.806   5.574   3.277  0.0110 -0.2027  0.2919
  256GLN    HG1 3601   4.727   5.609   3.208  1.2547  1.3942 -0.3906
  256GLN    HG2 3602   4.903   5.575   3.223 -0.1916  0.6624 -0.0764
  256GLN     CD 3603   4.822   5.687   3.378 -0.0315  0.6775 -0.6669
  256GLN    OE1 3604   4.925   5.754   3.384  0.2797  0.1362  0.2470
  256GLN    NE2 3605   4.711   5.714   3.453  0.3821 -0.6546  0.4827
  256GLN   HE21 3606   4.694   5.804   3.494 -2.4411 -1.0057  0.2293
  256GLN   HE22 3607   4.632   5.655   3.443 -0.4675  0.0090  2.7640
  256GLN      C 3608   4.810   5.314   3.546  0.2443  0.2359 -0.2809
  256GLN      O 3609   4.755   5.360   3.646 -0.0560 -0.2299 -0.2266
  257ASN      N 3610   4.818   5.181   3.530 -0.2799  0.2162 -0.3776
  257ASN     HN 3611   4.854   5.141   3.446 -2.2551 -1.3392 -0.5748
  257ASN     CA 3612   4.762   5.084   3.619 -0.2308  0.1667 -0.4008
  257ASN     HA 3613   4.660   5.105   3.647 -0.4284 -0.7514 -0.3839
  257ASN     CB 3614   4.769   4.944   3.555 -0.0584  0.0756 -0.1867
  257ASN    HB1 3615   4.749   4.867   3.632  2.2829  0.8528  1.2991
  257ASN    HB2 3616   4.869   4.920   3.511 -0.1838 -1.9523  0.5374
  257ASN     CG 3617   4.662   4.924   3.449  0.4402 -0.4467 -0.5987
  257ASN    OD1 3618   4.583   5.013   3.417 -0.3647 -0.7292  0.5232
  257ASN    ND2 3619   4.637   4.798   3.403 -0.1601 -0.5935  0.1105
  257ASN   HD21 3620   4.569   4.774   3.334  0.2113 -1.6349  0.0958
  257ASN   HD22 3621   4.693   4.725   3.441 -0.7629 -1.6804 -1.0134
  257ASN      C 3622   4.831   5.077   3.751 -0.0356 -0.4849 -0.5312
  257ASN      O 3623   4.771   5.063   3.858 -0.0231  0.4587 -0.3925
  258HSD      N 3624   4.965   5.086   3.743  0.0045 -0.3661  0.1621
  258HSD     HN 3625   5.017   5.088   3.657  1.4744  1.3079  1.0213
  258HSD     CA 3626   5.051   5.091   3.857 -0.1301  0.2961  0.2397
  258HSD     HA 3627   5.039   5.003   3.918  1.2647  1.0773  1.7142
  258HSD     CB 3628   5.200   5.086   3.819 -0.1519 -0.2109  0.2226
  258HSD    HB1 3629   5.258   5.109   3.911 -0.6121 -0.2450  0.5230
  258HSD    HB2 3630   5.214   5.166   3.743  0.9336 -1.7354 -1.2514
  258HSD    ND1 3631   5.331   4.932   3.672 -0.3611  0.1081 -0.7592
  258HSD    HD1 3632   5.406   4.997   3.659  0.4808 -0.3738  1.2762
  258HSD     CG 3633   5.230   4.950   3.763  0.3419 -0.0386  0.0586
  258HSD    CE1 3634   5.334   4.799   3.641  0.3871 -0.0627  0.0188
  258HSD    HE1 3635   5.414   4.750   3.587  1.4380 -1.3520  2.5445
  258HSD    NE2 3636   5.236   4.736   3.702  0.2058  0.1515 -0.0491
  258HSD    CD2 3637   5.169   4.829   3.778  0.0033  0.1043 -0.1683
  258HSD    HD2 3638   5.093   4.799   3.850  1.3166 -0.1578  1.1401
  258HSD      C 3639   5.020   5.211   3.939 -0.2454  0.2763  0.2248
  258HSD      O 3640   5.010   5.206   4.062 -0.3624 -0.2373  0.1944
  259LYS      N 3641   5.007   5.334   3.886  0.2321 -0.0241 -0.6014
  259LYS     HN 3642   5.008   5.336   3.786  0.5063  0.6412 -0.5902
  259LYS     CA 3643   4.973   5.455   3.955 -0.5137 -0.4097 -0.2854
  259LYS     HA 3644   5.050   5.473   4.028 -1.7627  1.6776  0.6085
  259LYS     CB 3645   4.963   5.565   3.849  0.2214  0.2059  0.2718
  259LYS    HB1 3646   4.913   5.654   3.893  2.7861  1.7755  0.2090
  259LYS    HB2 3647   4.906   5.524   3.763 -0.8808 -0.8184  1.4554
  259LYS     CG 3648   5.098   5.619   3.801  0.2951  0.0578  0.3134
  259LYS    HG1 3649   5.165   5.530   3.802  0.2126 -0.0082  1.6282
  259LYS    HG2 3650   5.144   5.697   3.865  0.9200  1.1558 -1.4018
  259LYS     CD 3651   5.085   5.678   3.661  0.0405  0.6700  0.5881
  259LYS    HD1 3652   5.009   5.757   3.675  0.0251  1.0160 -1.1610
  259LYS    HD2 3653   5.035   5.606   3.593 -1.3044  0.8950  1.3218
  259LYS     CE 3654   5.213   5.726   3.590  0.2446 -0.1767  0.3729
  259LYS    HE1 3655   5.273   5.637   3.563  1.7542  1.4878 -2.1448
  259LYS    HE2 3656   5.280   5.794   3.645 -0.5429  0.7530  0.2168
  259LYS     NZ 3657   5.179   5.796   3.464 -0.3748  0.1249  0.7048
  259LYS    HZ1 3658   5.102   5.760   3.405  0.7597  0.6328 -1.1506
  259LYS    HZ2 3659   5.258   5.819   3.401  0.3286 -1.0497  1.1343
  259LYS    HZ3 3660   5.132   5.886   3.488  0.5020  1.4122 -2.0955
  259LYS      C 3661   4.847   5.451   4.034 -0.1018 -0.3427  0.3887
  259LYS      O 3662   4.834   5.495   4.148  0.6395 -0.1238  0.3919
  260GLN      N 3663   4.739   5.397   3.972  0.0696  0.1789 -0.3772
  260GLN     HN 3664   4.729   5.370   3.877 -0.8892 -0.9154  0.0178
  260GLN     CA 3665   4.609   5.397   4.032  0.0664 -0.3486 -0.3826
  260GLN     HA 3666   4.588   5.491   4.081 -1.8742 -0.8845 -0.0964
  260GLN     CB 3667   4.497   5.371   3.930  0.5517 -0.7991 -0.8109
  260GLN    HB1 3668   4.405   5.342   3.985 -0.5102  2.6829 -0.4607
  260GLN    HB2 3669   4.514   5.275   3.877 -0.5860 -2.2873  1.3572
  260GLN     CG 3670   4.465   5.481   3.828 -1.0949 -0.4840  0.0073
  260GLN    HG1 3671   4.366   5.466   3.782 -1.6415  0.6784  0.7425
  260GLN    HG2 3672   4.545   5.501   3.753 -0.9172 -2.6331 -0.4408
  260GLN     CD 3673   4.441   5.614   3.898 -0.2126 -0.0943 -0.4090
  260GLN    OE1 3674   4.526   5.701   3.880  0.2673 -0.4716  0.0162
  260GLN    NE2 3675   4.332   5.630   3.978 -0.1718 -0.0838 -0.3547
  260GLN   HE21 3676   4.331   5.709   4.038 -1.0992  2.0418 -2.9823
  260GLN   HE22 3677   4.269   5.555   4.000 -0.5932  0.1922 -0.6112
  260GLN      C 3678   4.591   5.293   4.137 -0.6626 -0.1002 -0.2595
  260GLN      O 3679   4.514   5.306   4.232  0.3647 -0.3922  0.6236
  261THR      N 3680   4.660   5.179   4.124 -0.1158  0.2028 -0.0612
  261THR     HN 3681   4.727   5.167   4.050 -0.0262  3.8579 -0.7298
  261THR     CA 3682   4.658   5.082   4.229 -0.3657  0.1120 -0.1491
  261THR     HA 3683   4.558   5.068   4.267 -0.8052 -1.0535 -1.6368
  261THR     CB 3684   4.696   4.943   4.188  0.2907  0.3400 -0.3192
  261THR     HB 3685   4.704   4.878   4.278 -2.9656  0.7853  0.4201
  261THR    OG1 3686   4.812   4.945   4.107  0.3114  0.3828 -0.2889
  261THR    HG1 3687   4.793   4.948   4.013  0.9927  0.9263 -0.4172
  261THR    CG2 3688   4.581   4.890   4.101  0.5377  0.7326 -0.8866
  261THR   HG21 3689   4.491   4.896   4.165 -0.9576  0.9726 -2.9010
  261THR   HG22 3690   4.595   4.786   4.063  1.5913 -0.0320  1.3900
  261THR   HG23 3691   4.568   4.951   4.009  1.8600 -0.8821 -2.2088
  261THR      C 3692   4.738   5.122   4.348 -0.1163  0.1234 -0.3216
  261THR      O 3693   4.688   5.118   4.460  0.1926  0.3249 -0.1734
  262VAL      N 3694   4.864   5.165   4.328 -0.0748  0.1325 -0.0507
  262VAL     HN 3695   4.911   5.155   4.240 -1.1645 -0.3241 -0.5983
  262VAL     CA 3696   4.955   5.213   4.427 -0.1198 -0.4368  0.2712
  262VAL     HA 3697   4.976   5.124   4.484  1.3047 -0.5094 -0.3356
  262VAL     CB 3698   5.092   5.246   4.377 -0.2797  0.4300  0.3860
  262VAL     HB 3699   5.082   5.309   4.285  0.6751  0.8074  0.5285
  262VAL    CG1 3700   5.172   5.328   4.479  0.2825  0.1258  0.1995
  262VAL   HG11 3701   5.128   5.428   4.503 -1.4880 -0.5196 -0.1982
  262VAL   HG12 3702   5.278   5.334   4.446 -0.1542 -1.4701 -1.6230
  262VAL   HG13 3703   5.183   5.274   4.576  1.1830 -0.4848 -0.2319
  262VAL    CG2 3704   5.167   5.117   4.337 -0.3005  0.2883  0.8007
  262VAL   HG21 3705   5.253   5.141   4.271 -2.4620  1.4736 -1.8231
  262VAL   HG22 3706   5.099   5.045   4.286  0.3601 -0.8190  1.4538
  262VAL   HG23 3707   5.218   5.065   4.420  1.8573 -1.1521 -1.2924
  262VAL      C 3708   4.901   5.301   4.535  0.5590  0.2620  0.0522
  262VAL      O 3709   4.912   5.274   4.654 -0.3435 -0.4332 -0.0151
  263LYS      N 3710   4.830   5.407   4.492  0.1815 -0.0450 -0.0825
  263LYS     HN 3711   4.826   5.420   4.393 -0.9625 -0.8595 -0.1716
  263LYS     CA 3712   4.738   5.487   4.566 -0.1954 -0.3938 -0.1693
  263LYS     HA 3713   4.801   5.556   4.620 -1.2855 -1.4483  2.6534
  263LYS     CB 3714   4.649   5.576   4.479 -0.3419  0.0874  0.4622
  263LYS    HB1 3715   4.561   5.620   4.532 -0.6939  0.8864 -0.7299
  263LYS    HB2 3716   4.624   5.510   4.393  1.1295 -0.7730  0.6696
  263LYS     CG 3717   4.736   5.694   4.434 -0.5639 -0.1406 -0.5890
  263LYS    HG1 3718   4.831   5.658   4.390  0.1249 -0.1615  0.8802
  263LYS    HG2 3719   4.763   5.758   4.520  0.5044  0.1174 -1.0947
  263LYS     CD 3720   4.674   5.782   4.325 -0.0547  0.6204 -0.2730
  263LYS    HD1 3721   4.656   5.723   4.232  1.1398  2.5861 -1.8344
  263LYS    HD2 3722   4.750   5.857   4.295  1.7454 -1.0741 -0.1727
  263LYS     CE 3723   4.547   5.861   4.358 -0.2655  0.0753  0.2360
  263LYS    HE1 3724   4.581   5.906   4.454 -0.0081  3.0552 -1.1500
  263LYS    HE2 3725   4.459   5.795   4.372  1.4776 -1.9850  2.3084
  263LYS     NZ 3726   4.527   5.978   4.270 -0.0258 -0.6109 -0.7505
  263LYS    HZ1 3727   4.460   6.042   4.317 -1.2571 -2.3433 -0.0921
  263LYS    HZ2 3728   4.502   5.961   4.171  3.6073 -0.7255 -1.7966
  263LYS    HZ3 3729   4.619   6.027   4.277  0.2267 -1.0440 -1.0252
  263LYS      C 3730   4.663   5.415   4.673 -0.1418  0.2420  0.3026
  263LYS      O 3731   4.681   5.438   4.793  0.1802 -0.0056  0.3046
  264MET      N 3732   4.584   5.313   4.635  0.6801 -0.4632  0.4414
  264MET     HN 3733   4.563   5.300   4.538  0.2341  0.9805  0.3182
  264MET     CA 3734   4.514   5.237   4.734 -0.1308  0.2481  0.4266
  264MET     HA 3735   4.443   5.296   4.790  1.6418  1.3039  1.6628
  264MET     CB 3736   4.425   5.142   4.653  0.1119  0.2754  0.1260
  264MET    HB1 3737   4.496   5.090   4.584  1.3087 -1.7138  2.6933
  264MET    HB2 3738   4.356   5.201   4.589  2.3571  1.0284 -1.7773
  264MET     CG 3739   4.342   5.054   4.747  0.0017 -0.1490 -0.3605
  264MET    HG1 3740   4.284   5.130   4.804  2.3564  0.4568  1.3797
  264MET    HG2 3741   4.404   4.995   4.817  0.4416 -1.6676 -1.9507
  264MET     SD 3742   4.236   4.936   4.658  0.1777 -0.2495 -0.4347
  264MET     CE 3743   4.383   4.842   4.605  0.8317  0.3860  0.2341
  264MET    HE1 3744   4.354   4.780   4.518 -1.6761  0.8669  0.6482
  264MET    HE2 3745   4.426   4.764   4.671  1.3067 -0.7534 -1.3865
  264MET    HE3 3746   4.462   4.909   4.567  0.2483 -0.2023 -2.1425
  264MET      C 3747   4.592   5.159   4.834  0.1129  0.2216  0.2168
  264MET      O 3748   4.554   5.161   4.951 -0.0439 -0.3091  0.1797
  265LEU      N 3749   4.697   5.084   4.795 -0.1208  0.1183 -0.2319
  265LEU     HN 3750   4.710   5.076   4.697  0.3074  0.3880 -0.2000
  265LEU     CA 3751   4.787   5.012   4.880  0.0478  0.2235 -0.3191
  265LEU     HA 3752   4.730   4.938   4.934 -0.3669  1.4953  1.0799
  265LEU     CB 3753   4.885   4.938   4.788 -0.3566 -0.2760 -0.3515
  265LEU    HB1 3754   4.952   4.876   4.851  0.6553  0.7224 -0.4300
  265LEU    HB2 3755   4.955   5.005   4.735 -0.6938  2.4059  2.3338
  265LEU     CG 3756   4.814   4.854   4.680 -0.5362 -0.2441 -0.2587
  265LEU     HG 3757   4.746   4.917   4.619 -0.4141  0.2210  0.0791
  265LEU    CD1 3758   4.922   4.795   4.589  0.0333 -0.0158  0.2601
  265LEU   HD11 3759   4.972   4.868   4.522  2.2392 -1.9263 -0.3502
  265LEU   HD12 3760   4.877   4.720   4.520 -1.1507  1.9158 -1.1385
  265LEU   HD13 3761   4.997   4.761   4.663 -1.6851 -1.1810  1.5561
  265LEU    CD2 3762   4.718   4.748   4.738 -0.3738 -0.5189 -0.4892
  265LEU   HD21 3763   4.702   4.654   4.682 -0.9053 -0.4217 -0.5071
  265LEU   HD22 3764   4.618   4.792   4.758 -0.7569 -1.2693 -0.7253
  265LEU   HD23 3765   4.750   4.716   4.840 -3.5731 -1.5598  0.3220
  265LEU      C 3766   4.855   5.103   4.976  0.8699 -0.4909 -0.2117
  265LEU      O 3767   4.856   5.078   5.097  0.2454 -0.3224 -0.1643
  266ALA      N 3768   4.905   5.221   4.936 -0.3853  0.1630  0.0761
  266ALA     HN 3769   4.899   5.248   4.840 -0.8801  1.0129  0.3353
  266ALA     CA 3770   4.964   5.329   5.010 -0.2333  0.0773  0.0793
  266ALA     HA 3771   5.043   5.282   5.067 -0.8593  0.4571  1.2751
  266ALA     CB 3772   5.033   5.429   4.915 -0.1650  0.0996  0.1527
  266ALA    HB1 3773   4.964   5.482   4.847  2.1467  2.8510 -0.2341
  266ALA    HB2 3774   5.114   5.383   4.855 -0.4958 -0.9548  0.4828
  266ALA    HB3 3775   5.079   5.505   4.981 -0.5692  2.2114 -1.8823
  266ALA      C 3776   4.867   5.395   5.101  0.0882  0.4894  0.1275
  266ALA      O 3777   4.907   5.411   5.217  0.3279 -0.1938  0.1464
  267VAL      N 3778   4.741   5.426   5.066  0.1841  0.3195 -0.3796
  267VAL     HN 3779   4.719   5.424   4.969 -1.4000 -0.8661 -0.0530
  267VAL     CA 3780   4.647   5.477   5.161 -0.2547 -0.7201 -0.2373
  267VAL     HA 3781   4.702   5.554   5.213 -0.4427  0.5168 -1.7708
  267VAL     CB 3782   4.532   5.548   5.094 -0.0361 -0.0064  0.1326
  267VAL     HB 3783   4.490   5.498   5.004 -2.2618 -0.8965  1.5811
  267VAL    CG1 3784   4.407   5.570   5.181  0.2707  0.9240  0.3479
  267VAL   HG11 3785   4.433   5.581   5.289 -1.6684  3.0438  0.6767
  267VAL   HG12 3786   4.334   5.487   5.174  0.1881  1.0245  0.0213
  267VAL   HG13 3787   4.353   5.666   5.168  0.0354  1.3171  3.4325
  267VAL    CG2 3788   4.577   5.688   5.050  0.0789 -0.0070  0.2472
  267VAL   HG21 3789   4.659   5.699   4.977 -1.8887 -1.1591 -2.3033
  267VAL   HG22 3790   4.613   5.758   5.128  1.9116  0.1600 -0.7195
  267VAL   HG23 3791   4.487   5.740   5.011  0.4676  0.2623 -0.3051
  267VAL      C 3792   4.609   5.393   5.278 -0.4527 -0.0211  0.2094
  267VAL      O 3793   4.604   5.434   5.393 -0.0457 -0.0293  0.2310
  268VAL      N 3794   4.590   5.264   5.245  0.4693 -0.0697 -0.1401
  268VAL     HN 3795   4.619   5.229   5.155  0.0633  0.5541 -0.5161
  268VAL     CA 3796   4.545   5.160   5.332 -0.3626 -0.0044 -0.4885
  268VAL     HA 3797   4.458   5.183   5.393  1.6411  0.6379  2.3185
  268VAL     CB 3798   4.511   5.047   5.240 -0.0061  0.2920 -0.9902
  268VAL     HB 3799   4.577   5.038   5.151  1.5196  0.8060  0.0517
  268VAL    CG1 3800   4.509   4.905   5.301  0.1786  0.7467  0.0870
  268VAL   HG11 3801   4.613   4.871   5.319  0.0928 -0.2174 -1.1400
  268VAL   HG12 3802   4.472   4.834   5.224  1.6329  0.8488 -0.7586
  268VAL   HG13 3803   4.439   4.895   5.386  0.1165 -1.2788 -0.1703
  268VAL    CG2 3804   4.371   5.086   5.189 -0.3602 -0.3896 -0.5629
  268VAL   HG21 3805   4.377   5.169   5.116  0.0687 -0.5065 -0.6640
  268VAL   HG22 3806   4.300   5.115   5.269  1.0768 -0.4414  0.7806
  268VAL   HG23 3807   4.324   5.002   5.133  1.0521 -0.5487 -1.5628
  268VAL      C 3808   4.646   5.122   5.434 -0.3705  0.2209 -0.3972
  268VAL      O 3809   4.620   5.128   5.554 -0.0982 -0.3142 -0.3100
  269VAL      N 3810   4.772   5.093   5.396 -0.3006 -0.5138  0.3705
  269VAL     HN 3811   4.790   5.084   5.298 -1.2602  0.0935  0.1263
  269VAL     CA 3812   4.884   5.068   5.481 -0.0056  0.0062  0.1389
  269VAL     HA 3813   4.854   4.989   5.548 -1.8571  0.6830  0.1547
  269VAL     CB 3814   5.004   5.017   5.406 -0.0448  0.0924  0.0160
  269VAL     HB 3815   4.971   4.952   5.323  1.3664 -0.9902  0.2539
  269VAL    CG1 3816   5.078   5.132   5.337 -0.4992  0.3614 -0.0268
  269VAL   HG11 3817   5.138   5.184   5.414 -1.5015  1.8681 -0.2181
  269VAL   HG12 3818   5.025   5.203   5.269  0.3635 -0.7716 -1.9847
  269VAL   HG13 3819   5.154   5.095   5.265 -2.0300  0.9830 -2.0594
  269VAL    CG2 3820   5.094   4.939   5.504 -0.0297 -0.5104 -0.4703
  269VAL   HG21 3821   5.095   4.991   5.602  1.3188 -0.1383 -0.6632
  269VAL   HG22 3822   5.201   4.929   5.479  0.4689 -0.4000  1.4344
  269VAL   HG23 3823   5.055   4.837   5.522 -2.4783  0.5122  0.5635
  269VAL      C 3824   4.910   5.185   5.569  0.9161 -0.0088 -0.1065
  269VAL      O 3825   4.938   5.166   5.687 -0.1633 -0.1693  0.1288
  270PHE      N 3826   4.900   5.310   5.521  0.1849 -0.0312 -0.0176
  270PHE     HN 3827   4.874   5.318   5.425  0.0834  0.0127  0.0130
  270PHE     CA 3828   4.905   5.429   5.600  0.1290 -0.0504  0.0147
  270PHE     HA 3829   5.002   5.432   5.648  1.1091  1.1980 -1.9011
  270PHE     CB 3830   4.919   5.548   5.503 -0.8830  0.2474  0.2245
  270PHE    HB1 3831   4.844   5.542   5.422  0.2646  1.3654 -0.9664
  270PHE    HB2 3832   5.019   5.550   5.454 -0.6223 -0.3521  0.7192
  270PHE     CG 3833   4.894   5.682   5.563 -0.3207  0.4691 -0.0258
  270PHE    CD1 3834   4.985   5.748   5.642 -0.2409  0.3236  0.0042
  270PHE    HD1 3835   5.086   5.712   5.659 -0.0322  1.5226  1.5641
  270PHE    CE1 3836   4.964   5.880   5.674  0.0901  0.2391  0.5891
  270PHE    HE1 3837   5.041   5.925   5.735 -0.2165  2.3540 -0.4941
  270PHE     CZ 3838   4.844   5.941   5.646 -0.2135 -0.4835  0.2974
  270PHE     HZ 3839   4.822   6.039   5.685  2.1516 -0.0865  0.7760
  270PHE    CD2 3840   4.774   5.742   5.536 -0.6507 -0.0429  0.2828
  270PHE    HD2 3841   4.701   5.683   5.483 -0.1449 -1.2218  0.8747
  270PHE    CE2 3842   4.751   5.874   5.570 -0.4116  0.0566  0.0574
  270PHE    HE2 3843   4.662   5.921   5.532  0.7851  0.4088 -2.5312
  270PHE      C 3844   4.799   5.438   5.704  0.4172 -0.0783  0.3149
  270PHE      O 3845   4.832   5.474   5.816 -0.1216  0.6697  0.2392
  271ALA      N 3846   4.673   5.405   5.670  0.4806 -0.3473  0.3403
  271ALA     HN 3847   4.649   5.376   5.578  2.0163 -1.5323  0.2847
  271ALA     CA 3848   4.576   5.398   5.776 -0.0127 -0.1293 -0.0934
  271ALA     HA 3849   4.581   5.491   5.831 -2.3688 -0.6420  1.1028
  271ALA     CB 3850   4.435   5.389   5.715 -0.0055 -1.0585  0.0092
  271ALA    HB1 3851   4.427   5.288   5.671  2.1594 -1.4328  0.3551
  271ALA    HB2 3852   4.417   5.464   5.635 -0.3339 -0.5947  0.5057
  271ALA    HB3 3853   4.361   5.404   5.796  2.0575 -1.1208  2.0100
  271ALA      C 3854   4.593   5.296   5.883  0.2087  0.3054  0.2907
  271ALA      O 3855   4.580   5.330   6.000  0.3716  0.2347  0.3305
  272PHE      N 3856   4.625   5.171   5.843  0.1314  0.3969 -0.0598
  272PHE     HN 3857   4.636   5.157   5.745  3.0302  3.3938 -0.3391
  272PHE     CA 3858   4.641   5.052   5.920 -0.0522  0.4702  0.0932
  272PHE     HA 3859   4.552   5.028   5.975  1.2441  0.6974  2.4092
  272PHE     CB 3860   4.664   4.938   5.819 -0.1225 -0.0052  0.6111
  272PHE    HB1 3861   4.701   4.968   5.719  0.5799  1.2508  1.2356
  272PHE    HB2 3862   4.565   4.893   5.797 -0.7290 -1.1806  4.8270
  272PHE     CG 3863   4.753   4.826   5.862 -0.0282 -0.1816 -0.0297
  272PHE    CD1 3864   4.705   4.731   5.948 -0.1706  0.0001  0.0928
  272PHE    HD1 3865   4.607   4.734   5.995  0.0397 -0.6247  0.5895
  272PHE    CE1 3866   4.778   4.619   5.980 -0.0290  0.0497 -0.0574
  272PHE    HE1 3867   4.740   4.542   6.047  0.7121 -1.0458 -0.8554
  272PHE     CZ 3868   4.906   4.606   5.933  0.2636  0.5427  0.5977
  272PHE     HZ 3869   4.966   4.517   5.950 -0.9098 -0.1652  1.1258
  272PHE    CD2 3870   4.884   4.816   5.822  0.1814  0.4661  0.4744
  272PHE    HD2 3871   4.926   4.887   5.752 -1.5473  0.5207 -0.5488
  272PHE    CE2 3872   4.959   4.706   5.855 -0.1406 -0.0362 -0.4345
  272PHE    HE2 3873   5.063   4.702   5.825  0.7564 -0.3739  2.4191
  272PHE      C 3874   4.750   5.068   6.020  0.0238  0.2733  0.0447
  272PHE      O 3875   4.738   5.028   6.136 -0.4583  0.6297  0.1227
  273ILE      N 3876   4.863   5.128   5.980 -0.1697  0.3805 -0.3447
  273ILE     HN 3877   4.865   5.166   5.888  1.6816 -0.0716 -0.5392
  273ILE     CA 3878   4.972   5.171   6.063 -0.2886  0.2148 -0.1039
  273ILE     HA 3879   4.987   5.087   6.129  0.5258 -0.5931 -1.2726
  273ILE     CB 3880   5.097   5.210   5.991 -0.0449  0.1504  0.2793
  273ILE     HB 3881   5.088   5.298   5.923  3.0658  1.1226  0.9495
  273ILE    CG2 3882   5.208   5.241   6.092  0.1746 -0.0508  0.1023
  273ILE   HG21 3883   5.302   5.258   6.035  0.2521 -1.8338 -0.3510
  273ILE   HG22 3884   5.214   5.152   6.158  1.3530  0.2228  0.3964
  273ILE   HG23 3885   5.186   5.333   6.150  2.0151 -0.2711  1.2490
  273ILE    CG1 3886   5.144   5.098   5.897 -0.3523  0.1309  0.1452
  273ILE   HG11 3887   5.064   5.038   5.848  1.3147 -2.1220  0.0052
  273ILE   HG12 3888   5.195   5.019   5.956 -0.8229  0.3549  0.8558
  273ILE     CD 3889   5.241   5.145   5.788  0.0692 -0.3136  0.3214
  273ILE    HD1 3890   5.324   5.197   5.840 -0.3057  1.0590 -0.4091
  273ILE    HD2 3891   5.193   5.225   5.727  1.8451  2.3444  2.1794
  273ILE    HD3 3892   5.273   5.056   5.730 -0.3684  0.1337 -0.6312
  273ILE      C 3893   4.939   5.274   6.165  0.2320  0.1927  0.0870
  273ILE      O 3894   4.977   5.266   6.282  0.1434 -0.2631  0.0863
  274LEU      N 3895   4.867   5.381   6.127  0.0115 -0.0237 -0.1133
  274LEU     HN 3896   4.832   5.386   6.034  1.3538  2.4819 -0.5928
  274LEU     CA 3897   4.816   5.483   6.215 -0.5706 -0.1895 -0.2583
  274LEU     HA 3898   4.895   5.527   6.274  0.4561 -3.1573  0.7641
  274LEU     CB 3899   4.742   5.599   6.147 -0.0747  0.2764 -0.0052
  274LEU    HB1 3900   4.681   5.656   6.221 -1.4916 -0.3577 -0.6434
  274LEU    HB2 3901   4.672   5.553   6.074  0.3226 -1.7252  0.8173
  274LEU     CG 3902   4.835   5.689   6.063  0.5036 -0.2841  0.0266
  274LEU     HG 3903   4.917   5.631   6.016  0.2381 -0.4742 -0.2122
  274LEU    CD1 3904   4.755   5.754   5.949  0.6966 -0.4836 -0.2235
  274LEU   HD11 3905   4.701   5.844   5.985  1.8094  1.2109 -2.5175
  274LEU   HD12 3906   4.695   5.673   5.902  1.9724 -0.1387 -2.5885
  274LEU   HD13 3907   4.825   5.808   5.882  0.6112  1.5692  1.2748
  274LEU    CD2 3908   4.897   5.796   6.154 -0.1397 -0.6408  0.8965
  274LEU   HD21 3909   4.970   5.859   6.099  1.7993 -2.4589  1.2760
  274LEU   HD22 3910   4.959   5.749   6.234  0.3704 -1.3215  0.1147
  274LEU   HD23 3911   4.820   5.865   6.194 -0.0884  1.3732 -2.1431
  274LEU      C 3912   4.724   5.434   6.322 -0.5670  0.1027 -0.1232
  274LEU      O 3913   4.741   5.477   6.436  0.5030  0.3116 -0.3494
  275CYS      N 3914   4.629   5.347   6.284 -0.3225 -0.1252 -0.2170
  275CYS     HN 3915   4.619   5.332   6.186  2.8225  1.0778 -0.8525
  275CYS     CA 3916   4.552   5.268   6.375 -0.0436 -0.3644 -0.1872
  275CYS     HA 3917   4.507   5.342   6.439  1.1934  0.2521 -0.0052
  275CYS     CB 3918   4.443   5.189   6.300 -0.0149 -0.3860 -0.2061
  275CYS    HB1 3919   4.380   5.115   6.353  0.6435  0.5222  1.9581
  275CYS    HB2 3920   4.493   5.142   6.212  1.4393  0.4964  0.1148
  275CYS     SG 3921   4.312   5.301   6.242  0.0424 -0.1719  0.0769
  275CYS    HG1 3922   4.364   5.342   6.127 -0.1950  2.6149  0.8896
  275CYS      C 3923   4.616   5.169   6.466 -0.0552 -0.3183 -0.1291
  275CYS      O 3924   4.595   5.175   6.587  0.8591 -0.0956  0.0264
  276TRP      N 3925   4.707   5.078   6.427 -0.3714 -0.6913  0.0023
  276TRP     HN 3926   4.726   5.081   6.329 -0.7282  2.3621 -0.0621
  276TRP     CA 3927   4.751   4.971   6.511 -0.0828 -0.0436  0.6807
  276TRP     HA 3928   4.681   4.954   6.591 -0.0652 -2.8581  0.1975
  276TRP     CB 3929   4.772   4.840   6.434 -0.1144  0.4346 -0.1480
  276TRP    HB1 3930   4.842   4.777   6.493  0.2138 -0.2024 -1.1727
  276TRP    HB2 3931   4.818   4.857   6.334 -1.2565  0.1334 -0.7429
  276TRP     CG 3932   4.643   4.766   6.423 -0.1916  0.5325  0.0998
  276TRP    CD1 3933   4.518   4.801   6.464 -0.1456  0.3275  0.4140
  276TRP    HD1 3934   4.494   4.893   6.514 -2.1083  0.6990 -1.0964
  276TRP    NE1 3935   4.433   4.699   6.428  0.2895  0.1859 -0.2176
  276TRP    HE1 3936   4.350   4.681   6.475  0.3657 -0.7798 -0.4402
  276TRP    CE2 3937   4.503   4.597   6.368  0.0490  0.1534 -0.4448
  276TRP    CD2 3938   4.635   4.637   6.361 -0.1019  0.6980 -0.2586
  276TRP    CE3 3939   4.729   4.553   6.309 -0.3054  0.0322  0.4244
  276TRP    HE3 3940   4.832   4.583   6.303 -0.1917 -0.5330 -0.6507
  276TRP    CZ3 3941   4.685   4.429   6.269  0.0992  0.0771 -0.1710
  276TRP    HZ3 3942   4.756   4.372   6.210 -1.1089 -0.0989 -1.5221
  276TRP    CZ2 3943   4.456   4.478   6.323  0.1892 -0.0469 -0.0691
  276TRP    HZ2 3944   4.351   4.459   6.333  0.0561  1.3642  1.6308
  276TRP    CH2 3945   4.554   4.390   6.281  0.3941 -0.5033  1.3261
  276TRP    HH2 3946   4.527   4.288   6.261 -1.2634  0.4797 -2.1021
  276TRP      C 3947   4.862   5.012   6.602  0.2628  0.3312  0.0919
  276TRP      O 3948   4.900   4.948   6.699 -0.3595 -0.1662  0.0110
  277LEU      N 3949   4.928   5.125   6.570  0.3593  0.2014 -0.1704
  277LEU     HN 3950   4.892   5.190   6.503  3.0461 -0.9058 -2.9229
  277LEU     CA 3951   5.044   5.170   6.642  0.4129 -0.4083  0.1283
  277LEU     HA 3952   5.101   5.079   6.654 -0.8848 -1.1964  0.6854
  277LEU     CB 3953   5.113   5.284   6.566 -0.3629 -0.2414 -0.3365
  277LEU    HB1 3954   5.043   5.363   6.529 -0.3612 -0.7524 -1.4755
  277LEU    HB2 3955   5.147   5.240   6.470 -1.0361  0.5400 -0.9482
  277LEU     CG 3956   5.239   5.351   6.623 -0.4977 -0.4158  0.1638
  277LEU     HG 3957   5.199   5.421   6.700 -1.7788  0.3686 -1.1637
  277LEU    CD1 3958   5.336   5.244   6.674 -0.2833 -0.3408 -0.0882
  277LEU   HD11 3959   5.342   5.163   6.598 -1.5716 -1.7755  1.2578
  277LEU   HD12 3960   5.297   5.198   6.768  0.0821  1.1865  0.8364
  277LEU   HD13 3961   5.432   5.295   6.698 -0.0753 -0.7412 -0.0483
  277LEU    CD2 3962   5.310   5.438   6.518  0.0071 -0.6135  0.3397
  277LEU   HD21 3963   5.343   5.372   6.435  0.1928  1.1435 -1.0454
  277LEU   HD22 3964   5.398   5.482   6.569 -1.3293  0.8217  1.5297
  277LEU   HD23 3965   5.250   5.523   6.480  2.2247  1.0475  0.3510
  277LEU      C 3966   5.015   5.206   6.784  0.3199 -0.0878  0.0287
  277LEU      O 3967   5.100   5.164   6.862  0.3212 -0.3933 -0.1356
  278PRO      N 3968   4.910   5.268   6.829  0.0081 -0.4071 -0.2476
  278PRO     CD 3969   4.835   5.371   6.757  0.1260 -0.2329 -0.1224
  278PRO    HD1 3970   4.742   5.323   6.720  0.5889 -0.4056 -1.0954
  278PRO    HD2 3971   4.903   5.410   6.678 -1.0062 -1.6637 -1.8855
  278PRO     CA 3972   4.891   5.288   6.970  0.6849 -0.1995 -0.1794
  278PRO     HA 3973   4.975   5.334   7.019 -0.1889  0.1223  1.0722
  278PRO     CB 3974   4.777   5.388   6.987  0.4833 -0.4527 -0.0297
  278PRO    HB1 3975   4.765   5.443   7.083  0.3146 -1.4285  0.5201
  278PRO    HB2 3976   4.681   5.335   6.968  0.5739 -0.0937 -1.6648
  278PRO     CG 3977   4.804   5.476   6.864  0.4724 -0.3173  0.0646
  278PRO    HG1 3978   4.709   5.526   6.834  1.0801  1.1580  0.4848
  278PRO    HG2 3979   4.882   5.553   6.878 -0.4380  0.8406 -0.9390
  278PRO      C 3980   4.862   5.154   7.029  0.1413  0.1026  0.2477
  278PRO      O 3981   4.917   5.131   7.136  0.1003  0.7578  0.4168
  279PHE      N 3982   4.784   5.060   6.973  0.5227  0.0349 -0.1749
  279PHE     HN 3983   4.748   5.073   6.882  1.2839 -2.2899 -0.8861
  279PHE     CA 3984   4.765   4.927   7.024 -0.1169  0.1602 -0.0817
  279PHE     HA 3985   4.720   4.934   7.122  0.2745 -2.0647  0.3006
  279PHE     CB 3986   4.663   4.852   6.937  0.1979 -0.2555 -0.0944
  279PHE    HB1 3987   4.679   4.887   6.833  1.7905  1.2655  0.6135
  279PHE    HB2 3988   4.560   4.882   6.965 -0.1918 -1.0975 -0.5701
  279PHE     CG 3989   4.662   4.703   6.944 -0.0090 -0.2566 -0.1498
  279PHE    CD1 3990   4.591   4.625   7.032 -0.1581  0.1519  0.0914
  279PHE    HD1 3991   4.538   4.675   7.112  0.7599 -0.2308  0.9574
  279PHE    CE1 3992   4.577   4.490   7.009 -0.2670  0.1802 -0.0100
  279PHE    HE1 3993   4.509   4.433   7.071 -2.7804  0.7042 -2.0932
  279PHE     CZ 3994   4.656   4.428   6.916 -0.5773  0.2273 -0.3064
  279PHE     HZ 3995   4.643   4.323   6.892  3.3148 -0.5999  0.5597
  279PHE    CD2 3996   4.725   4.643   6.837  0.3117 -0.3455  0.0901
  279PHE    HD2 3997   4.780   4.712   6.774  0.1395  0.6153  0.9528
  279PHE    CE2 3998   4.728   4.506   6.829  0.3495 -0.3354 -0.0588
  279PHE    HE2 3999   4.781   4.463   6.745 -0.1847 -1.7183  0.2923
  279PHE      C 4000   4.890   4.850   7.050 -0.4698 -0.3200  0.2160
  279PHE      O 4001   4.911   4.797   7.159  0.2645 -0.9237 -0.2134
  280HSD      N 4002   4.985   4.849   6.955 -0.5734 -0.7989  0.1180
  280HSD     HN 4003   4.969   4.889   6.865  1.3577 -0.2522 -0.0359
  280HSD     CA 4004   5.113   4.790   6.983 -0.1291  0.2613  0.3481
  280HSD     HA 4005   5.088   4.692   7.019  3.4868 -0.9270 -0.0328
  280HSD     CB 4006   5.194   4.754   6.858 -0.4875  0.0091  0.1852
  280HSD    HB1 4007   5.285   4.703   6.897 -2.0246 -1.5781  1.8639
  280HSD    HB2 4008   5.227   4.837   6.792  0.4072 -1.4844 -1.3296
  280HSD    ND1 4009   5.042   4.705   6.656 -0.2221 -0.1303  0.2330
  280HSD    HD1 4010   5.034   4.801   6.627  0.1215  0.1066  0.9027
  280HSD     CG 4011   5.111   4.667   6.769 -0.2957 -0.2331  0.2434
  280HSD    CE1 4012   4.992   4.592   6.599 -0.3570 -0.0622  0.2145
  280HSD    HE1 4013   4.930   4.593   6.510  0.4706 -3.8855 -0.5692
  280HSD    NE2 4014   5.025   4.483   6.667  0.9631 -0.2515 -0.6851
  280HSD    CD2 4015   5.098   4.532   6.773 -0.1016 -0.2588  0.0628
  280HSD    HD2 4016   5.146   4.466   6.844  3.6478  0.7545 -1.2921
  280HSD      C 4017   5.193   4.865   7.085  0.0034  0.2254  0.2710
  280HSD      O 4018   5.261   4.799   7.163  0.2911 -0.2911 -0.4093
  281VAL      N 4019   5.189   4.998   7.107  0.3948  0.2833 -0.0003
  281VAL     HN 4020   5.125   5.063   7.068  0.4121 -0.8294 -2.0211
  281VAL     CA 4021   5.260   5.059   7.215 -0.0236  0.2867  0.2759
  281VAL     HA 4022   5.359   5.017   7.230  0.5491  1.0910 -1.0226
  281VAL     CB 4023   5.274   5.205   7.182 -0.2528  0.2798  0.1451
  281VAL     HB 4024   5.172   5.242   7.160 -1.0659 -1.5235  0.6580
  281VAL    CG1 4025   5.314   5.284   7.308 -0.0624  0.1359  0.1769
  281VAL   HG11 4026   5.240   5.271   7.390 -0.5940  0.1016 -0.2999
  281VAL   HG12 4027   5.312   5.388   7.267  0.0251 -0.4477 -1.3786
  281VAL   HG13 4028   5.420   5.275   7.339  1.2560 -0.1014 -3.8410
  281VAL    CG2 4029   5.367   5.225   7.062 -0.1112 -0.5268  0.1158
  281VAL   HG21 4030   5.315   5.203   6.966  0.4277  0.9163 -0.5354
  281VAL   HG22 4031   5.452   5.153   7.065 -0.2847 -0.8484 -1.5956
  281VAL   HG23 4032   5.408   5.328   7.064 -1.3009 -0.0560  1.2749
  281VAL      C 4033   5.190   5.037   7.345 -0.2658 -1.2164 -0.0878
  281VAL      O 4034   5.255   5.011   7.446 -0.0111 -0.6154 -0.0887
  282GLY      N 4035   5.056   5.037   7.341 -0.2828 -0.0229 -0.0871
  282GLY     HN 4036   5.012   5.046   7.252 -1.8437 -1.9032  0.4213
  282GLY     CA 4037   4.983   4.984   7.452 -0.1083  0.1347  0.1011
  282GLY    HA1 4038   4.878   4.987   7.427  0.1142 -1.8355 -1.2532
  282GLY    HA2 4039   5.000   5.051   7.535 -2.5723 -0.1253  0.8937
  282GLY      C 4040   5.017   4.848   7.503  0.0886  0.2233  0.2096
  282GLY      O 4041   5.032   4.824   7.622  1.2658 -0.3134 -0.0376
  283ARG      N 4042   5.043   4.754   7.411  0.2087 -0.0179  0.4911
  283ARG     HN 4043   5.022   4.782   7.318  0.8885 -0.1970  0.2790
  283ARG     CA 4044   5.091   4.620   7.429  0.4657 -0.0122 -0.1264
  283ARG     HA 4045   5.024   4.584   7.505 -0.3708  1.3802 -0.1774
  283ARG     CB 4046   5.059   4.541   7.301  0.0571 -0.3575  0.1867
  283ARG    HB1 4047   5.073   4.618   7.223  1.6838  2.4244  2.9838
  283ARG    HB2 4048   4.949   4.526   7.304 -0.4833  3.0102  1.0210
  283ARG     CG 4049   5.152   4.425   7.266  0.1851 -0.2906  0.3040
  283ARG    HG1 4050   5.166   4.358   7.354 -1.1552 -0.0603  0.7126
  283ARG    HG2 4051   5.249   4.470   7.236 -0.6162  3.2259  2.4086
  283ARG     CD 4052   5.097   4.329   7.160  0.3529 -0.6056  0.4979
  283ARG    HD1 4053   5.153   4.233   7.162  1.4863  0.0485  1.3852
  283ARG    HD2 4054   5.090   4.372   7.058 -0.1720 -1.1814  0.2811
  283ARG     NE 4055   4.959   4.289   7.201 -0.0381  0.0835 -0.1218
  283ARG     HE 4056   4.941   4.314   7.296  3.5591  0.0534  0.7069
  283ARG     CZ 4057   4.899   4.177   7.151 -0.2385  0.3368 -0.4556
  283ARG    NH1 4058   4.934   4.107   7.039  0.4924 -0.0546  0.0102
  283ARG   HH11 4059   4.888   4.018   7.042 -1.3554  0.8380 -0.3037
  283ARG   HH12 4060   4.971   4.154   6.959  2.6347 -1.5592  0.0577
  283ARG    NH2 4061   4.815   4.115   7.239 -0.0826  0.1835 -0.4139
  283ARG   HH21 4062   4.775   4.161   7.318  2.7974  2.9466 -0.3912
  283ARG   HH22 4063   4.774   4.033   7.198 -0.0321  0.5388 -1.2079
  283ARG      C 4064   5.228   4.609   7.486  0.2966 -0.1663  0.2501
  283ARG      O 4065   5.249   4.521   7.570 -0.5059 -1.0324 -0.4361
  284TYR      N 4066   5.315   4.709   7.463 -0.1088  0.1682  0.1584
  284TYR     HN 4067   5.299   4.751   7.375  0.8636 -2.6481 -1.4870
  284TYR     CA 4068   5.441   4.724   7.530  0.0731 -0.1224 -0.1119
  284TYR     HA 4069   5.486   4.627   7.540  0.2186 -0.0359  0.0882
  284TYR     CB 4070   5.526   4.808   7.434  0.0613  0.1839  0.1433
  284TYR    HB1 4071   5.489   4.912   7.422 -0.3329 -0.1862 -2.2926
  284TYR    HB2 4072   5.529   4.756   7.336  1.5550  1.0482 -0.3145
  284TYR     CG 4073   5.669   4.805   7.476 -0.0322 -0.3515  0.4237
  284TYR    CD1 4074   5.756   4.718   7.415  0.2853 -0.8412  1.5414
  284TYR    HD1 4075   5.720   4.637   7.353 -1.1562  2.1654 -1.9218
  284TYR    CE1 4076   5.889   4.726   7.449  0.6694 -0.2487 -0.0181
  284TYR    HE1 4077   5.959   4.652   7.413  0.6802 -0.7421  0.9845
  284TYR     CZ 4078   5.933   4.821   7.538  0.0791  0.1615 -0.1595
  284TYR     OH 4079   6.067   4.822   7.580  0.0243  0.2693  0.0155
  284TYR     HH 4080   6.104   4.907   7.608  2.5866 -0.8908  0.4491
  284TYR    CD2 4081   5.712   4.887   7.578 -0.0244  0.1206  0.0427
  284TYR    HD2 4082   5.651   4.955   7.635  0.1200  0.3753 -0.1047
  284TYR    CE2 4083   5.845   4.895   7.613 -0.0509 -0.4325  0.2863
  284TYR    HE2 4084   5.879   4.961   7.691 -0.5249 -1.3143  1.2608
  284TYR      C 4085   5.441   4.778   7.669  0.0108 -0.0985 -0.1206
  284TYR      O 4086   5.506   4.726   7.761 -0.0250  0.0648 -0.0034
  285LEU      N 4087   5.350   4.874   7.694  0.3460  0.1381  0.2027
  285LEU     HN 4088   5.303   4.915   7.616 -1.7421 -0.8151  0.8992
  285LEU     CA 4089   5.312   4.922   7.823 -0.2374 -0.0407  0.0983
  285LEU     HA 4090   5.405   4.940   7.875 -0.2473 -0.0886  0.1331
  285LEU     CB 4091   5.235   5.055   7.817  0.0624  0.1380  0.1767
  285LEU    HB1 4092   5.193   5.085   7.915 -0.1371  0.6265 -0.0528
  285LEU    HB2 4093   5.144   5.030   7.758  0.8107 -0.3897 -0.7840
  285LEU     CG 4094   5.318   5.177   7.773 -0.1196  0.0995 -0.2736
  285LEU     HG 4095   5.357   5.138   7.676  1.1109 -0.9724  0.6181
  285LEU    CD1 4096   5.223   5.294   7.742 -0.7739 -0.3622 -0.0528
  285LEU   HD11 4097   5.285   5.360   7.678 -0.6834 -0.4295 -0.0346
  285LEU   HD12 4098   5.180   5.346   7.830 -2.4962 -0.5603 -0.7448
  285LEU   HD13 4099   5.144   5.252   7.676 -0.0142 -1.2916 -0.3875
  285LEU    CD2 4100   5.424   5.207   7.880 -0.0055  0.0458 -0.3715
  285LEU   HD21 4101   5.360   5.203   7.970 -2.6756  1.6875 -2.0405
  285LEU   HD22 4102   5.461   5.311   7.870 -1.5613  0.5385 -1.4447
  285LEU   HD23 4103   5.504   5.131   7.892 -0.1903 -0.0810  0.0790
  285LEU      C 4104   5.232   4.830   7.910  0.6104 -0.3109  0.6020
  285LEU      O 4105   5.254   4.841   8.030 -0.0388  0.2637  0.6735
  286PHE      N 4106   5.151   4.739   7.854 -0.0091  0.1696  0.7114
  286PHE     HN 4107   5.119   4.748   7.760  1.4958 -0.6275  0.0951
  286PHE     CA 4108   5.101   4.627   7.927 -0.0066 -0.3253 -0.0387
  286PHE     HA 4109   5.047   4.667   8.011  0.9699 -3.0885  2.0475
  286PHE     CB 4110   5.018   4.544   7.827  0.0119 -0.0732 -0.2634
  286PHE    HB1 4111   5.088   4.488   7.762  1.7946  1.8204 -0.0818
  286PHE    HB2 4112   4.955   4.614   7.767 -2.1443 -1.8770 -0.2416
  286PHE     CG 4113   4.917   4.458   7.894  0.3287 -0.3779 -0.1758
  286PHE    CD1 4114   4.956   4.334   7.939  0.4033 -0.2094  0.2204
  286PHE    HD1 4115   5.055   4.301   7.915  0.4834 -0.3430  0.7100
  286PHE    CE1 4116   4.871   4.258   8.016  0.1559 -0.3156 -0.1539
  286PHE    HE1 4117   4.894   4.161   8.058 -0.2274 -0.1076  0.5566
  286PHE     CZ 4118   4.746   4.308   8.043  0.5782  0.4365  0.4597
  286PHE     HZ 4119   4.672   4.235   8.071  0.7770 -1.9739 -4.2336
  286PHE    CD2 4120   4.803   4.516   7.946 -0.1846 -0.8011 -0.8024
  286PHE    HD2 4121   4.777   4.621   7.940 -0.5790 -0.8340  0.1807
  286PHE    CE2 4122   4.711   4.437   8.010 -0.2904  0.1557  0.2551
  286PHE    HE2 4123   4.623   4.484   8.052  0.0928  0.0040  1.2632
  286PHE      C 4124   5.204   4.547   7.999  0.2971  0.3840  0.3240
  286PHE      O 4125   5.195   4.523   8.119  0.1909  0.2900  0.2966
  287SER      N 4126   5.308   4.501   7.927  0.1073  0.3535  0.0670
  287SER     HN 4127   5.316   4.505   7.827 -2.0695 -0.4152 -0.2001
  287SER     CA 4128   5.427   4.444   7.982 -0.2011 -0.1264  0.2412
  287SER     HA 4129   5.401   4.360   8.044 -0.1896  0.4204  0.9980
  287SER     CB 4130   5.532   4.413   7.874 -0.5762 -0.6630  0.0215
  287SER    HB1 4131   5.575   4.504   7.826 -0.3913 -0.3011  0.8413
  287SER    HB2 4132   5.491   4.358   7.787  2.8941 -1.0069 -1.5811
  287SER     OG 4133   5.644   4.339   7.921 -0.0647 -0.0272 -0.1666
  287SER    HG1 4134   5.721   4.396   7.926  1.3752 -1.9271  2.4461
  287SER      C 4135   5.505   4.526   8.079 -0.2936  0.0421  0.1752
  287SER      O 4136   5.532   4.491   8.194  0.8979  0.3152 -0.0152
  288LYS      N 4137   5.537   4.652   8.048 -0.0231  0.0332  0.4138
  288LYS     HN 4138   5.515   4.689   7.958 -1.0267 -1.2952  0.0829
  288LYS     CA 4139   5.598   4.749   8.133  0.0598  0.5130 -0.1853
  288LYS     HA 4140   5.691   4.698   8.155 -0.5244 -0.2012  0.6890
  288LYS     CB 4141   5.634   4.879   8.059  0.2051  0.6061  0.0460
  288LYS    HB1 4142   5.538   4.926   8.026 -0.5024 -2.6405 -3.0907
  288LYS    HB2 4143   5.684   4.848   7.965  0.5866 -1.9622  1.0320
  288LYS     CG 4144   5.727   4.975   8.134  0.7551  0.0269  0.1111
  288LYS    HG1 4145   5.673   5.009   8.225  0.7088 -2.6383  1.1767
  288LYS    HG2 4146   5.736   5.070   8.077 -0.4688 -0.4311 -0.8909
  288LYS     CD 4147   5.865   4.921   8.172  0.3721 -0.9205  0.1904
  288LYS    HD1 4148   5.862   4.813   8.195  0.9480 -1.1296 -0.6657
  288LYS    HD2 4149   5.906   4.987   8.251  0.7666  0.5066 -1.1605
  288LYS     CE 4150   5.961   4.923   8.053  0.2288 -0.0099  0.0808
  288LYS    HE1 4151   5.961   5.023   8.004  1.4515  0.7957  1.6158
  288LYS    HE2 4152   5.939   4.833   7.993  4.3800  0.1272 -2.0077
  288LYS     NZ 4153   6.097   4.908   8.111  0.0736 -0.6431  0.2860
  288LYS    HZ1 4154   6.094   4.835   8.185  0.6815  0.1986  1.1595
  288LYS    HZ2 4155   6.123   5.002   8.148 -1.9183  0.9414 -2.0163
  288LYS    HZ3 4156   6.172   4.881   8.045  0.8437 -0.9245  1.2439
  288LYS      C 4157   5.539   4.767   8.269 -0.0283 -0.3015 -0.1101
  288LYS      O 4158   5.616   4.792   8.362 -0.0103  0.6942 -0.3741
  289SER      N 4159   5.407   4.746   8.279  0.0189 -0.6781 -0.3016
  289SER     HN 4160   5.356   4.702   8.205 -0.5917  0.6505 -0.6949
  289SER     CA 4161   5.331   4.753   8.399 -0.0903 -0.1483 -0.4010
  289SER     HA 4162   5.347   4.846   8.452  0.2936 -0.8713  0.8141
  289SER     CB 4163   5.184   4.773   8.357 -0.0588  0.3933 -0.2690
  289SER    HB1 4164   5.185   4.821   8.257  1.0206  1.1756  0.0974
  289SER    HB2 4165   5.127   4.840   8.425 -0.7395 -1.9612  1.6510
  289SER     OG 4166   5.111   4.652   8.344  0.4237 -0.0202  0.7463
  289SER    HG1 4167   5.146   4.607   8.266  0.2936  2.6137 -0.9552
  289SER      C 4168   5.354   4.644   8.498  0.3026  0.2350 -0.0661
  289SER      O 4169   5.339   4.665   8.618  0.1147  0.2541 -0.0926
  290PHE      N 4170   5.399   4.525   8.455 -0.1059  0.2607 -0.5773
  290PHE     HN 4171   5.437   4.523   8.363  0.4867  1.0221 -0.3648
  290PHE     CA 4172   5.441   4.429   8.552  0.1327  0.0837 -0.8533
  290PHE     HA 4173   5.383   4.438   8.643 -2.7630 -3.0210 -2.1981
  290PHE     CB 4174   5.399   4.288   8.510 -0.0548 -0.1736  0.1560
  290PHE    HB1 4175   5.425   4.211   8.586  0.9959 -0.5822 -0.5973
  290PHE    HB2 4176   5.452   4.248   8.421 -0.9339 -0.7886 -0.1133
  290PHE     CG 4177   5.251   4.278   8.496  0.0049 -0.1653 -0.5347
  290PHE    CD1 4178   5.192   4.281   8.372  0.1727  0.5247 -0.5989
  290PHE    HD1 4179   5.256   4.312   8.291  0.5961  0.2556 -0.3714
  290PHE    CE1 4180   5.062   4.240   8.352  0.3279 -0.2811  0.0062
  290PHE    HE1 4181   5.033   4.229   8.249  2.6886  1.2755 -0.9139
  290PHE     CZ 4182   4.997   4.187   8.461 -0.2071 -0.0045 -0.1762
  290PHE     HZ 4183   4.897   4.150   8.445 -0.4174 -0.1928  1.3779
  290PHE    CD2 4184   5.176   4.241   8.606  0.3279  0.5861 -0.0563
  290PHE    HD2 4185   5.217   4.240   8.706  0.7778  0.3234 -0.2401
  290PHE    CE2 4186   5.050   4.190   8.588  0.3990  0.5379 -0.4316
  290PHE    HE2 4187   4.993   4.139   8.665  0.8536  2.2174  1.0759
  290PHE      C 4188   5.582   4.436   8.599 -0.1763 -0.1370  0.1294
  290PHE      O 4189   5.636   4.356   8.676 -0.0009 -0.3114 -0.1744
  291GLU      N 4190   5.657   4.542   8.564  0.1597 -0.2538  0.4729
  291GLU     HN 4191   5.616   4.614   8.508 -0.9236 -1.1050  0.1152
  291GLU     CA 4192   5.792   4.555   8.607  0.2454 -0.1336  0.1726
  291GLU     HA 4193   5.847   4.463   8.616  0.6626 -0.1301 -1.9378
  291GLU     CB 4194   5.872   4.635   8.502 -0.0977 -0.4996 -0.3714
  291GLU    HB1 4195   5.961   4.677   8.554 -0.4818  1.7192 -1.3847
  291GLU    HB2 4196   5.810   4.722   8.473 -1.8733 -1.7834 -0.5979
  291GLU     CG 4197   5.901   4.548   8.380  0.5562 -0.0550 -0.5358
  291GLU    HG1 4198   5.804   4.514   8.339  0.8826 -2.2832  0.3857
  291GLU    HG2 4199   5.951   4.456   8.418 -0.6348 -0.0597  1.1568
  291GLU     CD 4200   5.994   4.616   8.281 -0.2260  0.8470 -0.6640
  291GLU    OE1 4201   6.012   4.549   8.176 -0.2492 -0.2797  0.0308
  291GLU    OE2 4202   6.064   4.720   8.300  0.2183  0.3347  0.6454
  291GLU      C 4203   5.783   4.629   8.736 -0.1887 -0.2709  0.2226
  291GLU      O 4204   5.685   4.702   8.752 -0.0936 -0.0595 -0.1386
  292PRO      N 4205   5.865   4.610   8.835  0.7815  0.7155 -0.3629
  292PRO     CD 4206   5.944   4.489   8.853  0.4262  0.4543 -0.5340
  292PRO    HD1 4207   6.029   4.472   8.784  1.0080 -0.6551  0.4041
  292PRO    HD2 4208   5.877   4.401   8.860 -1.3647  1.8459  0.5248
  292PRO     CA 4209   5.864   4.688   8.956 -0.3638  0.1166  0.0306
  292PRO     HA 4210   5.773   4.667   9.011  0.4011  0.3681  1.4368
  292PRO     CB 4211   5.993   4.646   9.027 -0.4731  0.3006  0.3370
  292PRO    HB1 4212   5.984   4.675   9.134 -0.5709 -0.5659  0.5736
  292PRO    HB2 4213   6.085   4.691   8.985 -1.8081  0.2371 -2.9596
  292PRO     CG 4214   6.002   4.496   8.996 -0.3851  0.4146 -0.1978
  292PRO    HG1 4215   6.101   4.447   9.003 -0.8864 -0.4283  1.4528
  292PRO    HG2 4216   5.931   4.444   9.064 -0.8529  0.5646 -0.5627
  292PRO      C 4217   5.875   4.836   8.949 -0.1798  0.0958 -0.1226
  292PRO      O 4218   5.950   4.879   8.861  0.4989 -0.2301  0.2909
  293GLY      N 4219   5.805   4.916   9.031 -0.3466 -0.4661  0.2933
  293GLY     HN 4220   5.731   4.877   9.085  0.7348 -1.1348  1.2984
  293GLY     CA 4221   5.828   5.057   9.044  0.0898 -0.5275  0.1896
  293GLY    HA1 4222   5.918   5.081   8.989 -0.4053  0.3066 -0.2691
  293GLY    HA2 4223   5.845   5.076   9.149  0.7290  1.1454 -0.1870
  293GLY      C 4224   5.715   5.140   8.994 -0.0065 -0.3666  0.6651
  293GLY      O 4225   5.727   5.262   8.984 -0.0704 -0.4473 -0.6294
  294SER      N 4226   5.605   5.072   8.956  0.1096 -0.0031 -0.3565
  294SER     HN 4227   5.588   4.983   8.998 -0.6634 -0.7801 -2.1968
  294SER     CA 4228   5.504   5.122   8.868 -0.4388 -0.0016  0.2630
  294SER     HA 4229   5.553   5.178   8.789 -0.6436 -3.3565 -2.5000
  294SER     CB 4230   5.435   5.009   8.790  0.2129 -0.2163 -0.0166
  294SER    HB1 4231   5.364   4.948   8.851 -0.0324 -1.8876 -1.8520
  294SER    HB2 4232   5.523   4.946   8.766  1.0905  1.6237 -1.9138
  294SER     OG 4233   5.369   5.049   8.671  0.0399  0.4204  0.2885
  294SER    HG1 4234   5.428   5.085   8.605 -1.9229  0.0510 -1.7643
  294SER      C 4235   5.408   5.211   8.938 -0.5105  0.2765 -0.1814
  294SER      O 4236   5.376   5.196   9.056 -0.2218  0.0769 -0.1286
  295LEU      N 4237   5.357   5.316   8.871  0.4035  0.3573 -0.7613
  295LEU     HN 4238   5.385   5.334   8.777  1.1533  0.2391 -0.5684
  295LEU     CA 4239   5.253   5.398   8.925  0.2073 -0.2732 -0.1587
  295LEU     HA 4240   5.199   5.338   8.996 -0.0952 -0.3381 -0.4410
  295LEU     CB 4241   5.326   5.517   8.990 -0.1897  0.0980 -0.3902
  295LEU    HB1 4242   5.362   5.475   9.086  0.8630 -0.1344 -0.8727
  295LEU    HB2 4243   5.255   5.598   9.017  2.0701  2.0589 -0.0054
  295LEU     CG 4244   5.446   5.591   8.927 -0.0402  0.1023 -0.1013
  295LEU     HG 4245   5.521   5.520   8.888 -1.0733 -0.9861 -0.1567
  295LEU    CD1 4246   5.397   5.688   8.818 -0.2357  0.4776  0.3162
  295LEU   HD11 4247   5.487   5.737   8.773 -0.0890 -0.2150 -0.1556
  295LEU   HD12 4248   5.325   5.763   8.856 -1.8488 -1.4452  1.1924
  295LEU   HD13 4249   5.346   5.627   8.741  1.9922 -2.4324  0.9741
  295LEU    CD2 4250   5.521   5.675   9.031 -0.1871 -0.5464  0.5385
  295LEU   HD21 4251   5.537   5.610   9.120 -0.4103 -1.9237 -0.4066
  295LEU   HD22 4252   5.448   5.754   9.060  0.8900  0.6490  0.0930
  295LEU   HD23 4253   5.612   5.729   8.997 -0.3781 -0.1226  0.6856
  295LEU      C 4254   5.157   5.433   8.817  0.1503  0.0733  0.0032
  295LEU      O 4255   5.187   5.439   8.698 -0.3940  0.4988 -0.1159
  296GLU      N 4256   5.029   5.452   8.854  0.1086  0.4192 -0.3096
  296GLU     HN 4257   4.999   5.452   8.949 -0.4362 -1.8061 -0.4190
  296GLU     CA 4258   4.921   5.458   8.761 -0.2454 -0.1583  0.0587
  296GLU     HA 4259   4.959   5.489   8.665 -0.5391 -1.0195 -0.3429
  296GLU     CB 4260   4.850   5.323   8.745 -0.0073 -0.2577 -0.1549
  296GLU    HB1 4261   4.836   5.280   8.846 -0.5769  0.1439 -0.0590
  296GLU    HB2 4262   4.915   5.255   8.685 -1.6957 -1.9042 -0.2440
  296GLU     CG 4263   4.717   5.318   8.669  0.4623 -0.1753 -1.0001
  296GLU    HG1 4264   4.722   5.376   8.575  1.2254  0.3530 -0.6489
  296GLU    HG2 4265   4.634   5.371   8.721  0.1045  1.1061 -2.8072
  296GLU     CD 4266   4.675   5.174   8.644 -0.4119 -0.0977 -0.0552
  296GLU    OE1 4267   4.667   5.128   8.527  0.1274  0.5632 -0.3543
  296GLU    OE2 4268   4.669   5.094   8.741 -0.1760  0.2448  0.2406
  296GLU      C 4269   4.831   5.572   8.797 -0.0106  0.0615 -0.0468
  296GLU      O 4270   4.795   5.593   8.913 -0.2082  0.2029 -0.1350
  297ILE      N 4271   4.798   5.654   8.696 -0.1785 -0.4124 -0.3800
  297ILE     HN 4272   4.838   5.644   8.606  0.0286 -1.3957 -0.1955
  297ILE     CA 4273   4.691   5.748   8.710  0.1667 -0.0151 -0.3884
  297ILE     HA 4274   4.672   5.761   8.815 -0.5106 -0.3340 -0.4613
  297ILE     CB 4275   4.726   5.883   8.655  0.4194  0.0877  0.0259
  297ILE     HB 4276   4.757   5.881   8.548  0.0838  2.3043 -0.1563
  297ILE    CG2 4277   4.606   5.977   8.675  0.4580  0.1435 -0.0083
  297ILE   HG21 4278   4.620   6.081   8.639  1.0598 -0.6259 -2.1805
  297ILE   HG22 4279   4.570   5.981   8.780  1.0516 -2.4236  0.3711
  297ILE   HG23 4280   4.520   5.935   8.620  0.6566  0.7264 -0.7688
  297ILE    CG1 4281   4.854   5.944   8.714  0.2591  0.2785  0.1751
  297ILE   HG11 4282   4.870   6.045   8.670 -0.5069  1.3088  2.1283
  297ILE   HG12 4283   4.934   5.872   8.685 -1.0876 -1.8993  1.6366
  297ILE     CD 4284   4.866   5.951   8.866 -0.2473 -0.1805  0.2387
  297ILE    HD1 4285   4.836   5.854   8.912 -1.0247 -0.4565 -0.8159
  297ILE    HD2 4286   4.802   6.028   8.915  1.2017  1.6328 -0.5937
  297ILE    HD3 4287   4.972   5.965   8.898 -0.5140 -0.7866  1.4518
  297ILE      C 4288   4.572   5.688   8.641 -0.1978  0.0790  0.1570
  297ILE      O 4289   4.569   5.694   8.519  0.4724 -0.1276  0.1241
  298ALA      N 4290   4.475   5.634   8.717 -0.1108 -0.1633  0.0952
  298ALA     HN 4291   4.495   5.647   8.813 -0.2215  2.1556 -0.1318
  298ALA     CA 4292   4.360   5.563   8.669 -0.2445 -0.1867  0.4537
  298ALA     HA 4293   4.389   5.468   8.627  3.3580  0.5619  0.8748
  298ALA     CB 4294   4.264   5.529   8.785 -0.7197  0.4433  0.2490
  298ALA    HB1 4295   4.317   5.483   8.871  1.2767  0.3204 -0.9804
  298ALA    HB2 4296   4.177   5.469   8.749  0.6335 -1.0173 -0.7193
  298ALA    HB3 4297   4.222   5.626   8.820  0.1293  0.8357  0.2088
  298ALA      C 4298   4.281   5.632   8.564  0.8125 -0.1852 -0.3606
  298ALA      O 4299   4.233   5.581   8.463  0.1840  0.7914 -0.5723
  299GLN      N 4300   4.273   5.766   8.576  0.3405 -0.2385 -0.0075
  299GLN     HN 4301   4.312   5.808   8.658  0.8684  1.2291 -0.9606
  299GLN     CA 4302   4.214   5.854   8.480  0.2449 -0.0616  0.2154
  299GLN     HA 4303   4.114   5.815   8.465 -0.4216  0.8365  2.0494
  299GLN     CB 4304   4.189   5.994   8.539 -0.6284 -0.2428  0.2813
  299GLN    HB1 4305   4.284   6.046   8.563 -0.6688  0.3303 -0.7805
  299GLN    HB2 4306   4.133   5.979   8.634  0.2728  0.2343  0.9037
  299GLN     CG 4307   4.111   6.091   8.450  0.2528 -0.3749 -0.6406
  299GLN    HG1 4308   4.167   6.103   8.354  0.3598  0.2972 -0.5004
  299GLN    HG2 4309   4.106   6.186   8.507 -0.9056 -0.1480 -1.1068
  299GLN     CD 4310   3.968   6.054   8.413 -0.1448 -0.3082  0.7719
  299GLN    OE1 4311   3.883   6.093   8.492 -0.0673  0.2247  0.5932
  299GLN    NE2 4312   3.936   5.977   8.305  0.0341  0.0006  0.4977
  299GLN   HE21 4313   3.842   5.948   8.289  0.6514 -2.3068  0.6886
  299GLN   HE22 4314   4.014   5.934   8.259  0.0799  0.6922 -0.0862
  299GLN      C 4315   4.268   5.861   8.341  0.1794 -0.0255  0.1914
  299GLN      O 4316   4.200   5.859   8.239 -0.2524  0.2197  0.4689
  300ILE      N 4317   4.402   5.853   8.336  0.2261  0.7708  0.0033
  300ILE     HN 4318   4.465   5.842   8.413  0.3145 -0.0098 -0.1716
  300ILE     CA 4319   4.461   5.851   8.206  0.1646 -0.2369 -0.0225
  300ILE     HA 4320   4.402   5.911   8.139 -1.5092 -0.0575  1.5330
  300ILE     CB 4321   4.600   5.907   8.217  0.0934 -0.0166 -0.2303
  300ILE     HB 4322   4.662   5.848   8.288  1.3872  0.7546 -0.6797
  300ILE    CG2 4323   4.678   5.897   8.085 -0.1153 -0.3213 -0.3313
  300ILE   HG21 4324   4.778   5.944   8.098  0.2115 -0.3472 -2.5176
  300ILE   HG22 4325   4.630   5.948   7.999 -1.0017  0.1540  0.4293
  300ILE   HG23 4326   4.698   5.793   8.052  1.2539  0.2729 -1.4811
  300ILE    CG1 4327   4.595   6.055   8.261  0.4121 -0.0273 -0.1537
  300ILE   HG11 4328   4.695   6.103   8.256  0.4323  0.1018  1.2311
  300ILE   HG12 4329   4.555   6.062   8.364  0.2218 -0.2827 -0.2073
  300ILE     CD 4330   4.504   6.146   8.179 -0.0576  0.3982  0.8248
  300ILE    HD1 4331   4.397   6.146   8.210 -0.4767 -0.5831 -0.5220
  300ILE    HD2 4332   4.508   6.117   8.072  1.2276 -1.3508  1.3167
  300ILE    HD3 4333   4.543   6.249   8.195 -1.8963  1.5367 -1.3176
  300ILE      C 4334   4.466   5.712   8.155 -0.1148 -0.2618  0.0182
  300ILE      O 4335   4.451   5.689   8.035 -0.5231  0.1030 -0.0021
  301SER      N 4336   4.490   5.619   8.250  0.0714 -0.1444  0.0851
  301SER     HN 4337   4.517   5.643   8.342  1.3911 -0.4044 -0.2109
  301SER     CA 4338   4.490   5.481   8.214 -0.3407 -0.0071 -0.4517
  301SER     HA 4339   4.570   5.458   8.146  0.3270 -2.5002  1.0556
  301SER     CB 4340   4.502   5.395   8.341 -0.1789  0.2813 -0.2710
  301SER    HB1 4341   4.402   5.390   8.390 -0.8252  2.2827 -1.2780
  301SER    HB2 4342   4.566   5.447   8.415  0.5694 -0.6833 -0.2218
  301SER     OG 4343   4.554   5.265   8.322  0.1949  0.4327 -0.2762
  301SER    HG1 4344   4.591   5.231   8.404  1.2476 -0.0347 -0.9237
  301SER      C 4345   4.370   5.427   8.144 -0.0811 -0.6526 -0.4056
  301SER      O 4346   4.372   5.353   8.045  0.6509 -0.0083 -0.8813
  302GLN      N 4347   4.249   5.463   8.192 -0.0030 -0.1843 -0.5531
  302GLN     HN 4348   4.260   5.516   8.276 -2.1405 -1.7590  0.8303
  302GLN     CA 4349   4.127   5.434   8.124 -0.3646 -0.2606  0.1239
  302GLN     HA 4350   4.120   5.328   8.104  0.6783 -0.2891 -0.1565
  302GLN     CB 4351   4.004   5.462   8.212 -0.1582  0.2961  0.2360
  302GLN    HB1 4352   3.912   5.453   8.150  0.1457 -2.6102  0.0867
  302GLN    HB2 4353   3.998   5.572   8.229 -0.2310  0.3874 -0.3385
  302GLN     CG 4354   3.995   5.377   8.339 -0.1802 -0.5805 -0.3456
  302GLN    HG1 4355   4.095   5.379   8.387  0.3479 -0.4078 -1.4233
  302GLN    HG2 4356   3.965   5.273   8.315  2.2585 -1.2272 -0.8333
  302GLN     CD 4357   3.894   5.433   8.438 -0.0631 -0.1099 -0.4876
  302GLN    OE1 4358   3.795   5.372   8.477 -0.0681  0.4185  0.3400
  302GLN    NE2 4359   3.918   5.554   8.495  0.1362 -0.5039  0.2820
  302GLN   HE21 4360   3.858   5.590   8.566  0.7018  1.1357 -0.0339
  302GLN   HE22 4361   3.996   5.615   8.478 -0.1322  0.2822  1.7365
  302GLN      C 4362   4.106   5.500   7.993  0.3612 -0.2140  0.0285
  302GLN      O 4363   4.048   5.431   7.908  0.5296 -0.4297  0.0859
  303TYR      N 4364   4.153   5.625   7.976 -0.1911  0.0166  0.1865
  303TYR     HN 4365   4.197   5.667   8.054 -2.7746  1.4265  0.9829
  303TYR     CA 4366   4.148   5.695   7.851 -0.1246  0.1793  0.2757
  303TYR     HA 4367   4.046   5.698   7.815 -0.2766 -1.0653  0.5528
  303TYR     CB 4368   4.191   5.843   7.855 -0.0190  0.1607 -0.1463
  303TYR    HB1 4369   4.195   5.887   7.753  1.2604  4.3042  1.5118
  303TYR    HB2 4370   4.291   5.850   7.903 -1.0185  1.4243  1.9097
  303TYR     CG 4371   4.098   5.931   7.931 -0.2036 -0.2333  0.0865
  303TYR    CD1 4372   3.962   5.911   7.944 -0.2756  0.0161 -0.2684
  303TYR    HD1 4373   3.912   5.825   7.904 -0.1508 -0.1442 -0.0827
  303TYR    CE1 4374   3.878   6.011   7.987 -0.1392  0.0177 -0.0005
  303TYR    HE1 4375   3.770   5.998   7.989 -0.3161  1.3232 -0.2089
  303TYR     CZ 4376   3.937   6.132   8.013 -0.1343 -0.0382  0.2546
  303TYR     OH 4377   3.859   6.245   8.043  0.0028  0.1490 -0.0915
  303TYR     HH 4378   3.919   6.320   8.041  0.8171 -0.3646  2.2582
  303TYR    CD2 4379   4.152   6.052   7.967 -0.3517 -0.1060 -0.1203
  303TYR    HD2 4380   4.254   6.076   7.943  0.3817 -2.0835  0.8377
  303TYR    CE2 4381   4.071   6.158   8.002 -0.2754  0.2346 -0.9632
  303TYR    HE2 4382   4.123   6.248   8.032  1.4586 -0.3357 -2.0494
  303TYR      C 4383   4.233   5.627   7.750 -0.2573 -0.7065  0.7459
  303TYR      O 4384   4.181   5.593   7.644  0.2088 -0.0631  0.3028
  304CYS      N 4385   4.363   5.605   7.781 -0.1307 -0.8894  0.0976
  304CYS     HN 4386   4.389   5.640   7.870 -0.0433  0.5771 -0.4634
  304CYS     CA 4387   4.453   5.537   7.693  0.2846  0.4087 -0.5178
  304CYS     HA 4388   4.456   5.596   7.603  1.7676  2.5172  0.8176
  304CYS     CB 4389   4.591   5.546   7.760  0.0380  0.1687  0.0296
  304CYS    HB1 4390   4.652   5.489   7.686  0.3489  3.2349 -2.2717
  304CYS    HB2 4391   4.596   5.503   7.863  1.2900 -0.8782 -0.4381
  304CYS     SG 4392   4.640   5.721   7.758 -0.1776  0.2304  0.1133
  304CYS    HG1 4393   4.691   5.728   7.880  1.4320 -0.6567 -0.4704
  304CYS      C 4394   4.415   5.396   7.664  1.2449 -0.0820  0.5457
  304CYS      O 4395   4.419   5.350   7.550 -0.3749 -0.2172  0.5212
  305ASN      N 4396   4.365   5.323   7.766 -0.1398  0.0869  0.0028
  305ASN     HN 4397   4.367   5.354   7.860  0.4059 -1.1507  0.4298
  305ASN     CA 4398   4.302   5.196   7.744  0.2115 -0.0636 -0.1447
  305ASN     HA 4399   4.381   5.129   7.713  0.8553  0.0153  1.2725
  305ASN     CB 4400   4.272   5.142   7.884 -0.0061 -0.1663 -0.2304
  305ASN    HB1 4401   4.198   5.205   7.938  0.2447 -0.3907  0.3902
  305ASN    HB2 4402   4.366   5.143   7.944  1.0623 -2.1031 -1.7758
  305ASN     CG 4403   4.228   4.997   7.871 -0.0309 -0.2460  0.6694
  305ASN    OD1 4404   4.308   4.916   7.824  0.0947  0.2624  0.0045
  305ASN    ND2 4405   4.098   4.976   7.906 -0.4074  0.3959 -0.2995
  305ASN   HD21 4406   4.052   4.887   7.900 -4.6218  2.2832  0.7038
  305ASN   HD22 4407   4.053   5.041   7.966 -1.1889  0.6276 -1.1251
  305ASN      C 4408   4.200   5.184   7.635 -0.2192  0.0777  0.2407
  305ASN      O 4409   4.213   5.116   7.534 -0.1328  0.0142  0.2941
  306LEU      N 4410   4.091   5.262   7.645 -0.1817  0.1838 -0.1541
  306LEU     HN 4411   4.084   5.311   7.732  1.4082  1.4926 -0.7251
  306LEU     CA 4412   3.979   5.281   7.559 -0.4515 -0.2729  0.0919
  306LEU     HA 4413   3.934   5.183   7.549 -1.0445 -0.0021  0.0422
  306LEU     CB 4414   3.875   5.372   7.627  0.4082  0.6932  0.1368
  306LEU    HB1 4415   3.838   5.449   7.557  2.2680  0.9161 -0.6649
  306LEU    HB2 4416   3.913   5.439   7.707 -1.8596  1.2269  0.8477
  306LEU     CG 4417   3.758   5.292   7.688  0.5197  0.3305 -0.1237
  306LEU     HG 4418   3.730   5.215   7.613  1.3383  1.9051 -2.1505
  306LEU    CD1 4419   3.792   5.236   7.827 -0.2936  0.0907 -0.0184
  306LEU   HD11 4420   3.817   5.323   7.891  0.5046 -0.0813 -0.0874
  306LEU   HD12 4421   3.885   5.175   7.826 -0.3827 -0.0949  1.2390
  306LEU   HD13 4422   3.704   5.175   7.858 -0.7666  0.9152  0.2991
  306LEU    CD2 4423   3.631   5.377   7.708 -0.0110 -0.1770 -1.2380
  306LEU   HD21 4424   3.542   5.321   7.744 -0.2195  0.9378  0.0414
  306LEU   HD22 4425   3.604   5.418   7.608  1.1898  1.0222 -1.0975
  306LEU   HD23 4426   3.652   5.460   7.779 -0.2487 -2.6922  2.0109
  306LEU      C 4427   4.012   5.334   7.424 -0.4051 -0.2556  0.1101
  306LEU      O 4428   3.962   5.298   7.318 -0.3733 -0.6174  0.2170
  307VAL      N 4429   4.110   5.426   7.413  0.3913 -1.0785  0.2185
  307VAL     HN 4430   4.160   5.456   7.493  0.5424  1.5603 -0.7826
  307VAL     CA 4431   4.171   5.473   7.292 -0.1030  0.1174  0.4218
  307VAL     HA 4432   4.093   5.500   7.223  1.5576 -1.0378 -2.0418
  307VAL     CB 4433   4.268   5.583   7.325 -0.1437  0.2606  0.0635
  307VAL     HB 4434   4.316   5.560   7.422 -0.2699 -1.1383 -0.1864
  307VAL    CG1 4435   4.369   5.611   7.213 -0.6384  0.7914 -0.2558
  307VAL   HG11 4436   4.317   5.612   7.115 -0.5123 -0.3103 -0.3468
  307VAL   HG12 4437   4.445   5.530   7.213 -3.9574 -2.6195 -0.3862
  307VAL   HG13 4438   4.406   5.713   7.236  0.4916  0.6213 -1.2386
  307VAL    CG2 4439   4.189   5.712   7.352  0.3291  0.4363  0.6194
  307VAL   HG21 4440   4.132   5.739   7.260 -0.3827 -1.5101  0.4302
  307VAL   HG22 4441   4.263   5.794   7.364  0.4700  0.5028 -0.5404
  307VAL   HG23 4442   4.122   5.727   7.439  0.6619  2.2082  0.6090
  307VAL      C 4443   4.235   5.366   7.210 -0.0074  0.1487  0.4560
  307VAL      O 4444   4.215   5.358   7.089  0.0172 -0.2342  0.4755
  308SER      N 4445   4.318   5.287   7.281  0.2352  0.1410  0.1644
  308SER     HN 4446   4.333   5.315   7.376 -3.1699  0.3583  0.7651
  308SER     CA 4447   4.390   5.176   7.227 -0.0369  0.0782 -0.0725
  308SER     HA 4448   4.454   5.202   7.144  0.4431 -1.3566 -0.1833
  308SER     CB 4449   4.483   5.106   7.327 -0.1293 -0.1218 -0.1256
  308SER    HB1 4450   4.538   5.027   7.272  0.1977  0.2467 -0.3373
  308SER    HB2 4451   4.427   5.061   7.412 -0.5218  2.7989  1.2878
  308SER     OG 4452   4.578   5.193   7.388 -0.0702 -0.4774  0.2938
  308SER    HG1 4453   4.529   5.241   7.456 -0.1441 -1.1785  0.7499
  308SER      C 4454   4.290   5.074   7.184  0.0765 -0.1563  0.2125
  308SER      O 4455   4.318   4.998   7.091 -0.1735 -0.1611  0.1410
  309PHE      N 4456   4.174   5.051   7.247  0.0015  0.1444  0.1902
  309PHE     HN 4457   4.150   5.110   7.324 -0.1161 -0.4234  0.6046
  309PHE     CA 4458   4.071   4.959   7.208 -0.1515  0.3382  0.1383
  309PHE     HA 4459   4.118   4.864   7.190 -1.4647 -0.4391  0.6291
  309PHE     CB 4460   3.967   4.947   7.321 -0.3589  0.2134 -0.0672
  309PHE    HB1 4461   3.930   5.049   7.341  1.2627  0.5503  1.4349
  309PHE    HB2 4462   4.018   4.917   7.415  0.5266  0.4078 -0.4709
  309PHE     CG 4463   3.845   4.863   7.301 -0.0712 -0.1977 -0.1197
  309PHE    CD1 4464   3.732   4.922   7.248 -0.0188  0.1069  0.1052
  309PHE    HD1 4465   3.734   5.028   7.227  0.9342  0.8000  3.0999
  309PHE    CE1 4466   3.623   4.841   7.225 -0.3487  0.3693  0.7167
  309PHE    HE1 4467   3.543   4.892   7.173  1.6477  1.9791 -0.9949
  309PHE     CZ 4468   3.627   4.705   7.245  0.5708  0.2910  0.0693
  309PHE     HZ 4469   3.538   4.647   7.224 -0.1663  1.5541 -0.4384
  309PHE    CD2 4470   3.846   4.730   7.334  0.2993 -0.1266  0.1577
  309PHE    HD2 4471   3.931   4.693   7.390  1.6632 -0.3495 -1.9660
  309PHE    CE2 4472   3.736   4.652   7.310  0.3236 -0.1498  0.1240
  309PHE    HE2 4473   3.747   4.546   7.328  3.2370  0.0689 -0.0190
  309PHE      C 4474   4.011   4.985   7.074 -0.0287 -0.2509 -0.0325
  309PHE      O 4475   4.000   4.899   6.987 -0.3664 -0.0716 -0.1664
  310VAL      N 4476   3.961   5.107   7.049 -0.3436 -0.3491  0.1075
  310VAL     HN 4477   3.974   5.185   7.110  1.2150 -0.8933  0.5304
  310VAL     CA 4478   3.878   5.143   6.938  0.0587  0.0844 -0.0573
  310VAL     HA 4479   3.804   5.066   6.921 -0.0500  0.1318  0.2122
  310VAL     CB 4480   3.803   5.270   6.961 -0.4630 -0.2734  0.2387
  310VAL     HB 4481   3.881   5.344   6.991 -1.3710  0.5080  0.7304
  310VAL    CG1 4482   3.732   5.324   6.835  0.1342  0.8726  0.3771
  310VAL   HG11 4483   3.667   5.252   6.781  1.7825  0.9670 -1.8993
  310VAL   HG12 4484   3.805   5.376   6.769  1.8567 -1.9066 -0.1071
  310VAL   HG13 4485   3.667   5.405   6.873  0.6097  0.6908  1.6494
  310VAL    CG2 4486   3.707   5.255   7.079 -0.8155 -0.3945 -0.0614
  310VAL   HG21 4487   3.634   5.175   7.054  1.0345 -2.4278  0.7528
  310VAL   HG22 4488   3.654   5.351   7.096 -0.3015 -0.0978 -0.1277
  310VAL   HG23 4489   3.758   5.226   7.174  1.0569  1.0928 -0.5531
  310VAL      C 4490   3.964   5.145   6.815 -0.5802  1.1137 -0.4952
  310VAL      O 4491   3.928   5.092   6.710  0.2137 -0.2023 -0.1193
  311LEU      N 4492   4.087   5.197   6.827  0.3722 -1.1681  0.0356
  311LEU     HN 4493   4.120   5.238   6.911 -0.1267  0.6327 -0.6167
  311LEU     CA 4494   4.184   5.188   6.722  0.3692 -0.3555 -0.0394
  311LEU     HA 4495   4.148   5.247   6.638  2.2461  2.0664  0.7374
  311LEU     CB 4496   4.312   5.254   6.775  0.0329 -0.0353  0.3796
  311LEU    HB1 4497   4.401   5.216   6.720 -1.2890 -0.0130 -1.8955
  311LEU    HB2 4498   4.320   5.214   6.878  0.9806 -0.7515  0.0488
  311LEU     CG 4499   4.318   5.408   6.770  0.2639 -0.0691 -0.4420
  311LEU     HG 4500   4.223   5.448   6.811 -0.0651 -1.3361  0.0752
  311LEU    CD1 4501   4.434   5.464   6.853  0.4076 -0.8102 -0.1309
  311LEU   HD11 4502   4.525   5.445   6.792 -1.5461  0.8179 -3.9107
  311LEU   HD12 4503   4.429   5.432   6.959 -0.4678  0.5681  0.2897
  311LEU   HD13 4504   4.429   5.575   6.859 -0.7417 -0.9220  2.1076
  311LEU    CD2 4505   4.329   5.450   6.622  0.4885  0.0016 -0.4057
  311LEU   HD21 4506   4.295   5.555   6.629  1.0219  0.3057 -2.1102
  311LEU   HD22 4507   4.265   5.391   6.552  0.9436  0.8709 -1.5903
  311LEU   HD23 4508   4.431   5.454   6.580  0.7839  0.1296  0.3104
  311LEU      C 4509   4.219   5.052   6.671  0.2952 -0.5345  0.3868
  311LEU      O 4510   4.253   5.031   6.555 -0.2153  0.2523  0.0850
  312PHE      N 4511   4.215   4.950   6.758 -0.3779 -0.3970  0.5203
  312PHE     HN 4512   4.195   4.959   6.855 -1.6432  3.3296  0.0602
  312PHE     CA 4513   4.235   4.815   6.716 -0.4938 -0.2822  0.0905
  312PHE     HA 4514   4.325   4.813   6.657  0.0309  2.0468  0.7086
  312PHE     CB 4515   4.248   4.731   6.844  0.0661  0.2983  0.4165
  312PHE    HB1 4516   4.156   4.748   6.903  0.0908  2.0394  0.0009
  312PHE    HB2 4517   4.328   4.782   6.903  1.4045  0.4329 -1.4222
  312PHE     CG 4518   4.275   4.587   6.815  0.0143  0.4408 -0.3417
  312PHE    CD1 4519   4.378   4.538   6.738 -0.0571 -0.1659 -0.0569
  312PHE    HD1 4520   4.462   4.600   6.709 -0.4179  2.9019  4.4852
  312PHE    CE1 4521   4.389   4.406   6.701  0.3115 -0.2731  0.4322
  312PHE    HE1 4522   4.470   4.363   6.645 -1.0723 -2.4137 -0.0444
  312PHE     CZ 4523   4.282   4.326   6.734  0.4445 -0.4588  0.4131
  312PHE     HZ 4524   4.284   4.224   6.698 -0.4623  0.2358 -1.8391
  312PHE    CD2 4525   4.179   4.500   6.860  0.5954  0.0062  0.0626
  312PHE    HD2 4526   4.102   4.527   6.930  0.2597  2.1600 -1.0665
  312PHE    CE2 4527   4.179   4.370   6.815  0.2109  0.0842 -0.1665
  312PHE    HE2 4528   4.098   4.306   6.847 -1.1607  1.6245 -0.4109
  312PHE      C 4529   4.136   4.762   6.618 -0.5163  0.5516 -0.3458
  312PHE      O 4530   4.171   4.700   6.518 -0.3411  0.2209 -0.0823
  313TYR      N 4531   4.004   4.783   6.638 -0.4934  0.0422  0.3585
  313TYR     HN 4532   3.979   4.840   6.716 -1.0563 -0.6944  0.7334
  313TYR     CA 4533   3.899   4.723   6.562 -0.4624  0.3872  0.0449
  313TYR     HA 4534   3.918   4.625   6.521 -1.4321 -0.0645  0.6438
  313TYR     CB 4535   3.777   4.707   6.654 -0.0422  0.7202  0.6670
  313TYR    HB1 4536   3.699   4.655   6.595  1.6821 -3.0680  1.4276
  313TYR    HB2 4537   3.748   4.800   6.708 -1.1133  0.7110  0.1162
  313TYR     CG 4538   3.798   4.598   6.753  0.0993  0.3046  0.1840
  313TYR    CD1 4539   3.798   4.466   6.714  0.7469  0.2708  0.2902
  313TYR    HD1 4540   3.767   4.439   6.614  0.0073 -1.5729  0.9712
  313TYR    CE1 4541   3.812   4.364   6.805 -0.4405 -0.0376  0.1404
  313TYR    HE1 4542   3.820   4.263   6.766 -2.2251  0.0993 -0.6979
  313TYR     CZ 4543   3.835   4.389   6.938  0.8894  0.3675 -0.1477
  313TYR     OH 4544   3.849   4.290   7.038  0.0322  0.4452  0.0619
  313TYR     HH 4545   3.901   4.337   7.104  2.6132  0.3270 -1.7206
  313TYR    CD2 4546   3.815   4.623   6.887 -1.0418 -0.2494  0.4465
  313TYR    HD2 4547   3.821   4.725   6.922  0.8325  0.3049 -1.2914
  313TYR    CE2 4548   3.842   4.521   6.975  0.8375  0.2081  0.4471
  313TYR    HE2 4549   3.867   4.545   7.077 -0.4852  0.2919  0.7682
  313TYR      C 4550   3.869   4.819   6.452 -0.0188  0.3964 -0.0713
  313TYR      O 4551   3.812   4.778   6.351  0.2421 -0.4631  0.1253
  314LEU      N 4552   3.914   4.946   6.460  0.0325  0.3744 -0.0098
  314LEU     HN 4553   3.962   4.985   6.538  0.0143  0.1263  0.1259
  314LEU     CA 4554   3.901   5.046   6.358 -0.3313  0.0561 -0.2776
  314LEU     HA 4555   3.795   5.067   6.354 -0.5974 -1.4232 -1.7397
  314LEU     CB 4556   3.957   5.180   6.407 -0.0193 -0.2595  0.2433
  314LEU    HB1 4557   4.064   5.178   6.438 -0.0178  3.7041  1.1147
  314LEU    HB2 4558   3.904   5.212   6.500  1.2111  2.1815  0.1769
  314LEU     CG 4559   3.950   5.294   6.304  0.7293 -0.5829 -0.1684
  314LEU     HG 4560   4.010   5.260   6.217  1.3616  2.1444 -0.9033
  314LEU    CD1 4561   3.808   5.330   6.257  0.4847 -0.5043  0.6173
  314LEU   HD11 4562   3.767   5.245   6.198  2.0702  0.4871 -2.0991
  314LEU   HD12 4563   3.812   5.408   6.178  1.7987 -1.6224 -0.4730
  314LEU   HD13 4564   3.744   5.363   6.341  1.2916 -0.0541  1.0645
  314LEU    CD2 4565   4.011   5.429   6.344  0.0124 -0.0625 -0.8100
  314LEU   HD21 4566   3.940   5.463   6.423  1.1507  0.5830 -0.0323
  314LEU   HD22 4567   4.010   5.503   6.261 -0.1321  0.7967 -0.0603
  314LEU   HD23 4568   4.111   5.414   6.389 -0.9636  0.1770  1.5905
  314LEU      C 4569   3.958   5.005   6.227 -0.0203 -0.2234 -0.0577
  314LEU      O 4570   3.903   5.016   6.118 -0.3821 -0.0200  0.1448
  315SER      N 4571   4.075   4.939   6.228  0.1449  0.0662 -0.1209
  315SER     HN 4572   4.132   4.929   6.309 -1.2176 -0.6256  0.7868
  315SER     CA 4573   4.139   4.874   6.117 -0.0136 -0.3410  0.0231
  315SER     HA 4574   4.175   4.956   6.057 -0.8660 -0.5539 -0.7971
  315SER     CB 4575   4.272   4.800   6.141  0.3745  0.1798 -0.5002
  315SER    HB1 4576   4.310   4.741   6.055 -1.8320 -0.6383 -0.9955
  315SER    HB2 4577   4.249   4.724   6.219  1.3984  0.6544  0.2800
  315SER     OG 4578   4.373   4.885   6.192 -0.0867  0.4903 -0.0959
  315SER    HG1 4579   4.395   4.848   6.278  3.2064 -0.3390 -1.1490
  315SER      C 4580   4.054   4.787   6.030 -0.3476 -0.0388  0.0428
  315SER      O 4581   4.051   4.802   5.908 -0.4221  0.0830  0.0598
  316ALA      N 4582   3.975   4.693   6.083  0.5372 -0.7610  0.0987
  316ALA     HN 4583   3.973   4.681   6.182 -1.2882  0.5457  0.2611
  316ALA     CA 4584   3.888   4.606   6.011 -0.0374 -0.1509  0.0490
  316ALA     HA 4585   3.948   4.573   5.927 -0.3828  1.8412 -1.0430
  316ALA     CB 4586   3.846   4.491   6.105  0.2632 -0.0550  0.3016
  316ALA    HB1 4587   3.937   4.436   6.138  0.2110 -0.5677 -0.3635
  316ALA    HB2 4588   3.774   4.424   6.053 -1.5915  1.9963  0.0529
  316ALA    HB3 4589   3.793   4.522   6.197 -0.8187 -3.7067  1.0861
  316ALA      C 4590   3.771   4.673   5.947  0.1552 -0.1554 -0.3085
  316ALA      O 4591   3.696   4.612   5.871  0.3677  0.0854 -0.7170
  317ALA      N 4592   3.740   4.801   5.970  0.2856 -0.1873  0.0406
  317ALA     HN 4593   3.809   4.853   6.021 -0.2615  1.5150 -0.8852
  317ALA     CA 4594   3.628   4.877   5.926  0.0678 -0.2456  0.4836
  317ALA     HA 4595   3.561   4.810   5.874  1.4129 -1.4364  0.2312
  317ALA     CB 4596   3.534   4.942   6.029 -0.2193 -0.2338  0.2182
  317ALA    HB1 4597   3.590   5.015   6.091 -0.7875  1.1271 -0.8290
  317ALA    HB2 4598   3.496   4.862   6.097 -2.6797 -0.6698 -1.5441
  317ALA    HB3 4599   3.444   4.994   5.991  1.8161  1.8907 -2.0670
  317ALA      C 4600   3.663   4.986   5.830  0.3237 -0.6584  0.1068
  317ALA      O 4601   3.599   4.999   5.726  0.7757  0.1328 -0.0803
  318ILE      N 4602   3.774   5.058   5.854 -0.0424 -0.2373  0.5329
  318ILE     HN 4603   3.814   5.058   5.946  0.8729  0.6781  0.1521
  318ILE     CA 4604   3.843   5.141   5.761 -0.2310 -0.3665  0.2785
  318ILE     HA 4605   3.773   5.211   5.717  2.0104  1.3265 -0.7748
  318ILE     CB 4606   3.949   5.223   5.828 -0.5356  0.1564  0.1303
  318ILE     HB 4607   3.907   5.254   5.926 -1.5924 -1.1262  0.1170
  318ILE    CG2 4608   4.073   5.137   5.860 -0.7153 -0.0340  0.3129
  318ILE   HG21 4609   4.154   5.118   5.787  0.3539  1.3055  1.1072
  318ILE   HG22 4610   4.029   5.040   5.893  1.3170 -1.2343 -0.3261
  318ILE   HG23 4611   4.123   5.175   5.952 -2.2812 -1.8306  2.0155
  318ILE    CG1 4612   3.995   5.339   5.738  0.4228 -0.2229  0.1149
  318ILE   HG11 4613   3.907   5.379   5.683  0.8857 -0.5729 -0.8947
  318ILE   HG12 4614   4.070   5.298   5.667  1.0876  0.4491  0.4144
  318ILE     CD 4615   4.069   5.448   5.815  0.1660 -0.0422  0.1087
  318ILE    HD1 4616   4.159   5.405   5.865  1.2145  0.1469 -1.5460
  318ILE    HD2 4617   4.012   5.480   5.905 -1.4124 -2.6042  0.1132
  318ILE    HD3 4618   4.108   5.533   5.755 -0.8651 -0.0110 -0.5339
  318ILE      C 4619   3.881   5.075   5.633  0.2741  0.0747  0.1967
  318ILE      O 4620   3.848   5.127   5.526  0.0677 -0.1101  0.1676
  319ASN      N 4621   3.930   4.949   5.637  0.5085  0.1500 -0.2915
  319ASN     HN 4622   3.956   4.899   5.718 -0.3427  0.3311  0.0996
  319ASN     CA 4623   3.973   4.884   5.517  0.1018 -0.1414 -0.2808
  319ASN     HA 4624   4.045   4.950   5.470  0.3729 -0.9811 -1.0784
  319ASN     CB 4625   4.053   4.757   5.551 -0.0233 -0.1875 -0.1647
  319ASN    HB1 4626   4.073   4.693   5.463  0.7703 -2.3660  1.4971
  319ASN    HB2 4627   3.997   4.693   5.624 -0.6073 -0.1615 -0.5808
  319ASN     CG 4628   4.192   4.785   5.606 -0.1987  0.4077 -0.0159
  319ASN    OD1 4629   4.252   4.885   5.567  0.0388  0.1809 -0.2315
  319ASN    ND2 4630   4.243   4.692   5.691  0.0852  0.2054 -0.4071
  319ASN   HD21 4631   4.340   4.704   5.712  0.2393 -2.0490  0.4532
  319ASN   HD22 4632   4.182   4.616   5.714 -2.6622  2.5259  0.6306
  319ASN      C 4633   3.870   4.859   5.412 -0.1164 -0.3436 -0.0195
  319ASN      O 4634   3.894   4.887   5.295  0.4687 -0.5210  0.0543
  320PRO      N 4635   3.749   4.816   5.432 -0.1321 -0.4519 -0.3415
  320PRO     CD 4636   3.717   4.726   5.542  0.2615  0.1225  0.2574
  320PRO    HD1 4637   3.739   4.763   5.644  4.0527 -0.3580 -0.2414
  320PRO    HD2 4638   3.765   4.628   5.520 -1.1579 -0.5710  0.1500
  320PRO     CA 4639   3.647   4.817   5.332 -0.4534  0.0277 -0.0144
  320PRO     HA 4640   3.683   4.772   5.240  1.3097  1.2095  0.0659
  320PRO     CB 4641   3.540   4.723   5.389  0.1655 -0.6774  0.0050
  320PRO    HB1 4642   3.560   4.625   5.342 -0.7510 -1.3413  0.9570
  320PRO    HB2 4643   3.436   4.744   5.358  0.7544 -0.8099 -2.2457
  320PRO     CG 4644   3.564   4.718   5.541  0.2986 -0.6808 -0.0150
  320PRO    HG1 4645   3.519   4.811   5.581  0.0446 -0.7108 -0.2276
  320PRO    HG2 4646   3.529   4.626   5.594  1.9806 -0.8985  0.7737
  320PRO      C 4647   3.599   4.951   5.291 -0.0468  0.2030  0.0818
  320PRO      O 4648   3.565   4.962   5.173  0.1128 -0.2100 -0.0037
  321ILE      N 4649   3.598   5.053   5.379  0.0225  0.3366 -0.0705
  321ILE     HN 4650   3.626   5.044   5.475  1.5362  3.6207 -0.0717
  321ILE     CA 4651   3.564   5.183   5.331  0.1585  0.4591  0.1625
  321ILE     HA 4652   3.480   5.161   5.267 -0.0160 -1.0847  0.8660
  321ILE     CB 4653   3.522   5.277   5.440 -0.1028  0.2221  0.2681
  321ILE     HB 4654   3.613   5.276   5.504  0.7866  0.1286 -0.9748
  321ILE    CG2 4655   3.491   5.419   5.390 -0.4231  0.1774  0.3354
  321ILE   HG21 4656   3.407   5.427   5.319  0.9551  0.3858 -1.3386
  321ILE   HG22 4657   3.586   5.473   5.368 -0.6437  0.9209  1.1449
  321ILE   HG23 4658   3.453   5.489   5.469 -0.5960  1.9034 -1.2053
  321ILE    CG1 4659   3.402   5.221   5.518  0.0887 -0.0983  0.3341
  321ILE   HG11 4660   3.372   5.294   5.598  0.0622  0.2441  0.0144
  321ILE   HG12 4661   3.430   5.129   5.573 -0.8764 -0.0223  0.9982
  321ILE     CD 4662   3.280   5.190   5.432  0.5684  0.0854 -0.4248
  321ILE    HD1 4663   3.206   5.149   5.504  0.3566  0.6587 -0.3104
  321ILE    HD2 4664   3.304   5.096   5.378  1.3520 -0.7620  1.3114
  321ILE    HD3 4665   3.239   5.264   5.361  1.8603  2.0261  0.7785
  321ILE      C 4666   3.667   5.243   5.242  0.0615 -0.1572 -0.3753
  321ILE      O 4667   3.640   5.307   5.141  0.1090  0.2579 -0.1279
  322LEU      N 4668   3.795   5.213   5.271 -0.1496  0.1580  0.9757
  322LEU     HN 4669   3.818   5.164   5.355  0.2190  0.4468  1.0474
  322LEU     CA 4670   3.899   5.248   5.179 -0.2588 -0.7746  0.4883
  322LEU     HA 4671   3.883   5.351   5.153  1.0060 -0.9220 -1.0431
  322LEU     CB 4672   4.037   5.256   5.247 -0.2978  0.1579  0.4693
  322LEU    HB1 4673   4.119   5.288   5.178 -1.3491  2.2125  0.1000
  322LEU    HB2 4674   4.061   5.155   5.287  1.6169  0.5052  0.3167
  322LEU     CG 4675   4.045   5.356   5.363  0.4994  0.5615  0.0735
  322LEU     HG 4676   3.966   5.345   5.440  0.9865 -0.0564  0.4994
  322LEU    CD1 4677   4.182   5.345   5.431  0.3743 -0.0761  0.2243
  322LEU   HD11 4678   4.190   5.401   5.527  2.4839  0.1301 -0.0272
  322LEU   HD12 4679   4.255   5.398   5.367 -0.2818  3.2364  2.0093
  322LEU   HD13 4680   4.210   5.241   5.460 -0.9882 -0.0106  1.9289
  322LEU    CD2 4681   4.031   5.501   5.313 -0.0221  0.4672 -0.0572
  322LEU   HD21 4682   4.102   5.519   5.230 -0.1764  2.1151  0.1368
  322LEU   HD22 4683   4.060   5.571   5.394  1.2581  0.7937 -0.7700
  322LEU   HD23 4684   3.928   5.526   5.281 -1.2476  1.2610  3.9254
  322LEU      C 4685   3.911   5.172   5.051  0.5648 -0.2203  0.2283
  322LEU      O 4686   3.944   5.229   4.947 -0.1100  0.0792  0.1728
  323TYR      N 4687   3.884   5.041   5.043 -0.1087 -0.0657 -0.1481
  323TYR     HN 4688   3.863   4.983   5.122  2.8049 -0.2265  0.6269
  323TYR     CA 4689   3.870   4.972   4.918  0.1878  0.2965 -0.3825
  323TYR     HA 4690   3.967   4.983   4.873  1.2145 -1.1756  1.3803
  323TYR     CB 4691   3.847   4.822   4.940 -0.0889  0.3961  0.0239
  323TYR    HB1 4692   3.822   4.779   4.840  0.7487  0.7445 -0.3392
  323TYR    HB2 4693   3.751   4.820   4.997  1.2212  0.9526  2.3729
  323TYR     CG 4694   3.943   4.742   5.020 -0.3478  0.0636  0.0056
  323TYR    CD1 4695   4.078   4.761   5.034 -0.2847 -0.2505 -0.1780
  323TYR    HD1 4696   4.123   4.848   4.988 -0.2045 -1.1453 -1.8540
  323TYR    CE1 4697   4.159   4.679   5.110  0.1341  0.4953  0.1949
  323TYR    HE1 4698   4.264   4.693   5.126  0.4161  0.0728 -1.1458
  323TYR     CZ 4699   4.102   4.566   5.164  0.0718  0.2228 -0.4313
  323TYR     OH 4700   4.175   4.467   5.233 -0.1251 -0.1023 -0.6847
  323TYR     HH 4701   4.120   4.390   5.248  0.5144 -0.6071 -0.8692
  323TYR    CD2 4702   3.890   4.628   5.077 -0.4148 -0.1251 -0.4332
  323TYR    HD2 4703   3.783   4.621   5.067 -0.6018  1.4713  0.1528
  323TYR    CE2 4704   3.967   4.541   5.150  0.1272  0.0900 -0.7428
  323TYR    HE2 4705   3.920   4.452   5.188 -0.8596  0.5428 -0.8754
  323TYR      C 4706   3.766   5.032   4.829 -0.0248  0.6521  0.0996
  323TYR      O 4707   3.786   5.056   4.710  0.2413 -0.0861 -0.0069
  324ASN      N 4708   3.651   5.069   4.888 -0.2953 -0.2111  0.1188
  324ASN     HN 4709   3.647   5.045   4.985  1.0771 -2.2794 -0.2677
  324ASN     CA 4710   3.552   5.142   4.817  0.1464  0.1818 -0.0991
  324ASN     HA 4711   3.533   5.090   4.724  1.0830  3.3221 -2.2353
  324ASN     CB 4712   3.417   5.145   4.890  0.2055  0.5440 -0.0044
  324ASN    HB1 4713   3.429   5.184   4.994  2.9416  3.7136 -1.3134
  324ASN    HB2 4714   3.387   5.038   4.898  2.9572 -0.1496  3.1675
  324ASN     CG 4715   3.312   5.232   4.822 -0.0547  0.0057 -0.2960
  324ASN    OD1 4716   3.226   5.179   4.752 -0.0237 -0.6777  0.1777
  324ASN    ND2 4717   3.307   5.361   4.866  0.1808 -0.1570  0.2138
  324ASN   HD21 4718   3.240   5.427   4.833 -1.2405 -0.8099  1.6736
  324ASN   HD22 4719   3.358   5.388   4.947 -1.2821 -0.5474  1.3066
  324ASN      C 4720   3.587   5.279   4.771 -0.3743  0.3569  0.0095
  324ASN      O 4721   3.574   5.319   4.655 -0.3601 -0.4791 -0.2852
  325ILE      N 4722   3.652   5.359   4.858  0.0834 -0.0792  0.0710
  325ILE     HN 4723   3.674   5.341   4.953  0.9696  2.2858  0.3775
  325ILE     CA 4724   3.696   5.491   4.826 -0.4140  0.0776  0.0207
  325ILE     HA 4725   3.612   5.548   4.790 -2.1684  0.0465  3.6510
  325ILE     CB 4726   3.742   5.573   4.943 -0.2079 -0.1342  0.0897
  325ILE     HB 4727   3.816   5.505   4.990 -0.4185 -2.3465 -2.5343
  325ILE    CG2 4728   3.808   5.705   4.900 -0.4233 -0.0535  0.0084
  325ILE   HG21 4729   3.745   5.760   4.826  1.1394  2.3342  0.3188
  325ILE   HG22 4730   3.908   5.700   4.852 -0.1505  0.8335  0.4557
  325ILE   HG23 4731   3.826   5.773   4.986  2.2094 -2.2483  1.3375
  325ILE    CG1 4732   3.617   5.604   5.027 -0.3770 -0.9718  0.1486
  325ILE   HG11 4733   3.557   5.512   5.048 -0.9032  0.0805  4.0054
  325ILE   HG12 4734   3.552   5.681   4.980  0.2009  0.1518  1.1565
  325ILE     CD 4735   3.650   5.660   5.165  0.3578  0.0173 -0.4200
  325ILE    HD1 4736   3.682   5.766   5.158  0.4436 -0.0554 -1.3849
  325ILE    HD2 4737   3.731   5.599   5.211 -1.5157 -0.6302  2.2296
  325ILE    HD3 4738   3.563   5.656   5.233  2.2114  0.7029  2.1241
  325ILE      C 4739   3.803   5.493   4.722 -0.1616  0.1903  0.2809
  325ILE      O 4740   3.795   5.578   4.633  0.1199 -0.3034 -0.2191
  326MET      N 4741   3.904   5.405   4.730 -0.2160  0.0641 -0.4117
  326MET     HN 4742   3.903   5.333   4.799  1.3776 -1.0087 -1.4262
  326MET     CA 4743   4.031   5.412   4.663 -0.1335  0.3686 -0.2267
  326MET     HA 4744   4.076   5.506   4.637  1.6670 -0.1104  0.9788
  326MET     CB 4745   4.135   5.364   4.765 -0.2915  0.3898 -0.0540
  326MET    HB1 4746   4.237   5.363   4.719 -0.8100  1.8341 -1.3248
  326MET    HB2 4747   4.112   5.260   4.795  2.9232 -1.1978 -2.5193
  326MET     CG 4748   4.153   5.450   4.890  0.4770  0.1565  0.0007
  326MET    HG1 4749   4.240   5.414   4.950  1.6573  1.5884 -0.7585
  326MET    HG2 4750   4.065   5.442   4.957  0.1578  0.2499 -0.4059
  326MET     SD 4751   4.177   5.627   4.856 -0.0723  0.2261 -0.0164
  326MET     CE 4752   4.322   5.618   4.747  0.0300  0.3546  0.1089
  326MET    HE1 4753   4.364   5.718   4.723  0.4975  0.2619  0.5383
  326MET    HE2 4754   4.307   5.569   4.649  2.8996  2.1908 -1.3682
  326MET    HE3 4755   4.402   5.570   4.806  0.0718 -0.5157 -0.6381
  326MET      C 4756   4.039   5.324   4.543  0.1673  0.1236 -0.0284
  326MET      O 4757   4.136   5.332   4.468  0.2036  0.1667  0.0233
  327SER      N 4758   3.940   5.238   4.513  0.1534  0.1713 -0.1164
  327SER     HN 4759   3.866   5.210   4.572  0.6622 -1.7684 -0.3245
  327SER     CA 4760   3.930   5.149   4.401  0.4790  0.2192 -0.1862
  327SER     HA 4761   4.007   5.174   4.330  0.7472  1.9927  0.6754
  327SER     CB 4762   3.931   4.997   4.425 -0.1670  0.2422  0.0039
  327SER    HB1 4763   3.872   4.959   4.511 -1.9415  0.2944 -1.1480
  327SER    HB2 4764   4.033   4.989   4.467  0.4120 -0.5274 -1.4599
  327SER     OG 4765   3.913   4.914   4.311 -0.0110 -0.2102  0.3081
  327SER    HG1 4766   3.976   4.939   4.243 -0.4842 -2.3521 -0.9983
  327SER      C 4767   3.801   5.172   4.330  0.2458 -0.1023  0.1291
  327SER      O 4768   3.694   5.135   4.376  0.4663 -0.6788  0.1926
  328LYS      N 4769   3.809   5.226   4.207 -0.2141 -0.3411 -0.0103
  328LYS     HN 4770   3.898   5.264   4.181 -1.0526  0.2936 -2.1662
  328LYS     CA 4771   3.700   5.241   4.116 -0.1246  0.1980 -0.0311
  328LYS     HA 4772   3.622   5.296   4.167  0.9003  0.8304  0.9177
  328LYS     CB 4773   3.754   5.330   4.003 -0.0380  0.4757  0.2255
  328LYS    HB1 4774   3.841   5.287   3.948 -0.8351 -0.2521 -0.4953
  328LYS    HB2 4775   3.777   5.427   4.052 -1.8498  0.8245  0.4519
  328LYS     CG 4776   3.653   5.359   3.892  0.3192  0.0119 -0.2283
  328LYS    HG1 4777   3.566   5.411   3.939 -0.4229 -1.4418  0.0651
  328LYS    HG2 4778   3.609   5.267   3.848  1.2321 -0.9571  0.8304
  328LYS     CD 4779   3.706   5.435   3.770 -0.1634  0.0979 -0.3890
  328LYS    HD1 4780   3.803   5.389   3.742  0.2519 -0.3223  1.5744
  328LYS    HD2 4781   3.731   5.536   3.810  1.3775  0.0134 -1.0666
  328LYS     CE 4782   3.626   5.420   3.641 -0.2145  0.7122 -0.4318
  328LYS    HE1 4783   3.517   5.422   3.659 -0.5909 -1.1015 -2.1618
  328LYS    HE2 4784   3.640   5.327   3.581 -3.3763 -1.3530  1.7086
  328LYS     NZ 4785   3.656   5.530   3.547  0.4322  0.3797 -0.6219
  328LYS    HZ1 4786   3.753   5.523   3.509  1.9405 -0.2998  3.0038
  328LYS    HZ2 4787   3.649   5.625   3.588 -0.8380  1.0776 -2.3430
  328LYS    HZ3 4788   3.593   5.540   3.465 -0.7668 -0.6712  0.1371
  328LYS      C 4789   3.628   5.118   4.074  0.0182  0.3573 -0.7465
  328LYS      O 4790   3.506   5.107   4.074  0.0486 -0.2562  0.9350
  329LYS      N 4791   3.707   5.012   4.047 -0.5504 -0.1977 -0.2310
  329LYS     HN 4792   3.806   5.014   4.059 -0.4669 -2.0189 -0.3423
  329LYS     CA 4793   3.645   4.895   3.992 -0.3327 -0.2528 -0.3557
  329LYS     HA 4794   3.571   4.925   3.919 -1.4239 -1.9792 -0.0051
  329LYS     CB 4795   3.753   4.805   3.928  0.6973  0.5401  0.2337
  329LYS    HB1 4796   3.700   4.717   3.886  1.1005 -0.5298  1.8454
  329LYS    HB2 4797   3.822   4.767   4.006  1.4223 -1.1546 -1.1635
  329LYS     CG 4798   3.826   4.875   3.814 -0.2650  0.3227 -0.5250
  329LYS    HG1 4799   3.874   4.964   3.859  2.3086 -0.3981 -1.6677
  329LYS    HG2 4800   3.747   4.915   3.747 -0.2030  1.5106  0.0859
  329LYS     CD 4801   3.929   4.778   3.756 -0.0314 -0.0865  0.5712
  329LYS    HD1 4802   3.876   4.688   3.718 -0.5413  1.2156 -1.9979
  329LYS    HD2 4803   4.002   4.747   3.834  0.0807 -4.0795 -0.9015
  329LYS     CE 4804   4.005   4.831   3.635 -0.3751 -0.2646  0.2755
  329LYS    HE1 4805   4.069   4.748   3.598 -0.5233 -1.7540  3.0941
  329LYS    HE2 4806   4.062   4.922   3.662  0.8363 -1.0032  0.2561
  329LYS     NZ 4807   3.914   4.859   3.521 -0.1519 -0.5111  0.0348
  329LYS    HZ1 4808   3.893   4.961   3.524  0.7980 -0.2718 -1.0213
  329LYS    HZ2 4809   3.831   4.797   3.529 -0.8272  0.2141 -1.0990
  329LYS    HZ3 4810   3.970   4.838   3.436  0.8944 -2.9128  1.2028
  329LYS      C 4811   3.565   4.815   4.088 -0.2418  0.2189  0.1159
  329LYS      O 4812   3.458   4.763   4.056 -0.0876  0.0988 -0.2064
  330TYR      N 4813   3.611   4.805   4.214 -0.0171  0.2371  0.0354
  330TYR     HN 4814   3.698   4.852   4.226 -0.1101  0.6844 -0.9437
  330TYR     CA 4815   3.550   4.749   4.330 -0.0112  0.1824  0.0116
  330TYR     HA 4816   3.523   4.648   4.302  1.9454 -0.7557  1.3147
  330TYR     CB 4817   3.657   4.773   4.438 -0.0247 -0.0028  0.0680
  330TYR    HB1 4818   3.684   4.881   4.450 -1.9228  0.5831 -0.5649
  330TYR    HB2 4819   3.752   4.721   4.413 -0.2239 -0.0598 -0.5957
  330TYR     CG 4820   3.608   4.736   4.574 -1.0534 -0.2185 -0.3514
  330TYR    CD1 4821   3.664   4.625   4.632  0.0873  0.2665 -0.4971
  330TYR    HD1 4822   3.722   4.564   4.564  0.6258 -2.1827  1.9743
  330TYR    CE1 4823   3.639   4.588   4.762 -0.0479  0.1031 -0.5680
  330TYR    HE1 4824   3.685   4.505   4.814  0.6213 -0.6584 -2.3226
  330TYR     CZ 4825   3.549   4.667   4.830 -0.1372 -0.2947 -0.2178
  330TYR     OH 4826   3.507   4.633   4.960 -0.4355 -0.2367 -0.2985
  330TYR     HH 4827   3.561   4.559   4.987  1.3069 -0.2194 -3.3086
  330TYR    CD2 4828   3.517   4.811   4.645 -0.4467  0.1417  0.0573
  330TYR    HD2 4829   3.470   4.894   4.595  0.0011 -1.3040 -2.9747
  330TYR    CE2 4830   3.491   4.780   4.777  0.1981  0.0600  0.1662
  330TYR    HE2 4831   3.433   4.854   4.829  1.3094  0.8741  0.3014
  330TYR      C 4832   3.420   4.819   4.354 -0.0596  0.0429  0.1556
  330TYR      O 4833   3.317   4.756   4.375  0.0849 -0.2100  0.1135
  331ARG      N 4834   3.425   4.953   4.352 -0.1783  0.0489  0.3312
  331ARG     HN 4835   3.513   4.994   4.329  0.5872 -1.5748  0.2304
  331ARG     CA 4836   3.314   5.038   4.383  0.0886  0.4690  0.1355
  331ARG     HA 4837   3.272   5.011   4.479  1.0117  2.0467  1.0239
  331ARG     CB 4838   3.358   5.184   4.407 -0.0813  0.4609  0.5054
  331ARG    HB1 4839   3.423   5.211   4.321  0.3163 -1.3577  0.1900
  331ARG    HB2 4840   3.412   5.193   4.504  0.1481  0.9434  0.3349
  331ARG     CG 4841   3.247   5.288   4.413 -0.4210  0.1017  0.4905
  331ARG    HG1 4842   3.189   5.244   4.497  0.6551 -2.1439  0.1334
  331ARG    HG2 4843   3.188   5.281   4.318  1.4148 -0.0146 -0.6818
  331ARG     CD 4844   3.295   5.429   4.447 -0.2631  0.2260 -0.2398
  331ARG    HD1 4845   3.352   5.428   4.542 -2.0127 -1.4237  0.8415
  331ARG    HD2 4846   3.205   5.492   4.464 -0.9418 -0.0579 -2.3895
  331ARG     NE 4847   3.378   5.485   4.336  0.0260  0.0264 -0.1248
  331ARG     HE 4848   3.333   5.521   4.254 -0.6257 -0.2411  0.1088
  331ARG     CZ 4849   3.513   5.508   4.334 -0.0367  0.4239  0.1630
  331ARG    NH1 4850   3.603   5.452   4.420  0.1833  0.1767 -0.2295
  331ARG   HH11 4851   3.583   5.382   4.488  2.3080  0.2087  0.4985
  331ARG   HH12 4852   3.695   5.492   4.414  0.5949 -0.0432  3.0785
  331ARG    NH2 4853   3.560   5.591   4.236 -0.1833 -0.0942 -0.3535
  331ARG   HH21 4854   3.490   5.637   4.181 -0.8262  0.1331  0.6192
  331ARG   HH22 4855   3.656   5.612   4.223 -0.9753  2.0742 -4.1510
  331ARG      C 4856   3.197   5.031   4.291  0.2669  0.1232 -0.0687
  331ARG      O 4857   3.082   5.012   4.331  0.2970 -0.0724 -0.0762
  332VAL      N 4858   3.229   5.019   4.161 -0.0995  0.2880 -0.1753
  332VAL     HN 4859   3.328   5.025   4.153  0.5998 -2.5538  3.3825
  332VAL     CA 4860   3.147   4.986   4.049 -0.1306  0.3796 -0.1799
  332VAL     HA 4861   3.064   5.054   4.044 -0.3963  0.1816  1.2565
  332VAL     CB 4862   3.227   5.006   3.923  0.3579  0.4787  0.1443
  332VAL     HB 4863   3.321   4.948   3.934 -1.1565 -1.9896  0.9285
  332VAL    CG1 4864   3.149   4.950   3.803 -0.4303  0.4280  0.6752
  332VAL   HG11 4865   3.143   4.839   3.805  1.3792  0.3000  0.6792
  332VAL   HG12 4866   3.210   4.977   3.715 -2.0563  2.2589  0.0398
  332VAL   HG13 4867   3.046   4.989   3.790 -0.6090 -0.2772 -0.0638
  332VAL    CG2 4868   3.230   5.157   3.895  0.0408  0.4608  0.0100
  332VAL   HG21 4869   3.131   5.207   3.892  0.2536  1.0726  1.9331
  332VAL   HG22 4870   3.279   5.162   3.795  2.1970 -0.3029  0.9459
  332VAL   HG23 4871   3.298   5.204   3.969  0.3363  0.8099 -0.4731
  332VAL      C 4872   3.087   4.851   4.069  0.0460  0.3048 -0.1530
  332VAL      O 4873   2.972   4.822   4.038  0.0485  0.0144  0.1055
  333ALA      N 4874   3.173   4.755   4.109  0.0623  0.1496 -0.5597
  333ALA     HN 4875   3.268   4.780   4.125 -0.1428 -0.2678  1.4656
  333ALA     CA 4876   3.133   4.621   4.140  0.2094  0.2285 -0.0363
  333ALA     HA 4877   3.080   4.577   4.057 -0.2727 -0.5055  0.6502
  333ALA     CB 4878   3.264   4.543   4.158  0.2544  0.1954 -0.4917
  333ALA    HB1 4879   3.345   4.594   4.214  1.2375  0.0088 -1.6939
  333ALA    HB2 4880   3.310   4.525   4.059 -0.3116  0.4910 -0.8092
  333ALA    HB3 4881   3.249   4.441   4.201 -1.8668  0.4607 -0.5333
  333ALA      C 4882   3.042   4.608   4.257 -0.3036  0.1592 -0.4393
  333ALA      O 4883   2.948   4.530   4.253 -0.3862  0.2478 -0.2400
  334VAL      N 4884   3.065   4.681   4.368 -0.1225  0.4051 -0.6355
  334VAL     HN 4885   3.147   4.737   4.383  0.2080 -0.5198  1.4258
  334VAL     CA 4886   2.980   4.677   4.483  0.3700 -0.2141 -0.2864
  334VAL     HA 4887   2.968   4.577   4.522 -0.6374 -0.3131 -0.8411
  334VAL     CB 4888   3.028   4.769   4.592  0.0267 -0.0537 -0.2718
  334VAL     HB 4889   3.090   4.852   4.552  0.0037  0.1025  0.0184
  334VAL    CG1 4890   2.919   4.824   4.686  0.0836 -0.6263  0.1307
  334VAL   HG11 4891   2.859   4.749   4.742 -1.4839  2.4146  2.7966
  334VAL   HG12 4892   2.836   4.878   4.637  1.6422 -0.7324 -2.9151
  334VAL   HG13 4893   2.976   4.890   4.755  1.7183  0.8577 -2.4661
  334VAL    CG2 4894   3.120   4.685   4.681  0.4239  1.1971  0.5199
  334VAL   HG21 4895   3.063   4.611   4.742 -3.6721  1.4111 -2.6627
  334VAL   HG22 4896   3.179   4.731   4.764 -1.7178 -2.1815  4.3147
  334VAL   HG23 4897   3.194   4.625   4.625  0.2364  1.4657 -0.0224
  334VAL      C 4898   2.844   4.723   4.446  0.2670 -0.0106  0.3412
  334VAL      O 4899   2.742   4.658   4.472  0.0362  0.1288 -0.1944
  335PHE      N 4900   2.835   4.833   4.369 -0.1289 -0.1760  0.1499
  335PHE     HN 4901   2.918   4.886   4.353  0.2652 -1.3438 -2.1838
  335PHE     CA 4902   2.712   4.882   4.315  0.0800  0.0776 -0.0967
  335PHE     HA 4903   2.641   4.896   4.395 -0.9045  0.3685 -1.0047
  335PHE     CB 4904   2.747   5.013   4.243  0.0555  0.2152  0.1424
  335PHE    HB1 4905   2.661   5.037   4.177  1.4490 -2.1751 -2.8125
  335PHE    HB2 4906   2.831   4.992   4.173  1.3977  1.0797  1.4339
  335PHE     CG 4907   2.792   5.131   4.323  0.9600 -0.1058  0.1210
  335PHE    CD1 4908   2.846   5.241   4.260  0.6955 -0.1746 -0.2272
  335PHE    HD1 4909   2.856   5.230   4.153  0.8597 -0.7129 -0.1607
  335PHE    CE1 4910   2.878   5.353   4.333 -0.4588  0.2179 -0.2900
  335PHE    HE1 4911   2.931   5.437   4.291 -0.2987 -0.9412 -2.5486
  335PHE     CZ 4912   2.861   5.351   4.469  0.5427 -0.2413 -0.1593
  335PHE     HZ 4913   2.911   5.427   4.528 -0.4091 -0.9831  1.6992
  335PHE    CD2 4914   2.767   5.139   4.458  0.2132  0.1957 -0.0278
  335PHE    HD2 4915   2.718   5.056   4.507 -1.8356  2.0790  1.2539
  335PHE    CE2 4916   2.800   5.247   4.535  0.0968  0.1618  0.0692
  335PHE    HE2 4917   2.772   5.255   4.639  1.6857  0.7562  0.4787
  335PHE      C 4918   2.640   4.784   4.229 -0.0404  0.1588 -0.0886
  335PHE      O 4919   2.519   4.765   4.243  0.0114  0.1659  0.3829
  336ARG      N 4920   2.717   4.709   4.147 -0.0324 -0.9201  0.8752
  336ARG     HN 4921   2.814   4.731   4.136 -0.6317  0.7667 -2.0868
  336ARG     CA 4922   2.669   4.597   4.073 -0.1967 -0.1043 -0.2812
  336ARG     HA 4923   2.587   4.627   4.010 -0.6185 -0.1472  0.2418
  336ARG     CB 4924   2.788   4.550   3.986  0.0833  0.3783 -0.1616
  336ARG    HB1 4925   2.852   4.482   4.046 -1.5173  0.4664  1.7799
  336ARG    HB2 4926   2.848   4.640   3.959 -1.4803  1.0597 -1.5620
  336ARG     CG 4927   2.743   4.450   3.880  0.3893 -0.1414  0.1971
  336ARG    HG1 4928   2.692   4.365   3.931  0.7018 -0.1085  0.5687
  336ARG    HG2 4929   2.836   4.410   3.833  0.8971  0.8250  0.3690
  336ARG     CD 4930   2.645   4.498   3.773 -0.2816 -0.4890  0.6471
  336ARG    HD1 4931   2.707   4.562   3.707  0.9893  0.8583  3.0011
  336ARG    HD2 4932   2.558   4.546   3.821 -0.0964 -0.6309  1.1286
  336ARG     NE 4933   2.593   4.379   3.700 -0.5764 -0.2361  0.4452
  336ARG     HE 4934   2.627   4.287   3.720  0.0163 -0.0466  0.3116
  336ARG     CZ 4935   2.501   4.389   3.599 -0.1001 -0.3800 -0.0063
  336ARG    NH1 4936   2.424   4.501   3.585  0.2248 -0.1601 -0.0444
  336ARG   HH11 4937   2.449   4.583   3.637 -2.1644 -0.7425  2.1908
  336ARG   HH12 4938   2.343   4.495   3.527  0.4864  0.7895 -0.5386
  336ARG    NH2 4939   2.455   4.279   3.534 -0.4426 -0.2471  0.0137
  336ARG   HH21 4940   2.508   4.195   3.547 -1.9173 -1.2723 -0.2061
  336ARG   HH22 4941   2.379   4.285   3.469  1.1749 -2.4010 -2.2399
  336ARG      C 4942   2.610   4.486   4.153 -0.2566  0.0818 -0.0684
  336ARG      O 4943   2.504   4.439   4.114  0.0178 -0.4093 -0.2279
  337LEU      N 4944   2.671   4.447   4.267  0.3638 -0.3468 -0.5414
  337LEU     HN 4945   2.759   4.488   4.285  0.1309  0.9039 -2.0302
  337LEU     CA 4946   2.612   4.348   4.351  0.1462 -0.0980 -0.4002
  337LEU     HA 4947   2.601   4.259   4.291 -2.5107 -0.3460  0.3007
  337LEU     CB 4948   2.710   4.311   4.464  0.2683  0.5312 -0.3006
  337LEU    HB1 4949   2.657   4.254   4.543  0.2551 -0.1908 -0.8199
  337LEU    HB2 4950   2.733   4.409   4.511 -1.8136  0.6779  0.5388
  337LEU     CG 4951   2.836   4.237   4.418 -0.1137 -0.8185  0.7598
  337LEU     HG 4952   2.891   4.312   4.357 -2.5730  0.4783  0.0141
  337LEU    CD1 4953   2.940   4.224   4.531  0.9613  0.7752 -0.0012
  337LEU   HD11 4954   2.971   4.320   4.576  2.3909  0.3557 -0.0453
  337LEU   HD12 4955   3.022   4.164   4.485  1.3356  1.2688  0.0125
  337LEU   HD13 4956   2.910   4.146   4.605  0.4693  1.9121  1.0257
  337LEU    CD2 4957   2.818   4.116   4.325 -0.0798  0.0985 -0.4688
  337LEU   HD21 4958   2.760   4.149   4.237 -0.1070  3.5879  0.6858
  337LEU   HD22 4959   2.756   4.037   4.372 -0.2647 -0.1109 -1.0613
  337LEU   HD23 4960   2.918   4.069   4.309  0.0563  0.5838 -1.1202
  337LEU      C 4961   2.479   4.388   4.406  0.1062  0.5121 -0.9326
  337LEU      O 4962   2.387   4.306   4.413 -0.2564  0.9394 -0.6222
  338LEU      N 4963   2.457   4.515   4.442  0.0394  0.2245  0.0641
  338LEU     HN 4964   2.533   4.578   4.426 -1.3360  2.0627  0.3794
  338LEU     CA 4965   2.340   4.568   4.506  0.1963  0.6396  0.0129
  338LEU     HA 4966   2.268   4.495   4.540  0.6553  0.1526 -0.0390
  338LEU     CB 4967   2.393   4.657   4.620 -0.7938  0.5923  0.5231
  338LEU    HB1 4968   2.317   4.717   4.674 -0.5700 -1.1379  2.9196
  338LEU    HB2 4969   2.471   4.714   4.565 -1.6866  1.9710  0.6402
  338LEU     CG 4970   2.460   4.577   4.733 -0.2807  0.0906 -0.1237
  338LEU     HG 4971   2.545   4.514   4.700 -0.1336  0.5135 -0.5608
  338LEU    CD1 4972   2.517   4.676   4.835  0.0691 -0.1207 -0.1124
  338LEU   HD11 4973   2.437   4.740   4.877  2.4479  1.2875  2.7043
  338LEU   HD12 4974   2.594   4.742   4.788 -0.2437 -0.1101 -0.6141
  338LEU   HD13 4975   2.570   4.631   4.922  1.2664 -0.4473 -0.9841
  338LEU    CD2 4976   2.357   4.484   4.800 -0.7585  0.3714 -0.4615
  338LEU   HD21 4977   2.393   4.452   4.900 -1.3417  1.5303  0.1428
  338LEU   HD22 4978   2.347   4.400   4.728 -2.6850  2.4142 -2.7325
  338LEU   HD23 4979   2.261   4.540   4.803 -2.1044 -1.8011 -0.6007
  338LEU      C 4980   2.249   4.638   4.412 -0.2536 -0.5568 -0.4622
  338LEU      O 4981   2.152   4.705   4.448 -0.1463 -0.6203 -0.0580
  339GLY      N 4982   2.286   4.640   4.282 -0.1340 -0.0805 -0.4221
  339GLY     HN 4983   2.375   4.601   4.261 -0.1158 -0.9955  1.1595
  339GLY     CA 4984   2.239   4.714   4.169 -0.2191  0.3584 -0.1061
  339GLY    HA1 4985   2.327   4.749   4.117 -0.2612  1.8823  0.7921
  339GLY    HA2 4986   2.182   4.801   4.198 -0.0186  0.1050  1.0676
  339GLY      C 4987   2.166   4.630   4.069  0.2157  0.3107 -0.3890
  339GLY      O 4988   2.078   4.687   4.005  0.0909  0.4160 -0.1263
  340PHE      N 4989   2.204   4.502   4.058 -0.7723 -0.0425  0.1712
  340PHE     HN 4990   2.288   4.475   4.107 -0.9973 -1.9634 -0.4080
  340PHE     CA 4991   2.154   4.395   3.977 -0.0586 -0.3087  0.0740
  340PHE     HA 4992   2.168   4.423   3.874 -0.6914 -0.1945  0.0150
  340PHE     CB 4993   2.242   4.274   4.012  0.0599 -0.3079 -0.2175
  340PHE    HB1 4994   2.241   4.271   4.123  3.3777  2.0102  0.0169
  340PHE    HB2 4995   2.350   4.286   3.990  0.7774  1.3361  3.4644
  340PHE     CG 4996   2.195   4.150   3.944  0.2857 -0.4228 -0.1669
  340PHE    CD1 4997   2.200   4.134   3.807 -0.1297  0.2326 -0.2664
  340PHE    HD1 4998   2.235   4.224   3.759 -0.1458  0.5379  0.2879
  340PHE    CE1 4999   2.155   4.021   3.743  0.2399  0.1109 -0.3127
  340PHE    HE1 5000   2.150   4.015   3.635 -2.6689  1.9547 -0.3840
  340PHE     CZ 5001   2.103   3.923   3.825 -0.1324  0.0936 -0.5682
  340PHE     HZ 5002   2.077   3.828   3.781  0.7778  0.5016 -2.0671
  340PHE    CD2 5003   2.135   4.051   4.018  0.0548 -0.2368 -0.1006
  340PHE    HD2 5004   2.150   4.053   4.125  1.3937 -1.7758 -0.2188
  340PHE    CE2 5005   2.102   3.930   3.962  0.2020 -0.0703 -0.5555
  340PHE    HE2 5006   2.043   3.858   4.018  0.3624 -1.0060 -1.5428
  340PHE      C 5007   2.008   4.377   3.998 -0.0717 -0.1969  0.0730
  340PHE      O 5008   1.933   4.371   3.900 -0.3000  0.1002  0.2276
  341GLU      N 5009   1.961   4.369   4.123  0.6536 -0.2887  0.3439
  341GLU     HN 5010   2.007   4.395   4.208 -0.7783  1.2534  0.7106
  341GLU     CA 5011   1.821   4.364   4.152  0.5546  0.4407 -0.0124
  341GLU     HA 5012   1.776   4.297   4.080  0.8422  0.1480  0.0839
  341GLU     CB 5013   1.796   4.295   4.287 -0.7349  0.0305 -0.4470
  341GLU    HB1 5014   1.696   4.322   4.326  0.1289  2.7473  0.0589
  341GLU    HB2 5015   1.868   4.338   4.360 -0.5649  0.0531 -0.6271
  341GLU     CG 5016   1.810   4.143   4.292 -0.2179  0.0953  0.0649
  341GLU    HG1 5017   1.800   4.114   4.399  3.0311  0.9193  0.6938
  341GLU    HG2 5018   1.907   4.105   4.253  0.6289  1.9690  0.2428
  341GLU     CD 5019   1.705   4.067   4.213 -0.6257  0.6032  0.1137
  341GLU    OE1 5020   1.737   3.991   4.117  0.2995  0.7562  0.2902
  341GLU    OE2 5021   1.592   4.067   4.268 -0.5214  0.0210  0.3373
  341GLU      C 5022   1.737   4.487   4.146 -0.0867  0.0246  0.3184
  341GLU      O 5023   1.620   4.472   4.111 -0.0470  0.1275  0.1403
  342PRO      N 5024   1.781   4.604   4.183 -0.2106 -0.0353  0.6591
  342PRO     CD 5025   1.876   4.623   4.292 -0.1859 -0.4608  0.7158
  342PRO    HD1 5026   1.976   4.609   4.246  0.7762 -0.8993  2.8167
  342PRO    HD2 5027   1.858   4.566   4.385 -3.1285  1.8473  1.7388
  342PRO     CA 5028   1.717   4.725   4.140 -0.0659 -0.2670 -0.2396
  342PRO     HA 5029   1.619   4.727   4.185  0.4968 -1.5430  1.1553
  342PRO     CB 5030   1.790   4.838   4.212  0.2841 -0.3508 -0.4605
  342PRO    HB1 5031   1.724   4.923   4.240 -1.3303 -2.0399  1.1350
  342PRO    HB2 5032   1.872   4.877   4.147  2.0795 -2.5151  0.3723
  342PRO     CG 5033   1.854   4.769   4.334  0.5072 -0.0250 -0.3928
  342PRO    HG1 5034   1.949   4.818   4.365  1.1529 -0.2988 -1.8699
  342PRO    HG2 5035   1.775   4.755   4.411 -0.0120  0.5842 -0.7987
  342PRO      C 5036   1.708   4.748   3.993 -0.3104 -0.1175 -0.2024
  342PRO      O 5037   1.789   4.692   3.919 -0.1606 -0.8161  0.4700
  343PHE      N 5038   1.606   4.819   3.944  0.0746  0.6653  0.1083
  343PHE     HN 5039   1.541   4.868   4.002 -0.0737  2.0958 -1.2116
  343PHE     CA 5040   1.596   4.849   3.804  0.1509  0.4394  0.0541
  343PHE     HA 5041   1.624   4.760   3.749  1.9844  1.1657 -0.2708
  343PHE     CB 5042   1.449   4.870   3.767  0.0256 -0.0863  0.2446
  343PHE    HB1 5043   1.423   4.971   3.806  1.6797  0.6841 -0.5665
  343PHE    HB2 5044   1.392   4.792   3.823  0.9523 -0.5477  0.5607
  343PHE     CG 5045   1.417   4.852   3.623 -0.4751  0.1282  0.3271
  343PHE    CD1 5046   1.392   4.725   3.576 -1.0172  0.4905 -0.3767
  343PHE    HD1 5047   1.398   4.637   3.638 -1.6102 -1.1956 -2.5854
  343PHE    CE1 5048   1.364   4.714   3.441 -0.5894  0.2645 -0.4465
  343PHE    HE1 5049   1.348   4.613   3.406  0.8120 -0.3767  0.6108
  343PHE     CZ 5050   1.369   4.823   3.358  0.4818  0.3238 -0.3218
  343PHE     HZ 5051   1.341   4.809   3.255  0.4039  1.4903 -0.4782
  343PHE    CD2 5052   1.424   4.959   3.537 -0.0347 -0.0918  0.0843
  343PHE    HD2 5053   1.442   5.057   3.580 -1.5283 -0.0790  0.7605
  343PHE    CE2 5054   1.392   4.951   3.404  0.4152  0.2365 -0.0473
  343PHE    HE2 5055   1.395   5.032   3.333  3.6906  0.0361 -0.2669
  343PHE      C 5056   1.674   4.959   3.741 -0.5620  0.3906 -0.9346
  343PHE      O 5057   1.667   5.075   3.782  0.3966  0.1300  0.0209
  344SER      N 5058   1.761   4.923   3.645  0.3449 -0.1846  0.0695
  344SER     HN 5059   1.792   4.831   3.622 -0.8051 -0.4466 -0.5197
  344SER     CA 5060   1.834   5.024   3.575 -0.1345  0.0624 -0.0802
  344SER     HA 5061   1.804   5.125   3.600 -0.8924 -0.3143  0.5502
  344SER     CB 5062   1.981   4.986   3.601 -0.1269 -0.1316 -0.3999
  344SER    HB1 5063   2.013   4.889   3.558 -1.2440 -1.4108  1.4977
  344SER    HB2 5064   1.995   4.975   3.711  3.1088 -0.8396 -0.7899
  344SER     OG 5065   2.077   5.076   3.547  0.2447 -0.1631  0.1937
  344SER    HG1 5066   2.074   5.154   3.603 -1.4953  0.2138 -0.3673
  344SER      C 5067   1.805   5.010   3.429  0.3080 -0.4853 -0.1222
  344SER      O 5068   1.767   4.903   3.384  0.1559 -0.2968 -0.4474
  345GLN      N 5069   1.816   5.122   3.355  0.5174 -0.1819  0.3547
  345GLN     HN 5070   1.848   5.205   3.398  2.0536  0.6361 -2.1191
  345GLN     CA 5071   1.777   5.119   3.217  0.3118  0.2499  0.4034
  345GLN     HA 5072   1.691   5.057   3.201  0.6721  0.0425 -0.8507
  345GLN     CB 5073   1.745   5.260   3.164  0.0318  0.1564  0.3234
  345GLN    HB1 5074   1.728   5.256   3.054  2.2459 -3.0291 -0.0414
  345GLN    HB2 5075   1.828   5.333   3.176  0.6074 -0.4176 -0.0719
  345GLN     CG 5076   1.624   5.317   3.238 -0.2751 -0.1733  0.0797
  345GLN    HG1 5077   1.650   5.333   3.345 -2.2088 -1.3693  0.7787
  345GLN    HG2 5078   1.544   5.241   3.225 -0.2216 -1.1928  4.2428
  345GLN     CD 5079   1.582   5.450   3.178 -0.0488  0.2975  0.9428
  345GLN    OE1 5080   1.664   5.532   3.137  0.1574 -0.3042  0.1294
  345GLN    NE2 5081   1.449   5.468   3.158 -0.0471  0.0537  0.7083
  345GLN   HE21 5082   1.416   5.549   3.110 -1.7902 -0.4579  0.9785
  345GLN   HE22 5083   1.394   5.394   3.197 -0.0419  0.6005  1.7725
  345GLN      C 5084   1.892   5.075   3.132  0.1209  0.0427  0.2529
  345GLN      O 5085   2.006   5.118   3.145  0.3524 -0.4432 -0.1585
  346ARG      N 5086   1.865   4.976   3.045  0.2184  0.2514 -0.0144
  346ARG     HN 5087   1.772   4.942   3.031  0.3153  0.5438 -1.5127
  346ARG     CA 5088   1.968   4.913   2.968  0.1487  0.0648  0.0439
  346ARG     HA 5089   2.060   4.907   3.025 -0.2554 -0.1280  0.6907
  346ARG     CB 5090   1.920   4.771   2.935 -0.9440  0.3796  0.2269
  346ARG    HB1 5091   2.011   4.738   2.881 -0.6495  2.4387 -0.6067
  346ARG    HB2 5092   1.835   4.765   2.864 -0.9667 -1.0351  0.3379
  346ARG     CG 5093   1.903   4.681   3.058  0.7125  0.1686  0.3240
  346ARG    HG1 5094   1.815   4.709   3.119  0.1056 -0.3443 -0.2971
  346ARG    HG2 5095   1.983   4.693   3.134 -0.6136  0.6053  1.7009
  346ARG     CD 5096   1.885   4.532   3.027 -0.0180  0.3479 -0.1302
  346ARG    HD1 5097   1.987   4.500   2.994 -0.3515  0.4202 -1.2686
  346ARG    HD2 5098   1.800   4.521   2.956 -1.8011  3.0185  1.4183
  346ARG     NE 5099   1.845   4.472   3.157 -0.0080  0.1849 -0.2018
  346ARG     HE 5100   1.830   4.526   3.240 -0.1306  0.3270 -0.3159
  346ARG     CZ 5101   1.839   4.338   3.182  0.6379  0.2147  0.1432
  346ARG    NH1 5102   1.859   4.249   3.081  0.3451  0.6343 -0.2938
  346ARG   HH11 5103   1.867   4.276   2.985  1.8892  1.8246  0.1182
  346ARG   HH12 5104   1.867   4.152   3.107 -2.1985  0.8298  1.5654
  346ARG    NH2 5105   1.816   4.303   3.312  0.9073  0.2944  0.2142
  346ARG   HH21 5106   1.788   4.371   3.380 -1.3934 -0.9586  0.6512
  346ARG   HH22 5107   1.779   4.211   3.324 -2.3072  1.3826 -0.1521
  346ARG      C 5108   1.992   4.983   2.839 -0.0139  0.0127 -0.0160
  346ARG      O 5109   1.907   5.057   2.790  0.3018  0.2018 -0.2911
  347LYS      N 5110   2.111   4.969   2.777  0.0786  0.3526  0.0779
  347LYS     HN 5111   2.184   4.907   2.807  1.9145  0.7824 -3.0687
  347LYS     CA 5112   2.134   5.030   2.650  0.4392 -0.2894 -0.1732
  347LYS     HA 5113   2.078   5.122   2.643  0.2278 -0.3608  0.4676
  347LYS     CB 5114   2.285   5.058   2.638  0.3388  0.2318 -0.2468
  347LYS    HB1 5115   2.306   5.116   2.546  0.2377  0.3849 -0.1743
  347LYS    HB2 5116   2.344   4.964   2.636  4.4800  2.6053  0.3186
  347LYS     CG 5117   2.343   5.151   2.745 -0.1840  0.0958  0.1609
  347LYS    HG1 5118   2.453   5.148   2.738  0.1916  1.3067  3.5818
  347LYS    HG2 5119   2.322   5.133   2.853  1.3431 -0.2944  0.4050
  347LYS     CD 5120   2.303   5.298   2.731  0.1546  0.1740  0.0156
  347LYS    HD1 5121   2.194   5.310   2.751  0.3266  0.7201  0.6519
  347LYS    HD2 5122   2.311   5.319   2.622 -0.9648  1.2841  0.1199
  347LYS     CE 5123   2.395   5.394   2.806 -0.0494  0.5614 -0.2239
  347LYS    HE1 5124   2.363   5.500   2.796 -0.0322  0.5093 -0.8309
  347LYS    HE2 5125   2.500   5.385   2.772  0.1247 -0.8128  0.5824
  347LYS     NZ 5126   2.400   5.363   2.951 -0.1925  0.1186 -0.3145
  347LYS    HZ1 5127   2.465   5.284   2.971  0.1656  0.2786 -0.8380
  347LYS    HZ2 5128   2.304   5.333   2.979  0.0408 -1.3574 -0.9612
  347LYS    HZ3 5129   2.420   5.447   3.007 -0.1266  0.7209 -1.2182
  347LYS      C 5130   2.096   4.943   2.531  0.0831 -0.3252 -0.0341
  347LYS    OT1 5131   2.162   4.931   2.429 -0.1271 -0.0851 -0.2007
  347LYS    OT2 5132   1.972   4.896   2.547  0.0636 -0.0608  0.6457
  347LYS     CT 5133   1.924   4.817   2.438 -0.6175  0.1505  0.7845
  347LYS    HT1 5134   1.828   4.769   2.464 -1.1866  0.5139 -0.5796
  347LYS    HT2 5135   1.995   4.732   2.426 -0.3843  0.4668 -0.1388
  347LYS    HT3 5136   1.923   4.864   2.338 -1.7962 -0.7298  0.3524
  348CHL1    C3 5137   3.350   6.716   7.622  0.1652 -0.0116 -0.1309
  348CHL1    H3 5138   3.407   6.625   7.594 -1.2869 -0.6039 -1.2893
  348CHL1    O3 5139   3.440   6.822   7.651  0.0605 -0.0445  0.3267
  348CHL1   H3' 5140   3.381   6.897   7.655 -0.8114 -0.6768 -0.3863
  348CHL1    C4 5141   3.277   6.760   7.494 -0.0366  0.2008  0.0542
  348CHL1   H4A 5142   3.226   6.857   7.509 -2.0120 -0.7056 -0.5543
  348CHL1   H4B 5143   3.361   6.780   7.424  1.9714 -1.1918  1.9296
  348CHL1    C5 5144   3.178   6.654   7.455  0.0499  0.2239 -0.2323
  348CHL1    C6 5145   3.179   6.599   7.333 -0.1296 -0.2699 -0.0134
  348CHL1    H6 5146   3.260   6.626   7.263 -0.6679  1.2753 -0.0725
  348CHL1    C7 5147   3.084   6.494   7.283 -0.0150 -0.6993  0.6533
  348CHL1   H7A 5148   3.053   6.521   7.179  0.6124 -0.2222  0.5845
  348CHL1   H7B 5149   3.137   6.396   7.291  1.2502  0.0045  1.1477
  348CHL1    C8 5150   2.959   6.493   7.372 -0.1588  0.5792  0.4792
  348CHL1    H8 5151   2.896   6.576   7.333  0.0111  0.7534  0.5756
  348CHL1   C14 5152   2.890   6.363   7.343 -0.0001  0.5506  0.2254
  348CHL1   H14 5153   2.959   6.284   7.380  0.4890  0.3827 -0.9961
  348CHL1   C15 5154   2.863   6.335   7.194 -0.1841  0.1898  0.3265
  348CHL1  H15A 5155   2.848   6.430   7.139  2.5818  0.4931 -0.0425
  348CHL1  H15B 5156   2.950   6.293   7.139  0.9457  1.0408  1.4071
  348CHL1   C16 5157   2.749   6.234   7.203  0.0341 -0.1101 -0.2595
  348CHL1  H16A 5158   2.658   6.268   7.149  0.6095 -0.4764 -1.4990
  348CHL1  H16B 5159   2.782   6.139   7.156 -0.5047 -1.0826  1.2487
  348CHL1   C17 5160   2.713   6.215   7.351 -0.2552 -0.2256 -0.3433
  348CHL1   H17 5161   2.780   6.131   7.380  1.5387  1.0636 -0.5972
  348CHL1   C13 5162   2.762   6.340   7.418 -0.3885 -0.0322 -0.6048
  348CHL1   C18 5163   2.664   6.455   7.388  0.0915  0.5552  0.0357
  348CHL1  H18A 5164   2.633   6.443   7.282 -0.0996 -2.0503  0.3025
  348CHL1  H18B 5165   2.574   6.438   7.451  0.9406  0.2663  1.2060
  348CHL1  H18C 5166   2.702   6.558   7.399 -1.9004  1.7280 -2.9542
  348CHL1   C12 5167   2.790   6.341   7.569 -0.3041  0.3549 -0.6207
  348CHL1  H12A 5168   2.708   6.315   7.639  1.2727 -1.0542  0.8088
  348CHL1  H12B 5169   2.853   6.250   7.582  0.8748  1.2925  0.4578
  348CHL1   C11 5170   2.876   6.460   7.612  0.3368 -0.3414  0.0603
  348CHL1  H11A 5171   2.804   6.544   7.617  0.1849 -0.4933  0.5598
  348CHL1  H11B 5172   2.915   6.456   7.716  1.7807  1.4625 -0.3652
  348CHL1    C9 5173   2.992   6.495   7.518  0.3957  0.2770  0.3603
  348CHL1    H9 5174   3.065   6.411   7.525  1.0938  0.9406  1.5799
  348CHL1   C10 5175   3.077   6.612   7.558  0.3283  0.4104  0.1163
  348CHL1   C19 5176   2.992   6.736   7.591 -0.1271  0.0648  0.2543
  348CHL1  H19A 5177   2.925   6.749   7.503 -1.4549  1.9525  1.4712
  348CHL1  H19B 5178   2.929   6.708   7.678  0.2864 -0.9086  0.2586
  348CHL1  H19C 5179   3.053   6.826   7.613 -0.4651  0.7747 -1.5315
  348CHL1    C1 5180   3.154   6.568   7.684 -0.1479 -0.1433  0.2185
  348CHL1   H1A 5181   3.086   6.547   7.770  0.3672 -0.5723  0.5321
  348CHL1   H1B 5182   3.209   6.477   7.653  0.4584 -0.0408  0.9523
  348CHL1    C2 5183   3.253   6.674   7.734 -0.0637  0.0296 -0.3123
  348CHL1   H2A 5184   3.312   6.633   7.819  0.0247 -0.4217 -0.5857
  348CHL1   H2B 5185   3.191   6.754   7.778 -2.3339 -2.3804  1.1651
  348CHL1   C20 5186   2.571   6.173   7.373 -0.4396  0.5141 -0.0844
  348CHL1   H20 5187   2.501   6.255   7.347 -0.1650  1.8101  2.7907
  348CHL1   C21 5188   2.542   6.137   7.520  0.2111  0.2212 -0.0265
  348CHL1  H21A 5189   2.444   6.085   7.530  0.3531  0.3749  3.1294
  348CHL1  H21B 5190   2.540   6.228   7.584  0.3898  1.0199 -1.1402
  348CHL1  H21C 5191   2.619   6.061   7.545 -0.8150 -0.9027 -0.2025
  348CHL1   C22 5192   2.522   6.055   7.286  0.3860 -0.0092  0.1526
  348CHL1  H22A 5193   2.414   6.035   7.297 -0.0747  1.1209 -1.9207
  348CHL1  H22B 5194   2.530   6.088   7.181 -0.3904  2.3435  0.7584
  348CHL1   C23 5195   2.600   5.924   7.291  0.2788 -0.0631  0.4391
  348CHL1  H23A 5196   2.699   5.951   7.249 -0.7201  4.2870  0.4115
  348CHL1  H23B 5197   2.598   5.882   7.394 -2.0817 -1.1424  0.0274
  348CHL1   C24 5198   2.522   5.824   7.205  0.3700  0.1995  0.0453
  348CHL1  H24A 5199   2.414   5.835   7.228  0.2749  0.2718 -0.4458
  348CHL1  H24B 5200   2.550   5.841   7.099 -1.2580 -0.0022 -0.4399
  348CHL1   C25 5201   2.544   5.674   7.235  0.4714  0.2467  0.2107
  348CHL1   H25 5202   2.654   5.670   7.224  1.1063  4.0441  3.1131
  348CHL1   C26 5203   2.504   5.629   7.377  0.1064  0.3743  0.1512
  348CHL1  H26A 5204   2.394   5.620   7.389  0.3705 -0.4982  2.3786
  348CHL1  H26B 5205   2.546   5.529   7.401 -1.5429 -0.4396 -0.2030
  348CHL1  H26C 5206   2.547   5.700   7.450  2.6327 -0.7315 -0.1566
  348CHL1   C27 5207   2.470   5.597   7.125  0.1554  0.6504  0.1382
  348CHL1  H27A 5208   2.364   5.630   7.113 -0.2924 -0.4561  0.8596
  348CHL1  H27B 5209   2.529   5.617   7.033  3.6961 -2.2554  1.5339
  348CHL1  H27C 5210   2.472   5.489   7.151  1.1887  0.3680 -0.9892
  349CHL1    C3 5211   6.658   0.123   7.601 -0.2376 -0.4924 -0.5339
  349CHL1    H3 5212   6.609   0.024   7.611 -1.3366  0.1143  0.3088
  349CHL1    O3 5213   6.642   0.182   7.729 -0.1300 -0.3752 -0.5741
  349CHL1   H3' 5214   6.703   0.255   7.737  1.6240 -1.8420  0.1709
  349CHL1    C4 5215   6.806   0.110   7.559 -0.1345 -0.0560 -0.3082
  349CHL1   H4A 5216   6.849   0.211   7.569 -1.7845  0.7559 -0.9805
  349CHL1   H4B 5217   6.863   0.044   7.628  0.3015 -1.0831 -1.6016
  349CHL1    C5 5218   6.821   0.064   7.417 -0.3494 -0.0182 -0.3443
  349CHL1    C6 5219   6.899  -0.042   7.394 -0.3473 -0.0475 -0.2082
  349CHL1    H6 5220   6.953  -0.092   7.476  0.8107  0.5963 -0.5433
  349CHL1    C7 5221   6.925  -0.092   7.254 -0.5983 -0.4119 -0.1258
  349CHL1   H7A 5222   7.034  -0.107   7.248 -0.3876  1.3734 -1.6105
  349CHL1   H7B 5223   6.873  -0.190   7.249 -2.0006 -0.0570  3.8828
  349CHL1    C8 5224   6.871   0.006   7.148  0.7635  0.1697 -0.2996
  349CHL1    H8 5225   6.941   0.092   7.155  1.2577 -0.2178 -0.4208
  349CHL1   C14 5226   6.880  -0.064   7.016 -0.1785 -0.1820 -0.1872
  349CHL1   H14 5227   6.800  -0.141   7.018  0.4913 -0.8803  0.2326
  349CHL1   C15 5228   7.007  -0.143   6.980  0.1832  0.1785  0.2820
  349CHL1  H15A 5229   7.096  -0.084   7.009  0.3833 -0.6279  1.3778
  349CHL1  H15B 5230   7.006  -0.241   7.033 -1.7676  0.8186  1.5389
  349CHL1   C16 5231   6.988  -0.154   6.828 -0.5321 -0.3290  0.3996
  349CHL1  H16A 5232   7.078  -0.107   6.783 -1.8789 -0.4533 -2.6401
  349CHL1  H16B 5233   6.981  -0.257   6.786 -0.1790 -0.3783  0.4558
  349CHL1   C17 5234   6.861  -0.076   6.793 -0.2425 -0.0289  0.0126
  349CHL1   H17 5235   6.776  -0.148   6.799 -0.0878 -0.1568  0.7113
  349CHL1   C13 5236   6.835   0.024   6.902  0.3466  0.2272 -0.0807
  349CHL1   C18 5237   6.928   0.145   6.883  0.3337  0.0886 -1.0426
  349CHL1  H18A 5238   6.913   0.202   6.977 -2.6098 -0.9079 -0.7930
  349CHL1  H18B 5239   7.034   0.130   6.852  0.8551  2.5860 -0.6874
  349CHL1  H18C 5240   6.892   0.222   6.812 -0.8554 -0.6078 -1.2171
  349CHL1   C12 5241   6.690   0.064   6.933  0.2526  0.0337 -0.2724
  349CHL1  H12A 5242   6.650   0.130   6.853 -0.8039  0.2653  0.4312
  349CHL1  H12B 5243   6.632  -0.029   6.951 -1.0058  1.2912  3.0325
  349CHL1   C11 5244   6.678   0.143   7.063  0.1958 -0.2573 -0.1022
  349CHL1  H11A 5245   6.709   0.248   7.047 -1.1730  0.0244 -1.0726
  349CHL1  H11B 5246   6.570   0.158   7.088  0.1747 -0.3642 -0.1269
  349CHL1    C9 5247   6.736   0.064   7.182  0.4372 -0.5231 -0.3976
  349CHL1    H9 5248   6.666  -0.022   7.189 -1.2238  0.6312 -2.0562
  349CHL1   C10 5249   6.741   0.136   7.313 -0.0937 -0.1091 -0.6050
  349CHL1   C19 5250   6.798   0.277   7.291  0.7592 -0.4055 -0.3126
  349CHL1  H19A 5251   6.714   0.339   7.253  0.6060 -2.2233 -3.2687
  349CHL1  H19B 5252   6.837   0.318   7.387 -2.3167  1.5123  0.2549
  349CHL1  H19C 5253   6.887   0.277   7.224 -0.4978 -2.4359 -2.1127
  349CHL1    C1 5254   6.597   0.160   7.362  0.0336  0.0896 -0.3236
  349CHL1   H1A 5255   6.542   0.229   7.295 -1.1642 -0.9675 -0.4839
  349CHL1   H1B 5256   6.542   0.063   7.360  0.3786 -0.1018 -1.9006
  349CHL1    C2 5257   6.581   0.214   7.504  0.4556  0.2928 -0.3534
  349CHL1   H2A 5258   6.476   0.202   7.537  0.4971 -0.1406 -0.3746
  349CHL1   H2B 5259   6.612   0.321   7.513 -0.4386  0.4728  0.7901
  349CHL1   C20 5260   6.839  -0.025   6.654  0.1467 -0.2754 -0.1384
  349CHL1   H20 5261   6.767   0.059   6.659  0.6708  0.2471 -1.0914
  349CHL1   C21 5262   6.768  -0.134   6.572 -0.8750  0.1458  0.1742
  349CHL1  H21A 5263   6.752  -0.095   6.469 -1.4556  1.3178  0.6877
  349CHL1  H21B 5264   6.674  -0.168   6.621  0.7159 -0.1764  3.2497
  349CHL1  H21C 5265   6.830  -0.226   6.565 -1.6644 -0.3915  0.0170
  349CHL1   C22 5266   6.967   0.022   6.583  0.0058  0.1730 -0.0960
  349CHL1  H22A 5267   7.043   0.079   6.640 -0.4304 -0.3935  1.0629
  349CHL1  H22B 5268   7.023  -0.068   6.551  0.0556 -0.2243  1.0865
  349CHL1   C23 5269   6.946   0.106   6.456 -0.1482  0.0191 -0.1748
  349CHL1  H23A 5270   6.875   0.056   6.388 -1.4378  2.3833 -0.6832
  349CHL1  H23B 5271   6.899   0.204   6.479  0.9261  0.1210  1.8917
  349CHL1   C24 5272   7.077   0.124   6.379 -0.1179  0.1423 -0.0942
  349CHL1  H24A 5273   7.160   0.143   6.451  0.8469  0.5366 -1.2850
  349CHL1  H24B 5274   7.098   0.026   6.331 -1.5948  0.7836 -2.1747
  349CHL1   C25 5275   7.078   0.229   6.267  0.5765 -0.0764 -0.3052
  349CHL1   H25 5276   7.057   0.330   6.311 -0.3180 -0.5023  0.2877
  349CHL1   C26 5277   7.214   0.237   6.197  0.5705  0.4273 -0.2654
  349CHL1  H26A 5278   7.237   0.340   6.162  0.4611  0.3114 -0.6795
  349CHL1  H26B 5279   7.296   0.210   6.268  0.0421 -0.5568 -0.0197
  349CHL1  H26C 5280   7.220   0.171   6.108  1.0316 -0.1942  0.2175
  349CHL1   C27 5281   6.964   0.207   6.166 -0.0992 -0.2782  0.4893
  349CHL1  H27A 5282   6.964   0.281   6.084 -0.6108 -0.0384  0.6955
  349CHL1  H27B 5283   6.978   0.104   6.127  0.6085 -0.1990  0.5360
  349CHL1  H27C 5284   6.864   0.215   6.214 -1.1129  1.9373 -1.7293
  350CHL1    C3 5285   7.049   3.822   7.756 -0.2152  0.5139 -0.0261
  350CHL1    H3 5286   7.081   3.718   7.731  3.1638  1.2479  0.7294
  350CHL1    O3 5287   7.078   3.840   7.894  0.0344 -0.0882  0.0022
  350CHL1   H3' 5288   7.170   3.867   7.888 -0.2909  0.8637 -0.8154
  350CHL1    C4 5289   7.122   3.914   7.656 -0.1138  0.5488  0.0801
  350CHL1   H4A 5290   7.128   4.021   7.688  2.7134  0.8551 -1.2573
  350CHL1   H4B 5291   7.225   3.880   7.676 -0.1511 -0.8371 -1.8659
  350CHL1    C5 5292   7.082   3.889   7.514  0.5977 -0.3033  0.0261
  350CHL1    C6 5293   7.175   3.860   7.422  0.2534 -0.3810 -0.2988
  350CHL1    H6 5294   7.283   3.861   7.446  0.5415  0.1624 -1.5365
  350CHL1    C7 5295   7.143   3.859   7.275  0.4738 -0.6361 -0.3467
  350CHL1   H7A 5296   7.224   3.908   7.218 -0.1979  1.3142  0.3130
  350CHL1   H7B 5297   7.141   3.753   7.241 -1.4460  0.0424 -2.5956
  350CHL1    C8 5298   7.002   3.908   7.237  0.4068 -0.5449  0.0122
  350CHL1    H8 5299   6.994   4.018   7.230  1.5662 -0.3587  1.3211
  350CHL1   C14 5300   6.968   3.845   7.105 -0.0256 -0.2976  0.0057
  350CHL1   H14 5301   6.968   3.735   7.124  0.1045  0.1366  3.0734
  350CHL1   C15 5302   7.069   3.854   6.990  0.3136 -0.0791  0.3217
  350CHL1  H15A 5303   7.114   3.956   6.992 -0.1720  0.1389  0.3390
  350CHL1  H15B 5304   7.154   3.783   7.005 -0.3759 -1.0458 -0.2529
  350CHL1   C16 5305   6.980   3.829   6.868  0.0359  0.7934  0.3412
  350CHL1  H16A 5306   6.965   3.926   6.815  1.8213  1.4584  0.9602
  350CHL1  H16B 5307   7.024   3.752   6.801  0.6856  1.1841  0.3069
  350CHL1   C17 5308   6.841   3.790   6.920  0.1029 -0.2010 -0.2129
  350CHL1   H17 5309   6.839   3.683   6.948 -0.1700  0.0710  0.8480
  350CHL1   C13 5310   6.832   3.870   7.046  0.0499 -0.2837 -0.1640
  350CHL1   C18 5311   6.806   4.021   7.028 -0.0565 -0.3025 -0.1633
  350CHL1  H18A 5312   6.819   4.088   7.115  0.6851 -0.3768 -0.2154
  350CHL1  H18B 5313   6.874   4.069   6.955 -2.2253  0.0107 -2.1170
  350CHL1  H18C 5314   6.700   4.035   6.998 -0.5127 -1.3622  0.8945
  350CHL1   C12 5315   6.738   3.820   7.157  0.0955  0.0303  0.0189
  350CHL1  H12A 5316   6.633   3.840   7.125 -0.0409  1.5091  1.3038
  350CHL1  H12B 5317   6.754   3.711   7.168  1.9367 -0.0364 -2.3242
  350CHL1   C11 5318   6.757   3.888   7.292  0.1429 -0.1258  0.0906
  350CHL1  H11A 5319   6.739   3.997   7.289 -1.4854 -0.3908 -2.5939
  350CHL1  H11B 5320   6.692   3.852   7.375  0.5383 -0.3028  0.3280
  350CHL1    C9 5321   6.901   3.866   7.340  0.1984  0.8404  0.3928
  350CHL1    H9 5322   6.909   3.755   7.348  1.3847  0.7626 -1.2239
  350CHL1   C10 5323   6.936   3.903   7.481  0.5493  0.2664  0.4597
  350CHL1   C19 5324   6.891   4.045   7.517  0.0606 -0.1476  1.5299
  350CHL1  H19A 5325   6.788   4.071   7.484  0.1103  0.2618  1.6942
  350CHL1  H19B 5326   6.890   4.059   7.627 -2.8098  0.8140  1.4580
  350CHL1  H19C 5327   6.962   4.120   7.474  1.8293 -0.7459  3.2421
  350CHL1    C1 5328   6.875   3.799   7.577  0.5886 -0.4634 -0.2889
  350CHL1   H1A 5329   6.764   3.799   7.569  0.4839  0.0453  1.0222
  350CHL1   H1B 5330   6.897   3.697   7.539 -1.0671 -0.2794 -1.9050
  350CHL1    C2 5331   6.898   3.818   7.727 -0.1730 -0.5435 -0.1558
  350CHL1   H2A 5332   6.866   3.737   7.795  0.0779 -0.7446 -0.2785
  350CHL1   H2B 5333   6.848   3.909   7.767  0.8177  0.2737 -0.7093
  350CHL1   C20 5334   6.745   3.816   6.807 -0.0887  0.4356  0.0923
  350CHL1   H20 5335   6.753   3.925   6.788  0.0635  0.2951 -0.6451
  350CHL1   C21 5336   6.606   3.781   6.864  0.1561  0.0698  0.4760
  350CHL1  H21A 5337   6.584   3.679   6.903 -1.4116  0.6049  1.0917
  350CHL1  H21B 5338   6.529   3.795   6.785  1.5941  2.8291 -0.5633
  350CHL1  H21C 5339   6.579   3.858   6.940 -2.5922 -1.3382  1.0621
  350CHL1   C22 5340   6.775   3.737   6.679  0.0448  0.2106  0.2609
  350CHL1  H22A 5341   6.874   3.687   6.672 -1.0190 -1.7968 -1.9942
  350CHL1  H22B 5342   6.703   3.652   6.683  0.0610  0.1697 -0.2641
  350CHL1   C23 5343   6.743   3.821   6.555 -0.2603 -0.2109  0.0505
  350CHL1  H23A 5344   6.633   3.826   6.538 -0.2290 -0.9030 -0.4146
  350CHL1  H23B 5345   6.787   3.922   6.572 -0.0095 -0.6343  2.1920
  350CHL1   C24 5346   6.800   3.772   6.422  0.1796  0.0457  0.1406
  350CHL1  H24A 5347   6.776   3.861   6.360  0.5477  1.1436  1.5217
  350CHL1  H24B 5348   6.910   3.761   6.423  0.0470 -1.8229 -1.0599
  350CHL1   C25 5349   6.736   3.647   6.358  0.4347  0.2471 -0.5167
  350CHL1   H25 5350   6.764   3.558   6.418 -0.3068 -0.3569 -1.0486
  350CHL1   C26 5351   6.584   3.663   6.350  0.3332 -0.1186  0.4903
  350CHL1  H26A 5352   6.532   3.675   6.447  1.4419 -0.4346  1.1346
  350CHL1  H26B 5353   6.559   3.746   6.281 -0.0336  0.2401  1.0463
  350CHL1  H26C 5354   6.531   3.572   6.313 -2.3160  1.5899 -0.2598
  350CHL1   C27 5355   6.782   3.615   6.215  1.0862  0.6806 -0.4099
  350CHL1  H27A 5356   6.727   3.530   6.168  2.2635 -0.2610 -0.1447
  350CHL1  H27B 5357   6.775   3.710   6.159 -1.6273 -1.0069 -3.2742
  350CHL1  H27C 5358   6.885   3.574   6.220  0.0591 -2.0320  0.6124
  351CHL1    C3 5359   7.628   6.442   7.843 -0.0673  0.4467 -0.1495
  351CHL1    H3 5360   7.635   6.543   7.798 -2.7199  0.8282  0.1260
  351CHL1    O3 5361   7.647   6.466   7.982 -0.2854 -0.7796  0.1032
  351CHL1   H3' 5362   7.599   6.547   8.001 -0.2420 -0.5875 -0.5829
  351CHL1    C4 5363   7.488   6.385   7.815  0.3193 -0.2763 -0.6444
  351CHL1   H4A 5364   7.475   6.295   7.879 -0.4069 -0.1943 -0.6623
  351CHL1   H4B 5365   7.427   6.464   7.864  3.0457  0.6309  1.5333
  351CHL1    C5 5366   7.457   6.343   7.674 -0.0560 -0.3128 -0.5520
  351CHL1    C6 5367   7.343   6.386   7.617 -0.1344 -0.1878 -0.3026
  351CHL1    H6 5368   7.271   6.449   7.672 -0.2503 -1.9399  1.6814
  351CHL1    C7 5369   7.310   6.353   7.474  0.1299 -0.3622 -0.3250
  351CHL1   H7A 5370   7.209   6.307   7.468  0.2000 -1.0016  2.2197
  351CHL1   H7B 5371   7.302   6.443   7.410 -0.2605  0.5014  0.8860
  351CHL1    C8 5372   7.404   6.250   7.409  0.1512 -0.6948  0.2241
  351CHL1    H8 5373   7.372   6.147   7.434  2.4302 -1.7149 -0.8160
  351CHL1   C14 5374   7.395   6.258   7.260 -0.0142 -0.1963  0.2603
  351CHL1   H14 5375   7.420   6.360   7.222 -0.3465 -0.4490 -0.6691
  351CHL1   C15 5376   7.256   6.231   7.200  0.0726  0.0324 -0.0477
  351CHL1  H15A 5377   7.223   6.140   7.255 -1.5474 -0.1324 -1.2102
  351CHL1  H15B 5378   7.181   6.310   7.219  1.5826  0.9474  2.5162
  351CHL1   C16 5379   7.286   6.209   7.051  0.3803 -0.1436  0.0395
  351CHL1  H16A 5380   7.230   6.120   7.015 -1.9926  1.4690 -0.4507
  351CHL1  H16B 5381   7.254   6.296   6.991 -1.8879 -1.6940 -1.1436
  351CHL1   C17 5382   7.439   6.202   7.041  0.3663 -0.3771 -0.0114
  351CHL1   H17 5383   7.481   6.304   7.030  0.3970 -0.3178  0.6216
  351CHL1   C13 5384   7.480   6.165   7.180  0.1609  0.0456  0.1627
  351CHL1   C18 5385   7.460   6.014   7.205 -0.4115  0.2123  0.7318
  351CHL1  H18A 5386   7.522   5.966   7.127  0.7262  0.3229  1.5498
  351CHL1  H18B 5387   7.488   5.983   7.308  3.1316 -2.7455 -0.9026
  351CHL1  H18C 5388   7.354   5.981   7.195 -0.4309  0.6075 -0.5499
  351CHL1   C12 5389   7.622   6.202   7.226  0.2718 -0.2345  0.0485
  351CHL1  H12A 5390   7.695   6.126   7.191  0.4281 -0.5344  0.9824
  351CHL1  H12B 5391   7.651   6.302   7.187  1.3223  0.1116  1.6061
  351CHL1   C11 5392   7.651   6.198   7.376  0.1792 -0.6777  0.0562
  351CHL1  H11A 5393   7.638   6.091   7.405  0.4030 -0.4932  0.8768
  351CHL1  H11B 5394   7.753   6.235   7.397 -1.4258  3.1751  2.0438
  351CHL1    C9 5395   7.544   6.276   7.456  0.2252 -0.3910 -0.1606
  351CHL1    H9 5396   7.547   6.382   7.425 -2.0352 -0.0721  0.5569
  351CHL1   C10 5397   7.568   6.270   7.604  0.0496 -0.5503 -0.1383
  351CHL1   C19 5398   7.563   6.123   7.649 -0.7124 -0.1902  1.0107
  351CHL1  H19A 5399   7.467   6.077   7.617  0.3352 -0.7372 -1.5858
  351CHL1  H19B 5400   7.638   6.056   7.600 -2.5930 -1.6626  0.0070
  351CHL1  H19C 5401   7.572   6.114   7.759  1.6773  1.4691  1.0323
  351CHL1    C1 5402   7.708   6.320   7.643 -0.2108 -0.4509  0.6860
  351CHL1   H1A 5403   7.783   6.244   7.612  2.3668  2.2742 -0.1770
  351CHL1   H1B 5404   7.734   6.413   7.588 -0.8820 -0.9573 -0.5185
  351CHL1    C2 5405   7.733   6.342   7.792  0.1251  0.3033  0.5239
  351CHL1   H2A 5406   7.828   6.398   7.810  0.4292  0.3642 -1.1501
  351CHL1   H2B 5407   7.723   6.247   7.850  1.0141  0.3651  0.7968
  351CHL1   C20 5408   7.479   6.112   6.927  0.0042 -0.7494  0.1516
  351CHL1   H20 5409   7.435   6.012   6.944 -2.1163  0.5142  2.8575
  351CHL1   C21 5410   7.630   6.089   6.911  0.0844 -0.0770 -0.1260
  351CHL1  H21A 5411   7.659   6.037   7.006  1.5291 -1.0999 -1.0778
  351CHL1  H21B 5412   7.677   6.189   6.904 -0.4705  0.1139 -1.3071
  351CHL1  H21C 5413   7.650   6.028   6.820 -1.9874  1.7016 -1.8671
  351CHL1   C22 5414   7.408   6.164   6.801 -0.5314 -0.1902  0.6802
  351CHL1  H22A 5415   7.442   6.106   6.713  1.6016 -1.4085  2.2451
  351CHL1  H22B 5416   7.297   6.162   6.813 -0.7529  0.7173 -0.8948
  351CHL1   C23 5417   7.431   6.308   6.753 -0.3789 -0.4176  0.0615
  351CHL1  H23A 5418   7.361   6.376   6.806  1.0808  2.0318 -0.9979
  351CHL1  H23B 5419   7.539   6.329   6.772 -0.7922  0.1445  1.9772
  351CHL1   C24 5420   7.397   6.316   6.605 -0.2798  0.1897  0.0716
  351CHL1  H24A 5421   7.478   6.260   6.553  0.6141  0.9809  0.5732
  351CHL1  H24B 5422   7.298   6.274   6.576  1.6537 -2.5093 -3.5142
  351CHL1   C25 5423   7.401   6.458   6.544  0.9404  0.2919  0.3745
  351CHL1   H25 5424   7.503   6.498   6.564  1.9689 -1.1450 -1.6852
  351CHL1   C26 5425   7.385   6.447   6.392  0.3568  0.2636  0.4365
  351CHL1  H26A 5426   7.368   6.548   6.349 -0.9966 -0.7080 -1.4886
  351CHL1  H26B 5427   7.478   6.404   6.348  0.2391  0.8890 -0.4604
  351CHL1  H26C 5428   7.303   6.377   6.365 -2.6826  4.1374 -1.3350
  351CHL1   C27 5429   7.298   6.552   6.608  0.2552 -0.2118  0.0167
  351CHL1  H27A 5430   7.200   6.502   6.589  0.3620 -0.2630 -0.3932
  351CHL1  H27B 5431   7.305   6.573   6.717 -0.0332  3.4276 -0.5292
  351CHL1  H27C 5432   7.289   6.653   6.563  2.9010 -0.3681 -1.0187
  352CHL1    C3 5433   2.844   1.150   7.761 -0.4287  0.2060  0.6291
  352CHL1    H3 5434   2.941   1.099   7.743 -0.1230  0.8222  0.5038
  352CHL1    O3 5435   2.856   1.198   7.894 -0.0603 -0.5469  0.8719
  352CHL1   H3' 5436   2.767   1.205   7.930 -0.7559  1.6173 -1.0176
  352CHL1    C4 5437   2.820   1.258   7.654 -0.0210 -0.1096  0.2180
  352CHL1   H4A 5438   2.752   1.335   7.696  1.9086  1.3948  0.7685
  352CHL1   H4B 5439   2.909   1.323   7.642  0.0642 -0.5915 -2.4557
  352CHL1    C5 5440   2.777   1.202   7.521 -0.1674 -0.3081  0.3486
  352CHL1    C6 5441   2.855   1.234   7.417 -0.0317 -0.3653  0.4315
  352CHL1    H6 5442   2.939   1.304   7.431 -0.4709  0.0542  1.0232
  352CHL1    C7 5443   2.825   1.181   7.280  0.2942 -0.3382  0.3491
  352CHL1   H7A 5444   2.843   1.252   7.197 -1.2553 -0.9027 -0.5194
  352CHL1   H7B 5445   2.902   1.108   7.248  3.0443  3.0616 -1.4787
  352CHL1    C8 5446   2.680   1.129   7.268  0.0899  0.3545 -0.2290
  352CHL1    H8 5447   2.606   1.212   7.270 -0.3050  0.1513 -2.9621
  352CHL1   C14 5448   2.652   1.070   7.133  0.3569 -0.1118 -0.0841
  352CHL1   H14 5449   2.729   0.994   7.107  0.2732  0.9358 -4.1938
  352CHL1   C15 5450   2.671   1.160   7.009 -0.3678  0.0953 -0.0496
  352CHL1  H15A 5451   2.627   1.262   7.019  1.0102  0.7770 -0.5804
  352CHL1  H15B 5452   2.780   1.171   6.991  0.5982 -1.9272  3.5193
  352CHL1   C16 5453   2.596   1.085   6.899 -0.0612  0.1500 -0.2978
  352CHL1  H16A 5454   2.508   1.141   6.860 -2.2487 -3.2646 -0.6099
  352CHL1  H16B 5455   2.670   1.063   6.820 -0.7223 -1.5701 -0.4742
  352CHL1   C17 5456   2.536   0.961   6.967 -0.0079  0.3156  0.0542
  352CHL1   H17 5457   2.608   0.878   6.956 -0.0912  0.3468 -0.7908
  352CHL1   C13 5458   2.526   0.991   7.113  0.0041  0.4177  0.0343
  352CHL1   C18 5459   2.405   1.085   7.125 -0.8496 -0.5237 -1.0198
  352CHL1  H18A 5460   2.415   1.133   7.225  1.2493 -2.1755 -0.3646
  352CHL1  H18B 5461   2.400   1.164   7.047 -2.6634 -0.2539 -0.6944
  352CHL1  H18C 5462   2.305   1.036   7.118 -0.9109 -0.7525  0.9059
  352CHL1   C12 5463   2.528   0.882   7.221 -0.6300  0.2789 -0.0910
  352CHL1  H12A 5464   2.434   0.826   7.201  0.8727 -2.4387 -0.0878
  352CHL1  H12B 5465   2.619   0.820   7.208  1.3393  3.1208 -0.7657
  352CHL1   C11 5466   2.530   0.941   7.362 -0.2564  0.2253 -0.0715
  352CHL1  H11A 5467   2.436   0.999   7.376  0.2367  1.2743 -0.9962
  352CHL1  H11B 5468   2.535   0.854   7.432 -0.2717  1.3246  1.3499
  352CHL1    C9 5469   2.651   1.034   7.379 -0.7829  0.9035  0.0209
  352CHL1    H9 5470   2.738   0.965   7.370  0.1862  2.2717 -1.5613
  352CHL1   C10 5471   2.667   1.101   7.513 -0.4570 -0.0014  0.4462
  352CHL1   C19 5472   2.536   1.175   7.544 -0.3068  0.5415 -0.1892
  352CHL1  H19A 5473   2.548   1.245   7.630  0.2006  0.9511 -0.5879
  352CHL1  H19B 5474   2.504   1.240   7.460 -0.0971 -0.0975 -0.7723
  352CHL1  H19C 5475   2.461   1.099   7.575 -1.8543  1.6110 -1.1513
  352CHL1    C1 5476   2.704   0.998   7.621  0.6115 -0.1828 -0.0875
  352CHL1   H1A 5477   2.629   0.916   7.625  2.8722 -2.4186 -0.6673
  352CHL1   H1B 5478   2.793   0.938   7.591 -0.4151 -2.2468  0.8264
  352CHL1    C2 5479   2.734   1.042   7.764 -0.3564  0.1117  0.0283
  352CHL1   H2A 5480   2.746   0.955   7.832  2.6584 -1.1021 -1.8657
  352CHL1   H2B 5481   2.637   1.090   7.791 -1.8212  0.4955 -4.9746
  352CHL1   C20 5482   2.420   0.910   6.887  0.3047  0.1546 -0.2989
  352CHL1   H20 5483   2.336   0.983   6.887 -0.9977 -1.2846 -1.3741
  352CHL1   C21 5484   2.363   0.780   6.947 -0.0517  0.6386  0.4275
  352CHL1  H21A 5485   2.307   0.800   7.041  0.5377 -1.1492  1.2139
  352CHL1  H21B 5486   2.447   0.713   6.976 -0.5943  0.7672  2.4351
  352CHL1  H21C 5487   2.296   0.728   6.876  2.0170 -0.8276 -0.5829
  352CHL1   C22 5488   2.448   0.896   6.736 -0.0466 -0.0401 -0.3487
  352CHL1  H22A 5489   2.456   1.005   6.717  3.9814  0.4109  2.5433
  352CHL1  H22B 5490   2.551   0.854   6.725 -0.2079 -0.5261 -0.0467
  352CHL1   C23 5491   2.348   0.838   6.637 -0.1855 -0.0008 -0.2324
  352CHL1  H23A 5492   2.349   0.727   6.631 -1.8908  0.0145 -3.1344
  352CHL1  H23B 5493   2.242   0.852   6.667 -0.6243 -1.2827 -1.0809
  352CHL1   C24 5494   2.366   0.895   6.496 -0.3833 -0.2077 -0.3437
  352CHL1  H24A 5495   2.337   1.000   6.520  0.1733 -0.4960  1.8426
  352CHL1  H24B 5496   2.471   0.899   6.459 -0.6651  0.9369 -1.0742
  352CHL1   C25 5497   2.267   0.838   6.393 -0.0126 -0.6798 -0.4408
  352CHL1   H25 5498   2.289   0.729   6.384  0.3660 -0.4783 -2.3667
  352CHL1   C26 5499   2.118   0.867   6.420  0.1229 -0.1976 -0.1976
  352CHL1  H26A 5500   2.058   0.841   6.330 -1.1162  0.4304  0.4347
  352CHL1  H26B 5501   2.091   0.792   6.496  0.1259 -0.9172 -0.8907
  352CHL1  H26C 5502   2.092   0.970   6.451 -5.0408 -0.7471 -1.7567
  352CHL1   C27 5503   2.296   0.894   6.253 -0.1402 -0.3297 -0.3278
  352CHL1  H27A 5504   2.404   0.875   6.233  0.9539  2.5186  2.0905
  352CHL1  H27B 5505   2.240   0.832   6.180 -0.1081 -0.7867  0.0307
  352CHL1  H27C 5506   2.277   1.002   6.238  0.8574  0.1916  1.8215
  353CHL1    C3 5507   1.100   4.209   8.018 -0.4556  0.4194  0.5151
  353CHL1    H3 5508   1.085   4.100   8.032  0.5910  0.3502  1.2360
  353CHL1    O3 5509   1.094   4.284   8.139 -0.7609  0.2349  0.6170
  353CHL1   H3' 5510   1.011   4.331   8.135 -0.2509  1.1431 -3.2388
  353CHL1    C4 5511   1.233   4.231   7.945 -0.3171 -0.0288  0.6309
  353CHL1   H4A 5512   1.271   4.335   7.949 -2.0619  0.7714 -1.5543
  353CHL1   H4B 5513   1.302   4.162   7.998 -0.8149 -0.0921  1.2102
  353CHL1    C5 5514   1.244   4.193   7.800 -0.0762 -0.2883  0.7150
  353CHL1    C6 5515   1.338   4.109   7.756  0.2203  0.6407 -0.4975
  353CHL1    H6 5516   1.407   4.061   7.827  0.2197 -1.3483 -1.7571
  353CHL1    C7 5517   1.356   4.071   7.612 -0.1813  0.0984 -0.4105
  353CHL1   H7A 5518   1.462   4.087   7.581 -0.3270 -2.6550 -2.6967
  353CHL1   H7B 5519   1.347   3.961   7.603  0.7961 -0.0305  0.0066
  353CHL1    C8 5520   1.266   4.151   7.515 -0.3320  0.1173 -0.2538
  353CHL1    H8 5521   1.320   4.247   7.502 -1.4033  0.5895 -1.4204
  353CHL1   C14 5522   1.261   4.092   7.378  0.3835 -0.0384 -0.2191
  353CHL1   H14 5523   1.213   3.994   7.400 -0.9551  0.0388 -2.4624
  353CHL1   C15 5524   1.393   4.060   7.304  0.4490 -0.1963 -0.0338
  353CHL1  H15A 5525   1.461   4.146   7.322 -0.3467  0.3127  0.6812
  353CHL1  H15B 5526   1.449   3.972   7.341  1.8632  0.5012 -0.4788
  353CHL1   C16 5527   1.342   4.043   7.161  0.0394  0.1778  0.0644
  353CHL1  H16A 5528   1.404   4.110   7.097 -0.7297  0.8207 -0.0257
  353CHL1  H16B 5529   1.368   3.946   7.114  1.1435  0.6500 -0.3305
  353CHL1   C17 5530   1.190   4.068   7.161 -0.0657 -0.4641  0.2743
  353CHL1   H17 5531   1.147   3.971   7.196  1.4195 -1.2703 -0.0240
  353CHL1   C13 5532   1.171   4.160   7.278  0.1535 -0.0459 -0.0173
  353CHL1   C18 5533   1.215   4.304   7.245  0.2834  0.0398  0.5175
  353CHL1  H18A 5534   1.233   4.369   7.333 -1.0206 -0.7567  1.4147
  353CHL1  H18B 5535   1.311   4.295   7.190  0.9079 -0.8745  1.7018
  353CHL1  H18C 5536   1.141   4.357   7.182 -0.2797 -1.5879 -0.2526
  353CHL1   C12 5537   1.030   4.160   7.339  0.0781 -0.0167 -0.1944
  353CHL1  H12A 5538   0.969   4.224   7.271 -1.1780  0.6997  1.5461
  353CHL1  H12B 5539   0.990   4.057   7.328  0.7932 -0.5595  1.9241
  353CHL1   C11 5540   1.031   4.217   7.481  0.3250 -0.5283  0.0103
  353CHL1  H11A 5541   1.039   4.326   7.464 -0.8890 -0.4120  0.0614
  353CHL1  H11B 5542   0.930   4.214   7.528 -0.0406 -2.1158 -0.7929
  353CHL1    C9 5543   1.132   4.157   7.581  0.0223 -0.1934  0.5210
  353CHL1    H9 5544   1.095   4.055   7.604 -3.4082  0.7228 -0.3413
  353CHL1   C10 5545   1.130   4.234   7.710  0.0789 -0.2311  0.5433
  353CHL1   C19 5546   1.143   4.386   7.692  0.0145 -0.1776  0.9313
  353CHL1  H19A 5547   1.147   4.454   7.779  0.7245  1.2004 -0.1361
  353CHL1  H19B 5548   1.243   4.394   7.644 -0.3416 -1.9702 -0.2361
  353CHL1  H19C 5549   1.070   4.434   7.623  0.4577  0.1298  0.6730
  353CHL1    C1 5550   0.999   4.212   7.786  0.0379 -0.8013  0.3164
  353CHL1   H1A 5551   0.909   4.250   7.732 -0.2108 -2.9884 -0.9117
  353CHL1   H1B 5552   0.970   4.106   7.802 -2.3301 -0.2794 -0.1164
  353CHL1    C2 5553   0.988   4.266   7.929 -0.2901 -0.0400  0.0074
  353CHL1   H2A 5554   0.890   4.245   7.977 -1.4194  1.7079 -1.3948
  353CHL1   H2B 5555   0.992   4.377   7.931 -1.9154  0.0942 -1.7962
  353CHL1   C20 5556   1.119   4.084   7.030 -0.1184 -0.0265  0.3567
  353CHL1   H20 5557   1.035   4.156   7.044  1.9021  2.3189  1.2761
  353CHL1   C21 5558   1.057   3.952   6.982  0.3666 -0.1513  0.0685
  353CHL1  H21A 5559   0.992   3.962   6.892  0.1627  0.4890  0.2775
  353CHL1  H21B 5560   0.995   3.911   7.064 -0.0443 -0.1024 -0.2157
  353CHL1  H21C 5561   1.137   3.881   6.952  0.6455 -0.0491  0.5636
  353CHL1   C22 5562   1.208   4.135   6.915  0.3522 -0.4226  0.5449
  353CHL1  H22A 5563   1.272   4.217   6.954  1.4151 -1.1177  0.3244
  353CHL1  H22B 5564   1.283   4.062   6.877  0.1530 -0.4868  0.2748
  353CHL1   C23 5565   1.131   4.195   6.798  0.9525 -0.2476  0.2385
  353CHL1  H23A 5566   1.052   4.125   6.764 -1.1106  1.6008  0.9879
  353CHL1  H23B 5567   1.071   4.282   6.832  0.7685 -0.2130 -0.1725
  353CHL1   C24 5568   1.218   4.248   6.683  0.0091  0.1554 -0.2967
  353CHL1  H24A 5569   1.263   4.343   6.719  1.2925 -0.7879  0.6442
  353CHL1  H24B 5570   1.292   4.170   6.656 -0.0457  0.1320 -0.3806
  353CHL1   C25 5571   1.136   4.282   6.557 -0.1381 -0.4759 -0.3772
  353CHL1   H25 5572   1.083   4.187   6.536 -0.2567 -1.0967  2.3825
  353CHL1   C26 5573   1.029   4.387   6.590 -0.2280 -0.7225  0.1272
  353CHL1  H26A 5574   1.076   4.474   6.640  2.0751  0.3368 -3.4797
  353CHL1  H26B 5575   0.981   4.432   6.500 -0.5582  0.7569  1.0037
  353CHL1  H26C 5576   0.955   4.343   6.660 -1.7025 -0.5484 -1.2492
  353CHL1   C27 5577   1.234   4.324   6.446  0.1904 -0.5626 -0.1232
  353CHL1  H27A 5578   1.283   4.231   6.412 -1.1878 -1.3984  0.0847
  353CHL1  H27B 5579   1.185   4.380   6.363 -0.4938 -1.0752 -0.0763
  353CHL1  H27C 5580   1.314   4.385   6.493 -0.3378 -0.4869  0.7012
  354CHL1    C3 5581   6.109   7.325   7.796 -0.7247 -0.3714  0.3061
  354CHL1    H3 5582   6.170   7.234   7.813  1.1199  0.7824  0.2422
  354CHL1    O3 5583   6.021   7.361   7.901 -0.2021  0.2459  0.5449
  354CHL1   H3' 5584   5.981   7.278   7.928 -0.1957 -0.5169 -1.5786
  354CHL1    C4 5585   6.208   7.442   7.777 -0.5597 -0.5572  0.0045
  354CHL1   H4A 5586   6.151   7.537   7.767 -1.5248 -1.2724 -1.8143
  354CHL1   H4B 5587   6.275   7.445   7.865 -0.0042 -2.5733 -0.2928
  354CHL1    C5 5588   6.301   7.429   7.660 -0.2471 -0.4270  0.2380
  354CHL1    C6 5589   6.434   7.442   7.674 -0.2238  0.2692 -0.5844
  354CHL1    H6 5590   6.465   7.475   7.774 -0.3164 -0.9508 -0.1503
  354CHL1    C7 5591   6.530   7.429   7.560  0.2564  0.7706 -0.2439
  354CHL1   H7A 5592   6.616   7.497   7.580  3.1037 -2.5287 -0.3331
  354CHL1   H7B 5593   6.575   7.329   7.578 -1.1142  0.1597 -0.1501
  354CHL1    C8 5594   6.460   7.434   7.423 -0.1463 -0.6754 -0.1116
  354CHL1    H8 5595   6.434   7.540   7.402 -2.2650 -0.5844  2.3663
  354CHL1   C14 5596   6.551   7.374   7.320  0.4133  0.0664 -0.0628
  354CHL1   H14 5597   6.566   7.272   7.361 -1.0047 -0.6514 -1.2436
  354CHL1   C15 5598   6.692   7.434   7.311  0.5045 -0.1721 -0.2485
  354CHL1  H15A 5599   6.677   7.544   7.304 -0.2900 -0.2610  0.0059
  354CHL1  H15B 5600   6.760   7.409   7.395 -0.7096  0.6530  1.0225
  354CHL1   C16 5601   6.734   7.377   7.176 -0.4459 -0.1346 -0.5702
  354CHL1  H16A 5602   6.760   7.460   7.107  1.9491 -0.1160  0.2372
  354CHL1  H16B 5603   6.821   7.309   7.192  0.1181  0.3610 -1.4341
  354CHL1   C17 5604   6.618   7.303   7.108 -0.6981  0.1761 -0.4760
  354CHL1   H17 5605   6.618   7.195   7.131  2.9376  0.4586  1.5336
  354CHL1   C13 5606   6.500   7.363   7.179 -0.3254  0.1178  0.1931
  354CHL1   C18 5607   6.454   7.497   7.119 -0.3552  0.2632  0.5388
  354CHL1  H18A 5608   6.379   7.547   7.185  0.7220  1.4763  0.8824
  354CHL1  H18B 5609   6.541   7.561   7.095  0.7831 -2.0517 -2.0231
  354CHL1  H18C 5610   6.401   7.471   7.025  1.9631  0.3249 -0.8290
  354CHL1   C12 5611   6.377   7.272   7.185 -0.1775 -0.1143 -0.2714
  354CHL1  H12A 5612   6.329   7.234   7.092  1.1632 -2.0161 -0.2458
  354CHL1  H12B 5613   6.417   7.176   7.224 -0.6796 -0.4104 -0.4751
  354CHL1   C11 5614   6.274   7.316   7.289  0.1827  0.2841 -0.0803
  354CHL1  H11A 5615   6.222   7.408   7.253 -1.5895  0.3316  2.3568
  354CHL1  H11B 5616   6.205   7.229   7.299  2.2018 -1.5319 -1.1124
  354CHL1    C9 5617   6.335   7.351   7.426 -0.3498 -0.3618  0.3302
  354CHL1    H9 5618   6.371   7.251   7.459 -3.0255 -2.0916 -1.6281
  354CHL1   C10 5619   6.236   7.398   7.528 -0.3641 -0.1946  0.2406
  354CHL1   C19 5620   6.177   7.533   7.484 -0.2694 -0.1319  0.3076
  354CHL1  H19A 5621   6.129   7.526   7.385  1.8790 -1.5598 -0.7062
  354CHL1  H19B 5622   6.096   7.570   7.550  1.2034  2.3180  0.8996
  354CHL1  H19C 5623   6.257   7.611   7.480 -3.0578  2.9497  0.3285
  354CHL1    C1 5624   6.133   7.286   7.552 -0.3967 -0.1619  0.2502
  354CHL1   H1A 5625   6.076   7.262   7.460 -3.6106  0.7550  1.8584
  354CHL1   H1B 5626   6.195   7.199   7.582 -0.2267  0.3749  1.4825
  354CHL1    C2 5627   6.032   7.314   7.663 -0.4240  0.5870  0.0437
  354CHL1   H2A 5628   5.955   7.235   7.673 -0.6177  0.7151 -0.3969
  354CHL1   H2B 5629   5.968   7.400   7.633 -0.4570  1.0887  1.4419
  354CHL1   C20 5630   6.622   7.315   6.958  0.1701  0.2414 -0.4487
  354CHL1   H20 5631   6.617   7.424   6.934  0.5502  0.8468  1.9365
  354CHL1   C21 5632   6.519   7.226   6.889  0.1063  0.2087 -0.3126
  354CHL1  H21A 5633   6.414   7.255   6.914 -0.0992 -2.4992  2.5440
  354CHL1  H21B 5634   6.535   7.121   6.921 -2.0629  0.1675  0.8181
  354CHL1  H21C 5635   6.530   7.230   6.778 -0.1474  0.1520 -0.3420
  354CHL1   C22 5636   6.760   7.275   6.902  0.2046 -0.4081  0.0875
  354CHL1  H22A 5637   6.835   7.337   6.955  1.1636 -3.1903  2.2444
  354CHL1  H22B 5638   6.785   7.168   6.913 -0.0470 -1.0368 -3.8886
  354CHL1   C23 5639   6.790   7.299   6.754  0.0368  0.3219  0.1669
  354CHL1  H23A 5640   6.723   7.246   6.682  0.4942 -1.3477  0.9311
  354CHL1  H23B 5641   6.785   7.407   6.730  1.3127  0.5247  0.7254
  354CHL1   C24 5642   6.931   7.252   6.718 -0.0944 -0.1301  0.2334
  354CHL1  H24A 5643   7.001   7.301   6.789  0.0677  1.2602 -0.8318
  354CHL1  H24B 5644   6.943   7.143   6.731 -0.6761  0.0003  2.1854
  354CHL1   C25 5645   6.977   7.290   6.576 -0.2614  0.4723  0.3346
  354CHL1   H25 5646   6.956   7.399   6.583  0.9811  0.7100  0.5170
  354CHL1   C26 5647   7.126   7.255   6.559 -0.1637  0.9110  0.2884
  354CHL1  H26A 5648   7.183   7.318   6.631 -0.3965 -0.6544  1.9126
  354CHL1  H26B 5649   7.147   7.147   6.568  0.5130  0.9892 -0.2816
  354CHL1  H26C 5650   7.168   7.291   6.463 -2.3835 -2.9161 -2.3967
  354CHL1   C27 5651   6.894   7.225   6.464 -0.0480  0.1388  0.3688
  354CHL1  H27A 5652   6.788   7.250   6.486 -0.7221 -1.1280 -1.1748
  354CHL1  H27B 5653   6.929   7.274   6.370  1.1255  1.3389  1.3997
  354CHL1  H27C 5654   6.920   7.117   6.454 -0.5748  0.1106 -1.0595
  355CHL1    C3 5655   6.128   0.320   7.753  0.1345  0.1387  0.4327
  355CHL1    H3 5656   6.237   0.299   7.757  0.0143 -1.6422 -2.4841
  355CHL1    O3 5657   6.078   0.383   7.870  0.1209  0.7255  0.1130
  355CHL1   H3' 5658   5.985   0.360   7.872  0.4109 -0.7257 -1.2773
  355CHL1    C4 5659   6.082   0.416   7.643 -0.6942 -0.3249  0.3590
  355CHL1   H4A 5660   5.975   0.431   7.668 -0.2529 -0.2501  2.3313
  355CHL1   H4B 5661   6.122   0.519   7.659  0.0555 -0.7428  1.2594
  355CHL1    C5 5662   6.104   0.363   7.504 -0.1681 -0.0150  0.3187
  355CHL1    C6 5663   6.185   0.428   7.419 -0.1909 -0.0461  0.2735
  355CHL1    H6 5664   6.214   0.529   7.449 -0.7291  0.1322  0.1918
  355CHL1    C7 5665   6.213   0.385   7.278  0.5006 -0.3884  0.5088
  355CHL1   H7A 5666   6.211   0.477   7.216  0.0135 -0.6876  0.0711
  355CHL1   H7B 5667   6.322   0.363   7.284  0.2380 -1.8903  0.2026
  355CHL1    C8 5668   6.127   0.265   7.232  0.4810  0.0618 -0.6803
  355CHL1    H8 5669   6.022   0.287   7.203  0.3150 -1.7247 -1.5066
  355CHL1   C14 5670   6.193   0.201   7.114  0.3505 -0.2168 -0.6033
  355CHL1   H14 5671   6.298   0.185   7.147 -0.1923  0.6545  1.7340
  355CHL1   C15 5672   6.228   0.291   6.994 -0.4941  0.9999  0.0333
  355CHL1  H15A 5673   6.155   0.368   6.960 -0.3617  0.8946 -0.5046
  355CHL1  H15B 5674   6.314   0.351   7.031  0.8045  0.3661 -1.7874
  355CHL1   C16 5675   6.253   0.193   6.879 -0.4105  0.4122  0.5458
  355CHL1  H16A 5676   6.191   0.218   6.790 -2.2117 -1.4891  1.1904
  355CHL1  H16B 5677   6.355   0.202   6.836 -1.0305 -0.4288 -1.1994
  355CHL1   C17 5678   6.221   0.054   6.937 -0.2459  0.0696 -0.1700
  355CHL1   H17 5679   6.315   0.017   6.982  1.2051  1.6425 -1.7423
  355CHL1   C13 5680   6.129   0.080   7.053 -0.0170 -0.3900  0.1157
  355CHL1   C18 5681   5.991   0.106   6.990  0.2115 -0.2423 -0.3262
  355CHL1  H18A 5682   5.997   0.187   6.914 -0.3945  0.2413  0.1348
  355CHL1  H18B 5683   5.943   0.017   6.943 -1.0235  0.0460  0.3498
  355CHL1  H18C 5684   5.922   0.141   7.069 -3.0737  0.3872 -3.2268
  355CHL1   C12 5685   6.121  -0.026   7.164  0.7620 -0.3162  0.2463
  355CHL1  H12A 5686   6.063  -0.113   7.125 -0.0201 -0.4283  1.5989
  355CHL1  H12B 5687   6.226  -0.060   7.178  1.6915  0.8392 -2.9813
  355CHL1   C11 5688   6.061   0.031   7.292  0.6008  0.4865 -0.1804
  355CHL1  H11A 5689   5.953   0.052   7.278  0.5130  0.0447 -0.1811
  355CHL1  H11B 5690   6.065  -0.046   7.373  0.9510  0.1503 -0.5162
  355CHL1    C9 5691   6.120   0.164   7.343  0.4307  0.5723 -0.2079
  355CHL1    H9 5692   6.222   0.124   7.360  0.2456  0.0501 -0.3009
  355CHL1   C10 5693   6.062   0.224   7.467  0.1101  0.0037 -0.0797
  355CHL1   C19 5694   5.908   0.230   7.465  0.0866 -0.1946  0.8006
  355CHL1  H19A 5695   5.866   0.286   7.378  1.8982 -0.6002 -0.3800
  355CHL1  H19B 5696   5.872   0.126   7.448 -0.2167  0.1872 -1.1224
  355CHL1  H19C 5697   5.884   0.264   7.568  0.7899  0.9301  0.6079
  355CHL1    C1 5698   6.098   0.137   7.589 -0.3237 -0.0169  0.0363
  355CHL1   H1A 5699   6.054   0.035   7.577 -0.9005  0.0896  1.1083
  355CHL1   H1B 5700   6.209   0.133   7.587 -0.3050 -1.1473 -3.1255
  355CHL1    C2 5701   6.063   0.182   7.731  0.2677  0.1241  0.1374
  355CHL1   H2A 5702   6.093   0.108   7.809 -1.4580 -0.0610  0.6541
  355CHL1   H2B 5703   5.953   0.190   7.741  0.0897 -1.6987  0.1189
  355CHL1   C20 5704   6.190  -0.052   6.836 -0.3269 -0.1374  0.0712
  355CHL1   H20 5705   6.099  -0.011   6.787 -1.2087 -1.7547  0.2562
  355CHL1   C21 5706   6.157  -0.188   6.900  0.0232 -0.0215  0.4982
  355CHL1  H21A 5707   6.223  -0.210   6.987  0.3094 -0.1788  0.2444
  355CHL1  H21B 5708   6.140  -0.276   6.834  0.1435 -0.1963  0.6991
  355CHL1  H21C 5709   6.052  -0.170   6.932 -0.6449 -0.9681 -1.0220
  355CHL1   C22 5710   6.303  -0.069   6.733  0.1455 -0.0758  0.5777
  355CHL1  H22A 5711   6.348   0.023   6.690 -0.1402 -0.4832 -0.6148
  355CHL1  H22B 5712   6.395  -0.113   6.779 -0.0965 -0.3333  0.8226
  355CHL1   C23 5713   6.254  -0.134   6.604  0.2533  0.7573  0.1146
  355CHL1  H23A 5714   6.177  -0.210   6.627 -0.4294  0.9971 -1.2436
  355CHL1  H23B 5715   6.191  -0.063   6.546  0.2108  1.3510  0.8668
  355CHL1   C24 5716   6.364  -0.203   6.523 -0.0455  0.4063  0.0085
  355CHL1  H24A 5717   6.440  -0.140   6.472 -1.9761  0.6547 -2.8505
  355CHL1  H24B 5718   6.424  -0.262   6.595  0.2188 -0.4232 -0.8605
  355CHL1   C25 5719   6.319  -0.302   6.413 -0.0093  0.0232  0.3368
  355CHL1   H25 5720   6.257  -0.381   6.460  2.2036 -2.3660 -0.5492
  355CHL1   C26 5721   6.247  -0.229   6.299  0.3176  0.3183  0.3156
  355CHL1  H26A 5722   6.292  -0.130   6.274 -1.6701  1.1965 -0.0117
  355CHL1  H26B 5723   6.237  -0.292   6.208  1.6804 -1.1246  1.1286
  355CHL1  H26C 5724   6.141  -0.205   6.324  0.3188  1.1659 -0.4573
  355CHL1   C27 5725   6.426  -0.390   6.347  0.0073  0.1192  0.2364
  355CHL1  H27A 5726   6.491  -0.429   6.428 -0.8139  2.3324  2.0747
  355CHL1  H27B 5727   6.375  -0.467   6.286 -0.7313  2.0176 -1.6647
  355CHL1  H27C 5728   6.488  -0.325   6.281  1.4927 -3.3481 -2.1274
  356CHL1    C3 5729   8.049   0.715   7.504  0.0298 -0.1656  0.1091
  356CHL1    H3 5730   7.972   0.635   7.511  0.5226 -0.6513  0.0105
  356CHL1    O3 5731   8.088   0.766   7.631 -0.1041 -0.1720  0.1531
  356CHL1   H3' 5732   8.010   0.808   7.667  1.4990  1.8970  1.4124
  356CHL1    C4 5733   8.178   0.655   7.446 -0.0307 -0.1791 -0.0110
  356CHL1   H4A 5734   8.250   0.740   7.448 -1.1625  0.8340 -0.7582
  356CHL1   H4B 5735   8.217   0.575   7.512 -0.4103 -1.1224 -0.8924
  356CHL1    C5 5736   8.171   0.613   7.302 -0.8776 -0.3986  0.0901
  356CHL1    C6 5737   8.216   0.492   7.264 -0.8299 -0.2584 -0.3025
  356CHL1    H6 5738   8.252   0.410   7.327  1.4168 -0.2286 -1.4742
  356CHL1    C7 5739   8.223   0.445   7.122  0.3084 -0.1359 -0.2971
  356CHL1   H7A 5740   8.316   0.386   7.107 -0.4246 -0.8268 -2.5266
  356CHL1   H7B 5741   8.137   0.375   7.106 -1.6203  2.1068 -0.1924
  356CHL1    C8 5742   8.209   0.562   7.024  0.1463  0.3749  0.3339
  356CHL1    H8 5743   8.309   0.612   7.017  1.0075 -1.3047  0.0665
  356CHL1   C14 5744   8.183   0.508   6.887  0.4329  0.1782  0.3554
  356CHL1   H14 5745   8.083   0.458   6.893  0.3297  0.1089 -1.4128
  356CHL1   C15 5746   8.275   0.400   6.827  0.5456  0.3995  0.1291
  356CHL1  H15A 5747   8.377   0.418   6.868  0.3152 -1.2374  1.5254
  356CHL1  H15B 5748   8.243   0.300   6.863 -1.4807  0.7012 -0.7115
  356CHL1   C16 5749   8.245   0.413   6.678  0.0294  0.0961  0.2015
  356CHL1  H16A 5750   8.338   0.424   6.618  0.3562 -2.2976  0.1703
  356CHL1  H16B 5751   8.202   0.320   6.636  1.0763 -0.0363 -0.6170
  356CHL1   C17 5752   8.155   0.536   6.655 -0.0422  0.0592  0.2863
  356CHL1   H17 5753   8.049   0.506   6.671  0.1041  0.3294  2.0035
  356CHL1   C13 5754   8.173   0.614   6.782  0.3499  0.0538  0.2372
  356CHL1   C18 5755   8.308   0.686   6.772  0.3659 -0.1333 -1.0281
  356CHL1  H18A 5756   8.335   0.751   6.858  0.0043  1.3827 -2.0165
  356CHL1  H18B 5757   8.391   0.613   6.765 -0.2094 -1.1949  2.0196
  356CHL1  H18C 5758   8.314   0.756   6.685 -0.0196  1.0771 -0.1031
  356CHL1   C12 5759   8.048   0.695   6.822  0.3340  0.2017 -0.1092
  356CHL1  H12A 5760   8.021   0.765   6.740 -1.4553 -0.4106 -0.0954
  356CHL1  H12B 5761   7.964   0.623   6.835  0.2539  0.2982 -0.0893
  356CHL1   C11 5762   8.073   0.766   6.955  0.3273 -0.1583  0.0842
  356CHL1  H11A 5763   8.139   0.853   6.937 -1.3642  0.8338 -1.6231
  356CHL1  H11B 5764   7.977   0.810   6.990 -0.4682 -1.1985 -0.6985
  356CHL1    C9 5765   8.110   0.666   7.067 -0.3103 -0.0765  0.3762
  356CHL1    H9 5766   8.013   0.612   7.071 -0.0207 -0.6784 -0.4479
  356CHL1   C10 5767   8.134   0.721   7.204  0.2783  0.1139  0.2024
  356CHL1   C19 5768   8.240   0.831   7.190  0.3470  0.0352  0.1065
  356CHL1  H19A 5769   8.336   0.786   7.155  0.7543  0.3700  0.7759
  356CHL1  H19B 5770   8.203   0.912   7.124 -1.6717 -1.1019 -0.2451
  356CHL1  H19C 5771   8.262   0.873   7.290 -0.3946  0.5331  0.0660
  356CHL1    C1 5772   8.005   0.783   7.260  0.3029  0.3260  0.0226
  356CHL1   H1A 5773   7.978   0.871   7.198 -0.7318  0.6720  0.9233
  356CHL1   H1B 5774   7.922   0.711   7.241  1.0211 -0.9029  1.3093
  356CHL1    C2 5775   8.010   0.827   7.407 -0.0689 -0.1403  0.1778
  356CHL1   H2A 5776   7.906   0.850   7.438 -1.1148 -1.3671 -2.1088
  356CHL1   H2B 5777   8.082   0.911   7.413  0.9067 -1.0444  1.8973
  356CHL1   C20 5778   8.183   0.597   6.521 -0.3589 -0.3575  0.0287
  356CHL1   H20 5779   8.291   0.621   6.511 -0.8845  1.0285 -4.0792
  356CHL1   C21 5780   8.091   0.717   6.497  0.7718  0.5533  0.1957
  356CHL1  H21A 5781   8.134   0.807   6.547  1.4210 -0.0405  0.7261
  356CHL1  H21B 5782   7.988   0.689   6.528  0.2012 -0.9810 -2.7193
  356CHL1  H21C 5783   8.089   0.750   6.391  0.4279 -0.2530 -0.0535
  356CHL1   C22 5784   8.162   0.493   6.410 -0.0471  0.0686 -0.4305
  356CHL1  H22A 5785   8.205   0.397   6.445 -0.9972  0.2059  1.2143
  356CHL1  H22B 5786   8.054   0.467   6.397 -0.7134  2.1340  0.5744
  356CHL1   C23 5787   8.231   0.541   6.282  0.5260 -0.0995 -0.1861
  356CHL1  H23A 5788   8.185   0.632   6.238 -0.4853 -0.5601 -0.1036
  356CHL1  H23B 5789   8.333   0.567   6.318  0.1385 -1.2069  1.9072
  356CHL1   C24 5790   8.242   0.429   6.178 -0.3631 -0.1169 -0.2685
  356CHL1  H24A 5791   8.283   0.335   6.220 -1.7687 -0.2728  0.8467
  356CHL1  H24B 5792   8.135   0.428   6.149 -0.1804 -0.5495 -0.9357
  356CHL1   C25 5793   8.326   0.474   6.058  0.0636  0.6759  0.3102
  356CHL1   H25 5794   8.304   0.574   6.015  0.3043  1.2748  1.5545
  356CHL1   C26 5795   8.477   0.468   6.089  0.0060 -0.8548  0.4000
  356CHL1  H26A 5796   8.502   0.371   6.138 -1.0508 -0.3110  2.1402
[truncated: 5,869,862 more chars]
