# Supplementary material for: pKa Calculations of GPCRs: Understanding Protonation States in Receptor Activation
Source: J Chem Inf Model. 2024 Aug 16;64(17):6850–6. doi: 10.1021/acs.jcim.4c01125 (PMC11388449; doi:10.1021/acs.jcim.4c01125)
Supplement: Supplementary file 2 — ci4c01125_si_002.zip [file ci4c01125_si_002.zip › ghsr_inactive_deprot_last.gro]

GHSR InactDeprot in POPC:CHL Membrane
90866
   34LEU    CAY    1   8.677   3.658   7.355 -0.1872 -0.6851  0.0515
   34LEU    HY1    2   8.667   3.769   7.347 -0.8663 -0.6664  0.9867
   34LEU    HY2    3   8.773   3.643   7.411 -0.8433  2.5564  2.3667
   34LEU    HY3    4   8.605   3.614   7.427  1.3501 -0.3517  1.8839
   34LEU     CY    5   8.677   3.593   7.221  0.0947 -0.2684 -0.1552
   34LEU     OY    6   8.777   3.533   7.182  0.5522  0.4457 -0.1091
   34LEU      N    7   8.568   3.608   7.144 -0.1201  0.2149  0.2346
   34LEU     HN    8   8.487   3.660   7.171 -2.3896 -2.4773 -0.7571
   34LEU     CA    9   8.548   3.561   7.011  0.2834  0.1440  0.1975
   34LEU     HA   10   8.445   3.583   6.987  0.8071  1.6373 -0.8333
   34LEU     CB   11   8.630   3.619   6.895 -0.3841  0.5227 -0.0926
   34LEU    HB1   12   8.738   3.604   6.917 -0.1098  1.8365 -0.4423
   34LEU    HB2   13   8.622   3.729   6.883 -2.9680  0.1841 -2.9253
   34LEU     CG   14   8.602   3.564   6.754 -0.6356  0.0433  0.1432
   34LEU     HG   15   8.546   3.469   6.771  0.1242  0.0185  2.8490
   34LEU    CD1   16   8.512   3.660   6.674 -0.2177  0.4144  0.1226
   34LEU   HD11   17   8.570   3.749   6.641 -1.6212  1.3449  0.1105
   34LEU   HD12   18   8.429   3.703   6.733 -2.5952 -1.0360 -1.9543
   34LEU   HD13   19   8.487   3.598   6.585  1.2717  0.2621 -0.2210
   34LEU    CD2   20   8.730   3.523   6.679 -0.7545 -0.0667 -0.0025
   34LEU   HD21   21   8.710   3.486   6.576  0.5916 -1.7693  0.3003
   34LEU   HD22   22   8.789   3.448   6.736  0.4066 -0.5658 -1.7824
   34LEU   HD23   23   8.803   3.606   6.680 -2.1287  1.1878  1.4918
   34LEU      C   24   8.527   3.413   7.012  0.3618  0.1234 -0.4282
   34LEU      O   25   8.417   3.370   6.979  0.1566  0.4861 -0.2231
   35LEU      N   26   8.632   3.337   7.048  0.2668  0.2409  0.1045
   35LEU     HN   27   8.710   3.379   7.093 -0.0406  0.7656  0.1585
   35LEU     CA   28   8.634   3.197   7.023  0.2752  0.2364  0.1299
   35LEU     HA   29   8.536   3.152   7.017 -0.1167  1.2334 -1.6325
   35LEU     CB   30   8.696   3.173   6.884 -0.2626 -0.1250 -0.0488
   35LEU    HB1   31   8.790   3.231   6.887 -0.0686 -0.4513  1.7068
   35LEU    HB2   32   8.644   3.214   6.795  0.3201  2.2275  0.6435
   35LEU     CG   33   8.739   3.028   6.854 -0.3653 -0.1043 -0.3004
   35LEU     HG   34   8.813   3.005   6.934 -0.8700 -0.7094 -0.0054
   35LEU    CD1   35   8.627   2.923   6.863 -0.2046 -0.2812 -0.3604
   35LEU   HD11   36   8.586   2.906   6.965  2.1560 -1.0016  0.5267
   35LEU   HD12   37   8.644   2.830   6.806 -2.0895  0.3004 -2.0139
   35LEU   HD13   38   8.545   2.968   6.802  1.0297  2.0907 -0.4116
   35LEU    CD2   39   8.817   3.019   6.722  0.1292 -0.5645  0.0204
   35LEU   HD21   40   8.916   3.069   6.728  0.5019 -0.9606 -2.0070
   35LEU   HD22   41   8.751   3.075   6.652 -1.4519 -1.1918  0.9575
   35LEU   HD23   42   8.830   2.916   6.682  1.6467 -0.2822 -0.2832
   35LEU      C   43   8.715   3.137   7.134 -0.2033 -0.1305  0.2850
   35LEU      O   44   8.825   3.177   7.172 -0.2172 -0.2502  0.4530
   36GLN      N   45   8.653   3.037   7.199 -0.1792  0.0233  0.5435
   36GLN     HN   46   8.558   3.020   7.174 -0.7651  0.0640  2.5537
   36GLN     CA   47   8.733   2.960   7.289  0.0158  0.0116  0.3599
   36GLN     HA   48   8.827   3.004   7.319  0.4320 -1.5451  1.4869
   36GLN     CB   49   8.658   2.939   7.422 -0.4782  0.5437  0.1636
   36GLN    HB1   50   8.690   2.844   7.467  2.8670  0.5880 -1.8204
   36GLN    HB2   51   8.550   2.922   7.400 -0.1847  1.1449 -2.0685
   36GLN     CG   52   8.663   3.059   7.517  0.0485  0.1675  0.6096
   36GLN    HG1   53   8.585   3.059   7.596 -0.8353  0.7110 -0.2442
   36GLN    HG2   54   8.648   3.150   7.455 -3.3585 -0.7284 -0.1144
   36GLN     CD   55   8.796   3.050   7.591  0.4690  0.1734 -0.1341
   36GLN    OE1   56   8.807   2.970   7.684  0.0391 -0.0604 -0.2794
   36GLN    NE2   57   8.897   3.131   7.552 -0.0999  0.5527 -0.8403
   36GLN   HE21   58   8.987   3.119   7.594 -0.1261  1.5730 -0.4475
   36GLN   HE22   59   8.879   3.219   7.508 -1.2123  1.6422  1.6273
   36GLN      C   60   8.778   2.833   7.224  0.3433  0.2816  0.0567
   36GLN      O   61   8.695   2.761   7.169 -0.0360  0.3334  0.5534
   37LEU      N   62   8.906   2.797   7.238  0.2109 -0.1531  0.1576
   37LEU     HN   63   8.978   2.859   7.270 -1.5254  1.0223  2.0092
   37LEU     CA   64   8.954   2.669   7.195 -0.0200 -0.1576 -0.0833
   37LEU     HA   65   8.873   2.613   7.149 -1.1427 -0.1200  1.7614
   37LEU     CB   66   9.066   2.701   7.094 -0.2733  0.0876 -0.2872
   37LEU    HB1   67   9.124   2.610   7.067  1.2860  1.2047 -0.8636
   37LEU    HB2   68   9.141   2.772   7.136  1.2796  0.4091 -3.3275
   37LEU     CG   69   9.008   2.755   6.962 -0.3387 -0.1523 -0.3565
   37LEU     HG   70   8.969   2.855   6.988  2.6453  1.1635 -0.5524
   37LEU    CD1   71   9.122   2.776   6.860 -0.0657  0.0000 -0.0210
   37LEU   HD11   72   9.174   2.682   6.833  0.1054 -0.3306  1.3986
   37LEU   HD12   73   9.200   2.838   6.910 -0.9304  0.1241  1.2173
   37LEU   HD13   74   9.081   2.829   6.772 -2.7498 -2.4812 -0.4236
   37LEU    CD2   75   8.899   2.675   6.889 -0.6926 -0.0170  0.0235
   37LEU   HD21   76   8.812   2.643   6.950 -0.5065 -1.8485 -0.6129
   37LEU   HD22   77   8.947   2.585   6.844 -1.5841  0.6094 -2.3579
   37LEU   HD23   78   8.860   2.727   6.799  2.3494  0.6514 -0.9983
   37LEU      C   79   8.995   2.575   7.303 -0.0134  0.0828  0.1222
   37LEU      O   80   9.098   2.599   7.366 -0.1690  0.4112  0.2577
   38PHE      N   81   8.908   2.477   7.334  0.2256 -0.1104  0.1826
   38PHE     HN   82   8.818   2.471   7.292  0.1114 -0.8466  0.5184
   38PHE     CA   83   8.935   2.378   7.433 -0.1574 -0.3887  0.0100
   38PHE     HA   84   8.996   2.425   7.510 -0.0518  1.5450 -1.1979
   38PHE     CB   85   8.810   2.336   7.512 -0.0632 -0.5485  0.0743
   38PHE    HB1   86   8.825   2.266   7.597 -0.4056 -1.0003 -0.2310
   38PHE    HB2   87   8.736   2.296   7.438 -0.0506 -1.4931  0.5488
   38PHE     CG   88   8.742   2.457   7.567 -0.1139 -0.4795 -0.1372
   38PHE    CD1   89   8.793   2.516   7.680  0.6239  0.2760 -0.8488
   38PHE    HD1   90   8.882   2.472   7.722 -0.4453 -1.1643  0.0119
   38PHE    CE1   91   8.729   2.623   7.738  0.0571 -0.5758  0.1287
   38PHE    HE1   92   8.774   2.677   7.819 -1.3441 -1.6479  1.6965
   38PHE     CZ   93   8.615   2.673   7.679  0.1783 -0.2045  0.2065
   38PHE     HZ   94   8.563   2.751   7.732  1.4915  0.6840  0.2391
   38PHE    CD2   95   8.630   2.510   7.508 -0.0530 -0.1057  0.0840
   38PHE    HD2   96   8.601   2.464   7.415 -0.2337  0.2357 -0.0320
   38PHE    CE2   97   8.561   2.613   7.568  0.0396 -0.1304  0.2340
   38PHE    HE2   98   8.466   2.646   7.528 -1.1808 -1.1297  2.1283
   38PHE      C   99   9.004   2.261   7.371 -0.6803 -0.8006  0.1956
   38PHE      O  100   8.981   2.252   7.251 -0.1592 -0.2142  0.0458
   39PRO      N  101   9.079   2.175   7.434 -0.2331 -0.4400  0.1625
   39PRO     CD  102   9.102   2.176   7.578  0.2156  0.3315  0.0909
   39PRO    HD1  103   9.006   2.184   7.634  0.9485  1.2446  1.2660
   39PRO    HD2  104   9.156   2.270   7.603  0.7724 -0.7552  3.5265
   39PRO     CA  105   9.156   2.075   7.368 -0.0383 -0.1199 -0.0996
   39PRO     HA  106   9.198   2.129   7.284 -1.0223  0.4068 -0.2615
   39PRO     CB  107   9.263   2.039   7.471 -0.1937 -0.1839  0.0394
   39PRO    HB1  108   9.333   2.124   7.459 -4.0452  3.4230  0.7182
   39PRO    HB2  109   9.301   1.935   7.463 -0.3632 -0.4856  2.3799
   39PRO     CG  110   9.196   2.058   7.608 -0.3429 -0.1475 -0.0384
   39PRO    HG1  111   9.139   1.965   7.630 -1.8283  0.7904  0.2350
   39PRO    HG2  112   9.269   2.085   7.687 -0.0973 -1.2081  0.1087
   39PRO      C  113   9.079   1.960   7.313 -0.1082 -0.2731  0.3126
   39PRO      O  114   9.119   1.909   7.208 -0.1981  0.3150 -0.0110
   40ALA      N  115   8.962   1.922   7.366 -0.3717 -0.1332 -0.1623
   40ALA     HN  116   8.936   1.966   7.452  1.0091 -1.3010  0.9039
   40ALA     CA  117   8.876   1.817   7.320  0.0473 -0.3027 -0.5532
   40ALA     HA  118   8.941   1.732   7.310 -0.2322 -0.6616  0.5525
   40ALA     CB  119   8.779   1.778   7.431 -0.1935  0.4873 -0.4791
   40ALA    HB1  120   8.833   1.751   7.524  0.8330 -0.6098 -1.3662
   40ALA    HB2  121   8.723   1.684   7.408 -1.9885  1.4084 -0.1034
   40ALA    HB3  122   8.715   1.866   7.453 -0.2059  0.0953  1.2361
   40ALA      C  123   8.818   1.828   7.183 -0.2677 -0.0171 -0.3962
   40ALA      O  124   8.847   1.740   7.102  0.0899  0.0180 -0.3057
   41PRO      N  125   8.748   1.929   7.141  0.2916  0.3610 -0.4325
   41PRO     CD  126   8.684   2.019   7.236 -0.1527  0.0013 -0.3846
   41PRO    HD1  127   8.745   2.044   7.326  1.6013  2.5805 -2.1507
   41PRO    HD2  128   8.587   1.983   7.276 -1.2701  3.5935  0.5314
   41PRO     CA  129   8.691   1.951   7.011 -0.3538 -0.2964 -0.2692
   41PRO     HA  130   8.643   1.861   6.975  0.8140 -1.1570  0.2745
   41PRO     CB  131   8.602   2.075   7.028 -0.5254 -0.4309 -0.1878
   41PRO    HB1  132   8.500   2.030   7.029  0.2501 -2.3631 -1.5366
   41PRO    HB2  133   8.614   2.148   6.945 -2.0725 -1.5618 -1.4698
   41PRO     CG  134   8.647   2.145   7.157 -0.4200 -0.0925 -0.4088
   41PRO    HG1  135   8.736   2.210   7.142 -1.6681  1.4189 -1.6878
   41PRO    HG2  136   8.563   2.189   7.216 -0.4715 -2.2034  1.2035
   41PRO      C  137   8.810   1.969   6.924  0.0558 -1.0991  0.1146
   41PRO      O  138   8.802   1.932   6.807 -0.4505  0.1934 -0.2838
   42LEU      N  139   8.918   2.038   6.966 -0.4580 -0.1080 -0.1535
   42LEU     HN  140   8.928   2.077   7.057  0.9117  1.7055 -1.0333
   42LEU     CA  141   9.018   2.070   6.869 -0.0371  0.0098  0.3224
   42LEU     HA  142   8.970   2.103   6.778 -2.3658 -0.0407  1.4577
   42LEU     CB  143   9.104   2.188   6.918  0.5350 -0.4235  0.3773
   42LEU    HB1  144   9.172   2.146   6.995 -1.5947  0.3954  2.8399
   42LEU    HB2  145   9.043   2.266   6.968 -3.9766 -3.0589 -0.5076
   42LEU     CG  146   9.204   2.253   6.821 -0.2443  0.0577 -0.1180
   42LEU     HG  147   9.172   2.247   6.715 -0.3598 -0.5198 -0.0522
   42LEU    CD1  148   9.220   2.402   6.857  0.8240 -0.0687 -0.0215
   42LEU   HD11  149   9.244   2.427   6.963 -0.0044  2.5082 -0.3759
   42LEU   HD12  150   9.129   2.462   6.836 -0.4102 -2.2214 -1.1916
   42LEU   HD13  151   9.297   2.439   6.786  1.7624  1.3362  1.6563
   42LEU    CD2  152   9.340   2.181   6.827 -0.3614 -0.1282  0.3185
   42LEU   HD21  153   9.390   2.174   6.728  0.1683 -2.3109  0.6767
   42LEU   HD22  154   9.335   2.072   6.851 -1.7156 -0.1979 -0.1680
   42LEU   HD23  155   9.404   2.230   6.904 -0.5748  0.2875  0.2339
   42LEU      C  156   9.090   1.947   6.826 -0.2716 -0.0050 -0.0233
   42LEU      O  157   9.120   1.926   6.708  0.1928  0.0755  0.0812
   43LEU      N  158   9.116   1.866   6.931  0.0991  0.4501  0.2398
   43LEU     HN  159   9.095   1.891   7.025 -3.0529 -1.0695  0.0842
   43LEU     CA  160   9.166   1.733   6.919  0.1145  0.5061 -0.4023
   43LEU     HA  161   9.262   1.748   6.874 -0.7428  1.5456 -1.9681
   43LEU     CB  162   9.196   1.667   7.055 -0.1315 -0.3765 -0.7705
   43LEU    HB1  163   9.110   1.666   7.125 -0.7152  0.5132 -1.4625
   43LEU    HB2  164   9.270   1.732   7.107  0.4625 -1.7396  0.1480
   43LEU     CG  165   9.267   1.530   7.057  0.1284 -0.2303  0.3521
   43LEU     HG  166   9.189   1.456   7.029 -2.3969  1.4606  2.3621
   43LEU    CD1  167   9.381   1.507   6.957  0.1680  0.3022  0.2694
   43LEU   HD11  168   9.464   1.580   6.966  0.0804  0.4081  0.2176
   43LEU   HD12  169   9.352   1.515   6.851 -0.7417 -1.4632  0.3442
   43LEU   HD13  170   9.421   1.403   6.960  0.2546  0.3574  1.6474
   43LEU    CD2  171   9.321   1.483   7.193 -0.3140  0.9960  0.9713
   43LEU   HD21  172   9.368   1.383   7.184 -2.2178 -0.0292  1.8034
   43LEU   HD22  173   9.229   1.466   7.253 -0.2695 -0.8887  0.5766
   43LEU   HD23  174   9.377   1.559   7.251  0.6336  2.4613 -1.7215
   43LEU      C  175   9.085   1.643   6.832 -0.1253  0.3315 -0.0063
   43LEU      O  176   9.138   1.585   6.737 -0.3557 -0.0984  0.1255
   44ALA      N  177   8.953   1.637   6.857 -0.0591  0.0228  0.2710
   44ALA     HN  178   8.915   1.688   6.934  0.6453 -0.2405  0.8067
   44ALA     CA  179   8.863   1.569   6.770  0.3011 -0.2907  0.1417
   44ALA     HA  180   8.892   1.465   6.761  0.0997 -0.2379 -1.4478
   44ALA     CB  181   8.725   1.582   6.837  0.1332  0.1781 -0.2894
   44ALA    HB1  182   8.643   1.542   6.773 -1.2675  4.4628 -1.5122
   44ALA    HB2  183   8.720   1.689   6.867 -0.3445 -0.2450  1.2111
   44ALA    HB3  184   8.740   1.520   6.928  1.0243  0.3083 -0.3321
   44ALA      C  185   8.864   1.616   6.629 -0.2943 -0.0039  0.2320
   44ALA      O  186   8.862   1.531   6.540  0.2714  0.1303  0.0873
   45GLY      N  187   8.868   1.747   6.597  0.5264 -0.1957 -0.4950
   45GLY     HN  188   8.847   1.817   6.664 -0.3374 -0.2904 -0.6537
   45GLY     CA  189   8.889   1.800   6.466  0.2495  0.1792 -0.3892
   45GLY    HA1  190   8.880   1.906   6.482  0.9790 -0.1404  2.6286
   45GLY    HA2  191   8.813   1.765   6.397 -0.2107  0.4259 -0.0166
   45GLY      C  192   9.020   1.768   6.402  0.3589 -0.3070  0.0706
   45GLY      O  193   9.013   1.738   6.283 -0.0975  0.2069 -0.0402
   46VAL      N  194   9.131   1.756   6.477  0.5651  0.2034 -0.1478
   46VAL     HN  195   9.124   1.780   6.573 -0.5015 -0.5623 -0.0246
   46VAL     CA  196   9.254   1.701   6.428  0.1866 -0.3023 -0.5412
   46VAL     HA  197   9.263   1.764   6.341 -1.0561  0.3747 -0.1960
   46VAL     CB  198   9.364   1.731   6.526 -0.3117 -0.0922 -0.0355
   46VAL     HB  199   9.347   1.690   6.628 -0.9496  0.5459  0.1170
   46VAL    CG1  200   9.496   1.660   6.490 -0.2404  0.0267 -0.0082
   46VAL   HG11  201   9.508   1.661   6.379  1.0001 -2.8795  0.0159
   46VAL   HG12  202   9.484   1.554   6.521 -0.5577  0.1998  0.4584
   46VAL   HG13  203   9.581   1.717   6.533 -1.8005  2.8796 -0.4222
   46VAL    CG2  204   9.384   1.883   6.534 -0.5420 -0.0501 -0.2284
   46VAL   HG21  205   9.283   1.922   6.557 -0.9891 -1.1791 -0.2340
   46VAL   HG22  206   9.425   1.928   6.441  1.2306 -0.8510  0.1230
   46VAL   HG23  207   9.448   1.925   6.615  0.8482 -0.2126 -1.2084
   46VAL      C  208   9.236   1.558   6.390 -0.3231 -0.5106  0.4334
   46VAL      O  209   9.275   1.515   6.281 -0.3235 -0.7744  0.5359
   47THR      N  210   9.171   1.477   6.476 -1.1214  0.1532  0.4657
   47THR     HN  211   9.145   1.517   6.563 -1.4780 -1.0922  0.9529
   47THR     CA  212   9.146   1.337   6.459 -0.7589  0.1384  0.0296
   47THR     HA  213   9.240   1.294   6.428  0.2205  1.7187  0.6422
   47THR     CB  214   9.087   1.271   6.580  0.0525  0.0768  0.3976
   47THR     HB  215   8.977   1.288   6.580  0.3258  2.3644 -0.9086
   47THR    OG1  216   9.136   1.306   6.708 -0.4814 -0.4299  0.7456
   47THR    HG1  217   9.145   1.402   6.713 -0.3273 -0.4120  0.1724
   47THR    CG2  218   9.114   1.120   6.568  0.3450  0.1746 -0.1981
   47THR   HG21  219   9.056   1.068   6.646 -0.3484  0.4374 -0.5274
   47THR   HG22  220   9.221   1.103   6.591  0.4950 -2.6660 -2.4139
   47THR   HG23  221   9.082   1.086   6.467  1.9478 -0.6771 -0.4557
   47THR      C  222   9.065   1.314   6.336  0.2258  0.4221 -0.6903
   47THR      O  223   9.100   1.236   6.248  0.3738 -0.0452 -0.2252
   48ALA      N  224   8.952   1.385   6.317 -0.2851 -0.0923  0.3327
   48ALA     HN  225   8.907   1.441   6.386 -0.1743  0.1437  0.2175
   48ALA     CA  226   8.876   1.371   6.198 -0.2382  0.3680  0.2474
   48ALA     HA  227   8.847   1.267   6.191  0.1362  0.1877  1.3241
   48ALA     CB  228   8.746   1.450   6.223 -0.4519 -0.0823  0.5818
   48ALA    HB1  229   8.666   1.444   6.146 -0.6920  1.3901  0.6719
   48ALA    HB2  230   8.762   1.557   6.249 -1.1963  0.0953  0.3415
   48ALA    HB3  231   8.703   1.413   6.318  1.7659  1.1871  2.1884
   48ALA      C  232   8.939   1.416   6.070 -0.0883 -0.1758  0.1268
   48ALA      O  233   8.936   1.351   5.966  0.1650 -0.0344  0.0311
   49THR      N  234   9.013   1.528   6.072 -0.4000  0.0350 -0.1408
   49THR     HN  235   9.006   1.592   6.148 -1.7293  1.5291 -1.4414
   49THR     CA  236   9.094   1.578   5.965 -0.4135  0.0371 -0.1498
   49THR     HA  237   9.033   1.596   5.878 -0.2097  1.0024 -0.0989
   49THR     CB  238   9.160   1.709   5.993  0.0221 -0.2070 -0.0248
   49THR     HB  239   9.232   1.696   6.076 -0.0496  0.1002  0.0860
   49THR    OG1  240   9.064   1.810   6.022  0.3980  0.2418 -0.3206
   49THR    HG1  241   9.038   1.797   6.113 -1.3062 -2.6757 -1.0838
   49THR    CG2  242   9.245   1.767   5.879 -0.3126 -0.0363 -0.1900
   49THR   HG21  243   9.338   1.706   5.873  0.4229  0.6574  2.6840
   49THR   HG22  244   9.278   1.871   5.901  0.5663 -0.2393 -0.4925
   49THR   HG23  245   9.210   1.760   5.774  0.1726  2.8117 -0.6307
   49THR      C  246   9.197   1.480   5.920 -0.0294  0.4049 -0.0647
   49THR      O  247   9.201   1.448   5.802  0.3016  0.9479 -0.2040
   50CYS      N  248   9.281   1.423   6.009  0.2044  0.0819 -0.4884
   50CYS     HN  249   9.276   1.462   6.101  2.0538  2.4012 -1.2908
   50CYS     CA  250   9.378   1.322   5.979  0.3327 -0.0866  0.4567
   50CYS     HA  251   9.430   1.348   5.888 -1.0624  0.7387 -0.1349
   50CYS     CB  252   9.475   1.306   6.097  0.7647  0.0597  0.1233
   50CYS    HB1  253   9.549   1.223   6.093  0.3773 -0.5168  2.8477
   50CYS    HB2  254   9.403   1.281   6.178 -2.3577 -2.0001 -3.0183
   50CYS     SG  255   9.560   1.462   6.136 -0.1490  0.6448 -0.1917
   50CYS    HG1  256   9.465   1.491   6.223 -0.4170 -0.5938 -0.0512
   50CYS      C  257   9.315   1.194   5.935  0.4326  0.0237 -0.0146
   50CYS      O  258   9.379   1.131   5.852  0.1717 -0.0034 -0.1969
   51VAL      N  259   9.195   1.154   5.981  0.2526 -0.0067 -0.5073
   51VAL     HN  260   9.151   1.211   6.050  0.1510 -0.9310  0.2036
   51VAL     CA  261   9.122   1.044   5.926 -0.3342  0.3300 -0.4132
   51VAL     HA  262   9.196   0.966   5.913 -1.4668 -0.5344 -2.0753
   51VAL     CB  263   9.012   0.997   6.017  0.0331  0.1761 -0.0433
   51VAL     HB  264   8.942   1.073   6.058 -0.8132 -1.4915  1.7587
   51VAL    CG1  265   8.923   0.895   5.944 -0.0864  0.1195  0.1815
   51VAL   HG11  266   8.869   0.947   5.861 -0.4279 -0.0130  0.3177
   51VAL   HG12  267   8.845   0.874   6.021  1.5472 -0.7541  1.6551
   51VAL   HG13  268   8.965   0.796   5.918  1.1005  0.6008  0.2153
   51VAL    CG2  269   9.077   0.926   6.137 -0.5564  0.1107  0.2389
   51VAL   HG21  270   9.127   0.831   6.109  1.8196 -0.6867  5.8279
   51VAL   HG22  271   8.994   0.903   6.207 -0.3126  0.3986  0.6226
   51VAL   HG23  272   9.151   0.987   6.193 -0.3386 -0.5147  0.6436
   51VAL      C  273   9.076   1.058   5.785  0.5461  0.1563 -0.7237
   51VAL      O  274   9.100   0.966   5.708 -0.5277 -0.7157 -0.0488
   52ALA      N  275   9.014   1.171   5.746  0.1692  0.2139  0.0207
   52ALA     HN  276   8.982   1.225   5.823 -2.4248 -0.2353 -0.6606
   52ALA     CA  277   8.978   1.207   5.613  0.0924  0.2795  0.0595
   52ALA     HA  278   8.914   1.127   5.580  1.4568 -0.2810 -1.3726
   52ALA     CB  279   8.891   1.334   5.613  0.4343  0.5238 -0.6043
   52ALA    HB1  280   8.948   1.420   5.654  1.8993 -0.4249 -0.5757
   52ALA    HB2  281   8.797   1.314   5.669  2.3885  0.6677  2.9971
   52ALA    HB3  282   8.869   1.360   5.507  0.7050  1.1458 -0.5136
   52ALA      C  283   9.093   1.212   5.517  0.3401 -0.5991  0.3064
   52ALA      O  284   9.091   1.149   5.412  0.0438 -0.1214  0.0202
   53LEU      N  285   9.208   1.273   5.549  0.0524  0.3552 -0.4359
   53LEU     HN  286   9.210   1.331   5.630  2.0488  1.1791 -0.9932
   53LEU     CA  287   9.334   1.270   5.481  0.1254  0.3148 -0.2991
   53LEU     HA  288   9.325   1.311   5.382  2.6968 -0.0226 -0.7472
   53LEU     CB  289   9.434   1.359   5.556 -0.0435 -0.1523  0.4970
   53LEU    HB1  290   9.538   1.353   5.518  0.3410 -0.2294  1.5348
   53LEU    HB2  291   9.421   1.312   5.656  0.1227 -0.0597  0.5640
   53LEU     CG  292   9.409   1.511   5.561 -0.9955 -0.3080  0.6312
   53LEU     HG  293   9.312   1.529   5.612 -1.2103  0.7058 -0.1162
   53LEU    CD1  294   9.518   1.576   5.649 -0.0293 -0.9438 -0.0817
   53LEU   HD11  295   9.618   1.528   5.638  0.9705  1.1630 -0.6854
   53LEU   HD12  296   9.480   1.550   5.750  0.8083  0.2972  0.5774
   53LEU   HD13  297   9.536   1.685   5.650 -0.4178 -0.8547 -1.1529
   53LEU    CD2  298   9.393   1.576   5.423 -0.6706  0.6058  1.0140
   53LEU   HD21  299   9.382   1.687   5.427  1.4766  1.0776 -2.3742
   53LEU   HD22  300   9.312   1.532   5.361  0.6147 -2.3224  1.2598
   53LEU   HD23  301   9.482   1.555   5.360 -0.3034 -0.1986  1.7855
   53LEU      C  302   9.397   1.136   5.461  0.6468  0.4429  0.4146
   53LEU      O  303   9.449   1.108   5.353 -0.0058  0.0651  0.1867
   54PHE      N  304   9.385   1.045   5.559 -0.7764 -0.5022 -0.5781
   54PHE     HN  305   9.357   1.083   5.647  2.3756  0.2973  0.2238
   54PHE     CA  306   9.408   0.905   5.546  0.2273 -0.4058  0.0503
   54PHE     HA  307   9.513   0.893   5.520 -0.0042 -1.5538 -0.4346
   54PHE     CB  308   9.396   0.836   5.683 -0.2060 -0.1984  0.1175
   54PHE    HB1  309   9.328   0.894   5.749 -1.3785  0.0570 -1.2694
   54PHE    HB2  310   9.497   0.842   5.730  0.2116  0.8055 -0.8616
   54PHE     CG  311   9.358   0.693   5.699 -0.4479 -0.1225  0.2267
   54PHE    CD1  312   9.439   0.588   5.661 -0.1268  0.0686  0.3784
   54PHE    HD1  313   9.535   0.611   5.619 -0.3997  2.2512  0.8458
   54PHE    CE1  314   9.395   0.459   5.681  0.1321 -0.0522  0.1723
   54PHE    HE1  315   9.458   0.377   5.651  1.8862  0.3029  2.6104
   54PHE     CZ  316   9.274   0.437   5.743 -0.2669  0.0123 -0.5689
   54PHE     HZ  317   9.247   0.333   5.759  0.8123 -0.0882  0.8015
   54PHE    CD2  318   9.237   0.669   5.759 -0.8689  0.4880 -0.3653
   54PHE    HD2  319   9.174   0.755   5.780  0.2632  2.1448 -3.2199
   54PHE    CE2  320   9.193   0.541   5.781  0.2444  0.1713  0.1147
   54PHE    HE2  321   9.096   0.514   5.822 -1.0807  1.5085 -1.9402
   54PHE      C  322   9.326   0.835   5.443 -0.3459  0.3439 -0.0098
   54PHE      O  323   9.377   0.777   5.347 -0.2222  0.0634  0.2230
   55VAL      N  324   9.194   0.856   5.447 -0.3299  0.3357  0.8842
   55VAL     HN  325   9.160   0.925   5.511 -0.1832  1.1363  0.1148
   55VAL     CA  326   9.099   0.814   5.348  0.2846  0.7871  0.0888
   55VAL     HA  327   9.112   0.707   5.341  0.0308  0.8363 -1.3759
   55VAL     CB  328   8.958   0.833   5.394  0.0149 -0.7738 -0.0205
   55VAL     HB  329   8.949   0.931   5.446  0.7025 -0.9901  0.5222
   55VAL    CG1  330   8.847   0.826   5.287 -0.3548 -0.4284  0.3348
   55VAL   HG11  331   8.857   0.732   5.230 -1.1886  1.1625 -2.6239
   55VAL   HG12  332   8.855   0.902   5.206  2.4889 -1.2486 -0.2528
   55VAL   HG13  333   8.745   0.836   5.330  0.0548 -1.7813  1.7327
   55VAL    CG2  334   8.935   0.728   5.504 -0.1587 -0.2874  0.4140
   55VAL   HG21  335   8.927   0.626   5.461  1.7941  0.3858 -1.7105
   55VAL   HG22  336   8.845   0.759   5.561  0.3434  1.9476  0.0823
   55VAL   HG23  337   9.018   0.733   5.578 -1.5985  1.2595  2.0338
   55VAL      C  338   9.115   0.850   5.204  0.7246  0.0659 -0.0486
   55VAL      O  339   9.110   0.763   5.118  0.0295 -0.1325  0.1807
   56VAL      N  340   9.147   0.977   5.172  0.1636  0.3821  0.6170
   56VAL     HN  341   9.123   1.046   5.240  1.2601  0.9298  0.4695
   56VAL     CA  342   9.195   1.027   5.048 -0.1962 -0.0623  0.2957
   56VAL     HA  343   9.134   0.997   4.964  1.4354 -1.3610 -0.5111
   56VAL     CB  344   9.209   1.176   5.046 -0.0126 -0.0802  0.0755
   56VAL     HB  345   9.278   1.215   5.124  2.1100  4.3621 -3.5413
   56VAL    CG1  346   9.254   1.239   4.913  0.0376  0.5993  0.4095
   56VAL   HG11  347   9.174   1.245   4.837 -1.7258  0.9700  2.2120
   56VAL   HG12  348   9.345   1.190   4.873  0.9988  1.6443  1.2430
   56VAL   HG13  349   9.276   1.347   4.928  2.0037  0.1371  1.1313
   56VAL    CG2  350   9.071   1.236   5.078  0.0116 -0.3026  0.6104
   56VAL   HG21  351   8.999   1.188   5.008 -0.6548 -1.7014  2.1695
   56VAL   HG22  352   9.067   1.347   5.076 -0.8370 -0.3118  1.1858
   56VAL   HG23  353   9.020   1.215   5.175 -0.8283  0.7466  0.4113
   56VAL      C  354   9.330   0.972   5.013 -0.3645 -0.5743  0.4356
   56VAL      O  355   9.353   0.933   4.899  0.2759 -0.0978  0.3986
   57GLY      N  356   9.428   0.969   5.106  0.0753 -0.0027 -0.0005
   57GLY     HN  357   9.404   1.006   5.195 -0.3612  1.0156 -0.5321
   57GLY     CA  358   9.565   0.930   5.091  0.0757 -0.1769  0.4521
   57GLY    HA1  359   9.607   0.945   5.189 -3.6183 -2.1713  2.5726
   57GLY    HA2  360   9.606   0.985   5.008 -1.8604 -1.0167 -1.1591
   57GLY      C  361   9.578   0.789   5.044 -0.3031  0.0137 -0.2391
   57GLY      O  362   9.639   0.749   4.945 -0.5082  0.3108 -0.4855
   58ILE      N  363   9.522   0.695   5.123  0.4442  0.1064  0.4173
   58ILE     HN  364   9.471   0.711   5.207 -0.1324  1.9259 -0.2276
   58ILE     CA  365   9.516   0.559   5.079 -0.0054  0.1541  0.3266
   58ILE     HA  366   9.617   0.534   5.050 -0.4743 -0.6527 -0.6521
   58ILE     CB  367   9.467   0.475   5.193  0.0282  0.0925  0.2952
   58ILE     HB  368   9.520   0.509   5.285  0.1161 -1.7423  0.9564
   58ILE    CG2  369   9.315   0.486   5.212 -0.0703 -0.4824 -0.1424
   58ILE   HG21  370   9.259   0.443   5.126 -1.8596  1.0588  0.1917
   58ILE   HG22  371   9.273   0.588   5.224  0.1226 -0.3590 -0.5135
   58ILE   HG23  372   9.285   0.422   5.298  0.3165 -0.7226 -0.1851
   58ILE    CG1  373   9.509   0.328   5.180  0.2915  0.2132 -0.2694
   58ILE   HG11  374   9.448   0.284   5.098  1.7550 -0.9587 -0.7901
   58ILE   HG12  375   9.479   0.271   5.271 -1.9912 -0.6211 -1.4602
   58ILE     CD  376   9.657   0.301   5.156  0.2525 -0.1623 -0.1010
   58ILE    HD1  377   9.690   0.195   5.152  2.3972  0.3309  2.0309
   58ILE    HD2  378   9.714   0.350   5.238 -0.3892 -0.8688  0.7776
   58ILE    HD3  379   9.694   0.346   5.061  1.2167  1.2546  0.9155
   58ILE      C  380   9.443   0.529   4.952 -0.0403 -0.3963  0.4745
   58ILE      O  381   9.486   0.445   4.874  0.5121  0.1757  0.1485
   59ALA      N  382   9.338   0.606   4.920  0.1844 -0.2955 -0.0250
   59ALA     HN  383   9.301   0.668   4.988 -1.2036 -1.4091  0.2860
   59ALA     CA  384   9.268   0.592   4.795  0.1162  0.2114 -0.0461
   59ALA     HA  385   9.226   0.493   4.788  0.7561 -0.2570  2.0604
   59ALA     CB  386   9.156   0.697   4.790  0.0738  0.1455 -0.5177
   59ALA    HB1  387   9.192   0.802   4.790  0.2339  0.0945  0.0015
   59ALA    HB2  388   9.085   0.688   4.874 -0.6661  0.2691 -1.1209
   59ALA    HB3  389   9.103   0.680   4.694  0.3453  0.9398 -0.8162
   59ALA      C  390   9.356   0.616   4.677 -0.1901  0.4000 -0.2373
   59ALA      O  391   9.346   0.546   4.576 -0.2685  0.2795 -0.1463
   60GLY      N  392   9.446   0.714   4.697  0.5878 -0.3063 -0.2251
   60GLY     HN  393   9.445   0.746   4.792 -0.8344 -1.3228  0.1303
   60GLY     CA  394   9.547   0.754   4.604 -0.0048 -0.2087 -0.8294
   60GLY    HA1  395   9.606   0.829   4.655 -1.0126 -0.9923  1.6438
   60GLY    HA2  396   9.484   0.776   4.519 -0.9628 -2.5878 -0.7946
   60GLY      C  397   9.645   0.647   4.570  0.3113 -0.2132  0.0816
   60GLY      O  398   9.667   0.614   4.454  0.1999  0.3018 -0.0890
   61ASN      N  399   9.723   0.597   4.668  0.1401 -0.3384  0.1546
   61ASN     HN  400   9.721   0.636   4.759  0.7413 -0.4759  0.2258
   61ASN     CA  401   9.817   0.491   4.648  0.2800 -0.0513 -0.7503
   61ASN     HA  402   9.894   0.510   4.575  1.1204 -0.7686 -0.0711
   61ASN     CB  403   9.911   0.477   4.769  0.0625  0.4734 -0.5167
   61ASN    HB1  404   9.997   0.414   4.737  0.1790  0.3192  0.0857
   61ASN    HB2  405   9.857   0.429   4.853  0.9146  0.9307  0.3196
   61ASN     CG  406   9.969   0.613   4.805  0.0229  0.2735  0.3150
   61ASN    OD1  407  10.048   0.671   4.731  0.1253 -0.5941 -0.2618
   61ASN    ND2  408   9.933   0.660   4.928  0.1253  0.2225  0.3651
   61ASN   HD21  409   9.963   0.750   4.960 -0.6525  0.6183  0.0200
   61ASN   HD22  410   9.835   0.655   4.948  0.1605  0.8873  0.7328
   61ASN      C  411   9.763   0.359   4.607 -0.1980 -0.1605  0.2140
   61ASN      O  412   9.826   0.292   4.526 -0.5700  0.0665 -0.2695
   62LEU      N  413   9.643   0.317   4.651 -0.1687 -0.0613  0.3876
   62LEU     HN  414   9.595   0.384   4.708 -1.3068 -0.6404  0.1403
   62LEU     CA  415   9.570   0.208   4.595 -0.1475  0.2876 -0.3319
   62LEU     HA  416   9.642   0.131   4.617 -0.9405 -0.3746 -0.0024
   62LEU     CB  417   9.453   0.165   4.686 -0.0082 -0.5248 -0.5328
   62LEU    HB1  418   9.393   0.076   4.656 -0.1801 -0.8239  0.6663
   62LEU    HB2  419   9.384   0.251   4.696  0.7254 -0.2114  3.6859
   62LEU     CG  420   9.487   0.130   4.832  0.0784  0.2528 -0.3663
   62LEU     HG  421   9.526   0.214   4.894  0.3953 -0.3976  0.3187
   62LEU    CD1  422   9.362   0.079   4.906  0.4125  0.0390  0.0485
   62LEU   HD11  423   9.382   0.019   4.998 -1.8172 -1.1649 -0.1773
   62LEU   HD12  424   9.302   0.017   4.837 -1.5125  2.6386 -0.7534
   62LEU   HD13  425   9.286   0.153   4.938 -0.5843 -1.1889  0.6233
   62LEU    CD2  426   9.592   0.019   4.846 -0.2149  0.0009 -0.1418
   62LEU   HD21  427   9.588  -0.047   4.935 -1.3140  0.8769  0.4788
   62LEU   HD22  428   9.691   0.070   4.844 -1.1677  2.0537  1.4953
   62LEU   HD23  429   9.599  -0.047   4.757  0.8674  1.9488 -1.5822
   62LEU      C  430   9.539   0.225   4.450 -0.2842  0.0125 -0.3355
   62LEU      O  431   9.556   0.130   4.374  0.1255 -0.1771 -0.0116
   63LEU      N  432   9.493   0.344   4.407 -0.3085  0.1489  0.0621
   63LEU     HN  433   9.493   0.425   4.465  1.6418  1.0809 -1.1516
   63LEU     CA  434   9.475   0.381   4.270 -0.2729 -0.1880 -0.0356
   63LEU     HA  435   9.415   0.302   4.230  2.4737 -3.5559  1.9089
   63LEU     CB  436   9.395   0.512   4.271 -0.2825 -0.1941 -0.0058
   63LEU    HB1  437   9.458   0.590   4.320  0.0587 -0.9632  0.8055
   63LEU    HB2  438   9.301   0.506   4.331  1.0071 -0.4199  2.0764
   63LEU     CG  439   9.352   0.567   4.134 -0.1309  0.0139  0.0299
   63LEU     HG  440   9.441   0.558   4.068 -0.9254 -1.5350 -0.8754
   63LEU    CD1  441   9.234   0.489   4.075 -0.3126  0.0487  0.3433
   63LEU   HD11  442   9.268   0.383   4.066 -1.8486 -0.3938 -0.8626
   63LEU   HD12  443   9.198   0.528   3.977 -1.0851  0.9278  0.9693
   63LEU   HD13  444   9.149   0.496   4.145 -0.1478  1.3061  0.4339
   63LEU    CD2  445   9.319   0.717   4.140 -0.0240  0.0725 -0.6981
   63LEU   HD21  446   9.288   0.763   4.044  1.0980  0.1544 -1.0319
   63LEU   HD22  447   9.414   0.762   4.176  1.7585 -1.6390 -2.9851
   63LEU   HD23  448   9.238   0.733   4.215 -0.2621 -1.7850 -0.5298
   63LEU      C  449   9.604   0.380   4.195 -0.1515 -0.2060  0.1720
   63LEU      O  450   9.605   0.324   4.085 -0.2505  0.3976 -0.1363
   64THR      N  451   9.715   0.433   4.250 -0.0889 -0.4425  0.2753
   64THR     HN  452   9.704   0.473   4.341 -0.0019 -0.9422  0.5110
   64THR     CA  453   9.845   0.434   4.192 -0.0408  0.2496  0.3903
   64THR     HA  454   9.832   0.472   4.092 -1.5472 -1.7894 -0.2383
   64THR     CB  455   9.945   0.519   4.265  0.5433  0.2954 -0.4359
   64THR     HB  456   9.945   0.489   4.372 -0.6353  2.6495  0.3004
   64THR    OG1  457   9.904   0.655   4.270  0.6158  0.3113 -0.2505
   64THR    HG1  458   9.975   0.694   4.321  1.2382 -1.5746  0.3962
   64THR    CG2  459  10.085   0.520   4.202  0.6627  0.6254 -0.1731
   64THR   HG21  460  10.160   0.575   4.261 -0.3373  2.6523 -0.6921
   64THR   HG22  461  10.073   0.573   4.104  1.8093  1.6118  0.2008
   64THR   HG23  462  10.130   0.420   4.188 -0.3634  0.2964 -1.3729
   64THR      C  463   9.900   0.298   4.165 -0.1972  0.2927 -0.1580
   64THR      O  464   9.943   0.264   4.055 -0.1182  0.5042 -0.1924
   65MET      N  465   9.885   0.206   4.262  0.4811  0.1806 -0.1568
   65MET     HN  466   9.835   0.236   4.343  0.1578  1.7067 -0.8960
   65MET     CA  467   9.907   0.066   4.246 -0.2888 -0.0122  0.3839
   65MET     HA  468  10.007   0.063   4.205 -0.6841  1.6095 -0.8108
   65MET     CB  469   9.908  -0.014   4.378  0.0089 -0.0698  0.3495
   65MET    HB1  470   9.896  -0.122   4.355 -3.3268  0.1298  0.6500
   65MET    HB2  471   9.818   0.018   4.435 -1.3771 -1.0295 -1.1936
   65MET     CG  472  10.041   0.014   4.448  0.1094  0.7814 -0.1565
   65MET    HG1  473  10.029  -0.022   4.553  0.8897  3.3052  0.8556
   65MET    HG2  474  10.042   0.125   4.445  0.1482  0.7668 -0.6792
   65MET     SD  475  10.194  -0.042   4.369 -0.0259 -0.4805  0.4448
   65MET     CE  476  10.309   0.050   4.476 -0.0061 -0.2195  0.2000
   65MET    HE1  477  10.296   0.159   4.459 -0.0486  0.2317  2.7528
   65MET    HE2  478  10.415   0.022   4.456 -0.1493 -0.8701  0.3267
   65MET    HE3  479  10.296   0.010   4.579 -1.0027  1.5623  0.8082
   65MET      C  480   9.830  -0.010   4.143 -0.0478  0.2322  0.0204
   65MET      O  481   9.877  -0.083   4.056  0.7502  0.5412  0.1770
   66LEU      N  482   9.698   0.015   4.147  0.0082  0.4935  0.3105
   66LEU     HN  483   9.652   0.069   4.217  1.7775 -0.5678  2.4366
   66LEU     CA  484   9.615  -0.022   4.037  0.2287  0.5298  0.1307
   66LEU     HA  485   9.613  -0.129   4.031 -3.6586  0.4675 -0.0107
   66LEU     CB  486   9.469   0.014   4.072  0.1946  0.4048  0.1190
   66LEU    HB1  487   9.459   0.125   4.082 -0.7113  0.4439 -1.0139
   66LEU    HB2  488   9.458  -0.031   4.173  3.5289 -1.4675 -0.1794
   66LEU     CG  489   9.353  -0.037   3.984 -0.1270  0.0752  0.7331
   66LEU     HG  490   9.366   0.007   3.883  0.0982 -2.7788 -0.5481
   66LEU    CD1  491   9.353  -0.189   3.961 -0.2889  0.1620  0.1583
   66LEU   HD11  492   9.436  -0.218   3.894 -0.7234  0.8977 -0.7350
   66LEU   HD12  493   9.267  -0.218   3.897  0.7459 -2.0603 -0.3137
   66LEU   HD13  494   9.350  -0.256   4.049 -1.9939  0.6108  0.4912
   66LEU    CD2  495   9.219   0.019   4.036 -0.3401 -0.1402  0.4121
   66LEU   HD21  496   9.238   0.128   4.040 -1.7816  0.1088  0.7684
   66LEU   HD22  497   9.202  -0.017   4.139 -1.7950 -1.2563 -0.1811
   66LEU   HD23  498   9.134  -0.012   3.971 -0.0582 -0.5508  0.2265
   66LEU      C  499   9.649   0.024   3.899  0.9838 -0.5856 -0.0659
   66LEU      O  500   9.653  -0.051   3.802 -0.5641  0.0884 -0.6907
   67VAL      N  501   9.678   0.154   3.881  0.3001 -0.3442  0.5177
   67VAL     HN  502   9.672   0.209   3.964  0.2600  2.0203 -0.9615
   67VAL     CA  503   9.715   0.212   3.755  0.1345 -0.2967  0.4914
   67VAL     HA  504   9.627   0.180   3.701 -0.3905  0.7956  0.6824
   67VAL     CB  505   9.714   0.362   3.756  0.1137 -0.2885 -0.1537
   67VAL     HB  506   9.765   0.398   3.848  2.5546 -1.6621 -0.8933
   67VAL    CG1  507   9.772   0.431   3.632 -0.2730  0.1986 -0.0679
   67VAL   HG11  508   9.883   0.439   3.635 -0.2610 -0.2723  1.6829
   67VAL   HG12  509   9.733   0.534   3.640 -1.2725 -0.2018  0.4414
   67VAL   HG13  510   9.740   0.383   3.537  0.0497  1.4212 -0.8115
   67VAL    CG2  511   9.566   0.402   3.767  0.1433 -0.3119  0.3731
   67VAL   HG21  512   9.521   0.371   3.670  2.3751 -2.8343  0.0253
   67VAL   HG22  513   9.555   0.508   3.799  1.8336 -1.0684  3.9718
   67VAL   HG23  514   9.513   0.352   3.850  1.3177 -1.6853  0.3294
   67VAL      C  515   9.836   0.152   3.693 -0.0922  0.0158 -0.2596
   67VAL      O  516   9.842   0.115   3.576 -0.0235 -0.1114 -0.2159
   68VAL      N  517   9.945   0.144   3.771 -0.7021 -0.4298  0.5633
   68VAL     HN  518   9.941   0.175   3.866  0.6987  0.9439  0.2265
   68VAL     CA  519  10.068   0.084   3.730 -0.1405  0.6159  0.6587
   68VAL     HA  520  10.094   0.130   3.636  0.1494  0.1216  0.4906
   68VAL     CB  521  10.181   0.119   3.822  0.4249  0.0105  0.2080
   68VAL     HB  522  10.185   0.228   3.847  1.4013  0.5623 -2.0867
   68VAL    CG1  523  10.169   0.051   3.960  0.2848  0.2958  0.3374
   68VAL   HG11  524  10.072   0.079   4.006  0.8636  2.2963  0.4483
   68VAL   HG12  525  10.255   0.079   4.023  0.5080  1.5826 -0.4890
   68VAL   HG13  526  10.158  -0.058   3.942 -2.0870  0.3029  1.3579
   68VAL    CG2  527  10.315   0.084   3.755  0.6078  0.4227  0.3481
   68VAL   HG21  528  10.334   0.152   3.669 -0.3405 -0.8040 -0.8773
   68VAL   HG22  529  10.320  -0.017   3.709 -0.3284 -0.1841  1.5171
   68VAL   HG23  530  10.397   0.095   3.829  0.5326  0.3363  0.4449
   68VAL      C  531  10.059  -0.059   3.688 -0.2659  0.8005  0.0465
   68VAL      O  532  10.127  -0.110   3.599 -0.6987 -0.4037  0.3872
   69SER      N  533   9.981  -0.137   3.765  0.1759 -0.4464 -0.7370
   69SER     HN  534   9.947  -0.094   3.848  0.4763 -0.5400 -0.5660
   69SER     CA  535   9.938  -0.270   3.732  0.7272 -0.6787 -0.5127
   69SER     HA  536  10.022  -0.334   3.711  1.1074 -1.1787  2.1568
   69SER     CB  537   9.859  -0.340   3.844  0.4885 -0.1986 -0.3770
   69SER    HB1  538   9.782  -0.272   3.885  2.4261  0.8053  1.7964
   69SER    HB2  539   9.931  -0.373   3.921 -0.7137  1.7893  1.7051
   69SER     OG  540   9.791  -0.455   3.794 -0.1638 -0.0994  0.2660
   69SER    HG1  541   9.868  -0.512   3.790  1.9264  2.4958  0.1306
   69SER      C  542   9.870  -0.276   3.600 -0.7149 -0.0370  0.1862
   69SER      O  543   9.889  -0.367   3.521 -0.6883  0.1639 -0.0396
   70ARG      N  544   9.791  -0.173   3.564 -0.3882  0.3609  0.6028
   70ARG     HN  545   9.762  -0.097   3.623 -0.6769  0.9388 -0.2667
   70ARG     CA  546   9.722  -0.179   3.439  0.0551  1.0182  0.3192
   70ARG     HA  547   9.698  -0.281   3.416 -0.2674  0.3931  3.0656
   70ARG     CB  548   9.591  -0.099   3.459 -0.3177  0.4590  0.1334
   70ARG    HB1  549   9.550  -0.065   3.362 -0.8987 -2.6234 -0.8177
   70ARG    HB2  550   9.613  -0.013   3.526  1.5209 -0.3368  0.6375
   70ARG     CG  551   9.474  -0.170   3.526 -0.4377  0.0186 -0.5339
   70ARG    HG1  552   9.395  -0.093   3.537 -0.8293 -0.3257 -0.8573
   70ARG    HG2  553   9.508  -0.195   3.629 -1.1061  3.4952  0.6661
   70ARG     CD  554   9.417  -0.296   3.460  0.3728 -0.7540  0.2032
   70ARG    HD1  555   9.498  -0.369   3.439  1.6031  0.7739 -0.5923
   70ARG    HD2  556   9.367  -0.274   3.363  2.1809  1.2629 -0.3547
   70ARG     NE  557   9.321  -0.353   3.559 -0.0377  0.0047  0.2553
   70ARG     HE  558   9.358  -0.392   3.643 -2.3578  2.6457  2.6527
   70ARG     CZ  559   9.188  -0.326   3.569  0.0217  0.3976  0.0089
   70ARG    NH1  560   9.110  -0.279   3.468  0.0744 -0.7397 -0.5716
   70ARG   HH11  561   9.140  -0.263   3.373 -1.5779 -0.9456 -1.1598
   70ARG   HH12  562   9.012  -0.298   3.464 -0.0210 -0.6081  0.8449
   70ARG    NH2  563   9.119  -0.380   3.674  0.0954  0.0080 -0.1438
   70ARG   HH21  564   9.166  -0.405   3.758 -2.5724  0.2842  1.5490
   70ARG   HH22  565   9.020  -0.371   3.683 -0.0210 -0.9773 -0.2882
   70ARG      C  566   9.791  -0.122   3.320 -0.3226  0.1762 -0.3101
   70ARG      O  567   9.757  -0.164   3.210 -0.6358 -0.7088  0.1132
   71PHE      N  568   9.881  -0.024   3.342 -0.4712  0.0521  0.9277
   71PHE     HN  569   9.914   0.008   3.430  5.9867 -2.2372 -0.1150
   71PHE     CA  570   9.927   0.055   3.233  0.2427 -0.6655  0.7010
   71PHE     HA  571   9.878   0.026   3.141  0.5421  1.6252 -0.2528
   71PHE     CB  572   9.904   0.206   3.247  0.0231 -0.6128 -0.1274
   71PHE    HB1  573   9.960   0.270   3.175 -1.2087 -1.3767 -1.8243
   71PHE    HB2  574   9.923   0.249   3.348 -0.3146  1.1792 -0.7926
   71PHE     CG  575   9.760   0.228   3.218  0.0666  0.0370  0.1162
   71PHE    CD1  576   9.718   0.253   3.090  0.0568 -0.1112  0.0901
   71PHE    HD1  577   9.795   0.255   3.014 -0.5033 -2.0532 -0.6194
   71PHE    CE1  578   9.582   0.265   3.072  0.0863  0.6375  0.3288
   71PHE    HE1  579   9.542   0.283   2.973 -0.4635 -2.7046 -0.1793
   71PHE     CZ  580   9.488   0.249   3.171 -0.4251  0.8577 -0.1160
   71PHE     HZ  581   9.384   0.235   3.145 -0.4996  0.0651  0.5641
   71PHE    CD2  582   9.668   0.223   3.321  0.2359 -0.4260  0.2476
   71PHE    HD2  583   9.704   0.210   3.422  2.3510  2.8785  0.0705
   71PHE    CE2  584   9.533   0.220   3.297  0.3105  0.7294 -0.3993
   71PHE    HE2  585   9.471   0.202   3.384  0.1286 -1.7594 -0.9583
   71PHE      C  586  10.074   0.035   3.220  0.3530  0.5126 -0.0592
   71PHE      O  587  10.147   0.057   3.317 -0.1139  0.0311  0.4056
   72ARG      N  588  10.120  -0.007   3.101  0.3662  0.1899  0.0582
   72ARG     HN  589  10.067  -0.017   3.017  0.0922 -2.3137  0.4362
   72ARG     CA  590  10.257  -0.039   3.075  0.2963 -0.0604 -0.0095
   72ARG     HA  591  10.286  -0.108   3.152 -2.8445 -0.5081  0.9012
   72ARG     CB  592  10.268  -0.108   2.938  0.5043 -0.1718  0.0641
   72ARG    HB1  593  10.370  -0.153   2.937  0.3159 -0.6612 -1.7954
   72ARG    HB2  594  10.258  -0.039   2.851  0.3501 -0.1920  0.0656
   72ARG     CG  595  10.181  -0.231   2.914  0.4485 -0.1557  0.1879
   72ARG    HG1  596  10.210  -0.266   2.813 -1.1456  1.1965 -0.7934
   72ARG    HG2  597  10.072  -0.212   2.900  0.0871 -1.5582  0.8966
   72ARG     CD  598  10.194  -0.341   3.020 -0.1113  0.1408  0.5712
   72ARG    HD1  599  10.194  -0.303   3.124 -2.6550  2.2343 -0.0677
   72ARG    HD2  600  10.296  -0.384   3.016 -0.1661 -0.2243  2.3302
   72ARG     NE  601  10.090  -0.445   2.996  0.2603 -0.1275  0.0998
   72ARG     HE  602  10.079  -0.491   2.908  0.2119 -0.5664  0.3343
   72ARG     CZ  603   9.988  -0.467   3.085  0.3787  0.1098  0.2941
   72ARG    NH1  604   9.976  -0.404   3.206 -0.4934  0.4696  0.0256
   72ARG   HH11  605  10.034  -0.334   3.245 -2.8910  1.3632  2.3027
   72ARG   HH12  606   9.902  -0.436   3.265 -0.7541 -0.8532 -0.9525
   72ARG    NH2  607   9.892  -0.558   3.055 -0.0015  0.6593 -0.1994
   72ARG   HH21  608   9.904  -0.615   2.974 -2.5211  0.3962 -0.4722
   72ARG   HH22  609   9.812  -0.566   3.115 -0.1749  1.4334 -0.3160
   72ARG      C  610  10.345   0.081   3.084  0.3132 -0.0389 -0.4103
   72ARG      O  611  10.459   0.075   3.128  0.0208 -0.4656  0.3248
   73GLU      N  612  10.298   0.201   3.044 -0.0648  0.0182  0.1875
   73GLU     HN  613  10.213   0.211   2.993  0.7741  0.0658 -1.2470
   73GLU     CA  614  10.384   0.313   3.022 -0.1417  0.1357  0.4772
   73GLU     HA  615  10.467   0.285   2.959  0.0402 -0.5058  0.9861
   73GLU     CB  616  10.306   0.424   2.950  0.6427 -0.1012 -0.7612
   73GLU    HB1  617  10.363   0.519   2.945  0.8809 -0.0904  1.4489
   73GLU    HB2  618  10.208   0.441   2.999 -0.1565  0.0798 -2.3641
   73GLU     CG  619  10.290   0.395   2.800  0.1273  0.0935 -0.7442
   73GLU    HG1  620  10.388   0.360   2.762  0.1718 -2.0576  1.1345
   73GLU    HG2  621  10.253   0.482   2.742 -0.4749 -0.7919 -1.7280
   73GLU     CD  622  10.195   0.280   2.769  0.1931 -0.1852  0.0504
   73GLU    OE1  623  10.085   0.269   2.829  0.0897  0.4124 -0.0271
   73GLU    OE2  624  10.235   0.215   2.668  0.1851  0.3741 -0.3171
   73GLU      C  625  10.443   0.365   3.148 -0.0850  0.0123  0.5024
   73GLU      O  626  10.549   0.427   3.146 -0.1582  0.1068 -0.5855
   74LEU      N  627  10.381   0.341   3.265  0.3759 -0.6079  0.6257
   74LEU     HN  628  10.298   0.286   3.268  0.6152 -1.0489 -0.3687
   74LEU     CA  629  10.423   0.388   3.393  0.0996  0.7082  0.2544
   74LEU     HA  630  10.478   0.480   3.380  0.1863  0.3704 -2.2096
   74LEU     CB  631  10.312   0.400   3.499 -0.4469 -0.0175 -0.2329
   74LEU    HB1  632  10.363   0.420   3.596 -2.1752 -1.6631  1.0922
   74LEU    HB2  633  10.249   0.310   3.521 -0.3915  0.2701  1.1992
   74LEU     CG  634  10.228   0.527   3.482 -0.5185 -0.0451 -0.0841
   74LEU     HG  635  10.299   0.611   3.463  0.1369 -0.8263 -1.1425
   74LEU    CD1  636  10.120   0.509   3.374 -0.3646 -1.1737 -0.0570
   74LEU   HD11  637  10.178   0.467   3.288 -0.8632 -1.7340 -0.1209
   74LEU   HD12  638  10.074   0.609   3.359 -0.2949 -0.7598  2.1819
   74LEU   HD13  639  10.041   0.438   3.404 -0.6713 -0.9225 -0.2589
   74LEU    CD2  640  10.157   0.550   3.617  0.0417  0.4083  0.1394
   74LEU   HD21  641  10.095   0.463   3.647 -1.2938  1.3002  0.0820
   74LEU   HD22  642  10.093   0.641   3.613  1.8255  1.7372  0.4140
   74LEU   HD23  643  10.233   0.573   3.694 -0.1277 -2.9208  1.4595
   74LEU      C  644  10.519   0.288   3.450 -0.6654  0.0392  0.3808
   74LEU      O  645  10.565   0.290   3.564 -0.1668 -0.2428  0.1859
   75ARG      N  646  10.570   0.192   3.371 -0.2795  0.2631  0.3576
   75ARG     HN  647  10.535   0.157   3.285  2.4031  1.4132 -1.3457
   75ARG     CA  648  10.679   0.115   3.422 -0.3045  0.1711  0.2723
   75ARG     HA  649  10.670   0.107   3.529  2.3162 -0.1725  0.5304
   75ARG     CB  650  10.682  -0.022   3.352 -0.1034  0.4530 -0.2757
   75ARG    HB1  651  10.779  -0.072   3.373 -0.9210 -2.1535 -2.1487
   75ARG    HB2  652  10.682  -0.002   3.242  2.0699  0.4877 -0.3027
   75ARG     CG  653  10.560  -0.109   3.380 -0.3090  0.6116 -0.6646
   75ARG    HG1  654  10.462  -0.057   3.388  0.2412  1.5412  0.3953
   75ARG    HG2  655  10.573  -0.159   3.479 -0.8234 -0.7765 -1.2644
   75ARG     CD  656  10.562  -0.221   3.276  0.1959 -0.1845  0.1881
   75ARG    HD1  657  10.670  -0.249   3.268  0.2457 -0.8698  2.5098
   75ARG    HD2  658  10.542  -0.186   3.172 -0.6157 -0.1955  0.3392
   75ARG     NE  659  10.462  -0.324   3.317  0.0503 -0.2465 -0.3159
   75ARG     HE  660  10.398  -0.311   3.392  0.4395 -0.0211 -0.0177
   75ARG     CZ  661  10.450  -0.443   3.251 -0.3733 -0.1945 -0.3366
   75ARG    NH1  662  10.525  -0.472   3.140  0.3652 -0.2617  0.1682
   75ARG   HH11  663  10.526  -0.570   3.120 -2.1918 -0.2574 -0.3221
   75ARG   HH12  664  10.597  -0.410   3.108 -1.6877  1.4300 -1.5774
   75ARG    NH2  665  10.363  -0.534   3.302  0.0522 -0.3565  0.1051
   75ARG   HH21  666  10.309  -0.517   3.384 -0.3583 -2.2169  0.2711
   75ARG   HH22  667  10.380  -0.627   3.270 -2.1293 -0.6399 -0.3517
   75ARG      C  668  10.808   0.186   3.399 -0.1690 -0.1747 -0.0581
   75ARG      O  669  10.919   0.135   3.415 -0.3276 -0.4453  0.2026
   76THR      N  670  10.812   0.302   3.330 -0.0329 -0.0109  0.2237
   76THR     HN  671  10.730   0.339   3.289 -0.0652 -0.1646  0.1480
   76THR     CA  672  10.926   0.387   3.312  0.0836 -0.2378 -0.1278
   76THR     HA  673  10.987   0.317   3.258 -0.9096 -2.1050  1.0370
   76THR     CB  674  10.907   0.510   3.228  0.0893 -0.1601 -0.0160
   76THR     HB  675  10.997   0.575   3.226 -0.6938  0.9376 -0.7697
   76THR    OG1  676  10.788   0.581   3.260  0.0087 -0.5448  0.5643
   76THR    HG1  677  10.760   0.545   3.344  0.8173 -2.7763 -0.0392
   76THR    CG2  678  10.891   0.464   3.083  0.6025  0.1022 -0.1581
   76THR   HG21  679  10.898   0.555   3.020 -0.4609 -0.0499 -0.5320
   76THR   HG22  680  10.794   0.420   3.049 -0.7363  0.5812  2.7662
   76THR   HG23  681  10.964   0.385   3.054 -0.2588 -1.3651  1.4738
   76THR      C  682  11.001   0.427   3.435 -0.2385  0.7486 -0.2425
   76THR      O  683  10.941   0.437   3.541 -0.5538 -0.2102 -0.3239
   77THR      N  684  11.133   0.450   3.420 -0.0100 -0.0992  0.4254
   77THR     HN  685  11.173   0.444   3.329  2.5330 -0.7307  1.4916
   77THR     CA  686  11.234   0.479   3.518  0.5326 -0.2069 -0.0990
   77THR     HA  687  11.248   0.401   3.591  0.1590 -0.0782  0.1150
   77THR     CB  688  11.365   0.516   3.454  0.4327  0.1922 -0.0752
   77THR     HB  689  11.431   0.567   3.527 -1.0515 -0.6511  1.9550
   77THR    OG1  690  11.345   0.589   3.334  0.2892  0.2744 -0.0022
   77THR    HG1  691  11.432   0.625   3.312  0.9622 -0.7732  0.8555
   77THR    CG2  692  11.449   0.392   3.420  0.4452  0.2264 -0.1706
   77THR   HG21  693  11.405   0.331   3.338  0.8368  1.1078 -1.0568
   77THR   HG22  694  11.470   0.316   3.499 -0.3218 -0.8732 -0.9961
   77THR   HG23  695  11.545   0.412   3.368  0.4896  1.8156  0.4590
   77THR      C  696  11.195   0.597   3.599  0.3550 -0.3208 -0.0173
   77THR      O  697  11.204   0.603   3.722  0.1294  0.0853 -0.0191
   78THR      N  698  11.147   0.706   3.536  0.0082 -0.2803  0.3094
   78THR     HN  699  11.151   0.703   3.436 -2.8892  1.2417  0.0500
   78THR     CA  700  11.094   0.820   3.602 -0.1373 -0.1807  0.0251
   78THR     HA  701  11.173   0.860   3.665 -0.1671  1.1953 -0.7594
   78THR     CB  702  11.045   0.930   3.513  0.2317  0.1563  0.2317
   78THR     HB  703  11.000   1.013   3.572  1.4203  0.6631  0.4532
   78THR    OG1  704  10.961   0.873   3.414 -0.1264  0.0730  0.5810
   78THR    HG1  705  10.898   0.938   3.384  0.4742  0.7266  0.7137
   78THR    CG2  706  11.164   0.991   3.436  0.4658 -0.2396  0.2757
   78THR   HG21  707  11.222   1.055   3.506 -2.3891  1.8117  0.9427
   78THR   HG22  708  11.118   1.064   3.366 -1.9164  0.8135  2.7501
   78THR   HG23  709  11.236   0.922   3.388 -0.5263  0.5484 -2.5369
   78THR      C  710  10.977   0.798   3.692  0.0077 -0.0755  0.2423
   78THR      O  711  10.963   0.857   3.799 -0.3431 -0.1691  0.2475
   79ASN      N  712  10.885   0.708   3.652  0.1893  0.0200 -0.4094
   79ASN     HN  713  10.892   0.667   3.562 -1.3060  1.2828 -1.1608
   79ASN     CA  714  10.776   0.681   3.740  0.4311 -0.1169 -0.1487
   79ASN     HA  715  10.747   0.765   3.801  1.5038 -1.5264  2.4646
   79ASN     CB  716  10.646   0.649   3.663  0.1266  0.4122  0.1429
   79ASN    HB1  717  10.556   0.652   3.729  0.0513 -2.2784  0.2890
   79ASN    HB2  718  10.639   0.546   3.622 -0.1738 -0.8982  3.1859
   79ASN     CG  719  10.619   0.736   3.542 -0.3568 -0.3068 -0.2714
   79ASN    OD1  720  10.589   0.677   3.438 -0.3417  0.1120 -0.5184
   79ASN    ND2  721  10.643   0.870   3.540  0.4643 -0.4423  0.4159
   79ASN   HD21  722  10.667   0.904   3.450  0.3555 -2.3495 -0.3836
   79ASN   HD22  723  10.683   0.914   3.621  0.9105  0.3554 -0.2293
   79ASN      C  724  10.805   0.580   3.846  0.4184  0.1830  0.1393
   79ASN      O  725  10.738   0.576   3.949 -0.2637  0.5535 -0.2805
   80LEU      N  726  10.916   0.505   3.837  0.4273  0.1941  0.1540
   80LEU     HN  727  10.975   0.512   3.757  2.0879 -0.1032  1.2950
   80LEU     CA  728  10.965   0.416   3.938  0.0053 -0.3443 -0.1109
   80LEU     HA  729  10.887   0.346   3.963  1.4277 -0.9387  3.1669
   80LEU     CB  730  11.090   0.343   3.884  0.0358 -0.2617 -0.1530
   80LEU    HB1  731  11.175   0.408   3.855 -0.2945 -0.0807 -0.7460
   80LEU    HB2  732  11.054   0.307   3.785  0.6088 -1.5538  0.0918
   80LEU     CG  733  11.136   0.221   3.966  0.3345 -0.0670 -0.0316
   80LEU     HG  734  11.172   0.262   4.063 -0.2540  1.2204 -0.3386
   80LEU    CD1  735  11.030   0.114   3.996 -0.1177  0.3553 -0.0934
   80LEU   HD11  736  10.939   0.144   4.052 -0.0447  0.4365 -0.0179
   80LEU   HD12  737  11.069   0.033   4.061  0.5886  2.0842  1.7452
   80LEU   HD13  738  10.993   0.078   3.898  1.4911  0.5409 -0.8141
   80LEU    CD2  739  11.262   0.154   3.908  0.5767  0.1237  0.2685
   80LEU   HD21  740  11.343   0.229   3.915  0.8426 -0.1731  0.3980
   80LEU   HD22  741  11.249   0.135   3.799  0.3797  1.4072  0.0535
   80LEU   HD23  742  11.285   0.067   3.973 -0.0249 -0.8482 -0.7883
   80LEU      C  743  11.007   0.481   4.065  0.2398  0.2207 -0.4721
   80LEU      O  744  10.977   0.428   4.172  0.2518 -0.0588 -0.6065
   81TYR      N  745  11.069   0.600   4.055  0.3797  0.2107  0.2036
   81TYR     HN  746  11.113   0.623   3.968 -1.2863  0.3628 -0.6534
   81TYR     CA  747  11.070   0.695   4.162 -0.3403  0.3955  0.0584
   81TYR     HA  748  11.128   0.660   4.246 -2.1349 -3.7549 -0.1750
   81TYR     CB  749  11.119   0.833   4.115 -0.6229  0.3279 -0.4376
   81TYR    HB1  750  11.098   0.915   4.187  2.7570 -0.4075  1.5784
   81TYR    HB2  751  11.075   0.860   4.017 -0.3869 -2.5147 -1.4299
   81TYR     CG  752  11.267   0.841   4.097 -0.5051 -0.3395  0.1797
   81TYR    CD1  753  11.355   0.877   4.195 -0.2008 -0.1490 -0.1618
   81TYR    HD1  754  11.317   0.916   4.288 -1.0057  2.2457 -1.4035
   81TYR    CE1  755  11.486   0.905   4.162 -0.1419 -0.3528 -0.1029
   81TYR    HE1  756  11.555   0.953   4.229 -0.1766  1.0752 -1.0462
   81TYR     CZ  757  11.536   0.866   4.040 -0.0326  0.0872 -0.2013
   81TYR     OH  758  11.672   0.889   4.011  0.1485 -0.0886  0.4821
   81TYR     HH  759  11.680   0.897   3.915 -1.7851 -0.6224  0.2361
   81TYR    CD2  760  11.317   0.816   3.971 -0.0597 -0.4858  0.3841
   81TYR    HD2  761  11.259   0.772   3.891  3.6798 -1.9078 -1.8111
   81TYR    CE2  762  11.450   0.825   3.940 -0.1058 -0.6145  0.1431
   81TYR    HE2  763  11.490   0.819   3.840 -1.1988  0.6897 -0.3973
   81TYR      C  764  10.939   0.718   4.229 -0.4680 -0.9244  0.2858
   81TYR      O  765  10.927   0.715   4.351 -0.6649  0.3816  0.3059
   82LEU      N  766  10.828   0.741   4.156 -0.1140  0.0155  0.0305
   82LEU     HN  767  10.828   0.734   4.057  2.7550 -1.0553  0.0142
   82LEU     CA  768  10.703   0.769   4.221 -0.1046  0.2392 -0.0475
   82LEU     HA  769  10.724   0.822   4.313 -0.4587 -0.8564  0.6774
   82LEU     CB  770  10.610   0.850   4.129  0.2591  0.5728 -0.1262
   82LEU    HB1  771  10.524   0.881   4.191 -0.3154  1.2110 -1.2242
   82LEU    HB2  772  10.560   0.799   4.043 -2.1376  2.7311 -0.1229
   82LEU     CG  773  10.684   0.968   4.064  1.0199  0.0479 -0.2244
   82LEU     HG  774  10.757   0.926   3.991  0.3691  1.5077 -1.7950
   82LEU    CD1  775  10.594   1.072   3.995  0.3070  0.3641  1.1482
   82LEU   HD11  776  10.658   1.151   3.950 -1.0247  0.9979  0.2971
   82LEU   HD12  777  10.509   1.110   4.056 -0.1541  0.5499  0.3974
   82LEU   HD13  778  10.550   1.019   3.908 -0.3047  1.4981  0.7434
   82LEU    CD2  779  10.754   1.046   4.176 -0.4174  0.0841  0.6659
   82LEU   HD21  780  10.813   0.990   4.252 -1.0418  0.0431  1.1290
   82LEU   HD22  781  10.683   1.115   4.227  0.2083 -0.2115  1.9813
   82LEU   HD23  782  10.830   1.114   4.132  0.4234 -0.4031  1.3379
   82LEU      C  783  10.625   0.650   4.264  0.4195 -0.0272  0.1793
   82LEU      O  784  10.546   0.659   4.358  0.2169 -0.9605  0.1075
   83SER      N  785  10.646   0.531   4.203  0.4953 -0.2652  0.6679
   83SER     HN  786  10.701   0.528   4.120 -0.5931 -2.8253 -0.0424
   83SER     CA  787  10.613   0.403   4.257 -0.2970 -0.2467  0.2497
   83SER     HA  788  10.509   0.407   4.285 -0.3681 -2.2925  0.4409
   83SER     CB  789  10.632   0.293   4.151  0.6321  0.0567  0.0878
   83SER    HB1  790  10.604   0.190   4.181 -0.8707 -0.1203 -1.6792
   83SER    HB2  791  10.737   0.292   4.117  0.3815  0.7345 -0.7624
   83SER     OG  792  10.550   0.339   4.044  0.7010  0.1348  0.0683
   83SER    HG1  793  10.585   0.295   3.967 -0.0095 -0.2245 -0.0575
   83SER      C  794  10.680   0.378   4.388 -0.2431 -0.2509  0.2215
   83SER      O  795  10.616   0.333   4.483 -0.4922 -0.0256  0.1633
   84SER      N  796  10.810   0.412   4.395 -0.5183  0.8189  0.3370
   84SER     HN  797  10.855   0.446   4.313 -1.9022  0.7390 -0.4779
   84SER     CA  798  10.877   0.395   4.520 -0.7577 -0.5943  0.2938
   84SER     HA  799  10.861   0.298   4.563  0.7548 -1.8919 -1.8708
   84SER     CB  800  11.030   0.405   4.505 -0.7792  0.4077  0.6471
   84SER    HB1  801  11.065   0.492   4.445  0.7187 -1.2258 -0.9870
   84SER    HB2  802  11.052   0.320   4.437 -3.3669  0.5108 -0.4144
   84SER     OG  803  11.099   0.374   4.625  0.0525 -0.1289  0.0376
   84SER    HG1  804  11.111   0.454   4.676  0.2397  0.1861 -0.4989
   84SER      C  805  10.826   0.482   4.630 -0.1828 -0.0959  0.1744
   84SER      O  806  10.800   0.438   4.742 -0.2288 -0.2813  0.0914
   85MET      N  807  10.794   0.608   4.593  0.0411 -0.1442 -0.1858
   85MET     HN  808  10.806   0.642   4.500 -1.3388 -0.1270 -0.3726
   85MET     CA  809  10.723   0.700   4.675 -0.3068 -0.2445 -0.3727
   85MET     HA  810  10.781   0.703   4.766 -0.0502  0.2286 -0.5444
   85MET     CB  811  10.735   0.843   4.618  0.3205 -0.2698 -0.3145
   85MET    HB1  812  10.671   0.906   4.683  0.0583  0.2687 -1.0786
   85MET    HB2  813  10.699   0.852   4.513  1.6834  1.9181 -0.6478
   85MET     CG  814  10.879   0.892   4.617  0.1384  0.2665 -0.3958
   85MET    HG1  815  10.948   0.812   4.583  0.4493  0.5688 -0.4886
   85MET    HG2  816  10.925   0.900   4.718  3.9362  0.5226 -1.9677
   85MET     SD  817  10.918   1.048   4.532 -0.2112  0.1950 -0.6882
   85MET     CE  818  10.818   1.164   4.630 -0.1599 -0.4400  0.1267
   85MET    HE1  819  10.753   1.220   4.561  0.2072  2.8070  2.1649
   85MET    HE2  820  10.888   1.237   4.678  0.1702 -1.3513  1.0826
   85MET    HE3  821  10.757   1.129   4.716 -1.9124  0.4135 -0.7179
   85MET      C  822  10.586   0.664   4.723  0.0342 -0.3327  0.5591
   85MET      O  823  10.558   0.665   4.842  0.1423  0.3270  0.5802
   86ALA      N  824  10.495   0.620   4.634  0.2133 -0.1103  0.2618
   86ALA     HN  825  10.515   0.617   4.537 -0.8839  2.1784 -0.1027
   86ALA     CA  826  10.369   0.568   4.677  0.1590 -0.0426  0.1836
   86ALA     HA  827  10.306   0.642   4.725 -0.9124 -0.3071 -0.7533
   86ALA     CB  828  10.287   0.537   4.550 -0.4600  0.7811  0.3731
   86ALA    HB1  829  10.184   0.497   4.565  0.1504 -0.9543  0.1306
   86ALA    HB2  830  10.334   0.457   4.489 -2.8640 -0.2788 -0.2195
   86ALA    HB3  831  10.282   0.629   4.487  0.1686  1.1815  0.8857
   86ALA      C  832  10.370   0.446   4.762 -0.0114 -0.2606 -0.1279
   86ALA      O  833  10.299   0.431   4.861 -0.4065  0.4406 -0.2970
   87PHE      N  834  10.463   0.353   4.732  0.2482 -0.1816  0.4278
   87PHE     HN  835  10.523   0.358   4.653  1.4286  1.5647  1.3811
   87PHE     CA  836  10.479   0.246   4.825 -0.3646 -0.4465  0.2339
   87PHE     HA  837  10.378   0.206   4.829  0.2322 -2.0223  0.4512
   87PHE     CB  838  10.574   0.144   4.761 -0.3481 -0.0140 -0.4363
   87PHE    HB1  839  10.635   0.203   4.689  0.8404  1.4660  1.6774
   87PHE    HB2  840  10.527   0.074   4.689  0.2659 -1.0326  0.1336
   87PHE     CG  841  10.668   0.066   4.846 -0.6193  0.1943  0.0594
   87PHE    CD1  842  10.805   0.078   4.840 -0.5889 -0.0792  0.1673
   87PHE    HD1  843  10.852   0.139   4.764 -1.4380 -1.6065 -1.6629
   87PHE    CE1  844  10.885   0.006   4.925 -0.1702 -0.5127 -0.5872
   87PHE    HE1  845  10.991   0.020   4.942 -0.1374 -0.5039 -0.7977
   87PHE     CZ  846  10.825  -0.084   5.009 -0.2329 -0.1608 -0.2522
   87PHE     HZ  847  10.884  -0.146   5.076 -1.8441 -2.4393 -0.8076
   87PHE    CD2  848  10.614  -0.020   4.939 -0.2129  0.2617  0.3609
   87PHE    HD2  849  10.507  -0.035   4.942 -0.0470 -1.2830 -0.5377
   87PHE    CE2  850  10.689  -0.098   5.023 -0.2116 -0.0984  0.0264
   87PHE    HE2  851  10.634  -0.172   5.080  0.3749 -1.0482 -0.6165
   87PHE      C  852  10.516   0.289   4.962 -0.3501  0.6026 -0.0954
   87PHE      O  853  10.479   0.221   5.058 -0.3508  0.0707 -0.4720
   88SER      N  854  10.593   0.398   4.981  0.4034  0.1164 -0.3110
   88SER     HN  855  10.639   0.436   4.901  1.9655 -1.9782 -0.4941
   88SER     CA  856  10.619   0.443   5.114 -0.1087 -0.0596 -0.1491
   88SER     HA  857  10.639   0.360   5.181  1.4101  0.0861 -0.3776
   88SER     CB  858  10.747   0.528   5.125  0.0962 -0.3087 -0.5868
   88SER    HB1  859  10.825   0.472   5.069 -2.3244 -2.6691 -1.8324
   88SER    HB2  860  10.779   0.532   5.232 -0.4940  1.2764 -0.4425
   88SER     OG  861  10.733   0.660   5.073 -0.3665 -0.0223  0.2438
   88SER    HG1  862  10.681   0.664   4.993 -1.3442 -0.6573  0.8336
   88SER      C  863  10.506   0.517   5.178 -0.0017  0.2718 -0.3410
   88SER      O  864  10.485   0.501   5.298  0.0943 -0.2406 -0.3868
   89ASP      N  865  10.421   0.588   5.102 -0.1549  0.1418 -0.2922
   89ASP     HN  866  10.435   0.594   5.003  2.2995 -3.3443 -0.3554
   89ASP     CA  867  10.305   0.653   5.152 -0.0400  0.0802  0.0551
   89ASP     HA  868  10.326   0.719   5.235 -0.6373  0.2034  0.1190
   89ASP     CB  869  10.246   0.727   5.031  0.0103 -0.4378 -0.2861
   89ASP    HB1  870  10.151   0.775   5.063  0.8269  0.6112  0.6442
   89ASP    HB2  871  10.223   0.658   4.947 -1.2810  0.7080 -0.9217
   89ASP     CG  872  10.328   0.844   4.978  0.0098 -0.6206 -0.6949
   89ASP    OD1  873  10.441   0.870   5.026 -0.3161 -0.0061 -0.2429
   89ASP    OD2  874  10.267   0.927   4.904 -0.2452  0.1415  0.3475
   89ASP      C  875  10.205   0.552   5.198  0.0252  0.0753  0.1876
   89ASP      O  876  10.142   0.573   5.301  0.3031  0.2364  0.3263
   90LEU      N  877  10.185   0.444   5.121  0.4921 -0.1392  0.3659
   90LEU     HN  878  10.224   0.444   5.029  0.1199 -4.1183 -0.0077
   90LEU     CA  879  10.108   0.325   5.141 -0.5093  0.3929 -0.2511
   90LEU     HA  880  10.004   0.349   5.155 -0.9288 -0.6639 -1.3306
   90LEU     CB  881  10.121   0.234   5.017 -0.2002 -0.3037  0.2826
   90LEU    HB1  882  10.226   0.201   5.000 -0.2249  0.0506 -0.5943
   90LEU    HB2  883  10.089   0.304   4.936  2.0527 -1.8301 -2.0841
   90LEU     CG  884  10.027   0.112   5.024  0.0557 -0.4970  0.3611
   90LEU     HG  885   9.950   0.142   5.098 -0.2147 -0.7200  0.1672
   90LEU    CD1  886   9.966   0.105   4.883  0.2083  0.0196  0.2678
   90LEU   HD11  887  10.040   0.127   4.803  0.4607 -1.0302  0.2085
   90LEU   HD12  888   9.872   0.162   4.866 -1.2860 -2.6390 -0.8848
   90LEU   HD13  889   9.933   0.001   4.862  2.0497 -0.6316  0.4509
   90LEU    CD2  890  10.086  -0.022   5.068  0.8904 -0.1538  0.3124
   90LEU   HD21  891  10.141  -0.004   5.163  2.5038 -1.3516 -0.3496
   90LEU   HD22  892  10.152  -0.069   4.992  1.7241 -0.2325  1.0557
   90LEU   HD23  893  10.003  -0.095   5.077 -1.6471  1.9882 -3.3689
   90LEU      C  894  10.144   0.251   5.265 -0.0147  0.4134 -0.3769
   90LEU      O  895  10.058   0.217   5.346  0.0577  0.0473 -0.4553
   91LEU      N  896  10.272   0.241   5.304 -0.1074 -0.0012 -0.1738
   91LEU     HN  897  10.344   0.262   5.238  0.4671  0.6573  0.6331
   91LEU     CA  898  10.315   0.194   5.432 -0.0065  0.2594 -0.1121
   91LEU     HA  899  10.260   0.105   5.457 -2.9296  1.7085 -0.9303
   91LEU     CB  900  10.462   0.150   5.435 -0.0256  0.1431 -0.7999
   91LEU    HB1  901  10.499   0.117   5.534 -0.2960 -0.2066 -0.8151
   91LEU    HB2  902  10.521   0.244   5.422  0.7568  0.0978  1.8872
   91LEU     CG  903  10.502   0.038   5.337 -0.0028 -0.4345 -0.1329
   91LEU     HG  904  10.467   0.070   5.237  0.5389 -1.0880 -0.5383
   91LEU    CD1  905  10.655   0.028   5.334  0.0255 -0.0170 -0.1208
   91LEU   HD11  906  10.711   0.124   5.324 -0.4931  0.8453  3.9249
   91LEU   HD12  907  10.690  -0.043   5.256  0.3114  0.3480 -0.3345
   91LEU   HD13  908  10.701  -0.015   5.425 -0.5452  0.5706  0.4485
   91LEU    CD2  909  10.431  -0.094   5.371 -0.0590 -0.1941  0.7027
   91LEU   HD21  910  10.456  -0.172   5.297 -0.5380  0.0016  0.3313
   91LEU   HD22  911  10.321  -0.090   5.354 -0.0383 -1.9197  0.0421
   91LEU   HD23  912  10.449  -0.134   5.473  1.9787  0.6838  0.7240
   91LEU      C  913  10.290   0.292   5.542  0.2939 -0.1724  0.3439
   91LEU      O  914  10.263   0.246   5.653  0.7860 -0.3319  0.4014
   92ILE      N  915  10.297   0.425   5.530  0.4072 -0.1775  0.3482
   92ILE     HN  916  10.336   0.462   5.445  1.5540 -3.7069 -0.8259
   92ILE     CA  917  10.256   0.524   5.625 -0.5093 -0.1573 -0.0546
   92ILE     HA  918  10.298   0.499   5.721 -1.4004 -0.8580  0.1645
   92ILE     CB  919  10.298   0.662   5.582 -0.4571 -0.0469  0.3541
   92ILE     HB  920  10.277   0.685   5.476 -2.8267  1.7339  1.1403
   92ILE    CG2  921  10.227   0.778   5.653  0.0051  0.2458  0.3430
   92ILE   HG21  922  10.228   0.766   5.763  2.3844 -1.5553  0.1932
   92ILE   HG22  923  10.123   0.777   5.614  0.0655 -0.1244  0.1863
   92ILE   HG23  924  10.277   0.872   5.619  2.3881 -1.3745 -0.8852
   92ILE    CG1  925  10.448   0.679   5.614 -0.3791 -0.5266  0.2521
   92ILE   HG11  926  10.483   0.780   5.584  0.8914 -1.3515 -1.1900
   92ILE   HG12  927  10.503   0.608   5.549 -0.5088  0.3944 -0.9029
   92ILE     CD  928  10.502   0.650   5.754 -0.1776  0.3762  0.3693
   92ILE    HD1  929  10.502   0.539   5.764 -0.9465  0.2409 -0.8965
   92ILE    HD2  930  10.441   0.710   5.825  0.7063  1.3668  0.3189
   92ILE    HD3  931  10.607   0.683   5.767  0.6446 -1.4553 -1.0759
   92ILE      C  932  10.109   0.520   5.649 -0.4789 -0.3053  0.1092
   92ILE      O  933  10.071   0.550   5.762 -0.5138  0.1590 -0.0206
   93PHE      N  934  10.025   0.487   5.549 -0.1516 -0.0776 -0.2459
   93PHE     HN  935  10.067   0.489   5.459  1.9299  1.0196  0.6642
   93PHE     CA  936   9.887   0.462   5.576 -0.1910  0.3412 -0.0460
   93PHE     HA  937   9.862   0.535   5.652  1.9694  1.7546 -0.6006
   93PHE     CB  938   9.797   0.494   5.455  0.3696 -0.0564 -0.5740
   93PHE    HB1  939   9.691   0.463   5.469  0.3667  0.0643 -0.3352
   93PHE    HB2  940   9.841   0.438   5.370  0.1756 -1.1184  0.0028
   93PHE     CG  941   9.802   0.642   5.441 -0.0250  0.0195  0.0225
   93PHE    CD1  942   9.773   0.728   5.544  0.2131 -0.0296  0.1312
   93PHE    HD1  943   9.747   0.691   5.642  1.0620  1.3926  0.9290
   93PHE    CE1  944   9.775   0.865   5.532 -0.2416 -0.0313  0.0254
   93PHE    HE1  945   9.757   0.928   5.618  0.5462 -0.2551  0.3666
   93PHE     CZ  946   9.809   0.914   5.408  0.5594  0.0798  0.2823
   93PHE     HZ  947   9.814   1.021   5.393 -0.4499 -0.0904 -1.5427
   93PHE    CD2  948   9.829   0.698   5.318  0.1684  0.0528  0.0803
   93PHE    HD2  949   9.850   0.626   5.241  0.6396 -0.9442  1.1048
   93PHE    CE2  950   9.832   0.834   5.299 -0.2733  0.0658  0.1114
   93PHE    HE2  951   9.859   0.882   5.206  0.1410  0.4398  0.4219
   93PHE      C  952   9.852   0.332   5.638  0.1225  0.3678  0.1861
   93PHE      O  953   9.754   0.324   5.713 -0.1356  0.1647 -0.1722
   94LEU      N  954   9.938   0.231   5.618 -0.1701  0.1144  0.1894
   94LEU     HN  955  10.022   0.259   5.571 -1.5805 -0.6147 -3.0218
   94LEU     CA  956   9.942   0.109   5.692  0.3704  0.1252  0.1837
   94LEU     HA  957   9.847   0.059   5.688 -1.0550  2.7407 -3.3132
   94LEU     CB  958  10.036   0.012   5.619  0.3959  0.2494  0.0524
   94LEU    HB1  959  10.136   0.062   5.614  0.2508  0.7464  1.5622
   94LEU    HB2  960  10.022   0.015   5.509  3.6496  0.0175 -0.4781
   94LEU     CG  961  10.072  -0.128   5.671 -0.1323 -0.0350 -0.3374
   94LEU     HG  962  10.111  -0.124   5.775  1.0048  1.6014 -0.7745
   94LEU    CD1  963   9.944  -0.212   5.654 -0.3741  0.2868 -0.1257
   94LEU   HD11  964   9.868  -0.165   5.720  1.5541 -1.6231  3.7692
   94LEU   HD12  965   9.964  -0.311   5.699 -1.1524  0.8521  1.5392
   94LEU   HD13  966   9.907  -0.223   5.550  0.0402 -2.0558 -0.0847
   94LEU    CD2  967  10.178  -0.190   5.579 -0.0206 -0.1238 -0.1490
   94LEU   HD21  968  10.149  -0.187   5.472  0.2776 -0.7339 -0.2543
   94LEU   HD22  969  10.188  -0.296   5.611 -0.4856 -0.8910 -2.3805
   94LEU   HD23  970  10.274  -0.137   5.601 -1.8513  3.3217  0.2723
   94LEU      C  971   9.967   0.122   5.839 -0.1367 -0.0640  0.2898
   94LEU      O  972   9.899   0.070   5.927 -0.6866  0.1050 -0.0284
   95CYS      N  973  10.059   0.214   5.874 -0.1757  0.1426 -0.1429
   95CYS     HN  974  10.116   0.264   5.809  0.8382  0.2204  0.7736
   95CYS     CA  975  10.097   0.239   6.009 -0.0151 -0.0605 -0.1499
   95CYS     HA  976  10.095   0.146   6.065  1.6251  0.1946  0.3785
   95CYS     CB  977  10.237   0.300   6.019 -0.0025 -0.0524 -0.3830
   95CYS    HB1  978  10.256   0.339   6.121 -4.7785  0.9336  0.3396
   95CYS    HB2  979  10.244   0.393   5.958 -0.8283  1.1079  1.1966
   95CYS     SG  980  10.365   0.178   5.977  0.1249 -0.1287  0.2130
   95CYS    HG1  981  10.346   0.176   5.846 -2.3179  2.5882  0.4257
   95CYS      C  982   9.998   0.329   6.075  0.0357 -0.0806 -0.0444
   95CYS      O  983   9.986   0.317   6.196  0.1758 -0.0568 -0.0290
   96MET      N  984   9.925   0.412   5.998 -0.0004 -0.0426  0.0313
   96MET     HN  985   9.936   0.403   5.899 -0.2496  1.4284 -0.1519
   96MET     CA  986   9.831   0.509   6.045  0.1513  0.1574 -0.0795
   96MET     HA  987   9.890   0.572   6.110  0.2833  0.7578 -0.7622
   96MET     CB  988   9.780   0.603   5.934 -0.2423  0.0434  0.0033
   96MET    HB1  989   9.728   0.546   5.855  1.5313 -1.2134 -0.3118
   96MET    HB2  990   9.874   0.624   5.878 -0.8843 -3.3631 -2.6711
   96MET     CG  991   9.717   0.737   5.973  0.3685  0.2104  0.4325
   96MET    HG1  992   9.720   0.799   5.880  0.7088  0.7836  0.8191
   96MET    HG2  993   9.783   0.785   6.048  2.6262  0.0419 -1.3130
   96MET     SD  994   9.542   0.718   6.017  0.1465  0.4364 -0.3272
   96MET     CE  995   9.524   0.898   6.002 -0.3702  0.3429 -0.8349
   96MET    HE1  996   9.418   0.930   6.017 -0.3394  0.4987 -0.9556
   96MET    HE2  997   9.557   0.948   5.909  0.9361  1.2552  0.0779
   96MET    HE3  998   9.582   0.940   6.087  0.3942  0.1457 -1.2568
   96MET      C  999   9.738   0.461   6.151  0.2223  0.0466 -0.0677
   96MET      O 1000   9.738   0.534   6.249  0.3915  0.1320 -0.1320
   97PRO      N 1001   9.654   0.362   6.150  0.4248 -0.1302  0.2386
   97PRO     CD 1002   9.630   0.281   6.031  0.3626 -0.6795  0.6176
   97PRO    HD1 1003   9.712   0.208   6.043  2.3542  1.5189  1.0117
   97PRO    HD2 1004   9.639   0.338   5.936  0.3231 -0.5307  0.7013
   97PRO     CA 1005   9.568   0.324   6.259 -0.2699  0.3587 -0.1312
   97PRO     HA 1006   9.502   0.409   6.270  0.3246  0.9979 -1.2868
   97PRO     CB 1007   9.496   0.198   6.211 -0.1712  0.1388  0.3000
   97PRO    HB1 1008   9.397   0.188   6.260  0.2217 -1.1806  0.8814
   97PRO    HB2 1009   9.554   0.106   6.237 -1.5278 -0.1994  2.4378
   97PRO     CG 1010   9.493   0.217   6.059 -0.0145 -0.0422  0.2741
   97PRO    HG1 1011   9.490   0.114   6.017  1.1308 -0.2657  0.7086
   97PRO    HG2 1012   9.402   0.275   6.033  0.6349  0.7467 -0.2916
   97PRO      C 1013   9.628   0.302   6.393 -0.4329 -0.3548 -0.1733
   97PRO      O 1014   9.570   0.341   6.494 -0.0721 -0.0808 -0.0682
   98LEU      N 1015   9.749   0.242   6.400 -0.3103 -0.0683  0.2267
   98LEU     HN 1016   9.801   0.236   6.315  0.3311  0.6361  0.5691
   98LEU     CA 1017   9.826   0.220   6.518  0.0150  0.0227  0.0321
   98LEU     HA 1018   9.765   0.179   6.597  1.7128  2.2506  2.6582
   98LEU     CB 1019   9.944   0.127   6.485  0.0032  0.0629 -0.1276
   98LEU    HB1 1020  10.001   0.111   6.579  0.2916  0.1455 -0.2885
   98LEU    HB2 1021  10.005   0.176   6.407 -0.4062 -2.5728 -2.2569
   98LEU     CG 1022   9.911  -0.016   6.438  0.1141  0.1740 -0.5403
   98LEU     HG 1023   9.843  -0.009   6.351  0.5649  0.6295 -0.8655
   98LEU    CD1 1024  10.041  -0.091   6.403  0.1045 -0.0794 -0.0402
   98LEU   HD11 1025  10.034  -0.200   6.383 -1.0916  0.1270 -0.8332
   98LEU   HD12 1026  10.115  -0.072   6.483 -1.0119 -0.4864  1.1335
   98LEU   HD13 1027  10.083  -0.053   6.308 -0.1194 -0.6096 -0.3584
   98LEU    CD2 1028   9.832  -0.095   6.543 -0.3303  0.8255 -0.3829
   98LEU   HD21 1029   9.807  -0.198   6.508 -1.1637  0.9479 -0.1768
   98LEU   HD22 1030   9.737  -0.041   6.565 -0.3123  0.5066  0.5096
   98LEU   HD23 1031   9.882  -0.096   6.642 -3.0975 -0.7157  1.1522
   98LEU      C 1032   9.871   0.350   6.574  0.6208 -0.2817  0.2619
   98LEU      O 1033   9.868   0.368   6.696  0.0475  0.1350  0.1880
   99ASP      N 1034   9.909   0.449   6.491 -0.0284 -0.0644  0.2180
   99ASP     HN 1035   9.902   0.446   6.392 -0.4202 -1.9531  0.2686
   99ASP     CA 1036   9.946   0.578   6.541 -0.3296  0.3941 -0.7202
   99ASP     HA 1037   9.990   0.560   6.638  1.3089 -0.8916 -1.6663
   99ASP     CB 1038  10.036   0.663   6.451 -0.0068  0.3241 -0.4634
   99ASP    HB1 1039   9.984   0.744   6.396 -1.0416 -0.8845 -1.3167
   99ASP    HB2 1040  10.081   0.605   6.367  0.3219  0.2867 -0.2656
   99ASP     CG 1041  10.149   0.717   6.537 -0.0094 -0.8568  0.3005
   99ASP    OD1 1042  10.141   0.728   6.663 -0.2798  0.4732  0.1833
   99ASP    OD2 1043  10.256   0.739   6.474 -0.0517 -0.7064  0.2803
   99ASP      C 1044   9.826   0.658   6.578 -0.3026 -0.1151  0.5181
   99ASP      O 1045   9.825   0.747   6.664  0.2214  0.1399  0.2635
  100LEU      N 1046   9.714   0.637   6.507  0.1393 -0.4135 -0.0986
  100LEU     HN 1047   9.723   0.586   6.422 -0.8187 -2.0680  0.7472
  100LEU     CA 1048   9.592   0.710   6.522  0.3319 -0.1990  0.4463
  100LEU     HA 1049   9.603   0.817   6.526 -2.3064  0.1324  1.9650
  100LEU     CB 1050   9.485   0.665   6.421 -0.4346 -0.0249  1.1698
  100LEU    HB1 1051   9.467   0.556   6.427  2.2163 -0.7070 -1.2554
  100LEU    HB2 1052   9.533   0.681   6.323 -0.5263 -1.5422  0.8548
  100LEU     CG 1053   9.344   0.727   6.414 -0.4008 -0.0468  0.1655
  100LEU     HG 1054   9.296   0.710   6.513 -0.2774 -0.8151  0.0939
  100LEU    CD1 1055   9.355   0.877   6.382  0.7962 -0.1901 -0.1327
  100LEU   HD11 1056   9.257   0.929   6.390  1.1237  0.5554 -0.7772
  100LEU   HD12 1057   9.394   0.882   6.278  0.3708 -1.0608 -0.3405
  100LEU   HD13 1058   9.423   0.931   6.452  0.3214 -0.6147  0.6719
  100LEU    CD2 1059   9.263   0.657   6.304 -0.3325 -0.3503  0.3096
  100LEU   HD21 1060   9.168   0.713   6.297  0.1799  0.7489  1.6197
  100LEU   HD22 1061   9.240   0.550   6.327  0.5792 -0.2211  2.0152
  100LEU   HD23 1062   9.327   0.657   6.213  0.2305  0.9263  0.6879
  100LEU      C 1063   9.532   0.687   6.657 -0.1445 -0.2203  0.2339
  100LEU      O 1064   9.484   0.780   6.721 -0.3796 -0.6394  0.6799
  101VAL      N 1065   9.543   0.563   6.709  0.2206 -0.2815  0.0094
  101VAL     HN 1066   9.557   0.484   6.649  3.4124  1.2085 -1.4723
  101VAL     CA 1067   9.506   0.537   6.844 -0.2797 -0.1643 -0.1028
  101VAL     HA 1068   9.409   0.583   6.850  0.1404  1.1115 -2.0413
  101VAL     CB 1069   9.493   0.392   6.881 -0.2662 -0.0458  0.3802
  101VAL     HB 1070   9.489   0.396   6.992 -2.5817  2.7129  0.3264
  101VAL    CG1 1071   9.358   0.336   6.833  0.0958 -0.4991 -0.1257
  101VAL   HG11 1072   9.335   0.230   6.858 -2.4716 -0.2163 -0.9228
  101VAL   HG12 1073   9.361   0.340   6.722 -1.7991  0.8214 -0.1954
  101VAL   HG13 1074   9.274   0.405   6.859  0.4984  0.6165 -1.6244
  101VAL    CG2 1075   9.605   0.296   6.840  0.3461  0.5856  0.5511
  101VAL   HG21 1076   9.632   0.296   6.732 -2.4218 -2.9380 -0.3646
  101VAL   HG22 1077   9.571   0.192   6.864  0.8760  0.4814  0.8655
  101VAL   HG23 1078   9.705   0.309   6.886  1.8146 -0.3899 -2.1330
  101VAL      C 1079   9.582   0.619   6.943  0.0838 -0.2467 -0.3106
  101VAL      O 1080   9.527   0.668   7.042 -0.3257 -0.5189 -0.4004
  102ARG      N 1081   9.713   0.635   6.916  0.0883  0.3436  0.0462
  102ARG     HN 1082   9.763   0.608   6.835  1.6581  1.8341  0.4576
  102ARG     CA 1083   9.799   0.711   7.002  0.2030  0.0754  0.1703
  102ARG     HA 1084   9.775   0.687   7.104 -0.2184  0.1104  0.0814
  102ARG     CB 1085   9.942   0.661   6.976 -0.0019 -0.3443 -0.1592
  102ARG    HB1 1086   9.998   0.718   7.053  0.8230 -2.1176  0.5970
  102ARG    HB2 1087   9.970   0.692   6.873  0.5904 -2.2308 -0.6059
  102ARG     CG 1088   9.975   0.513   6.997  0.3571 -0.2089  0.2227
  102ARG    HG1 1089   9.926   0.449   6.922  0.8647 -4.5739  3.2502
  102ARG    HG2 1090   9.925   0.487   7.093 -0.0681 -1.9193 -0.4494
  102ARG     CD 1091  10.123   0.473   6.992  0.3665 -0.1897  0.3247
  102ARG    HD1 1092  10.120   0.364   6.968  1.5574  0.0146 -0.8933
  102ARG    HD2 1093  10.179   0.489   7.086  1.5284 -0.3046 -0.3255
  102ARG     NE 1094  10.196   0.539   6.880  0.5117  1.0902  1.1604
  102ARG     HE 1095  10.143   0.593   6.815 -2.1751 -0.0136  2.2860
  102ARG     CZ 1096  10.329   0.541   6.850  0.2292  0.1072 -0.2625
  102ARG    NH1 1097  10.427   0.487   6.929 -0.2946  0.1153  0.4046
  102ARG   HH11 1098  10.406   0.429   7.008 -1.3841  0.1864  0.1878
  102ARG   HH12 1099  10.517   0.488   6.886 -0.1691  1.7517  0.6560
  102ARG    NH2 1100  10.372   0.609   6.740  0.6821  0.4576  0.1276
  102ARG   HH21 1101  10.469   0.628   6.725  0.1221  1.6323 -2.4857
  102ARG   HH22 1102  10.299   0.660   6.693  0.1309  1.9326  2.4078
  102ARG      C 1103   9.782   0.859   7.004  0.2061  0.0852 -0.3779
  102ARG      O 1104   9.781   0.927   7.107  0.3010 -0.1049 -0.2511
  103LEU      N 1105   9.754   0.912   6.884  0.1943 -0.2297 -0.5153
  103LEU     HN 1106   9.763   0.867   6.795 -0.0270  1.7398 -1.6009
  103LEU     CA 1107   9.704   1.045   6.864 -0.1305 -0.2487  0.1794
  103LEU     HA 1108   9.773   1.114   6.911  0.2779  1.6979 -3.0420
  103LEU     CB 1109   9.712   1.079   6.715  0.3506  0.3819  0.3421
  103LEU    HB1 1110   9.683   0.992   6.651  1.9020 -0.7553  1.1184
  103LEU    HB2 1111   9.819   1.080   6.685  0.3773  2.0549  0.4123
  103LEU     CG 1112   9.654   1.209   6.657 -0.4915 -0.0148  0.2711
  103LEU     HG 1113   9.545   1.215   6.680  0.0136  0.4142  2.9914
  103LEU    CD1 1114   9.719   1.335   6.717  0.3577 -0.1070 -0.4438
  103LEU   HD11 1115   9.829   1.349   6.707  0.5844 -1.5313 -0.1252
  103LEU   HD12 1116   9.691   1.346   6.824  1.3358  0.0015 -0.1849
  103LEU   HD13 1117   9.672   1.425   6.671  1.1296  1.1866  1.1877
  103LEU    CD2 1118   9.666   1.204   6.504  0.4186  0.3023  0.3260
  103LEU   HD21 1119   9.596   1.279   6.461  1.3148  1.6646  1.1595
  103LEU   HD22 1120   9.632   1.107   6.463 -1.0648  0.7078  0.5184
  103LEU   HD23 1121   9.767   1.229   6.465 -0.1340 -0.7827 -1.9629
  103LEU      C 1122   9.579   1.083   6.936  0.0075 -0.3116  0.4539
  103LEU      O 1123   9.575   1.186   7.003  0.1815 -0.3548  0.5337
  104TRP      N 1124   9.479   0.994   6.949 -0.0033 -0.3321  0.2190
  104TRP     HN 1125   9.480   0.905   6.905 -0.7961 -0.7399  0.9957
  104TRP     CA 1126   9.363   1.019   7.030 -0.2689 -0.2797 -0.1719
  104TRP     HA 1127   9.329   1.121   7.021 -0.8699 -0.2661  1.8074
  104TRP     CB 1128   9.260   0.923   6.966 -0.2303 -0.2861 -0.2250
  104TRP    HB1 1129   9.301   0.820   6.956  0.7668  0.1186 -0.4660
  104TRP    HB2 1130   9.255   0.944   6.857 -1.3070 -0.0432 -0.1382
  104TRP     CG 1131   9.125   0.925   7.029  0.0491 -0.4148  0.3899
  104TRP    CD1 1132   9.070   0.815   7.088  0.1799 -0.4465  0.4544
  104TRP    HD1 1133   9.118   0.719   7.097  2.6340  0.8988  3.0423
  104TRP    NE1 1134   8.951   0.852   7.145  0.0005  0.0934 -0.2546
  104TRP    HE1 1135   8.905   0.791   7.206  0.1685  0.2967  0.0776
  104TRP    CE2 1136   8.923   0.983   7.117  0.1171  0.1295 -0.2015
  104TRP    CD2 1137   9.030   1.031   7.042  0.4360 -0.0343  0.1490
  104TRP    CE3 1138   9.022   1.158   6.996  1.0761  0.1644  0.5617
  104TRP    HE3 1139   9.111   1.195   6.947  1.1170  0.2619  0.7093
  104TRP    CZ3 1140   8.920   1.242   7.036  0.0285 -0.6613 -0.3032
  104TRP    HZ3 1141   8.910   1.334   6.981  2.1628 -0.4141 -0.3423
  104TRP    CZ2 1142   8.816   1.060   7.148 -0.0402 -0.3223  0.3828
  104TRP    HZ2 1143   8.736   1.019   7.208 -0.9196  2.6701  1.4517
  104TRP    CH2 1144   8.817   1.193   7.114  0.0762 -0.4480 -0.1067
  104TRP    HH2 1145   8.731   1.255   7.133  0.3868  0.3677 -1.2147
  104TRP      C 1146   9.382   0.984   7.173 -0.3662  0.2712 -0.0217
  104TRP      O 1147   9.291   1.006   7.253 -0.1074  0.1143  0.3192
  105GLN      N 1148   9.504   0.944   7.213 -0.5661 -0.5757 -0.2249
  105GLN     HN 1149   9.572   0.935   7.140 -0.2361  1.1643 -0.1815
  105GLN     CA 1150   9.546   0.934   7.349  0.3515 -0.2758 -0.4742
  105GLN     HA 1151   9.652   0.912   7.352  0.3449 -0.2831  1.2545
  105GLN     CB 1152   9.523   1.058   7.437  0.3998 -0.6533  0.0825
  105GLN    HB1 1153   9.554   1.041   7.542  2.1314  0.1687 -0.2551
  105GLN    HB2 1154   9.414   1.080   7.446  0.3606 -1.5240  2.2743
  105GLN     CG 1155   9.579   1.189   7.379  0.1744 -0.4599  0.3008
  105GLN    HG1 1156   9.554   1.274   7.446 -0.0408  0.9608 -1.5170
  105GLN    HG2 1157   9.521   1.205   7.286 -0.8236 -2.5937  0.4803
  105GLN     CD 1158   9.731   1.184   7.372  0.1884 -0.7509  0.7199
  105GLN    OE1 1159   9.806   1.188   7.469  0.7898  0.6748  0.2327
  105GLN    NE2 1160   9.773   1.189   7.243  0.0234 -1.0160  0.6547
  105GLN   HE21 1161   9.870   1.175   7.220  0.4514  1.2227  0.9096
  105GLN   HE22 1162   9.710   1.195   7.165  0.0026 -0.9695  0.6759
  105GLN      C 1163   9.494   0.814   7.421 -0.2189  0.1165 -0.2286
  105GLN      O 1164   9.471   0.823   7.542  0.8810 -0.5674  0.0402
  106TYR      N 1165   9.479   0.704   7.345 -0.2255 -0.1479  0.1536
  106TYR     HN 1166   9.487   0.707   7.246  2.8226 -0.0762  0.2920
  106TYR     CA 1167   9.449   0.573   7.395  0.1115 -0.1353  0.3976
  106TYR     HA 1168   9.396   0.578   7.489  0.3644  1.2011  0.4924
  106TYR     CB 1169   9.368   0.491   7.292 -0.8035  1.0088  0.1856
  106TYR    HB1 1170   9.445   0.469   7.215  0.8427  0.4575  1.9037
  106TYR    HB2 1171   9.292   0.554   7.241 -2.8385 -0.3834  1.4067
  106TYR     CG 1172   9.319   0.359   7.340  0.2177  0.3617 -0.5002
  106TYR    CD1 1173   9.246   0.355   7.457 -0.6794 -0.5049 -1.0758
  106TYR    HD1 1174   9.217   0.446   7.507 -2.8628 -1.7361  0.0380
  106TYR    CE1 1175   9.190   0.237   7.499 -0.5097 -0.1874  0.0735
  106TYR    HE1 1176   9.124   0.237   7.584 -0.2448 -1.7593  0.3063
  106TYR     CZ 1177   9.213   0.124   7.424  0.0798 -0.2790  0.3904
  106TYR     OH 1178   9.143   0.013   7.476 -0.5980  0.1802  0.4657
  106TYR     HH 1179   9.094   0.030   7.557 -0.7544 -1.0986  0.6641
  106TYR    CD2 1180   9.343   0.242   7.272  0.1448 -0.0690  0.2053
  106TYR    HD2 1181   9.408   0.238   7.186  1.0812 -0.0466  0.8906
  106TYR    CE2 1182   9.291   0.121   7.311 -0.3792  0.1044  0.0584
  106TYR    HE2 1183   9.304   0.029   7.256 -1.1053 -0.1725  0.3405
  106TYR      C 1184   9.577   0.503   7.422 -0.1929 -0.9175 -0.1513
  106TYR      O 1185   9.665   0.492   7.335 -0.2464  0.7058 -0.4412
  107ARG      N 1186   9.610   0.474   7.549 -0.3303 -0.3094  0.0251
  107ARG     HN 1187   9.542   0.496   7.618  0.8807 -1.5418  1.6873
  107ARG     CA 1188   9.727   0.413   7.604 -0.1457  0.3460  0.3698
  107ARG     HA 1189   9.814   0.467   7.569 -0.2012  1.2094  1.5148
  107ARG     CB 1190   9.740   0.430   7.756 -0.0657  0.3394  0.3641
  107ARG    HB1 1191   9.835   0.390   7.798 -1.2816 -1.0094  1.9380
  107ARG    HB2 1192   9.661   0.382   7.816 -0.1451 -2.1209 -1.5573
  107ARG     CG 1193   9.756   0.580   7.786 -0.3189  0.5254 -0.4117
  107ARG    HG1 1194   9.654   0.621   7.772 -0.4810  1.9987  3.7638
  107ARG    HG2 1195   9.827   0.628   7.715  0.5091 -1.3825 -0.9516
  107ARG     CD 1196   9.787   0.609   7.932  0.0118  0.1187 -0.3996
  107ARG    HD1 1197   9.717   0.562   8.005 -1.3582  0.6511 -1.3451
  107ARG    HD2 1198   9.785   0.720   7.937  2.2928  0.2172 -0.2216
  107ARG     NE 1199   9.928   0.565   7.957  0.0579  0.3581 -0.2300
  107ARG     HE 1200   9.993   0.559   7.881  0.5194 -0.2920  0.2106
  107ARG     CZ 1201   9.973   0.540   8.083  0.0499  0.0441 -0.2900
  107ARG    NH1 1202   9.902   0.548   8.199 -0.0775  0.1712 -0.3768
  107ARG   HH11 1203   9.804   0.569   8.202  0.4054  2.7363 -0.6716
  107ARG   HH12 1204   9.936   0.490   8.273  2.1899 -0.6226 -1.9342
  107ARG    NH2 1205  10.104   0.503   8.093  0.1697  0.4688 -0.2827
  107ARG   HH21 1206  10.153   0.501   8.006 -0.9840  0.4535 -0.9558
  107ARG   HH22 1207  10.145   0.492   8.183  2.1301 -1.2452 -1.3037
  107ARG      C 1208   9.750   0.272   7.560 -0.0040  0.5242 -0.1430
  107ARG      O 1209   9.864   0.249   7.520 -0.1860 -0.0776 -0.3252
  108PRO      N 1210   9.662   0.177   7.553  0.5580 -0.0159  0.0647
  108PRO     CD 1211   9.535   0.188   7.623 -0.0721 -0.5394 -0.9599
  108PRO    HD1 1212   9.467   0.245   7.556 -1.5559 -1.7032 -0.5023
  108PRO    HD2 1213   9.544   0.239   7.722 -0.6573  0.0425 -1.2014
  108PRO     CA 1214   9.700   0.040   7.529 -0.2134 -0.2170 -0.0325
  108PRO     HA 1215   9.759   0.006   7.613 -0.5633 -0.1664  0.2374
  108PRO     CB 1216   9.569  -0.036   7.548  0.0223 -0.5511  0.2615
  108PRO    HB1 1217   9.592  -0.140   7.580  2.5881  0.2985  1.4467
  108PRO    HB2 1218   9.516  -0.029   7.451  1.6129  0.0695 -0.6010
  108PRO     CG 1219   9.496   0.044   7.657 -0.6753 -0.2505 -0.4140
  108PRO    HG1 1220   9.388   0.018   7.657 -0.7750  0.1566 -0.5804
  108PRO    HG2 1221   9.541   0.012   7.754  1.4483 -1.4302 -1.7208
  108PRO      C 1222   9.771  -0.009   7.408 -0.0186  0.0801 -0.0399
  108PRO      O 1223   9.727   0.023   7.298  0.5744 -0.2061 -0.3682
  109TRP      N 1224   9.875  -0.092   7.428  0.1322  0.3053  0.1238
  109TRP     HN 1225   9.913  -0.104   7.519  1.2798  0.9343 -0.2541
  109TRP     CA 1226   9.937  -0.165   7.322 -0.0213 -0.0948  0.3070
  109TRP     HA 1227   9.883  -0.149   7.230 -1.0551 -1.1263  0.7130
  109TRP     CB 1228  10.088  -0.134   7.311  0.0327 -0.2854  0.4992
  109TRP    HB1 1229  10.148  -0.133   7.404 -0.3773 -0.2452  0.7671
  109TRP    HB2 1230  10.101  -0.034   7.264  1.4336 -0.1298  1.1927
  109TRP     CG 1231  10.153  -0.215   7.205 -0.0583  0.0983  0.1462
  109TRP    CD1 1232  10.218  -0.336   7.209  0.0435  0.1339 -0.3365
  109TRP    HD1 1233  10.216  -0.393   7.301  0.5874 -0.5745 -0.7593
  109TRP    NE1 1234  10.240  -0.373   7.079  0.1519 -0.2860 -0.2001
  109TRP    HE1 1235  10.303  -0.443   7.054  1.2257  0.8366 -0.8131
  109TRP    CE2 1236  10.201  -0.276   6.991  0.3006 -0.0291  0.0133
  109TRP    CD2 1237  10.142  -0.177   7.068 -0.4752 -0.4906  0.0146
  109TRP    CE3 1238  10.099  -0.068   6.999  0.0096 -0.2171  0.1406
  109TRP    HE3 1239  10.063   0.027   7.037  2.7102  0.9816 -0.0806
  109TRP    CZ3 1240  10.101  -0.066   6.862  0.0950 -0.1674  0.1426
  109TRP    HZ3 1241  10.056   0.014   6.804  2.2162  1.9260  1.1941
  109TRP    CZ2 1242  10.210  -0.276   6.855  0.0989  0.3002 -0.0013
  109TRP    HZ2 1243  10.240  -0.366   6.803 -0.9973  0.3053 -0.6728
  109TRP    CH2 1244  10.157  -0.168   6.788  0.0483  0.1068 -0.2764
  109TRP    HH2 1245  10.152  -0.164   6.680 -0.3732 -2.7879 -0.4463
  109TRP      C 1246   9.909  -0.310   7.343  0.2126 -0.1492  0.2506
  109TRP      O 1247   9.924  -0.366   7.451 -0.3125 -0.2118  0.2894
  110ASN      N 1248   9.853  -0.378   7.241 -0.2897 -0.2693  0.6043
  110ASN     HN 1249   9.844  -0.335   7.151 -0.1327 -3.0814 -0.8477
  110ASN     CA 1250   9.789  -0.505   7.256 -0.4709 -0.2049  0.3693
  110ASN     HA 1251   9.783  -0.545   7.356 -2.5053  0.4055  0.5451
  110ASN     CB 1252   9.643  -0.494   7.209 -0.2173 -0.2979 -0.4514
  110ASN    HB1 1253   9.577  -0.583   7.210 -1.0966  0.3383  0.8227
  110ASN    HB2 1254   9.627  -0.450   7.107 -3.7471  2.0650  0.8986
  110ASN     CG 1255   9.568  -0.404   7.306  0.5818  0.0939 -0.1883
  110ASN    OD1 1256   9.617  -0.373   7.414  0.1733  0.4473 -0.0992
  110ASN    ND2 1257   9.443  -0.362   7.273  0.5742  0.1432 -0.0979
  110ASN   HD21 1258   9.395  -0.308   7.343  0.7744 -0.3979  0.4683
  110ASN   HD22 1259   9.395  -0.395   7.191 -1.8293  0.9234  0.8867
  110ASN      C 1260   9.864  -0.609   7.180 -0.3620  0.1641 -0.0342
  110ASN      O 1261   9.836  -0.729   7.176 -0.1304  0.1094 -0.0197
  111PHE      N 1262   9.972  -0.566   7.112 -0.7014  0.4904 -0.3721
  111PHE     HN 1263  10.007  -0.473   7.122 -2.8653  1.2972  0.3793
  111PHE     CA 1264  10.019  -0.645   7.003 -0.2692 -0.2416  0.3404
  111PHE     HA 1265   9.958  -0.734   6.998 -1.2315  0.3432  1.2175
  111PHE     CB 1266   9.991  -0.570   6.873 -0.4305 -1.2666 -0.2278
  111PHE    HB1 1267  10.025  -0.622   6.781 -3.3783 -0.6675 -1.7784
  111PHE    HB2 1268  10.049  -0.475   6.876 -1.8599 -0.3335 -1.0699
  111PHE     CG 1269   9.850  -0.541   6.834 -0.3644  0.0011  0.4153
  111PHE    CD1 1270   9.751  -0.637   6.842 -0.1402 -0.2358  0.3499
  111PHE    HD1 1271   9.790  -0.735   6.865  0.7851  0.1383  0.4237
  111PHE    CE1 1272   9.620  -0.604   6.818  0.0438  0.3895  0.1778
  111PHE    HE1 1273   9.547  -0.681   6.838  0.3390 -0.2901 -1.1867
  111PHE     CZ 1274   9.586  -0.479   6.771  0.1340  0.3245 -0.0632
  111PHE     HZ 1275   9.485  -0.463   6.737 -0.9936 -1.5143  2.1499
  111PHE    CD2 1276   9.817  -0.418   6.783 -0.0326 -0.0157  0.1552
  111PHE    HD2 1277   9.893  -0.343   6.767  1.6661 -1.2151  2.1251
  111PHE    CE2 1278   9.687  -0.387   6.751  0.1068  0.3537 -0.0637
  111PHE    HE2 1279   9.662  -0.292   6.708 -1.1932 -0.7376 -1.8917
  111PHE      C 1280  10.161  -0.689   6.997 -0.2420 -0.0719 -0.3133
  111PHE      O 1281  10.224  -0.706   6.893  0.0425  0.0215 -0.1603
  112GLY      N 1282  10.217  -0.711   7.118 -0.2186 -0.0636 -0.3233
  112GLY     HN 1283  10.164  -0.693   7.200  0.0732 -0.7086  0.0140
  112GLY     CA 1284  10.354  -0.745   7.139 -0.2135  0.1843  0.0544
  112GLY    HA1 1285  10.368  -0.838   7.086  1.5105 -0.5976  1.7446
  112GLY    HA2 1286  10.358  -0.761   7.246 -2.5868  0.1000  0.1770
  112GLY      C 1287  10.467  -0.655   7.100 -0.2461  0.0706 -0.3095
  112GLY      O 1288  10.449  -0.553   7.033 -0.2901  0.1024 -0.2486
  113ASP      N 1289  10.584  -0.703   7.144  0.1836  0.6320 -0.8287
  113ASP     HN 1290  10.589  -0.779   7.208  2.3697 -1.2684 -3.0268
  113ASP     CA 1291  10.714  -0.643   7.140  0.2673  0.5043 -0.1316
  113ASP     HA 1292  10.707  -0.543   7.183 -0.9187  1.0139 -1.4247
  113ASP     CB 1293  10.806  -0.733   7.223 -0.4891 -0.3572 -0.2039
  113ASP    HB1 1294  10.907  -0.686   7.217 -1.8909  2.7936 -1.1054
  113ASP    HB2 1295  10.822  -0.831   7.173 -2.4357 -1.6263  1.5171
  113ASP     CG 1296  10.757  -0.759   7.365  0.3737  0.0653  0.1864
  113ASP    OD1 1297  10.641  -0.804   7.386  0.3618 -0.1730 -0.3420
  113ASP    OD2 1298  10.826  -0.721   7.463 -0.3583  0.5925  0.5042
  113ASP      C 1299  10.760  -0.629   6.999  0.1523  0.0341 -0.2147
  113ASP      O 1300  10.821  -0.528   6.966 -0.2838  0.4124  0.1416
  114LEU      N 1301  10.749  -0.729   6.909  0.0959 -0.1642  0.0102
  114LEU     HN 1302  10.713  -0.817   6.939  2.5413 -1.1343  0.2796
  114LEU     CA 1303  10.800  -0.725   6.776  0.5233 -0.2740  0.1697
  114LEU     HA 1304  10.904  -0.696   6.780  0.2432  0.6722  1.2831
  114LEU     CB 1305  10.794  -0.868   6.720  0.2066 -0.2005  0.0134
  114LEU    HB1 1306  10.691  -0.908   6.709  1.1489 -1.8919 -4.9418
  114LEU    HB2 1307  10.844  -0.929   6.799  2.5490 -0.3271 -1.4857
  114LEU     CG 1308  10.865  -0.886   6.585  0.1238 -0.0004 -0.0569
  114LEU     HG 1309  10.799  -0.837   6.510 -1.0310  0.4682  1.2040
  114LEU    CD1 1310  10.998  -0.811   6.575  0.1289 -0.0085 -0.0505
  114LEU   HD11 1311  11.033  -0.831   6.471  0.9840  0.8680  0.0457
  114LEU   HD12 1312  11.083  -0.833   6.644  1.3332  0.4503 -1.3290
  114LEU   HD13 1313  10.979  -0.701   6.580  3.1772  0.6100 -0.0945
  114LEU    CD2 1314  10.889  -1.034   6.552  0.0800  0.0941 -0.5120
  114LEU   HD21 1315  10.803  -1.094   6.589 -0.1356  0.2722 -0.7247
  114LEU   HD22 1316  10.975  -1.063   6.616  0.5089  3.1769  0.4329
  114LEU   HD23 1317  10.901  -1.058   6.444  2.4332  1.0732 -0.5270
  114LEU      C 1318  10.727  -0.630   6.687  0.1333 -0.9719 -0.2648
  114LEU      O 1319  10.787  -0.548   6.618 -0.0960 -0.2398  0.4012
  115LEU      N 1320  10.593  -0.634   6.690  0.1033  0.1038  0.0328
  115LEU     HN 1321  10.548  -0.700   6.750  1.2303  0.2328  1.0567
  115LEU     CA 1322  10.509  -0.548   6.612 -0.0052 -0.0264  0.0052
  115LEU     HA 1323  10.554  -0.562   6.515  1.1801 -0.8477  0.6551
  115LEU     CB 1324  10.358  -0.574   6.613 -0.0182  0.0493  0.0883
  115LEU    HB1 1325  10.319  -0.552   6.715  0.9172  0.4220  0.3694
  115LEU    HB2 1326  10.338  -0.682   6.596 -0.0081  0.0255  0.2283
  115LEU     CG 1327  10.283  -0.506   6.497 -0.0797  0.2295  0.2334
  115LEU     HG 1328  10.295  -0.396   6.489  3.4008 -0.1328 -1.4544
  115LEU    CD1 1329  10.337  -0.554   6.361 -0.4569  0.4284  0.0141
  115LEU   HD11 1330  10.437  -0.515   6.333 -0.4283 -1.5522 -3.1610
  115LEU   HD12 1331  10.270  -0.528   6.276 -1.5188 -1.2928  0.2858
  115LEU   HD13 1332  10.348  -0.664   6.371 -0.7694  0.1559 -2.0755
  115LEU    CD2 1333  10.132  -0.534   6.502 -0.1037  0.3016 -0.0348
  115LEU   HD21 1334  10.111  -0.633   6.549 -1.1425 -0.6330 -2.3116
  115LEU   HD22 1335  10.088  -0.512   6.403 -0.5426 -1.2260 -0.2144
  115LEU   HD23 1336  10.091  -0.455   6.569 -1.0104 -1.6008  1.7703
  115LEU      C 1337  10.534  -0.405   6.648 -0.2755  0.0252 -0.0080
  115LEU      O 1338  10.539  -0.314   6.566  0.1920 -0.0655 -0.0894
  116CYS      N 1339  10.553  -0.375   6.778  0.0559  0.2216 -0.0991
  116CYS     HN 1340  10.546  -0.448   6.845  1.2104 -0.4269 -0.6663
  116CYS     CA 1341  10.586  -0.244   6.824  0.1739  0.1844 -0.0769
  116CYS     HA 1342  10.495  -0.187   6.809 -0.8210 -1.4163 -0.3940
  116CYS     CB 1343  10.604  -0.253   6.977  0.0823  0.1513 -0.0679
  116CYS    HB1 1344  10.686  -0.325   7.001  2.4805  2.8310  0.3860
  116CYS    HB2 1345  10.514  -0.296   7.026 -0.2770  1.3108  0.3145
  116CYS     SG 1346  10.641  -0.097   7.062  0.1016  0.0205  0.1666
  116CYS      C 1347  10.707  -0.186   6.760  0.5587 -0.0032  0.4675
  116CYS      O 1348  10.716  -0.073   6.711 -0.1575 -0.0749  0.1559
  117LYS      N 1349  10.812  -0.270   6.751  0.1006 -0.5428  0.0639
  117LYS     HN 1350  10.798  -0.353   6.803 -1.6107 -0.4231 -0.1317
  117LYS     CA 1351  10.943  -0.242   6.700  0.1265 -0.1173  0.3600
  117LYS     HA 1352  10.973  -0.148   6.745 -1.8110  1.4674 -1.4494
  117LYS     CB 1353  11.037  -0.355   6.746  0.3944 -0.0823 -0.0925
  117LYS    HB1 1354  11.133  -0.350   6.692  0.0291  0.9131 -0.6766
  117LYS    HB2 1355  10.985  -0.453   6.743  0.9633 -0.3848 -0.1351
  117LYS     CG 1356  11.060  -0.325   6.895  0.1207  0.6214 -0.1879
  117LYS    HG1 1357  10.973  -0.295   6.957  0.0913  1.4976 -0.6351
  117LYS    HG2 1358  11.122  -0.233   6.893  0.2742  0.5320 -2.2342
  117LYS     CD 1359  11.152  -0.428   6.961 -0.1727  0.6051  0.1982
  117LYS    HD1 1360  11.232  -0.470   6.896 -1.3463  0.0873 -0.9588
  117LYS    HD2 1361  11.083  -0.512   6.983 -1.2610  1.2610 -0.6042
  117LYS     CE 1362  11.224  -0.387   7.089  0.1708 -0.0781  0.2278
  117LYS    HE1 1363  11.282  -0.469   7.136  0.5401  1.2283  2.1889
  117LYS    HE2 1364  11.147  -0.349   7.160 -0.8812 -0.8492 -0.4708
  117LYS     NZ 1365  11.319  -0.279   7.054 -0.0493 -0.0265 -0.2072
  117LYS    HZ1 1366  11.404  -0.324   7.015 -0.2178 -0.6385  0.1250
  117LYS    HZ2 1367  11.344  -0.228   7.141  3.4928  0.6762 -1.4943
  117LYS    HZ3 1368  11.286  -0.212   6.982 -1.8904  0.0343  0.6282
  117LYS      C 1369  10.942  -0.229   6.552  0.4634  0.1192  0.3780
  117LYS      O 1370  11.007  -0.139   6.498  0.3667 -0.2100 -0.3035
  118LEU      N 1371  10.865  -0.307   6.475 -0.3796  1.6604 -0.3906
  118LEU     HN 1372  10.828  -0.387   6.521 -1.0036  0.9528 -2.0295
  118LEU     CA 1373  10.828  -0.294   6.337 -0.2104  0.1545 -0.5949
  118LEU     HA 1374  10.921  -0.280   6.283 -0.0973  0.6667 -0.2749
  118LEU     CB 1375  10.756  -0.415   6.275 -0.3707 -0.3150  0.4852
  118LEU    HB1 1376  10.736  -0.409   6.166 -1.3549  0.1488  0.6851
  118LEU    HB2 1377  10.661  -0.432   6.329 -0.0801 -1.3289  0.6989
  118LEU     CG 1378  10.831  -0.549   6.286 -0.0407 -0.1354  0.4466
  118LEU     HG 1379  10.874  -0.556   6.388 -0.4483 -3.3398  0.4947
  118LEU    CD1 1380  10.737  -0.667   6.257 -0.6068  0.4769 -0.2388
  118LEU   HD11 1381  10.775  -0.764   6.295 -1.9957  0.2306  0.5980
  118LEU   HD12 1382  10.704  -0.673   6.151 -1.8976 -0.3237  0.1821
  118LEU   HD13 1383  10.647  -0.658   6.322 -0.5441  1.3319 -0.2613
  118LEU    CD2 1384  10.958  -0.560   6.199 -0.1352  0.1055  0.2786
  118LEU   HD21 1385  10.984  -0.667   6.188  0.2775 -0.4621  4.7210
  118LEU   HD22 1386  11.049  -0.519   6.248 -1.4567  1.7100  1.5314
  118LEU   HD23 1387  10.953  -0.524   6.094 -0.8229 -2.0209 -0.4590
  118LEU      C 1388  10.747  -0.174   6.302 -0.1741  0.3453 -0.0382
  118LEU      O 1389  10.777  -0.099   6.209  0.1235  0.2956  0.0165
  119PHE      N 1390  10.648  -0.136   6.384 -0.3542 -0.0545 -0.0664
  119PHE     HN 1391  10.623  -0.192   6.462  0.7855  0.4214  0.6723
  119PHE     CA 1392  10.565  -0.021   6.364 -0.1657  0.1335  0.2335
  119PHE     HA 1393  10.535  -0.025   6.261  0.1444  0.6392  0.1148
  119PHE     CB 1394  10.427  -0.021   6.431 -0.2946  0.0808 -0.0289
  119PHE    HB1 1395  10.426  -0.092   6.517  2.1705 -0.6299 -0.5099
  119PHE    HB2 1396  10.361  -0.071   6.358  0.5286 -0.4965 -0.3984
  119PHE     CG 1397  10.372   0.110   6.476  0.1980  0.1859  0.2860
  119PHE    CD1 1398  10.368   0.137   6.611 -0.6028 -0.1590  0.3340
  119PHE    HD1 1399  10.410   0.063   6.678  1.9558  0.5243 -0.4241
  119PHE    CE1 1400  10.305   0.247   6.664 -0.1988  0.2834 -0.1029
  119PHE    HE1 1401  10.281   0.261   6.768  0.7095  1.2360 -0.0113
  119PHE     CZ 1402  10.250   0.338   6.577  0.4438  0.9892  0.2209
  119PHE     HZ 1403  10.206   0.428   6.618  1.6245  2.7285 -2.0597
  119PHE    CD2 1404  10.308   0.198   6.392  0.4427  0.3068  0.2247
  119PHE    HD2 1405  10.299   0.175   6.287  1.8319 -2.2670  0.6003
  119PHE    CE2 1406  10.256   0.316   6.441 -0.5597 -0.1734  0.3522
  119PHE    HE2 1407  10.206   0.390   6.381 -1.5867 -0.5774  0.6869
  119PHE      C 1408  10.645   0.106   6.361  0.5404 -0.3190 -0.5211
  119PHE      O 1409  10.639   0.193   6.274  0.7873 -0.3518 -0.5708
  120GLN      N 1410  10.738   0.125   6.455  0.1051 -0.7613  0.0070
  120GLN     HN 1411  10.737   0.058   6.530 -1.9837  0.7763  1.4616
  120GLN     CA 1412  10.836   0.230   6.460 -0.5762 -0.1250  0.1095
  120GLN     HA 1413  10.791   0.321   6.424  1.0760  0.4764 -0.5186
  120GLN     CB 1414  10.872   0.256   6.607  0.8715  0.7370 -0.3884
  120GLN    HB1 1415  10.940   0.344   6.608  3.0253 -0.8115  1.7712
  120GLN    HB2 1416  10.922   0.162   6.640 -0.2138 -0.8049 -2.8623
  120GLN     CG 1417  10.746   0.280   6.691  0.7016 -0.1979 -0.3701
  120GLN    HG1 1418  10.784   0.297   6.794  0.7487 -0.9336 -0.2579
  120GLN    HG2 1419  10.681   0.190   6.692  0.5670 -0.1065 -0.6670
  120GLN     CD 1420  10.652   0.393   6.652 -0.4727 -0.9473  0.2478
  120GLN    OE1 1421  10.633   0.492   6.722 -0.1511 -0.1795 -0.7208
  120GLN    NE2 1422  10.575   0.372   6.542 -0.1699 -0.1803 -0.1123
  120GLN   HE21 1423  10.588   0.308   6.466  0.1917 -0.4944  0.2114
  120GLN   HE22 1424  10.509   0.443   6.517  0.3255 -0.0143 -1.0190
  120GLN      C 1425  10.951   0.231   6.366 -0.3221  0.0191  0.4195
  120GLN      O 1426  10.992   0.335   6.315 -0.2434 -0.4399 -0.4832
  121PHE      N 1427  11.001   0.112   6.327 -0.0085  0.3665 -0.2594
  121PHE     HN 1428  10.975   0.028   6.375  2.1211 -0.2087  0.0323
  121PHE     CA 1429  11.099   0.100   6.224 -0.0155 -0.9339 -0.1281
  121PHE     HA 1430  11.177   0.171   6.248  0.2234 -0.0413 -3.1153
  121PHE     CB 1431  11.147  -0.046   6.233  0.2176 -0.8240  0.5136
  121PHE    HB1 1432  11.059  -0.111   6.213  2.2918 -3.2980 -1.2869
  121PHE    HB2 1433  11.193  -0.066   6.332  0.9059 -1.0935  0.1495
  121PHE     CG 1434  11.244  -0.075   6.124  0.0229  0.2338  0.0445
  121PHE    CD1 1435  11.373  -0.026   6.128  0.0079  0.2665  0.1048
  121PHE    HD1 1436  11.405   0.040   6.208 -0.8933 -1.5860  2.0935
  121PHE    CE1 1437  11.464  -0.078   6.040 -0.6202 -0.4577 -0.1236
  121PHE    HE1 1438  11.570  -0.062   6.052 -0.6064 -1.0233  0.5152
  121PHE     CZ 1439  11.426  -0.160   5.936  0.1304 -0.2008 -0.6098
  121PHE     HZ 1440  11.493  -0.215   5.872  2.3196  1.2499  0.3244
  121PHE    CD2 1441  11.207  -0.156   6.018  0.1100  0.2221  0.0226
  121PHE    HD2 1442  11.103  -0.182   6.013 -0.1904  1.1737  0.8416
  121PHE    CE2 1443  11.295  -0.199   5.922  0.1145 -0.5236  0.3556
  121PHE    HE2 1444  11.260  -0.254   5.836 -0.6912  0.7170 -0.1457
  121PHE      C 1445  11.042   0.138   6.092  0.4965 -1.0977 -0.4018
  121PHE      O 1446  11.108   0.218   6.025 -0.2629  0.0895  0.2272
  122VAL      N 1447  10.919   0.098   6.056  0.0134  0.0565 -0.0904
  122VAL     HN 1448  10.858   0.045   6.114 -0.1978 -1.6700 -1.7725
  122VAL     CA 1449  10.874   0.113   5.921 -0.2730  0.0016 -0.0008
  122VAL     HA 1450  10.956   0.100   5.852  0.1000 -1.3689  0.6623
  122VAL     CB 1451  10.769   0.009   5.892  0.0035 -0.4700  0.6687
  122VAL     HB 1452  10.704   0.000   5.982 -1.1197  1.5967  0.1194
  122VAL    CG1 1453  10.684   0.030   5.765  0.8716 -0.0254  0.1529
  122VAL   HG11 1454  10.740   0.053   5.672  0.5923 -1.6129 -0.4312
  122VAL   HG12 1455  10.608   0.110   5.774 -0.5720 -1.4855  1.6260
  122VAL   HG13 1456  10.629  -0.066   5.762  0.7476  0.0560 -0.1749
  122VAL    CG2 1457  10.841  -0.124   5.862 -0.3944 -0.4251 -0.5300
  122VAL   HG21 1458  10.761  -0.199   5.849 -0.6176 -1.3778  4.3889
  122VAL   HG22 1459  10.892  -0.151   5.957 -0.2440 -1.5737 -0.9229
  122VAL   HG23 1460  10.920  -0.129   5.784  2.9781  3.1568  2.1961
  122VAL      C 1461  10.822   0.251   5.902  0.1722  0.1997  0.2171
  122VAL      O 1462  10.830   0.312   5.796  0.6034 -0.7219 -0.2878
  123SER      N 1463  10.771   0.313   6.010 -0.4798  0.0967 -0.0223
  123SER     HN 1464  10.751   0.262   6.094 -2.1794 -1.6196 -1.3887
  123SER     CA 1465  10.732   0.451   6.008  0.4750  0.3753 -0.0802
  123SER     HA 1466  10.656   0.463   5.933  0.5835  0.9714 -0.0960
  123SER     CB 1467  10.654   0.497   6.132 -0.0853 -0.4305 -0.1203
  123SER    HB1 1468  10.621   0.603   6.120  0.8493 -0.2601 -1.3552
  123SER    HB2 1469  10.719   0.485   6.221 -0.3039 -1.6989 -0.1183
  123SER     OG 1470  10.533   0.428   6.155 -0.2981  0.0049  0.0877
  123SER    HG1 1471  10.556   0.338   6.181  0.2406  0.4615  1.2249
  123SER      C 1472  10.845   0.543   5.980  0.3861  0.2594 -0.8556
  123SER      O 1473  10.837   0.635   5.899  0.6031  0.4810 -0.6308
  124GLU      N 1474  10.962   0.521   6.044 -0.4250  0.3035  0.6791
  124GLU     HN 1475  10.969   0.454   6.117  1.8512 -1.7468 -1.2572
  124GLU     CA 1476  11.073   0.608   6.024 -0.1743 -0.1533  0.0598
  124GLU     HA 1477  11.039   0.710   6.016 -1.7836 -0.6202  0.5762
  124GLU     CB 1478  11.160   0.594   6.150 -0.0558  0.6437  0.0755
  124GLU    HB1 1479  11.259   0.639   6.130  0.7368 -0.3828  1.4958
  124GLU    HB2 1480  11.174   0.489   6.184  0.7064  1.0190  0.9529
  124GLU     CG 1481  11.095   0.664   6.270 -0.5861  0.0715  0.1287
  124GLU    HG1 1482  11.165   0.661   6.356  1.7174  3.0089 -1.4308
  124GLU    HG2 1483  11.003   0.604   6.285 -1.1391  0.6872 -0.7450
  124GLU     CD 1484  11.056   0.810   6.259  0.2719  0.2874 -0.1456
  124GLU    OE1 1485  11.148   0.896   6.253  0.3052  0.2647  0.0420
  124GLU    OE2 1486  10.936   0.845   6.245  0.0169 -0.4703  0.1202
  124GLU      C 1487  11.151   0.570   5.902 -0.0187 -0.0680  0.1323
  124GLU      O 1488  11.209   0.659   5.841 -0.5574 -0.0887 -0.4182
  125SER      N 1489  11.147   0.444   5.855 -0.3749 -0.0095  0.0024
  125SER     HN 1490  11.096   0.369   5.897 -1.1857  0.3918 -0.2303
  125SER     CA 1491  11.197   0.411   5.726 -0.4429 -0.2910  0.0489
  125SER     HA 1492  11.303   0.431   5.724  0.0222 -2.3238  1.1946
  125SER     CB 1493  11.182   0.261   5.694  0.2225 -0.3310 -0.0815
  125SER    HB1 1494  11.248   0.247   5.606  1.3056 -1.6447  0.8877
  125SER    HB2 1495  11.082   0.215   5.682  0.3874 -0.2030 -2.2923
  125SER     OG 1496  11.240   0.180   5.796 -0.0902  0.1194  0.4587
  125SER    HG1 1497  11.226   0.216   5.884  0.5554  1.2474  0.1287
  125SER      C 1498  11.137   0.491   5.615  0.0683  0.1032  0.0585
  125SER      O 1499  11.201   0.525   5.516 -0.3776 -0.0885 -0.2977
  126CYS      N 1500  11.005   0.515   5.616  0.0571  0.0548 -0.2146
  126CYS     HN 1501  10.947   0.489   5.692 -1.5038  0.9776 -1.0358
  126CYS     CA 1502  10.938   0.583   5.509 -0.6878  0.0366  0.2367
  126CYS     HA 1503  10.975   0.543   5.416 -0.3825  1.9732 -0.5180
  126CYS     CB 1504  10.787   0.556   5.522 -0.6692  0.0538  0.5000
  126CYS    HB1 1505  10.732   0.615   5.445  1.1318  0.6056 -0.4188
  126CYS    HB2 1506  10.756   0.583   5.625 -1.7735 -1.7465  0.6827
  126CYS     SG 1507  10.738   0.384   5.488 -0.5887  0.1167  0.0535
  126CYS    HG1 1508  10.768   0.344   5.611 -0.1950  0.2269 -0.0051
  126CYS      C 1509  10.969   0.728   5.496 -0.2267 -0.0901 -0.0757
  126CYS      O 1510  10.982   0.779   5.385  0.4301  0.0059  0.0425
  127THR      N 1511  10.988   0.799   5.608  0.4859 -0.3088 -0.0542
  127THR     HN 1512  10.975   0.752   5.695  0.9634  0.9203  0.7061
  127THR     CA 1513  11.029   0.935   5.622 -0.4866  0.0063 -0.2106
  127THR     HA 1514  10.976   0.996   5.551 -1.3089  3.2781  2.9073
  127THR     CB 1515  11.010   0.997   5.757  0.0000 -0.4235  0.0562
  127THR     HB 1516  11.068   1.088   5.782  0.5805 -0.7522 -0.0732
  127THR    OG1 1517  11.015   0.906   5.866  0.4178 -0.3559  0.0938
  127THR    HG1 1518  11.107   0.900   5.894  0.7644  2.8643 -0.0480
  127THR    CG2 1519  10.862   1.039   5.758 -0.1197 -0.8252  0.8795
  127THR   HG21 1520  10.830   1.099   5.845  0.2646 -0.5289  0.8204
  127THR   HG22 1521  10.802   0.946   5.758  2.5718 -2.6876  1.3249
  127THR   HG23 1522  10.838   1.100   5.668  0.0171 -2.4408 -0.3118
  127THR      C 1523  11.169   0.947   5.573 -0.5823  0.1705 -0.4464
  127THR      O 1524  11.191   1.048   5.506  0.4123  0.1486 -0.1795
  128TYR      N 1525  11.258   0.853   5.609 -0.5566  0.2622 -0.2668
  128TYR     HN 1526  11.238   0.790   5.683  1.4281 -1.1985 -0.8747
  128TYR     CA 1527  11.391   0.852   5.555 -0.3868 -0.0465  0.1506
  128TYR     HA 1528  11.422   0.956   5.552 -2.5335  0.6662  0.3718
  128TYR     CB 1529  11.486   0.754   5.625 -0.2363 -0.1338 -0.1736
  128TYR    HB1 1530  11.580   0.750   5.566  0.0378 -0.8078  0.2969
  128TYR    HB2 1531  11.434   0.657   5.631 -1.5373  0.4700 -1.2419
  128TYR     CG 1532  11.520   0.804   5.762 -0.9736  0.1826 -0.1015
  128TYR    CD1 1533  11.595   0.918   5.779  0.0162 -0.4537 -0.1284
  128TYR    HD1 1534  11.621   0.977   5.693  0.4399  0.0918  0.3675
  128TYR    CE1 1535  11.634   0.962   5.903 -0.2965 -0.1224 -0.1473
  128TYR    HE1 1536  11.683   1.059   5.907 -0.7753  0.1192 -0.0552
  128TYR     CZ 1537  11.603   0.893   6.018 -0.2868 -0.0512 -0.1013
  128TYR     OH 1538  11.640   0.961   6.136  0.8513 -0.8874  0.0444
  128TYR     HH 1539  11.601   0.911   6.209  3.1927 -0.3464  1.7988
  128TYR    CD2 1540  11.499   0.733   5.878 -0.0933 -0.0450 -0.0733
  128TYR    HD2 1541  11.456   0.634   5.870 -2.7724  0.4222  4.9530
  128TYR    CE2 1542  11.541   0.771   6.003  0.0277 -0.2175 -0.0611
  128TYR    HE2 1543  11.516   0.708   6.086  2.8324 -1.4569 -0.0302
  128TYR      C 1544  11.398   0.826   5.409 -0.0193  0.3777  0.0908
  128TYR      O 1545  11.475   0.891   5.337  0.2649 -0.1223 -0.0608
  129ALA      N 1546  11.325   0.728   5.353 -0.1663  0.7639 -0.4102
  129ALA     HN 1547  11.280   0.663   5.415 -0.3632  2.6957  1.6082
  129ALA     CA 1548  11.308   0.702   5.214  0.1997 -0.1493 -0.2899
  129ALA     HA 1549  11.406   0.672   5.182  0.1472  1.8630 -2.5995
  129ALA     CB 1550  11.224   0.573   5.208 -0.3332  0.1789  0.0305
  129ALA    HB1 1551  11.222   0.531   5.105 -2.8944  0.2167 -0.0045
  129ALA    HB2 1552  11.116   0.582   5.235 -0.0456  0.0823  1.3084
  129ALA    HB3 1553  11.275   0.496   5.270  0.7039  0.0275 -0.9887
  129ALA      C 1554  11.253   0.809   5.126 -0.2749 -0.2064 -0.0675
  129ALA      O 1555  11.302   0.836   5.016 -0.0303  0.3144  0.1654
  130THR      N 1556  11.156   0.886   5.178 -0.2495 -0.0234 -0.2881
  130THR     HN 1557  11.116   0.865   5.267  0.3545  1.6623  0.4247
  130THR     CA 1558  11.104   0.998   5.107 -0.2477  0.1098 -0.0818
  130THR     HA 1559  11.092   0.955   5.009 -0.4040 -1.4830  0.6044
  130THR     CB 1560  10.971   1.040   5.162 -0.1585  0.3269 -0.0308
  130THR     HB 1561  10.965   1.061   5.271 -2.0220  0.6059 -0.1406
  130THR    OG1 1562  10.886   0.928   5.140  0.0414  0.0688  0.5189
  130THR    HG1 1563  10.881   0.885   5.226  2.9289 -0.7892  0.3631
  130THR    CG2 1564  10.898   1.147   5.078 -0.4966  0.0682 -0.0711
  130THR   HG21 1565  10.867   1.128   4.973 -1.7343  0.9655  0.1154
  130THR   HG22 1566  10.953   1.243   5.092  1.7834 -1.5022  2.6783
  130THR   HG23 1567  10.804   1.169   5.132 -0.1686 -2.6434  1.8191
  130THR      C 1568  11.197   1.112   5.085  0.4591 -0.4913 -0.2557
  130THR      O 1569  11.207   1.159   4.971  0.7134  0.0158 -0.0263
  131VAL      N 1570  11.270   1.161   5.186  0.1219 -0.5558  0.0184
  131VAL     HN 1571  11.259   1.121   5.277 -3.3324  0.6561  0.3039
  131VAL     CA 1572  11.367   1.265   5.173 -0.1094 -0.2830  0.4316
  131VAL     HA 1573  11.323   1.353   5.128 -0.4382 -0.9463 -0.5869
  131VAL     CB 1574  11.427   1.314   5.301  0.4775  0.1966 -0.0197
  131VAL     HB 1575  11.475   1.229   5.356 -1.0947 -0.8432 -0.1801
  131VAL    CG1 1576  11.509   1.442   5.279  0.6733  0.0694 -0.0316
  131VAL   HG11 1577  11.607   1.418   5.231  0.1722 -1.0072 -0.5603
  131VAL   HG12 1578  11.538   1.491   5.374 -0.4882  2.4260 -0.8249
  131VAL   HG13 1579  11.469   1.518   5.209  1.8628 -1.3973 -2.4537
  131VAL    CG2 1580  11.314   1.363   5.392  0.5899  0.2652  0.0838
  131VAL   HG21 1581  11.257   1.271   5.419  1.5694 -0.1268  0.8718
  131VAL   HG22 1582  11.240   1.432   5.345 -0.1998 -1.2758 -1.0150
  131VAL   HG23 1583  11.349   1.418   5.482 -0.8494  2.2644 -0.5055
  131VAL      C 1584  11.476   1.221   5.082  0.0995  0.0892  0.4970
  131VAL      O 1585  11.509   1.298   4.992  0.3281  0.1242  0.6118
  132LEU      N 1586  11.525   1.097   5.099 -0.3955 -0.1475  0.2187
  132LEU     HN 1587  11.483   1.040   5.170  0.0392  2.2103  2.5176
  132LEU     CA 1588  11.630   1.053   5.012 -0.6968 -0.3578 -0.0452
  132LEU     HA 1589  11.710   1.125   5.022 -0.9147 -0.3230  1.8699
  132LEU     CB 1590  11.687   0.919   5.060  0.1709 -0.0737 -0.2613
  132LEU    HB1 1591  11.751   0.880   4.978  0.9674 -0.6171  0.5939
  132LEU    HB2 1592  11.607   0.842   5.068 -0.8449  0.9485 -0.3266
  132LEU     CG 1593  11.771   0.929   5.189 -0.2378 -0.5813  0.0516
  132LEU     HG 1594  11.708   0.981   5.265  0.0333  2.5164 -1.6742
  132LEU    CD1 1595  11.798   0.787   5.239  0.2014 -0.6277 -0.3145
  132LEU   HD11 1596  11.817   0.811   5.346 -1.5150  1.2900 -0.3851
  132LEU   HD12 1597  11.902   0.755   5.215  1.2174  0.3573  2.3710
  132LEU   HD13 1598  11.722   0.707   5.223 -0.6643  0.7345 -3.9305
  132LEU    CD2 1599  11.898   1.015   5.179 -0.3318 -0.3630  0.7146
  132LEU   HD21 1600  11.981   0.966   5.124 -0.8562 -1.0051  0.4834
  132LEU   HD22 1601  11.946   1.029   5.279  0.6813 -2.1201  0.5149
  132LEU   HD23 1602  11.878   1.114   5.133 -0.1895 -0.9641 -0.6988
  132LEU      C 1603  11.596   1.052   4.867 -0.3110  0.4987 -0.1490
  132LEU      O 1604  11.675   1.073   4.776 -0.5826  0.0046 -0.5000
  133THR      N 1605  11.473   1.005   4.840  0.1434 -0.8680  0.1111
  133THR     HN 1606  11.402   1.002   4.910  0.0450  0.9036  0.1319
  133THR     CA 1607  11.420   0.980   4.709 -0.6442  0.1627  0.2209
  133THR     HA 1608  11.500   0.935   4.652  1.7484  2.0887  1.8273
  133THR     CB 1609  11.296   0.896   4.715 -0.6749  0.2335  0.5857
  133THR     HB 1610  11.227   0.954   4.780  2.1084  2.3391  1.9044
  133THR    OG1 1611  11.327   0.770   4.773  0.1697  0.2334  0.1499
  133THR    HG1 1612  11.334   0.790   4.866  0.0753 -0.7412  0.3693
  133THR    CG2 1613  11.237   0.862   4.577 -0.2820 -0.1311  0.5087
  133THR   HG21 1614  11.317   0.811   4.518 -1.5852 -2.7413  0.8453
  133THR   HG22 1615  11.203   0.949   4.518 -3.1017 -0.9855  0.7481
  133THR   HG23 1616  11.153   0.789   4.583 -2.2106  1.5525 -3.0804
  133THR      C 1617  11.388   1.102   4.630 -0.0602  0.1616 -0.0264
  133THR      O 1618  11.415   1.116   4.511  0.7744 -0.1017  0.1283
  134ILE      N 1619  11.341   1.213   4.691 -0.3549 -0.0330  0.1011
  134ILE     HN 1620  11.307   1.214   4.785 -0.4921  3.3914  0.1413
  134ILE     CA 1621  11.308   1.335   4.625 -0.0596  0.1543  0.2964
  134ILE     HA 1622  11.264   1.299   4.533 -1.1728  0.5974  0.6324
  134ILE     CB 1623  11.202   1.412   4.699  0.0371  0.2080  0.3787
  134ILE     HB 1624  11.119   1.339   4.710  0.7055 -0.5712  0.3002
  134ILE    CG2 1625  11.257   1.468   4.831  0.7318  0.3287  0.0429
  134ILE   HG21 1626  11.182   1.532   4.881 -1.5217  0.0740 -2.7553
  134ILE   HG22 1627  11.342   1.537   4.814  0.6632  0.3295 -0.3092
  134ILE   HG23 1628  11.296   1.391   4.901  3.0159  1.3317 -0.0418
  134ILE    CG1 1629  11.148   1.524   4.609 -0.5644 -0.6399 -0.3291
  134ILE   HG11 1630  11.163   1.498   4.502 -0.5298 -1.8883 -0.0290
  134ILE   HG12 1631  11.206   1.615   4.636 -0.6548 -0.4852 -0.6437
  134ILE     CD 1632  11.000   1.556   4.630 -0.3645 -0.2493  0.5052
  134ILE    HD1 1633  10.962   1.560   4.735  1.3908 -0.7298  1.1973
  134ILE    HD2 1634  10.936   1.482   4.577 -1.7868 -0.3368  2.2380
  134ILE    HD3 1635  10.970   1.656   4.594  1.5273  0.7205  1.5129
  134ILE      C 1636  11.436   1.403   4.594  0.1245 -0.4378 -0.2538
  134ILE      O 1637  11.442   1.466   4.488 -0.4073  0.7077  0.3874
  135THR      N 1638  11.538   1.385   4.680 -0.1041 -0.6758 -0.0299
  135THR     HN 1639  11.535   1.322   4.756 -1.7426  0.0195  0.5239
  135THR     CA 1640  11.671   1.436   4.667 -0.2928 -0.2731 -0.4429
  135THR     HA 1641  11.665   1.543   4.652  3.9957  0.3493  0.6798
  135THR     CB 1642  11.765   1.413   4.782 -0.6269  0.6206  0.0186
  135THR     HB 1643  11.762   1.303   4.798 -1.3560  0.2109 -2.4971
  135THR    OG1 1644  11.732   1.481   4.902 -0.3883  0.3090  0.2606
  135THR    HG1 1645  11.654   1.441   4.940 -1.8236  1.8002 -0.9970
  135THR    CG2 1646  11.915   1.432   4.752 -0.5480  0.0822  0.0578
  135THR   HG21 1647  11.977   1.426   4.844  1.0909 -0.5969 -1.0493
  135THR   HG22 1648  11.924   1.533   4.707 -0.1341  1.1263  2.3321
  135THR   HG23 1649  11.949   1.354   4.681  1.3493  1.9441 -1.1977
  135THR      C 1650  11.731   1.379   4.543  0.4557  0.0694 -0.2493
  135THR      O 1651  11.776   1.454   4.457  0.5085  0.5011  0.1545
  136ALA      N 1652  11.722   1.245   4.528 -0.4212  0.0895  0.0406
  136ALA     HN 1653  11.684   1.195   4.606  0.1366  2.4744  1.9952
  136ALA     CA 1654  11.757   1.168   4.413 -0.1305  0.1845  0.0658
  136ALA     HA 1655  11.864   1.183   4.407  0.1313 -1.7129 -0.8216
  136ALA     CB 1656  11.733   1.020   4.445  0.2762  0.1603  0.2648
  136ALA    HB1 1657  11.629   0.993   4.474  0.5425 -0.1229  1.0030
  136ALA    HB2 1658  11.802   0.996   4.529 -0.0813  1.3591  0.9165
  136ALA    HB3 1659  11.773   0.958   4.362 -0.8560 -1.0802  0.6035
  136ALA      C 1660  11.689   1.210   4.288  0.3209  0.1758 -0.1845
  136ALA      O 1661  11.750   1.216   4.181  0.5080  0.8840 -0.0413
  137LEU      N 1662  11.556   1.230   4.288  0.2336 -0.4076 -0.1127
  137LEU     HN 1663  11.500   1.205   4.367 -0.0386  1.0319  0.1728
  137LEU     CA 1664  11.491   1.293   4.177  0.2535 -0.2207 -0.0179
  137LEU     HA 1665  11.499   1.233   4.088 -0.2520  0.3302 -0.4370
  137LEU     CB 1666  11.340   1.299   4.206  0.1881 -0.5079 -0.2965
  137LEU    HB1 1667  11.324   1.323   4.313  0.8581 -1.0605 -0.0634
  137LEU    HB2 1668  11.291   1.200   4.201 -0.4283 -0.2040 -0.3879
  137LEU     CG 1669  11.250   1.381   4.112 -0.1944 -0.1288  0.3953
  137LEU     HG 1670  11.287   1.477   4.071 -1.1436 -0.4506 -1.3223
  137LEU    CD1 1671  11.226   1.305   3.980 -0.2776  0.4655  0.0680
  137LEU   HD11 1672  11.203   1.197   3.992  2.9934 -0.2794  0.4120
  137LEU   HD12 1673  11.321   1.304   3.924 -1.3410  0.0415 -1.8180
  137LEU   HD13 1674  11.138   1.350   3.928 -0.4838  1.2650  1.0764
  137LEU    CD2 1675  11.112   1.404   4.175 -0.3133  0.6255 -0.1303
  137LEU   HD21 1676  11.051   1.475   4.115 -0.7854  2.7358  2.6117
  137LEU   HD22 1677  11.127   1.454   4.274  2.5678 -0.1289 -0.1065
  137LEU   HD23 1678  11.057   1.310   4.198 -0.9160  0.0843 -3.3496
  137LEU      C 1679  11.538   1.429   4.137  0.3915 -0.2839 -0.0749
  137LEU      O 1680  11.546   1.449   4.016 -0.6345  0.2387 -0.0691
  138SER      N 1681  11.563   1.522   4.231 -0.3142 -0.2795  0.1197
  138SER     HN 1682  11.529   1.503   4.323  2.8080 -3.9398  0.7685
  138SER     CA 1683  11.624   1.647   4.199  0.0693 -0.4118  0.3249
  138SER     HA 1684  11.552   1.694   4.133  0.5039 -0.0342  0.1116
  138SER     CB 1685  11.636   1.732   4.328  0.4955  0.2742 -0.1582
  138SER    HB1 1686  11.682   1.827   4.294  2.0466 -0.1265  0.7278
  138SER    HB2 1687  11.703   1.686   4.403  0.2873  0.9246  0.4299
  138SER     OG 1688  11.513   1.769   4.388  0.3536 -0.5361  0.0641
  138SER    HG1 1689  11.468   1.689   4.417  0.5506 -0.8445 -0.4552
  138SER      C 1690  11.762   1.643   4.142 -0.1064 -0.1686 -0.1197
  138SER      O 1691  11.798   1.717   4.050  0.0939 -0.3453 -0.1814
  139VAL      N 1692  11.852   1.559   4.195 -0.0538  0.1551  0.3156
  139VAL     HN 1693  11.825   1.491   4.263  1.0500  1.1539  1.8312
  139VAL     CA 1694  11.984   1.526   4.153 -0.1786 -0.2172  0.2099
  139VAL     HA 1695  12.041   1.618   4.149  0.3802 -0.5984 -2.5843
  139VAL     CB 1696  12.060   1.435   4.245  0.3313  0.0539  0.0641
  139VAL     HB 1697  11.991   1.352   4.273 -0.4569 -0.4339 -2.9714
  139VAL    CG1 1698  12.184   1.374   4.178  0.7491  0.6513  0.2878
  139VAL   HG11 1699  12.150   1.300   4.102 -0.2612  3.2687 -1.9771
  139VAL   HG12 1700  12.255   1.318   4.243 -0.9407 -0.2218  1.4772
  139VAL   HG13 1701  12.253   1.445   4.128  1.2761 -1.8051 -2.7312
  139VAL    CG2 1702  12.117   1.515   4.363  0.4312 -0.0662  0.0974
  139VAL   HG21 1703  12.198   1.586   4.335  0.9467 -1.1195 -1.2220
  139VAL   HG22 1704  12.158   1.448   4.442 -0.2095  1.7900  2.1123
  139VAL   HG23 1705  12.031   1.566   4.410  0.3320 -1.3094  1.3307
  139VAL      C 1706  11.986   1.465   4.017 -0.4532  0.3707 -0.0616
  139VAL      O 1707  12.069   1.505   3.935 -0.2821 -0.2848 -0.2199
  140GLU      N 1708  11.899   1.369   3.982 -0.0001  0.0898 -0.4402
  140GLU     HN 1709  11.827   1.344   4.046  2.6981 -2.7944  1.7847
  140GLU     CA 1710  11.896   1.318   3.848  0.4676  0.0013 -0.4198
  140GLU     HA 1711  11.991   1.280   3.816  1.1601  1.1886  0.1358
  140GLU     CB 1712  11.785   1.212   3.834 -0.0602  0.4689  0.1432
  140GLU    HB1 1713  11.691   1.269   3.850 -0.7112 -0.8140  1.0942
  140GLU    HB2 1714  11.794   1.144   3.922 -0.7219 -0.1370 -0.2560
  140GLU     CG 1715  11.784   1.138   3.700 -0.0661 -0.1749  0.4939
  140GLU    HG1 1716  11.883   1.091   3.680 -0.2527 -0.4862  0.3107
  140GLU    HG2 1717  11.754   1.207   3.619 -0.9868  0.5428  1.4219
  140GLU     CD 1718  11.680   1.028   3.701 -0.0866 -0.1605 -0.2459
  140GLU    OE1 1719  11.563   1.052   3.658 -0.3172 -0.2361  0.3392
  140GLU    OE2 1720  11.709   0.918   3.755 -0.7074 -0.4110 -0.4087
  140GLU      C 1721  11.869   1.420   3.743 -0.1652  0.6337  0.3358
  140GLU      O 1722  11.936   1.425   3.640 -0.2140 -0.1247  0.2594
  141ARG      N 1723  11.766   1.506   3.758 -0.4175  0.2881  0.5896
  141ARG     HN 1724  11.713   1.524   3.840 -1.8454  3.1583 -0.8217
  141ARG     CA 1725  11.727   1.593   3.652  0.3706  0.3825  0.3652
  141ARG     HA 1726  11.737   1.545   3.556  1.0705 -0.4196  0.8323
  141ARG     CB 1727  11.583   1.637   3.686 -0.0438 -0.3925 -0.3485
  141ARG    HB1 1728  11.554   1.715   3.612 -0.9153 -0.9561 -0.6064
  141ARG    HB2 1729  11.583   1.685   3.786 -1.2719  0.5044 -0.7541
  141ARG     CG 1730  11.479   1.526   3.692 -0.5819  0.1220  0.0151
  141ARG    HG1 1731  11.377   1.569   3.700 -1.1926 -0.7973 -2.0031
  141ARG    HG2 1732  11.503   1.460   3.778 -0.7341  1.4710  1.1040
  141ARG     CD 1733  11.472   1.427   3.574 -0.1610  0.1491 -0.0326
  141ARG    HD1 1734  11.573   1.387   3.549 -0.2398  0.9656 -1.7988
  141ARG    HD2 1735  11.438   1.474   3.480  0.7233 -1.6552 -1.3034
  141ARG     NE 1736  11.378   1.321   3.617  0.2207 -0.1888 -0.0255
  141ARG     HE 1737  11.412   1.240   3.665 -1.2691  0.3756  2.1479
  141ARG     CZ 1738  11.242   1.335   3.608  0.2756 -0.1483 -0.8860
  141ARG    NH1 1739  11.186   1.451   3.565  0.7500  0.1519 -0.6971
  141ARG   HH11 1740  11.250   1.511   3.516  0.4061  1.7827  0.7564
  141ARG   HH12 1741  11.088   1.463   3.577  0.4646 -1.4888 -1.1831
  141ARG    NH2 1742  11.159   1.238   3.657  0.5477  0.4718  0.8679
  141ARG   HH21 1743  11.201   1.162   3.705  1.6197  1.3376  1.3399
  141ARG   HH22 1744  11.063   1.266   3.653  0.8077  1.3457  0.3432
  141ARG      C 1745  11.802   1.721   3.644  0.2907  0.4159  0.1524
  141ARG      O 1746  11.774   1.801   3.554  0.2595  0.2073 -0.0220
  142TYR      N 1747  11.898   1.748   3.734  0.4546 -0.0373  0.1162
  142TYR     HN 1748  11.908   1.691   3.816 -1.7731 -2.4193 -1.1084
  142TYR     CA 1749  11.995   1.853   3.735  0.2745  0.1299  0.1355
  142TYR     HA 1750  11.938   1.943   3.717  0.4033  0.4921  1.4336
  142TYR     CB 1751  12.068   1.844   3.870 -0.1165  0.4830  0.3737
  142TYR    HB1 1752  12.093   1.738   3.888 -2.1407 -0.3782 -1.4341
  142TYR    HB2 1753  12.006   1.884   3.952 -2.1653 -0.5970 -0.5854
  142TYR     CG 1754  12.196   1.919   3.882  0.2638 -0.1860  0.5409
  142TYR    CD1 1755  12.193   2.057   3.892 -0.2333 -0.1785  0.3163
  142TYR    HD1 1756  12.100   2.106   3.914 -0.1168  0.1592  0.0650
  142TYR    CE1 1757  12.301   2.139   3.869 -0.0326 -0.3231  0.7288
  142TYR    HE1 1758  12.297   2.247   3.876  0.8165 -0.2670  0.5017
  142TYR     CZ 1759  12.424   2.081   3.848  0.1524  0.0296  0.8208
  142TYR     OH 1760  12.534   2.164   3.821  0.3614 -0.4915  0.0110
  142TYR     HH 1761  12.611   2.112   3.799 -0.0745 -0.8854 -0.5927
  142TYR    CD2 1762  12.321   1.865   3.860  0.1775 -0.1343 -0.0942
  142TYR    HD2 1763  12.320   1.757   3.858  1.5910 -0.2690  2.4019
  142TYR    CE2 1764  12.432   1.944   3.846  0.0664  0.0294 -0.0574
  142TYR    HE2 1765  12.521   1.901   3.803 -1.4879  0.7684 -4.5755
  142TYR      C 1766  12.087   1.850   3.617 -0.5446 -0.4354 -0.5016
  142TYR      O 1767  12.116   1.950   3.552  0.0618  0.3483  0.9314
  143PHE      N 1768  12.128   1.728   3.577  0.0026 -0.4494  0.0763
  143PHE     HN 1769  12.106   1.653   3.639  0.7340 -1.2826 -0.6604
  143PHE     CA 1770  12.219   1.711   3.468 -0.2450 -0.0098 -0.2034
  143PHE     HA 1771  12.302   1.780   3.463 -1.3387  1.2790 -1.4952
  143PHE     CB 1772  12.273   1.567   3.481 -0.2597  0.0436  0.4788
  143PHE    HB1 1773  12.339   1.537   3.397 -0.6371  0.0692  0.1703
  143PHE    HB2 1774  12.191   1.493   3.489  0.1756 -0.2610  2.7064
  143PHE     CG 1775  12.342   1.555   3.613 -0.2407 -0.4362  0.4250
  143PHE    CD1 1776  12.460   1.622   3.632 -0.5833  0.1592  0.4792
  143PHE    HD1 1777  12.497   1.685   3.553 -0.8320 -2.8019 -2.2153
  143PHE    CE1 1778  12.539   1.600   3.742  0.0919 -0.0775 -0.0441
  143PHE    HE1 1779  12.636   1.648   3.750 -0.1391  0.1917  1.3743
  143PHE     CZ 1780  12.501   1.502   3.831 -0.7939  0.3588  0.0667
  143PHE     HZ 1781  12.555   1.494   3.924  1.3975  0.0841 -1.1518
  143PHE    CD2 1782  12.312   1.450   3.697  0.1546 -0.9114 -0.0148
  143PHE    HD2 1783  12.218   1.402   3.673  0.3794 -1.1789 -0.3791
  143PHE    CE2 1784  12.388   1.427   3.809 -0.0324 -0.8313  0.1300
  143PHE    HE2 1785  12.358   1.344   3.872 -0.9909 -1.5176 -1.1803
  143PHE      C 1786  12.143   1.715   3.340  0.0495  0.1557 -0.3719
  143PHE      O 1787  12.200   1.734   3.232  0.1552  0.1319 -0.3207
  144ALA      N 1788  12.009   1.708   3.343  0.0570 -0.0153 -0.3881
  144ALA     HN 1789  11.964   1.706   3.432  2.3106  1.8291  0.8995
  144ALA     CA 1790  11.927   1.710   3.226 -0.6102  0.4620  0.0765
  144ALA     HA 1791  11.986   1.658   3.151 -1.7536 -0.9534  0.1053
  144ALA     CB 1792  11.803   1.621   3.248 -0.0994 -0.4829 -0.7633
  144ALA    HB1 1793  11.735   1.660   3.327 -0.5403 -3.5048  0.4666
  144ALA    HB2 1794  11.839   1.519   3.273  0.7609 -0.2988 -1.2130
  144ALA    HB3 1795  11.744   1.620   3.154  1.7407  0.1617 -1.9888
  144ALA      C 1796  11.895   1.846   3.176  0.1484  0.4778 -0.3731
  144ALA      O 1797  11.863   1.869   3.059 -0.2988  0.4219 -0.2612
  145ILE      N 1798  11.899   1.946   3.266  0.0203  0.2716 -0.1365
  145ILE     HN 1799  11.921   1.924   3.361 -2.6815 -2.7991 -0.0635
  145ILE     CA 1800  11.858   2.080   3.239  0.3763  0.2842 -0.6570
  145ILE     HA 1801  11.811   2.085   3.142 -1.2723  0.7149  0.1253
  145ILE     CB 1802  11.763   2.122   3.348  0.9310  0.4571 -0.2381
  145ILE     HB 1803  11.681   2.047   3.345 -0.3123  1.8091 -2.7171
  145ILE    CG2 1804  11.824   2.136   3.489  0.4121  0.0393  0.0307
  145ILE   HG21 1805  11.885   2.047   3.513  3.5398  2.3820  1.4621
  145ILE   HG22 1806  11.741   2.150   3.562  0.5184  0.8470  0.0040
  145ILE   HG23 1807  11.894   2.222   3.485  1.8055 -1.0947 -0.9602
  145ILE    CG1 1808  11.691   2.257   3.330 -0.1199 -0.0834 -0.1437
  145ILE   HG11 1809  11.765   2.340   3.328 -0.5261  0.3554  1.4138
  145ILE   HG12 1810  11.628   2.295   3.413 -1.0668 -0.1194 -0.8337
  145ILE     CD 1811  11.605   2.264   3.204 -0.1320 -0.7776 -0.1812
  145ILE    HD1 1812  11.667   2.251   3.113 -1.6869  0.6139 -1.4946
  145ILE    HD2 1813  11.555   2.362   3.187  0.5930 -0.6756 -1.8282
  145ILE    HD3 1814  11.528   2.185   3.209  0.2242 -1.3010 -2.3224
  145ILE      C 1815  11.974   2.172   3.225  0.6046  0.0097 -0.5550
  145ILE      O 1816  11.964   2.285   3.179 -0.1305  0.3487  0.4071
  146CYS      N 1817  12.096   2.125   3.258  0.2941 -0.5593 -0.1942
  146CYS     HN 1818  12.108   2.045   3.316  0.1195  1.6174  3.2006
  146CYS     CA 1819  12.217   2.203   3.254 -0.2736  0.3421 -0.1724
  146CYS     HA 1820  12.182   2.301   3.227 -1.8211 -0.1313 -0.0358
  146CYS     CB 1821  12.292   2.196   3.388 -0.0129  0.2147 -0.3246
  146CYS    HB1 1822  12.380   2.263   3.384 -0.4889  0.8978  0.3953
  146CYS    HB2 1823  12.335   2.096   3.411  0.0834  1.0637  4.1575
  146CYS     SG 1824  12.203   2.254   3.536  0.0258 -0.3571 -0.0748
  146CYS    HG1 1825  12.181   2.125   3.558 -2.3674  0.1550  0.8613
  146CYS      C 1826  12.305   2.157   3.144  0.0883  0.3074  0.1293
  146CYS      O 1827  12.409   2.216   3.115  0.2830  0.0243  0.2480
  147PHE      N 1828  12.266   2.045   3.080  0.1161  0.3231  0.0850
  147PHE     HN 1829  12.186   1.998   3.117 -1.2863  0.9655 -1.9501
  147PHE     CA 1830  12.320   1.991   2.959  0.5179 -0.0939  0.4497
  147PHE     HA 1831  12.375   2.066   2.904  1.4367 -0.2710  1.0942
  147PHE     CB 1832  12.409   1.873   3.003  0.0407 -0.7247 -0.2494
  147PHE    HB1 1833  12.349   1.786   3.037 -0.2751 -0.6200 -0.5369
  147PHE    HB2 1834  12.473   1.907   3.087 -0.4607 -1.4103  0.4211
  147PHE     CG 1835  12.512   1.850   2.898  0.1354  0.0701 -0.3421
  147PHE    CD1 1836  12.502   1.738   2.818  0.0977 -0.0859 -0.1223
  147PHE    HD1 1837  12.414   1.676   2.814  0.2348 -0.2062 -1.6176
  147PHE    CE1 1838  12.594   1.722   2.717  0.1640  0.2303 -0.1150
  147PHE    HE1 1839  12.576   1.640   2.649 -0.8913  1.0483 -0.8486
  147PHE     CZ 1840  12.706   1.801   2.705  0.3425  0.0195  0.1565
  147PHE     HZ 1841  12.776   1.785   2.624  1.0966  2.2207  0.3312
  147PHE    CD2 1842  12.615   1.938   2.879  0.3244 -0.0518  0.1039
  147PHE    HD2 1843  12.626   2.024   2.944 -2.1329  0.9518 -0.7275
  147PHE    CE2 1844  12.709   1.914   2.782  0.2630  0.1283  0.0001
  147PHE    HE2 1845  12.794   1.981   2.773 -1.5213  2.5211  0.0803
  147PHE      C 1846  12.209   1.937   2.876  0.1283  0.6065  0.5041
  147PHE      O 1847  12.113   1.884   2.933  0.0139  0.1005 -0.1448
  148PRO      N 1848  12.206   1.939   2.746  0.6514 -0.7720  0.4456
  148PRO     CD 1849  12.313   1.985   2.659 -0.0586  0.5140  0.2314
  148PRO    HD1 1850  12.394   1.910   2.660 -0.8683 -0.3740  0.9512
  148PRO    HD2 1851  12.347   2.086   2.690 -1.6245  1.0135  0.4178
  148PRO     CA 1852  12.089   1.908   2.669  0.4190  0.0199  0.4682
  148PRO     HA 1853  11.995   1.924   2.721 -1.4029  0.6355 -2.7772
  148PRO     CB 1854  12.099   2.001   2.549  0.4383 -0.7171 -0.1077
  148PRO    HB1 1855  12.057   2.099   2.583  3.2927  0.3345  0.6554
  148PRO    HB2 1856  12.048   1.971   2.455  0.6402  0.3099 -0.5615
  148PRO     CG 1857  12.250   2.005   2.520  0.4373  0.5184  0.0046
  148PRO    HG1 1858  12.269   1.923   2.448 -1.5109  0.5604 -0.6101
  148PRO    HG2 1859  12.274   2.106   2.479 -0.6802  0.8303  0.0834
  148PRO      C 1860  12.101   1.763   2.636 -0.1380  0.0837 -0.0080
  148PRO      O 1861  12.118   1.726   2.520 -0.8483 -0.1016 -0.0563
  149LEU      N 1862  12.080   1.680   2.739 -0.4648  0.1829  0.0072
  149LEU     HN 1863  12.055   1.705   2.832 -1.9019 -0.4638 -0.1685
  149LEU     CA 1864  12.076   1.537   2.728 -0.0910  0.1605  0.1607
  149LEU     HA 1865  12.166   1.518   2.671  0.3194  2.7344 -0.1691
  149LEU     CB 1866  12.074   1.483   2.872  0.0832 -0.4115 -0.0489
  149LEU    HB1 1867  12.052   1.375   2.879  3.1798 -1.1508 -0.2471
  149LEU    HB2 1868  11.988   1.537   2.917  0.0726 -0.8553  0.4694
  149LEU     CG 1869  12.198   1.489   2.963  0.3371 -0.7989 -0.3658
  149LEU     HG 1870  12.210   1.597   2.988 -6.1326  0.0786  0.5895
  149LEU    CD1 1871  12.186   1.423   3.100 -0.3704  0.3153  0.1264
  149LEU   HD11 1872  12.270   1.455   3.165  0.3882 -1.6407  0.1872
  149LEU   HD12 1873  12.183   1.315   3.071  1.6787  0.3106 -0.1624
  149LEU   HD13 1874  12.091   1.446   3.154 -0.3920 -2.5904  1.5431
  149LEU    CD2 1875  12.319   1.436   2.884  0.5791  0.3835 -0.8161
  149LEU   HD21 1876  12.342   1.488   2.788  0.4706  1.3843 -0.3130
  149LEU   HD22 1877  12.293   1.332   2.854 -2.0263  0.6552  0.1986
  149LEU   HD23 1878  12.408   1.455   2.946 -0.9580  0.7594  1.3819
  149LEU      C 1879  11.962   1.481   2.651  0.1686  0.3112 -0.3406
  149LEU      O 1880  11.978   1.375   2.592  0.3144  0.1981 -0.0968
  150ARG      N 1881  11.846   1.550   2.652 -0.0144 -0.0011  0.0739
  150ARG     HN 1882  11.855   1.634   2.706 -1.6362 -0.6269  1.4100
  150ARG     CA 1883  11.727   1.497   2.594  0.0861 -0.1850  0.0349
  150ARG     HA 1884  11.657   1.577   2.613  0.8205  0.7733 -1.1427
  150ARG     CB 1885  11.738   1.493   2.440 -0.1909 -0.1830  0.0143
  150ARG    HB1 1886  11.665   1.418   2.403  0.9792 -1.9843  1.2049
  150ARG    HB2 1887  11.836   1.455   2.404 -0.6549 -1.5585  0.1520
  150ARG     CG 1888  11.709   1.623   2.365 -0.1234 -0.3620 -0.3224
  150ARG    HG1 1889  11.608   1.651   2.402  1.4865  2.4402  2.4074
  150ARG    HG2 1890  11.712   1.591   2.259 -3.0426 -0.0932 -0.5760
  150ARG     CD 1891  11.799   1.745   2.383 -0.3784 -0.3032  0.6003
  150ARG    HD1 1892  11.904   1.721   2.359 -1.1406 -3.2098 -0.1692
  150ARG    HD2 1893  11.787   1.786   2.486  2.0283  1.6049  0.2189
  150ARG     NE 1894  11.756   1.857   2.293  0.6171 -0.2424  0.1922
  150ARG     HE 1895  11.699   1.931   2.329 -0.5749  0.4714 -2.8768
  150ARG     CZ 1896  11.785   1.862   2.160 -0.5181 -0.1512 -0.0554
  150ARG    NH1 1897  11.857   1.776   2.082 -0.1930 -0.3218  0.4289
  150ARG   HH11 1898  11.872   1.684   2.117  0.1250 -0.3337  0.2649
  150ARG   HH12 1899  11.893   1.815   1.997 -0.7062 -0.4850  0.1319
  150ARG    NH2 1900  11.739   1.974   2.096 -0.6275 -0.3483 -0.3267
  150ARG   HH21 1901  11.677   2.029   2.152 -2.6835 -1.6472 -1.2214
  150ARG   HH22 1902  11.745   1.970   1.997 -2.3319  0.0813 -0.4877
  150ARG      C 1903  11.665   1.377   2.656 -0.5428  0.0809 -0.0700
  150ARG      O 1904  11.722   1.271   2.683 -0.9987  0.0462  0.7894
  151ALA      N 1905  11.534   1.394   2.682 -0.4454 -0.1219  0.5595
  151ALA     HN 1906  11.497   1.485   2.664  1.6519  0.9407  1.2723
  151ALA     CA 1907  11.452   1.307   2.760 -0.2229 -0.3085  0.5880
  151ALA     HA 1908  11.375   1.374   2.796 -0.4641 -0.5795  0.5819
  151ALA     CB 1909  11.370   1.206   2.677 -0.2123  0.2776 -0.1489
  151ALA    HB1 1910  11.281   1.165   2.729  0.3269  1.5287  1.8937
  151ALA    HB2 1911  11.449   1.134   2.648 -0.2202  0.2850 -0.1897
  151ALA    HB3 1912  11.338   1.231   2.574  0.9767 -1.9442 -1.1188
  151ALA      C 1913  11.502   1.249   2.888  0.6114 -0.2908  0.2748
  151ALA      O 1914  11.570   1.315   2.966  0.2588  0.1298  0.2338
  152LYS      N 1915  11.465   1.123   2.916  0.0677 -0.2843 -0.3785
  152LYS     HN 1916  11.404   1.079   2.850 -0.0279 -0.0923 -0.4176
  152LYS     CA 1917  11.504   1.052   3.034 -0.2661  0.1518 -0.0036
  152LYS     HA 1918  11.481   1.123   3.112 -0.0314  1.3236 -0.9615
  152LYS     CB 1919  11.419   0.925   3.051 -0.1386 -0.0674 -0.9315
  152LYS    HB1 1920  11.473   0.873   3.134  1.3077  1.4451 -0.8616
  152LYS    HB2 1921  11.420   0.858   2.963 -1.4021 -1.7763  0.2935
  152LYS     CG 1922  11.272   0.959   3.074  0.0241  0.1200 -0.1313
  152LYS    HG1 1923  11.234   1.002   2.979  2.5245  1.3517 -0.6565
  152LYS    HG2 1924  11.250   1.024   3.162  0.1065  2.2551 -1.5987
  152LYS     CD 1925  11.197   0.830   3.105  0.1719  0.0407 -0.1053
  152LYS    HD1 1926  11.089   0.854   3.112  0.0665 -0.5726  0.5789
  152LYS    HD2 1927  11.216   0.800   3.211 -0.4830  4.0304  1.2950
  152LYS     CE 1928  11.207   0.712   3.008  0.6323  0.1332 -0.1735
  152LYS    HE1 1929  11.162   0.621   3.053  0.6511 -1.2195 -2.7299
  152LYS    HE2 1930  11.306   0.677   2.971  0.5373  0.1202 -0.4129
  152LYS     NZ 1931  11.135   0.742   2.883 -0.3641 -0.0035  0.3563
  152LYS    HZ1 1932  11.038   0.774   2.901 -0.0564  2.5478 -1.8257
  152LYS    HZ2 1933  11.133   0.661   2.817  0.0269  1.3544 -1.4168
  152LYS    HZ3 1934  11.176   0.819   2.826 -0.0846  0.6390  1.3906
  152LYS      C 1935  11.649   1.018   3.042 -0.3417 -0.2534 -0.3657
  152LYS      O 1936  11.713   0.968   2.949 -0.0175 -0.2890 -0.1269
  153VAL      N 1937  11.716   1.060   3.150  0.0450 -0.6262 -0.4565
  153VAL     HN 1938  11.667   1.083   3.234  1.0479  0.4867 -0.1436
  153VAL     CA 1939  11.858   1.073   3.156 -0.0283 -0.0005  0.0533
  153VAL     HA 1940  11.910   1.055   3.063  1.0363  0.3575  0.5544
  153VAL     CB 1941  11.914   1.207   3.194  0.0973  0.0726 -0.3747
  153VAL     HB 1942  12.024   1.212   3.180  0.0547 -2.6563 -2.6197
  153VAL    CG1 1943  11.869   1.302   3.082 -0.5781 -0.0077 -0.1777
  153VAL   HG11 1944  11.760   1.322   3.091 -1.5735 -2.8637 -3.5177
  153VAL   HG12 1945  11.881   1.261   2.979 -4.0769  2.4329 -1.7391
  153VAL   HG13 1946  11.914   1.403   3.092  1.1604 -0.7597 -0.1103
  153VAL    CG2 1947  11.871   1.245   3.337 -0.7440 -0.6139 -0.4358
  153VAL   HG21 1948  11.761   1.244   3.350 -0.9470 -1.9108 -2.0183
  153VAL   HG22 1949  11.917   1.343   3.364  1.4763 -1.3912 -1.1536
  153VAL   HG23 1950  11.920   1.170   3.402  1.4042  0.6693 -0.4817
  153VAL      C 1951  11.912   0.958   3.233 -0.3066  0.1942  0.5394
  153VAL      O 1952  12.031   0.927   3.233 -0.4074 -0.2061  0.0036
  154VAL      N 1953  11.817   0.878   3.284 -0.3516 -0.0556  0.0700
  154VAL     HN 1954  11.723   0.911   3.288 -0.1002  0.5614  1.6849
  154VAL     CA 1955  11.831   0.738   3.311 -0.6924 -0.0571  0.2525
  154VAL     HA 1956  11.926   0.708   3.268  0.3010  0.2067  2.1582
  154VAL     CB 1957  11.853   0.711   3.456  0.0782  0.2492  0.1966
  154VAL     HB 1958  11.769   0.747   3.520  0.6584  0.2747  0.9701
  154VAL    CG1 1959  11.880   0.560   3.466  0.2104  0.2987  0.6113
  154VAL   HG11 1960  11.941   0.532   3.555  0.3002 -2.1864 -0.1685
  154VAL   HG12 1961  11.944   0.523   3.384  0.6532 -2.5634  2.1210
  154VAL   HG13 1962  11.781   0.510   3.472  0.7425 -0.6553  1.9473
  154VAL    CG2 1963  11.976   0.776   3.522  0.4473 -0.1948 -0.0509
  154VAL   HG21 1964  11.988   0.723   3.619 -0.8577 -1.8292 -0.7333
  154VAL   HG22 1965  11.942   0.880   3.543  1.1172  0.0771 -0.2771
  154VAL   HG23 1966  12.065   0.776   3.455  1.3068  0.5646  1.0534
  154VAL      C 1967  11.715   0.669   3.248 -0.4310 -0.0963 -0.1963
  154VAL      O 1968  11.603   0.695   3.294 -0.0273  0.2178  0.6375
  155VAL      N 1969  11.748   0.572   3.162 -0.3994 -0.0591 -0.2256
  155VAL     HN 1970  11.844   0.558   3.138 -0.5212 -1.5809  0.0351
  155VAL     CA 1971  11.648   0.497   3.092 -0.0628 -0.4427 -0.2989
  155VAL     HA 1972  11.554   0.539   3.122  0.3212  1.4437 -1.5372
  155VAL     CB 1973  11.653   0.513   2.943 -0.4743 -0.2238 -0.2913
  155VAL     HB 1974  11.745   0.480   2.890 -0.3049  1.6412 -1.2343
  155VAL    CG1 1975  11.525   0.458   2.879 -0.4491 -0.4059 -0.1860
  155VAL   HG11 1976  11.533   0.479   2.770  0.2871  0.9312  0.1038
  155VAL   HG12 1977  11.431   0.494   2.927 -0.2646  0.6158 -0.5726
  155VAL   HG13 1978  11.528   0.347   2.879  2.5704 -0.4390  1.8198
  155VAL    CG2 1979  11.655   0.664   2.917  0.4604 -0.2483 -0.4034
  155VAL   HG21 1980  11.757   0.699   2.945  0.9453 -2.2290  0.4432
  155VAL   HG22 1981  11.582   0.727   2.973  0.4636 -1.0641  0.5253
  155VAL   HG23 1982  11.637   0.677   2.808  0.1737 -1.7983 -0.5573
  155VAL      C 1983  11.666   0.351   3.118 -0.2867 -0.4235 -0.0375
  155VAL      O 1984  11.568   0.277   3.118 -0.1038 -0.6670  0.3091
  156THR      N 1985  11.789   0.307   3.152  0.1303  0.1429 -0.7702
  156THR     HN 1986  11.860   0.368   3.185  0.2522 -1.8818  3.3438
  156THR     CA 1987  11.814   0.176   3.204  0.0401  0.4689  0.1280
  156THR     HA 1988  11.771   0.106   3.133  1.4510 -1.8405  1.4343
  156THR     CB 1989  11.957   0.132   3.193 -0.1250 -0.0966  0.2500
  156THR     HB 1990  11.977   0.040   3.252 -1.5399  0.7614  2.1857
  156THR    OG1 1991  12.041   0.238   3.236 -0.3392  0.0871  0.2207
  156THR    HG1 1992  12.127   0.203   3.261 -0.4723 -1.4189 -1.2347
  156THR    CG2 1993  11.985   0.097   3.046 -0.3349  0.0283  0.1808
  156THR   HG21 1994  11.938   0.168   2.974  2.2950  1.9236  0.1748
  156THR   HG22 1995  11.953  -0.006   3.021 -0.1283 -0.7864  2.9402
  156THR   HG23 1996  12.095   0.095   3.037 -0.4441 -1.0298 -1.3433
  156THR      C 1997  11.752   0.148   3.336 -0.3279  0.1339 -0.1148
  156THR      O 1998  11.784   0.215   3.434  0.4870 -0.2348 -0.1187
  157LYS      N 1999  11.657   0.052   3.339 -0.0933 -0.1024 -0.1427
  157LYS     HN 2000  11.641   0.007   3.251  0.4374 -0.5441 -0.0167
  157LYS     CA 2001  11.572   0.014   3.447  0.1157  0.2385  0.1441
  157LYS     HA 2002  11.539   0.108   3.488  2.7228  0.8348  1.0877
  157LYS     CB 2003  11.455  -0.074   3.399 -0.1505  0.3403  0.5951
  157LYS    HB1 2004  11.395  -0.109   3.486  0.0884  1.9325  1.4384
  157LYS    HB2 2005  11.513  -0.154   3.347  2.0173  1.8338  0.5735
  157LYS     CG 2006  11.359  -0.003   3.304 -0.2159  0.0045  0.4052
  157LYS    HG1 2007  11.409   0.048   3.219  0.6739 -0.7973  0.4359
  157LYS    HG2 2008  11.314   0.089   3.348 -0.3006  0.3296 -0.3534
  157LYS     CD 2009  11.244  -0.089   3.252 -0.4455  0.3037  0.4117
  157LYS    HD1 2010  11.197  -0.134   3.342  0.8037 -0.2147  0.8233
  157LYS    HD2 2011  11.296  -0.178   3.210  1.5374  1.3425  0.5159
  157LYS     CE 2012  11.136  -0.022   3.166 -0.4347  0.0753  0.2178
  157LYS    HE1 2013  11.178   0.035   3.081 -2.5491  0.0857 -0.8713
  157LYS    HE2 2014  11.059   0.042   3.214 -0.3024  0.9068 -0.6462
  157LYS     NZ 2015  11.060  -0.138   3.114 -0.0419 -0.1553  0.1543
  157LYS    HZ1 2016  11.115  -0.211   3.063 -1.3189 -1.1553  0.1754
  157LYS    HZ2 2017  10.988  -0.105   3.047  1.4788 -2.0484 -2.6293
  157LYS    HZ3 2018  11.014  -0.184   3.195  2.3053  0.2773  1.8387
  157LYS      C 2019  11.647  -0.055   3.556  0.2688  0.2431  0.0413
  157LYS      O 2020  11.625  -0.022   3.672 -0.0031 -0.5590  0.2216
  158GLY      N 2021  11.749  -0.137   3.523  0.4053  0.4219  0.0159
  158GLY     HN 2022  11.749  -0.154   3.425 -1.1937 -0.4414  0.1201
  158GLY     CA 2023  11.844  -0.191   3.615  0.1159 -0.1314 -0.0033
  158GLY    HA1 2024  11.924  -0.221   3.548 -1.0116 -3.3314 -0.0702
  158GLY    HA2 2025  11.809  -0.280   3.665 -0.8111  0.1887 -0.0720
  158GLY      C 2026  11.910  -0.093   3.706 -0.0767 -0.1232  0.1266
  158GLY      O 2027  11.909  -0.108   3.828 -0.3972  0.2522  0.1716
  159ARG      N 2028  11.973   0.010   3.647 -0.1478 -0.1966 -0.0778
  159ARG     HN 2029  11.967   0.011   3.548  2.2783  0.1202 -0.2902
  159ARG     CA 2030  12.035   0.118   3.718 -0.3572 -0.1204 -0.0101
  159ARG     HA 2031  12.116   0.068   3.770 -0.2474 -0.6376 -0.6553
  159ARG     CB 2032  12.092   0.210   3.609 -0.1434  0.0420  0.2387
  159ARG    HB1 2033  12.014   0.227   3.531  3.2573  1.0170 -3.2577
  159ARG    HB2 2034  12.179   0.161   3.561  0.5671  0.2038  1.3419
  159ARG     CG 2035  12.142   0.348   3.651  0.1658 -0.0693  0.2366
  159ARG    HG1 2036  12.227   0.336   3.722  0.0424 -2.5052  0.0523
  159ARG    HG2 2037  12.066   0.414   3.699  1.2657  0.2288  1.6530
  159ARG     CD 2038  12.211   0.411   3.530  0.3126 -0.3317  0.1842
  159ARG    HD1 2039  12.135   0.424   3.450  0.5969 -1.8006 -0.3712
  159ARG    HD2 2040  12.298   0.355   3.489  0.4193  0.7543 -1.1570
  159ARG     NE 2041  12.247   0.549   3.570  0.0006 -0.1480 -0.1617
  159ARG     HE 2042  12.222   0.573   3.664  2.0321  0.4920  0.2784
  159ARG     CZ 2043  12.332   0.634   3.505 -0.3109  0.3136  0.0222
  159ARG    NH1 2044  12.376   0.615   3.377  0.4907 -0.3734  0.3904
  159ARG   HH11 2045  12.344   0.535   3.326 -0.8790 -0.2954  1.0886
  159ARG   HH12 2046  12.395   0.701   3.331  0.2586  0.1427  1.2305
  159ARG    NH2 2047  12.360   0.762   3.544 -0.0949  0.4070 -0.4331
  159ARG   HH21 2048  12.301   0.804   3.613 -1.1669  0.3593 -1.2944
  159ARG   HH22 2049  12.411   0.820   3.481 -0.1267  1.8414  0.7963
  159ARG      C 2050  11.952   0.191   3.818 -0.0989  0.2411 -0.0580
  159ARG      O 2051  11.993   0.214   3.931 -0.0027  0.1173 -0.0665
  160VAL      N 2052  11.827   0.229   3.789 -0.2352 -0.4456 -0.4059
  160VAL     HN 2053  11.788   0.223   3.697 -2.6308  1.8420  0.3153
  160VAL     CA 2054  11.740   0.284   3.888  0.1442 -0.1240 -0.2460
  160VAL     HA 2055  11.787   0.372   3.929  1.0806 -0.4551 -0.5962
  160VAL     CB 2056  11.622   0.344   3.817  0.3653  0.3961 -0.1793
  160VAL     HB 2057  11.552   0.276   3.763  2.2375 -1.3703 -0.4974
  160VAL    CG1 2058  11.542   0.432   3.915 -0.1988 -0.0964 -0.1879
  160VAL   HG11 2059  11.530   0.390   4.017 -1.6098  0.6338 -0.0315
  160VAL   HG12 2060  11.444   0.459   3.871  0.0002  3.3605  1.2117
  160VAL   HG13 2061  11.609   0.520   3.932  0.9013 -0.7929 -0.7541
  160VAL    CG2 2062  11.667   0.436   3.702  0.8943  0.2652 -0.0756
  160VAL   HG21 2063  11.764   0.481   3.733  1.0439 -0.8618  1.2164
  160VAL   HG22 2064  11.597   0.519   3.684 -0.9143 -0.9093  1.2169
  160VAL   HG23 2065  11.688   0.380   3.608  0.3020  0.8254 -0.5522
  160VAL      C 2066  11.699   0.189   3.995  0.4321  0.4092  0.3440
  160VAL      O 2067  11.688   0.224   4.112 -0.1593 -0.0581  0.4329
  161LYS      N 2068  11.680   0.058   3.967  0.1731  0.5478 -0.1514
  161LYS     HN 2069  11.682   0.023   3.874 -0.7202  0.6470 -0.2162
  161LYS     CA 2070  11.655  -0.043   4.065 -0.2335  0.4260 -0.3837
  161LYS     HA 2071  11.564  -0.023   4.120 -0.2597  0.8980 -0.5984
  161LYS     CB 2072  11.625  -0.179   3.999  0.8267  0.0345 -0.0662
  161LYS    HB1 2073  11.645  -0.260   4.073  1.3768  1.1895  1.1028
  161LYS    HB2 2074  11.688  -0.186   3.908 -1.0573  0.7842 -1.4902
  161LYS     CG 2075  11.477  -0.178   3.964  0.8380  0.3766 -0.1072
  161LYS    HG1 2076  11.431  -0.080   3.941  2.4748  1.4179  0.8760
  161LYS    HG2 2077  11.416  -0.211   4.051  1.4347 -1.2137 -0.2661
  161LYS     CD 2078  11.449  -0.269   3.844  0.0811  0.5520 -0.0741
  161LYS    HD1 2079  11.443  -0.378   3.868  2.2953  0.4445  0.2460
  161LYS    HD2 2080  11.524  -0.257   3.763 -0.0619 -1.7479 -0.6124
  161LYS     CE 2081  11.325  -0.221   3.770 -0.4371 -0.7146 -0.0460
  161LYS    HE1 2082  11.348  -0.122   3.724  1.3513 -0.3857  1.4621
  161LYS    HE2 2083  11.235  -0.217   3.835  0.7140  1.5896  1.5255
  161LYS     NZ 2084  11.292  -0.305   3.652 -0.8265 -0.1103 -0.3719
  161LYS    HZ1 2085  11.204  -0.270   3.609 -1.0772  2.7257  2.1067
  161LYS    HZ2 2086  11.271  -0.395   3.699  2.7463 -0.5133  0.7728
  161LYS    HZ3 2087  11.368  -0.313   3.581  0.2853  0.2058  0.7370
  161LYS      C 2088  11.767  -0.057   4.162 -0.2875 -0.7166 -0.4682
  161LYS      O 2089  11.746  -0.061   4.283 -0.1613  0.1859 -0.4083
  162LEU      N 2090  11.894  -0.053   4.116  0.0994  0.2237  0.6163
  162LEU     HN 2091  11.904  -0.062   4.017 -0.6108 -0.7988  0.6209
  162LEU     CA 2092  12.016  -0.045   4.190  0.2628 -0.0706  0.3825
  162LEU     HA 2093  12.019  -0.135   4.249 -0.3206  0.4041  1.1610
  162LEU     CB 2094  12.138  -0.049   4.097 -0.1685 -0.0992 -0.1919
  162LEU    HB1 2095  12.235  -0.021   4.144 -0.8000  0.6704  0.6893
  162LEU    HB2 2096  12.130   0.030   4.020  2.1585  0.0124 -0.3787
  162LEU     CG 2097  12.166  -0.186   4.032  0.0421  0.0372 -0.3886
  162LEU     HG 2098  12.073  -0.223   3.984 -1.2081  0.5684  1.5099
  162LEU    CD1 2099  12.269  -0.173   3.919  0.1943 -0.3026 -0.2917
  162LEU   HD11 2100  12.257  -0.271   3.869 -1.1032  0.5757 -1.8138
  162LEU   HD12 2101  12.360  -0.125   3.961 -1.4035  0.9124  1.9808
  162LEU   HD13 2102  12.226  -0.099   3.848 -0.9359  0.3567  1.0400
  162LEU    CD2 2103  12.214  -0.292   4.133 -0.6860  0.3631  0.3130
  162LEU   HD21 2104  12.221  -0.389   4.080  1.9699  1.1457 -0.9609
  162LEU   HD22 2105  12.132  -0.310   4.205 -1.4756 -1.9300 -1.0657
  162LEU   HD23 2106  12.312  -0.267   4.179 -0.0712 -0.0421 -0.7428
  162LEU      C 2107  12.012   0.071   4.283 -0.1704  0.1665  0.0736
  162LEU      O 2108  12.046   0.050   4.399  0.5357  0.5166 -0.0656
  163VAL      N 2109  11.968   0.190   4.237 -0.5093 -0.0818 -0.2526
  163VAL     HN 2110  11.959   0.191   4.138  0.8016 -2.0512 -0.4531
  163VAL     CA 2111  11.943   0.307   4.315 -0.2737  0.0337 -0.3488
  163VAL     HA 2112  12.030   0.332   4.374 -0.3972  1.7166 -0.8116
  163VAL     CB 2113  11.916   0.426   4.229  0.0264  0.4197  0.0817
  163VAL     HB 2114  11.842   0.400   4.150  0.3745  3.3181 -1.3510
  163VAL    CG1 2115  11.843   0.537   4.307  0.6874  0.8482  0.0915
  163VAL   HG11 2116  11.740   0.505   4.334  0.2311  0.4537 -1.9463
  163VAL   HG12 2117  11.844   0.633   4.251  2.5351  1.1441  0.5367
  163VAL   HG13 2118  11.905   0.565   4.395  0.8056 -0.2276  0.3615
  163VAL    CG2 2119  12.044   0.477   4.162  0.3101 -0.3353  0.0430
  163VAL   HG21 2120  12.108   0.398   4.117  0.7444 -0.4448  0.8443
  163VAL   HG22 2121  12.100   0.538   4.236 -1.1925  1.1814 -0.0125
  163VAL   HG23 2122  12.026   0.559   4.089  1.9683  3.6163  3.6545
  163VAL      C 2123  11.839   0.293   4.421  0.1890  0.3641  0.1591
  163VAL      O 2124  11.865   0.328   4.536  0.0234 -0.5081  0.4753
  164ILE      N 2125  11.719   0.240   4.391  0.1937  0.1081  0.5822
  164ILE     HN 2126  11.702   0.210   4.297 -0.1037  0.2947  0.5748
  164ILE     CA 2127  11.605   0.224   4.477 -0.0121  0.4355  0.3738
  164ILE     HA 2128  11.593   0.323   4.519  1.4900  0.5402  0.6386
  164ILE     CB 2129  11.484   0.183   4.399  0.4722 -0.4547  0.0710
  164ILE     HB 2130  11.512   0.095   4.338  1.9871 -0.6213  0.9658
  164ILE    CG2 2131  11.366   0.144   4.491 -0.0355  0.2672 -0.2652
  164ILE   HG21 2132  11.273   0.140   4.432  0.1351 -0.6138 -0.4803
  164ILE   HG22 2133  11.348   0.226   4.564  0.4862 -1.0503  1.4189
  164ILE   HG23 2134  11.379   0.050   4.548 -0.3500  0.3409 -0.0744
  164ILE    CG1 2135  11.434   0.294   4.305  0.2621 -0.0863  0.6081
  164ILE   HG11 2136  11.329   0.278   4.272  1.5777 -1.0439 -3.8845
  164ILE   HG12 2137  11.488   0.292   4.208 -0.8825  0.9608 -0.0782
  164ILE     CD 2138  11.437   0.438   4.356 -0.5690  0.2669 -0.3184
  164ILE    HD1 2139  11.536   0.488   4.360 -0.9429  0.9003  2.5515
  164ILE    HD2 2140  11.406   0.426   4.461 -2.1682 -2.3974 -1.0073
  164ILE    HD3 2141  11.363   0.504   4.306  0.9922  2.1415 -0.2776
  164ILE      C 2142  11.637   0.135   4.592 -0.4175 -0.4355 -0.1773
  164ILE      O 2143  11.606   0.171   4.705  0.1566 -0.0405 -0.1424
  165PHE      N 2144  11.704   0.021   4.566 -0.1121 -0.1816 -0.5185
  165PHE     HN 2145  11.717  -0.004   4.471  2.1343  0.3579 -0.4023
  165PHE     CA 2146  11.763  -0.077   4.652 -0.6371  0.0288  0.0964
  165PHE     HA 2147  11.685  -0.128   4.706  0.7037 -0.5807  1.5492
  165PHE     CB 2148  11.843  -0.176   4.566 -0.2207  0.1331  0.3629
  165PHE    HB1 2149  11.906  -0.126   4.489  0.3802 -1.7046 -0.4003
  165PHE    HB2 2150  11.763  -0.234   4.515 -1.0176  0.5433  1.1178
  165PHE     CG 2151  11.925  -0.280   4.636  0.2405  0.6053  0.5344
  165PHE    CD1 2152  11.865  -0.362   4.727  0.6771 -0.3043  0.0146
  165PHE    HD1 2153  11.760  -0.343   4.749  1.1690 -1.1911  3.9983
  165PHE    CE1 2154  11.944  -0.442   4.806  0.0393 -0.8647  0.1057
  165PHE    HE1 2155  11.895  -0.502   4.881  1.0811 -2.0461 -0.1263
  165PHE     CZ 2156  12.080  -0.443   4.785 -0.0670 -0.4171 -0.6239
  165PHE     HZ 2157  12.132  -0.509   4.852  0.0298  0.6028  0.3361
  165PHE    CD2 2158  12.059  -0.288   4.606  0.0620 -0.0830 -0.1165
  165PHE    HD2 2159  12.099  -0.226   4.527 -2.0627  0.7271 -0.6162
  165PHE    CE2 2160  12.135  -0.379   4.676  0.3112  0.1199 -0.1242
  165PHE    HE2 2161  12.241  -0.390   4.660  0.1117 -1.3322 -0.5837
  165PHE      C 2162  11.849  -0.007   4.751  0.1559  0.0821 -0.6145
  165PHE      O 2163  11.827  -0.027   4.870 -0.0042  0.1141 -0.6393
  166VAL      N 2164  11.942   0.081   4.710  0.2381  0.0919 -0.4100
  166VAL     HN 2165  11.970   0.092   4.615  0.7152 -1.2451 -0.4593
  166VAL     CA 2166  12.021   0.149   4.808 -0.0087  0.4215 -0.4395
  166VAL     HA 2167  12.074   0.072   4.863  1.1605  2.8437  2.0500
  166VAL     CB 2168  12.135   0.221   4.742  0.2479  0.4352  0.0142
  166VAL     HB 2169  12.087   0.278   4.660 -1.5870  0.1298  0.8084
  166VAL    CG1 2170  12.206   0.315   4.841  0.4401  0.0512  0.2453
  166VAL   HG11 2171  12.213   0.263   4.939 -0.3301 -2.9713 -1.1814
  166VAL   HG12 2172  12.159   0.415   4.850 -2.9956 -1.5031  1.1876
  166VAL   HG13 2173  12.306   0.337   4.798 -0.1188  2.8038  0.1686
  166VAL    CG2 2174  12.228   0.116   4.679  0.1938  0.0392  0.5817
  166VAL   HG21 2175  12.308   0.155   4.612  0.3031  0.3935  0.9173
  166VAL   HG22 2176  12.168   0.052   4.611  0.7721  0.1777 -0.0717
  166VAL   HG23 2177  12.292   0.051   4.743 -0.3574  0.8129  1.9532
  166VAL      C 2178  11.946   0.237   4.902 -0.1513 -0.1852  0.0204
  166VAL      O 2179  11.973   0.228   5.022  0.3050 -0.0578 -0.0736
  167ILE      N 2180  11.848   0.317   4.857 -0.3727 -0.5701 -0.1940
  167ILE     HN 2181  11.832   0.303   4.760  0.4651  0.5485 -0.5258
  167ILE     CA 2182  11.773   0.413   4.932  0.3443 -0.0973 -0.0752
  167ILE     HA 2183  11.840   0.482   4.981  1.7518 -0.4966 -1.3457
  167ILE     CB 2184  11.687   0.498   4.844  0.4276  0.1669  0.0961
  167ILE     HB 2185  11.637   0.436   4.766  1.0394 -0.1784 -0.0272
  167ILE    CG2 2186  11.581   0.571   4.929  0.0754 -0.4734  0.2146
  167ILE   HG21 2187  11.528   0.652   4.875 -0.8734 -1.1807  0.0724
  167ILE   HG22 2188  11.626   0.620   5.018  0.6823  1.6969 -1.2083
  167ILE   HG23 2189  11.507   0.502   4.974 -1.1718  1.5033  1.3126
  167ILE    CG1 2190  11.773   0.605   4.775 -0.0594  0.3129 -0.2929
  167ILE   HG11 2191  11.848   0.550   4.715 -2.6969 -0.7352 -2.8521
  167ILE   HG12 2192  11.823   0.661   4.857  0.5636  1.2033 -1.2558
  167ILE     CD 2193  11.702   0.704   4.683  0.1686  0.1721 -0.6208
  167ILE    HD1 2194  11.647   0.788   4.730 -0.8307 -0.5684 -0.4262
  167ILE    HD2 2195  11.638   0.641   4.617  1.5423  0.1439 -1.9833
  167ILE    HD3 2196  11.779   0.755   4.621  2.3973 -1.4933  0.6408
  167ILE      C 2197  11.704   0.340   5.042  0.1453  0.2736  0.0466
  167ILE      O 2198  11.715   0.374   5.160 -0.3345  0.1279  0.1356
  168TRP      N 2199  11.633   0.230   5.009  0.0937  0.4381 -0.3993
  168TRP     HN 2200  11.634   0.204   4.913 -0.0616  0.6674 -0.4636
  168TRP     CA 2201  11.568   0.154   5.111  0.6864 -0.2867 -0.5541
  168TRP     HA 2202  11.509   0.225   5.167  1.0984 -0.9385  0.7579
  168TRP     CB 2203  11.480   0.054   5.035 -0.0686  0.1346 -0.2366
  168TRP    HB1 2204  11.451  -0.030   5.101 -0.4207 -1.3379 -2.1636
  168TRP    HB2 2205  11.522  -0.001   4.949  0.1149 -0.0814 -0.0086
  168TRP     CG 2206  11.351   0.118   4.992  0.3207  1.2858  0.2613
  168TRP    CD1 2207  11.310   0.143   4.865 -0.0875 -0.3142  0.0603
  168TRP    HD1 2208  11.369   0.120   4.777 -0.9662  0.1091 -0.6701
  168TRP    NE1 2209  11.194   0.216   4.867  0.2887  0.2799  0.3812
  168TRP    HE1 2210  11.169   0.269   4.789  4.4515 -0.9679 -2.1343
  168TRP    CE2 2211  11.152   0.222   4.997 -0.9324 -0.5292  0.0504
  168TRP    CD2 2212  11.252   0.171   5.079 -0.5654  0.1004  0.0037
  168TRP    CE3 2213  11.237   0.175   5.214 -0.1050 -0.1650  0.0631
  168TRP    HE3 2214  11.314   0.139   5.281  0.3729  0.2603 -0.2628
  168TRP    CZ3 2215  11.127   0.239   5.268  0.1830  0.4291 -0.0540
  168TRP    HZ3 2216  11.125   0.248   5.376 -2.3814 -4.3241  0.5748
  168TRP    CZ2 2217  11.038   0.277   5.047 -0.7743 -0.0393 -0.1182
  168TRP    HZ2 2218  10.971   0.329   4.981 -2.2389  0.4414  1.6475
  168TRP    CH2 2219  11.032   0.292   5.184  0.4859  0.8380 -0.1417
  168TRP    HH2 2220  10.952   0.344   5.235 -0.7377 -1.3586  0.2978
  168TRP      C 2221  11.656   0.092   5.214  0.1144  0.0457  0.1401
  168TRP      O 2222  11.631   0.090   5.335 -0.8168  0.4888 -0.0315
  169ALA      N 2223  11.767   0.034   5.165 -0.0665  0.0025 -0.2206
  169ALA     HN 2224  11.781   0.042   5.067 -1.7868  1.0932 -0.4178
  169ALA     CA 2225  11.865  -0.017   5.255 -0.1099  0.2039 -0.0585
  169ALA     HA 2226  11.828  -0.098   5.316  0.9750 -0.4440 -0.2172
  169ALA     CB 2227  11.981  -0.058   5.163 -0.2120 -0.1491 -0.0307
  169ALA    HB1 2228  12.010   0.007   5.078 -0.8323 -0.8511 -0.7943
  169ALA    HB2 2229  11.946  -0.151   5.112 -0.7767 -1.2694  2.2533
  169ALA    HB3 2230  12.073  -0.089   5.218  0.5079 -1.1870 -1.7150
  169ALA      C 2231  11.931   0.083   5.343 -0.0005  0.0137  0.0762
  169ALA      O 2232  11.953   0.060   5.462  0.4401  0.1273  0.0215
  170VAL      N 2233  11.951   0.207   5.296 -0.2360 -0.2122 -0.6203
  170VAL     HN 2234  11.944   0.222   5.197 -2.7310  1.2245 -0.3188
  170VAL     CA 2235  12.000   0.315   5.376  0.0371 -0.4599 -0.4518
  170VAL     HA 2236  12.085   0.272   5.426 -2.2730 -2.2307  2.2827
  170VAL     CB 2237  12.041   0.434   5.294 -0.0976 -0.0456  0.0777
  170VAL     HB 2238  11.959   0.465   5.226 -1.3902 -3.1754  0.0384
  170VAL    CG1 2239  12.087   0.564   5.364 -0.5004  0.2429 -0.1920
  170VAL   HG11 2240  12.146   0.621   5.290 -2.2987 -0.7264 -2.5061
  170VAL   HG12 2241  12.149   0.544   5.454 -0.4575 -1.1944 -0.5146
  170VAL   HG13 2242  11.997   0.625   5.389  0.3241  0.5476  2.3291
  170VAL    CG2 2243  12.164   0.387   5.214  0.2901  0.3573  0.4269
  170VAL   HG21 2244  12.205   0.468   5.151 -1.0711  0.7201 -0.0345
  170VAL   HG22 2245  12.136   0.306   5.143 -0.6791  2.7441 -2.0886
  170VAL   HG23 2246  12.240   0.348   5.285  0.9936  0.1616 -0.4168
  170VAL      C 2247  11.902   0.357   5.480  0.4100 -0.2561 -0.1825
  170VAL      O 2248  11.935   0.392   5.593 -0.1959  0.0242 -0.0877
  171ALA      N 2249  11.771   0.356   5.450  0.2987 -0.0953  0.2804
  171ALA     HN 2250  11.749   0.344   5.353 -1.0615 -0.4817  0.6184
  171ALA     CA 2251  11.665   0.394   5.538  0.3223  0.7659 -0.0535
  171ALA     HA 2252  11.686   0.496   5.566 -0.5851  0.9652 -0.0688
  171ALA     CB 2253  11.540   0.413   5.450 -0.1089  0.2062  0.4267
  171ALA    HB1 2254  11.518   0.319   5.395 -0.1349  1.1726 -1.2618
  171ALA    HB2 2255  11.569   0.492   5.377 -1.2594  1.6748  1.5102
  171ALA    HB3 2256  11.455   0.451   5.510  1.8466  1.7597  2.3654
  171ALA      C 2257  11.642   0.297   5.649  0.2341  0.4655 -0.3316
  171ALA      O 2258  11.598   0.334   5.758 -0.4689 -0.3878 -0.3140
  172PHE      N 2259  11.668   0.168   5.622 -0.3886  0.2484  0.0865
  172PHE     HN 2260  11.707   0.140   5.535 -0.1556 -3.8084  1.2992
  172PHE     CA 2261  11.672   0.060   5.716 -0.1139  0.0771 -0.1213
  172PHE     HA 2262  11.592   0.084   5.784 -0.8959  1.0606 -1.3384
  172PHE     CB 2263  11.665  -0.080   5.653  0.1006  0.1765 -0.3654
  172PHE    HB1 2264  11.684  -0.151   5.736 -1.8917  2.4029  2.1416
  172PHE    HB2 2265  11.752  -0.091   5.585 -0.7931  1.3343 -1.7572
  172PHE     CG 2266  11.543  -0.114   5.573 -0.2017  0.1668  0.0991
  172PHE    CD1 2267  11.539  -0.233   5.506  0.3204  0.6460 -0.7984
  172PHE    HD1 2268  11.626  -0.298   5.499 -1.7940 -2.8373  1.9373
  172PHE    CE1 2269  11.426  -0.279   5.442  0.1334 -0.0820  0.0472
  172PHE    HE1 2270  11.428  -0.361   5.371 -0.3544 -0.4383  0.4347
  172PHE     CZ 2271  11.308  -0.211   5.462  0.2679  0.0222  0.4981
  172PHE     HZ 2272  11.219  -0.241   5.410  0.4190 -0.6997  0.6394
  172PHE    CD2 2273  11.422  -0.051   5.591 -0.3406  0.0217 -0.3243
  172PHE    HD2 2274  11.406   0.041   5.645 -0.5642  1.0893 -2.1432
  172PHE    CE2 2275  11.305  -0.093   5.533 -0.5872  0.3383 -0.0573
  172PHE    HE2 2276  11.210  -0.044   5.549  0.0975  1.2813  1.2831
  172PHE      C 2277  11.790   0.055   5.806 -0.3562  0.0173  0.1976
  172PHE      O 2278  11.781   0.017   5.922 -0.0930 -0.6503  0.0047
  173CYS      N 2279  11.904   0.113   5.765 -0.3670 -0.0975  0.0055
  173CYS     HN 2280  11.918   0.151   5.673 -2.5769 -1.0389 -0.7913
  173CYS     CA 2281  12.013   0.139   5.854 -0.2586 -0.6290  0.0323
  173CYS     HA 2282  12.031   0.048   5.909 -0.4951 -0.6861  0.0164
  173CYS     CB 2283  12.135   0.179   5.771 -0.3611 -0.3334  0.0221
  173CYS    HB1 2284  12.215   0.225   5.833 -0.9657 -0.0023  0.5657
  173CYS    HB2 2285  12.108   0.255   5.695 -1.5093 -2.0933 -1.4088
  173CYS     SG 2286  12.215   0.043   5.680 -0.0661  0.1706 -0.4806
  173CYS    HG1 2287  12.114  -0.015   5.617 -0.3639  0.4217 -0.2396
  173CYS      C 2288  11.984   0.256   5.942 -0.1970 -0.2667 -0.4318
  173CYS      O 2289  12.006   0.259   6.063  0.4377 -0.3250 -0.5438
  174SER      N 2290  11.916   0.358   5.886 -0.3924 -0.0628  0.1731
  174SER     HN 2291  11.898   0.352   5.788  1.0803 -1.9691 -0.0339
  174SER     CA 2292  11.887   0.473   5.965 -0.3697  0.1120 -0.0719
  174SER     HA 2293  11.975   0.499   6.022  0.2553 -1.2905 -0.3685
  174SER     CB 2294  11.860   0.600   5.883 -0.2051  0.2422  0.0746
  174SER    HB1 2295  11.860   0.687   5.951  0.1486  0.0943  0.2629
  174SER    HB2 2296  11.762   0.590   5.831  0.6697 -1.5694 -1.3449
  174SER     OG 2297  11.966   0.623   5.791  0.1029  0.2245  0.4208
  174SER    HG1 2298  11.945   0.572   5.712 -1.5767 -0.2895  1.1595
  174SER      C 2299  11.783   0.451   6.070 -0.1684 -0.1231  0.0785
  174SER      O 2300  11.785   0.511   6.178  0.1086  0.2780 -0.1460
  175ALA      N 2301  11.689   0.358   6.043 -0.2209  0.1312 -0.6326
  175ALA     HN 2302  11.691   0.312   5.955 -2.9375  1.1800 -1.3543
  175ALA     CA 2303  11.582   0.332   6.134  0.4549 -0.5593 -0.0269
  175ALA     HA 2304  11.558   0.413   6.202 -2.3726  0.7611 -2.3828
  175ALA     CB 2305  11.451   0.313   6.057  0.2320  0.0133  0.2051
  175ALA    HB1 2306  11.360   0.328   6.119  0.9466  3.3838  0.6458
  175ALA    HB2 2307  11.439   0.219   5.999  0.0994  0.3976 -0.4045
  175ALA    HB3 2308  11.441   0.402   5.990 -2.7697  1.2069  2.0378
  175ALA      C 2309  11.611   0.220   6.228  0.3408 -0.4116  0.1850
  175ALA      O 2310  11.537   0.199   6.324 -0.1029  0.2074 -0.0152
  176GLY      N 2311  11.719   0.144   6.205  0.4400 -0.2038 -0.0404
  176GLY     HN 2312  11.769   0.141   6.119  2.3425 -1.6603  1.0122
  176GLY     CA 2313  11.759   0.050   6.305  0.5327  0.1050  0.2140
  176GLY    HA1 2314  11.858   0.017   6.276  0.1199 -0.7460 -0.2662
  176GLY    HA2 2315  11.679  -0.022   6.293  0.4085 -0.0237  1.5626
  176GLY      C 2316  11.775   0.084   6.449  0.6844 -0.3209  0.3012
  176GLY      O 2317  11.740   0.004   6.535 -0.1661 -0.3982 -0.1058
  177PRO      N 2318  11.833   0.194   6.488  0.0557  0.1241 -0.0144
  177PRO     CD 2319  11.912   0.275   6.396 -0.0134 -0.0725 -0.2469
  177PRO    HD1 2320  11.843   0.342   6.341 -1.3195  0.1887  1.6263
  177PRO    HD2 2321  11.974   0.216   6.324  1.7811  1.6973 -0.2290
  177PRO     CA 2322  11.822   0.259   6.615  0.1049  0.3153 -0.1058
  177PRO     HA 2323  11.877   0.195   6.683  1.7926 -1.4904 -2.9527
  177PRO     CB 2324  11.913   0.381   6.608  0.2264  0.2288 -0.0521
  177PRO    HB1 2325  11.967   0.408   6.702  0.3534 -1.3052  0.3360
  177PRO    HB2 2326  11.848   0.460   6.566 -1.7287 -0.7554  1.0078
  177PRO     CG 2327  12.006   0.353   6.489 -0.1799  0.2924 -0.3860
  177PRO    HG1 2328  12.046   0.441   6.434  2.3498  0.3431  1.3688
  177PRO    HG2 2329  12.092   0.290   6.521 -0.7712  0.4883  1.7527
  177PRO      C 2330  11.689   0.284   6.676  0.0123  0.0461 -0.1970
  177PRO      O 2331  11.671   0.294   6.797 -0.0207  0.3599 -0.2275
  178ILE      N 2332  11.591   0.314   6.589 -0.1655  0.2464  0.0685
  178ILE     HN 2333  11.610   0.307   6.491  0.1452 -0.1038  0.1522
  178ILE     CA 2334  11.454   0.341   6.618 -0.3995 -0.2711 -0.5232
  178ILE     HA 2335  11.437   0.415   6.695 -3.2359 -1.8707  0.5682
  178ILE     CB 2336  11.377   0.397   6.502 -0.5251  0.0740 -0.2768
  178ILE     HB 2337  11.373   0.312   6.430  1.8590 -1.1885  0.9670
  178ILE    CG2 2338  11.232   0.434   6.539 -0.3525  0.2491  0.2212
  178ILE   HG21 2339  11.237   0.497   6.631  3.4747  2.4464 -1.2290
  178ILE   HG22 2340  11.173   0.340   6.547 -0.5497 -0.1283 -3.7107
  178ILE   HG23 2341  11.177   0.490   6.461  0.5610  1.7920  0.6305
  178ILE    CG1 2342  11.449   0.514   6.434 -0.7542  0.2540 -0.2123
  178ILE   HG11 2343  11.381   0.540   6.350 -1.4944  1.1419  0.6396
  178ILE   HG12 2344  11.551   0.485   6.400 -0.2651 -1.3061  2.3851
  178ILE     CD 2345  11.474   0.633   6.527  0.0277  0.1504 -0.2765
  178ILE    HD1 2346  11.535   0.708   6.472 -2.0695  1.8949 -0.3544
  178ILE    HD2 2347  11.538   0.596   6.610 -1.1123 -3.4786 -0.8345
  178ILE    HD3 2348  11.381   0.683   6.561  0.1104  0.3490 -0.3421
  178ILE      C 2349  11.391   0.215   6.666  0.0098 -0.1944  0.2381
  178ILE      O 2350  11.305   0.218   6.753  0.3147 -0.4935  0.5502
  179PHE      N 2351  11.429   0.101   6.604 -0.1199 -0.3235  0.3956
  179PHE     HN 2352  11.486   0.119   6.524 -2.2131  1.1028 -0.8683
  179PHE     CA 2353  11.386  -0.031   6.636 -0.3976 -0.2398  0.3733
  179PHE     HA 2354  11.279  -0.037   6.625 -0.2601 -1.3587 -0.5984
  179PHE     CB 2355  11.460  -0.137   6.551  0.1620  0.3748  0.0878
  179PHE    HB1 2356  11.561  -0.160   6.590  0.3046  2.4213  1.1110
  179PHE    HB2 2357  11.485  -0.105   6.448  2.9323 -0.7247  0.3354
  179PHE     CG 2358  11.389  -0.268   6.546 -0.2007  0.5676  0.0882
  179PHE    CD1 2359  11.396  -0.359   6.649  0.3586 -0.0459 -0.4829
  179PHE    HD1 2360  11.445  -0.340   6.743  0.6205 -0.0414 -0.6193
  179PHE    CE1 2361  11.338  -0.482   6.628  0.1453  0.0104 -0.2320
  179PHE    HE1 2362  11.327  -0.557   6.705 -1.5230  0.8810  0.4209
  179PHE     CZ 2363  11.282  -0.521   6.509 -0.5363  0.3509 -0.0258
  179PHE     HZ 2364  11.240  -0.619   6.491  1.6384 -0.0726 -3.8730
  179PHE    CD2 2365  11.335  -0.304   6.425 -0.3009  0.1821  0.2477
  179PHE    HD2 2366  11.328  -0.234   6.343  2.0013 -0.4758 -0.5718
  179PHE    CE2 2367  11.274  -0.426   6.409 -0.2550  0.2139 -0.1806
  179PHE    HE2 2368  11.217  -0.446   6.319 -2.4392 -1.8665  1.5099
  179PHE      C 2369  11.419  -0.061   6.778  0.1704 -0.4208  0.2071
  179PHE      O 2370  11.331  -0.086   6.861  0.0354 -0.3263  0.0915
  180VAL      N 2371  11.548  -0.048   6.815  0.1913  0.0867 -0.0409
  180VAL     HN 2372  11.602  -0.013   6.739 -2.3918  0.3844 -1.8876
  180VAL     CA 2373  11.606  -0.061   6.945  0.0405  0.1824  0.0363
  180VAL     HA 2374  11.584  -0.156   6.991  0.2394  1.1669  2.3027
  180VAL     CB 2375  11.753  -0.037   6.929  0.1345 -0.2491  0.2578
  180VAL     HB 2376  11.773   0.057   6.874  0.9166  0.4726  1.7202
  180VAL    CG1 2377  11.825  -0.026   7.065  0.6152  0.1740 -0.0254
  180VAL   HG11 2378  11.802   0.061   7.129  0.2634 -0.0016  0.0912
  180VAL   HG12 2379  11.934  -0.016   7.050  0.5032  0.0867 -0.9383
  180VAL   HG13 2380  11.815  -0.117   7.128 -0.7328  0.0457 -0.3804
  180VAL    CG2 2381  11.819  -0.143   6.838  0.2474 -0.4162  0.5325
  180VAL   HG21 2382  11.928  -0.123   6.835  0.3071 -0.8865 -1.2721
  180VAL   HG22 2383  11.785  -0.133   6.733 -2.8771 -1.6527  1.3088
  180VAL   HG23 2384  11.800  -0.248   6.870  0.0708 -0.3346  0.7031
  180VAL      C 2385  11.543   0.034   7.041 -0.4465 -0.0515 -0.0453
  180VAL      O 2386  11.541   0.007   7.161  0.1283 -0.0953 -0.0416
  181LEU      N 2387  11.510   0.159   7.004 -0.9630  0.0284  0.6763
  181LEU     HN 2388  11.517   0.171   6.905  1.5692 -1.7578  0.5558
  181LEU     CA 2389  11.462   0.265   7.088  0.5789  0.4871  1.0051
  181LEU     HA 2390  11.530   0.291   7.169  0.8146  0.4077  0.8340
  181LEU     CB 2391  11.456   0.394   7.005 -0.1217 -0.1882 -0.0149
  181LEU    HB1 2392  11.402   0.371   6.910 -2.3729  1.2844  0.8175
  181LEU    HB2 2393  11.560   0.415   6.972 -0.9169 -0.9460 -3.3005
  181LEU     CG 2394  11.399   0.525   7.062 -0.1590 -0.0795 -0.3032
  181LEU     HG 2395  11.290   0.529   7.082 -0.7342 -0.7192 -2.9289
  181LEU    CD1 2396  11.461   0.543   7.201 -1.3308  0.0836  0.2077
  181LEU   HD11 2397  11.431   0.469   7.279 -0.2992  1.2412  1.7611
  181LEU   HD12 2398  11.424   0.642   7.236  2.4075  1.4751  0.7246
  181LEU   HD13 2399  11.568   0.567   7.189 -1.2313  0.0656  0.9621
  181LEU    CD2 2400  11.425   0.642   6.965  0.4130  0.3658  0.3775
  181LEU   HD21 2401  11.533   0.659   6.942 -0.1225  2.3041 -0.9697
  181LEU   HD22 2402  11.382   0.736   7.005 -1.4655  1.4125 -3.5655
  181LEU   HD23 2403  11.384   0.617   6.865  1.0915  0.9613 -0.0568
  181LEU      C 2404  11.331   0.234   7.152  0.2034 -0.3804 -0.1489
  181LEU      O 2405  11.308   0.264   7.269  0.1658  0.1822 -0.2936
  182VAL      N 2406  11.235   0.169   7.084  0.0123  0.1093 -0.3568
  182VAL     HN 2407  11.247   0.154   6.987  0.6158 -0.0510 -0.2622
  182VAL     CA 2408  11.097   0.157   7.120  0.0758 -0.3238 -0.2450
  182VAL     HA 2409  11.074   0.227   7.199  3.9019 -0.3582  1.0988
  182VAL     CB 2410  11.004   0.186   7.006 -0.1195 -0.0786 -0.0252
  182VAL     HB 2411  10.897   0.187   7.036 -0.7156  1.3293 -2.0071
  182VAL    CG1 2412  11.043   0.327   6.959  0.5074 -0.1063  0.4094
  182VAL   HG11 2413  11.050   0.398   7.044 -0.0156  0.4225  0.0086
  182VAL   HG12 2414  10.967   0.368   6.890  0.6557 -1.7296 -0.7943
  182VAL   HG13 2415  11.139   0.326   6.902 -0.3713  0.1111 -1.1050
  182VAL    CG2 2416  11.019   0.084   6.892 -0.2260 -0.2724  0.1335
  182VAL   HG21 2417  10.942   0.102   6.814  0.0723 -0.6086 -0.2428
  182VAL   HG22 2418  10.997  -0.019   6.929 -3.2088  0.8626  1.9122
  182VAL   HG23 2419  11.113   0.089   6.834 -0.4226 -1.5308 -0.3285
  182VAL      C 2420  11.070   0.022   7.176 -0.6096 -0.2709 -0.4358
  182VAL      O 2421  11.138  -0.077   7.147  0.3784  0.3421 -0.2688
  183GLY      N 2422  10.968   0.010   7.263 -0.1444  0.7211  0.2597
  183GLY     HN 2423  10.923   0.095   7.291 -0.1947  0.9280 -0.4281
  183GLY     CA 2424  10.933  -0.117   7.317  1.0706  0.6643  0.9453
  183GLY    HA1 2425  11.012  -0.160   7.377 -0.9537 -1.7862  2.0384
  183GLY    HA2 2426  10.902  -0.176   7.232  1.6594  0.3500  0.9429
  183GLY      C 2427  10.809  -0.099   7.397  0.1419  0.0988 -0.3441
  183GLY      O 2428  10.761   0.014   7.412  0.3769  0.1538 -0.0158
  184VAL      N 2429  10.756  -0.209   7.453 -0.1310  0.2999 -0.2032
  184VAL     HN 2430  10.802  -0.293   7.427  1.4156  1.1416 -0.2725
  184VAL     CA 2431  10.629  -0.215   7.519 -0.0720  0.3216 -0.0883
  184VAL     HA 2432  10.574  -0.127   7.491 -0.7101  0.1901  0.7114
  184VAL     CB 2433  10.539  -0.330   7.483  0.4709 -0.0713 -0.2072
  184VAL     HB 2434  10.584  -0.427   7.514  0.1785  0.3156  1.5470
  184VAL    CG1 2435  10.407  -0.314   7.561  0.4747 -0.3317 -0.1475
  184VAL   HG11 2436  10.369  -0.210   7.558  2.0866  0.5601  3.5642
  184VAL   HG12 2437  10.421  -0.337   7.669 -0.1625 -2.3256 -0.4456
  184VAL   HG13 2438  10.332  -0.388   7.526 -1.4948  1.3622  0.2919
  184VAL    CG2 2439  10.514  -0.326   7.332 -0.0902  0.1851 -0.1120
  184VAL   HG21 2440  10.610  -0.344   7.277 -0.3203 -1.1315 -0.1190
  184VAL   HG22 2441  10.464  -0.232   7.301 -0.4922 -0.2150 -0.7041
  184VAL   HG23 2442  10.454  -0.417   7.309  1.2740 -1.3718  2.0944
  184VAL      C 2443  10.658  -0.219   7.665 -0.2245  0.1928 -0.0607
  184VAL      O 2444  10.701  -0.318   7.725 -0.5161 -0.0893 -0.3139
  185GLU      N 2445  10.619  -0.106   7.726 -0.3039  0.0930  0.0734
  185GLU     HN 2446  10.586  -0.029   7.670  1.4374  0.0277 -1.1135
  185GLU     CA 2447  10.649  -0.076   7.862 -0.0412 -0.0321  0.0422
  185GLU     HA 2448  10.706  -0.159   7.900  2.9845  2.2235  0.8779
  185GLU     CB 2449  10.724   0.058   7.877 -0.1875 -0.0066  0.5835
  185GLU    HB1 2450  10.723   0.089   7.983 -3.6206  0.2539  0.5750
  185GLU    HB2 2451  10.664   0.138   7.830  2.3893  1.8986  0.2985
  185GLU     CG 2452  10.864   0.066   7.816 -0.3177  0.4247  0.3431
  185GLU    HG1 2453  10.859   0.075   7.705 -0.2412  1.3353  0.3987
  185GLU    HG2 2454  10.922  -0.026   7.836  0.8481  0.6863 -1.4979
  185GLU     CD 2455  10.947   0.182   7.871  0.3297  0.1306 -0.0002
  185GLU    OE1 2456  10.905   0.299   7.854  0.0528  0.1563  0.8333
  185GLU    OE2 2457  11.046   0.159   7.945  0.0180 -0.2982  0.2875
  185GLU      C 2458  10.517  -0.073   7.930 -0.2717 -0.1932 -0.3977
  185GLU      O 2459  10.420  -0.017   7.878 -0.1335  0.2092 -0.2230
  186HSD      N 2460  10.511  -0.136   8.049  0.0269  0.4139 -0.0581
  186HSD     HN 2461  10.598  -0.168   8.085  0.5340 -2.2709 -3.2203
  186HSD     CA 2462  10.399  -0.170   8.131  0.3098 -0.3943 -0.0008
  186HSD     HA 2463  10.306  -0.151   8.080 -2.0185  0.6961  4.2518
  186HSD     CB 2464  10.395  -0.322   8.155 -0.1682 -0.2793  0.6717
  186HSD    HB1 2465  10.497  -0.357   8.185 -0.3277 -0.5391  0.9116
  186HSD    HB2 2466  10.381  -0.361   8.052  1.1717 -0.7758  0.6485
  186HSD    ND1 2467  10.160  -0.360   8.236 -0.0819  0.1276  0.2346
  186HSD    HD1 2468  10.110  -0.291   8.184 -2.5086 -1.6915 -0.0495
  186HSD     CG 2469  10.294  -0.391   8.242 -0.2391 -0.5677  0.3626
  186HSD    CE1 2470  10.100  -0.443   8.326 -0.0212 -0.5122 -0.2975
  186HSD    HE1 2471   9.991  -0.444   8.332 -0.0618  0.1106 -0.8068
  186HSD    NE2 2472  10.188  -0.520   8.388 -0.0799  0.0512  0.5101
  186HSD    CD2 2473  10.312  -0.486   8.337  0.0834 -0.0202  0.8592
  186HSD    HD2 2474  10.401  -0.509   8.393 -0.7714 -1.1733  1.7961
  186HSD      C 2475  10.412  -0.093   8.258  0.2104  0.1811 -0.3337
  186HSD      O 2476  10.520  -0.084   8.317 -0.1540  0.4303  0.3060
  187GLU      N 2477  10.301  -0.048   8.319  0.1985 -0.4274  0.1101
  187GLU     HN 2478  10.212  -0.057   8.275  0.0422  0.4568  0.2278
  187GLU     CA 2479  10.289   0.002   8.452  0.4625 -0.2130  0.0555
  187GLU     HA 2480  10.374   0.068   8.464  0.0282  0.2704  0.5816
  187GLU     CB 2481  10.159   0.085   8.462  0.6877  0.1861 -0.3046
  187GLU    HB1 2482  10.150   0.131   8.563 -2.0589 -1.0766  0.0929
  187GLU    HB2 2483  10.069   0.024   8.445  1.2392 -0.4122 -1.1460
  187GLU     CG 2484  10.154   0.210   8.374  0.3380  0.3112 -0.1066
  187GLU    HG1 2485  10.118   0.171   8.276  0.9694 -0.1572 -0.1562
  187GLU    HG2 2486  10.260   0.239   8.358  0.7737 -1.6726 -1.2198
  187GLU     CD 2487  10.063   0.321   8.425 -0.3482 -0.2195 -0.1678
  187GLU    OE1 2488  10.096   0.389   8.526 -0.2979  0.4507 -0.6325
  187GLU    OE2 2489   9.958   0.348   8.361 -0.3749 -0.1828 -0.1088
  187GLU      C 2490  10.283  -0.102   8.558 -0.1620  0.0590  0.2964
  187GLU      O 2491  10.248  -0.219   8.544  0.0683 -0.0405  0.5419
  188ASN      N 2492  10.325  -0.054   8.677  0.8833  0.2155 -0.1218
  188ASN     HN 2493  10.350   0.043   8.681  0.0040  0.5758 -2.0753
  188ASN     CA 2494  10.325  -0.128   8.799  0.2362 -0.6407 -0.6222
  188ASN     HA 2495  10.342  -0.232   8.779  2.6088 -0.2371 -1.0767
  188ASN     CB 2496  10.440  -0.090   8.895 -0.1374 -0.2974 -0.3044
  188ASN    HB1 2497  10.453  -0.179   8.961  3.0986 -0.8364 -1.4544
  188ASN    HB2 2498  10.423   0.004   8.951  1.3170 -0.5407  0.5915
  188ASN     CG 2499  10.576  -0.082   8.827 -0.1356 -0.0529 -0.2707
  188ASN    OD1 2500  10.598  -0.132   8.717  0.5831  0.2607 -0.2797
  188ASN    ND2 2501  10.666  -0.001   8.891 -0.1317 -0.1401 -0.1649
  188ASN   HD21 2502  10.638   0.041   8.977  1.3283  0.0916  0.2225
  188ASN   HD22 2503  10.761   0.003   8.860  0.4010 -0.5832  1.3279
  188ASN      C 2504  10.191  -0.122   8.864  0.5311 -0.0086 -0.0568
  188ASN      O 2505  10.123  -0.021   8.848  0.8863  0.2906  0.2949
  189GLY      N 2506  10.140  -0.226   8.931 -0.5853  0.2699 -0.4492
  189GLY     HN 2507  10.198  -0.307   8.940 -1.8289 -0.4374  3.7220
  189GLY     CA 2508  10.015  -0.237   8.999 -0.1695  0.2571  0.3366
  189GLY    HA1 2509   9.979  -0.148   9.049 -2.0575 -1.2545  1.8230
  189GLY    HA2 2510  10.014  -0.318   9.070  2.3966 -1.1014 -1.0483
  189GLY      C 2511   9.892  -0.262   8.917 -0.2116  0.7517  0.2435
  189GLY      O 2512   9.781  -0.244   8.966 -0.4801 -0.1188 -0.0272
  190THR      N 2513   9.908  -0.313   8.794 -0.1565  0.6459  0.2936
  190THR     HN 2514  10.000  -0.332   8.762  0.1288  0.6356  1.1204
  190THR     CA 2515   9.799  -0.337   8.704  0.1447 -0.1179  0.1202
  190THR     HA 2516   9.709  -0.330   8.764 -0.1247 -1.2374 -0.1442
  190THR     CB 2517   9.788  -0.226   8.602 -0.1019 -0.4063 -0.1682
  190THR     HB 2518   9.796  -0.124   8.646 -4.3637  0.4377 -0.9020
  190THR    OG1 2519   9.656  -0.208   8.554 -0.1907  0.0954  0.2545
  190THR    HG1 2520   9.651  -0.115   8.531 -1.3239  0.6674  2.4627
  190THR    CG2 2521   9.884  -0.232   8.483  0.0769  0.3248 -0.0615
  190THR   HG21 2522   9.870  -0.323   8.421  0.3605  0.3411 -0.1516
  190THR   HG22 2523   9.993  -0.235   8.506  0.0418  0.5895  0.1383
  190THR   HG23 2524   9.873  -0.149   8.410 -2.4352  0.0310 -0.1015
  190THR      C 2525   9.810  -0.469   8.637  0.3854  0.0815 -0.2399
  190THR      O 2526   9.908  -0.544   8.639  0.3633  0.0568 -0.0859
  191ASP      N 2527   9.694  -0.504   8.578  0.1077 -0.5499  0.6572
  191ASP     HN 2528   9.625  -0.432   8.572 -0.9848 -1.5485  0.9498
  191ASP     CA 2529   9.658  -0.618   8.500 -0.2482 -0.1758  0.2666
  191ASP     HA 2530   9.679  -0.709   8.554 -0.1362 -0.5992 -0.4870
  191ASP     CB 2531   9.508  -0.617   8.466 -0.1500  0.1214 -0.1563
  191ASP    HB1 2532   9.492  -0.687   8.381 -0.6101 -0.2267  0.2140
  191ASP    HB2 2533   9.467  -0.523   8.423 -0.6458  0.0504  0.1461
  191ASP     CG 2534   9.422  -0.656   8.585  0.1531 -0.9379 -0.2774
  191ASP    OD1 2535   9.477  -0.705   8.687  0.0045 -0.2578  0.1377
  191ASP    OD2 2536   9.296  -0.647   8.576  0.2280  0.6288 -0.0064
  191ASP      C 2537   9.742  -0.630   8.378 -0.2700  0.1967  0.2165
  191ASP      O 2538   9.778  -0.524   8.326  0.3194 -0.0517  0.1060
  192PRO      N 2539   9.783  -0.739   8.321  0.2164  0.4287  0.1116
  192PRO     CD 2540   9.746  -0.872   8.368  0.8287  0.3950  0.5106
  192PRO    HD1 2541   9.635  -0.878   8.371  0.7119  0.7699 -1.7805
  192PRO    HD2 2542   9.789  -0.890   8.469  0.2069 -2.6850  0.3218
  192PRO     CA 2543   9.865  -0.745   8.204  0.5308  0.2829  0.3375
  192PRO     HA 2544   9.948  -0.683   8.235 -0.9613  1.6635  1.7916
  192PRO     CB 2545   9.896  -0.894   8.190 -0.7213  0.0008  0.4802
  192PRO    HB1 2546   9.994  -0.929   8.229 -0.2264 -0.1236 -0.8320
  192PRO    HB2 2547   9.901  -0.921   8.083 -1.1509 -1.3256  0.7744
  192PRO     CG 2548   9.775  -0.967   8.251 -0.5864 -0.1433  0.5756
  192PRO    HG1 2549   9.686  -0.955   8.185 -0.8102  1.4560  1.1287
  192PRO    HG2 2550   9.797  -1.074   8.272  0.2323 -0.3237 -1.0138
  192PRO      C 2551   9.803  -0.687   8.082  0.3046 -0.2858  0.1836
  192PRO      O 2552   9.877  -0.665   7.986 -0.1061  0.0265 -0.0633
  193TRP      N 2553   9.671  -0.660   8.074  0.4756  0.6483  0.4055
  193TRP     HN 2554   9.618  -0.696   8.151  0.0126  0.5382  0.0349
  193TRP     CA 2555   9.605  -0.598   7.964  0.2867  0.0589  0.1817
  193TRP     HA 2556   9.665  -0.602   7.874 -0.2692  0.7867 -0.2287
  193TRP     CB 2557   9.478  -0.681   7.939  0.6174 -0.3967 -0.0205
  193TRP    HB1 2558   9.413  -0.611   7.882  1.9629  1.0895  0.1766
  193TRP    HB2 2559   9.420  -0.704   8.031  1.3284 -2.2000  0.0015
  193TRP     CG 2560   9.489  -0.809   7.864  0.3891 -0.3058 -0.2071
  193TRP    CD1 2561   9.483  -0.935   7.915  0.5002 -0.2517 -0.0606
  193TRP    HD1 2562   9.450  -0.964   8.014 -1.9171  0.3360 -0.6546
  193TRP    NE1 2563   9.505  -1.023   7.813  1.5774 -0.2265  0.1384
  193TRP    HE1 2564   9.499  -1.120   7.820 -0.4227 -0.0976  0.5894
  193TRP    CE2 2565   9.541  -0.957   7.698  0.6622  0.0304 -0.0087
  193TRP    CD2 2566   9.528  -0.822   7.727  1.1265  0.0864 -0.0426
  193TRP    CE3 2567   9.533  -0.737   7.621 -0.1703  0.5080  0.2221
  193TRP    HE3 2568   9.529  -0.631   7.645  1.1531  0.1826  2.1448
  193TRP    CZ3 2569   9.558  -0.785   7.495 -0.2146 -0.2723  0.5054
  193TRP    HZ3 2570   9.572  -0.714   7.414 -0.9854 -1.3841 -0.6519
  193TRP    CZ2 2571   9.558  -1.008   7.573 -0.1450  0.0655 -0.1341
  193TRP    HZ2 2572   9.555  -1.114   7.556  1.5210  0.0705 -0.6061
  193TRP    CH2 2573   9.570  -0.919   7.469 -0.6697 -0.1501 -0.3830
  193TRP    HH2 2574   9.586  -0.958   7.369  1.2728 -0.4351 -0.0134
  193TRP      C 2575   9.567  -0.455   7.984 -0.3346 -0.1612  0.6021
  193TRP      O 2576   9.511  -0.392   7.895  1.1012 -0.0326 -0.2433
  194ASP      N 2577   9.609  -0.396   8.096  0.8080  0.3817 -0.0928
  194ASP     HN 2578   9.653  -0.461   8.158 -0.6004  0.3795  0.9602
  194ASP     CA 2579   9.604  -0.255   8.120  0.2227  0.2618  0.5206
  194ASP     HA 2580   9.544  -0.199   8.048 -2.2832  2.5480  4.0181
  194ASP     CB 2581   9.534  -0.236   8.255 -0.1003  0.0770  0.3795
  194ASP    HB1 2582   9.551  -0.134   8.296 -0.8927  0.5638 -0.4683
  194ASP    HB2 2583   9.573  -0.300   8.337 -0.7602  0.8769  1.3532
  194ASP     CG 2584   9.383  -0.253   8.241 -0.1076  0.2518  0.2471
  194ASP    OD1 2585   9.332  -0.204   8.137 -0.0229 -0.3070 -0.0648
  194ASP    OD2 2586   9.314  -0.304   8.333 -0.1785  0.6726  0.4285
  194ASP      C 2587   9.743  -0.203   8.113  0.2397  0.1872  0.2957
  194ASP      O 2588   9.843  -0.269   8.140 -0.0158 -0.3956 -0.1566
  195THR      N 2589   9.745  -0.074   8.075 -0.1453  0.2757  0.5697
  195THR     HN 2590   9.653  -0.043   8.053 -0.3190 -0.3223  0.4294
  195THR     CA 2591   9.855   0.013   8.050 -0.2176  0.1070 -0.3996
  195THR     HA 2592   9.819   0.044   7.953  0.1236 -1.3688 -1.0164
  195THR     CB 2593   9.863   0.142   8.127 -0.4497 -0.0806 -0.0589
  195THR     HB 2594   9.953   0.196   8.092 -0.0346 -0.2845  0.6661
  195THR    OG1 2595   9.865   0.118   8.267  0.0336  0.3116  0.0011
  195THR    HG1 2596   9.898   0.201   8.304 -1.0177  0.7153  0.0643
  195THR    CG2 2597   9.744   0.236   8.100 -0.3519 -0.0550 -0.3974
  195THR   HG21 2598   9.763   0.330   8.156 -0.0042 -0.2146 -0.2403
  195THR   HG22 2599   9.648   0.193   8.133 -1.2480  2.6082  0.7502
  195THR   HG23 2600   9.727   0.257   7.992  0.6892 -0.2322 -0.6096
  195THR      C 2601   9.985  -0.041   8.000  0.0025  0.4859 -0.2471
  195THR      O 2602  10.095  -0.024   8.052  0.1274 -0.7407 -0.0823
  196ASN      N 2603   9.981  -0.099   7.879 -0.1114 -0.0800  0.0225
  196ASN     HN 2604   9.902  -0.115   7.821  1.2851 -1.6772 -1.5702
  196ASN     CA 2605  10.104  -0.125   7.810 -0.2752  0.0791 -0.3350
  196ASN     HA 2606  10.197  -0.117   7.865  0.6770 -5.1382 -0.6845
  196ASN     CB 2607  10.085  -0.261   7.743 -0.5567 -0.2435  0.3848
  196ASN    HB1 2608  10.148  -0.290   7.656 -1.6219 -0.5058 -0.3213
  196ASN    HB2 2609   9.984  -0.268   7.697 -0.1437 -3.3892 -0.3239
  196ASN     CG 2610  10.087  -0.380   7.837 -0.0755 -0.1683  0.4686
  196ASN    OD1 2611  10.179  -0.462   7.836  0.2299  0.1780 -0.7505
  196ASN    ND2 2612   9.987  -0.404   7.926 -0.3350 -0.1813  0.1720
  196ASN   HD21 2613   9.920  -0.330   7.937  0.0388  0.2199 -0.2132
  196ASN   HD22 2614   9.989  -0.481   7.989  0.5841  0.7221  1.3059
  196ASN      C 2615  10.110  -0.016   7.708 -0.2714  0.2008 -0.2047
  196ASN      O 2616  10.005   0.011   7.651 -0.4345  0.4087  0.1844
  197GLU      N 2617  10.225   0.044   7.675 -0.2100  0.1234 -0.1341
  197GLU     HN 2618  10.304   0.032   7.736 -0.2912 -1.6076 -0.3212
  197GLU     CA 2619  10.239   0.139   7.569 -0.1047  0.6186  0.3163
  197GLU     HA 2620  10.151   0.131   7.507  1.0220 -2.5456 -1.0580
  197GLU     CB 2621  10.258   0.282   7.623  0.2295  0.6842  0.0275
  197GLU    HB1 2622  10.278   0.351   7.538 -1.2855  1.1184 -0.0132
  197GLU    HB2 2623  10.355   0.281   7.678  0.0999  0.9473  0.2619
  197GLU     CG 2624  10.147   0.332   7.715 -0.0894  0.2994 -0.1437
  197GLU    HG1 2625  10.164   0.274   7.808  0.3096  1.9902  0.8831
  197GLU    HG2 2626  10.046   0.306   7.675 -0.4946  2.9394 -1.0211
  197GLU     CD 2627  10.154   0.482   7.741  0.5048  0.2453  0.0293
  197GLU    OE1 2628  10.192   0.524   7.853 -0.2922 -0.3169  0.5221
  197GLU    OE2 2629  10.111   0.552   7.646 -0.3365  0.2828  0.4285
  197GLU      C 2630  10.359   0.112   7.485 -0.5489  0.1453 -0.1720
  197GLU      O 2631  10.468   0.096   7.538 -0.2846  0.6197 -0.5639
  198CYS      N 2632  10.339   0.121   7.352  0.4123  0.8227 -0.2768
  198CYS     HN 2633  10.248   0.152   7.326  0.6137  1.5452 -0.1526
  198CYS     CA 2634  10.439   0.104   7.251  0.0457 -0.2504 -0.4694
  198CYS     HA 2635  10.525   0.048   7.288  0.9421  2.1663  1.3607
  198CYS     CB 2636  10.388   0.039   7.122 -0.2195 -0.0312 -0.4744
  198CYS    HB1 2637  10.293   0.088   7.092  0.6586  0.4192 -2.7578
  198CYS    HB2 2638  10.360  -0.067   7.142 -1.6624  0.3173 -0.5201
  198CYS     SG 2639  10.512   0.042   6.990  0.2032 -0.0112 -0.0775
  198CYS      C 2640  10.496   0.237   7.216 -0.0802 -0.1427 -0.2675
  198CYS      O 2641  10.431   0.317   7.149 -0.0309  0.1199 -0.0026
  199ARG      N 2642  10.612   0.266   7.277 -0.0433  0.3900 -0.5827
  199ARG     HN 2643  10.658   0.204   7.340  0.8298  0.5194 -1.0762
  199ARG     CA 2644  10.663   0.399   7.278 -0.0440  0.3890  0.5985
  199ARG     HA 2645  10.638   0.447   7.184  1.2279 -0.3657 -0.1507
  199ARG     CB 2646  10.593   0.468   7.397 -0.6198 -0.0119  0.4934
  199ARG    HB1 2647  10.485   0.442   7.408 -1.1408  1.2262 -1.2216
  199ARG    HB2 2648  10.589   0.577   7.378 -0.2863 -0.1659 -0.5371
  199ARG     CG 2649  10.654   0.437   7.534  0.2967  0.2066  0.1422
  199ARG    HG1 2650  10.756   0.480   7.545 -0.0234  0.9822  0.1148
  199ARG    HG2 2651  10.641   0.328   7.549 -1.5666 -0.0864 -2.7768
  199ARG     CD 2652  10.579   0.500   7.651  0.3755 -0.0582  0.3364
  199ARG    HD1 2653  10.472   0.471   7.650  0.2655  0.2859 -1.4864
  199ARG    HD2 2654  10.585   0.611   7.657 -0.0153 -0.0420  0.4652
  199ARG     NE 2655  10.645   0.450   7.775  1.1407  0.5548  0.1927
  199ARG     HE 2656  10.738   0.414   7.772  0.5130 -1.1197 -1.8811
  199ARG     CZ 2657  10.583   0.435   7.896 -0.0531  0.3625 -0.4193
  199ARG    NH1 2658  10.453   0.467   7.924 -0.0224  0.0094  0.1370
  199ARG   HH11 2659  10.395   0.506   7.853 -1.8194 -0.5733  1.2351
  199ARG   HH12 2660  10.409   0.430   8.006  1.4082 -1.4508  0.2993
  199ARG    NH2 2661  10.663   0.382   7.993 -0.0957  0.1865 -0.4803
  199ARG   HH21 2662  10.643   0.398   8.090  1.2714 -0.5396 -0.0578
  199ARG   HH22 2663  10.752   0.349   7.961 -0.7037  0.3456 -2.4348
  199ARG      C 2664  10.811   0.391   7.297 -0.0370 -0.1497  0.3122
  199ARG      O 2665  10.854   0.282   7.336  0.0997 -0.5058 -0.7901
  200PRO      N 2666  10.896   0.487   7.276 -0.1576 -0.0944  0.0744
  200PRO     CD 2667  10.848   0.620   7.244 -0.3211 -0.2115 -0.1761
  200PRO    HD1 2668  10.805   0.677   7.330 -2.1247 -0.2223 -1.0264
  200PRO    HD2 2669  10.777   0.635   7.160 -3.7277  0.7411  2.6051
  200PRO     CA 2670  11.029   0.496   7.328 -0.0712 -0.4468 -0.0800
  200PRO     HA 2671  11.092   0.446   7.257  0.0195  0.0765 -0.3741
  200PRO     CB 2672  11.072   0.642   7.312 -0.1253 -0.4244 -0.0263
  200PRO    HB1 2673  11.172   0.632   7.264  0.4489  0.1365  1.0244
  200PRO    HB2 2674  11.073   0.701   7.406 -0.1360 -2.4457  1.3239
  200PRO     CG 2675  10.975   0.698   7.207 -0.2660 -0.0761  0.2896
  200PRO    HG1 2676  10.957   0.807   7.196  0.5110  0.1283  0.9473
  200PRO    HG2 2677  11.008   0.658   7.109 -0.1330  1.0012 -0.1232
  200PRO      C 2678  11.060   0.444   7.464  0.0022  0.3912  0.2309
  200PRO      O 2679  11.018   0.506   7.561 -0.5401 -0.1522  0.3486
  201THR      N 2680  11.135   0.333   7.479 -0.2672  0.2158  0.2900
  201THR     HN 2681  11.172   0.285   7.400  1.6692  1.8257  0.1567
  201THR     CA 2682  11.171   0.280   7.607  0.3318 -0.1461 -0.0222
  201THR     HA 2683  11.076   0.272   7.658 -0.1309 -0.0796 -0.8529
  201THR     CB 2684  11.243   0.149   7.614  0.4973 -0.0506  0.0594
  201THR     HB 2685  11.286   0.121   7.713  0.6431  0.3821  0.1246
  201THR    OG1 2686  11.351   0.144   7.521  0.4049 -0.9776 -0.0013
  201THR    HG1 2687  11.320   0.178   7.437 -1.5565  0.4024  1.1864
  201THR    CG2 2688  11.148   0.043   7.558  0.3906  0.2432 -0.3182
  201THR   HG21 2689  11.154   0.033   7.447 -0.4311 -0.9837 -0.2832
  201THR   HG22 2690  11.043   0.064   7.589 -0.4875 -0.6304 -2.4570
  201THR   HG23 2691  11.177  -0.057   7.596 -0.5081 -0.2157 -0.7932
  201THR      C 2692  11.251   0.374   7.691 -0.0455  0.2049 -0.0546
  201THR      O 2693  11.346   0.437   7.645  0.0911  0.1227  0.1162
  202GLU      N 2694  11.222   0.376   7.823 -0.5758 -0.2043 -0.1586
  202GLU     HN 2695  11.140   0.332   7.857  0.1106 -1.8304 -0.5459
  202GLU     CA 2696  11.293   0.467   7.908 -0.1106 -0.8098  0.1083
  202GLU     HA 2697  11.283   0.569   7.874 -0.6503 -1.2398 -1.0800
  202GLU     CB 2698  11.223   0.456   8.044  0.4159 -0.4073  0.4172
  202GLU    HB1 2699  11.229   0.351   8.079  0.3268 -0.1225  1.3053
  202GLU    HB2 2700  11.113   0.467   8.029  0.5322  1.7654  0.8508
  202GLU     CG 2701  11.271   0.554   8.151 -0.3094  0.3561  0.0553
  202GLU    HG1 2702  11.256   0.652   8.101 -0.7414 -0.7826 -2.1590
  202GLU    HG2 2703  11.374   0.534   8.189 -1.1008 -1.7885  1.2130
  202GLU     CD 2704  11.181   0.542   8.272 -0.2091 -0.2498  0.0713
  202GLU    OE1 2705  11.232   0.588   8.378 -0.3587 -0.9372  0.4533
  202GLU    OE2 2706  11.064   0.495   8.262 -0.1750 -0.2034 -0.5453
  202GLU      C 2707  11.441   0.451   7.920  0.0507  0.4788 -0.0260
  202GLU      O 2708  11.517   0.548   7.912  0.7883 -0.1654 -0.9759
  203PHE      N 2709  11.489   0.326   7.926  0.4684  0.6404  0.0154
  203PHE     HN 2710  11.420   0.257   7.905  1.7210 -0.9245  0.8436
  203PHE     CA 2711  11.629   0.298   7.927  0.2532 -0.4985  0.0147
  203PHE     HA 2712  11.677   0.346   8.011 -0.5594  0.6991 -0.1878
  203PHE     CB 2713  11.662   0.149   7.939 -0.2955 -0.6389 -0.1908
  203PHE    HB1 2714  11.638   0.094   7.845  0.8664 -2.4278  0.4931
  203PHE    HB2 2715  11.615   0.098   8.026 -0.9459  2.1029  1.1437
  203PHE     CG 2716  11.810   0.141   7.959 -0.3276  0.0143  0.3262
  203PHE    CD1 2717  11.868   0.181   8.077  0.0295  0.0441  0.1416
  203PHE    HD1 2718  11.809   0.213   8.161  0.7727  2.5634 -0.2007
  203PHE    CE1 2719  12.004   0.190   8.093  0.0886 -0.0680 -0.2872
  203PHE    HE1 2720  12.046   0.228   8.185  0.5179 -0.3875 -0.3498
  203PHE     CZ 2721  12.089   0.162   7.988  0.5487  0.6086 -0.1079
  203PHE     HZ 2722  12.195   0.177   7.995  0.7559 -1.1372  1.1662
  203PHE    CD2 2723  11.896   0.100   7.860  0.1898 -0.3963  0.9424
  203PHE    HD2 2724  11.854   0.053   7.772  2.1183 -1.0082  0.2946
  203PHE    CE2 2725  12.032   0.114   7.872  0.2087  0.0445  0.2887
  203PHE    HE2 2726  12.093   0.073   7.793 -1.7641 -2.2029 -0.2077
  203PHE      C 2727  11.701   0.355   7.809  0.2468  0.0204  0.2583
  203PHE      O 2728  11.796   0.434   7.817  0.2753  0.0373 -0.2414
  204ALA      N 2729  11.656   0.323   7.687  0.2978  0.7787  0.0346
  204ALA     HN 2730  11.584   0.255   7.672 -0.6043  1.9044 -0.8984
  204ALA     CA 2731  11.705   0.378   7.564  0.6975  0.1040 -0.1195
  204ALA     HA 2732  11.807   0.348   7.544 -0.2081 -1.8177 -2.1754
  204ALA     CB 2733  11.613   0.319   7.456  0.2878  0.5274 -0.0081
  204ALA    HB1 2734  11.630   0.209   7.457  1.4482  0.6898  0.2750
  204ALA    HB2 2735  11.644   0.363   7.359  0.9406  0.2155  0.0535
  204ALA    HB3 2736  11.507   0.339   7.483 -0.1800 -1.8516  0.1157
  204ALA      C 2737  11.694   0.527   7.557  0.0910  0.1076  0.7500
  204ALA      O 2738  11.790   0.594   7.520  0.0746 -0.1861  0.1639
  205VAL      N 2739  11.580   0.584   7.601 -0.2651 -0.2699  0.3295
  205VAL     HN 2740  11.497   0.537   7.630 -0.3963 -0.2362  0.0090
  205VAL     CA 2741  11.568   0.726   7.614  0.2207 -0.1235 -0.7452
  205VAL     HA 2742  11.592   0.771   7.518 -0.5745  1.7937 -0.0911
  205VAL     CB 2743  11.425   0.767   7.632  0.2691 -0.2674 -0.0019
  205VAL     HB 2744  11.359   0.691   7.678 -0.6276  0.0238 -0.7645
  205VAL    CG1 2745  11.413   0.901   7.706  0.4595 -0.1434 -0.1930
  205VAL   HG11 2746  11.443   0.878   7.811  1.1764 -0.3582 -0.4390
  205VAL   HG12 2747  11.312   0.944   7.688  0.1954 -1.3243 -1.7014
  205VAL   HG13 2748  11.486   0.977   7.669 -2.4949  2.9106 -0.3067
  205VAL    CG2 2749  11.367   0.791   7.491 -0.1979 -0.0704  0.2236
  205VAL   HG21 2750  11.257   0.809   7.494 -0.0069  1.5831 -1.2009
  205VAL   HG22 2751  11.379   0.702   7.426 -0.3823  1.1891 -1.6001
  205VAL   HG23 2752  11.415   0.886   7.461 -0.8758  0.4399  0.7129
  205VAL      C 2753  11.668   0.785   7.707 -0.7881  0.2333  0.1250
  205VAL      O 2754  11.734   0.882   7.670  0.3601 -0.7647 -0.5132
  206ARG      N 2755  11.697   0.728   7.826 -0.1060 -0.4538 -0.3609
  206ARG     HN 2756  11.641   0.653   7.859 -0.6403  0.2556  0.3893
  206ARG     CA 2757  11.782   0.793   7.921 -0.7025 -0.3982  0.1438
  206ARG     HA 2758  11.782   0.900   7.909  0.5631 -0.3675  0.2750
  206ARG     CB 2759  11.739   0.759   8.064 -0.0229 -0.6722  0.2921
  206ARG    HB1 2760  11.814   0.796   8.137  1.9391 -2.7951 -0.5633
  206ARG    HB2 2761  11.735   0.648   8.068  2.0911 -0.8315 -0.9131
  206ARG     CG 2762  11.603   0.819   8.105  0.1202  0.1632 -0.4305
  206ARG    HG1 2763  11.580   0.783   8.207  1.3104  0.9940  0.1574
  206ARG    HG2 2764  11.523   0.790   8.033 -1.1357  2.7914 -0.1892
  206ARG     CD 2765  11.611   0.971   8.120 -0.3742  0.1502 -0.0324
  206ARG    HD1 2766  11.511   1.013   8.143 -1.7061 -2.1993 -1.1447
  206ARG    HD2 2767  11.627   1.025   8.024  0.8044  1.1502  0.7020
  206ARG     NE 2768  11.709   1.020   8.221 -0.1933  0.3717 -0.3142
  206ARG     HE 2769  11.700   0.971   8.308 -0.6373 -0.2526 -0.7029
  206ARG     CZ 2770  11.824   1.085   8.187  0.2936 -0.1550  0.3005
  206ARG    NH1 2771  11.837   1.151   8.068 -0.3402 -0.0084  0.3101
  206ARG   HH11 2772  11.754   1.172   8.016 -0.0809  2.8672  0.8774
  206ARG   HH12 2773  11.920   1.203   8.049 -0.1084 -0.4559  0.1079
  206ARG    NH2 2774  11.934   1.087   8.267  0.3255 -0.1160  0.2561
  206ARG   HH21 2775  11.918   1.050   8.359 -0.7427  0.7055  0.4134
  206ARG   HH22 2776  12.018   1.133   8.240 -0.9583  1.4864 -1.1679
  206ARG      C 2777  11.928   0.761   7.912 -0.7689 -0.7815  0.3926
  206ARG      O 2778  12.014   0.832   7.963 -0.7041 -0.1713 -0.5445
  207SER      N 2779  11.966   0.658   7.834  0.0857 -0.3249  0.2007
  207SER     HN 2780  11.891   0.602   7.800 -0.1814  1.2100 -1.9263
  207SER     CA 2781  12.096   0.627   7.783 -0.0703 -0.1410 -0.3136
  207SER     HA 2782  12.164   0.653   7.863 -1.0567  1.4617  0.0451
  207SER     CB 2783  12.122   0.480   7.745 -0.0728 -0.1845 -0.1484
  207SER    HB1 2784  12.108   0.418   7.836 -1.4607 -2.0320 -1.5345
  207SER    HB2 2785  12.226   0.467   7.709 -0.0484 -0.2468 -0.0565
  207SER     OG 2786  12.027   0.427   7.654  0.0258  0.2732 -0.5238
  207SER    HG1 2787  11.956   0.397   7.711  2.6179 -3.0861  1.3787
  207SER      C 2788  12.136   0.721   7.674  0.3256  0.5134  0.3833
  207SER      O 2789  12.250   0.762   7.657  0.4927 -0.1154 -0.0470
  208GLY      N 2790  12.036   0.774   7.601  0.2519  0.5125  0.4834
  208GLY     HN 2791  11.943   0.740   7.612 -0.4173  2.0069 -0.3138
  208GLY     CA 2792  12.046   0.892   7.522 -1.1698  0.2211 -0.1702
  208GLY    HA1 2793  12.149   0.923   7.506 -1.0322  2.0898  3.2908
  208GLY    HA2 2794  11.984   0.965   7.571 -0.3515  0.3602  0.7017
  208GLY      C 2795  12.000   0.879   7.381 -0.4916 -0.0166 -0.3743
  208GLY      O 2796  12.007   0.978   7.307  0.3338 -0.0842 -0.4045
  209LEU      N 2797  11.945   0.761   7.348 -0.5497  0.0852 -0.6510
  209LEU     HN 2798  11.924   0.697   7.422 -0.7464  1.2797  0.3474
  209LEU     CA 2799  11.916   0.725   7.213  0.0274 -0.0747 -0.7341
  209LEU     HA 2800  12.011   0.719   7.161 -0.5540 -2.8886 -1.6789
  209LEU     CB 2801  11.884   0.574   7.209  0.2122 -0.1297 -0.2189
  209LEU    HB1 2802  11.793   0.551   7.268 -1.9476 -1.3407 -3.7528
  209LEU    HB2 2803  11.969   0.525   7.262 -2.0135 -4.6768 -0.4259
  209LEU     CG 2804  11.877   0.508   7.070  0.1729  0.3472 -0.4457
  209LEU     HG 2805  11.795   0.539   7.003 -0.9850 -2.8710 -0.6803
  209LEU    CD1 2806  12.005   0.530   6.988  0.3912  0.5105 -0.0679
  209LEU   HD11 2807  12.023   0.451   6.911 -1.8192  0.1171 -0.2363
  209LEU   HD12 2808  12.096   0.523   7.051 -0.9012  1.6749  2.0082
  209LEU   HD13 2809  11.996   0.631   6.942 -2.4465  0.8324  1.0487
  209LEU    CD2 2810  11.860   0.359   7.101  0.0523  0.4880  0.1932
  209LEU   HD21 2811  11.951   0.317   7.149 -1.1457 -0.2521  1.9127
  209LEU   HD22 2812  11.841   0.295   7.012  1.8871 -1.3755  1.0546
  209LEU   HD23 2813  11.778   0.342   7.174  1.3060 -0.3247  1.4512
  209LEU      C 2814  11.821   0.811   7.137  0.0491  0.6466  0.0438
  209LEU      O 2815  11.854   0.840   7.022  0.6015 -0.2804 -0.0441
  210LEU      N 2816  11.720   0.872   7.201 -0.3282 -0.1532  0.2251
  210LEU     HN 2817  11.700   0.856   7.297 -0.9469 -2.2236 -0.1975
  210LEU     CA 2818  11.638   0.966   7.131 -0.0523 -0.2309 -0.2057
  210LEU     HA 2819  11.621   0.920   7.035  1.2671 -0.9166 -0.1287
  210LEU     CB 2820  11.505   0.976   7.207  0.1447 -0.0791  0.1223
  210LEU    HB1 2821  11.523   0.998   7.314 -2.2591 -2.4517  1.1375
  210LEU    HB2 2822  11.469   0.871   7.198 -0.9723  0.3233 -0.3351
  210LEU     CG 2823  11.405   1.084   7.163 -0.3247 -0.3926  0.3979
  210LEU     HG 2824  11.413   1.114   7.056  0.6489  0.9659  0.8191
  210LEU    CD1 2825  11.261   1.038   7.187 -0.4158 -0.4630 -0.2588
  210LEU   HD11 2826  11.187   1.117   7.165 -0.3676  0.5293  2.6149
  210LEU   HD12 2827  11.247   1.008   7.293  1.0078 -1.7253 -0.3947
  210LEU   HD13 2828  11.233   0.958   7.116  0.9908 -0.2068 -1.1275
  210LEU    CD2 2829  11.423   1.206   7.256 -0.2910 -0.0575 -0.0452
  210LEU   HD21 2830  11.432   1.188   7.365 -0.8939  1.3836  0.2624
  210LEU   HD22 2831  11.336   1.273   7.241  0.5509  1.1122  0.1496
  210LEU   HD23 2832  11.515   1.261   7.226  0.5335 -2.5841 -2.7074
  210LEU      C 2833  11.708   1.094   7.100 -0.1242 -0.1586 -0.0713
  210LEU      O 2834  11.692   1.146   6.990 -0.1428 -0.2786 -0.1246
  211THR      N 2835  11.780   1.152   7.198  0.0050  0.0579 -0.2918
  211THR     HN 2836  11.767   1.111   7.288  1.3305 -1.5129 -0.7612
  211THR     CA 2837  11.863   1.267   7.179 -0.0929  0.1708 -0.0383
  211THR     HA 2838  11.796   1.341   7.138  1.0404  1.6010  0.6052
  211THR     CB 2839  11.920   1.325   7.305  0.1058  0.0378 -0.0672
  211THR     HB 2840  11.991   1.407   7.279 -2.1801  1.4719 -2.2148
  211THR    OG1 2841  11.984   1.229   7.388  0.1863  0.2675  0.1386
  211THR    HG1 2842  11.993   1.143   7.345  2.5606  0.0628  0.9168
  211THR    CG2 2843  11.800   1.386   7.379  0.2999  0.0502  0.2397
  211THR   HG21 2844  11.767   1.471   7.316 -0.8683 -1.0120 -0.6387
  211THR   HG22 2845  11.834   1.430   7.475  0.4593 -0.7823  0.5729
  211THR   HG23 2846  11.706   1.329   7.392  0.9440 -1.0612  0.1426
  211THR      C 2847  11.968   1.255   7.075 -0.1002 -0.5075  0.0279
  211THR      O 2848  11.996   1.345   6.996  0.4929 -0.2213  0.5508
  212VAL      N 2849  12.030   1.135   7.067 -0.0250 -0.4593 -0.1206
  212VAL     HN 2850  11.997   1.073   7.138 -0.4796 -2.0109 -1.6321
  212VAL     CA 2851  12.116   1.082   6.966  0.1711  0.2126 -0.3131
  212VAL     HA 2852  12.196   1.155   6.958 -0.4965  0.7724 -2.2264
  212VAL     CB 2853  12.171   0.945   6.991 -0.0229  0.1698 -0.1151
  212VAL     HB 2854  12.088   0.879   7.025 -0.4191  0.4354 -0.5600
  212VAL    CG1 2855  12.240   0.871   6.875 -0.0615  0.2535 -0.1906
  212VAL   HG11 2856  12.170   0.867   6.788  0.1190 -0.5540 -0.3093
  212VAL   HG12 2857  12.269   0.769   6.909  1.9965  1.3889  1.7128
  212VAL   HG13 2858  12.328   0.930   6.843 -2.3249  2.4495 -2.9409
  212VAL    CG2 2859  12.269   0.970   7.107 -0.0987 -0.0554 -0.0016
  212VAL   HG21 2860  12.348   1.043   7.079  0.1685 -0.8569 -1.4680
  212VAL   HG22 2861  12.320   0.875   7.134  1.6180  0.2758 -1.7873
  212VAL   HG23 2862  12.215   1.019   7.190  0.0970  1.3978 -0.7039
  212VAL      C 2863  12.047   1.086   6.834  0.4067 -0.0758 -0.4453
  212VAL      O 2864  12.099   1.144   6.739  0.3235  0.1606 -0.3476
  213MET      N 2865  11.926   1.029   6.833  0.3718 -0.0288  0.3928
  213MET     HN 2866  11.882   0.974   6.904 -0.4353  1.1497  0.8490
  213MET     CA 2867  11.854   1.016   6.710 -0.1362  0.3510  0.6451
  213MET     HA 2868  11.929   0.992   6.636 -1.7110 -0.1221 -0.8696
  213MET     CB 2869  11.755   0.898   6.710 -0.2195  0.4152 -0.1641
  213MET    HB1 2870  11.704   0.897   6.612 -0.3941  1.3635 -0.0924
  213MET    HB2 2871  11.678   0.893   6.790 -0.7687 -3.7147 -0.7431
  213MET     CG 2872  11.816   0.758   6.710 -0.5184  0.2828  0.0056
  213MET    HG1 2873  11.733   0.684   6.717 -1.1744  1.0167  0.1556
  213MET    HG2 2874  11.875   0.741   6.802 -2.3186 -3.1778  0.6779
  213MET     SD 2875  11.927   0.707   6.575  0.0221  0.1909  0.4842
  213MET     CE 2876  11.841   0.763   6.425  0.4799  0.2642  0.2482
  213MET    HE1 2877  11.739   0.721   6.417  0.6579 -0.0196 -0.7473
  213MET    HE2 2878  11.891   0.731   6.331 -1.0048  0.8932 -0.7857
  213MET    HE3 2879  11.841   0.874   6.422  1.4781  0.2548 -1.4862
  213MET      C 2880  11.795   1.143   6.660  0.2047  0.1479 -0.2971
  213MET      O 2881  11.775   1.163   6.540 -0.0849  0.0406 -0.2688
  214VAL      N 2882  11.771   1.239   6.751  0.7313 -0.1726  0.1872
  214VAL     HN 2883  11.790   1.213   6.845 -0.2834 -0.7213  0.2600
  214VAL     CA 2884  11.735   1.373   6.715 -0.5228 -0.4507  0.3517
  214VAL     HA 2885  11.666   1.362   6.633 -1.7080 -4.2393  1.6191
  214VAL     CB 2886  11.691   1.457   6.832  0.2245  0.5363 -0.0624
  214VAL     HB 2887  11.749   1.440   6.925 -1.1014 -1.4093  0.4796
  214VAL    CG1 2888  11.666   1.605   6.800  0.8233  0.7668  0.5137
  214VAL   HG11 2889  11.623   1.616   6.698 -2.7190 -0.2965  1.7823
  214VAL   HG12 2890  11.763   1.661   6.796  0.5014  1.3390 -2.7473
  214VAL   HG13 2891  11.600   1.646   6.879 -0.4701  2.4740 -1.3494
  214VAL    CG2 2892  11.551   1.401   6.861  0.4470 -0.1733 -0.3281
  214VAL   HG21 2893  11.501   1.465   6.936 -0.3256  1.3505 -2.0481
  214VAL   HG22 2894  11.539   1.305   6.915 -1.0675  0.3892  0.3940
  214VAL   HG23 2895  11.488   1.395   6.769  2.1080 -0.7255 -1.4699
  214VAL      C 2896  11.852   1.440   6.653 -0.5542 -0.5448  0.1927
  214VAL      O 2897  11.830   1.517   6.560  0.4170 -0.4200  0.0518
  215TRP      N 2898  11.978   1.427   6.700 -0.1276 -0.0801 -0.7715
  215TRP     HN 2899  11.999   1.368   6.778  0.1086  0.2334 -0.5969
  215TRP     CA 2900  12.097   1.470   6.634  0.1002  0.5222  0.0203
  215TRP     HA 2901  12.068   1.574   6.628 -2.4575 -0.1772 -1.4692
  215TRP     CB 2902  12.227   1.466   6.716 -0.0456  0.1656  0.2368
  215TRP    HB1 2903  12.246   1.365   6.758 -0.5967 -0.1328 -0.2192
  215TRP    HB2 2904  12.205   1.541   6.796 -2.2828  2.0416 -1.9466
  215TRP     CG 2905  12.347   1.527   6.653 -0.1835  0.1717 -0.0228
  215TRP    CD1 2906  12.466   1.462   6.635 -0.0032  0.3584  0.4678
  215TRP    HD1 2907  12.486   1.359   6.661  0.1215  0.3945  0.5162
  215TRP    NE1 2908  12.557   1.545   6.573  0.0067 -0.3293 -0.4704
  215TRP    HE1 2909  12.654   1.538   6.567 -0.0108 -0.3510 -0.7393
  215TRP    CE2 2910  12.492   1.662   6.543  0.4355  0.0216 -0.0599
  215TRP    CD2 2911  12.362   1.654   6.589  0.4136  0.0619 -0.1143
  215TRP    CE3 2912  12.275   1.755   6.564  0.3364  0.1418  0.4600
  215TRP    HE3 2913  12.174   1.758   6.602  0.7730 -0.4314  1.6930
  215TRP    CZ3 2914  12.316   1.863   6.490  0.1285 -0.1102 -0.0287
  215TRP    HZ3 2915  12.251   1.949   6.477  1.9235  1.0101 -2.4676
  215TRP    CZ2 2916  12.532   1.772   6.474  0.2272  0.7545  0.9747
  215TRP    HZ2 2917  12.634   1.786   6.441  0.0352  1.2234  0.5746
  215TRP    CH2 2918  12.446   1.876   6.447  0.0249  0.2882 -0.2266
  215TRP    HH2 2919  12.467   1.975   6.409 -2.8376  0.7293 -0.8892
  215TRP      C 2920  12.111   1.424   6.493  0.6126  0.0813  0.2118
  215TRP      O 2921  12.135   1.505   6.404  0.0107  0.4092  0.3411
  216VAL      N 2922  12.085   1.293   6.477 -0.2464  0.3297 -0.5286
  216VAL     HN 2923  12.072   1.234   6.556  2.7139  0.3440  0.0965
  216VAL     CA 2924  12.091   1.225   6.351  0.2191 -0.2815 -0.1851
  216VAL     HA 2925  12.181   1.251   6.298 -1.0814 -1.3062 -3.0613
  216VAL     CB 2926  12.090   1.077   6.374 -0.0795 -0.2136  0.2664
  216VAL     HB 2927  11.990   1.052   6.416 -0.0340  1.7979  1.6776
  216VAL    CG1 2928  12.105   0.993   6.246 -0.1430  0.1590  0.0120
  216VAL   HG11 2929  12.203   1.011   6.195 -0.3286  2.2514  0.3086
  216VAL   HG12 2930  12.020   1.012   6.177 -1.0288 -0.4383  0.9182
  216VAL   HG13 2931  12.090   0.886   6.273 -2.1844  0.7770  1.5514
  216VAL    CG2 2932  12.205   1.029   6.462 -0.0621 -0.9511 -0.1503
  216VAL   HG21 2933  12.220   1.084   6.558 -0.4757  0.4130 -0.8539
  216VAL   HG22 2934  12.306   1.051   6.422  0.9388  0.1127  2.6619
  216VAL   HG23 2935  12.207   0.919   6.480  0.4428 -0.6109  2.2723
  216VAL      C 2936  11.987   1.261   6.250  0.0654 -0.6961 -0.1737
  216VAL      O 2937  12.010   1.293   6.133  0.3193  0.3163  0.1471
  217SER      N 2938  11.865   1.272   6.305  0.4459  0.3119  0.4833
  217SER     HN 2939  11.851   1.242   6.399  2.7371 -0.0355  0.7679
  217SER     CA 2940  11.750   1.323   6.237  0.2993 -0.1271  0.3955
  217SER     HA 2941  11.746   1.262   6.148  2.1064  0.4790 -0.1660
  217SER     CB 2942  11.627   1.306   6.328 -0.1694  0.1433 -0.1821
  217SER    HB1 2943  11.646   1.363   6.421 -1.3304  0.4044 -0.0917
  217SER    HB2 2944  11.627   1.195   6.335  0.2928  0.0729 -1.0903
  217SER     OG 2945  11.503   1.342   6.269  0.0442  0.3860 -0.4870
  217SER    HG1 2946  11.473   1.263   6.223  2.4562 -1.1074  0.3133
  217SER      C 2947  11.768   1.461   6.182 -0.0614 -0.1509  0.2176
  217SER      O 2948  11.738   1.485   6.065  0.2901 -0.1047  0.1349
  218SER      N 2949  11.827   1.554   6.258 -0.2892  0.0449  0.1546
  218SER     HN 2950  11.854   1.537   6.353  1.9123 -1.5837 -0.7013
  218SER     CA 2951  11.858   1.685   6.210  0.8921 -0.2804 -0.0081
  218SER     HA 2952  11.767   1.732   6.175  0.6316 -0.8363 -0.0874
  218SER     CB 2953  11.912   1.762   6.332  0.0101  0.0241  0.1984
  218SER    HB1 2954  11.940   1.867   6.305 -1.2757  1.3749  3.6036
  218SER    HB2 2955  12.001   1.711   6.373  0.2059 -1.3231 -1.7809
  218SER     OG 2956  11.813   1.772   6.433 -0.2618 -0.1953 -0.0459
  218SER    HG1 2957  11.835   1.700   6.492  1.0220 -0.6549 -1.0289
  218SER      C 2958  11.960   1.693   6.101  0.6381  0.5626 -0.1942
  218SER      O 2959  11.933   1.751   5.996 -0.0300  0.4678 -0.0802
  219ILE      N 2960  12.074   1.622   6.108  0.1881 -0.1449  0.1188
  219ILE     HN 2961  12.098   1.569   6.189 -0.8412 -1.5695 -0.4704
  219ILE     CA 2962  12.171   1.611   6.004 -0.2804  0.3352 -0.3781
  219ILE     HA 2963  12.211   1.710   5.987  2.2551 -0.2410  1.6437
  219ILE     CB 2964  12.285   1.521   6.043 -0.7231 -0.0670  0.0056
  219ILE     HB 2965  12.247   1.426   6.086 -3.8673 -0.1445 -2.5185
  219ILE    CG2 2966  12.375   1.481   5.925 -0.6223  0.4079 -0.0813
  219ILE   HG21 2967  12.390   1.575   5.867  1.6920  0.4114  0.3984
  219ILE   HG22 2968  12.321   1.410   5.858  0.9020 -1.3129  0.4244
  219ILE   HG23 2969  12.468   1.423   5.946  0.0896  1.0025 -1.4157
  219ILE    CG1 2970  12.378   1.593   6.142 -0.3950 -0.1027 -0.2750
  219ILE   HG11 2971  12.325   1.628   6.233 -3.9306 -2.2777 -1.2781
  219ILE   HG12 2972  12.424   1.684   6.098  2.1753 -1.6359 -0.9709
  219ILE     CD 2973  12.497   1.514   6.197 -0.2434  0.2617 -0.0796
  219ILE    HD1 2974  12.559   1.480   6.112  0.4056 -1.8236  1.1609
  219ILE    HD2 2975  12.461   1.419   6.243  0.1901 -0.3048 -0.8888
  219ILE    HD3 2976  12.550   1.576   6.272  3.0806 -0.8684 -1.3178
  219ILE      C 2977  12.119   1.560   5.874  0.5363 -0.9248 -0.2336
  219ILE      O 2978  12.146   1.620   5.770  0.4252  0.2284  0.3768
  220PHE      N 2979  12.032   1.458   5.881  0.5269 -0.8473  0.9731
  220PHE     HN 2980  12.011   1.423   5.972 -0.5829 -2.9952 -0.0384
  220PHE     CA 2981  11.950   1.402   5.779  0.4560  0.1852  0.4532
  220PHE     HA 2982  12.016   1.368   5.702 -0.8878 -2.7121  0.4507
  220PHE     CB 2983  11.866   1.287   5.837 -0.0537  0.2519 -0.1447
  220PHE    HB1 2984  11.756   1.299   5.826 -0.1473  3.2834  2.6265
  220PHE    HB2 2985  11.870   1.278   5.947  0.3898  0.0447 -0.1783
  220PHE     CG 2986  11.911   1.161   5.770 -0.1096  0.1688 -0.0265
  220PHE    CD1 2987  11.986   1.077   5.848 -0.0432  0.1150 -0.1495
  220PHE    HD1 2988  12.018   1.103   5.947  3.0494 -1.0788 -0.7302
  220PHE    CE1 2989  12.044   0.966   5.791 -0.3352 -0.4772  0.6829
  220PHE    HE1 2990  12.099   0.896   5.852  1.3450 -0.7872 -1.0767
  220PHE     CZ 2991  12.024   0.937   5.658 -0.0406  0.1839  0.4909
  220PHE     HZ 2992  12.066   0.849   5.613  0.0916 -0.1825  1.3254
  220PHE    CD2 2993  11.894   1.137   5.636  0.0399 -0.1764  0.0151
  220PHE    HD2 2994  11.819   1.201   5.590 -1.2366  0.5515  2.8796
  220PHE    CE2 2995  11.950   1.024   5.581  0.3526  0.0212 -0.0764
  220PHE    HE2 2996  11.923   0.994   5.481  0.6550 -0.3591 -0.0456
  220PHE      C 2997  11.858   1.499   5.713  0.3620 -0.1534  0.0799
  220PHE      O 2998  11.798   1.464   5.611 -0.0806 -0.3061  0.3905
  221PHE      N 2999  11.840   1.621   5.766  0.2940  0.0499 -0.4023
  221PHE     HN 3000  11.881   1.654   5.852  0.5518 -1.6276  0.1440
  221PHE     CA 3001  11.762   1.726   5.708  0.3063  0.2314 -0.0943
  221PHE     HA 3002  11.711   1.680   5.625  0.2007  1.8959 -0.9936
  221PHE     CB 3003  11.668   1.795   5.809 -0.2473 -0.1676 -0.3358
  221PHE    HB1 3004  11.732   1.860   5.872 -0.0141 -1.4486  0.7883
  221PHE    HB2 3005  11.616   1.720   5.872 -0.5429  0.9717  0.8017
  221PHE     CG 3006  11.561   1.878   5.747 -0.4595  0.2544  0.5806
  221PHE    CD1 3007  11.460   1.807   5.686  0.3352 -0.1633 -0.2750
  221PHE    HD1 3008  11.458   1.700   5.702  0.3227 -0.0281  0.6750
  221PHE    CE1 3009  11.366   1.876   5.612  0.2454  0.4714  0.4219
  221PHE    HE1 3010  11.295   1.820   5.554  0.5946 -1.1830  1.5296
  221PHE     CZ 3011  11.370   2.013   5.604  0.0216  0.4516 -0.0768
  221PHE     HZ 3012  11.300   2.070   5.545  1.0022  0.7138 -1.0273
  221PHE    CD2 3013  11.561   2.015   5.749  0.0236  0.2539  0.5832
  221PHE    HD2 3014  11.635   2.071   5.805 -2.2423  2.5202  1.5042
  221PHE    CE2 3015  11.470   2.081   5.670  0.4158 -0.0581 -0.1412
  221PHE    HE2 3016  11.491   2.185   5.647  1.0398 -0.4987 -1.6962
  221PHE      C 3017  11.858   1.819   5.642  0.2802  0.0757 -0.3513
  221PHE      O 3018  11.854   1.861   5.526  0.1208 -0.0307 -0.3844
  222PHE      N 3019  11.957   1.869   5.718  0.0668  0.3184 -0.2350
  222PHE     HN 3020  11.982   1.831   5.807  0.1532 -1.6857 -1.0843
  222PHE     CA 3021  12.046   1.971   5.673  0.1348  0.0998 -0.5918
  222PHE     HA 3022  11.982   2.050   5.637 -1.2825  0.4990  2.5272
  222PHE     CB 3023  12.137   2.023   5.786 -0.1922  0.1465 -0.3518
  222PHE    HB1 3024  12.189   2.113   5.746  0.2001  0.9993  1.9096
  222PHE    HB2 3025  12.226   1.959   5.799  0.7331  1.3361 -0.6456
  222PHE     CG 3026  12.068   2.065   5.911 -0.4098  0.0448 -0.4364
  222PHE    CD1 3027  11.955   2.143   5.920 -0.4227  0.0100 -0.3017
  222PHE    HD1 3028  11.906   2.191   5.837  0.0489 -0.2956 -0.7587
  222PHE    CE1 3029  11.893   2.161   6.042 -0.0276 -0.0759 -0.0859
  222PHE    HE1 3030  11.802   2.217   6.060  1.8165  2.2593  3.0191
  222PHE     CZ 3031  11.950   2.108   6.155 -0.1855  0.4285  0.2320
  222PHE     HZ 3032  11.899   2.127   6.249 -0.7666 -1.9330  0.4520
  222PHE    CD2 3033  12.123   2.013   6.026 -1.0830  0.0163 -0.1211
  222PHE    HD2 3034  12.214   1.955   6.028 -2.2455 -1.8853  1.2693
  222PHE    CE2 3035  12.068   2.038   6.149 -0.1370  0.5112  0.2150
  222PHE    HE2 3036  12.130   2.002   6.230  0.1864 -1.4060 -0.8230
  222PHE      C 3037  12.136   1.934   5.559  0.6100 -0.2932 -0.0959
  222PHE      O 3038  12.143   2.008   5.461 -0.1931 -0.2469 -0.1263
  223LEU      N 3039  12.198   1.815   5.554  0.4247 -0.4139  0.3579
  223LEU     HN 3040  12.183   1.760   5.636 -2.5251  0.6650  0.6722
  223LEU     CA 3041  12.278   1.765   5.446  0.4478  0.6966 -0.1522
  223LEU     HA 3042  12.345   1.847   5.423 -1.4749  1.5298 -3.5079
  223LEU     CB 3043  12.362   1.643   5.487 -0.0207  0.2659 -0.4592
  223LEU    HB1 3044  12.289   1.574   5.533  2.1120 -2.1458 -0.4918
  223LEU    HB2 3045  12.431   1.670   5.570 -1.8351  0.2399  1.1009
  223LEU     CG 3046  12.422   1.557   5.374  0.1183  0.1563 -0.3030
  223LEU     HG 3047  12.334   1.538   5.309  0.6256  0.1885 -1.0068
  223LEU    CD1 3048  12.536   1.629   5.300  0.3450  0.2403  0.1228
  223LEU   HD11 3049  12.618   1.655   5.370 -0.5950  2.8634  0.3485
  223LEU   HD12 3050  12.507   1.725   5.252  0.2833 -0.0194 -0.3678
  223LEU   HD13 3051  12.575   1.569   5.215  0.0864  0.2986 -0.0363
  223LEU    CD2 3052  12.466   1.424   5.437  0.2344  0.1426 -0.4127
  223LEU   HD21 3053  12.519   1.355   5.368 -1.0743 -0.9762 -0.3576
  223LEU   HD22 3054  12.380   1.362   5.470 -1.2094  2.0703 -0.3722
  223LEU   HD23 3055  12.540   1.440   5.518  2.2660  0.0861 -2.1693
  223LEU      C 3056  12.205   1.764   5.316 -0.1959  0.1855  0.2094
  223LEU      O 3057  12.258   1.815   5.218 -0.0675 -0.2390  0.0569
  224PRO      N 3058  12.086   1.714   5.301  0.0732 -0.3285 -0.2458
  224PRO     CD 3059  12.050   1.590   5.368 -0.2163 -0.3965 -0.5232
  224PRO    HD1 3060  12.017   1.624   5.469 -2.4371  1.4829 -1.7944
  224PRO    HD2 3061  12.134   1.521   5.390  0.2767  0.1083 -0.8042
  224PRO     CA 3062  12.020   1.716   5.174 -0.2712 -0.0350 -0.0693
  224PRO     HA 3063  12.085   1.692   5.091  0.4871  0.4181  0.3868
  224PRO     CB 3064  11.895   1.630   5.193  0.1020 -0.6751 -0.4367
  224PRO    HB1 3065  11.855   1.602   5.093  0.9325  1.8040 -1.5478
  224PRO    HB2 3066  11.811   1.685   5.241  0.4307  1.6320 -2.2973
  224PRO     CG 3067  11.934   1.522   5.294 -0.0775 -0.7340 -0.4304
  224PRO    HG1 3068  11.847   1.500   5.360  0.4929 -0.1543  0.5330
  224PRO    HG2 3069  11.967   1.433   5.237  0.6673 -0.2145 -0.8207
  224PRO      C 3070  11.968   1.851   5.140 -0.4762 -0.0895  0.0257
  224PRO      O 3071  11.978   1.893   5.025  0.0577 -0.5048 -0.0871
  225VAL      N 3072  11.909   1.925   5.235  0.3405  0.4747  0.1032
  225VAL     HN 3073  11.886   1.892   5.326  0.2776  2.0164  0.6826
  225VAL     CA 3074  11.848   2.053   5.214 -0.4646  0.0690 -0.0471
  225VAL     HA 3075  11.791   2.043   5.123 -0.4483 -0.4291 -0.0060
  225VAL     CB 3076  11.762   2.086   5.333 -0.5058 -0.0397 -0.0470
  225VAL     HB 3077  11.829   2.080   5.421 -1.2033 -4.2293  0.4283
  225VAL    CG1 3078  11.707   2.229   5.326 -0.1851  0.0916  0.1369
  225VAL   HG11 3079  11.636   2.260   5.247 -0.4267  1.7065  0.9399
  225VAL   HG12 3080  11.790   2.304   5.319 -0.2822  0.2877  0.9150
  225VAL   HG13 3081  11.643   2.253   5.414 -1.5634 -3.8758  0.4016
  225VAL    CG2 3082  11.646   1.986   5.351  0.1444 -0.8013 -0.0174
  225VAL   HG21 3083  11.574   1.998   5.267  0.4092 -1.9141 -0.4284
  225VAL   HG22 3084  11.602   2.012   5.449  1.2606  0.7836  0.1080
  225VAL   HG23 3085  11.680   1.881   5.338 -0.0190 -0.5483 -3.7048
  225VAL      C 3086  11.949   2.155   5.176  0.1093 -0.5034 -0.0652
  225VAL      O 3087  11.922   2.234   5.086  0.1339 -0.2849  0.1189
  226PHE      N 3088  12.069   2.162   5.237 -0.0050  0.3950  0.0629
  226PHE     HN 3089  12.080   2.111   5.322 -2.2111  0.6414  0.5549
  226PHE     CA 3090  12.177   2.245   5.192  0.2766  0.1610  0.2976
  226PHE     HA 3091  12.139   2.346   5.184  0.9225  0.6874  2.9876
  226PHE     CB 3092  12.292   2.226   5.291 -0.1223 -0.6919  0.6082
  226PHE    HB1 3093  12.339   2.126   5.280  1.4176  0.1363 -0.8084
  226PHE    HB2 3094  12.259   2.228   5.397 -0.4914 -1.6420  0.5180
  226PHE     CG 3095  12.404   2.322   5.268 -0.8583 -0.0367 -0.2936
  226PHE    CD1 3096  12.515   2.279   5.201 -0.7357  0.7986 -0.6460
  226PHE    HD1 3097  12.529   2.181   5.157  0.4392  1.7778 -2.5826
  226PHE    CE1 3098  12.612   2.367   5.160  0.3118 -0.3577 -0.6999
  226PHE    HE1 3099  12.704   2.335   5.111  1.2010  3.1998 -1.6534
  226PHE     CZ 3100  12.604   2.497   5.202 -0.3532 -0.5235 -0.2989
  226PHE     HZ 3101  12.677   2.568   5.165  0.4885 -1.0453  0.2977
  226PHE    CD2 3102  12.392   2.456   5.297  0.1561  0.0738 -0.3677
  226PHE    HD2 3103  12.301   2.491   5.343  1.1838 -0.2527  2.0824
  226PHE    CE2 3104  12.500   2.540   5.280 -0.2484  0.5236 -0.7234
  226PHE    HE2 3105  12.488   2.638   5.325  0.7632 -1.1191  3.6092
  226PHE      C 3106  12.220   2.216   5.052  0.1823  0.0098  0.2989
  226PHE      O 3107  12.227   2.309   4.972  0.2363 -0.0308  0.2567
  227CYS      N 3108  12.245   2.087   5.023 -0.4966 -0.0070 -0.2182
  227CYS     HN 3109  12.225   2.020   5.094  1.1608 -1.2868 -0.9143
  227CYS     CA 3110  12.286   2.045   4.892  0.3508  0.4752 -0.1116
  227CYS     HA 3111  12.372   2.106   4.867  1.5173 -0.5079  1.3278
  227CYS     CB 3112  12.341   1.902   4.896  0.1331  0.3822 -0.4051
  227CYS    HB1 3113  12.376   1.873   4.795 -1.6108 -2.7099 -0.2314
  227CYS    HB2 3114  12.265   1.830   4.932  0.7210 -0.8532 -1.5432
  227CYS     SG 3115  12.485   1.886   5.006 -0.3202  0.1069  0.1558
  227CYS    HG1 3116  12.415   1.808   5.087 -1.1256 -0.1868 -0.7986
  227CYS      C 3117  12.196   2.070   4.776 -0.1962  0.4255  0.2972
  227CYS      O 3118  12.239   2.123   4.674 -0.2788 -0.7129 -0.3419
  228LEU      N 3119  12.065   2.054   4.802 -0.1865  0.1945  0.2071
  228LEU     HN 3120  12.029   2.016   4.886 -0.6977 -0.2646 -0.2072
  228LEU     CA 3121  11.961   2.087   4.708 -0.2450 -0.3776  0.0661
  228LEU     HA 3122  11.983   2.040   4.614 -1.6165 -1.7313  0.3822
  228LEU     CB 3123  11.825   2.035   4.758 -0.2825 -0.0057  0.3614
  228LEU    HB1 3124  11.743   2.064   4.689 -0.7940 -0.2457  0.8666
  228LEU    HB2 3125  11.808   2.087   4.854 -2.2619 -2.6247  1.5270
  228LEU     CG 3126  11.818   1.882   4.769 -0.1480 -0.0495 -0.1175
  228LEU     HG 3127  11.903   1.837   4.825 -1.4443  1.5339  3.4474
  228LEU    CD1 3128  11.698   1.845   4.857  0.1823 -0.2903  0.2352
  228LEU   HD11 3129  11.672   1.737   4.858 -0.3921 -0.1606  0.0013
  228LEU   HD12 3130  11.613   1.914   4.837  1.9880  2.1114  0.4186
  228LEU   HD13 3131  11.718   1.872   4.963 -0.1237 -0.1689  0.2646
  228LEU    CD2 3132  11.782   1.805   4.641  0.0109  0.2313 -0.3320
  228LEU   HD21 3133  11.680   1.839   4.611  0.8578  1.1282 -2.3933
  228LEU   HD22 3134  11.770   1.695   4.648  0.7952  0.0710 -1.3085
  228LEU   HD23 3135  11.851   1.833   4.559  1.4467 -0.4826  0.6016
  228LEU      C 3136  11.954   2.233   4.681 -0.6634 -0.4267 -0.0901
  228LEU      O 3137  11.929   2.277   4.568  0.1113  0.4076  0.0446
  229THR      N 3138  11.983   2.315   4.784 -0.2594 -0.2798 -0.3176
  229THR     HN 3139  12.018   2.284   4.872  1.5761 -1.2718 -1.3405
  229THR     CA 3140  11.991   2.458   4.778 -0.1728 -0.2496  0.4161
  229THR     HA 3141  11.908   2.476   4.712 -0.9782 -2.7948  0.6114
  229THR     CB 3142  11.973   2.520   4.913 -0.2337 -0.1998  0.3852
  229THR     HB 3143  12.061   2.486   4.972 -1.3916 -1.4369  1.4883
  229THR    OG1 3144  11.857   2.469   4.978 -0.1518 -0.5512  0.2595
  229THR    HG1 3145  11.870   2.376   4.998 -1.0441 -0.9754 -1.0167
  229THR    CG2 3146  11.958   2.673   4.911  0.7387 -0.1045 -0.0951
  229THR   HG21 3147  11.859   2.703   4.871 -0.1473 -1.8121  0.7021
  229THR   HG22 3148  12.046   2.714   4.857  0.4466 -0.5686 -0.9529
  229THR   HG23 3149  11.965   2.708   5.016 -0.0921  1.3694 -0.5018
  229THR      C 3150  12.105   2.506   4.694 -0.4008  0.2009  0.3654
  229THR      O 3151  12.093   2.609   4.627 -0.0240  0.0335  0.0418
  230VAL      N 3152  12.222   2.441   4.698 -0.1906  0.5639  0.1476
  230VAL     HN 3153  12.229   2.368   4.765  0.6236 -0.5087 -1.0400
  230VAL     CA 3154  12.327   2.474   4.606 -0.0094 -0.1518  0.0906
  230VAL     HA 3155  12.350   2.579   4.594  1.4062 -0.6304 -1.8378
  230VAL     CB 3156  12.458   2.422   4.659  0.3317  0.4732 -0.1293
  230VAL     HB 3157  12.452   2.311   4.665  0.5535  0.4630 -0.1193
  230VAL    CG1 3158  12.575   2.452   4.564 -0.1923 -0.1426 -0.9872
  230VAL   HG11 3159  12.581   2.410   4.461  1.6685  0.4670 -1.1762
  230VAL   HG12 3160  12.666   2.414   4.614  0.9028  0.7481 -2.2160
  230VAL   HG13 3161  12.589   2.562   4.557  2.6673 -0.3217  0.5755
  230VAL    CG2 3162  12.479   2.484   4.798  0.6469 -0.1485  0.1015
  230VAL   HG21 3163  12.411   2.451   4.879 -2.2706  0.0670 -2.1232
  230VAL   HG22 3164  12.474   2.592   4.774  0.1300 -0.6494 -2.2769
  230VAL   HG23 3165  12.579   2.464   4.844 -0.4788 -2.5721  1.7070
  230VAL      C 3166  12.296   2.433   4.466 -0.3385 -0.0848  0.1441
  230VAL      O 3167  12.332   2.504   4.372  0.0277 -0.1513  0.2350
  231LEU      N 3168  12.234   2.315   4.451 -0.0729 -0.2138  0.0582
  231LEU     HN 3169  12.226   2.264   4.537  0.2625  0.3072  0.4003
  231LEU     CA 3170  12.185   2.250   4.334 -0.4828 -0.2813  0.2642
  231LEU     HA 3171  12.271   2.241   4.269 -0.6418  1.3509 -0.2179
  231LEU     CB 3172  12.129   2.110   4.366 -0.0435 -0.4236  0.4123
  231LEU    HB1 3173  12.038   2.117   4.428  0.4017  0.6003  0.9646
  231LEU    HB2 3174  12.211   2.063   4.425 -0.0089  1.0107  1.5616
  231LEU     CG 3175  12.096   2.016   4.249 -0.2910 -0.3385  0.4122
  231LEU     HG 3176  12.185   2.022   4.182  2.2771 -0.8024  3.5535
  231LEU    CD1 3177  12.090   1.870   4.298  0.0474 -0.4306  0.1919
  231LEU   HD11 3178  12.076   1.797   4.216  0.1627 -0.8146  0.5140
  231LEU   HD12 3179  12.004   1.849   4.365 -0.4040 -2.9654 -1.0803
  231LEU   HD13 3180  12.186   1.845   4.347  1.5032  2.7075 -0.8066
  231LEU    CD2 3181  11.960   2.044   4.184  0.2972  0.2931 -0.5830
  231LEU   HD21 3182  11.943   2.128   4.114 -0.8854 -0.2040 -0.9183
  231LEU   HD22 3183  11.870   2.057   4.248  0.4209  0.6914 -0.4900
  231LEU   HD23 3184  11.931   1.956   4.123  0.2561  3.3134 -5.4957
  231LEU      C 3185  12.092   2.336   4.255  0.2772  0.6006  0.3181
  231LEU      O 3186  12.119   2.376   4.142 -0.1724  0.7948  0.2771
  232TYR      N 3187  11.990   2.393   4.321  0.0279  0.3402  0.1589
  232TYR     HN 3188  11.979   2.357   4.414  4.8232 -2.3917 -0.0084
  232TYR     CA 3189  11.889   2.474   4.262  0.1592  0.5641  0.2402
  232TYR     HA 3190  11.865   2.440   4.162 -1.9315  0.5311  0.7077
  232TYR     CB 3191  11.755   2.466   4.338  0.1403 -0.7070  0.0873
  232TYR    HB1 3192  11.692   2.551   4.303 -1.0427 -1.4471  0.3537
  232TYR    HB2 3193  11.771   2.474   4.447 -0.9926  0.3193  0.1930
  232TYR     CG 3194  11.683   2.341   4.300 -0.5683 -0.3922  0.3958
  232TYR    CD1 3195  11.610   2.330   4.184 -0.1562  0.2390  0.0730
  232TYR    HD1 3196  11.612   2.415   4.118  0.5411  0.0807 -0.1233
  232TYR    CE1 3197  11.539   2.217   4.152 -0.7469  0.5429  0.3030
  232TYR    HE1 3198  11.497   2.202   4.053  1.5585  2.3570 -1.0522
  232TYR     CZ 3199  11.530   2.118   4.246  0.4570 -0.0466 -0.1847
  232TYR     OH 3200  11.453   2.002   4.219 -0.0677  0.3294 -0.3153
  232TYR     HH 3201  11.483   1.938   4.284  0.2391  0.8312  0.0544
  232TYR    CD2 3202  11.673   2.237   4.389  0.4232 -0.4559  0.4392
  232TYR    HD2 3203  11.719   2.227   4.487  1.4888  3.0622  0.4249
  232TYR    CE2 3204  11.601   2.123   4.364 -0.5272  0.1391  0.4137
  232TYR    HE2 3205  11.596   2.041   4.434 -2.2009 -0.4836 -0.3632
  232TYR      C 3206  11.934   2.614   4.236  0.1361  0.5169 -0.0565
  232TYR      O 3207  11.886   2.675   4.141  0.1489 -0.2810 -0.5891
  233SER      N 3208  12.039   2.658   4.308 -0.0043 -0.2954  0.6571
  233SER     HN 3209  12.082   2.599   4.376 -0.1655 -1.3999 -0.1595
  233SER     CA 3210  12.099   2.784   4.279  0.1131 -0.4948  0.0056
  233SER     HA 3211  12.021   2.855   4.256 -0.1339 -0.7685 -0.0005
  233SER     CB 3212  12.182   2.825   4.402 -0.2331 -0.0991  0.1083
  233SER    HB1 3213  12.227   2.926   4.388 -2.5566  0.9814 -0.0966
  233SER    HB2 3214  12.256   2.748   4.431 -0.4478  0.1269  1.3082
  233SER     OG 3215  12.088   2.841   4.507 -0.0888 -0.1708  0.2490
  233SER    HG1 3216  12.082   2.758   4.555  0.3093  0.3818  1.2783
  233SER      C 3217  12.185   2.781   4.157 -0.3099 -0.0332 -0.3083
  233SER      O 3218  12.176   2.875   4.078 -0.2232 -0.0729 -0.3649
  234LEU      N 3219  12.249   2.668   4.124 -0.6736 -0.3394  0.0342
  234LEU     HN 3220  12.258   2.596   4.193  1.1176 -0.1764  0.0145
  234LEU     CA 3221  12.319   2.636   4.004  0.0759  0.1119  0.3474
  234LEU     HA 3222  12.392   2.711   3.977  0.8565 -0.4992  0.7202
  234LEU     CB 3223  12.411   2.516   4.032 -0.0231 -0.0345  0.0530
  234LEU    HB1 3224  12.452   2.474   3.938  0.7098 -0.5639  0.5930
  234LEU    HB2 3225  12.353   2.426   4.063 -0.4384 -0.5431 -2.0275
  234LEU     CG 3226  12.530   2.546   4.125  0.2933  0.0680 -0.3846
  234LEU     HG 3227  12.503   2.601   4.217  1.2372 -0.0012 -0.0515
  234LEU    CD1 3228  12.589   2.412   4.174 -0.2766 -0.0952 -0.1343
  234LEU   HD11 3229  12.691   2.423   4.216 -0.6285 -0.5685  0.8700
  234LEU   HD12 3230  12.597   2.350   4.082 -0.3523  0.3517 -0.4487
  234LEU   HD13 3231  12.516   2.358   4.237 -1.5668  2.5111  0.7717
  234LEU    CD2 3232  12.644   2.630   4.064  0.6392  0.0337  0.2069
  234LEU   HD21 3233  12.610   2.730   4.031  1.5808  1.0460  2.1690
  234LEU   HD22 3234  12.694   2.571   3.984  0.7125  0.8416 -0.3576
  234LEU   HD23 3235  12.710   2.652   4.150  0.0191  0.3269  0.6135
  234LEU      C 3236  12.235   2.618   3.882 -0.0551  0.0806  0.4426
  234LEU      O 3237  12.280   2.638   3.769  0.1607 -0.6439  0.3910
  235ILE      N 3238  12.109   2.575   3.899 -0.0676 -0.1513 -0.2092
  235ILE     HN 3239  12.085   2.538   3.988  2.0564 -1.9765 -0.3140
  235ILE     CA 3240  12.010   2.579   3.796 -0.1620  0.0225 -0.1117
  235ILE     HA 3241  12.057   2.543   3.706 -0.7758 -0.2286 -0.3377
  235ILE     CB 3242  11.892   2.492   3.830  0.0270 -0.2260 -0.0907
  235ILE     HB 3243  11.853   2.523   3.930 -0.8384 -1.1731 -0.1191
  235ILE    CG2 3244  11.785   2.518   3.723  0.0515 -0.2895 -0.1304
  235ILE   HG21 3245  11.837   2.522   3.626  0.7811 -1.1028  0.2113
  235ILE   HG22 3246  11.719   2.606   3.736 -1.0329 -1.1802  0.6374
  235ILE   HG23 3247  11.714   2.432   3.712 -0.8371  0.3632  0.3803
  235ILE    CG1 3248  11.940   2.346   3.828 -0.3310 -0.3554  0.3774
  235ILE   HG11 3249  12.037   2.347   3.881  0.1432  3.1555 -0.2919
  235ILE   HG12 3250  11.967   2.325   3.722  0.2568  0.4745  0.3545
  235ILE     CD 3251  11.839   2.246   3.883 -0.3273 -0.1457  0.7619
  235ILE    HD1 3252  11.869   2.140   3.868 -2.0170 -0.6107  0.5059
  235ILE    HD2 3253  11.752   2.263   3.816  1.1524  0.4582 -1.0939
  235ILE    HD3 3254  11.820   2.260   3.992 -1.4556 -0.7512  0.6633
  235ILE      C 3255  11.978   2.721   3.763 -0.1681  0.0231 -0.1029
  235ILE      O 3256  11.965   2.755   3.646 -0.0315  0.0987 -0.0977
  236GLY      N 3257  11.980   2.808   3.866 -0.1498 -0.1871  0.0763
  236GLY     HN 3258  11.990   2.772   3.958  1.2137  0.4509  0.2144
  236GLY     CA 3259  11.961   2.949   3.847 -0.0638 -0.1911 -0.0451
  236GLY    HA1 3260  11.953   2.984   3.949 -0.7913  0.4868 -0.3265
  236GLY    HA2 3261  11.870   2.957   3.788 -0.0531  0.4574  0.0203
  236GLY      C 3262  12.070   3.019   3.774 -0.0771  0.0794  0.1923
  236GLY      O 3263  12.045   3.120   3.709  0.2397  0.0420  0.0104
  237ARG      N 3264  12.193   2.973   3.805 -0.0841 -0.3241 -0.3598
  237ARG     HN 3265  12.200   2.901   3.874  1.4254 -0.9463 -1.1248
  237ARG     CA 3266  12.309   3.011   3.731 -0.1518  0.0389 -0.2810
  237ARG     HA 3267  12.314   3.119   3.732  0.6281  0.0052  0.4127
  237ARG     CB 3268  12.427   2.951   3.808  0.4047  0.2937 -0.9183
  237ARG    HB1 3269  12.447   2.848   3.770 -0.1092  0.2096 -0.9720
  237ARG    HB2 3270  12.417   2.944   3.919 -0.1673  2.8112 -0.7478
  237ARG     CG 3271  12.546   3.045   3.787  0.4960  0.2145 -0.7596
  237ARG    HG1 3272  12.560   3.112   3.874  1.5322 -0.8280 -0.0818
  237ARG    HG2 3273  12.530   3.089   3.686  1.6249 -2.3745 -2.1756
  237ARG     CD 3274  12.678   2.968   3.793  0.3071 -0.0461  0.2931
  237ARG    HD1 3275  12.688   2.901   3.705  1.4359 -0.4746  0.7291
  237ARG    HD2 3276  12.681   2.910   3.887  2.5227 -0.7769 -0.1634
  237ARG     NE 3277  12.784   3.073   3.806 -0.0137  0.2558  0.4846
  237ARG     HE 3278  12.769   3.162   3.764  1.5889  0.4202  0.1922
  237ARG     CZ 3279  12.919   3.055   3.800 -0.0275  0.3535 -0.2345
  237ARG    NH1 3280  12.972   2.930   3.800  0.2254  0.4556  0.3656
  237ARG   HH11 3281  12.900   2.862   3.786 -1.9087  2.6363  0.0618
  237ARG   HH12 3282  13.067   2.931   3.767  0.3856 -0.5125  0.7689
  237ARG    NH2 3283  13.000   3.165   3.811  0.5045 -0.0196 -0.4157
  237ARG   HH21 3284  12.972   3.259   3.794  0.6321 -0.1249 -1.2660
  237ARG   HH22 3285  13.098   3.144   3.812  0.4728 -0.3949 -2.0725
  237ARG      C 3286  12.305   2.970   3.587  0.0898 -0.1361 -0.2386
  237ARG      O 3287  12.350   3.045   3.501  0.1926  0.2169  0.1188
  238LYS      N 3288  12.265   2.848   3.548 -0.3085 -0.1943  0.3293
  238LYS     HN 3289  12.245   2.783   3.621  2.0332  0.2994  1.4945
  238LYS     CA 3290  12.253   2.795   3.416 -0.8991 -0.3011  0.4241
  238LYS     HA 3291  12.353   2.811   3.379 -0.9785  1.8090  1.0180
  238LYS     CB 3292  12.203   2.650   3.406 -0.5420 -0.3907 -0.1158
  238LYS    HB1 3293  12.098   2.646   3.443 -0.4646  0.6222  0.2327
  238LYS    HB2 3294  12.249   2.584   3.483 -0.8923  0.2520  0.6654
  238LYS     CG 3295  12.210   2.573   3.274  0.4080 -0.7993  0.1593
  238LYS    HG1 3296  12.162   2.624   3.187 -1.2642 -3.8889 -0.8951
  238LYS    HG2 3297  12.135   2.491   3.279 -1.7539  1.0111 -0.7298
  238LYS     CD 3298  12.350   2.522   3.241  0.6848 -0.0986  0.2555
  238LYS    HD1 3299  12.338   2.442   3.165 -0.3325 -2.5017  2.7695
  238LYS    HD2 3300  12.391   2.468   3.329 -1.5764 -2.5112 -0.0578
  238LYS     CE 3301  12.451   2.632   3.205  0.4287  0.1384  0.2562
  238LYS    HE1 3302  12.495   2.690   3.289 -0.0362 -0.0485  0.6332
  238LYS    HE2 3303  12.405   2.706   3.136 -1.2695 -0.6381  0.5058
  238LYS     NZ 3304  12.559   2.564   3.130  0.2064 -0.0548  0.1087
  238LYS    HZ1 3305  12.614   2.495   3.186  0.7392 -1.3406 -1.8990
  238LYS    HZ2 3306  12.624   2.635   3.089  0.1890  0.2647  0.6222
  238LYS    HZ3 3307  12.519   2.518   3.046  1.0130  0.7534 -0.7382
  238LYS      C 3308  12.161   2.879   3.334 -0.2267  0.1252  0.0984
  238LYS      O 3309  12.189   2.921   3.221  0.5533 -0.9493 -0.1238
  239LEU      N 3310  12.050   2.921   3.397  0.0611  0.4258  0.4052
  239LEU     HN 3311  12.021   2.883   3.484 -0.7863 -0.6990 -0.3531
  239LEU     CA 3312  11.961   3.016   3.338  0.1186  0.2043 -0.0397
  239LEU     HA 3313  11.927   2.978   3.242  0.2588  2.7822 -1.1925
  239LEU     CB 3314  11.833   3.017   3.423  0.1336  0.7701 -0.0195
  239LEU    HB1 3315  11.853   3.068   3.519 -0.5901  1.1312 -0.0544
  239LEU    HB2 3316  11.807   2.911   3.445  1.7903  0.2219 -0.5644
  239LEU     CG 3317  11.706   3.075   3.359 -0.3011 -0.1886 -0.0534
  239LEU     HG 3318  11.712   3.186   3.355 -1.0204 -0.1666 -0.9659
  239LEU    CD1 3319  11.682   3.032   3.213  0.0211 -0.3753 -0.0521
  239LEU   HD11 3320  11.653   2.924   3.216 -0.6120 -0.2188 -0.4031
  239LEU   HD12 3321  11.766   3.039   3.142 -0.9365  1.1144 -1.0827
  239LEU   HD13 3322  11.600   3.082   3.158  0.8963  2.6521  1.2034
  239LEU    CD2 3323  11.587   3.023   3.441  0.0959 -0.6768  0.2132
  239LEU   HD21 3324  11.575   3.080   3.536 -0.9564  1.3332 -1.0778
  239LEU   HD22 3325  11.589   2.913   3.453  1.0265 -0.7701 -0.7128
  239LEU   HD23 3326  11.492   3.037   3.386  0.5198 -1.6561 -0.7970
  239LEU      C 3327  12.008   3.153   3.306  0.7586 -0.0146 -0.0408
  239LEU      O 3328  11.982   3.214   3.202  0.0056  0.2385  0.2950
  240TRP      N 3329  12.080   3.209   3.405  0.0932  0.1672  0.3457
  240TRP     HN 3330  12.105   3.155   3.485  2.1720 -1.2034 -1.1128
  240TRP     CA 3331  12.150   3.333   3.397 -0.2345  0.3659  0.5320
  240TRP     HA 3332  12.076   3.408   3.373  0.8784  0.8940 -1.5536
  240TRP     CB 3333  12.219   3.361   3.531  0.2745 -0.3116  0.4160
  240TRP    HB1 3334  12.315   3.307   3.547  0.6138 -0.1415 -0.9504
  240TRP    HB2 3335  12.148   3.338   3.613  0.0590 -0.6430  0.1411
  240TRP     CG 3336  12.240   3.507   3.555  0.1227 -0.1729 -0.2800
  240TRP    CD1 3337  12.156   3.597   3.614  0.7793 -0.3726  0.9936
  240TRP    HD1 3338  12.055   3.575   3.646 -0.5016  0.9324 -1.8526
  240TRP    NE1 3339  12.220   3.718   3.608  0.3389 -0.1666  0.4081
  240TRP    HE1 3340  12.178   3.804   3.623  0.0553 -0.3278  0.5590
  240TRP    CE2 3341  12.341   3.705   3.546  0.3100  0.0035  0.3174
  240TRP    CD2 3342  12.362   3.571   3.516 -0.2357  0.1668 -0.8432
  240TRP    CE3 3343  12.482   3.533   3.465  0.1829  0.9878 -0.4858
  240TRP    HE3 3344  12.497   3.428   3.445 -1.8857  0.5660 -0.0768
  240TRP    CZ3 3345  12.577   3.628   3.437  1.1898  0.3217  0.5851
  240TRP    HZ3 3346  12.676   3.597   3.406  1.7963  2.0318  0.7081
  240TRP    CZ2 3347  12.429   3.800   3.503 -0.4826  0.4742 -0.2773
  240TRP    HZ2 3348  12.412   3.907   3.512  1.4496  0.6232  2.6345
  240TRP    CH2 3349  12.549   3.762   3.449 -0.5049  0.0461 -0.0259
  240TRP    HH2 3350  12.623   3.835   3.421 -0.8676 -0.1314 -1.5674
  240TRP      C 3351  12.248   3.339   3.284  0.2612  0.2338  0.9527
  240TRP      O 3352  12.250   3.436   3.209  0.1043 -0.4458  0.0471
  241ARG      N 3353  12.331   3.233   3.275  0.0436  0.1465 -0.1531
  241ARG     HN 3354  12.322   3.153   3.335 -2.2858  0.6575  0.3055
  241ARG     CA 3355  12.426   3.219   3.170  0.2142  0.4371 -0.0388
  241ARG     HA 3356  12.482   3.311   3.173 -0.1350  0.6303  0.5304
  241ARG     CB 3357  12.528   3.108   3.197  0.1055  0.0573 -1.1384
  241ARG    HB1 3358  12.578   3.059   3.110  0.2048  0.7224 -1.4565
  241ARG    HB2 3359  12.463   3.030   3.243 -1.1895  0.6897 -1.8604
  241ARG     CG 3360  12.646   3.140   3.290  0.1868 -0.5135 -1.0377
  241ARG    HG1 3361  12.594   3.175   3.382 -0.9513  1.1333 -2.2441
  241ARG    HG2 3362  12.707   3.226   3.256  0.1773  1.7651  3.8930
  241ARG     CD 3363  12.725   3.017   3.334  0.5314 -0.1105 -0.5177
  241ARG    HD1 3364  12.773   2.968   3.246  0.6787  0.8118 -0.9639
  241ARG    HD2 3365  12.665   2.941   3.389  0.8614 -0.5280 -0.7305
  241ARG     NE 3366  12.830   3.057   3.431 -0.2297  0.0333  0.2557
  241ARG     HE 3367  12.867   3.149   3.436  0.0990 -0.1134  0.6751
  241ARG     CZ 3368  12.933   2.970   3.458  0.0992  0.2474 -0.3071
  241ARG    NH1 3369  12.915   2.836   3.471 -0.8429  0.3989  0.0581
  241ARG   HH11 3370  12.823   2.797   3.469 -0.8926  0.4399  0.9927
  241ARG   HH12 3371  12.999   2.782   3.469  0.3511  2.1469  0.7418
  241ARG    NH2 3372  13.053   3.029   3.483  0.4758 -0.7444  0.2630
  241ARG   HH21 3373  13.070   3.127   3.473  0.2846 -0.4145  2.5449
  241ARG   HH22 3374  13.132   2.978   3.517  1.1020 -0.8788 -1.2922
  241ARG      C 3375  12.363   3.212   3.035  0.3237  0.0531 -0.0701
  241ARG      O 3376  12.398   3.282   2.940  0.1058  0.4272  0.1236
  242ARG      N 3377  12.259   3.129   3.016  0.1009  0.2190  0.4195
  242ARG     HN 3378  12.229   3.067   3.087  2.6848 -3.4027 -1.3277
  242ARG     CA 3379  12.182   3.121   2.895 -0.5642  0.2540  0.8335
  242ARG     HA 3380  12.248   3.102   2.812 -1.4131 -1.6089  0.5313
  242ARG     CB 3381  12.078   3.008   2.891 -0.3280  0.0610 -0.2050
  242ARG    HB1 3382  12.014   3.018   2.801 -0.5198  0.3963 -0.0332
  242ARG    HB2 3383  12.017   3.036   2.980  2.0088  1.2618  1.1243
  242ARG     CG 3384  12.136   2.866   2.893 -0.1080  0.1502 -0.2532
  242ARG    HG1 3385  12.195   2.856   2.987  2.7856 -1.5781 -2.1078
  242ARG    HG2 3386  12.207   2.853   2.808  0.2130 -0.6465  0.1240
  242ARG     CD 3387  12.034   2.752   2.894  0.1237 -0.0599  0.1066
  242ARG    HD1 3388  11.974   2.759   2.800  0.2426  0.2378  0.0503
  242ARG    HD2 3389  11.961   2.744   2.977  1.7046 -4.7490  1.2865
  242ARG     NE 3390  12.108   2.624   2.898 -0.1794 -0.2361  0.1186
  242ARG     HE 3391  12.196   2.612   2.850  0.0185  3.0400 -0.5174
  242ARG     CZ 3392  12.051   2.513   2.953 -0.5210 -0.1354 -0.0296
  242ARG    NH1 3393  11.923   2.510   3.000 -0.6388  0.1741 -0.3310
  242ARG   HH11 3394  11.886   2.429   3.045  0.1788  1.1153  2.2127
  242ARG   HH12 3395  11.861   2.578   2.959 -0.2106  1.4639  1.0802
  242ARG    NH2 3396  12.127   2.404   2.984 -0.1529  0.0265 -0.3499
  242ARG   HH21 3397  12.226   2.408   2.975  0.0123 -2.9612 -1.1161
  242ARG   HH22 3398  12.087   2.337   3.047  1.0239 -0.8584 -0.5118
  242ARG      C 3399  12.121   3.248   2.847  0.0406  0.5460  0.8232
  242ARG      O 3400  12.129   3.271   2.727 -0.1033  0.3643  0.7787
  243ARG      N 3401  12.056   3.324   2.937 -0.5814 -0.0690  0.9025
  243ARG     HN 3402  12.046   3.297   3.032 -2.4299 -1.8637  0.2702
  243ARG     CA 3403  12.007   3.454   2.904 -0.1698 -0.0829  0.2266
  243ARG     HA 3404  11.961   3.447   2.806  1.4380 -1.3209 -0.4813
  243ARG     CB 3405  11.901   3.488   3.010 -0.2514  0.3314  0.0144
  243ARG    HB1 3406  11.865   3.593   3.003  0.4339  0.4790 -2.4629
  243ARG    HB2 3407  11.934   3.470   3.114  0.5796 -1.1836 -0.4901
  243ARG     CG 3408  11.779   3.396   2.997  0.2275 -0.3329  0.2004
  243ARG    HG1 3409  11.810   3.289   3.003 -1.1887 -0.7459  0.4527
  243ARG    HG2 3410  11.726   3.401   2.900 -1.8715 -0.9575  1.2698
  243ARG     CD 3411  11.678   3.440   3.103  0.2272  0.0210  0.0545
  243ARG    HD1 3412  11.637   3.540   3.080 -1.0321 -0.1762  1.3361
  243ARG    HD2 3413  11.716   3.428   3.207 -2.2460 -3.6946  0.7364
  243ARG     NE 3414  11.560   3.349   3.102 -0.5359  1.0024 -0.3126
  243ARG     HE 3415  11.555   3.290   3.022  2.8295  1.5153 -1.0680
  243ARG     CZ 3416  11.453   3.361   3.186 -0.2037 -0.3397  0.3224
  243ARG    NH1 3417  11.460   3.444   3.293  0.1316  0.0226  0.0230
  243ARG   HH11 3418  11.546   3.488   3.320 -0.0803  0.2200  0.3949
  243ARG   HH12 3419  11.376   3.469   3.342 -0.0999 -0.6503 -0.0168
  243ARG    NH2 3420  11.333   3.302   3.154 -0.1304 -0.2633 -0.1021
  243ARG   HH21 3421  11.262   3.323   3.221  1.6924 -1.5323  2.3895
  243ARG   HH22 3422  11.336   3.226   3.089  0.4497 -1.7038  1.5260
  243ARG      C 3423  12.110   3.559   2.877  0.2013 -0.4286  0.2850
  243ARG      O 3424  12.088   3.646   2.792  0.9738  0.0617  0.5807
  244ARG      N 3425  12.234   3.551   2.928  0.0073  0.6555  0.9495
  244ARG     HN 3426  12.249   3.489   3.003  1.8290 -0.6227 -0.3934
  244ARG     CA 3427  12.347   3.624   2.879  0.0114  0.0121 -0.0430
  244ARG     HA 3428  12.301   3.721   2.867  0.7722  0.4213  0.2475
  244ARG     CB 3429  12.467   3.614   2.975 -0.1856  0.3590  0.2452
  244ARG    HB1 3430  12.568   3.623   2.929  0.2146 -1.3223  0.7401
  244ARG    HB2 3431  12.464   3.513   3.021  0.2955  1.0879  1.9404
  244ARG     CG 3432  12.470   3.715   3.090 -0.1312  0.3397  0.2607
  244ARG    HG1 3433  12.573   3.716   3.131 -0.5016  1.0648  1.2041
  244ARG    HG2 3434  12.411   3.677   3.176  0.4097 -0.6447  0.2196
  244ARG     CD 3435  12.432   3.862   3.069 -0.0761  0.3127 -0.0393
  244ARG    HD1 3436  12.496   3.898   2.987 -0.8728 -0.1425 -0.8803
  244ARG    HD2 3437  12.462   3.923   3.157  1.7578 -1.6789  0.8293
  244ARG     NE 3438  12.288   3.879   3.035 -0.0527 -0.3265 -0.4721
  244ARG     HE 3439  12.217   3.819   3.072 -0.6055  0.6249  0.0332
  244ARG     CZ 3440  12.234   3.975   2.955 -0.3640 -0.5329 -0.5118
  244ARG    NH1 3441  12.320   4.062   2.895 -0.2517 -0.4624 -0.2502
  244ARG   HH11 3442  12.407   4.072   2.944 -0.4394 -2.4985  0.5934
  244ARG   HH12 3443  12.284   4.152   2.869  2.0439  0.5318 -0.2395
  244ARG    NH2 3444  12.099   3.978   2.934 -0.3958 -0.0499 -0.2653
  244ARG   HH21 3445  12.043   3.921   2.994  0.6884  0.8365  1.6773
  244ARG   HH22 3446  12.050   4.035   2.868 -1.2248  0.1945  0.5396
  244ARG      C 3447  12.390   3.573   2.747 -0.0468 -0.0743 -0.0280
  244ARG      O 3448  12.437   3.656   2.669 -0.1099  0.4413  0.4784
  245GLY      N 3449  12.382   3.443   2.713 -0.4537 -0.1373  0.3057
  245GLY     HN 3450  12.375   3.383   2.793  1.1381  0.5806  1.0326
  245GLY     CA 3451  12.387   3.385   2.582  0.3479  0.1718  0.1949
  245GLY    HA1 3452  12.367   3.281   2.603  0.8506  0.4074  2.0387
  245GLY    HA2 3453  12.484   3.406   2.538 -0.1358 -1.3573 -1.7523
  245GLY      C 3454  12.280   3.428   2.489  0.1315 -0.2470  0.2467
  245GLY      O 3455  12.205   3.524   2.507  0.2949 -0.0067 -0.3467
  246ASP      N 3456  12.284   3.360   2.373 -0.0887  0.4301 -0.1686
  246ASP     HN 3457  12.352   3.287   2.370  2.5239  2.7047  0.5460
  246ASP     CA 3458  12.218   3.400   2.253 -0.1249  0.1561 -0.2413
  246ASP     HA 3459  12.199   3.506   2.264 -1.1621 -0.2126  2.1131
  246ASP     CB 3460  12.306   3.361   2.133  0.3973  0.4046  0.0605
  246ASP    HB1 3461  12.242   3.334   2.047 -0.2450  0.3151  0.5650
  246ASP    HB2 3462  12.356   3.267   2.165  0.3486  1.0333  2.1120
  246ASP     CG 3463  12.408   3.464   2.086  0.6631 -0.0729 -0.4238
  246ASP    OD1 3464  12.447   3.552   2.168  0.1723  0.1243 -0.3981
  246ASP    OD2 3465  12.449   3.461   1.967  0.1594  0.7408 -0.6263
  246ASP      C 3466  12.083   3.338   2.242 -0.0096 -0.2272  0.4657
  246ASP      O 3467  12.061   3.219   2.262  0.3439 -0.3697  0.0191
  247ALA      N 3468  11.981   3.424   2.220  0.0084 -0.4544 -0.5408
  247ALA     HN 3469  11.995   3.522   2.222  0.4098 -0.4982  1.4751
  247ALA     CA 3470  11.845   3.391   2.191 -0.2227  0.0077  0.0021
  247ALA     HA 3471  11.822   3.329   2.277 -0.2646 -1.2376 -0.8767
  247ALA     CB 3472  11.754   3.514   2.205 -0.6457 -0.2562 -0.4006
  247ALA    HB1 3473  11.645   3.493   2.217 -0.2392 -2.6954 -0.5371
  247ALA    HB2 3474  11.767   3.580   2.117  3.0877  0.4541  0.4964
  247ALA    HB3 3475  11.783   3.579   2.291 -0.8142 -0.3970 -0.2354
  247ALA      C 3476  11.806   3.301   2.079  0.2713 -0.1033 -0.0836
  247ALA      O 3477  11.863   3.326   1.972  0.1595  0.2642 -0.0598
  248VAL      N 3478  11.728   3.196   2.108  0.1516  0.0980  0.3342
  248VAL     HN 3479  11.710   3.178   2.204 -0.3849 -0.9816  0.0509
  248VAL     CA 3480  11.699   3.082   2.026 -0.6653  0.3854  0.2151
  248VAL     HA 3481  11.788   3.059   1.969 -1.2959 -2.5989  0.2503
  248VAL     CB 3482  11.682   2.955   2.104  0.4421 -0.0841 -0.2883
  248VAL     HB 3483  11.621   2.974   2.195  0.5327 -4.4941  0.9612
  248VAL    CG1 3484  11.629   2.829   2.032  0.1924 -0.2450  0.1694
  248VAL   HG11 3485  11.615   2.744   2.102 -2.1231  0.2492  0.3664
  248VAL   HG12 3486  11.699   2.813   1.947  0.4017  0.5920  0.1742
  248VAL   HG13 3487  11.526   2.850   1.996  0.2827 -1.3820 -0.7959
  248VAL    CG2 3488  11.819   2.925   2.167  0.1013  0.2631  0.6345
  248VAL   HG21 3489  11.869   2.875   2.082 -1.0090  1.1800 -0.6041
  248VAL   HG22 3490  11.804   2.849   2.246  0.0769 -0.6106 -0.1912
  248VAL   HG23 3491  11.877   3.014   2.200  0.8026  1.0070 -2.2684
  248VAL      C 3492  11.578   3.106   1.942 -0.3936  0.1005 -0.2589
  248VAL      O 3493  11.472   3.138   1.996 -0.0867  0.3766  0.1807
  249VAL      N 3494  11.584   3.079   1.810  0.2975  0.6548 -0.3442
  249VAL     HN 3495  11.667   3.044   1.767 -0.3622 -2.6457  0.7752
  249VAL     CA 3496  11.474   3.098   1.721 -0.2945  0.1961  0.2817
  249VAL     HA 3497  11.384   3.108   1.780 -0.4743 -0.8388  0.2003
  249VAL     CB 3498  11.492   3.207   1.620 -0.0884  0.4540  0.5959
  249VAL     HB 3499  11.481   3.298   1.683 -1.1594 -0.4240  1.7229
  249VAL    CG1 3500  11.624   3.217   1.541 -0.5241 -0.0671 -0.2082
  249VAL   HG11 3501  11.632   3.134   1.467 -1.1882 -1.8126  1.5786
  249VAL   HG12 3502  11.701   3.202   1.619 -1.0085 -0.6568  0.1642
  249VAL   HG13 3503  11.632   3.314   1.486 -1.2059 -0.1646 -0.4911
  249VAL    CG2 3504  11.363   3.213   1.537  0.3923  0.2858 -0.1790
  249VAL   HG21 3505  11.366   3.133   1.460 -0.9777 -0.4198  0.4610
  249VAL   HG22 3506  11.349   3.313   1.490 -3.1973 -0.4440 -0.9581
  249VAL   HG23 3507  11.266   3.191   1.586  0.1737 -0.8445 -1.0975
  249VAL      C 3508  11.468   2.962   1.661 -0.1954  0.3799 -0.1454
  249VAL      O 3509  11.567   2.907   1.613 -0.4261  0.2792 -0.5090
  250GLY      N 3510  11.345   2.909   1.667 -0.1389  0.1800 -0.6495
  250GLY     HN 3511  11.265   2.951   1.709  0.8823 -0.4873  2.2063
  250GLY     CA 3512  11.329   2.772   1.629 -1.2201  0.0802  0.1239
  250GLY    HA1 3513  11.395   2.748   1.547  1.0363  0.5103  1.7186
  250GLY    HA2 3514  11.229   2.747   1.595 -0.7517  0.2973 -1.4866
  250GLY      C 3515  11.355   2.678   1.743  0.7802  0.6428  0.1666
  250GLY      O 3516  11.414   2.572   1.725 -0.0776  0.2016 -0.1204
  251ALA      N 3517  11.299   2.697   1.863  0.0138 -0.1312 -0.0561
  251ALA     HN 3518  11.236   2.771   1.889  0.2483 -0.6083  2.0295
  251ALA     CA 3519  11.319   2.600   1.966 -0.5064 -0.3773 -0.1848
  251ALA     HA 3520  11.424   2.576   1.970 -0.4654 -0.0825  0.6321
  251ALA     CB 3521  11.293   2.652   2.108  0.3303 -0.3202 -0.0492
  251ALA    HB1 3522  11.344   2.746   2.139  1.5071 -1.0528  0.3015
  251ALA    HB2 3523  11.324   2.568   2.173  3.1761 -0.3740 -1.3127
  251ALA    HB3 3524  11.184   2.674   2.112  0.4460  0.4882 -0.8899
  251ALA      C 3525  11.238   2.477   1.940  0.0626 -0.8631  0.3210
  251ALA      O 3526  11.131   2.477   1.880  0.2555  0.4854 -0.0590
  252SER      N 3527  11.285   2.358   1.980  0.7477 -0.2897  1.2633
  252SER     HN 3528  11.382   2.351   2.006  1.0306 -0.4766  0.1990
  252SER     CA 3529  11.207   2.238   1.989  0.2035  0.0011  0.4583
  252SER     HA 3530  11.143   2.226   1.903  1.4844  1.3108 -0.7356
  252SER     CB 3531  11.311   2.124   1.986  0.2431  0.0336  0.5907
  252SER    HB1 3532  11.382   2.136   2.070 -0.9935  1.9330  1.4335
  252SER    HB2 3533  11.354   2.119   1.884  1.5236  2.2389  0.9588
  252SER     OG 3534  11.256   1.996   2.013  0.1898 -0.0156  0.2522
  252SER    HG1 3535  11.211   1.966   1.933 -2.1795  0.3870  1.3496
  252SER      C 3536  11.103   2.244   2.095 -0.1201  0.1016  0.1372
  252SER      O 3537  11.130   2.306   2.198  0.2958  0.2178 -0.0390
  253LEU      N 3538  10.990   2.181   2.060  0.4013 -0.6164 -0.2683
  253LEU     HN 3539  10.975   2.140   1.970 -1.1171  0.3828 -0.4934
  253LEU     CA 3540  10.871   2.148   2.131  0.3587 -0.1254 -0.1148
  253LEU     HA 3541  10.823   2.239   2.167 -0.2371 -0.6128  0.3636
  253LEU     CB 3542  10.781   2.062   2.041 -0.0536 -0.0329  0.2018
  253LEU    HB1 3543  10.852   2.001   1.982 -0.5195  0.1425 -0.5510
  253LEU    HB2 3544  10.739   2.132   1.965  0.0750  1.2747  1.2946
  253LEU     CG 3545  10.670   1.975   2.102 -0.2342 -0.0404 -0.1345
  253LEU     HG 3546  10.704   1.915   2.189  1.1333 -0.6345 -1.0342
  253LEU    CD1 3547  10.549   2.052   2.156  0.3382  0.6257  0.2163
  253LEU   HD11 3548  10.581   2.144   2.211  2.7967 -0.1564  0.2112
  253LEU   HD12 3549  10.491   1.989   2.227 -1.1180  2.0087  0.3217
  253LEU   HD13 3550  10.496   2.087   2.065 -2.5716 -0.0353  1.5141
  253LEU    CD2 3551  10.624   1.867   2.003  0.3161  0.0762 -0.5226
  253LEU   HD21 3552  10.554   1.793   2.046  1.1819 -0.4841 -0.0596
  253LEU   HD22 3553  10.711   1.813   1.961  1.0256  1.3364 -0.7314
  253LEU   HD23 3554  10.586   1.924   1.915  0.5182  0.8720 -0.0981
  253LEU      C 3555  10.910   2.079   2.257 -0.5893 -0.3880  0.0456
  253LEU      O 3556  10.867   2.120   2.365  0.3405 -0.1126  0.3195
  254ARG      N 3557  10.997   1.977   2.249  0.1624  0.1792  0.7486
  254ARG     HN 3558  11.037   1.959   2.160  1.4017  1.5003  1.0093
  254ARG     CA 3559  11.052   1.901   2.357  0.9984  0.0841  0.2630
  254ARG     HA 3560  10.973   1.879   2.427  0.9354 -0.9587 -0.1210
  254ARG     CB 3561  11.125   1.780   2.296 -0.1015 -0.5092  0.0972
  254ARG    HB1 3562  11.159   1.701   2.366  1.2256 -1.9889 -2.0858
  254ARG    HB2 3563  11.213   1.826   2.245  0.7142 -1.9904  0.1148
  254ARG     CG 3564  11.040   1.698   2.198 -0.1151  0.2118 -0.5076
  254ARG    HG1 3565  10.994   1.768   2.125 -1.0710 -0.1170 -0.2370
  254ARG    HG2 3566  10.957   1.646   2.250 -0.3924 -0.0538 -1.2068
  254ARG     CD 3567  11.121   1.588   2.131 -0.2139 -0.2079  0.0501
  254ARG    HD1 3568  11.212   1.635   2.086 -0.9133 -0.7566 -2.0232
  254ARG    HD2 3569  11.064   1.541   2.048 -0.0856  0.1508 -0.2417
  254ARG     NE 3570  11.152   1.488   2.237  0.3880  0.0186  0.0907
  254ARG     HE 3571  11.077   1.432   2.270  0.4885 -1.5970 -2.1916
  254ARG     CZ 3572  11.279   1.439   2.251  0.3774 -0.2468 -0.6967
  254ARG    NH1 3573  11.390   1.483   2.186  0.3294  0.2150 -0.4702
  254ARG   HH11 3574  11.387   1.579   2.161 -2.8222  0.7479  1.3919
  254ARG   HH12 3575  11.464   1.415   2.192  0.1415 -0.0195 -0.7984
  254ARG    NH2 3576  11.294   1.340   2.344  0.0318  0.0631 -0.3075
  254ARG   HH21 3577  11.216   1.292   2.385 -1.6001  1.6448 -1.4261
  254ARG   HH22 3578  11.382   1.293   2.353  0.0299  0.3241  1.3937
  254ARG      C 3579  11.142   1.974   2.451  0.4875  0.4306  0.4870
  254ARG      O 3580  11.127   1.964   2.572  0.3340 -0.1669  0.4212
  255ASP      N 3581  11.229   2.062   2.398  1.2226 -0.2884  0.4825
  255ASP     HN 3582  11.250   2.067   2.301  3.2495  0.7321  0.9088
  255ASP     CA 3583  11.313   2.143   2.482  0.7471  0.4859  0.2182
  255ASP     HA 3584  11.365   2.085   2.556  2.9703  1.2941 -0.6220
  255ASP     CB 3585  11.420   2.221   2.404 -0.0368  0.7919 -0.5755
  255ASP    HB1 3586  11.463   2.290   2.480 -0.3676 -1.1280  1.4411
  255ASP    HB2 3587  11.385   2.286   2.321  2.9405  0.3518 -2.3333
  255ASP     CG 3588  11.532   2.136   2.346 -0.5204  0.0597 -0.4506
  255ASP    OD1 3589  11.553   2.031   2.411 -0.3736  0.5185  0.2587
  255ASP    OD2 3590  11.602   2.170   2.246 -0.2750  0.4649 -0.1456
  255ASP      C 3591  11.229   2.233   2.565  0.1639  0.3791 -0.2464
  255ASP      O 3592  11.254   2.232   2.686 -0.4043  0.2964 -0.1243
  256GLN      N 3593  11.126   2.302   2.512 -0.0905  0.2337  0.0461
  256GLN     HN 3594  11.105   2.295   2.414 -3.3528  2.0130  0.4953
  256GLN     CA 3595  11.038   2.391   2.580 -0.1136  0.1468  0.1284
  256GLN     HA 3596  11.092   2.466   2.635 -0.7205  1.4351 -0.9807
  256GLN     CB 3597  10.959   2.459   2.467 -0.0924 -0.3278 -0.1764
  256GLN    HB1 3598  10.854   2.466   2.502 -0.7088  0.4012 -2.0347
  256GLN    HB2 3599  10.945   2.406   2.371 -0.8281  2.1075 -1.5091
  256GLN     CG 3600  11.009   2.601   2.438  0.6043 -0.4487  0.4027
  256GLN    HG1 3601  10.951   2.644   2.354 -1.1791 -0.1451  1.7361
  256GLN    HG2 3602  11.112   2.579   2.403 -0.2042 -2.5125 -0.8696
  256GLN     CD 3603  11.013   2.693   2.558  0.3590  0.3707 -0.2086
  256GLN    OE1 3604  11.113   2.763   2.578  0.3762  0.2895 -0.0057
  256GLN    NE2 3605  10.909   2.690   2.646 -0.0484  0.0025 -0.6974
  256GLN   HE21 3606  10.930   2.735   2.733  2.3371  0.2954 -1.3458
  256GLN   HE22 3607  10.832   2.628   2.630  0.6290 -1.1706  0.4380
  256GLN      C 3608  10.953   2.312   2.674  0.0565 -0.1527  0.0304
  256GLN      O 3609  10.928   2.351   2.788 -0.6208  0.3407 -0.2842
  257ASN      N 3610  10.906   2.192   2.636 -0.6547  0.1907 -0.1717
  257ASN     HN 3611  10.904   2.162   2.541  0.2335  0.4470 -0.2748
  257ASN     CA 3612  10.841   2.106   2.730 -0.1843 -0.2009 -0.2004
  257ASN     HA 3613  10.757   2.155   2.778 -0.6672 -1.0840 -0.1170
  257ASN     CB 3614  10.783   1.982   2.660  0.0230 -0.1807 -0.4074
  257ASN    HB1 3615  10.751   1.898   2.726  0.3215 -0.4814 -0.6343
  257ASN    HB2 3616  10.858   1.942   2.587  0.9583 -0.1447  0.5047
  257ASN     CG 3617  10.655   2.018   2.587  0.1159  0.2458 -0.3577
  257ASN    OD1 3618  10.595   2.122   2.616 -0.2048 -0.1407  0.3996
  257ASN    ND2 3619  10.615   1.938   2.485  0.2947 -0.1035 -0.1545
  257ASN   HD21 3620  10.523   1.958   2.453 -0.3647  0.0885  1.7328
  257ASN   HD22 3621  10.675   1.866   2.449  2.0636  1.7548 -1.1313
  257ASN      C 3622  10.926   2.062   2.843  0.0050  0.5283 -0.0579
  257ASN      O 3623  10.883   2.053   2.958 -0.0766  0.8524 -0.0622
  258HSD      N 3624  11.057   2.037   2.824 -0.1699 -0.4280 -0.0369
  258HSD     HN 3625  11.087   2.061   2.732 -3.6443  0.8626 -0.9871
  258HSD     CA 3626  11.141   1.992   2.931 -0.2300 -0.0401  0.1761
  258HSD     HA 3627  11.088   1.919   2.991 -0.0105 -0.1506  0.2356
  258HSD     CB 3628  11.258   1.909   2.877  0.0309  0.2570  0.2883
  258HSD    HB1 3629  11.315   1.960   2.796  0.5877 -1.1761 -0.2495
  258HSD    HB2 3630  11.209   1.821   2.830 -0.1064  0.3790  0.2045
  258HSD    ND1 3631  11.477   1.899   3.006 -0.0109  0.2275  0.2388
  258HSD    HD1 3632  11.517   1.988   2.982  2.6437 -0.3987  1.9388
  258HSD     CG 3633  11.356   1.843   2.970  0.2021 -0.0232 -0.0880
  258HSD    CE1 3634  11.538   1.816   3.095  0.3247 -0.1986 -0.3884
  258HSD    HE1 3635  11.637   1.833   3.137  0.1787 -1.4498  0.5401
  258HSD    NE2 3636  11.465   1.708   3.116  0.2921 -0.1586 -0.2988
  258HSD    CD2 3637  11.354   1.724   3.036  0.0812  0.0463  0.0329
  258HSD    HD2 3638  11.284   1.642   3.039  1.9853 -1.8294 -2.4599
  258HSD      C 3639  11.185   2.098   3.026  0.3611 -0.1944  0.0750
  258HSD      O 3640  11.212   2.075   3.143  0.1973 -0.9872 -0.0366
  259LYS      N 3641  11.196   2.223   2.978 -0.2260 -0.1993 -0.0794
  259LYS     HN 3642  11.175   2.231   2.881 -1.8122 -1.1094  0.1529
  259LYS     CA 3643  11.211   2.342   3.055  0.5058 -0.5490  0.3236
  259LYS     HA 3644  11.297   2.314   3.115  1.4307 -1.0237 -1.1751
  259LYS     CB 3645  11.264   2.460   2.971 -0.3033 -0.4233 -0.0134
  259LYS    HB1 3646  11.278   2.546   3.039  3.0262  1.2558 -2.5630
  259LYS    HB2 3647  11.192   2.491   2.892  1.1624 -2.2105 -2.1976
  259LYS     CG 3648  11.403   2.431   2.915 -0.1950 -0.0446  0.0572
  259LYS    HG1 3649  11.408   2.338   2.854 -0.6189  1.1461 -1.9010
  259LYS    HG2 3650  11.467   2.420   3.005  0.6242  3.0714 -0.0359
  259LYS     CD 3651  11.446   2.553   2.833  0.0738 -0.0712  0.1574
  259LYS    HD1 3652  11.547   2.554   2.787 -0.2955  0.3543 -0.6675
  259LYS    HD2 3653  11.439   2.636   2.907  0.2528  2.7840 -2.8187
  259LYS     CE 3654  11.359   2.585   2.712 -0.0108 -0.3591  0.1417
  259LYS    HE1 3655  11.251   2.598   2.733 -0.6181 -0.4560 -2.5446
  259LYS    HE2 3656  11.367   2.505   2.635  1.9406 -0.4655  0.4188
  259LYS     NZ 3657  11.402   2.715   2.655 -0.6148 -0.2248 -0.0188
  259LYS    HZ1 3658  11.502   2.714   2.627 -0.1030  2.6883  1.3274
  259LYS    HZ2 3659  11.403   2.782   2.735  0.1256  1.1281 -1.1263
  259LYS    HZ3 3660  11.344   2.754   2.578 -1.0625  0.7908  0.8103
  259LYS      C 3661  11.097   2.368   3.148  0.2484 -0.6523  0.0376
  259LYS      O 3662  11.115   2.392   3.267  0.0730 -0.2119 -0.0263
  260GLN      N 3663  10.972   2.348   3.105 -0.0261  1.0550  0.0086
  260GLN     HN 3664  10.958   2.329   3.008  1.1010  0.2632 -0.0048
  260GLN     CA 3665  10.856   2.364   3.188  0.0345  0.1233  0.2821
  260GLN     HA 3666  10.881   2.443   3.257  1.2266  1.3708 -1.4849
  260GLN     CB 3667  10.721   2.384   3.116  0.1041  0.0458  0.1284
  260GLN    HB1 3668  10.633   2.358   3.178 -0.6811  1.2212 -0.4588
  260GLN    HB2 3669  10.725   2.300   3.043 -0.7611 -1.4331  1.7168
  260GLN     CG 3670  10.700   2.529   3.072  0.1444  0.3274  1.0071
  260GLN    HG1 3671  10.590   2.542   3.063  0.3569  1.4044 -0.4290
  260GLN    HG2 3672  10.730   2.549   2.967  3.1083 -0.0364  1.6970
  260GLN     CD 3673  10.769   2.638   3.153  0.5512  0.0528  1.0342
  260GLN    OE1 3674  10.886   2.665   3.126  0.4082 -0.4290 -0.1616
  260GLN    NE2 3675  10.690   2.711   3.236 -0.7167 -0.1591  0.0482
  260GLN   HE21 3676  10.738   2.784   3.285 -0.7621 -0.0237 -0.1054
  260GLN   HE22 3677  10.592   2.691   3.243 -0.8486 -0.6026 -2.2531
  260GLN      C 3678  10.840   2.247   3.278 -0.2017 -0.0712 -0.0107
  260GLN      O 3679  10.809   2.273   3.394 -0.4699 -0.5335  0.0235
  261THR      N 3680  10.872   2.125   3.231 -0.0661  0.1372 -0.4635
  261THR     HN 3681  10.887   2.110   3.133  0.5775 -1.2308 -0.1686
  261THR     CA 3682  10.867   2.010   3.316 -0.5294  0.0972 -0.5404
  261THR     HA 3683  10.767   1.999   3.355 -0.3414  2.1759  0.7068
  261THR     CB 3684  10.891   1.877   3.252  0.4359 -0.1711  0.3467
  261THR     HB 3685  10.999   1.862   3.232  1.1518  2.5910  1.6783
  261THR    OG1 3686  10.813   1.864   3.134  0.6653 -0.6558  0.2460
  261THR    HG1 3687  10.835   1.937   3.076  0.5165 -0.7126  0.1163
  261THR    CG2 3688  10.861   1.765   3.353 -0.1422 -0.2434  0.1031
  261THR   HG21 3689  10.860   1.667   3.301  1.6058 -0.1263 -0.2332
  261THR   HG22 3690  10.765   1.776   3.408  1.7845 -1.5602  4.1146
  261THR   HG23 3691  10.947   1.756   3.423  0.2761 -0.1196 -0.3886
  261THR      C 3692  10.957   2.021   3.434 -0.5633 -0.0194 -0.5037
  261THR      O 3693  10.919   1.991   3.547  0.3542 -0.4140 -0.2916
  262VAL      N 3694  11.080   2.069   3.411 -0.3819 -0.1172  0.2317
  262VAL     HN 3695  11.108   2.085   3.316 -0.5309 -0.8859  0.0529
  262VAL     CA 3696  11.171   2.097   3.518 -0.2619  0.4050 -0.0025
  262VAL     HA 3697  11.162   2.004   3.574 -0.9421  0.2028 -0.4304
  262VAL     CB 3698  11.311   2.105   3.465 -0.3975 -0.1632 -0.4638
  262VAL     HB 3699  11.311   2.176   3.381  0.9414  1.0907  0.5312
  262VAL    CG1 3700  11.409   2.158   3.572 -1.0685  0.4575 -0.1464
  262VAL   HG11 3701  11.398   2.102   3.668  1.6402 -1.0760 -0.6095
  262VAL   HG12 3702  11.391   2.266   3.587 -2.1844  0.0664  1.7157
  262VAL   HG13 3703  11.512   2.138   3.535 -1.7300 -0.7789 -1.4259
  262VAL    CG2 3704  11.364   1.967   3.423  0.1679  0.2084 -0.9831
  262VAL   HG21 3705  11.352   1.904   3.514 -1.2261 -0.5879 -1.6844
  262VAL   HG22 3706  11.469   1.965   3.387  0.0295  0.7316 -1.4271
  262VAL   HG23 3707  11.296   1.925   3.346  0.8098 -0.7873 -1.0269
  262VAL      C 3708  11.130   2.209   3.607  0.2419  0.4698  0.1506
  262VAL      O 3709  11.148   2.200   3.728 -0.0179  0.0980  0.1609
  263LYS      N 3710  11.065   2.315   3.557 -0.0551  0.0415 -0.3793
  263LYS     HN 3711  11.050   2.329   3.459 -1.1268  0.4392 -0.1727
  263LYS     CA 3712  11.011   2.423   3.634  0.2072 -0.0739 -0.0378
  263LYS     HA 3713  11.094   2.462   3.692  2.0177 -1.1252 -1.8129
  263LYS     CB 3714  10.964   2.541   3.547 -0.0589 -0.0766  0.1024
  263LYS    HB1 3715  10.901   2.497   3.467 -0.8200  0.7855  0.2148
  263LYS    HB2 3716  11.052   2.590   3.501  0.5134 -0.1489  1.0813
  263LYS     CG 3717  10.890   2.657   3.613 -0.1446 -0.0886  0.0270
  263LYS    HG1 3718  10.796   2.620   3.660  0.4545 -1.5633  0.1071
  263LYS    HG2 3719  10.857   2.733   3.539 -0.0792 -0.7978 -0.7429
  263LYS     CD 3720  10.974   2.732   3.717 -0.0823 -0.5498  0.3105
  263LYS    HD1 3721  11.064   2.779   3.674 -1.1068  2.3557  1.1024
  263LYS    HD2 3722  11.008   2.654   3.788  2.3512 -1.0648 -1.3029
  263LYS     CE 3723  10.894   2.840   3.791  0.5698  0.0703  0.1192
  263LYS    HE1 3724  10.951   2.901   3.864  0.5560 -0.9452  0.9982
  263LYS    HE2 3725  10.809   2.793   3.844  0.4147 -1.6853 -1.5436
  263LYS     NZ 3726  10.847   2.941   3.694  0.1120 -0.1739  0.0835
  263LYS    HZ1 3727  10.919   2.964   3.623  0.2616  1.9074  0.8420
  263LYS    HZ2 3728  10.813   3.025   3.746 -0.1873 -1.5365  2.2001
  263LYS    HZ3 3729  10.765   2.910   3.639  0.8231 -0.4759 -0.8332
  263LYS      C 3730  10.907   2.387   3.735 -0.3293  0.8553 -0.2500
  263LYS      O 3731  10.927   2.418   3.852 -0.1891  0.2681 -0.1170
  264MET      N 3732  10.807   2.308   3.695 -0.0294  0.4305 -0.1661
  264MET     HN 3733  10.802   2.281   3.599 -0.7952  2.1870 -0.6641
  264MET     CA 3734  10.712   2.254   3.787  0.3722 -0.0967 -0.0528
  264MET     HA 3735  10.675   2.338   3.845  1.1075 -1.5504  2.6705
  264MET     CB 3736  10.593   2.198   3.706  0.3271 -0.3231  0.1671
  264MET    HB1 3737  10.525   2.148   3.777  1.4142  2.1133  3.1820
  264MET    HB2 3738  10.624   2.113   3.641  0.4563 -1.0669  1.1778
  264MET     CG 3739  10.527   2.309   3.624  0.3360 -0.4003  0.0559
  264MET    HG1 3740  10.456   2.261   3.552  1.9202 -0.9182 -1.2262
  264MET    HG2 3741  10.601   2.355   3.555  0.4692 -2.1316 -1.0297
  264MET     SD 3742  10.444   2.445   3.712  0.1423 -0.1150 -0.5560
  264MET     CE 3743  10.383   2.523   3.560 -0.5574 -0.4487 -0.4504
  264MET    HE1 3744  10.440   2.503   3.467 -0.2401  0.3477 -0.4320
  264MET    HE2 3745  10.370   2.633   3.568 -0.9996 -0.5689  0.6106
  264MET    HE3 3746  10.280   2.485   3.541 -0.8938  1.3927 -2.6750
  264MET      C 3747  10.773   2.165   3.890  0.0028 -0.3717 -0.0703
  264MET      O 3748  10.746   2.174   4.009 -0.6741 -0.4446 -0.2114
  265LEU      N 3749  10.866   2.076   3.850 -0.2333 -0.1450 -1.1636
  265LEU     HN 3750  10.896   2.088   3.756  4.2847 -3.0926 -0.3841
  265LEU     CA 3751  10.945   1.986   3.928 -0.2713  0.3003 -0.5995
  265LEU     HA 3752  10.883   1.915   3.981  0.6401 -1.0470 -1.2893
  265LEU     CB 3753  11.041   1.909   3.836 -0.2698 -0.4495  0.0188
  265LEU    HB1 3754  11.082   1.980   3.761  2.0474 -1.4088  0.2932
  265LEU    HB2 3755  10.976   1.841   3.776 -0.6594 -1.5655  1.6412
  265LEU     CG 3756  11.153   1.829   3.905 -0.0390 -0.4458 -0.3440
  265LEU     HG 3757  11.140   1.835   4.015 -0.9764  2.1431 -0.5208
  265LEU    CD1 3758  11.139   1.680   3.871  0.6368 -0.4842 -0.4609
  265LEU   HD11 3759  11.155   1.662   3.763  1.3844 -1.1728 -0.2462
  265LEU   HD12 3760  11.039   1.646   3.906  0.2812 -0.0645 -1.0539
  265LEU   HD13 3761  11.221   1.630   3.926  2.0081  0.6823 -1.3751
  265LEU    CD2 3762  11.291   1.874   3.854  0.4008  0.1717  1.3131
  265LEU   HD21 3763  11.309   1.983   3.866 -1.5346  0.7429 -0.3668
  265LEU   HD22 3764  11.295   1.845   3.747  1.4018  3.2037  0.4432
  265LEU   HD23 3765  11.373   1.821   3.907  1.7013  0.2069 -0.5851
  265LEU      C 3766  11.018   2.054   4.038  0.6901 -0.9512 -0.4473
  265LEU      O 3767  11.015   2.023   4.157 -0.2479 -0.1557 -0.2497
  266ALA      N 3768  11.089   2.163   4.005  0.1247 -0.5304 -0.2872
  266ALA     HN 3769  11.111   2.183   3.910 -4.0146  0.2100 -1.2680
  266ALA     CA 3770  11.153   2.249   4.099  0.1735 -0.1844 -0.6344
  266ALA     HA 3771  11.219   2.183   4.154 -3.0904 -3.4721 -0.2799
  266ALA     CB 3772  11.223   2.360   4.019  0.6214 -0.0602 -0.0783
  266ALA    HB1 3773  11.153   2.417   3.955  0.6990 -0.8620 -0.9023
  266ALA    HB2 3774  11.284   2.303   3.945 -0.3913  0.5598 -1.4196
  266ALA    HB3 3775  11.287   2.434   4.072  1.8467 -0.1412 -1.3803
  266ALA      C 3776  11.068   2.311   4.206  0.3128 -0.5229 -0.3260
  266ALA      O 3777  11.097   2.310   4.325 -0.0447 -0.0077 -0.2337
  267VAL      N 3778  10.952   2.366   4.166 -0.1395 -0.9462  0.3867
  267VAL     HN 3779  10.940   2.367   4.067  0.0769 -0.1139  0.3582
  267VAL     CA 3780  10.858   2.427   4.255 -0.0536 -0.5392  0.1995
  267VAL     HA 3781  10.907   2.500   4.318  0.4385  0.3856 -1.1986
  267VAL     CB 3782  10.746   2.509   4.198  0.1921 -0.0165  0.4562
  267VAL     HB 3783  10.699   2.438   4.127 -0.1008  0.1898  0.4424
  267VAL    CG1 3784  10.644   2.562   4.300 -0.2694 -0.1391  0.0611
  267VAL   HG11 3785  10.577   2.478   4.330  1.7178 -1.5265  0.8006
  267VAL   HG12 3786  10.579   2.633   4.244  0.9613 -0.8688 -2.4150
  267VAL   HG13 3787  10.690   2.612   4.388  2.2587  0.0118 -1.2483
  267VAL    CG2 3788  10.800   2.626   4.114 -0.3940  0.1410  0.2963
  267VAL   HG21 3789  10.870   2.583   4.040 -0.0740 -0.4773  0.9439
  267VAL   HG22 3790  10.864   2.698   4.169 -0.3995  0.9364 -0.7035
  267VAL   HG23 3791  10.709   2.679   4.079 -0.6098 -0.5488 -0.2074
  267VAL      C 3792  10.797   2.325   4.344  0.4056 -0.6986  0.3355
  267VAL      O 3793  10.777   2.363   4.459 -0.4205  0.1406 -0.0775
  268VAL      N 3794  10.772   2.199   4.304 -0.1090 -0.4993  0.0178
  268VAL     HN 3795  10.770   2.190   4.204 -0.6190  1.4274 -0.1847
  268VAL     CA 3796  10.723   2.087   4.377 -0.3277 -0.3851  0.0458
  268VAL     HA 3797  10.640   2.125   4.436  0.5156 -0.3444  1.2533
  268VAL     CB 3798  10.673   1.973   4.293 -0.3856 -0.4239  0.1319
  268VAL     HB 3799  10.758   1.948   4.225 -0.3702  0.1388 -0.0599
  268VAL    CG1 3800  10.661   1.842   4.371 -0.2538 -0.2665  0.4177
  268VAL   HG11 3801  10.601   1.867   4.461  0.2579 -1.1366  1.0234
  268VAL   HG12 3802  10.758   1.797   4.404  0.6655  0.6666 -0.9180
  268VAL   HG13 3803  10.611   1.759   4.317  0.9395 -1.2434  0.7635
  268VAL    CG2 3804  10.539   2.002   4.223  0.2856  0.7609 -0.7023
  268VAL   HG21 3805  10.507   1.925   4.149  0.2084  0.9694 -0.8856
  268VAL   HG22 3806  10.537   2.095   4.163 -0.0322 -0.5090 -2.7839
  268VAL   HG23 3807  10.460   2.007   4.300  0.3810  0.8347 -0.6090
  268VAL      C 3808  10.814   2.047   4.489 -0.0001  0.6911  0.1695
  268VAL      O 3809  10.781   2.023   4.605 -0.6318  0.3610 -0.0758
  269VAL      N 3810  10.944   2.043   4.456  0.0047  0.0614  0.2696
  269VAL     HN 3811  10.978   2.066   4.365 -1.6620 -2.4610 -1.1113
  269VAL     CA 3812  11.049   2.018   4.550  0.5259  0.4088 -0.2179
  269VAL     HA 3813  11.011   1.938   4.611  2.6660 -1.3979 -1.1081
  269VAL     CB 3814  11.175   1.971   4.484  0.3796 -0.3018  0.0003
  269VAL     HB 3815  11.210   2.040   4.404  0.1741 -1.4488 -1.1023
  269VAL    CG1 3816  11.295   1.954   4.579  0.0916 -0.0006  0.4225
  269VAL   HG11 3817  11.305   2.046   4.640  0.5558 -0.2246  0.6907
  269VAL   HG12 3818  11.389   1.926   4.527 -0.2569 -3.1340  1.2814
  269VAL   HG13 3819  11.276   1.870   4.649 -1.7405 -1.0135 -1.1845
  269VAL    CG2 3820  11.145   1.839   4.411 -0.4702 -0.1722  0.1075
  269VAL   HG21 3821  11.085   1.858   4.320  1.7793  1.8207 -1.0969
  269VAL   HG22 3822  11.095   1.756   4.464  0.3328  0.2196  1.5337
  269VAL   HG23 3823  11.238   1.806   4.359 -1.1974  0.5552 -1.7297
  269VAL      C 3824  11.077   2.129   4.645  0.4071  0.2863 -0.0393
  269VAL      O 3825  11.089   2.103   4.764  0.2239 -0.0263 -0.0882
  270PHE      N 3826  11.070   2.255   4.598 -0.2193  0.3990  0.3420
  270PHE     HN 3827  11.071   2.277   4.501  1.6244  1.3391  0.5294
  270PHE     CA 3828  11.075   2.368   4.686  0.1709  0.4988  0.1907
  270PHE     HA 3829  11.174   2.374   4.729  0.6325 -1.2051 -0.5774
  270PHE     CB 3830  11.065   2.493   4.597  0.2581  0.2439 -0.1781
  270PHE    HB1 3831  10.997   2.468   4.513  0.0533  1.7071 -0.4662
  270PHE    HB2 3832  11.164   2.517   4.552 -0.3890  4.4367  0.2522
  270PHE     CG 3833  11.030   2.618   4.669 -0.0468  0.1739 -0.2036
  270PHE    CD1 3834  11.122   2.672   4.756  0.4865 -0.2198 -0.5152
  270PHE    HD1 3835  11.214   2.618   4.772  0.2925 -0.2772  0.4848
  270PHE    CE1 3836  11.089   2.783   4.830  0.0706 -0.7042  0.0377
  270PHE    HE1 3837  11.167   2.824   4.893 -1.0089  1.6443 -0.0310
  270PHE     CZ 3838  10.974   2.855   4.807  0.5323  0.0576  0.0806
  270PHE     HZ 3839  10.950   2.942   4.866 -1.1867  0.9406 -1.7897
  270PHE    CD2 3840  10.910   2.683   4.650 -0.3550 -0.0860  0.8209
  270PHE    HD2 3841  10.843   2.651   4.572  1.6827 -0.5069 -0.8339
  270PHE    CE2 3842  10.882   2.796   4.723 -0.0954 -0.0187  0.8182
  270PHE    HE2 3843  10.778   2.825   4.715 -0.4792 -1.8647 -2.2367
  270PHE      C 3844  10.963   2.358   4.783  0.4209 -0.4736  0.3938
  270PHE      O 3845  10.972   2.376   4.904  0.6202  0.2709  0.2749
  271ALA      N 3846  10.842   2.332   4.730  0.2574  0.7896  0.1082
  271ALA     HN 3847  10.833   2.313   4.633  0.6552 -5.7571  0.8840
  271ALA     CA 3848  10.721   2.326   4.806  0.1921 -0.0585 -0.0563
  271ALA     HA 3849  10.731   2.410   4.873 -0.5651  1.1053 -1.3421
  271ALA     CB 3850  10.602   2.330   4.708  0.5384  0.4769 -0.4559
  271ALA    HB1 3851  10.503   2.318   4.756 -0.1815 -2.4392 -2.4290
  271ALA    HB2 3852  10.622   2.251   4.632 -0.3860 -0.9395  0.7278
  271ALA    HB3 3853  10.590   2.424   4.649 -0.1186  0.2131 -0.7541
  271ALA      C 3854  10.698   2.209   4.896  0.0128 -0.1796 -0.2584
  271ALA      O 3855  10.636   2.221   5.001 -0.0321 -0.2654 -0.2750
  272PHE      N 3856  10.750   2.089   4.863 -0.1077 -0.2435 -0.2168
  272PHE     HN 3857  10.781   2.075   4.770  1.2694  0.6510  0.0783
  272PHE     CA 3858  10.757   1.974   4.948 -0.0946 -0.0834 -0.0001
  272PHE     HA 3859  10.657   1.963   4.989 -0.6790  0.4003 -1.2480
  272PHE     CB 3860  10.799   1.848   4.871 -0.2271 -0.1125 -0.0255
  272PHE    HB1 3861  10.902   1.868   4.833 -0.2755 -2.2283 -1.3893
  272PHE    HB2 3862  10.734   1.820   4.786 -2.4824 -2.2006  2.2241
  272PHE     CG 3863  10.809   1.726   4.956  0.5097  0.0007  0.0624
  272PHE    CD1 3864  10.927   1.686   5.014  0.0549 -0.0159  1.0083
  272PHE    HD1 3865  11.018   1.740   4.994 -0.3899 -0.4039 -2.8757
  272PHE    CE1 3866  10.932   1.571   5.090 -0.2889 -0.4330  0.4173
  272PHE    HE1 3867  11.026   1.550   5.140 -0.0926 -0.3974  0.0691
  272PHE     CZ 3868  10.822   1.490   5.103 -0.1266 -0.6113  0.6867
  272PHE     HZ 3869  10.825   1.396   5.156  0.4328 -0.9622  0.0384
  272PHE    CD2 3870  10.696   1.652   4.984  0.4965 -0.0481 -0.1203
  272PHE    HD2 3871  10.606   1.673   4.928 -0.4483 -0.2479  1.2559
  272PHE    CE2 3872  10.704   1.529   5.044  0.3836  0.0398  0.0770
  272PHE    HE2 3873  10.623   1.458   5.055 -0.0986  0.8915  2.6695
  272PHE      C 3874  10.848   1.993   5.065 -0.2388 -0.0578  0.1095
  272PHE      O 3875  10.810   1.961   5.177  0.3660 -0.0798  0.3108
  273ILE      N 3876  10.963   2.062   5.050 -0.2035 -0.0619  0.3531
  273ILE     HN 3877  10.985   2.101   4.960  0.0933 -1.1305 -0.0483
  273ILE     CA 3878  11.051   2.091   5.159  0.3002  0.5900 -0.2144
  273ILE     HA 3879  11.043   2.000   5.216  2.9471 -0.0218 -0.6988
  273ILE     CB 3880  11.191   2.111   5.110  0.6161 -0.3066  0.2897
  273ILE     HB 3881  11.179   2.195   5.038 -0.3466 -1.1167 -0.5306
  273ILE    CG2 3882  11.288   2.153   5.221  0.4091  0.3007  0.2485
  273ILE   HG21 3883  11.274   2.091   5.312 -1.5414 -0.6746 -0.6602
  273ILE   HG22 3884  11.279   2.262   5.241  1.4370  0.7230 -1.3429
  273ILE   HG23 3885  11.393   2.150   5.183  1.5525 -0.1536  3.1903
  273ILE    CG1 3886  11.255   1.991   5.039 -0.1464 -0.4110 -0.2387
  273ILE   HG11 3887  11.344   2.020   4.980  0.8848  0.0308  1.4712
  273ILE   HG12 3888  11.178   1.952   4.969  1.9056 -2.9258 -1.2419
  273ILE     CD 3889  11.291   1.876   5.133  0.0465 -0.2056 -0.0595
  273ILE    HD1 3890  11.386   1.903   5.183  1.6865  0.1045 -3.0969
  273ILE    HD2 3891  11.320   1.782   5.080  4.2971 -0.5768  2.4266
  273ILE    HD3 3892  11.204   1.858   5.199 -3.4056  0.4468 -4.0094
  273ILE      C 3893  11.014   2.208   5.243  0.0456  0.2218  0.1914
  273ILE      O 3894  11.037   2.212   5.364  0.3536  0.0289  0.1387
  274LEU      N 3895  10.948   2.312   5.188  0.2827  0.2928  0.0366
  274LEU     HN 3896  10.927   2.320   5.091 -2.2691  1.1460  0.5731
  274LEU     CA 3897  10.890   2.420   5.261 -0.5357  0.2062 -0.4655
  274LEU     HA 3898  10.967   2.459   5.326  0.6025 -0.0997 -1.5961
  274LEU     CB 3899  10.845   2.522   5.155  0.0546  0.5582 -0.3840
  274LEU    HB1 3900  10.789   2.462   5.080 -1.4137  2.6763 -1.0533
  274LEU    HB2 3901  10.936   2.560   5.103 -0.1823 -0.2102 -1.3928
  274LEU     CG 3902  10.749   2.632   5.203  0.4731  0.8494 -0.2111
  274LEU     HG 3903  10.667   2.581   5.257  3.0846 -1.6701  1.7180
  274LEU    CD1 3904  10.812   2.720   5.312 -0.0113  0.2457  0.5574
  274LEU   HD11 3905  10.895   2.780   5.271  0.8377 -1.1326  0.1884
  274LEU   HD12 3906  10.854   2.653   5.390  1.5314  0.7593  0.1863
  274LEU   HD13 3907  10.733   2.780   5.362 -0.2444 -2.1179  3.3203
  274LEU    CD2 3908  10.693   2.711   5.083 -0.6169 -0.2657 -0.4552
  274LEU   HD21 3909  10.674   2.655   4.989  1.8666 -0.5900 -0.8414
  274LEU   HD22 3910  10.764   2.793   5.061 -0.2864 -0.5418 -0.4357
  274LEU   HD23 3911  10.604   2.768   5.116  0.1468 -0.2115  1.6889
  274LEU      C 3912  10.786   2.376   5.358 -0.1643  0.3256 -0.0107
  274LEU      O 3913  10.769   2.432   5.467  0.0723  0.7810 -0.2051
  275CYS      N 3914  10.720   2.263   5.330 -0.3545  0.4187  0.0608
  275CYS     HN 3915  10.739   2.218   5.243 -0.9800 -1.4919  0.8496
  275CYS     CA 3916  10.626   2.196   5.416 -0.1738 -0.3323 -0.3159
  275CYS     HA 3917  10.579   2.275   5.473 -0.1106  0.5180 -1.3952
  275CYS     CB 3918  10.510   2.132   5.338 -0.2633 -0.5189 -0.0289
  275CYS    HB1 3919  10.432   2.099   5.411 -0.3312  1.5418  0.9140
  275CYS    HB2 3920  10.542   2.045   5.278  1.4307 -0.5838  0.9059
  275CYS     SG 3921  10.421   2.246   5.227  0.1446 -0.4537 -0.2901
  275CYS    HG1 3922  10.520   2.264   5.141  2.2392  0.6868  2.2076
  275CYS      C 3923  10.676   2.093   5.511  0.0720  0.0462 -0.0308
  275CYS      O 3924  10.626   2.077   5.622  0.6393  0.0429  0.2269
  276TRP      N 3925  10.784   2.026   5.469 -0.5152 -0.8575 -0.1309
  276TRP     HN 3926  10.809   2.029   5.372 -0.4399 -0.0431 -0.0949
  276TRP     CA 3927  10.864   1.937   5.548  0.5974  0.2075 -0.0209
  276TRP     HA 3928  10.793   1.866   5.588  0.3413  0.7341  0.4711
  276TRP     CB 3929  10.959   1.849   5.465 -0.0079 -0.0049 -0.4968
  276TRP    HB1 3930  11.060   1.894   5.468 -0.7178  1.6658  2.2851
  276TRP    HB2 3931  10.919   1.869   5.363 -1.0301  1.3251  0.1377
  276TRP     CG 3932  10.950   1.701   5.484 -0.1474  0.0481 -0.1426
  276TRP    CD1 3933  10.885   1.619   5.397 -0.1116 -0.2870  0.1485
  276TRP    HD1 3934  10.816   1.663   5.327  0.2642 -1.1596 -0.7971
  276TRP    NE1 3935  10.896   1.487   5.435 -0.0199 -0.3351 -0.0426
  276TRP    HE1 3936  10.841   1.417   5.395 -2.0189  1.1457 -0.0845
  276TRP    CE2 3937  10.977   1.480   5.546 -0.4758 -0.1344  0.3098
  276TRP    CD2 3938  11.010   1.611   5.577  0.0896 -0.0939 -0.4302
  276TRP    CE3 3939  11.098   1.631   5.679 -0.1068 -0.4390 -0.1920
  276TRP    HE3 3940  11.124   1.733   5.700 -1.1375 -0.1778 -0.1337
  276TRP    CZ3 3941  11.144   1.522   5.749  0.9725 -0.2582 -0.6165
  276TRP    HZ3 3942  11.194   1.537   5.843 -0.5266 -2.3241  0.5799
  276TRP    CZ2 3943  11.016   1.370   5.615  0.1973 -0.1883 -0.1437
  276TRP    HZ2 3944  10.985   1.268   5.597  0.4387 -0.3574  0.3730
  276TRP    CH2 3945  11.106   1.394   5.716 -0.2051 -0.1296  0.2062
  276TRP    HH2 3946  11.138   1.311   5.778 -1.6062 -0.0973  1.0091
  276TRP      C 3947  10.931   2.005   5.662 -0.1002  0.3823  0.2952
  276TRP      O 3948  10.942   1.954   5.774 -0.1261  0.0788  0.1628
  277LEU      N 3949  10.984   2.126   5.639  0.0917  0.2073 -0.2029
  277LEU     HN 3950  10.979   2.178   5.554 -4.7202  2.5591  1.1505
  277LEU     CA 3951  11.052   2.203   5.739  0.0405 -0.0236  0.0101
  277LEU     HA 3952  11.133   2.139   5.772  0.0571 -0.2589 -0.4788
  277LEU     CB 3953  11.125   2.316   5.665  0.3272 -0.0867  0.1964
  277LEU    HB1 3954  11.054   2.367   5.597  2.6176  1.3135 -1.3128
  277LEU    HB2 3955  11.208   2.265   5.611  0.8428 -0.9505  1.7454
  277LEU     CG 3956  11.185   2.435   5.742 -0.0395  0.3141 -0.1336
  277LEU     HG 3957  11.128   2.464   5.832  0.0448  1.0174 -0.2970
  277LEU    CD1 3958  11.321   2.398   5.805  0.0155  0.2340 -0.2970
  277LEU   HD11 3959  11.313   2.298   5.852  1.5769  0.6484  0.9400
  277LEU   HD12 3960  11.336   2.479   5.880 -0.1486 -0.6717  0.7373
  277LEU   HD13 3961  11.410   2.390   5.740  0.3784  0.1008  0.2124
  277LEU    CD2 3962  11.212   2.557   5.651 -0.0600 -0.1176 -0.7201
  277LEU   HD21 3963  11.109   2.596   5.659 -0.3942 -0.9399 -0.8779
  277LEU   HD22 3964  11.220   2.533   5.543 -1.5393  1.4408 -1.2063
  277LEU   HD23 3965  11.285   2.628   5.696  0.1271 -1.5800  1.4583
  277LEU      C 3966  10.981   2.245   5.863  0.0831  0.4352 -0.1185
  277LEU      O 3967  11.044   2.236   5.968 -0.3689 -0.1749  0.1064
  278PRO      N 3968  10.858   2.286   5.871  0.0025  0.0873  0.4489
  278PRO     CD 3969  10.790   2.362   5.767 -0.0214 -0.1584  0.2858
  278PRO    HD1 3970  10.728   2.299   5.700  1.5320  0.8727 -2.2513
  278PRO    HD2 3971  10.863   2.418   5.706 -0.8293 -0.7118 -1.2273
  278PRO     CA 3972  10.789   2.296   5.997  0.1695  0.1447  0.5366
  278PRO     HA 3973  10.847   2.352   6.069 -1.0613  0.4669  1.3132
  278PRO     CB 3974  10.665   2.384   5.978  0.2308  0.2281  0.5213
  278PRO    HB1 3975  10.650   2.445   6.069  1.1171 -1.5437  1.9202
  278PRO    HB2 3976  10.572   2.325   5.960  0.0128  0.3997  1.0804
  278PRO     CG 3977  10.698   2.456   5.847  0.3759  0.0733  0.4717
  278PRO    HG1 3978  10.614   2.484   5.780  0.9115  1.9384  0.5283
  278PRO    HG2 3979  10.749   2.555   5.853 -0.8423  0.7731 -0.2241
  278PRO      C 3980  10.758   2.167   6.064  0.5370 -0.1997  0.0528
  278PRO      O 3981  10.753   2.174   6.187  0.3190 -0.4245  0.0565
  279PHE      N 3982  10.730   2.056   5.995 -0.3659  0.1819 -0.2060
  279PHE     HN 3983  10.740   2.059   5.895  0.2575 -0.7298 -0.1843
  279PHE     CA 3984  10.712   1.926   6.053  0.2445  0.4400  0.5626
  279PHE     HA 3985  10.641   1.933   6.134 -0.6940 -0.2697 -0.1880
  279PHE     CB 3986  10.663   1.817   5.957  0.5613  0.0220  0.8722
  279PHE    HB1 3987  10.730   1.829   5.869  0.0615  4.4408  0.8530
  279PHE    HB2 3988  10.556   1.832   5.931  0.5878  0.2543  0.8930
  279PHE     CG 3989  10.666   1.673   5.996 -0.0646 -0.3951 -0.5465
  279PHE    CD1 3990  10.614   1.640   6.119 -0.0151 -0.2107 -0.4753
  279PHE    HD1 3991  10.570   1.714   6.184  0.3062 -0.0701 -0.4127
  279PHE    CE1 3992  10.607   1.510   6.163 -0.7378 -0.1291 -0.3446
  279PHE    HE1 3993  10.584   1.500   6.268  4.1603  1.8261  1.1826
  279PHE     CZ 3994  10.651   1.415   6.073  0.0167  0.1965 -0.3273
  279PHE     HZ 3995  10.644   1.312   6.105  0.9676 -0.0047 -0.7397
  279PHE    CD2 3996  10.710   1.575   5.911 -0.2541 -0.4884 -0.5367
  279PHE    HD2 3997  10.754   1.592   5.814  3.4717  1.3212  1.2678
  279PHE    CE2 3998  10.699   1.443   5.948  0.1829 -0.4931 -0.4157
  279PHE    HE2 3999  10.740   1.362   5.888  1.9898  1.4434 -1.9359
  279PHE      C 4000  10.836   1.888   6.127  0.4438  0.5287  0.2786
  279PHE      O 4001  10.833   1.861   6.247 -0.1307 -0.1043  0.1306
  280HSD      N 4002  10.953   1.900   6.062  0.1516  0.0188 -0.3461
  280HSD     HN 4003  10.946   1.938   5.970  1.6372  1.7763  0.2140
  280HSD     CA 4004  11.079   1.872   6.123 -0.0296 -0.0801 -0.0129
  280HSD     HA 4005  11.079   1.773   6.167 -1.0959  0.6105  1.6162
  280HSD     CB 4006  11.188   1.888   6.015  0.0965  0.4903  0.1986
  280HSD    HB1 4007  11.184   1.992   5.975  0.9294  0.7353  0.7107
  280HSD    HB2 4008  11.171   1.819   5.930  0.0903  0.3784  0.2902
  280HSD    ND1 4009  11.383   1.739   6.084  0.1988 -0.4520 -0.9757
  280HSD    HD1 4010  11.345   1.649   6.065  1.2933 -0.8794 -1.2084
  280HSD     CG 4011  11.328   1.864   6.062  0.0403 -0.3562 -0.0501
  280HSD    CE1 4012  11.511   1.757   6.127  0.0180  0.3683 -0.7534
  280HSD    HE1 4013  11.570   1.678   6.173  1.9519  2.1640  0.0041
  280HSD    NE2 4014  11.543   1.885   6.133  0.8318  0.1270  0.2957
  280HSD    CD2 4015  11.428   1.951   6.094  0.2518 -0.7734  0.4392
  280HSD    HD2 4016  11.435   2.059   6.098  0.5149 -0.7395 -0.5722
  280HSD      C 4017  11.115   1.955   6.241 -0.7305  0.1365  0.0560
  280HSD      O 4018  11.159   1.900   6.342 -0.9157 -0.0589  0.0312
  281VAL      N 4019  11.099   2.088   6.239 -0.5068  0.1692  0.3472
  281VAL     HN 4020  11.052   2.124   6.159  0.9812 -0.9880 -1.1142
  281VAL     CA 4021  11.138   2.177   6.344  0.2496  0.2278  0.0243
  281VAL     HA 4022  11.229   2.142   6.391 -0.5131  2.2702  3.4080
  281VAL     CB 4023  11.167   2.312   6.286  0.0883  0.1397 -0.2639
  281VAL     HB 4024  11.076   2.343   6.231  0.1777  0.1678 -0.3957
  281VAL    CG1 4025  11.192   2.411   6.402  0.3346  0.2860 -0.4408
  281VAL   HG11 4026  11.103   2.418   6.468 -1.2765 -0.7443 -2.3417
  281VAL   HG12 4027  11.204   2.511   6.355 -0.3652 -0.4234 -2.2565
  281VAL   HG13 4028  11.275   2.383   6.469  1.0447  3.6277  0.2149
  281VAL    CG2 4029  11.286   2.302   6.190 -0.1205 -0.1612 -0.4939
  281VAL   HG21 4030  11.379   2.255   6.230 -1.9112 -3.0669  0.4972
  281VAL   HG22 4031  11.306   2.408   6.161 -2.8567  0.2575 -1.1256
  281VAL   HG23 4032  11.262   2.252   6.094 -1.9002  1.1676 -0.7881
  281VAL      C 4033  11.036   2.171   6.454 -0.1069  0.8491 -0.2672
  281VAL      O 4034  11.072   2.185   6.570 -0.1260 -0.3949 -0.0926
  282GLY      N 4035  10.910   2.141   6.418 -0.1185  0.6894 -0.0976
  282GLY     HN 4036  10.887   2.144   6.321  0.5737 -0.1440 -0.2961
  282GLY     CA 4037  10.809   2.117   6.515  0.0725  0.2637 -0.0016
  282GLY    HA1 4038  10.711   2.107   6.471 -1.3722 -1.9621  3.3214
  282GLY    HA2 4039  10.819   2.197   6.587  2.0991  0.8918 -0.9179
  282GLY      C 4040  10.836   1.993   6.592 -0.0317  0.2903  0.0797
  282GLY      O 4041  10.810   2.003   6.712  0.0620  0.7170  0.0645
  283ARG      N 4042  10.884   1.881   6.534 -0.1329 -0.0334  0.6045
  283ARG     HN 4043  10.891   1.877   6.434 -0.2476 -0.2800  0.6078
  283ARG     CA 4044  10.926   1.762   6.601 -0.0597 -0.1499  0.3546
  283ARG     HA 4045  10.852   1.745   6.678 -1.2135  2.4784 -0.0564
  283ARG     CB 4046  10.931   1.639   6.509 -0.3662 -0.1795  0.3758
  283ARG    HB1 4047  10.999   1.571   6.564 -0.5267  0.9122  2.0076
  283ARG    HB2 4048  10.987   1.661   6.416 -0.6357  1.6907  0.6153
  283ARG     CG 4049  10.796   1.575   6.476 -0.2162 -0.2210 -0.1578
  283ARG    HG1 4050  10.813   1.487   6.410  1.7957  0.2835 -0.3933
  283ARG    HG2 4051  10.721   1.640   6.425  1.1687  1.7579  0.1919
  283ARG     CD 4052  10.744   1.520   6.609 -0.0690  0.4491  0.1805
  283ARG    HD1 4053  10.718   1.608   6.671 -1.2468  1.2644 -1.4136
  283ARG    HD2 4054  10.813   1.456   6.667  0.5853  1.9279  1.0956
  283ARG     NE 4055  10.623   1.441   6.576 -0.0223  0.6925 -0.5969
  283ARG     HE 4056  10.532   1.480   6.589 -0.0191  0.1287  1.4446
  283ARG     CZ 4057  10.624   1.325   6.503  0.2880 -0.2538  0.8672
  283ARG    NH1 4058  10.734   1.254   6.467  0.1486 -0.0317 -0.0381
  283ARG   HH11 4059  10.720   1.165   6.422  1.8738 -1.0258  1.2408
  283ARG   HH12 4060  10.831   1.274   6.480  0.3443 -1.2260  0.5557
  283ARG    NH2 4061  10.503   1.276   6.462  0.6102 -0.0431 -0.3740
  283ARG   HH21 4062  10.422   1.332   6.477 -1.6189 -3.2025  0.5318
  283ARG   HH22 4063  10.506   1.184   6.423  0.5506  0.1096 -0.7405
  283ARG      C 4064  11.052   1.785   6.676 -0.1578 -0.0036  0.4756
  283ARG      O 4065  11.077   1.727   6.782 -0.2769  0.1283  0.5767
  284TYR      N 4066  11.146   1.866   6.624 -0.2083  0.0974  0.5398
  284TYR     HN 4067  11.133   1.905   6.533 -0.3862 -1.8891 -0.3380
  284TYR     CA 4068  11.268   1.898   6.693  0.1466 -0.2012  0.0568
  284TYR     HA 4069  11.317   1.805   6.718 -1.2538 -0.5943  1.5474
  284TYR     CB 4070  11.356   1.980   6.597 -0.1981  0.3534  0.2139
  284TYR    HB1 4071  11.298   2.070   6.568 -0.0308  0.7236  0.9933
  284TYR    HB2 4072  11.372   1.917   6.507  0.1683  0.1614  0.4129
  284TYR     CG 4073  11.490   2.012   6.652 -0.0246  0.2170 -0.1296
  284TYR    CD1 4074  11.582   1.917   6.690  0.0632  0.2191 -0.3335
  284TYR    HD1 4075  11.547   1.815   6.684 -1.1229  0.4707  1.4934
  284TYR    CE1 4076  11.706   1.952   6.739  0.2197 -0.7447 -0.0116
  284TYR    HE1 4077  11.785   1.880   6.754  1.5248  0.7634  0.5569
  284TYR     CZ 4078  11.743   2.084   6.730 -0.3237 -0.6210 -0.4798
  284TYR     OH 4079  11.862   2.130   6.790 -0.7835  0.0700 -0.0856
  284TYR     HH 4080  11.883   2.208   6.738 -2.5105  1.2651  0.8734
  284TYR    CD2 4081  11.520   2.145   6.670 -0.7217  0.3363  0.1868
  284TYR    HD2 4082  11.454   2.224   6.638 -0.5626 -0.0052 -1.0456
  284TYR    CE2 4083  11.647   2.181   6.709 -0.3592 -0.5779 -0.1250
  284TYR    HE2 4084  11.672   2.282   6.736  0.6753 -0.6632 -0.6988
  284TYR      C 4085  11.242   1.975   6.817  0.4407 -0.0076 -0.0011
  284TYR      O 4086  11.299   1.951   6.923  0.1819  0.1438  0.1747
  285LEU      N 4087  11.143   2.066   6.817  0.3610 -0.0934 -0.0095
  285LEU     HN 4088  11.114   2.088   6.724  2.4777 -0.6483 -0.8646
  285LEU     CA 4089  11.098   2.144   6.928 -0.1543  0.1279 -0.3696
  285LEU     HA 4090  11.182   2.196   6.971 -0.1008  0.4562 -0.8760
  285LEU     CB 4091  11.002   2.254   6.882  0.0871  0.5137  0.0409
  285LEU    HB1 4092  10.917   2.206   6.828  0.8441  0.1424 -0.8434
  285LEU    HB2 4093  11.052   2.324   6.812 -1.6687  0.8344 -0.9613
  285LEU     CG 4094  10.946   2.340   6.997 -0.3008  0.2308  0.0663
  285LEU     HG 4095  10.916   2.280   7.085  2.5976 -2.6557 -0.7416
  285LEU    CD1 4096  11.058   2.432   7.049 -0.2115  0.0971  0.1091
  285LEU   HD11 4097  11.126   2.380   7.120  0.9233 -0.0906 -1.0714
  285LEU   HD12 4098  11.008   2.515   7.102  2.2968  1.3517  0.6747
  285LEU   HD13 4099  11.116   2.475   6.964 -0.7641  1.6476  0.4959
  285LEU    CD2 4100  10.825   2.422   6.947 -0.4170 -0.0133 -0.0532
  285LEU   HD21 4101  10.845   2.499   6.870 -0.6371 -0.5639 -0.6753
  285LEU   HD22 4102  10.775   2.483   7.025  0.6371 -0.0662  0.6790
  285LEU   HD23 4103  10.749   2.351   6.907 -1.4723  1.6522 -1.1095
  285LEU      C 4104  11.038   2.055   7.032  1.1116 -0.0357  0.2411
  285LEU      O 4105  11.053   2.075   7.153  0.7007  0.4073  0.2246
  286PHE      N 4106  10.956   1.959   6.987 -0.0842  0.7134  0.7462
  286PHE     HN 4107  10.936   1.954   6.889 -1.2086 -0.4415  1.0041
  286PHE     CA 4108  10.884   1.864   7.066 -0.1401  0.3186  0.2298
  286PHE     HA 4109  10.818   1.908   7.139 -0.9464 -2.0367  1.0153
  286PHE     CB 4110  10.792   1.774   6.983  0.0277 -0.0800  0.4701
  286PHE    HB1 4111  10.849   1.724   6.901 -2.7717  1.2311 -2.5229
  286PHE    HB2 4112  10.727   1.844   6.925  0.4400 -0.8515 -0.9831
  286PHE     CG 4113  10.715   1.675   7.064 -0.2676 -0.3772 -0.1552
  286PHE    CD1 4114  10.757   1.546   7.085 -0.0747 -0.3014 -0.0671
  286PHE    HD1 4115  10.840   1.499   7.033  0.6656 -0.3268  1.1066
  286PHE    CE1 4116  10.689   1.460   7.168 -0.2120 -0.1332 -0.0045
  286PHE    HE1 4117  10.730   1.360   7.177 -1.5030 -0.8316 -1.4399
  286PHE     CZ 4118  10.576   1.506   7.231  0.0379  0.1638  0.2280
  286PHE     HZ 4119  10.527   1.442   7.302  1.3327  0.5703  1.5334
  286PHE    CD2 4120  10.595   1.712   7.119 -0.2415 -0.4566 -0.0427
  286PHE    HD2 4121  10.549   1.808   7.100  0.1613  0.5580  3.3620
  286PHE    CE2 4122  10.530   1.635   7.212 -0.5483 -0.0674  0.0722
  286PHE    HE2 4123  10.452   1.674   7.275 -0.2649  0.3346  0.1733
  286PHE      C 4124  10.978   1.788   7.153 -0.0635 -0.2654 -0.3507
  286PHE      O 4125  10.951   1.766   7.271 -0.0273  0.4373 -0.2082
  287SER      N 4126  11.097   1.749   7.104  0.2475 -0.0881  0.2447
  287SER     HN 4127  11.120   1.784   7.014 -2.6061  2.5237  0.3877
  287SER     CA 4128  11.196   1.663   7.161  0.5587 -0.0186 -0.1819
  287SER     HA 4129  11.145   1.567   7.163  1.6755 -0.6964  3.3130
  287SER     CB 4130  11.318   1.643   7.070  0.2232 -0.0419 -0.6283
  287SER    HB1 4131  11.274   1.627   6.969 -2.4051 -0.3973  0.4718
  287SER    HB2 4132  11.365   1.547   7.099  2.5788  1.1991 -0.1574
  287SER     OG 4133  11.414   1.747   7.075  0.2905 -0.1403  0.1872
  287SER    HG1 4134  11.367   1.823   7.040 -1.8890 -2.0804 -1.4321
  287SER      C 4135  11.236   1.693   7.301 -0.1093 -0.3142  0.0791
  287SER      O 4136  11.274   1.600   7.373  0.7378 -0.2183 -0.2277
  288LYS      N 4137  11.223   1.815   7.357  0.1942 -0.3559  0.2450
  288LYS     HN 4138  11.183   1.889   7.305  2.7858  0.8821 -0.1408
  288LYS     CA 4139  11.251   1.853   7.492  0.5002  0.1292  0.0480
  288LYS     HA 4140  11.352   1.821   7.513  1.4990  1.7312 -1.9604
  288LYS     CB 4141  11.238   2.004   7.514 -0.0349  0.0479  0.3175
  288LYS    HB1 4142  11.247   2.035   7.621 -0.4321 -2.0711  1.0150
  288LYS    HB2 4143  11.137   2.042   7.488  0.6370  0.3033 -2.1456
  288LYS     CG 4144  11.347   2.078   7.436 -0.2702  0.2687  0.1962
  288LYS    HG1 4145  11.312   2.183   7.424 -0.2760  0.3400  0.7794
  288LYS    HG2 4146  11.357   2.039   7.333 -1.7658 -1.1015  0.5479
  288LYS     CD 4147  11.478   2.072   7.516 -0.1956 -0.4043  0.0307
  288LYS    HD1 4148  11.500   1.971   7.557 -0.4356 -1.3668 -2.0713
  288LYS    HD2 4149  11.461   2.151   7.593  0.3582  1.3539 -1.5707
  288LYS     CE 4150  11.597   2.111   7.428  0.6777 -0.7919  1.0192
  288LYS    HE1 4151  11.689   2.131   7.488 -0.3475  1.8978  1.8425
  288LYS    HE2 4152  11.565   2.204   7.377  1.3711  0.0540  2.0969
  288LYS     NZ 4153  11.627   2.009   7.325  0.4508  0.3092 -0.1503
  288LYS    HZ1 4154  11.551   2.005   7.254 -0.7643 -1.5957  1.1771
  288LYS    HZ2 4155  11.638   1.917   7.371  0.5279  0.3406 -0.1062
  288LYS    HZ3 4156  11.711   2.034   7.269  1.0590  2.4194  1.5878
  288LYS      C 4157  11.164   1.783   7.591  0.4510  0.1162 -0.0044
  288LYS      O 4158  11.182   1.773   7.712 -0.2130  0.6181  0.1434
  289SER      N 4159  11.052   1.724   7.543  0.3192  0.0749  0.3501
  289SER     HN 4160  11.049   1.720   7.443 -1.8716 -0.8064  0.4054
  289SER     CA 4161  10.956   1.650   7.618  0.6740 -0.5181  0.2222
  289SER     HA 4162  10.929   1.709   7.704  0.7152  1.2389 -0.9135
  289SER     CB 4163  10.839   1.626   7.522  0.2237 -0.6399  0.7984
  289SER    HB1 4164  10.872   1.560   7.439 -1.7708 -2.5958  1.4408
  289SER    HB2 4165  10.814   1.724   7.477 -1.9383 -2.2045 -1.7453
  289SER     OG 4166  10.717   1.575   7.575 -0.3467  0.0112  0.1336
  289SER    HG1 4167  10.722   1.480   7.584  0.9834 -0.1871 -1.9040
  289SER      C 4168  11.014   1.521   7.667  0.8496 -0.3257  0.5256
  289SER      O 4169  10.965   1.450   7.755 -0.3281 -0.0447  0.1141
  290PHE      N 4170  11.132   1.483   7.616  0.9824  0.3208  0.3426
  290PHE     HN 4171  11.173   1.541   7.545  1.5909 -0.2215  0.2500
  290PHE     CA 4172  11.195   1.359   7.646  0.1378 -0.2179 -0.0808
  290PHE     HA 4173  11.132   1.298   7.709  0.0035  0.0968  0.0876
  290PHE     CB 4174  11.232   1.283   7.517  0.2777  0.2026 -0.2902
  290PHE    HB1 4175  11.307   1.202   7.530 -0.3946 -0.8596 -2.5793
  290PHE    HB2 4176  11.281   1.346   7.441  1.9865 -3.1584 -2.2063
  290PHE     CG 4177  11.112   1.214   7.463  0.1811  0.0236  0.1477
  290PHE    CD1 4178  11.044   1.265   7.355  0.1195 -0.1917  0.0846
  290PHE    HD1 4179  11.074   1.359   7.311 -1.6881 -0.0901 -1.0252
  290PHE    CE1 4180  10.935   1.199   7.305 -0.0453 -0.0067  0.2019
  290PHE    HE1 4181  10.878   1.244   7.224 -1.0266 -0.8361  0.4093
  290PHE     CZ 4182  10.900   1.074   7.351  0.2746 -0.1343  0.1010
  290PHE     HZ 4183  10.812   1.026   7.310 -1.8974  3.0578  0.6228
  290PHE    CD2 4184  11.077   1.090   7.513 -0.2172  0.0473 -0.0663
  290PHE    HD2 4185  11.127   1.041   7.595 -1.1292  1.0404  1.1432
  290PHE    CE2 4186  10.972   1.022   7.456 -0.0442 -0.4273  0.1772
  290PHE    HE2 4187  10.954   0.923   7.494 -1.1247 -0.6481 -0.8480
  290PHE      C 4188  11.324   1.383   7.717 -0.0358 -0.0288  0.1714
  290PHE      O 4189  11.402   1.293   7.746  0.0080 -0.1234 -0.2233
  291GLU      N 4190  11.356   1.506   7.759  0.0192 -0.2609  0.8199
  291GLU     HN 4191  11.298   1.585   7.738  0.9984 -0.1841 -2.0535
  291GLU     CA 4192  11.478   1.550   7.818  0.2172  0.3411 -0.0177
  291GLU     HA 4193  11.547   1.467   7.825  1.0973  0.8702 -1.8797
  291GLU     CB 4194  11.536   1.664   7.732  0.0391  0.2898 -0.2068
  291GLU    HB1 4195  11.618   1.716   7.786 -0.7416  0.9921  0.3256
  291GLU    HB2 4196  11.460   1.744   7.724  0.4803  0.6505 -0.8500
  291GLU     CG 4197  11.588   1.622   7.595  0.1015  0.0267 -0.1031
  291GLU    HG1 4198  11.516   1.617   7.510  0.9715 -0.5361 -0.8277
  291GLU    HG2 4199  11.650   1.530   7.599 -0.6469 -0.5226 -0.7824
  291GLU     CD 4200  11.681   1.725   7.533 -0.0711  0.3560  0.1860
  291GLU    OE1 4201  11.651   1.765   7.417  0.2507  0.3525  0.1015
  291GLU    OE2 4202  11.786   1.764   7.591 -0.2109  0.1557  0.5762
  291GLU      C 4203  11.448   1.601   7.955 -0.3774 -0.8163  0.2933
  291GLU      O 4204  11.342   1.662   7.969  0.1416  0.0564  0.5206
  292PRO      N 4205  11.534   1.589   8.051 -0.0858 -0.3702  0.0927
  292PRO     CD 4206  11.670   1.537   8.039  0.1187  0.2146 -0.1315
  292PRO    HD1 4207  11.734   1.607   7.981 -0.0790 -0.8831 -1.7499
  292PRO    HD2 4208  11.659   1.441   7.985  0.0108  0.1214  0.0575
  292PRO     CA 4209  11.508   1.626   8.187  0.1419 -0.0607  0.0528
  292PRO     HA 4210  11.453   1.540   8.223  2.8707 -1.5298  0.9860
  292PRO     CB 4211  11.644   1.630   8.257 -0.0184 -0.4130  0.3855
  292PRO    HB1 4212  11.633   1.599   8.363  1.5664 -0.7709  0.4702
  292PRO    HB2 4213  11.693   1.729   8.242  0.4230 -0.4646  1.3931
  292PRO     CG 4214  11.718   1.518   8.183 -0.2612 -0.2777 -0.0686
  292PRO    HG1 4215  11.828   1.529   8.194 -0.1372 -1.5094  0.0623
  292PRO    HG2 4216  11.683   1.420   8.222  0.9624 -0.4681  0.5984
  292PRO      C 4217  11.423   1.745   8.218 -0.1796 -0.3334  0.2192
  292PRO      O 4218  11.450   1.850   8.161  0.1579 -0.7525 -0.4091
  293GLY      N 4219  11.330   1.737   8.315 -0.0575 -0.1049  0.3542
  293GLY     HN 4220  11.310   1.649   8.358 -2.1317  0.3642  0.4452
  293GLY     CA 4221  11.240   1.840   8.356 -0.6729 -0.4660 -0.0724
  293GLY    HA1 4222  11.220   1.820   8.460 -0.2899  0.1789  0.1346
  293GLY    HA2 4223  11.152   1.828   8.295 -1.2527  0.4078  0.5713
  293GLY      C 4224  11.259   1.987   8.340 -0.1177 -0.5433 -0.1433
  293GLY      O 4225  11.368   2.040   8.363 -0.3140 -0.2370  0.0841
  294SER      N 4226  11.157   2.063   8.298  0.4288  0.3813  0.1660
  294SER     HN 4227  11.067   2.021   8.310 -0.1781  2.0495  1.9486
  294SER     CA 4228  11.174   2.202   8.269 -0.3919  0.5720  0.5583
  294SER     HA 4229  11.258   2.240   8.326 -0.4797  3.1016 -0.8566
  294SER     CB 4230  11.209   2.232   8.122 -0.7801  0.6490  0.4815
  294SER    HB1 4231  11.313   2.202   8.099 -1.5728 -1.7649 -0.1944
  294SER    HB2 4232  11.212   2.342   8.105 -0.7504  0.6559  0.5291
  294SER     OG 4233  11.113   2.183   8.029 -0.2902  0.4086  0.1006
  294SER    HG1 4234  11.102   2.088   8.034  1.5615 -0.2156 -3.8686
  294SER      C 4235  11.054   2.272   8.321 -0.7634  0.1994  0.2078
  294SER      O 4236  10.948   2.215   8.347 -0.5020 -0.2024  0.3918
  295LEU      N 4237  11.067   2.403   8.349  0.1697  0.1478  0.0276
  295LEU     HN 4238  11.156   2.448   8.343 -0.3560  1.0336 -2.1217
  295LEU     CA 4239  10.961   2.485   8.399 -0.2152 -0.2729 -0.0902
  295LEU     HA 4240  10.873   2.425   8.413 -1.4723  0.9762 -2.1760
  295LEU     CB 4241  10.998   2.564   8.526  0.1714 -0.4019 -0.1198
  295LEU    HB1 4242  10.906   2.617   8.560 -0.5384 -0.9524 -1.1384
  295LEU    HB2 4243  11.070   2.644   8.500 -0.2473 -0.5296 -1.7618
  295LEU     CG 4244  11.051   2.475   8.640  0.2539 -0.1548  0.0355
  295LEU     HG 4245  11.147   2.444   8.591 -0.3287  0.7466 -1.7856
  295LEU    CD1 4246  11.078   2.550   8.771  0.0722  0.5781 -0.3418
  295LEU   HD11 4247  10.980   2.561   8.823 -0.3008  1.2484 -1.1606
  295LEU   HD12 4248  11.126   2.649   8.757 -1.2238  1.4604  1.0027
  295LEU   HD13 4249  11.143   2.492   8.839 -0.3367  0.1197 -0.3322
  295LEU    CD2 4250  10.975   2.345   8.666  0.5714 -0.4214 -0.3580
  295LEU   HD21 4251  11.040   2.281   8.730 -2.6989 -1.7699  1.9232
  295LEU   HD22 4252  10.946   2.292   8.572  1.7475  1.1777 -1.6643
  295LEU   HD23 4253  10.881   2.366   8.722  0.0841 -0.6348 -1.0718
  295LEU      C 4254  10.922   2.587   8.298  0.2547  0.0803  0.0793
  295LEU      O 4255  10.865   2.692   8.330  0.0032 -0.1916  0.5359
  296GLU      N 4256  10.954   2.566   8.169 -0.2071  0.0503 -0.0323
  296GLU     HN 4257  11.013   2.490   8.141 -0.9674 -0.1743 -1.1024
  296GLU     CA 4258  10.903   2.636   8.055  0.4593  0.2071 -0.2396
  296GLU     HA 4259  10.904   2.740   8.084 -0.0636  0.3688 -0.7827
  296GLU     CB 4260  10.990   2.611   7.931  0.2353  0.4040 -0.4380
  296GLU    HB1 4261  10.955   2.649   7.833 -1.5315 -0.0319  0.0014
  296GLU    HB2 4262  10.979   2.500   7.929 -1.0505  0.3975  2.0931
  296GLU     CG 4263  11.135   2.656   7.950  0.2978 -0.0472  0.2306
  296GLU    HG1 4264  11.180   2.637   7.850 -0.2857  2.1193 -0.5112
  296GLU    HG2 4265  11.189   2.608   8.034  1.2757  0.6003 -0.0078
  296GLU     CD 4266  11.145   2.804   7.987 -0.1217  0.0734 -0.1247
  296GLU    OE1 4267  11.095   2.888   7.907 -0.1658  0.0375 -0.1351
  296GLU    OE2 4268  11.205   2.842   8.091 -0.4177 -0.2570  0.1676
  296GLU      C 4269  10.763   2.590   8.033  0.6548 -0.1044 -0.8614
  296GLU      O 4270  10.724   2.485   8.083 -0.4508  0.6426 -0.0868
  297ILE      N 4271  10.691   2.668   7.950 -0.2666  0.5059  0.4614
  297ILE     HN 4272  10.731   2.752   7.914  0.2737 -1.0084 -2.8801
  297ILE     CA 4273  10.556   2.642   7.908 -0.0050  0.2831 -0.2660
  297ILE     HA 4274  10.503   2.613   7.997  0.6034  1.0307  0.3602
  297ILE     CB 4275  10.484   2.761   7.853 -0.5285 -0.0462 -0.2917
  297ILE     HB 4276  10.542   2.821   7.780 -1.4790  0.2054 -0.8666
  297ILE    CG2 4277  10.358   2.725   7.772 -1.0864  0.3978  0.3599
  297ILE   HG21 4278  10.380   2.666   7.680 -1.1704 -0.8318  1.1028
  297ILE   HG22 4279  10.312   2.819   7.735  0.2940  0.0749 -2.4340
  297ILE   HG23 4280  10.295   2.662   7.839 -0.2907 -1.1552 -0.2981
  297ILE    CG1 4281  10.438   2.839   7.978  0.0111 -0.0336 -0.1031
  297ILE   HG11 4282  10.528   2.861   8.039 -0.5577 -2.7712  1.9312
  297ILE   HG12 4283  10.363   2.786   8.040 -2.3993  3.3721  0.1460
  297ILE     CD 4284  10.373   2.974   7.953  0.2480  0.1585  0.3038
  297ILE    HD1 4285  10.454   3.043   7.918 -1.4123  1.6155 -0.8332
  297ILE    HD2 4286  10.333   3.018   8.047  0.5024 -0.6313  0.7900
  297ILE    HD3 4287  10.293   2.968   7.876  1.4581 -2.1121 -0.8902
  297ILE      C 4288  10.557   2.526   7.815 -0.4347  0.0230  0.0517
  297ILE      O 4289  10.604   2.538   7.702 -0.0755 -0.3409  0.1574
  298ALA      N 4290  10.505   2.407   7.852  0.7332 -0.4195  0.3180
  298ALA     HN 4291  10.474   2.396   7.946  2.3904  1.0928  1.1197
  298ALA     CA 4292  10.484   2.289   7.774  0.4781 -0.0633 -0.1622
  298ALA     HA 4293  10.577   2.265   7.725 -1.1712 -1.2470 -2.9261
  298ALA     CB 4294  10.447   2.174   7.870 -0.1215  0.1767 -0.1059
  298ALA    HB1 4295  10.522   2.154   7.949 -1.2135 -0.5465  0.7892
  298ALA    HB2 4296  10.444   2.077   7.816  1.4075  0.0228  0.0571
  298ALA    HB3 4297  10.346   2.202   7.908  0.2561  0.6353  0.5666
  298ALA      C 4298  10.395   2.287   7.655 -0.2906 -0.2738  0.4031
  298ALA      O 4299  10.421   2.220   7.554 -0.0597 -0.8819  0.8598
  299GLN      N 4300  10.289   2.369   7.667 -0.2158  0.0032 -0.6514
  299GLN     HN 4301  10.278   2.418   7.753 -0.8775 -0.8334 -0.2430
  299GLN     CA 4302  10.173   2.375   7.585 -0.3914 -0.1216 -0.4131
  299GLN     HA 4303  10.127   2.278   7.595 -2.8898  0.6885 -2.6865
  299GLN     CB 4304  10.083   2.486   7.642  0.1082 -0.5286  1.2092
  299GLN    HB1 4305  10.005   2.524   7.573  1.1993 -0.6799 -0.1406
  299GLN    HB2 4306  10.145   2.575   7.667  1.8590 -1.0053 -1.1229
  299GLN     CG 4307  10.004   2.454   7.769 -0.7978  0.2872  0.8608
  299GLN    HG1 4308   9.930   2.379   7.736  0.3593  0.5622 -2.7636
  299GLN    HG2 4309   9.961   2.553   7.797  1.1762  1.5480 -0.3223
  299GLN     CD 4310  10.074   2.394   7.890 -0.3956  0.1612  0.5648
  299GLN    OE1 4311  10.187   2.438   7.914 -0.1507  0.0261 -0.3032
  299GLN    NE2 4312  10.013   2.302   7.969  0.1212 -0.3108  0.4221
  299GLN   HE21 4313  10.066   2.281   8.051  0.4078 -0.2389  0.2600
  299GLN   HE22 4314   9.921   2.269   7.946  1.0009 -1.3587 -1.8524
  299GLN      C 4315  10.199   2.391   7.439 -0.5667  0.2034 -0.4094
  299GLN      O 4316  10.146   2.329   7.347 -0.3621  0.1363 -0.4812
  300ILE      N 4317  10.291   2.484   7.409  0.1720 -0.4012 -0.0366
  300ILE     HN 4318  10.318   2.541   7.487 -0.9503 -1.2839  1.0217
  300ILE     CA 4319  10.342   2.513   7.278 -0.2653 -0.1819 -0.1599
  300ILE     HA 4320  10.257   2.524   7.213  0.7204 -0.0111 -1.4567
  300ILE     CB 4321  10.436   2.630   7.275  0.1475 -0.5187 -0.3956
  300ILE     HB 4322  10.516   2.606   7.349 -0.7212  2.5932  1.7714
  300ILE    CG2 4323  10.514   2.665   7.147  0.3412 -0.5004 -0.2739
  300ILE   HG21 4324  10.588   2.745   7.167 -1.7757  1.0167  2.0690
  300ILE   HG22 4325  10.444   2.698   7.067 -0.6294 -0.5979  0.5049
  300ILE   HG23 4326  10.573   2.585   7.097  2.6526  2.3330 -2.4393
  300ILE    CG1 4327  10.357   2.749   7.333  0.6890 -0.0056 -0.6983
  300ILE   HG11 4328  10.258   2.724   7.376  0.0597  1.8757 -0.9749
  300ILE   HG12 4329  10.319   2.802   7.243 -1.2203  0.5813  0.4062
  300ILE     CD 4330  10.432   2.843   7.426  0.3115 -0.0406 -0.3577
  300ILE    HD1 4331  10.491   2.780   7.496  0.6446  1.0807  0.4029
  300ILE    HD2 4332  10.368   2.902   7.495  1.6320  1.1186 -0.0723
  300ILE    HD3 4333  10.494   2.916   7.370 -1.1534  0.8853 -0.8241
  300ILE      C 4334  10.414   2.403   7.209  0.3292  0.1689 -0.1131
  300ILE      O 4335  10.401   2.384   7.088 -0.0923  0.1204 -0.0624
  301SER      N 4336  10.505   2.330   7.276  0.4501  0.4678  0.0501
  301SER     HN 4337  10.526   2.352   7.371  3.0643  1.2683 -0.6472
  301SER     CA 4338  10.558   2.210   7.219 -0.2025  0.1913  0.0141
  301SER     HA 4339  10.608   2.238   7.128 -1.3771  2.3857 -0.0040
  301SER     CB 4340  10.657   2.145   7.318 -0.3006  0.3598  0.2241
  301SER    HB1 4341  10.689   2.045   7.280 -0.8154  0.3155 -0.0999
  301SER    HB2 4342  10.606   2.135   7.416 -2.7081 -1.3851 -1.1014
  301SER     OG 4343  10.775   2.224   7.322  0.0596 -0.1569 -0.0293
  301SER    HG1 4344  10.760   2.285   7.395 -3.4203 -0.4291 -0.3362
  301SER      C 4345  10.454   2.110   7.183  0.0523 -0.2295  0.4150
  301SER      O 4346  10.459   2.047   7.077  0.9600  0.1123  0.2477
  302GLN      N 4347  10.349   2.088   7.264 -0.1337 -0.1122  0.2116
  302GLN     HN 4348  10.346   2.131   7.354  1.2445  0.9876 -0.2422
  302GLN     CA 4349  10.244   1.998   7.228  0.6239 -0.9960  0.1496
  302GLN     HA 4350  10.299   1.910   7.199  2.3789  0.1371 -0.1191
  302GLN     CB 4351  10.154   1.979   7.351  0.5551 -0.3035  0.2122
  302GLN    HB1 4352  10.119   2.076   7.393 -2.1369 -0.7252 -0.8767
  302GLN    HB2 4353  10.210   1.935   7.436 -0.0392  0.8342  1.2231
  302GLN     CG 4354  10.026   1.898   7.332  0.2677  0.3321 -0.6214
  302GLN    HG1 4355   9.942   1.958   7.291  0.0640  0.6616  0.2542
  302GLN    HG2 4356   9.993   1.869   7.434 -1.4272 -0.4077 -1.3334
  302GLN     CD 4357  10.056   1.765   7.264 -0.1200 -0.3257  0.4558
  302GLN    OE1 4358  10.155   1.692   7.273  0.1943  0.0839  0.3561
  302GLN    NE2 4359   9.944   1.712   7.208 -0.1457 -0.2120  0.3999
  302GLN   HE21 4360   9.953   1.623   7.163  1.9771  0.1628 -0.0489
  302GLN   HE22 4361   9.854   1.741   7.240  0.2696  1.3164  0.2697
  302GLN      C 4362  10.162   2.047   7.113  0.6243 -0.2625  0.4542
  302GLN      O 4363  10.146   1.970   7.018  0.3064  0.1048  0.2105
  303TYR      N 4364  10.111   2.171   7.117  0.3633 -0.3485 -0.1000
  303TYR     HN 4365  10.122   2.234   7.194 -1.2212  2.0821 -1.7007
  303TYR     CA 4366  10.029   2.225   7.013 -0.3136 -0.5964  0.2937
  303TYR     HA 4367   9.943   2.161   7.003  1.0259 -2.5091  0.5842
  303TYR     CB 4368   9.962   2.357   7.056 -0.2005 -0.3354 -0.3191
  303TYR    HB1 4369   9.920   2.409   6.967  1.2970  0.9319 -0.3089
  303TYR    HB2 4370  10.038   2.429   7.092 -0.6305 -0.9946  2.0497
  303TYR     CG 4371   9.848   2.348   7.151 -0.1153 -0.3294 -0.2167
  303TYR    CD1 4372   9.855   2.396   7.280  0.1191 -0.2542 -0.2564
  303TYR    HD1 4373   9.939   2.443   7.327 -1.7412  3.1927 -0.0488
  303TYR    CE1 4374   9.744   2.381   7.360  0.1975 -0.1015 -0.1199
  303TYR    HE1 4375   9.746   2.401   7.466 -0.2365 -1.4940  0.1603
  303TYR     CZ 4376   9.626   2.331   7.310  0.0985  0.1608 -0.1533
  303TYR     OH 4377   9.518   2.317   7.400 -0.0455  0.3903 -0.2895
  303TYR     HH 4378   9.436   2.340   7.357 -1.3163  1.4430  2.4540
  303TYR    CD2 4379   9.731   2.298   7.099 -0.1438 -0.6295  0.1348
  303TYR    HD2 4380   9.732   2.266   6.996 -0.1232  0.5359 -0.2344
  303TYR    CE2 4381   9.620   2.288   7.180 -0.4792  0.3250 -0.1860
  303TYR    HE2 4382   9.526   2.246   7.147 -0.4524 -0.0971  0.2643
  303TYR      C 4383  10.094   2.238   6.879 -0.2640  0.3169  0.3990
  303TYR      O 4384  10.023   2.209   6.783 -0.0105 -0.5246  0.4572
  304CYS      N 4385  10.226   2.262   6.871 -0.2398 -0.0066 -0.2401
  304CYS     HN 4386  10.288   2.279   6.948  0.5154 -1.0002 -0.6059
  304CYS     CA 4387  10.294   2.243   6.747 -0.2269  0.7676 -0.3544
  304CYS     HA 4388  10.243   2.296   6.667 -2.4024  0.4015  0.7269
  304CYS     CB 4389  10.437   2.294   6.767 -0.0054 -0.1337  0.3871
  304CYS    HB1 4390  10.499   2.272   6.678 -2.3627 -1.3822 -1.0299
  304CYS    HB2 4391  10.484   2.239   6.852  0.7922  1.2021  0.8584
  304CYS     SG 4392  10.450   2.473   6.796 -0.3276  0.0173 -0.3784
  304CYS    HG1 4393  10.458   2.460   6.928  0.0352 -0.6918 -0.4636
  304CYS      C 4394  10.296   2.103   6.697  0.0083  0.5083  0.3693
  304CYS      O 4395  10.273   2.084   6.577  0.2571 -0.1289  0.4188
  305ASN      N 4396  10.319   2.002   6.782  0.0836 -0.2530 -0.5323
  305ASN     HN 4397  10.326   2.026   6.879  2.2425 -0.0852 -0.6982
  305ASN     CA 4398  10.313   1.862   6.751  0.2872 -0.1702 -0.9502
  305ASN     HA 4399  10.382   1.848   6.670 -0.8384 -0.8608 -1.8126
  305ASN     CB 4400  10.341   1.780   6.878 -0.5215  0.1732 -0.5405
  305ASN    HB1 4401  10.250   1.768   6.941  2.0477 -0.3137  3.4005
  305ASN    HB2 4402  10.407   1.842   6.941 -0.3431 -1.5857  1.0885
  305ASN     CG 4403  10.399   1.645   6.837 -0.2205  0.0517  0.2753
  305ASN    OD1 4404  10.441   1.613   6.726 -0.2268 -0.1660  0.3364
  305ASN    ND2 4405  10.401   1.554   6.938  0.5788 -0.1547  0.0806
  305ASN   HD21 4406  10.425   1.460   6.915  1.5049  0.2735 -0.7777
  305ASN   HD22 4407  10.368   1.572   7.031 -0.2169 -0.8503 -0.0622
  305ASN      C 4408  10.182   1.813   6.699  0.1052 -0.8475  0.1228
  305ASN      O 4409  10.179   1.741   6.599  0.5136  0.3919 -0.8064
  306LEU      N 4410  10.071   1.854   6.762  0.4378 -0.3265  0.3776
  306LEU     HN 4411  10.092   1.905   6.845  2.0883  0.5832 -0.5396
  306LEU     CA 4412   9.935   1.820   6.731  0.4108 -0.0514  0.1837
  306LEU     HA 4413   9.925   1.713   6.736 -0.9747  0.0879  0.7266
  306LEU     CB 4414   9.843   1.895   6.829 -0.0762 -0.2619 -0.1115
  306LEU    HB1 4415   9.867   2.003   6.823  0.2732 -0.3697 -0.7534
  306LEU    HB2 4416   9.870   1.876   6.935  0.6031  2.0419  0.1848
  306LEU     CG 4417   9.692   1.873   6.811 -0.1404  0.3010 -0.2637
  306LEU     HG 4418   9.673   1.897   6.704  2.1386  0.1767 -0.7368
  306LEU    CD1 4419   9.653   1.725   6.827 -0.1941  0.3278 -0.1398
  306LEU   HD11 4420   9.704   1.659   6.754 -1.5063  0.1780 -0.9461
  306LEU   HD12 4421   9.546   1.705   6.805  0.0078 -2.9453  1.2871
  306LEU   HD13 4422   9.686   1.690   6.927  1.5034  0.3156 -0.6666
  306LEU    CD2 4423   9.600   1.954   6.905 -0.6268  0.2039 -0.6534
  306LEU   HD21 4424   9.626   1.942   7.012 -0.5896  3.3367 -0.2306
  306LEU   HD22 4425   9.496   1.918   6.890 -0.6166  0.3023 -0.9649
  306LEU   HD23 4426   9.589   2.064   6.893  0.6907  0.5632  1.1502
  306LEU      C 4427   9.899   1.858   6.592  0.5117 -0.5551  0.0197
  306LEU      O 4428   9.851   1.777   6.512 -0.2966 -0.4601  0.3999
  307VAL      N 4429   9.930   1.981   6.549 -0.4347 -0.2177  0.2689
  307VAL     HN 4430   9.955   2.057   6.608  0.5157 -0.5764  0.3563
  307VAL     CA 4431   9.894   2.024   6.418  0.2525  0.3488  0.2590
  307VAL     HA 4432   9.799   1.985   6.385 -0.2867  0.8313  1.2133
  307VAL     CB 4433   9.867   2.171   6.405  0.1044  0.3282  0.3385
  307VAL     HB 4434   9.835   2.195   6.301 -0.4785  0.6171  0.5783
  307VAL    CG1 4435   9.751   2.215   6.497 -0.0934  0.2414  0.1334
  307VAL   HG11 4436   9.721   2.320   6.480 -1.4735 -0.0333  0.7585
  307VAL   HG12 4437   9.778   2.200   6.604  0.9776 -2.1595 -0.4002
  307VAL   HG13 4438   9.667   2.147   6.471  0.6985 -1.1537  1.0393
  307VAL    CG2 4439   9.994   2.250   6.440 -0.1169  0.6570  0.4016
  307VAL   HG21 4440  10.076   2.221   6.371 -1.0825 -1.5548  0.1206
  307VAL   HG22 4441  10.024   2.224   6.544  0.0701  0.1860  0.2278
  307VAL   HG23 4442   9.976   2.360   6.439 -1.4553  0.4526 -0.7609
  307VAL      C 4443   9.994   1.977   6.318  0.0717 -0.4119  0.4354
  307VAL      O 4444   9.966   1.968   6.199  0.2521 -0.0015  0.3613
  308SER      N 4445  10.113   1.936   6.366  0.3822  0.0034  0.0263
  308SER     HN 4446  10.133   1.933   6.464  2.5178  1.1511 -0.3145
  308SER     CA 4447  10.206   1.867   6.283  0.1589  0.3760 -0.5358
  308SER     HA 4448  10.219   1.934   6.199 -0.5879  2.1935  0.7506
  308SER     CB 4449  10.346   1.841   6.342 -0.0556  0.2720 -0.0658
  308SER    HB1 4450  10.420   1.804   6.268 -0.5131  0.2442 -0.5184
  308SER    HB2 4451  10.348   1.769   6.426  0.5229  0.3058 -0.0451
  308SER     OG 4452  10.405   1.965   6.378  0.3113 -0.0117  0.3121
  308SER    HG1 4453  10.342   2.005   6.438 -1.2367  1.1587 -1.9410
  308SER      C 4454  10.169   1.732   6.232  0.4044  0.1193 -0.0373
  308SER      O 4455  10.211   1.685   6.126  0.2060  0.0934 -0.1048
  309PHE      N 4456  10.080   1.655   6.298  0.2310  0.1903 -0.1873
  309PHE     HN 4457  10.052   1.677   6.391 -0.1287  2.1304 -0.6976
  309PHE     CA 4458  10.020   1.540   6.239  0.2313  0.0420  0.1023
  309PHE     HA 4459  10.099   1.473   6.207 -0.2924 -0.9338  0.7882
  309PHE     CB 4460   9.947   1.456   6.345  0.3431  0.2400  0.3373
  309PHE    HB1 4461   9.896   1.373   6.291  1.0211  1.1456 -1.8035
  309PHE    HB2 4462   9.864   1.513   6.393 -0.5618 -1.1893  0.5223
  309PHE     CG 4463  10.041   1.414   6.452  0.4416 -0.0536  0.1363
  309PHE    CD1 4464  10.105   1.294   6.432 -0.3256 -0.3333 -0.6795
  309PHE    HD1 4465  10.105   1.250   6.333 -1.2450  1.4098 -1.4966
  309PHE    CE1 4466  10.181   1.237   6.531 -0.2547  0.8466 -0.0456
  309PHE    HE1 4467  10.219   1.138   6.513 -0.7370  0.4631  0.9540
  309PHE     CZ 4468  10.179   1.289   6.659 -0.2271  0.1673  0.2316
  309PHE     HZ 4469  10.232   1.246   6.743  2.6770 -0.5512 -1.7831
  309PHE    CD2 4470  10.041   1.465   6.580  0.0761 -0.2465  0.2159
  309PHE    HD2 4471   9.979   1.552   6.595 -0.9466 -0.4776 -2.2067
  309PHE    CE2 4472  10.117   1.409   6.680  0.4757  0.5137  0.3449
  309PHE    HE2 4473  10.114   1.450   6.780  0.2881 -0.9149  0.9374
  309PHE      C 4474   9.936   1.568   6.120  0.2579  0.4799  0.1864
  309PHE      O 4475   9.942   1.499   6.018 -0.0654  0.4498  0.1889
  310VAL      N 4476   9.849   1.670   6.124 -0.2903  0.0288 -0.0490
  310VAL     HN 4477   9.844   1.719   6.211  0.3358  0.0116  0.0062
  310VAL     CA 4478   9.768   1.715   6.015 -0.0842  0.1467 -0.1554
  310VAL     HA 4479   9.701   1.634   5.989 -1.0445  0.9544 -0.2524
  310VAL     CB 4480   9.695   1.841   6.051  0.0651  0.1410  0.1709
  310VAL     HB 4481   9.759   1.929   6.070 -0.9281  0.9836 -0.3155
  310VAL    CG1 4482   9.583   1.863   5.948 -0.1868 -0.3493  0.3357
  310VAL   HG11 4483   9.625   1.868   5.845  3.3733 -1.3728  1.5807
  310VAL   HG12 4484   9.527   1.957   5.966  2.3897  1.4844 -0.5922
  310VAL   HG13 4485   9.507   1.782   5.954  1.3534 -1.8184  0.5472
  310VAL    CG2 4486   9.623   1.818   6.185  0.3647  0.0884  0.3255
  310VAL   HG21 4487   9.693   1.823   6.270  0.2350  2.2307  0.3621
  310VAL   HG22 4488   9.564   1.724   6.170  0.7296 -0.0173 -0.5231
  310VAL   HG23 4489   9.552   1.904   6.186  1.3183  0.9262 -1.0882
  310VAL      C 4490   9.856   1.743   5.898 -0.0046  0.6493  0.0238
  310VAL      O 4491   9.828   1.703   5.785  0.0313  0.6215  0.0250
  311LEU      N 4492   9.961   1.822   5.922  0.4134  0.0119  0.3085
  311LEU     HN 4493   9.977   1.846   6.018 -0.1601 -0.4378  0.5221
  311LEU     CA 4494  10.050   1.870   5.821 -0.1791  0.3940 -0.0366
  311LEU     HA 4495   9.976   1.918   5.759  1.2051  1.3987 -0.9764
  311LEU     CB 4496  10.158   1.962   5.880 -0.1932  0.3268  0.0928
  311LEU    HB1 4497  10.205   1.916   5.969 -0.7044  1.3409  0.9056
  311LEU    HB2 4498  10.108   2.052   5.920 -1.8500 -0.4217 -0.2122
  311LEU     CG 4499  10.261   2.014   5.778 -0.1070 -0.4216 -0.2098
  311LEU     HG 4500  10.327   1.925   5.763 -1.2814 -0.9136 -2.8952
  311LEU    CD1 4501  10.200   2.075   5.651  0.0260 -0.4759 -0.2998
  311LEU   HD11 4502  10.289   2.095   5.588  0.9651  1.3759  1.4792
  311LEU   HD12 4503  10.152   2.172   5.676  0.6312 -0.7356  2.1328
  311LEU   HD13 4504  10.137   2.012   5.585  1.6500 -0.8848 -1.5004
  311LEU    CD2 4505  10.358   2.121   5.831 -0.2362 -0.3200 -0.1787
  311LEU   HD21 4506  10.452   2.126   5.772 -0.1479  1.9946  0.0526
  311LEU   HD22 4507  10.397   2.098   5.933 -1.9555 -1.2025  0.3235
  311LEU   HD23 4508  10.322   2.226   5.834  0.2674 -0.1630  2.3774
  311LEU      C 4509  10.109   1.750   5.755  0.1248  0.2910  0.4204
  311LEU      O 4510  10.111   1.735   5.633 -0.4653  0.2106  0.4160
  312PHE      N 4511  10.157   1.650   5.831 -0.2174 -0.2615 -0.0800
  312PHE     HN 4512  10.150   1.649   5.931  1.1242  1.4370  0.0764
  312PHE     CA 4513  10.221   1.531   5.782  0.3064  0.0609 -0.1828
  312PHE     HA 4514  10.294   1.563   5.709  0.3287  1.2266  0.3208
  312PHE     CB 4515  10.279   1.461   5.906  0.0795  0.0720 -0.0690
  312PHE    HB1 4516  10.216   1.475   5.997  1.1650  0.3577  0.6602
  312PHE    HB2 4517  10.375   1.515   5.922 -0.0256  0.3982 -0.5301
  312PHE     CG 4518  10.332   1.322   5.893  0.4269  0.1258  0.7120
  312PHE    CD1 4519  10.432   1.293   5.803  0.2034  0.1185  0.4632
  312PHE    HD1 4520  10.474   1.381   5.757  1.2939 -1.4647 -1.7015
  312PHE    CE1 4521  10.481   1.165   5.788 -0.0617  0.1051 -0.2846
  312PHE    HE1 4522  10.560   1.139   5.719  1.6119 -1.1643  1.9970
  312PHE     CZ 4523  10.411   1.065   5.850 -0.2441  0.0636 -0.5552
  312PHE     HZ 4524  10.448   0.965   5.834  0.0437  0.1560 -0.4641
  312PHE    CD2 4525  10.275   1.220   5.965  0.2938 -0.6618 -0.4742
  312PHE    HD2 4526  10.192   1.245   6.030 -0.5966 -0.1240 -1.7640
  312PHE    CE2 4527  10.319   1.091   5.949  0.1808 -0.7730  0.0725
  312PHE    HE2 4528  10.288   1.010   6.014  0.3135  0.8613  2.2944
  312PHE      C 4529  10.124   1.450   5.704 -0.0354  0.1888  0.1055
  312PHE      O 4530  10.165   1.387   5.607 -0.5107  0.1624 -0.0825
  313TYR      N 4531   9.994   1.435   5.736 -0.1260  0.2127 -0.2402
  313TYR     HN 4532   9.953   1.474   5.819 -1.3981  0.9571 -1.1849
  313TYR     CA 4533   9.903   1.367   5.649  0.0869 -0.1677 -0.1659
  313TYR     HA 4534   9.962   1.289   5.603  1.0779 -0.0909  0.9198
  313TYR     CB 4535   9.791   1.298   5.729 -0.0098  0.1924  0.0118
  313TYR    HB1 4536   9.723   1.248   5.657 -0.7756  0.0313  0.8329
  313TYR    HB2 4537   9.731   1.371   5.787  0.3350 -0.4507  1.2172
  313TYR     CG 4538   9.847   1.199   5.826 -0.2962 -0.5392 -0.5567
  313TYR    CD1 4539   9.828   1.207   5.962 -0.0425 -0.1399 -0.5429
  313TYR    HD1 4540   9.770   1.288   6.004  0.8682 -0.2754  1.0671
  313TYR    CE1 4541   9.900   1.126   6.047  0.1234  0.3436 -0.2220
  313TYR    HE1 4542   9.890   1.146   6.153 -2.1547  0.8004 -0.4756
  313TYR     CZ 4543   9.970   1.016   6.003 -0.0126  0.0374  0.3163
  313TYR     OH 4544  10.028   0.929   6.097  0.7050  0.6897  0.4920
  313TYR     HH 4545  10.049   0.851   6.045  0.8160  1.2971 -0.3885
  313TYR    CD2 4546   9.922   1.094   5.780  0.5533 -0.0740 -0.2690
  313TYR    HD2 4547   9.933   1.081   5.673  0.5339  0.7967 -0.3834
  313TYR    CE2 4548   9.986   1.009   5.867 -0.5083 -0.3364  0.2758
  313TYR    HE2 4549  10.054   0.943   5.816  0.1610 -0.1145  0.8801
  313TYR      C 4550   9.855   1.440   5.528  0.3180  0.0238 -0.1442
  313TYR      O 4551   9.829   1.382   5.423  0.3034  0.3912 -0.3419
  314LEU      N 4552   9.841   1.573   5.534  0.0534 -0.0119  0.0517
  314LEU     HN 4553   9.869   1.618   5.619  1.3756 -2.8529  1.2326
  314LEU     CA 4554   9.804   1.662   5.429  0.1447 -0.1208 -0.0725
  314LEU     HA 4555   9.709   1.638   5.384  0.7555  1.2191 -2.2296
  314LEU     CB 4556   9.811   1.806   5.483  0.1185 -0.1981  0.1377
  314LEU    HB1 4557   9.911   1.827   5.526 -0.8625  1.1526  1.8775
  314LEU    HB2 4558   9.743   1.810   5.571 -0.1111  1.7881 -0.0830
  314LEU     CG 4559   9.772   1.915   5.381  0.7047 -0.6045 -0.5285
  314LEU     HG 4560   9.840   1.914   5.294  1.0441 -0.0377 -0.2771
  314LEU    CD1 4561   9.625   1.903   5.338  0.4258  0.4514  0.0954
  314LEU   HD11 4562   9.587   1.987   5.277  1.7636  0.3904 -0.8495
  314LEU   HD12 4563   9.561   1.896   5.429  0.2803  0.1156 -0.0311
  314LEU   HD13 4564   9.620   1.808   5.281  0.5312 -0.2341  1.1827
  314LEU    CD2 4565   9.776   2.052   5.452  0.2399 -0.3469 -0.9996
  314LEU   HD21 4566   9.731   2.129   5.385 -1.5904  1.7186  2.3310
  314LEU   HD22 4567   9.880   2.058   5.488 -0.3571 -0.6882  0.8725
  314LEU   HD23 4568   9.715   2.031   5.543  0.7579 -2.6166 -1.1219
  314LEU      C 4569   9.912   1.654   5.326 -0.1116  0.4760 -0.3970
  314LEU      O 4570   9.885   1.650   5.206 -0.4110  0.2101 -0.3245
  315SER      N 4571  10.038   1.645   5.374 -0.2479  0.2419 -0.0749
  315SER     HN 4572  10.052   1.649   5.472 -0.7412  0.1615  0.0021
  315SER     CA 4573  10.154   1.622   5.294 -0.1933 -0.2536  0.1406
  315SER     HA 4574  10.135   1.687   5.210 -1.4244 -1.5241 -0.6131
  315SER     CB 4575  10.287   1.639   5.369 -0.1874  0.2426  0.0225
  315SER    HB1 4576  10.371   1.622   5.298  0.4693  0.1872  0.8085
  315SER    HB2 4577  10.307   1.565   5.449 -3.3761  0.0460  0.7971
  315SER     OG 4578  10.294   1.767   5.429  0.2598  0.2710 -0.0859
  315SER    HG1 4579  10.259   1.748   5.517 -0.8222  0.9588 -0.3388
  315SER      C 4580  10.162   1.491   5.223 -0.7419  0.1176 -0.6255
  315SER      O 4581  10.231   1.478   5.121  0.8594 -0.3024  0.4649
  316ALA      N 4582  10.098   1.385   5.273 -0.5907  0.1123 -0.4425
  316ALA     HN 4583  10.065   1.387   5.367  2.6120 -1.9115  0.8929
  316ALA     CA 4584  10.083   1.255   5.216 -0.1383 -0.1632  0.0606
  316ALA     HA 4585  10.174   1.234   5.162  0.0857  1.3897 -0.2131
  316ALA     CB 4586  10.062   1.151   5.327 -0.2054 -0.0802  0.1257
  316ALA    HB1 4587  10.156   1.153   5.386 -1.1995 -1.9204  1.9057
  316ALA    HB2 4588  10.048   1.049   5.285 -0.0157 -1.1775  2.5413
  316ALA    HB3 4589   9.984   1.175   5.403 -0.0814 -2.0408  0.9559
  316ALA      C 4590   9.976   1.258   5.112 -0.3543 -0.2995  0.2780
  316ALA      O 4591   9.987   1.192   5.009 -0.6267 -0.2822  0.2389
  317ALA      N 4592   9.873   1.340   5.137  0.2122  0.5711 -0.2113
  317ALA     HN 4593   9.877   1.396   5.219  3.4366  1.1777 -0.6423
  317ALA     CA 4594   9.754   1.326   5.059  0.2244  0.2294 -0.1715
  317ALA     HA 4595   9.735   1.226   5.022 -0.8770 -0.2614  1.6282
  317ALA     CB 4596   9.640   1.378   5.149 -0.0596  0.5522 -0.7107
  317ALA    HB1 4597   9.550   1.383   5.084  1.8562  0.5818 -3.5803
  317ALA    HB2 4598   9.666   1.481   5.182 -0.4014  0.7073 -0.9146
  317ALA    HB3 4599   9.621   1.307   5.231 -0.1576  0.8707 -0.4565
  317ALA      C 4600   9.745   1.416   4.940 -0.3699  0.6877  0.2150
  317ALA      O 4601   9.687   1.375   4.840  0.9883 -0.2161 -0.2302
  318ILE      N 4602   9.821   1.527   4.940  0.2284  0.2826 -0.0019
  318ILE     HN 4603   9.851   1.571   5.025  0.0333  4.7148 -1.9738
  318ILE     CA 4604   9.847   1.605   4.823 -0.0620 -0.2411 -0.4193
  318ILE     HA 4605   9.752   1.637   4.783 -0.1278 -0.6027 -0.5597
  318ILE     CB 4606   9.921   1.727   4.870 -0.5364  0.1044 -0.5639
  318ILE     HB 4607   9.849   1.768   4.943  0.6126  2.0275 -0.4414
  318ILE    CG2 4608  10.054   1.703   4.944 -0.1382  0.4649 -1.1444
  318ILE   HG21 4609  10.133   1.672   4.873  2.0170  1.1848  0.8147
  318ILE   HG22 4610  10.040   1.620   5.018  1.9681  3.2106  2.6816
  318ILE   HG23 4611  10.082   1.791   5.005  0.4679 -1.5831  1.7794
  318ILE    CG1 4612   9.950   1.828   4.757 -0.0108  0.4342 -0.1355
  318ILE   HG11 4613  10.026   1.781   4.691 -0.3757 -1.1089  0.4883
  318ILE   HG12 4614  10.005   1.919   4.790  1.6683 -0.0788 -1.3812
  318ILE     CD 4615   9.839   1.862   4.658 -0.2185 -0.3926 -0.1941
  318ILE    HD1 4616   9.875   1.869   4.553 -2.6014 -1.3178 -1.1488
  318ILE    HD2 4617   9.785   1.952   4.693 -0.0089 -0.4429  0.2620
  318ILE    HD3 4618   9.766   1.779   4.650  0.2541 -0.6637 -2.1505
  318ILE      C 4619   9.924   1.537   4.714 -0.0980 -0.6562 -0.1897
  318ILE      O 4620   9.886   1.557   4.599  0.2199  0.0688 -0.1784
  319ASN      N 4621  10.023   1.449   4.737  0.7641  0.4189  0.3129
  319ASN     HN 4622  10.055   1.443   4.831 -0.0599  1.5449  0.7006
  319ASN     CA 4623  10.100   1.381   4.638 -0.1281 -0.1254 -0.0189
  319ASN     HA 4624  10.152   1.455   4.579  1.0411  1.0176  2.3364
  319ASN     CB 4625  10.213   1.302   4.705  0.0443  0.1758  0.0451
  319ASN    HB1 4626  10.274   1.247   4.630 -0.5478 -0.6214  0.1413
  319ASN    HB2 4627  10.170   1.235   4.783 -0.2920  1.7857  1.3042
  319ASN     CG 4628  10.309   1.404   4.765 -0.5200  0.2435  0.8445
  319ASN    OD1 4629  10.326   1.519   4.723 -0.0236 -0.2013 -0.1948
  319ASN    ND2 4630  10.379   1.360   4.873  0.1141  0.5075  0.5425
  319ASN   HD21 4631  10.446   1.419   4.919  1.2734 -0.7533  0.5313
  319ASN   HD22 4632  10.362   1.263   4.890 -0.1705  0.5317  0.4020
  319ASN      C 4633  10.019   1.302   4.541 -0.3559  0.3634 -0.2326
  319ASN      O 4634  10.048   1.311   4.421  0.0262  0.7886 -0.1123
  320PRO      N 4635   9.918   1.227   4.572  0.0837 -0.2758 -0.3166
  320PRO     CD 4636   9.897   1.156   4.697 -1.1295  0.3569 -0.1461
  320PRO    HD1 4637   9.828   1.219   4.757 -2.6604 -1.7738  0.4444
  320PRO    HD2 4638   9.987   1.145   4.761 -1.5954 -0.9085  0.3169
  320PRO     CA 4639   9.837   1.167   4.470  0.0097 -0.0025 -0.4206
  320PRO     HA 4640   9.903   1.104   4.412  1.0872  0.1175  0.6404
  320PRO     CB 4641   9.743   1.069   4.539  0.4979 -0.2500 -0.1049
  320PRO    HB1 4642   9.717   0.990   4.465  1.3948  0.1271 -0.8339
  320PRO    HB2 4643   9.652   1.126   4.566 -1.5968 -3.1364 -0.5554
  320PRO     CG 4644   9.823   1.026   4.664  0.0941 -0.4178  0.1000
  320PRO    HG1 4645   9.748   0.998   4.740 -2.1008  0.0010 -1.7854
  320PRO    HG2 4646   9.888   0.937   4.649 -0.7475 -1.4349  2.0993
  320PRO      C 4647   9.763   1.257   4.377 -0.1550 -0.0708 -0.3558
  320PRO      O 4648   9.745   1.217   4.262 -0.1841 -0.1070 -0.3384
  321ILE      N 4649   9.707   1.370   4.424  0.1376 -0.0469 -0.0625
  321ILE     HN 4650   9.715   1.407   4.516  0.9850  0.6686 -0.3969
  321ILE     CA 4651   9.631   1.464   4.348  0.0531  0.1432  0.2566
  321ILE     HA 4652   9.560   1.416   4.283  0.7577  2.1260 -2.1634
  321ILE     CB 4653   9.550   1.560   4.429  0.2556  0.3532  0.2113
  321ILE     HB 4654   9.625   1.623   4.482 -1.1335 -0.0608  2.8676
  321ILE    CG2 4655   9.473   1.644   4.326  0.1630 -0.0664 -0.0610
  321ILE   HG21 4656   9.408   1.584   4.259  1.2400 -3.5682  1.7965
  321ILE   HG22 4657   9.548   1.693   4.261 -0.1808 -0.3929 -0.7190
  321ILE   HG23 4658   9.410   1.719   4.380 -0.3746 -0.5249 -0.0367
  321ILE    CG1 4659   9.459   1.490   4.531  0.2420 -0.0064 -0.0458
  321ILE   HG11 4660   9.513   1.464   4.624 -0.3308  2.7219  1.1611
  321ILE   HG12 4661   9.427   1.393   4.488 -1.6511  1.6636 -2.7555
  321ILE     CD 4662   9.342   1.576   4.582  0.1336 -0.5456  0.6242
  321ILE    HD1 4663   9.319   1.542   4.685  2.1180  1.6968  1.9052
  321ILE    HD2 4664   9.252   1.573   4.518 -1.7133  1.4658  2.9404
  321ILE    HD3 4665   9.368   1.683   4.593 -0.0967 -0.4128 -0.1032
  321ILE      C 4666   9.734   1.531   4.262 -0.1889  0.0997 -0.0676
  321ILE      O 4667   9.723   1.542   4.140  0.2932  0.6984 -0.0590
  322LEU      N 4668   9.847   1.575   4.320 -0.2918  0.1870  0.0677
  322LEU     HN 4669   9.871   1.554   4.414 -2.3616 -0.2388  0.5591
  322LEU     CA 4670   9.956   1.634   4.249 -0.0986 -0.0088  0.2022
  322LEU     HA 4671   9.923   1.726   4.202 -0.1112 -0.5679 -0.9137
  322LEU     CB 4672  10.067   1.656   4.354  0.2021 -0.0178 -0.1106
  322LEU    HB1 4673  10.102   1.554   4.382 -0.8719 -0.7043 -1.1539
  322LEU    HB2 4674  10.014   1.704   4.440  0.0749 -0.5422  0.1105
  322LEU     CG 4675  10.191   1.731   4.305  0.1543  0.3011  0.2507
  322LEU     HG 4676  10.244   1.674   4.226  1.5413  0.8924  0.7117
  322LEU    CD1 4677  10.153   1.872   4.256 -0.6900 -0.2559 -0.7458
  322LEU   HD11 4678  10.247   1.931   4.242  1.4317 -3.1975  0.1163
  322LEU   HD12 4679  10.098   1.931   4.332  1.0759  0.6880 -0.1277
  322LEU   HD13 4680  10.093   1.869   4.162  1.2238  1.6693 -2.1376
  322LEU    CD2 4681  10.289   1.745   4.423 -0.1545  0.0125  0.5420
  322LEU   HD21 4682  10.359   1.828   4.400 -0.2615 -0.1867 -0.6043
  322LEU   HD22 4683  10.345   1.650   4.437 -0.2194  0.1377  1.6958
  322LEU   HD23 4684  10.237   1.782   4.514  0.4027  2.7541 -0.1655
  322LEU      C 4685  10.012   1.556   4.136  0.1709  0.0675  0.2826
  322LEU      O 4686  10.052   1.614   4.035  0.1153 -0.6165 -0.1419
  323TYR      N 4687  10.030   1.423   4.147 -0.1112  0.0493  0.5226
  323TYR     HN 4688  10.017   1.375   4.233  1.2543  1.0128  1.3229
  323TYR     CA 4689  10.097   1.346   4.047 -0.3462  0.4318  0.0706
  323TYR     HA 4690  10.189   1.393   4.015 -0.6646  0.7649 -0.3697
  323TYR     CB 4691  10.127   1.211   4.112  0.0413  0.2264 -0.5255
  323TYR    HB1 4692  10.029   1.170   4.144  0.5456 -0.6758 -0.0871
  323TYR    HB2 4693  10.192   1.217   4.202  0.8467 -1.3159 -0.9582
  323TYR     CG 4694  10.192   1.108   4.026 -0.3417 -0.0753 -0.4571
  323TYR    CD1 4695  10.256   1.140   3.908 -0.6353 -0.1975 -0.6506
  323TYR    HD1 4696  10.258   1.236   3.859 -0.4090 -0.1335 -0.5151
  323TYR    CE1 4697  10.301   1.037   3.830 -0.2428 -0.4987 -0.0309
  323TYR    HE1 4698  10.345   1.049   3.732 -0.5043 -1.1947 -0.2416
  323TYR     CZ 4699  10.304   0.908   3.877  0.2724 -0.2886  0.5181
  323TYR     OH 4700  10.355   0.805   3.795 -0.2478 -0.0412 -0.1229
  323TYR     HH 4701  10.376   0.731   3.853  1.4781  1.3452  1.1188
  323TYR    CD2 4702  10.184   0.978   4.071 -0.0676  0.1146  0.1463
  323TYR    HD2 4703  10.126   0.961   4.160 -1.1096  1.1521 -0.2988
  323TYR    CE2 4704  10.239   0.878   3.995  0.1351 -0.0467  0.5034
  323TYR    HE2 4705  10.233   0.779   4.038  2.5607  0.3657  1.9744
  323TYR      C 4706  10.008   1.347   3.927 -0.1307  0.5832 -0.0885
  323TYR      O 4707  10.052   1.347   3.812  0.1654  0.2463  0.0216
  324ASN      N 4708   9.875   1.348   3.945 -0.0964  0.2406  0.1797
  324ASN     HN 4709   9.831   1.347   4.035 -1.7412 -1.3704 -0.5598
  324ASN     CA 4710   9.777   1.366   3.843 -0.3081 -0.2685  0.2885
  324ASN     HA 4711   9.790   1.296   3.762  0.6210  2.7491 -2.3869
  324ASN     CB 4712   9.633   1.326   3.879 -0.4526 -0.4227 -0.4339
  324ASN    HB1 4713   9.601   1.393   3.962  1.4370  2.3558 -1.8222
  324ASN    HB2 4714   9.639   1.224   3.925 -2.3666 -0.4843 -0.2070
  324ASN     CG 4715   9.525   1.308   3.773 -0.3905 -0.2552 -0.5246
  324ASN    OD1 4716   9.480   1.406   3.713 -0.3104  0.2608  0.2347
  324ASN    ND2 4717   9.473   1.186   3.747  0.6167 -0.6635 -0.6569
  324ASN   HD21 4718   9.408   1.173   3.672 -1.5899  0.9030  0.8889
  324ASN   HD22 4719   9.493   1.109   3.808  1.7313  0.1449  0.0392
  324ASN      C 4720   9.785   1.498   3.774  0.5857 -0.4160  0.0998
  324ASN      O 4721   9.758   1.516   3.655  0.2098  0.5022  0.3120
  325ILE      N 4722   9.810   1.608   3.847 -0.8093 -0.1357  0.1957
  325ILE     HN 4723   9.834   1.592   3.943  1.9210 -2.3011 -0.7103
  325ILE     CA 4724   9.822   1.739   3.792 -0.2903 -0.3314 -0.1754
  325ILE     HA 4725   9.740   1.747   3.722 -1.5398 -1.9177  1.0367
  325ILE     CB 4726   9.803   1.846   3.896  0.0351 -0.2745 -0.1732
  325ILE     HB 4727   9.879   1.842   3.976  0.8178 -1.5135 -0.9508
  325ILE    CG2 4728   9.820   1.985   3.830  0.0561 -0.0695  0.2633
  325ILE   HG21 4729   9.928   2.002   3.810 -0.2086  2.5670  0.7382
  325ILE   HG22 4730   9.798   2.061   3.908 -0.5572 -0.9556  0.9813
  325ILE   HG23 4731   9.748   2.001   3.747 -0.6912 -0.8987  0.7271
  325ILE    CG1 4732   9.667   1.835   3.968  0.1659 -0.7111  0.0068
  325ILE   HG11 4733   9.636   1.729   3.979  1.8210 -1.0961  1.4978
  325ILE   HG12 4734   9.588   1.883   3.907  1.2492  1.1239 -0.0271
  325ILE     CD 4735   9.670   1.896   4.108 -0.3504 -0.3243 -0.1474
  325ILE    HD1 4736   9.694   2.004   4.111 -0.0224 -0.3432 -1.5288
  325ILE    HD2 4737   9.752   1.841   4.160 -1.7220 -0.1800  2.2973
  325ILE    HD3 4738   9.576   1.887   4.167 -0.6340  2.1928 -0.0929
  325ILE      C 4739   9.948   1.755   3.715 -0.1577 -0.0876  0.0908
  325ILE      O 4740   9.951   1.813   3.607 -0.2511 -0.4415 -0.1012
  326MET      N 4741  10.062   1.698   3.758  0.1909  0.2095 -0.4273
  326MET     HN 4742  10.056   1.639   3.838 -0.1339  0.5133 -0.2262
  326MET     CA 4743  10.193   1.699   3.700  0.4635  0.1563  0.1795
  326MET     HA 4744  10.228   1.801   3.690  2.5298 -0.4931  0.2702
  326MET     CB 4745  10.293   1.637   3.800  0.3850  0.1565  0.2583
  326MET    HB1 4746  10.385   1.592   3.757  0.5582 -0.7741  1.5474
  326MET    HB2 4747  10.242   1.556   3.856  0.3224  0.1197  0.1482
  326MET     CG 4748  10.333   1.741   3.905 -0.1658  0.4680  0.1656
  326MET    HG1 4749  10.395   1.684   3.978  0.0120 -0.4855 -0.6960
  326MET    HG2 4750  10.245   1.788   3.955 -0.8739 -0.8172  0.1934
  326MET     SD 4751  10.447   1.873   3.857  0.3416  0.0186  0.1226
  326MET     CE 4752  10.605   1.783   3.853  0.2745 -0.0719 -0.5844
  326MET    HE1 4753  10.681   1.825   3.921 -0.6774 -0.3658  0.7045
  326MET    HE2 4754  10.651   1.785   3.752  1.0984  3.3679 -0.2596
  326MET    HE3 4755  10.578   1.677   3.875 -1.2454  0.1605 -1.1786
  326MET      C 4756  10.217   1.627   3.572  0.2516 -0.2780  0.3816
  326MET      O 4757  10.293   1.668   3.485  0.3012  0.4118  0.7435
  327SER      N 4758  10.150   1.510   3.564 -0.4078  0.0979  0.3605
  327SER     HN 4759  10.087   1.483   3.637 -0.4526 -1.7545 -0.3180
  327SER     CA 4760  10.170   1.411   3.464  0.1624  0.2983  0.2723
  327SER     HA 4761  10.261   1.425   3.408 -0.1931  2.0097  0.0746
  327SER     CB 4762  10.200   1.276   3.531 -0.4935  0.2028  0.3810
  327SER    HB1 4763  10.120   1.239   3.599 -1.6465 -2.5389 -2.2477
  327SER    HB2 4764  10.291   1.285   3.594  1.4778 -0.4120 -2.1929
  327SER     OG 4765  10.236   1.179   3.433 -0.5086  0.2091  0.3693
  327SER    HG1 4766  10.326   1.188   3.401 -0.7587 -0.2592 -0.4986
  327SER      C 4767  10.043   1.400   3.387  0.1865  0.0977  0.2604
  327SER      O 4768   9.935   1.360   3.430  0.3820 -0.6877  0.0403
  328LYS      N 4769  10.061   1.425   3.256 -0.3249 -0.6012  0.0515
  328LYS     HN 4770  10.148   1.470   3.237 -1.9118  2.3262 -0.7827
  328LYS     CA 4771   9.971   1.393   3.150 -0.4298  0.0511 -0.0612
  328LYS     HA 4772   9.871   1.430   3.163 -1.2648 -2.1214  0.1155
  328LYS     CB 4773  10.033   1.438   3.017  0.2978 -0.2968  0.1545
  328LYS    HB1 4774   9.982   1.385   2.934  1.6356 -0.6378 -0.4896
  328LYS    HB2 4775  10.140   1.406   3.017 -0.1828 -2.0888 -1.5744
  328LYS     CG 4776  10.053   1.587   2.987 -0.1283 -0.1553  0.5686
  328LYS    HG1 4777  10.117   1.631   3.066  0.5219 -1.2720  0.6879
  328LYS    HG2 4778   9.958   1.644   2.983  0.0068  0.0698  0.5237
  328LYS     CD 4779  10.123   1.623   2.856 -1.0002  0.3930  0.2436
  328LYS    HD1 4780  10.216   1.561   2.854 -0.8341  0.6436 -1.0193
  328LYS    HD2 4781  10.171   1.723   2.851  0.1448 -0.1459  0.0568
  328LYS     CE 4782  10.045   1.599   2.727  0.1087  0.0714 -0.3787
  328LYS    HE1 4783   9.972   1.516   2.729  2.2154 -1.9214 -0.8227
  328LYS    HE2 4784  10.112   1.601   2.637 -2.9524  1.5160 -2.8156
  328LYS     NZ 4785   9.955   1.714   2.710 -0.0236  0.0572  0.2233
  328LYS    HZ1 4786   9.910   1.754   2.795 -1.0281  2.0910 -1.1555
  328LYS    HZ2 4787   9.870   1.688   2.655  0.4692 -1.3622  0.1051
  328LYS    HZ3 4788  10.015   1.789   2.671  0.0251  0.1833  0.5355
  328LYS      C 4789   9.951   1.245   3.143  0.0998 -0.0860  1.0647
  328LYS      O 4790   9.837   1.200   3.135  0.2646 -0.3975  0.3417
  329LYS      N 4791  10.064   1.173   3.152 -0.0231 -0.3634  0.4822
  329LYS     HN 4792  10.157   1.209   3.159 -0.4508  0.9397 -0.2692
  329LYS     CA 4793  10.071   1.031   3.144  0.1444 -0.3486  0.3592
  329LYS     HA 4794  10.038   0.994   3.048 -0.9750  0.2694  0.4934
  329LYS     CB 4795  10.217   0.984   3.144  0.2315 -0.0749  0.7762
  329LYS    HB1 4796  10.269   1.051   3.216 -0.3116  0.1317  0.9751
  329LYS    HB2 4797  10.257   0.990   3.041 -1.8930  0.3457 -0.0697
  329LYS     CG 4798  10.244   0.840   3.188 -0.2280 -0.3878  0.0448
  329LYS    HG1 4799  10.221   0.777   3.099 -0.0382 -2.1915  1.2146
  329LYS    HG2 4800  10.184   0.803   3.274 -0.6274  0.0724 -0.0354
  329LYS     CD 4801  10.389   0.810   3.228 -0.4685 -0.7625  0.6370
  329LYS    HD1 4802  10.395   0.704   3.262  0.1788 -1.5752 -1.8164
  329LYS    HD2 4803  10.426   0.882   3.305  0.2718  0.0913 -0.4904
  329LYS     CE 4804  10.486   0.824   3.111 -0.3856 -0.0423  0.7886
  329LYS    HE1 4805  10.471   0.926   3.069  0.1389  0.1681  1.1040
  329LYS    HE2 4806  10.466   0.748   3.033  1.9731  1.9574 -2.0128
  329LYS     NZ 4807  10.626   0.820   3.159 -0.0419 -0.2087 -0.2015
  329LYS    HZ1 4808  10.680   0.810   3.071 -1.2934  2.1143 -1.3394
  329LYS    HZ2 4809  10.646   0.741   3.223  1.9925  0.2410 -0.2083
  329LYS    HZ3 4810  10.647   0.912   3.204 -0.6943 -0.5318  0.8017
  329LYS      C 4811   9.994   0.954   3.246  0.1474 -0.0639  0.5748
  329LYS      O 4812   9.916   0.867   3.208  0.0232  0.1265  0.3906
  330TYR      N 4813  10.005   0.988   3.376  0.5133  0.0033  0.5255
  330TYR     HN 4814  10.073   1.059   3.391 -0.5247  1.1979 -0.1862
  330TYR     CA 4815   9.926   0.936   3.483  0.2462  0.3430  0.4946
  330TYR     HA 4816   9.917   0.831   3.461 -0.8721  0.4189  0.5666
  330TYR     CB 4817   9.992   0.946   3.622  0.8024 -0.0319  0.2611
  330TYR    HB1 4818  10.029   1.050   3.637 -0.4731  0.6278 -0.9677
  330TYR    HB2 4819  10.081   0.880   3.613 -0.2602 -1.3450 -1.0558
  330TYR     CG 4820   9.908   0.904   3.737 -0.0352 -0.0928 -0.3641
  330TYR    CD1 4821   9.859   0.776   3.742 -0.0402 -0.0712  0.1962
  330TYR    HD1 4822   9.880   0.706   3.663  4.1616 -0.2064  1.1839
  330TYR    CE1 4823   9.795   0.729   3.854 -0.3400 -0.1192  0.0060
  330TYR    HE1 4824   9.756   0.628   3.854  0.8397 -0.5903 -0.5660
  330TYR     CZ 4825   9.788   0.806   3.968  0.2214 -0.3534  0.2021
  330TYR     OH 4826   9.729   0.755   4.086 -0.1726 -0.7890 -0.1819
  330TYR     HH 4827   9.802   0.726   4.140  0.1386  0.9675  0.4025
  330TYR    CD2 4828   9.900   0.984   3.848  0.1065  0.1599 -0.5343
  330TYR    HD2 4829   9.955   1.077   3.859 -1.2877  0.8481  1.1522
  330TYR    CE2 4830   9.839   0.933   3.960  0.0199 -0.3292 -0.8035
  330TYR    HE2 4831   9.822   0.994   4.048 -0.0014 -2.1730  0.5383
  330TYR      C 4832   9.785   0.981   3.471  0.1305 -0.2475 -0.4079
  330TYR      O 4833   9.692   0.901   3.487 -0.3503  0.1943 -0.9582
  331ARG      N 4834   9.766   1.110   3.439 -0.2458 -0.3096 -0.4398
  331ARG     HN 4835   9.840   1.176   3.430 -0.4200  0.0406  0.5801
  331ARG     CA 4836   9.631   1.155   3.420 -0.3199 -0.2742  0.1448
  331ARG     HA 4837   9.580   1.138   3.514 -1.3393  3.0859  0.3117
  331ARG     CB 4838   9.634   1.308   3.403 -0.0288 -0.3574 -0.5790
  331ARG    HB1 4839   9.693   1.333   3.312  2.8374  1.7029  1.6621
  331ARG    HB2 4840   9.692   1.365   3.478 -1.3508  0.2062  0.0454
  331ARG     CG 4841   9.497   1.372   3.378  0.0977 -0.0408 -0.4603
  331ARG    HG1 4842   9.420   1.329   3.446  1.3422  1.2211  1.8880
  331ARG    HG2 4843   9.472   1.354   3.271 -0.9885  1.3829 -0.4685
  331ARG     CD 4844   9.495   1.525   3.386  0.0745 -0.0826  0.4446
  331ARG    HD1 4845   9.525   1.560   3.487 -0.4161  3.6890 -0.5590
  331ARG    HD2 4846   9.393   1.566   3.369 -0.2078 -0.5598  0.9375
  331ARG     NE 4847   9.583   1.576   3.277  0.1021 -0.2675  0.3799
  331ARG     HE 4848   9.545   1.595   3.187 -1.9791 -0.6464  1.1130
  331ARG     CZ 4849   9.715   1.610   3.282 -0.0696  0.4708 -0.0598
  331ARG    NH1 4850   9.776   1.643   3.400  0.1492  0.2632 -0.1167
  331ARG   HH11 4851   9.751   1.582   3.475 -2.7419  1.1917 -0.2364
  331ARG   HH12 4852   9.871   1.673   3.391  0.2548 -0.4153 -1.5115
  331ARG    NH2 4853   9.773   1.673   3.176 -0.0295  0.2911 -0.1430
  331ARG   HH21 4854   9.714   1.678   3.095 -2.0322  0.2573  1.2583
  331ARG   HH22 4855   9.863   1.714   3.188  1.0102 -1.8180 -0.2455
  331ARG      C 4856   9.538   1.092   3.322 -0.2007  0.1275 -0.2258
  331ARG      O 4857   9.425   1.049   3.341  0.0456 -0.3030  0.2692
  332VAL      N 4858   9.598   1.076   3.202 -0.1274 -0.1044 -0.1571
  332VAL     HN 4859   9.691   1.107   3.185 -0.4426 -0.2541 -2.4692
  332VAL     CA 4860   9.554   1.001   3.088 -0.3726 -0.1542 -0.0307
  332VAL     HA 4861   9.460   1.044   3.057  0.5025  2.9082  1.1896
  332VAL     CB 4862   9.639   1.011   2.966 -0.3059  0.7467  0.0872
  332VAL     HB 4863   9.740   0.977   2.997  1.7133  4.2037 -1.9933
  332VAL    CG1 4864   9.592   0.917   2.854  0.0735 -0.3657  0.8480
  332VAL   HG11 4865   9.487   0.951   2.837  0.5649  1.8986  1.9671
  332VAL   HG12 4866   9.602   0.808   2.872  1.9838 -0.6082 -1.2862
  332VAL   HG13 4867   9.648   0.935   2.760  0.1511 -0.0626  0.9527
  332VAL    CG2 4868   9.639   1.152   2.903  0.3440  0.7866  0.1616
  332VAL   HG21 4869   9.659   1.231   2.978 -0.9793 -0.1372  1.5576
  332VAL   HG22 4870   9.534   1.179   2.875  0.3328  1.9159  1.2410
  332VAL   HG23 4871   9.694   1.160   2.807  0.9835  0.6145  0.5074
  332VAL      C 4872   9.528   0.857   3.118 -0.2459 -0.0827  0.4443
  332VAL      O 4873   9.418   0.811   3.087 -0.1936  0.2303 -0.2205
  333ALA      N 4874   9.615   0.784   3.189 -0.1181  0.1970  0.5727
  333ALA     HN 4875   9.696   0.823   3.233 -0.5620  0.3868  1.2475
  333ALA     CA 4876   9.583   0.651   3.229 -0.1201 -0.2047 -0.7196
  333ALA     HA 4877   9.561   0.597   3.138  0.0974  1.6015 -1.8877
  333ALA     CB 4878   9.710   0.596   3.296  0.0591 -0.1707 -1.0320
  333ALA    HB1 4879   9.788   0.590   3.217  0.8850 -1.3657 -0.1471
  333ALA    HB2 4880   9.685   0.493   3.327  0.7495 -0.1563 -0.3824
  333ALA    HB3 4881   9.742   0.658   3.382  0.7141  0.3233 -1.6223
  333ALA      C 4882   9.462   0.636   3.316  0.1702  0.6926 -0.1491
  333ALA      O 4883   9.384   0.543   3.299  0.7075  0.2305 -0.0943
  334VAL      N 4884   9.441   0.726   3.414  0.1794  0.0231  0.4709
  334VAL     HN 4885   9.498   0.807   3.427  1.0086 -0.4327 -0.2173
  334VAL     CA 4886   9.324   0.732   3.496 -0.2418 -0.2873 -0.1018
  334VAL     HA 4887   9.294   0.635   3.532 -1.2546  0.9096  2.5187
  334VAL     CB 4888   9.346   0.814   3.620  0.3245 -0.0011 -0.3848
  334VAL     HB 4889   9.376   0.914   3.583  2.0481 -0.6573 -0.8738
  334VAL    CG1 4890   9.219   0.804   3.707  0.3272  0.6329 -0.3064
  334VAL   HG11 4891   9.134   0.858   3.659  0.6419  0.8330 -0.6472
  334VAL   HG12 4892   9.246   0.847   3.806  1.2634 -2.9370  1.1246
  334VAL   HG13 4893   9.188   0.699   3.726 -3.4434  1.2304 -2.0906
  334VAL    CG2 4894   9.460   0.741   3.693 -0.1050 -0.2973 -0.0054
  334VAL   HG21 4895   9.469   0.786   3.794  0.7135 -2.5201  0.9669
  334VAL   HG22 4896   9.565   0.750   3.660 -0.1337  2.5889  0.4229
  334VAL   HG23 4897   9.442   0.631   3.693  1.5502 -0.6705 -2.8597
  334VAL      C 4898   9.204   0.766   3.414 -0.2943  0.9259  0.4601
  334VAL      O 4899   9.100   0.707   3.442  0.1050 -0.3076 -0.5866
  335PHE      N 4900   9.214   0.850   3.310  0.5187  0.1984 -0.0589
  335PHE     HN 4901   9.304   0.884   3.282  1.3506 -1.1848  0.8431
  335PHE     CA 4902   9.105   0.880   3.223  0.2080 -0.1001  0.2271
  335PHE     HA 4903   9.022   0.892   3.291 -0.9030 -1.2396 -0.8770
  335PHE     CB 4904   9.134   1.002   3.134 -0.0778  0.0153  0.2929
  335PHE    HB1 4905   9.056   1.014   3.056 -0.4847 -0.4585  0.6223
  335PHE    HB2 4906   9.235   0.993   3.089  0.7184  1.3509  1.7116
  335PHE     CG 4907   9.134   1.137   3.198 -0.4347  0.0579  0.2041
  335PHE    CD1 4908   9.069   1.170   3.314 -0.0917  0.1163  0.3803
  335PHE    HD1 4909   9.010   1.091   3.359  0.9895 -0.4918  0.7464
  335PHE    CE1 4910   9.067   1.300   3.360  0.5344  0.1224  0.3981
  335PHE    HE1 4911   9.007   1.322   3.448  0.7843 -2.3800  1.2836
  335PHE     CZ 4912   9.151   1.396   3.311  0.3971 -0.0395 -0.1643
  335PHE     HZ 4913   9.142   1.498   3.346 -0.6720 -0.2096  0.0901
  335PHE    CD2 4914   9.206   1.240   3.142 -0.0006 -0.4411 -0.1672
  335PHE    HD2 4915   9.258   1.226   3.049 -0.9703 -0.3409 -0.7414
  335PHE    CE2 4916   9.221   1.365   3.197  0.1534 -0.4435 -0.2045
  335PHE    HE2 4917   9.267   1.441   3.135 -0.3529 -0.6703 -0.8668
  335PHE      C 4918   9.066   0.763   3.139  0.3607 -0.2660  0.3869
  335PHE      O 4919   8.951   0.737   3.106  0.3818  0.3450 -0.1941
  336ARG      N 4920   9.156   0.675   3.092  0.3405 -0.2303  0.2802
  336ARG     HN 4921   9.248   0.710   3.111 -0.2752  0.8216  1.5148
  336ARG     CA 4922   9.119   0.556   3.022 -0.4295  0.0144  0.2634
  336ARG     HA 4923   9.049   0.572   2.941  0.4304  0.0501 -0.4950
  336ARG     CB 4924   9.243   0.505   2.946 -0.9111 -0.4152 -0.2469
  336ARG    HB1 4925   9.232   0.406   2.898  0.9176 -0.4764 -0.6296
  336ARG    HB2 4926   9.331   0.495   3.014 -1.1172 -1.3308 -0.1078
  336ARG     CG 4927   9.285   0.605   2.838 -0.0202  0.3864  0.8119
  336ARG    HG1 4928   9.312   0.702   2.884  2.1391  0.2415 -0.0287
  336ARG    HG2 4929   9.196   0.622   2.774  1.5051  0.0086 -1.5334
  336ARG     CD 4930   9.404   0.567   2.749 -0.3511  0.6416  0.2612
  336ARG    HD1 4931   9.386   0.465   2.709 -1.1403  1.5569 -1.8887
  336ARG    HD2 4932   9.492   0.573   2.816  0.5160  2.9882 -0.9762
  336ARG     NE 4933   9.419   0.665   2.638  0.2447  0.5565  0.2648
  336ARG     HE 4934   9.337   0.719   2.618  0.9682  1.4766 -0.2959
  336ARG     CZ 4935   9.529   0.668   2.557 -0.2329  0.2106 -0.4067
  336ARG    NH1 4936   9.639   0.595   2.592 -0.0463  0.7772  0.2069
  336ARG   HH11 4937   9.638   0.524   2.663  1.0617 -1.9838 -2.3309
  336ARG   HH12 4938   9.720   0.610   2.535  0.1326  0.7183  0.4472
  336ARG    NH2 4939   9.523   0.757   2.453  0.3818  0.2526 -0.4072
  336ARG   HH21 4940   9.448   0.822   2.441  0.5071  0.6442  0.7586
  336ARG   HH22 4941   9.593   0.752   2.381  0.4395  0.1184 -0.3439
  336ARG      C 4942   9.061   0.450   3.109 -0.4790 -0.0534  0.1484
  336ARG      O 4943   8.964   0.381   3.080 -0.6228  0.2244 -0.0447
  337LEU      N 4944   9.122   0.428   3.227  0.0326 -0.1607 -0.1377
  337LEU     HN 4945   9.198   0.483   3.260 -0.2114  1.1663 -1.6302
  337LEU     CA 4946   9.090   0.318   3.312 -0.4039  0.1137  0.0550
  337LEU     HA 4947   9.115   0.224   3.264  1.8522  0.9041 -0.4752
  337LEU     CB 4948   9.174   0.320   3.441  0.1889  0.0338 -0.3223
  337LEU    HB1 4949   9.151   0.409   3.504  3.5932  1.5074 -0.9644
  337LEU    HB2 4950   9.281   0.335   3.419  0.2802 -0.2555 -0.0951
  337LEU     CG 4951   9.165   0.190   3.523  0.1364  0.0311 -0.3320
  337LEU     HG 4952   9.064   0.183   3.568  0.6249  0.2583  0.8358
  337LEU    CD1 4953   9.188   0.061   3.441 -0.3451 -0.1298 -0.2128
  337LEU   HD11 4954   9.290   0.064   3.397  0.4621  0.5649  1.6022
  337LEU   HD12 4955   9.107   0.039   3.367 -2.1677  0.9225  1.3590
  337LEU   HD13 4956   9.185  -0.030   3.506 -1.6226 -0.5954 -0.8791
  337LEU    CD2 4957   9.270   0.185   3.635  0.1894 -0.3601 -0.3964
  337LEU   HD21 4958   9.278   0.088   3.688  2.2977  0.2641  0.5302
  337LEU   HD22 4959   9.240   0.260   3.710 -2.3144 -0.9274 -0.7503
  337LEU   HD23 4960   9.377   0.200   3.607  1.1971 -1.5015  2.5169
  337LEU      C 4961   8.948   0.314   3.356 -0.5610 -0.2501 -0.4791
  337LEU      O 4962   8.891   0.206   3.365  0.2104 -0.6251 -0.0787
  338LEU      N 4963   8.887   0.430   3.390 -0.4218 -0.1288 -0.6376
  338LEU     HN 4964   8.932   0.516   3.368 -1.1781  0.0606 -1.4499
  338LEU     CA 4965   8.769   0.430   3.470  0.0746 -0.0424  0.1059
  338LEU     HA 4966   8.724   0.332   3.473 -0.6207  0.2172 -1.2449
  338LEU     CB 4967   8.797   0.480   3.613  0.3748  0.0225  0.0236
  338LEU    HB1 4968   8.701   0.504   3.662  0.2916  2.1163 -1.0495
  338LEU    HB2 4969   8.827   0.587   3.607 -2.8423  1.0787  0.9803
  338LEU     CG 4970   8.881   0.389   3.704 -0.1279  0.0502  0.5170
  338LEU     HG 4971   8.975   0.364   3.650 -1.1030 -2.3073 -0.1988
  338LEU    CD1 4972   8.919   0.472   3.828  0.0423 -0.0311  0.5211
  338LEU   HD11 4973   9.005   0.437   3.889 -0.1163  1.6382  1.7805
  338LEU   HD12 4974   8.821   0.489   3.878 -1.3164 -0.1282 -1.9359
  338LEU   HD13 4975   8.956   0.570   3.793 -0.1742 -0.3878 -0.7768
  338LEU    CD2 4976   8.808   0.257   3.731 -0.0485  0.0049  0.5072
  338LEU   HD21 4977   8.890   0.199   3.780 -0.1725 -0.7848 -0.1973
  338LEU   HD22 4978   8.785   0.199   3.640 -1.5189 -2.6621  2.4296
  338LEU   HD23 4979   8.718   0.274   3.794 -0.5446 -1.7331  0.3423
  338LEU      C 4980   8.665   0.524   3.421  0.1011 -0.3457 -0.5442
  338LEU      O 4981   8.687   0.634   3.370 -0.0471  0.1765  0.4914
  339GLY      N 4982   8.536   0.484   3.426 -0.3752  1.2189  0.7358
  339GLY     HN 4983   8.514   0.398   3.470  1.0824 -0.0889 -0.9476
  339GLY     CA 4984   8.427   0.554   3.366 -0.1384  1.0047  0.0453
  339GLY    HA1 4985   8.407   0.504   3.272  1.8844  1.1924 -0.5224
  339GLY    HA2 4986   8.448   0.659   3.366 -0.4841  1.1568  2.9118
  339GLY      C 4987   8.306   0.550   3.453  0.0328 -0.2996  0.2451
  339GLY      O 4988   8.306   0.475   3.551 -0.1633 -0.3101  0.2381
  340PHE      N 4989   8.208   0.639   3.432 -0.0054 -0.3609  0.1658
  340PHE     HN 4990   8.228   0.704   3.358  0.7600  3.1439  3.1503
  340PHE     CA 4991   8.099   0.675   3.516 -0.0681 -0.4162  0.1089
  340PHE     HA 4992   8.089   0.608   3.600  0.7096 -1.0233 -0.2780
  340PHE     CB 4993   8.111   0.821   3.563  0.3749 -0.3295 -0.2753
  340PHE    HB1 4994   8.028   0.868   3.620 -0.2505 -0.3563 -1.1569
  340PHE    HB2 4995   8.119   0.882   3.470 -0.1310 -0.3247 -0.3144
  340PHE     CG 4996   8.241   0.830   3.636  0.0287  0.1717  0.2933
  340PHE    CD1 4997   8.349   0.893   3.580  0.1371 -0.0026  0.3040
  340PHE    HD1 4998   8.348   0.921   3.475 -0.1111 -0.7828  0.0949
  340PHE    CE1 4999   8.469   0.907   3.645 -0.1389  0.7686  0.6712
  340PHE    HE1 5000   8.557   0.947   3.598  0.9116 -0.8009  1.1986
  340PHE     CZ 5001   8.475   0.865   3.776 -0.3689 -0.0754  0.4233
  340PHE     HZ 5002   8.574   0.867   3.821 -1.3342 -0.7723  2.7151
  340PHE    CD2 5003   8.245   0.802   3.771  0.0504 -0.5283  0.1531
  340PHE    HD2 5004   8.168   0.762   3.834  1.1498  0.2375  2.0658
  340PHE    CE2 5005   8.362   0.822   3.841 -0.3157  0.0596  0.6064
  340PHE    HE2 5006   8.356   0.806   3.948  1.8792  2.7475  1.2575
  340PHE      C 5007   7.971   0.650   3.443 -0.0169  0.2341 -0.2055
  340PHE      O 5008   7.971   0.663   3.321  0.2460  0.4145 -0.1882
  341GLU      N 5009   7.868   0.604   3.514 -0.3069  0.6537 -0.3485
  341GLU     HN 5010   7.881   0.558   3.602 -1.2642  1.3807  0.1944
  341GLU     CA 5011   7.740   0.585   3.453 -0.2997 -0.7218  0.0269
  341GLU     HA 5012   7.739   0.642   3.362 -3.3014 -0.3534  0.1692
  341GLU     CB 5013   7.703   0.441   3.412 -0.4234 -0.3368 -1.2496
  341GLU    HB1 5014   7.611   0.452   3.351 -0.6936 -2.2305 -1.2284
  341GLU    HB2 5015   7.676   0.371   3.493 -1.5463 -1.6956 -2.7315
  341GLU     CG 5016   7.806   0.363   3.329  0.5374  0.1438 -0.5276
  341GLU    HG1 5017   7.877   0.302   3.389  2.1524  2.0553 -0.3683
  341GLU    HG2 5018   7.860   0.439   3.268 -2.2403  1.0776 -1.9782
  341GLU     CD 5019   7.725   0.260   3.253  0.5528  0.0278 -0.3876
  341GLU    OE1 5020   7.656   0.298   3.155 -0.1878  0.5623  0.3270
  341GLU    OE2 5021   7.744   0.136   3.270  0.1543 -0.0453 -0.4476
  341GLU      C 5022   7.624   0.636   3.532 -0.1891 -0.3521 -0.0480
  341GLU      O 5023   7.627   0.619   3.654 -0.0150  0.3226  0.0456
  342PRO      N 5024   7.525   0.695   3.473  0.0580  0.1497  0.0342
  342PRO     CD 5025   7.503   0.725   3.333 -0.0830 -0.5327 -0.0935
  342PRO    HD1 5026   7.525   0.638   3.267  0.0451 -0.4889 -0.1099
  342PRO    HD2 5027   7.571   0.808   3.304 -1.8648  1.1677  0.3895
  342PRO     CA 5028   7.410   0.730   3.553  0.1557  0.1653  0.1680
  342PRO     HA 5029   7.436   0.790   3.639  1.6359  0.1799 -0.2582
  342PRO     CB 5030   7.319   0.810   3.461  0.0952 -0.2613 -0.1452
  342PRO    HB1 5031   7.339   0.918   3.476 -0.1968 -0.2604  0.2458
  342PRO    HB2 5032   7.208   0.798   3.467  0.1781 -1.2308 -0.3640
  342PRO     CG 5033   7.356   0.766   3.318  0.1231  0.1577 -0.2675
  342PRO    HG1 5034   7.292   0.680   3.290  0.8730  0.0498 -1.7089
  342PRO    HG2 5035   7.345   0.848   3.244  0.0417 -1.5703 -2.2561
  342PRO      C 5036   7.334   0.612   3.604  0.8509 -0.2172  0.3402
  342PRO      O 5037   7.310   0.509   3.542  0.4692 -0.0837  0.2651
  343PHE      N 5038   7.316   0.620   3.737  0.2219 -0.2145  0.2580
  343PHE     HN 5039   7.341   0.702   3.789 -1.6463  0.8604 -0.4330
  343PHE     CA 5040   7.272   0.515   3.823 -0.5114  0.1556  0.3446
  343PHE     HA 5041   7.358   0.451   3.836  1.4079  2.3271 -0.8174
  343PHE     CB 5042   7.235   0.574   3.960 -0.4725 -0.0490  0.4436
  343PHE    HB1 5043   7.148   0.522   4.006 -0.6169 -0.0054  0.2223
  343PHE    HB2 5044   7.191   0.676   3.951 -1.5573 -0.6112 -1.0448
  343PHE     CG 5045   7.354   0.580   4.050 -0.2495  0.4433  0.1211
  343PHE    CD1 5046   7.374   0.487   4.149 -0.3222  0.3205  0.0211
  343PHE    HD1 5047   7.296   0.414   4.165 -0.9086  0.5156 -1.7002
  343PHE    CE1 5048   7.470   0.506   4.246 -0.2056  0.1282 -0.0570
  343PHE    HE1 5049   7.481   0.430   4.321 -3.1927 -0.1443  0.2253
  343PHE     CZ 5050   7.561   0.609   4.237 -0.3926  0.3479  0.5598
  343PHE     HZ 5051   7.641   0.614   4.309 -0.4662 -1.3331  0.8072
  343PHE    CD2 5052   7.442   0.686   4.047  0.1473  0.1119 -0.0261
  343PHE    HD2 5053   7.436   0.768   3.978 -0.3565 -0.0793 -0.2148
  343PHE    CE2 5054   7.542   0.704   4.139  0.4767 -0.3394 -0.2913
  343PHE    HE2 5055   7.608   0.790   4.130  0.8645 -0.7084 -1.0890
  343PHE      C 5056   7.156   0.434   3.776  0.1800 -0.3344 -0.5513
  343PHE      O 5057   7.054   0.492   3.741  0.1010  0.0828  0.3491
  344SER      N 5058   7.171   0.300   3.778  0.2910 -0.3192 -0.2821
  344SER     HN 5059   7.257   0.255   3.802  0.3641 -0.5957 -1.0464
  344SER     CA 5060   7.061   0.212   3.755 -0.0817 -0.0095  0.2967
  344SER     HA 5061   6.988   0.244   3.682  0.2273 -0.7950 -0.3712
  344SER     CB 5062   7.103   0.071   3.713  0.1243 -0.0540  0.6466
  344SER    HB1 5063   7.179   0.065   3.633  0.7456  2.6399  0.9530
  344SER    HB2 5064   7.013   0.016   3.676  0.5704 -0.4717  0.1608
  344SER     OG 5065   7.168   0.001   3.818  0.3204 -0.5229  0.2176
  344SER    HG1 5066   7.254   0.042   3.834 -1.0051  2.0853  1.2771
  344SER      C 5067   6.979   0.200   3.879 -0.1650 -0.4034  0.2030
  344SER      O 5068   7.038   0.219   3.985  0.0592  0.3798 -0.0613
  345GLN      N 5069   6.849   0.169   3.868 -0.2627  0.1349 -0.2222
  345GLN     HN 5070   6.807   0.140   3.783 -1.9953  0.1187  0.5911
  345GLN     CA 5071   6.766   0.159   3.985 -0.3889  0.1666 -0.3088
  345GLN     HA 5072   6.787   0.247   4.043  3.0388 -1.1413  0.7188
  345GLN     CB 5073   6.621   0.153   3.933 -0.5739 -0.5589  0.2761
  345GLN    HB1 5074   6.558   0.167   4.023  0.8263 -0.1022  1.2307
  345GLN    HB2 5075   6.594   0.056   3.885 -1.5276  0.3479 -1.0867
  345GLN     CG 5076   6.591   0.261   3.830  0.3019  0.0007  0.5954
  345GLN    HG1 5077   6.480   0.257   3.826  0.0992  3.2435 -0.4912
  345GLN    HG2 5078   6.644   0.246   3.733  1.5499 -3.5974  1.6950
  345GLN     CD 5079   6.617   0.404   3.877  0.0152  0.2459  0.0194
  345GLN    OE1 5080   6.575   0.436   3.988 -0.4793 -0.0295 -0.0852
  345GLN    NE2 5081   6.701   0.483   3.804 -0.0200  0.1889 -0.0840
  345GLN   HE21 5082   6.741   0.564   3.847  2.0837 -0.5517 -0.5306
  345GLN   HE22 5083   6.726   0.458   3.711 -1.2135 -0.1614 -0.3265
  345GLN      C 5084   6.794   0.041   4.072 -1.1916  0.0645 -0.1816
  345GLN      O 5085   6.822  -0.070   4.026  0.0754  0.3306 -0.0847
  346ARG      N 5086   6.789   0.055   4.205 -0.2520 -0.0561 -0.1273
  346ARG     HN 5087   6.768   0.140   4.253 -0.8704 -1.6509  2.6580
  346ARG     CA 5088   6.802  -0.050   4.301 -0.2067  0.2157  0.1657
  346ARG     HA 5089   6.801  -0.145   4.249 -2.9855 -1.2958  2.6290
  346ARG     CB 5090   6.931  -0.041   4.384  0.0826  0.6699 -0.3294
  346ARG    HB1 5091   6.936  -0.121   4.462  0.0241  1.2087  0.2365
  346ARG    HB2 5092   6.940   0.050   4.447 -1.3752 -1.1791  2.8048
  346ARG     CG 5093   7.059  -0.055   4.301  0.2166  0.2407 -0.0527
  346ARG    HG1 5094   7.151  -0.024   4.356 -0.1538  5.0031 -1.6669
  346ARG    HG2 5095   7.051   0.032   4.233 -3.3811  0.3950  0.3502
  346ARG     CD 5096   7.074  -0.181   4.216  0.0633  0.3794 -0.2823
  346ARG    HD1 5097   6.982  -0.211   4.161  0.0344  1.1398 -0.6599
  346ARG    HD2 5098   7.096  -0.258   4.293 -2.0456  1.0357  1.0547
  346ARG     NE 5099   7.190  -0.165   4.123  0.0652  0.2945 -0.2947
  346ARG     HE 5100   7.233  -0.076   4.110 -0.8566  1.1372  1.8363
  346ARG     CZ 5101   7.244  -0.279   4.071  0.3241 -0.0173  0.6352
  346ARG    NH1 5102   7.192  -0.404   4.094  0.2955 -0.0275  0.5148
  346ARG   HH11 5103   7.109  -0.415   4.147 -0.0666 -1.9345 -0.3422
  346ARG   HH12 5104   7.221  -0.479   4.033  0.7200  1.9497 -1.9054
  346ARG    NH2 5105   7.359  -0.256   4.002 -0.0408 -0.1317 -0.0172
  346ARG   HH21 5106   7.387  -0.162   3.983 -1.4353  0.5672  1.2155
  346ARG   HH22 5107   7.406  -0.331   3.955  1.6790 -1.4070  3.4140
  346ARG      C 5108   6.681  -0.049   4.388  0.0224 -0.0510  0.4906
  346ARG      O 5109   6.645   0.058   4.437 -0.2753  0.1049 -0.0621
  347LYS      N 5110   6.615  -0.165   4.409  0.1361 -0.3434 -0.7029
  347LYS     HN 5111   6.640  -0.246   4.358  2.9021 -0.3621  0.4705
  347LYS     CA 5112   6.507  -0.176   4.502  0.4956  0.0315 -0.2364
  347LYS     HA 5113   6.481  -0.075   4.530  0.1581 -0.2749  0.6026
  347LYS     CB 5114   6.385  -0.242   4.437  0.0080  0.0285  0.6656
  347LYS    HB1 5115   6.294  -0.263   4.498 -1.3550 -1.0007 -1.5828
  347LYS    HB2 5116   6.412  -0.347   4.412 -0.5974 -0.3920  1.6869
  347LYS     CG 5117   6.316  -0.175   4.318  0.3019 -0.5166  0.1805
  347LYS    HG1 5118   6.397  -0.162   4.243 -0.9730 -2.2222 -1.5612
  347LYS    HG2 5119   6.275  -0.076   4.348 -0.7301 -0.4205 -1.4387
  347LYS     CD 5120   6.216  -0.273   4.258  0.2664 -0.4249  0.0879
  347LYS    HD1 5121   6.152  -0.321   4.335  0.0146 -4.0345 -2.1607
  347LYS    HD2 5122   6.278  -0.356   4.219  4.0849  1.1289  2.3286
  347LYS     CE 5123   6.127  -0.221   4.145  0.4451  0.5635  0.3885
  347LYS    HE1 5124   6.065  -0.136   4.178 -0.1752 -0.1446  1.0678
  347LYS    HE2 5125   6.061  -0.296   4.096 -0.5020 -1.5779  4.4892
  347LYS     NZ 5126   6.209  -0.163   4.036 -0.3072  0.0093 -0.4876
  347LYS    HZ1 5127   6.264  -0.234   3.983  0.4030  0.8462 -0.9075
  347LYS    HZ2 5128   6.276  -0.094   4.074 -0.3329 -1.1734  1.8797
  347LYS    HZ3 5129   6.140  -0.118   3.972 -0.9559 -0.8915 -0.4447
  347LYS      C 5130   6.540  -0.243   4.635 -0.1692  0.1774  0.0073
  347LYS    OT1 5131   6.634  -0.320   4.653  0.2584  0.7859  0.4012
  347LYS    OT2 5132   6.449  -0.207   4.725 -0.0615  0.2175  0.0994
  347LYS     CT 5133   6.461  -0.254   4.860 -0.2376  0.2470  0.1262
  347LYS    HT1 5134   6.359  -0.261   4.903 -1.0708 -0.1038 -1.7692
  347LYS    HT2 5135   6.518  -0.184   4.924 -0.8754  1.4483 -0.5789
  347LYS    HT3 5136   6.508  -0.354   4.865 -0.5569 -0.2999 -3.9331
  348CHL1    C3 5137   1.752   3.915   6.810  0.0156 -0.0772  0.2993
  348CHL1    H3 5138   1.819   3.847   6.753 -0.8529  0.5445 -1.5464
  348CHL1    O3 5139   1.750   3.863   6.942 -0.1788  0.8961  0.6890
  348CHL1   H3' 5140   1.687   3.924   6.979 -1.8216 -0.8572  0.9181
  348CHL1    C4 5141   1.802   4.061   6.804 -0.5914  0.1389  0.3928
  348CHL1   H4A 5142   1.738   4.127   6.866 -0.7740 -0.2461  0.6222
  348CHL1   H4B 5143   1.907   4.067   6.840  0.3372  0.7101 -2.1993
  348CHL1    C5 5144   1.786   4.114   6.665  0.2925 -1.2604 -0.2656
  348CHL1    C6 5145   1.892   4.153   6.592  0.0975 -0.0040  0.0981
  348CHL1    H6 5146   1.994   4.148   6.632  1.0792  0.7202 -2.1608
  348CHL1    C7 5147   1.872   4.211   6.455 -0.3037  0.2705  0.2714
  348CHL1   H7A 5148   1.939   4.299   6.447  0.5453 -0.5021 -1.7302
  348CHL1   H7B 5149   1.905   4.130   6.386  1.4887  0.7593  0.5145
  348CHL1    C8 5150   1.726   4.246   6.424 -0.2879  0.3621  0.2992
  348CHL1    H8 5151   1.705   4.339   6.480 -2.2141  0.8372 -1.0793
  348CHL1   C14 5152   1.704   4.284   6.280 -0.1293  0.9779  0.4383
  348CHL1   H14 5153   1.733   4.195   6.221 -1.6159 -0.2726  1.5353
  348CHL1   C15 5154   1.801   4.392   6.229 -0.0506  0.6356 -0.1436
  348CHL1  H15A 5155   1.802   4.482   6.294  1.4742 -0.6674  1.7323
  348CHL1  H15B 5156   1.902   4.347   6.215  1.0327  3.1012 -0.8410
  348CHL1   C16 5157   1.742   4.418   6.090 -0.1633  0.5017 -0.1199
  348CHL1  H16A 5158   1.726   4.526   6.069  0.3018  0.2746 -1.7073
  348CHL1  H16B 5159   1.797   4.368   6.008 -2.3974 -0.8997 -0.8740
  348CHL1   C17 5160   1.602   4.353   6.089 -0.0044  0.1633 -0.4457
  348CHL1   H17 5161   1.624   4.255   6.041 -0.1232  0.7443 -1.7308
  348CHL1   C13 5162   1.567   4.319   6.231 -0.0667 -0.0821 -0.5195
  348CHL1   C18 5163   1.511   4.449   6.292 -0.1044 -0.3731  0.0776
  348CHL1  H18A 5164   1.539   4.452   6.399  1.9840 -0.3852 -0.4139
  348CHL1  H18B 5165   1.558   4.537   6.243  0.4287  0.5819  2.2017
  348CHL1  H18C 5166   1.404   4.467   6.270  0.2269  2.2410  0.2795
  348CHL1   C12 5167   1.482   4.193   6.259 -0.1204  0.0813  0.0742
  348CHL1  H12A 5168   1.378   4.227   6.238  0.5487  1.6369 -0.9147
  348CHL1  H12B 5169   1.513   4.114   6.188  0.6024  0.4484 -0.0359
  348CHL1   C11 5170   1.487   4.159   6.408 -0.2674  0.2422  0.1167
  348CHL1  H11A 5171   1.431   4.234   6.467 -0.3613  0.5961 -0.4150
  348CHL1  H11B 5172   1.427   4.067   6.422 -0.2234  0.0004 -1.1508
  348CHL1    C9 5173   1.630   4.136   6.459 -0.2166  0.1862 -0.0477
  348CHL1    H9 5174   1.672   4.043   6.414 -0.6789 -0.0914  0.0833
  348CHL1   C10 5175   1.649   4.103   6.605  0.1290 -0.0118 -0.1353
  348CHL1   C19 5176   1.559   4.198   6.686  0.5304 -0.1619  0.4947
  348CHL1  H19A 5177   1.595   4.303   6.684 -2.6869  1.0907  1.1821
  348CHL1  H19B 5178   1.450   4.193   6.661  0.5400 -1.1365  0.6053
  348CHL1  H19C 5179   1.557   4.174   6.794 -3.2373 -0.9754  0.3919
  348CHL1    C1 5180   1.595   3.960   6.618  0.0482  0.0383  0.0758
  348CHL1   H1A 5181   1.489   3.949   6.588  0.0873  1.5192 -0.7096
  348CHL1   H1B 5182   1.658   3.897   6.551 -0.7565 -0.2736 -0.4066
  348CHL1    C2 5183   1.606   3.909   6.762 -0.0309  0.7073  0.3224
  348CHL1   H2A 5184   1.572   3.803   6.756  3.2422 -0.4732  0.2714
  348CHL1   H2B 5185   1.538   3.965   6.830 -1.4272 -1.2631  0.6269
  348CHL1   C20 5186   1.505   4.427   6.003 -0.1599  0.3645 -0.0996
  348CHL1   H20 5187   1.491   4.533   6.032 -1.6327  0.0723  0.3526
  348CHL1   C21 5188   1.365   4.363   6.009 -0.3970  0.8372 -0.5071
  348CHL1  H21A 5189   1.381   4.256   5.983 -1.6024 -0.0709  2.1366
  348CHL1  H21B 5190   1.289   4.404   5.939  0.8754 -1.0031 -3.0914
  348CHL1  H21C 5191   1.333   4.371   6.115  2.6254 -0.6027  0.6292
  348CHL1   C22 5192   1.543   4.420   5.854 -0.0299  0.4330 -0.0694
  348CHL1  H22A 5193   1.653   4.437   5.849  0.3171 -1.3042  0.7036
  348CHL1  H22B 5194   1.516   4.315   5.827 -3.9884  1.0182  1.0465
  348CHL1   C23 5195   1.478   4.519   5.757 -0.0955  0.4073 -0.0518
  348CHL1  H23A 5196   1.371   4.490   5.755  0.5884 -2.8679  2.0514
  348CHL1  H23B 5197   1.491   4.628   5.772 -1.3401  0.4708  0.6916
  348CHL1   C24 5198   1.530   4.510   5.613 -0.1954  0.5037 -0.0940
  348CHL1  H24A 5199   1.621   4.573   5.604  1.1806 -1.2777  0.7194
  348CHL1  H24B 5200   1.562   4.405   5.599 -1.0358  0.1550  0.4776
  348CHL1   C25 5201   1.427   4.537   5.503  0.1894  0.2522 -0.5183
  348CHL1   H25 5202   1.361   4.447   5.501  1.5733 -0.8706  1.5220
  348CHL1   C26 5203   1.333   4.656   5.532 -0.2799 -0.2400  0.0168
  348CHL1  H26A 5204   1.292   4.706   5.442  1.4108  0.0043 -0.6680
  348CHL1  H26B 5205   1.246   4.622   5.592 -0.6642 -0.2025 -0.5085
  348CHL1  H26C 5206   1.381   4.732   5.598 -0.3997 -1.1580  1.1922
  348CHL1   C27 5207   1.498   4.546   5.367  1.4395 -0.2707  0.0929
  348CHL1  H27A 5208   1.577   4.469   5.352  1.4219 -0.3505  0.4016
  348CHL1  H27B 5209   1.431   4.530   5.281  1.4523  1.6723 -0.3347
  348CHL1  H27C 5210   1.544   4.647   5.362  2.0741 -0.5003  1.0068
  349CHL1    C3 5211   4.751   7.695   6.273 -0.2194  0.4012  0.1165
  349CHL1    H3 5212   4.700   7.606   6.232  0.1840  0.3088 -0.1953
  349CHL1    O3 5213   4.744   7.693   6.415  0.2169 -0.4712  0.1348
  349CHL1   H3' 5214   4.661   7.648   6.436  0.1982 -0.3128  0.4041
  349CHL1    C4 5215   4.902   7.696   6.240 -0.1598 -0.2100  0.3561
  349CHL1   H4A 5216   4.945   7.769   6.312 -1.0793 -2.0436  2.9519
  349CHL1   H4B 5217   4.934   7.594   6.271 -0.7896 -0.3125  0.6935
  349CHL1    C5 5218   4.932   7.722   6.096  0.3275  0.0161  0.4958
  349CHL1    C6 5219   4.998   7.632   6.023  0.5051  0.3678  0.2193
  349CHL1    H6 5220   5.048   7.546   6.070  3.4963  0.5390 -2.2557
  349CHL1    C7 5221   5.024   7.660   5.877  0.4913  0.6743  0.2769
  349CHL1   H7A 5222   5.129   7.637   5.850  1.3961  3.4733  1.0609
  349CHL1   H7B 5223   4.958   7.586   5.828  0.6376 -0.2908  1.4952
  349CHL1    C8 5224   4.994   7.802   5.825 -0.0350  0.5313  0.1819
  349CHL1    H8 5225   5.078   7.865   5.861  1.5684 -0.8363 -0.9631
  349CHL1   C14 5226   4.986   7.801   5.675  0.3917  0.1040  0.1557
  349CHL1   H14 5227   4.894   7.747   5.645 -1.0414  2.4097  0.1183
  349CHL1   C15 5228   5.106   7.745   5.598  0.0549 -0.2439 -0.1181
  349CHL1  H15A 5229   5.196   7.791   5.644  0.3767 -1.1526  0.1870
  349CHL1  H15B 5230   5.124   7.635   5.594  1.0470 -0.0676 -2.7518
  349CHL1   C16 5231   5.084   7.796   5.455 -0.1999  0.3505  0.1296
  349CHL1  H16A 5232   5.176   7.831   5.403  0.5504 -2.0639 -0.3476
  349CHL1  H16B 5233   5.052   7.705   5.400  1.0255  0.9283 -1.6033
  349CHL1   C17 5234   4.965   7.892   5.465  0.0756  0.7001  0.0633
  349CHL1   H17 5235   4.867   7.843   5.449 -1.6580  3.1185  2.3019
  349CHL1   C13 5236   4.957   7.933   5.609  0.3972  0.1478  0.2408
  349CHL1   C18 5237   5.068   8.037   5.633  0.4635  0.1221  0.0460
  349CHL1  H18A 5238   5.085   8.047   5.742 -1.8661  2.1906  0.3111
  349CHL1  H18B 5239   5.164   8.014   5.582 -0.1834 -1.0928 -0.6579
  349CHL1  H18C 5240   5.033   8.130   5.583 -1.0326 -1.2493 -1.6245
  349CHL1   C12 5241   4.825   7.979   5.674  0.4298 -0.3229  0.6450
  349CHL1  H12A 5242   4.803   8.081   5.636  0.6654  0.3130  2.1352
  349CHL1  H12B 5243   4.748   7.906   5.641  0.7247 -0.5787  0.5180
  349CHL1   C11 5244   4.826   7.987   5.827  0.5454  0.0889  0.6241
  349CHL1  H11A 5245   4.888   8.075   5.855 -0.5901  1.0998  0.0344
  349CHL1  H11B 5246   4.726   8.019   5.862 -0.5930  0.2168 -2.4300
  349CHL1    C9 5247   4.869   7.852   5.889 -0.3257 -0.3371  0.3104
  349CHL1    H9 5248   4.798   7.775   5.852  0.4400 -0.7674 -0.2925
  349CHL1   C10 5249   4.861   7.842   6.038  0.1250 -0.1733  0.3453
  349CHL1   C19 5250   4.928   7.968   6.097  0.3557  0.0823 -0.4539
  349CHL1  H19A 5251   4.860   8.055   6.083 -0.9240 -0.3253  2.5595
  349CHL1  H19B 5252   4.955   7.958   6.204  1.0613 -1.0227 -0.7149
  349CHL1  H19C 5253   5.019   7.974   6.034 -0.9961  0.0128 -2.5336
  349CHL1    C1 5254   4.712   7.845   6.077 -0.2389 -0.4012 -0.9874
  349CHL1   H1A 5255   4.677   7.948   6.056  1.5980 -0.1874 -3.4738
  349CHL1   H1B 5256   4.648   7.772   6.022 -1.4025  1.0956 -1.6837
  349CHL1    C2 5257   4.684   7.824   6.226 -0.2198  0.0283 -0.9239
  349CHL1   H2A 5258   4.573   7.819   6.236 -0.7530  2.7137 -3.7376
  349CHL1   H2B 5259   4.723   7.912   6.282  0.6144 -1.0282  0.1765
  349CHL1   C20 5260   4.967   7.984   5.347 -0.3155  0.1240 -0.3972
  349CHL1   H20 5261   5.064   8.038   5.349  0.4341 -1.1997 -0.4694
  349CHL1   C21 5262   4.857   8.092   5.351 -0.2850  0.1232  0.8542
  349CHL1  H21A 5263   4.768   8.047   5.398 -0.6612 -0.5284 -0.4238
  349CHL1  H21B 5264   4.832   8.129   5.249  3.1753  1.7816  0.4713
  349CHL1  H21C 5265   4.897   8.178   5.408  1.3100  0.2363 -0.3582
  349CHL1   C22 5266   4.974   7.912   5.211  0.7164 -0.0061 -0.2837
  349CHL1  H22A 5267   5.056   7.837   5.203  0.6540  0.0634 -1.8584
  349CHL1  H22B 5268   4.879   7.856   5.196 -0.7760  2.0021  1.0546
  349CHL1   C23 5269   5.001   8.009   5.096  0.1484  0.1934 -0.2535
  349CHL1  H23A 5270   4.916   8.079   5.086  0.5840  0.8071  0.3199
  349CHL1  H23B 5271   5.095   8.063   5.117 -1.0940  1.6923  1.7119
  349CHL1   C24 5272   5.010   7.932   4.964 -0.0781 -0.1060 -0.0963
  349CHL1  H24A 5273   5.092   7.857   4.962  1.3417  1.3993 -0.7216
  349CHL1  H24B 5274   4.914   7.879   4.945 -0.6684  0.6092  0.7651
  349CHL1   C25 5275   5.026   8.019   4.838 -0.1747  0.2739  0.1512
  349CHL1   H25 5276   4.949   8.099   4.837  0.5476  1.0010 -1.5046
  349CHL1   C26 5277   5.159   8.095   4.840  0.0244 -0.0616 -0.2337
  349CHL1  H26A 5278   5.173   8.132   4.944  0.6760 -0.5977 -0.1246
  349CHL1  H26B 5279   5.238   8.030   4.795 -0.6746 -3.2145  2.6653
  349CHL1  H26C 5280   5.151   8.188   4.780 -1.8267  0.3156  0.5420
  349CHL1   C27 5281   5.014   7.934   4.710 -0.4881 -0.0799  0.4117
  349CHL1  H27A 5282   5.094   7.859   4.694  1.4912  2.1821 -1.2408
  349CHL1  H27B 5283   4.921   7.873   4.703 -0.7395  0.4574 -2.3245
  349CHL1  H27C 5284   5.022   7.996   4.618 -0.2229  1.0341  1.1646
  350CHL1    C3 5285   4.421   2.343   6.626  0.2743  0.2888 -0.4072
  350CHL1    H3 5286   4.348   2.407   6.571 -0.8267 -0.8768 -0.3533
  350CHL1    O3 5287   4.485   2.387   6.744 -0.3241 -0.5105  0.2293
  350CHL1   H3' 5288   4.558   2.325   6.754  3.0609  3.0249 -0.0808
  350CHL1    C4 5289   4.333   2.223   6.666 -0.1482  0.6499 -0.2526
  350CHL1   H4A 5290   4.372   2.145   6.734 -0.3725 -0.0824 -0.9590
  350CHL1   H4B 5291   4.253   2.277   6.722  1.3774  0.6626  2.0493
  350CHL1    C5 5292   4.278   2.147   6.549  0.0418  0.3730 -0.1599
  350CHL1    C6 5293   4.146   2.140   6.527  0.1071  0.5167 -0.5971
  350CHL1    H6 5294   4.083   2.173   6.611  0.8762  1.4764 -0.3741
  350CHL1    C7 5295   4.091   2.061   6.412  0.2496 -1.0532  0.3986
  350CHL1   H7A 5296   4.008   1.992   6.440  0.3635 -2.2205 -1.9562
  350CHL1   H7B 5297   4.040   2.129   6.341 -1.1797 -0.6935  1.7041
  350CHL1    C8 5298   4.193   1.977   6.333  0.4625 -0.2135 -0.2255
  350CHL1    H8 5299   4.205   1.888   6.399  1.5786  0.2391  0.2058
  350CHL1   C14 5300   4.142   1.949   6.195 -0.2528  0.3017 -0.0709
  350CHL1   H14 5301   4.136   2.051   6.150  2.6039  0.5763 -0.0284
  350CHL1   C15 5302   3.999   1.893   6.182  0.0632 -0.4567 -0.3294
  350CHL1  H15A 5303   3.969   1.813   6.252  1.5951 -0.8577 -0.1029
  350CHL1  H15B 5304   3.922   1.973   6.192  0.6603  0.0663  0.1982
  350CHL1   C16 5305   3.994   1.845   6.037 -0.0649 -0.5342 -0.2993
  350CHL1  H16A 5306   3.965   1.738   6.035 -0.3344 -0.4514 -0.9412
  350CHL1  H16B 5307   3.924   1.907   5.978  1.6951  1.1279 -0.7472
  350CHL1   C17 5308   4.138   1.858   5.985  0.1956 -0.2326  0.4850
  350CHL1   H17 5309   4.145   1.960   5.941  1.3988 -0.3386  0.4025
  350CHL1   C13 5310   4.228   1.865   6.105  0.2262  0.2469  0.4352
  350CHL1   C18 5311   4.245   1.728   6.172 -0.3342 -0.0018  0.0761
  350CHL1  H18A 5312   4.317   1.661   6.120 -2.0317 -2.6672  0.9327
  350CHL1  H18B 5313   4.276   1.736   6.279  0.7025 -1.1934 -0.1106
  350CHL1  H18C 5314   4.151   1.668   6.169  0.0091 -0.4817 -1.7457
  350CHL1   C12 5315   4.367   1.930   6.095  0.1013  0.4786  0.1802
  350CHL1  H12A 5316   4.446   1.873   6.042  0.1539  0.5997  0.1296
  350CHL1  H12B 5317   4.359   2.020   6.031  1.0211  0.6490  0.2968
  350CHL1   C11 5318   4.424   1.979   6.229  0.5332 -0.6571  0.4261
  350CHL1  H11A 5319   4.456   1.890   6.287 -0.1711 -1.0021  0.2925
  350CHL1  H11B 5320   4.517   2.037   6.207  1.1833 -2.3054 -1.4614
  350CHL1    C9 5321   4.324   2.049   6.322  0.4540 -0.1649 -0.0257
  350CHL1    H9 5322   4.308   2.144   6.265 -0.0761 -0.2202  0.0272
  350CHL1   C10 5323   4.382   2.100   6.450  0.0873 -0.2297  0.1650
  350CHL1   C19 5324   4.462   1.989   6.519  0.7906  0.4552  0.4680
  350CHL1  H19A 5325   4.496   2.031   6.616 -0.6469 -1.3553  1.8107
  350CHL1  H19B 5326   4.405   1.895   6.536  0.9181  0.4000  0.6032
  350CHL1  H19C 5327   4.555   1.969   6.461 -0.0220 -1.5651 -0.2276
  350CHL1    C1 5328   4.478   2.214   6.411 -0.2815 -0.0798 -0.3129
  350CHL1   H1A 5329   4.565   2.163   6.364 -0.1127  0.3328 -0.4457
  350CHL1   H1B 5330   4.427   2.292   6.351 -2.2174 -0.9062  0.1777
  350CHL1    C2 5331   4.530   2.297   6.528  0.0365  0.1210 -0.5947
  350CHL1   H2A 5332   4.581   2.388   6.492 -4.0324  2.2648 -1.5065
  350CHL1   H2B 5333   4.610   2.249   6.590  0.0550  2.1498  1.0486
  350CHL1   C20 5334   4.167   1.759   5.876  0.1706 -0.0394  0.3025
  350CHL1   H20 5335   4.200   1.664   5.923  0.7891 -0.9476 -1.8632
  350CHL1   C21 5336   4.288   1.800   5.791  0.1605 -0.2389  0.1918
  350CHL1  H21A 5337   4.380   1.815   5.851  0.5766 -0.9146 -0.2620
  350CHL1  H21B 5338   4.262   1.899   5.746 -1.6255 -0.5405  0.5021
  350CHL1  H21C 5339   4.299   1.724   5.711 -1.0730 -0.8803  0.6155
  350CHL1   C22 5340   4.059   1.728   5.772  0.5659  0.2722 -0.2046
  350CHL1  H22A 5341   4.094   1.649   5.701 -2.4261 -0.3369 -1.1330
  350CHL1  H22B 5342   3.986   1.672   5.833  0.7490  0.5269  0.2496
  350CHL1   C23 5343   3.979   1.840   5.704 -0.1232  0.1879  0.4623
  350CHL1  H23A 5344   3.972   1.918   5.783  1.0008  0.4611  0.3087
  350CHL1  H23B 5345   4.051   1.883   5.632 -2.4064 -1.0545 -2.7899
  350CHL1   C24 5346   3.847   1.794   5.643  0.1175 -0.3847  0.3651
  350CHL1  H24A 5347   3.853   1.738   5.547 -1.8558  0.1166 -0.1111
  350CHL1  H24B 5348   3.792   1.728   5.714  0.9351 -0.5377  0.8731
  350CHL1   C25 5349   3.748   1.905   5.603  0.3304 -0.2739  0.1451
  350CHL1   H25 5350   3.653   1.859   5.570 -0.5112  0.0398  2.0222
  350CHL1   C26 5351   3.706   1.994   5.721 -0.2714 -0.2550 -0.0794
  350CHL1  H26A 5352   3.667   1.937   5.808 -2.3937  0.9174 -0.2110
  350CHL1  H26B 5353   3.795   2.053   5.751 -0.1758  1.1041 -2.7282
  350CHL1  H26C 5354   3.621   2.062   5.701 -0.8704 -0.3737  1.8289
  350CHL1   C27 5355   3.801   1.997   5.491 -0.0758  0.3794  0.4845
  350CHL1  H27A 5356   3.892   2.047   5.531 -0.0016 -0.7112  1.7787
  350CHL1  H27B 5357   3.843   1.938   5.407 -1.0609 -0.5132  0.5897
  350CHL1  H27C 5358   3.717   2.063   5.460 -1.5763 -0.7038  1.9993
  351CHL1    C3 5359   6.610   2.449   6.514  0.2754 -0.5601  0.2493
  351CHL1    H3 5360   6.705   2.426   6.460  1.3214  3.6120 -0.0034
  351CHL1    O3 5361   6.627   2.437   6.654 -0.2713 -0.0510  0.3602
  351CHL1   H3' 5362   6.577   2.510   6.693 -0.4873 -0.8308  1.6236
  351CHL1    C4 5363   6.589   2.600   6.498  0.8920 -0.4954  0.0084
  351CHL1   H4A 5364   6.507   2.640   6.562 -0.2747  0.6108 -2.0560
  351CHL1   H4B 5365   6.682   2.641   6.542  1.0041  0.8564 -1.3877
  351CHL1    C5 5366   6.573   2.644   6.355  0.3107 -0.0093  0.2178
  351CHL1    C6 5367   6.663   2.726   6.301  0.2665 -0.0118  0.1383
  351CHL1    H6 5368   6.741   2.759   6.372  0.1363 -2.7249  1.6714
  351CHL1    C7 5369   6.650   2.782   6.162  0.2661  0.2873  0.2557
  351CHL1   H7A 5370   6.661   2.892   6.155 -1.2722  0.4681  0.4314
  351CHL1   H7B 5371   6.734   2.735   6.107 -0.3140 -0.9220  0.3680
  351CHL1    C8 5372   6.518   2.734   6.100  0.2146  0.1946  0.4336
  351CHL1    H8 5373   6.438   2.805   6.130  0.4546  0.8738 -0.4648
  351CHL1   C14 5374   6.527   2.738   5.950 -0.1525  0.0708  0.4076
  351CHL1   H14 5375   6.599   2.657   5.924  1.3515  2.0210 -1.9409
  351CHL1   C15 5376   6.589   2.868   5.894  0.5662 -0.2653  0.4132
  351CHL1  H15A 5377   6.555   2.956   5.952  1.2038 -0.8638  1.7473
  351CHL1  H15B 5378   6.700   2.869   5.892  0.5857  0.4240  1.2680
  351CHL1   C16 5379   6.552   2.852   5.747  0.1421  0.2463  0.4623
  351CHL1  H16A 5380   6.497   2.943   5.714  1.4463  0.5432 -1.0261
  351CHL1  H16B 5381   6.634   2.848   5.671  0.0235  1.8521  0.2111
  351CHL1   C17 5382   6.456   2.733   5.734 -0.0078  0.4480 -0.3655
  351CHL1   H17 5383   6.519   2.647   5.703  0.3040  0.5097  0.0887
  351CHL1   C13 5384   6.405   2.701   5.871  0.1737  0.4617 -0.2946
  351CHL1   C18 5385   6.285   2.793   5.900 -0.3067 -0.1881 -0.1971
  351CHL1  H18A 5386   6.264   2.806   6.009 -2.5885  0.2837 -0.6375
  351CHL1  H18B 5387   6.308   2.897   5.869  0.0747  0.4679  2.0585
  351CHL1  H18C 5388   6.191   2.774   5.844  0.4110 -0.9465 -1.1661
  351CHL1   C12 5389   6.359   2.558   5.903 -0.2841  0.5928 -0.3515
  351CHL1  H12A 5390   6.253   2.556   5.871 -0.2535 -0.0659 -0.4294
  351CHL1  H12B 5391   6.416   2.476   5.855  1.7330  1.5050  0.3860
  351CHL1   C11 5392   6.348   2.549   6.056  0.1517  0.7291 -0.3110
  351CHL1  H11A 5393   6.256   2.602   6.089 -0.8723 -0.6309 -0.8694
  351CHL1  H11B 5394   6.335   2.440   6.071  1.1119  0.2193 -2.7216
  351CHL1    C9 5395   6.471   2.596   6.135 -0.2061  0.3490  0.4798
  351CHL1    H9 5396   6.556   2.534   6.099  0.8624  1.4976  0.9308
  351CHL1   C10 5397   6.460   2.574   6.283  0.2959 -0.2124  0.4344
  351CHL1   C19 5398   6.325   2.627   6.334  0.3459  0.1496  0.1983
  351CHL1  H19A 5399   6.245   2.557   6.301 -0.0446 -0.4194  2.2177
  351CHL1  H19B 5400   6.319   2.629   6.445  0.3733  2.7379  0.2107
  351CHL1  H19C 5401   6.300   2.730   6.302 -0.1784 -0.2927 -0.8497
  351CHL1    C1 5402   6.458   2.423   6.311 -0.5673 -0.2930 -0.0238
  351CHL1   H1A 5403   6.359   2.380   6.288 -0.2043 -0.7399 -0.7576
  351CHL1   H1B 5404   6.531   2.380   6.240 -1.0964 -0.1417 -0.6622
  351CHL1    C2 5405   6.489   2.376   6.454  0.0700  0.0245 -0.0531
  351CHL1   H2A 5406   6.497   2.265   6.450 -1.0671 -0.1351  1.3508
  351CHL1   H2B 5407   6.401   2.412   6.510  0.1164  0.4998 -0.2794
  351CHL1   C20 5408   6.361   2.753   5.619  0.0505 -0.0320 -0.4996
  351CHL1   H20 5409   6.293   2.840   5.636  0.8286  0.2159  1.7387
  351CHL1   C21 5410   6.265   2.633   5.608 -0.2405  0.1654 -0.1553
  351CHL1  H21A 5411   6.327   2.547   5.639 -0.2580  0.6061  1.1782
  351CHL1  H21B 5412   6.224   2.605   5.508  1.5031 -2.8533 -0.1438
  351CHL1  H21C 5413   6.181   2.648   5.679  1.0230  2.0962  1.0306
  351CHL1   C22 5414   6.421   2.780   5.480  0.0372 -0.5580 -0.6081
  351CHL1  H22A 5415   6.341   2.800   5.405 -2.3429 -0.4292  1.7966
  351CHL1  H22B 5416   6.485   2.870   5.491 -0.9742 -0.0908  2.2790
  351CHL1   C23 5417   6.517   2.672   5.430  0.7783 -0.1500 -0.0877
  351CHL1  H23A 5418   6.595   2.646   5.504  0.4309 -0.8254  0.0545
  351CHL1  H23B 5419   6.463   2.576   5.412  0.3297  0.3067 -1.2603
  351CHL1   C24 5420   6.581   2.704   5.296  0.3712 -0.2257 -0.3033
  351CHL1  H24A 5421   6.502   2.727   5.221 -0.6230 -3.5759 -0.4285
  351CHL1  H24B 5422   6.641   2.798   5.303 -0.3551  0.1222  2.1395
  351CHL1   C25 5423   6.678   2.598   5.240  0.4102 -0.2465 -0.1945
  351CHL1   H25 5424   6.755   2.574   5.317 -0.9265 -0.4136  1.1443
  351CHL1   C26 5425   6.605   2.470   5.194 -0.3488 -0.0627  0.4628
  351CHL1  H26A 5426   6.678   2.395   5.157  0.8954  0.6486  1.3634
  351CHL1  H26B 5427   6.545   2.416   5.270 -0.3684  0.0705  0.5428
  351CHL1  H26C 5428   6.544   2.504   5.108 -1.9592 -0.8569  1.2498
  351CHL1   C27 5429   6.750   2.649   5.115 -0.1153  0.2198 -0.3112
  351CHL1  H27A 5430   6.834   2.587   5.077 -0.7143 -0.3477 -0.7226
  351CHL1  H27B 5431   6.680   2.673   5.032  0.3989  2.1738 -0.2228
  351CHL1  H27C 5432   6.800   2.746   5.137  0.7387 -0.0221 -1.1245
  352CHL1    C3 5433   2.940   6.934   6.663 -0.1991  0.0271  0.3820
  352CHL1    H3 5434   2.851   6.874   6.690  0.3014  0.2881  2.8615
  352CHL1    O3 5435   3.005   6.997   6.773  0.4598 -0.4682  0.2813
  352CHL1   H3' 5436   3.058   7.067   6.735 -0.1461 -0.3820 -0.4389
  352CHL1    C4 5437   3.046   6.842   6.599 -0.1859  0.2535  0.0764
  352CHL1   H4A 5438   3.126   6.908   6.559  0.8657 -1.2076 -0.2836
  352CHL1   H4B 5439   3.092   6.771   6.670 -1.5769 -1.1346 -0.3457
  352CHL1    C5 5440   2.985   6.778   6.477 -0.1779  0.2710  0.0642
  352CHL1    C6 5441   2.994   6.645   6.463 -0.5830  0.2220  0.2381
  352CHL1    H6 5442   3.050   6.585   6.537  1.6344  1.1123 -0.6233
  352CHL1    C7 5443   2.948   6.574   6.338  0.4165  0.3586 -0.2180
  352CHL1   H7A 5444   3.029   6.507   6.302  2.1238  2.9836 -1.5994
  352CHL1   H7B 5445   2.874   6.495   6.364  1.9871 -1.1341 -0.0130
  352CHL1    C8 5446   2.909   6.666   6.222 -0.5382  0.4328  0.1559
  352CHL1    H8 5447   3.006   6.677   6.168 -0.0469 -0.4711  0.8215
  352CHL1   C14 5448   2.821   6.582   6.134  0.0151  0.2918 -0.2691
  352CHL1   H14 5449   2.738   6.550   6.201  1.6117 -1.7902  0.8190
  352CHL1   C15 5450   2.865   6.450   6.069 -0.0737  0.0042  0.2514
  352CHL1  H15A 5451   2.967   6.452   6.027  0.2636 -0.3640  1.0311
  352CHL1  H15B 5452   2.859   6.370   6.147 -0.5121  0.4219  0.6506
  352CHL1   C16 5453   2.763   6.432   5.956 -0.0365  0.2757  0.1747
  352CHL1  H16A 5454   2.828   6.423   5.866  0.1772  1.6631  0.1715
  352CHL1  H16B 5455   2.703   6.339   5.966  2.2440 -1.4963 -1.4292
  352CHL1   C17 5456   2.677   6.559   5.947 -0.3031  0.1046  0.2991
  352CHL1   H17 5457   2.591   6.542   6.014 -0.2997 -0.3204  0.1969
  352CHL1   C13 5458   2.768   6.656   6.015  0.0696  0.2128 -0.3431
  352CHL1   C18 5459   2.878   6.700   5.916 -0.1257  0.3420 -0.5023
  352CHL1  H18A 5460   2.928   6.615   5.864 -1.8497  0.1021 -1.8810
  352CHL1  H18B 5461   2.835   6.770   5.841  0.9307  1.2154 -0.3113
  352CHL1  H18C 5462   2.952   6.760   5.973  0.1282 -0.0678 -0.3973
  352CHL1   C12 5463   2.691   6.780   6.064  0.0373  0.1824 -0.3164
  352CHL1  H12A 5464   2.666   6.844   5.976 -2.6480  0.1968  0.3692
  352CHL1  H12B 5465   2.599   6.751   6.118 -0.6371  0.3312 -1.3631
  352CHL1   C11 5466   2.774   6.869   6.157  0.4093  0.2545 -0.7151
  352CHL1  H11A 5467   2.859   6.899   6.092  0.6106 -0.4378 -0.7857
  352CHL1  H11B 5468   2.710   6.952   6.193 -0.4595 -0.3783 -0.7589
  352CHL1    C9 5469   2.835   6.786   6.272 -0.0220  0.8430 -0.0568
  352CHL1    H9 5470   2.743   6.739   6.313 -0.0427 -0.7259 -1.7961
  352CHL1   C10 5471   2.913   6.861   6.375  0.0938  0.5295  0.0834
  352CHL1   C19 5472   3.027   6.933   6.301  0.1916  0.1827 -0.1040
  352CHL1  H19A 5473   3.095   6.977   6.376 -2.4311 -0.1400  2.6563
  352CHL1  H19B 5474   3.070   6.865   6.225 -0.6619 -0.1822 -0.2779
  352CHL1  H19C 5475   2.989   7.018   6.240 -0.3403  0.0601  0.0539
  352CHL1    C1 5476   2.835   6.979   6.435  0.0234  0.6378 -0.2194
  352CHL1   H1A 5477   2.814   7.060   6.362 -1.5541  1.1559  0.7541
  352CHL1   H1B 5478   2.738   6.931   6.459  1.5125 -2.1209  0.6456
  352CHL1    C2 5479   2.901   7.041   6.559 -0.4605 -0.0581  0.3919
  352CHL1   H2A 5480   2.827   7.111   6.603 -1.2697 -1.0379  0.6306
  352CHL1   H2B 5481   2.997   7.092   6.537 -1.2307  0.6554 -1.5147
  352CHL1   C20 5482   2.619   6.585   5.811  0.0853  0.1048  0.1332
  352CHL1   H20 5483   2.598   6.694   5.800 -0.5580 -0.2112 -2.9745
  352CHL1   C21 5484   2.479   6.523   5.816  0.3953 -0.5951  0.2786
  352CHL1  H21A 5485   2.482   6.412   5.816 -0.9947 -0.9366 -4.9547
  352CHL1  H21B 5486   2.427   6.556   5.723  1.6062  0.6527  0.0237
  352CHL1  H21C 5487   2.419   6.560   5.902 -2.9016 -0.3115 -1.9445
  352CHL1   C22 5488   2.689   6.551   5.678 -0.0473 -0.2396  0.1502
  352CHL1  H22A 5489   2.790   6.596   5.684 -0.5605  0.7577  1.9304
  352CHL1  H22B 5490   2.705   6.441   5.673 -0.9733 -0.3559 -0.4996
  352CHL1   C23 5491   2.622   6.612   5.555 -0.5063 -0.4504  0.2938
  352CHL1  H23A 5492   2.696   6.591   5.474 -0.4503 -0.7085  0.4124
  352CHL1  H23B 5493   2.532   6.555   5.523 -1.6863  0.9273  1.0524
  352CHL1   C24 5494   2.593   6.763   5.555 -0.4937 -0.4476  0.2742
  352CHL1  H24A 5495   2.510   6.785   5.626 -0.3864  0.1931  0.2074
  352CHL1  H24B 5496   2.690   6.809   5.581 -0.1135  0.7215 -2.8143
  352CHL1   C25 5497   2.538   6.830   5.428 -0.2794 -0.4299  0.1915
  352CHL1   H25 5498   2.439   6.793   5.394 -1.3416  0.9920  1.5970
  352CHL1   C26 5499   2.518   6.979   5.460  0.3688 -0.0260 -1.2131
  352CHL1  H26A 5500   2.438   6.980   5.537 -0.0260  0.6846 -1.6220
  352CHL1  H26B 5501   2.608   7.034   5.496  0.2926  0.2214 -1.3940
  352CHL1  H26C 5502   2.477   7.038   5.375  0.7791  3.4007  0.7926
  352CHL1   C27 5503   2.637   6.806   5.313 -0.4790  0.3894 -0.1596
  352CHL1  H27A 5504   2.736   6.853   5.334 -1.1756  1.6392  0.4241
  352CHL1  H27B 5505   2.656   6.696   5.314  2.3166  0.6153  5.0479
  352CHL1  H27C 5506   2.593   6.832   5.214  1.5845  2.2647 -0.6737
  353CHL1    C3 5507   6.417   1.846   6.637 -0.3361  0.1885 -0.0388
  353CHL1    H3 5508   6.501   1.776   6.656 -0.1806 -0.2086 -2.0054
  353CHL1    O3 5509   6.364   1.868   6.767 -0.1863 -0.0067  0.0567
  353CHL1   H3' 5510   6.368   1.778   6.800 -1.0255  0.5459  1.7973
  353CHL1    C4 5511   6.482   1.978   6.592  0.0179 -0.0201 -0.1394
  353CHL1   H4A 5512   6.418   2.067   6.610 -1.5723 -1.2211  0.3564
  353CHL1   H4B 5513   6.571   1.989   6.658 -0.2398 -1.0467  0.4135
  353CHL1    C5 5514   6.526   1.967   6.449 -0.0890  0.1372 -0.1841
  353CHL1    C6 5515   6.653   2.000   6.421 -0.0269  0.1189  0.0678
  353CHL1    H6 5516   6.711   2.029   6.509  0.4753 -1.6953  0.3655
  353CHL1    C7 5517   6.713   2.007   6.283 -0.6296  1.0561 -0.1524
  353CHL1   H7A 5518   6.765   2.104   6.265  0.1254  0.4015 -1.6264
  353CHL1   H7B 5519   6.798   1.937   6.279  0.5625  2.2879  1.9501
  353CHL1    C8 5520   6.605   1.981   6.176 -0.4155  0.0461 -0.1295
  353CHL1    H8 5521   6.557   2.077   6.149 -0.0546  0.4533  0.6527
  353CHL1   C14 5522   6.675   1.925   6.056 -0.0634  0.1081  0.0446
  353CHL1   H14 5523   6.733   1.834   6.080 -1.8765 -1.4393 -1.0850
  353CHL1   C15 5524   6.784   2.015   5.995 -0.0591 -0.2034 -0.4178
  353CHL1  H15A 5525   6.751   2.121   5.998  0.2676 -0.0914 -0.7714
  353CHL1  H15B 5526   6.876   2.004   6.056 -0.6369 -2.4959  0.1315
  353CHL1   C16 5527   6.806   1.963   5.853 -0.3610  0.0339 -0.5538
  353CHL1  H16A 5528   6.803   2.043   5.776  1.5678  0.0713 -0.6316
  353CHL1  H16B 5529   6.907   1.918   5.845 -0.6438 -1.8879  3.7359
  353CHL1   C17 5530   6.695   1.858   5.834 -0.3439 -0.0448 -0.2274
  353CHL1   H17 5531   6.743   1.762   5.864 -0.0204 -0.9382 -3.2017
  353CHL1   C13 5532   6.591   1.892   5.936 -0.0488 -0.0497  0.0781
  353CHL1   C18 5533   6.516   2.010   5.873  0.1449  0.2100  0.3335
  353CHL1  H18A 5534   6.579   2.088   5.824 -0.1216  0.1786 -0.0671
  353CHL1  H18B 5535   6.443   1.971   5.799 -1.3795 -0.3302  2.0472
  353CHL1  H18C 5536   6.451   2.055   5.952  1.2207  1.0466  0.7633
  353CHL1   C12 5537   6.495   1.783   5.987  0.1320 -0.2444  0.0082
  353CHL1  H12A 5538   6.421   1.757   5.909  0.5547 -0.5795 -0.2826
  353CHL1  H12B 5539   6.554   1.693   6.013  0.7341  1.0588  3.8865
  353CHL1   C11 5540   6.413   1.835   6.106  0.4470 -0.0645  0.1483
  353CHL1  H11A 5541   6.346   1.915   6.069 -1.0880 -1.8500 -1.1693
  353CHL1  H11B 5542   6.344   1.752   6.136  1.0591 -0.0891  1.5731
  353CHL1    C9 5543   6.503   1.881   6.222 -0.4187  0.3984  0.6474
  353CHL1    H9 5544   6.571   1.794   6.238 -0.4361  0.2198 -0.2211
  353CHL1   C10 5545   6.430   1.907   6.351 -0.8765  0.4555  0.3792
  353CHL1   C19 5546   6.317   2.009   6.327  0.2240  1.6457  0.1376
  353CHL1  H19A 5547   6.239   1.963   6.263  0.6016  2.2374 -0.7548
  353CHL1  H19B 5548   6.276   2.043   6.424  0.9209 -0.8030  1.3880
  353CHL1  H19C 5549   6.361   2.102   6.286  0.3051  2.5886  2.2184
  353CHL1    C1 5550   6.375   1.772   6.400  0.0198  0.0611  0.3353
  353CHL1   H1A 5551   6.300   1.733   6.328  1.4412  0.8362 -1.6683
  353CHL1   H1B 5552   6.453   1.695   6.383 -0.0953  0.2729 -1.3003
  353CHL1    C2 5553   6.316   1.781   6.541 -0.5318  0.2985  0.0932
  353CHL1   H2A 5554   6.272   1.684   6.573 -3.2708  1.7508  1.1465
  353CHL1   H2B 5555   6.231   1.853   6.547 -0.0523  0.8313  0.5740
  353CHL1   C20 5556   6.659   1.835   5.690 -0.5701  0.3992 -0.2409
  353CHL1   H20 5557   6.622   1.931   5.648  1.6354  1.3584 -0.1452
  353CHL1   C21 5558   6.550   1.729   5.667 -0.4800  0.1714  0.3649
  353CHL1  H21A 5559   6.542   1.702   5.560 -0.0748  1.5881 -0.0456
  353CHL1  H21B 5560   6.451   1.765   5.702 -1.3523 -1.8001  0.0154
  353CHL1  H21C 5561   6.566   1.632   5.719 -0.0589 -1.0697 -1.9414
  353CHL1   C22 5562   6.778   1.810   5.595 -0.5365  0.3353 -0.1821
  353CHL1  H22A 5563   6.743   1.783   5.493  1.5913  1.1454 -1.1822
  353CHL1  H22B 5564   6.852   1.893   5.593  0.3208 -0.2979  2.3147
  353CHL1   C23 5565   6.870   1.699   5.645 -0.4009  0.3919 -0.3029
  353CHL1  H23A 5566   6.906   1.718   5.749 -3.5984 -2.5441  1.5794
  353CHL1  H23B 5567   6.802   1.611   5.650 -0.1474  0.2297  0.5346
  353CHL1   C24 5568   6.995   1.683   5.559 -0.5265  0.7055 -0.5444
  353CHL1  H24A 5569   7.055   1.776   5.556 -1.4836  1.4278  1.2674
  353CHL1  H24B 5570   7.059   1.609   5.611 -3.8022 -1.4416  0.7520
  353CHL1   C25 5571   6.974   1.635   5.414  0.3278  0.0230 -0.4525
  353CHL1   H25 5572   6.913   1.721   5.378 -1.6836 -0.3986  1.6865
  353CHL1   C26 5573   7.106   1.632   5.336  0.3660  0.1270 -0.3917
  353CHL1  H26A 5574   7.143   1.737   5.328  0.0292  0.1830 -1.4313
  353CHL1  H26B 5575   7.173   1.569   5.398 -1.1333 -0.8357  0.2969
  353CHL1  H26C 5576   7.094   1.577   5.240 -1.2127 -4.9638  2.3862
  353CHL1   C27 5577   6.893   1.506   5.392  0.2767  0.1307 -0.9074
  353CHL1  H27A 5578   6.797   1.511   5.447  0.2008  1.8974 -1.1314
  353CHL1  H27B 5579   6.863   1.511   5.285  0.4742  1.0298 -0.9277
  353CHL1  H27C 5580   6.944   1.411   5.417  0.0294 -0.0298 -1.0149
  354CHL1    C3 5581   5.223   5.495   6.207 -0.2536  0.1191  0.0063
  354CHL1    H3 5582   5.315   5.547   6.172 -0.1747 -0.8655 -1.3245
  354CHL1    O3 5583   5.237   5.464   6.345 -0.2795 -0.4305 -0.1119
  354CHL1   H3' 5584   5.153   5.423   6.367 -1.5222  1.3272 -1.3094
  354CHL1    C4 5585   5.105   5.591   6.184  0.2111  0.7406  0.1840
  354CHL1   H4A 5586   5.019   5.529   6.218  1.3004 -0.9854 -0.0717
  354CHL1   H4B 5587   5.108   5.671   6.261 -3.5281  0.0606  1.2460
  354CHL1    C5 5588   5.102   5.630   6.039  0.2094 -0.0457 -0.0314
  354CHL1    C6 5589   5.110   5.759   6.003 -0.0661 -0.0540 -0.1247
  354CHL1    H6 5590   5.120   5.843   6.074 -0.9089 -0.1114  0.0744
  354CHL1    C7 5591   5.097   5.799   5.859  0.1749 -0.4267 -0.2505
  354CHL1   H7A 5592   5.019   5.874   5.836 -0.3281 -1.1918 -1.0720
  354CHL1   H7B 5593   5.200   5.832   5.833  0.4207 -1.3197 -0.4550
  354CHL1    C8 5594   5.073   5.684   5.760  0.0850 -0.3636 -0.3010
  354CHL1    H8 5595   4.965   5.661   5.757  0.6771 -3.4900 -1.3151
  354CHL1   C14 5596   5.119   5.726   5.623  0.1719  0.8061  0.0745
  354CHL1   H14 5597   5.229   5.741   5.629  0.2461  0.4656 -0.3831
  354CHL1   C15 5598   5.074   5.861   5.566 -0.8559  0.2069 -0.5701
  354CHL1  H15A 5599   4.967   5.881   5.589 -0.8110  0.4066 -0.5351
  354CHL1  H15B 5600   5.138   5.944   5.602 -1.4146  0.2028  0.4759
  354CHL1   C16 5601   5.089   5.836   5.416 -0.1793  0.4363 -0.5445
  354CHL1  H16A 5602   4.994   5.870   5.369 -1.0621  0.0288  0.8830
  354CHL1  H16B 5603   5.174   5.898   5.382  0.2890 -0.1495 -0.4578
  354CHL1   C17 5604   5.134   5.691   5.392 -0.3277  0.3032 -0.0203
  354CHL1   H17 5605   5.245   5.680   5.395 -0.5466 -2.5177  0.5519
  354CHL1   C13 5606   5.091   5.622   5.518  0.2055  0.5611  0.3078
  354CHL1   C18 5607   4.941   5.589   5.508  0.4109 -0.2554 -0.1206
  354CHL1  H18A 5608   4.883   5.679   5.481  1.7739  1.6283  2.7358
  354CHL1  H18B 5609   4.934   5.514   5.426  0.6711 -0.0041 -0.3729
  354CHL1  H18C 5610   4.893   5.547   5.600 -2.1715 -0.3049 -1.3979
  354CHL1   C12 5611   5.180   5.504   5.559 -0.2752 -0.0396 -0.3466
  354CHL1  H12A 5612   5.171   5.415   5.493  0.0476 -0.1980 -0.1806
  354CHL1  H12B 5613   5.284   5.544   5.555 -0.5823  1.2133  2.0229
  354CHL1   C11 5614   5.142   5.453   5.698  0.2415  0.4717 -0.0071
  354CHL1  H11A 5615   5.044   5.399   5.693  1.1850 -1.3032 -0.2294
  354CHL1  H11B 5616   5.222   5.379   5.721  1.5762  1.3389 -1.6722
  354CHL1    C9 5617   5.142   5.560   5.808  0.3047  0.0340  0.4217
  354CHL1    H9 5618   5.247   5.593   5.819  0.4232  0.7753 -2.3622
  354CHL1   C10 5619   5.098   5.513   5.944 -0.0946 -0.2303  0.2057
  354CHL1   C19 5620   4.953   5.463   5.944  0.0504 -0.6614 -0.3949
  354CHL1  H19A 5621   4.874   5.534   5.914 -2.3661 -2.1771  1.8909
  354CHL1  H19B 5622   4.938   5.366   5.892 -0.9088  0.0979 -1.5816
  354CHL1  H19C 5623   4.931   5.436   6.050  1.9089 -0.1192  0.1713
  354CHL1    C1 5624   5.200   5.404   5.981 -0.3021 -0.3581  0.3965
  354CHL1   H1A 5625   5.173   5.316   5.918  2.2350 -0.4394 -0.6628
  354CHL1   H1B 5626   5.302   5.425   5.944 -0.3562 -1.5987 -0.5394
  354CHL1    C2 5627   5.194   5.366   6.129 -1.0992  0.0200  0.4702
  354CHL1   H2A 5628   5.274   5.293   6.157  1.7342  2.5902 -0.3361
  354CHL1   H2B 5629   5.096   5.317   6.148 -0.9274 -1.6061 -2.3794
  354CHL1   C20 5630   5.094   5.637   5.258 -0.1975 -0.2584  0.1648
  354CHL1   H20 5631   4.984   5.653   5.257 -0.0430  0.8193 -0.1370
  354CHL1   C21 5632   5.139   5.491   5.241  0.5324 -0.0094 -0.0693
  354CHL1  H21A 5633   5.249   5.485   5.252  0.4487  1.5149  2.1971
  354CHL1  H21B 5634   5.103   5.458   5.141  0.0512 -1.3279  0.5109
  354CHL1  H21C 5635   5.088   5.422   5.312 -1.2621 -0.1408 -1.4267
  354CHL1   C22 5636   5.160   5.714   5.143  0.0032 -0.7475 -0.0491
  354CHL1  H22A 5637   5.139   5.821   5.160  0.3395 -0.5922 -0.5894
  354CHL1  H22B 5638   5.271   5.701   5.144  0.1465  0.1243  2.5012
  354CHL1   C23 5639   5.116   5.672   5.002 -0.0580 -0.1639 -0.2039
  354CHL1  H23A 5640   5.148   5.568   4.982  0.9373 -0.0256  0.5686
  354CHL1  H23B 5641   5.006   5.676   4.989 -0.1063 -0.8540 -0.0275
  354CHL1   C24 5642   5.174   5.759   4.890 -0.6019  0.3775 -0.0700
  354CHL1  H24A 5643   5.141   5.864   4.904 -2.2244 -0.0133 -0.7623
  354CHL1  H24B 5644   5.284   5.750   4.903 -0.8897 -0.1184  2.5862
  354CHL1   C25 5645   5.147   5.705   4.749  0.1961  0.1680 -0.1480
  354CHL1   H25 5646   5.199   5.608   4.738 -0.6935 -0.1122 -2.7535
  354CHL1   C26 5647   4.997   5.687   4.720  0.2455 -0.8507  0.2032
  354CHL1  H26A 5648   4.947   5.786   4.718  0.3199 -0.8282 -0.9673
  354CHL1  H26B 5649   4.991   5.640   4.620  2.5952 -0.7750 -0.0132
  354CHL1  H26C 5650   4.952   5.627   4.803  1.7178 -0.0735  1.6145
  354CHL1   C27 5651   5.210   5.799   4.645  0.5171  0.3262  0.1902
  354CHL1  H27A 5652   5.139   5.884   4.635 -0.4532 -0.3839  0.9277
  354CHL1  H27B 5653   5.313   5.825   4.679  1.4632  0.1983 -2.3267
  354CHL1  H27C 5654   5.224   5.762   4.541  0.2139  3.4823 -1.0920
  355CHL1    C3 5655   4.058   4.635   6.329  0.3194 -0.4286 -0.3465
  355CHL1    H3 5656   4.036   4.743   6.311  0.1651 -0.6615 -1.7100
  355CHL1    O3 5657   4.052   4.610   6.468 -0.3777  0.7615 -0.1455
  355CHL1   H3' 5658   4.109   4.535   6.485  0.1480  1.3182  0.6020
  355CHL1    C4 5659   3.956   4.547   6.255 -0.3738  0.3592 -0.3470
  355CHL1   H4A 5660   3.958   4.443   6.295 -1.8462 -0.1484 -1.4845
  355CHL1   H4B 5661   3.858   4.588   6.288 -0.0169  4.7112 -3.8101
  355CHL1    C5 5662   3.954   4.558   6.105  0.2698  0.0681 -0.3799
  355CHL1    C6 5663   3.841   4.583   6.037  0.2032 -0.6884 -0.5566
  355CHL1    H6 5664   3.745   4.593   6.089  1.1959  2.5135  0.9230
  355CHL1    C7 5665   3.839   4.591   5.887 -0.0773 -0.6121 -0.5498
  355CHL1   H7A 5666   3.746   4.542   5.854 -0.5774  2.0085 -3.6035
  355CHL1   H7B 5667   3.835   4.697   5.854  1.7164 -0.6671 -1.0606
  355CHL1    C8 5668   3.965   4.534   5.818  0.3175 -0.4688  0.0456
  355CHL1    H8 5669   3.956   4.424   5.826  1.4390 -0.6171 -0.5930
  355CHL1   C14 5670   3.967   4.580   5.676 -0.3602 -0.0941  0.1520
  355CHL1   H14 5671   3.974   4.691   5.676  0.3078 -0.1323  0.9122
  355CHL1   C15 5672   3.843   4.548   5.591  0.0916 -0.4705 -0.3744
  355CHL1  H15A 5673   3.793   4.450   5.606  0.2736 -0.6928 -1.1660
  355CHL1  H15B 5674   3.759   4.617   5.616  1.1329  0.4736  0.6108
  355CHL1   C16 5675   3.897   4.572   5.450  0.1095  0.5091 -0.2130
  355CHL1  H16A 5676   3.865   4.480   5.396 -0.8669 -0.1876  1.4721
  355CHL1  H16B 5677   3.854   4.658   5.395 -0.0761  0.6768  0.2003
  355CHL1   C17 5678   4.050   4.585   5.458  0.1013  0.6956 -0.3470
  355CHL1   H17 5679   4.078   4.691   5.470 -1.1695  0.9016  1.1224
  355CHL1   C13 5680   4.084   4.533   5.595 -0.5807  0.2199 -0.3551
  355CHL1   C18 5681   4.084   4.379   5.598 -0.3215  0.2245 -0.0956
  355CHL1  H18A 5682   4.088   4.343   5.703 -0.1051  0.4749 -0.0188
  355CHL1  H18B 5683   3.992   4.348   5.543 -0.4407  0.1427  0.1483
  355CHL1  H18C 5684   4.169   4.338   5.540  0.9003  1.6438  0.6278
  355CHL1   C12 5685   4.211   4.578   5.669 -0.6108 -0.6076  0.2148
  355CHL1  H12A 5686   4.299   4.546   5.609 -0.2461 -0.4871  0.6865
  355CHL1  H12B 5687   4.214   4.688   5.655 -1.2523 -0.3764  1.7231
  355CHL1   C11 5688   4.213   4.545   5.818  0.0712 -0.0671  0.3288
  355CHL1  H11A 5689   4.234   4.436   5.824  0.7370  0.1280  2.2141
  355CHL1  H11B 5690   4.302   4.593   5.863  0.5766 -0.0734 -0.6366
  355CHL1    C9 5691   4.084   4.582   5.895  0.0122  0.2504  0.0819
  355CHL1    H9 5692   4.077   4.692   5.887  0.7059  0.1864 -2.4285
  355CHL1   C10 5693   4.089   4.546   6.041  0.5505  0.4765  0.1237
  355CHL1   C19 5694   4.131   4.400   6.063 -0.4045  0.1900  0.0789
  355CHL1  H19A 5695   4.237   4.376   6.043  0.1455 -0.4644  3.2405
  355CHL1  H19B 5696   4.123   4.366   6.169 -2.1830  0.8667  0.2059
  355CHL1  H19C 5697   4.066   4.332   6.004  0.2087 -0.5027  0.1846
  355CHL1    C1 5698   4.188   4.637   6.115  0.6931 -0.1967  0.7750
  355CHL1   H1A 5699   4.296   4.633   6.089  0.6128  2.8961 -0.5261
  355CHL1   H1B 5700   4.162   4.745   6.114  0.1801 -0.3086  1.5535
  355CHL1    C2 5701   4.197   4.615   6.266  0.8359 -0.3434  0.7462
  355CHL1   H2A 5702   4.261   4.694   6.310  2.0116 -1.8124  1.7559
  355CHL1   H2B 5703   4.243   4.515   6.278  1.8942 -0.1851 -1.5254
  355CHL1   C20 5704   4.115   4.519   5.340 -0.1773  0.3259 -0.2959
  355CHL1   H20 5705   4.090   4.411   5.338  2.0849 -0.3151  1.5666
  355CHL1   C21 5706   4.269   4.517   5.347 -0.1908 -0.2161 -0.0890
  355CHL1  H21A 5707   4.307   4.448   5.426  1.9057  1.4228  0.4333
  355CHL1  H21B 5708   4.318   4.617   5.350 -0.2331  0.0718 -3.7613
  355CHL1  H21C 5709   4.312   4.482   5.251  0.2386  0.5151 -0.1693
  355CHL1   C22 5710   4.075   4.584   5.207  0.0899  0.2394 -0.4209
  355CHL1  H22A 5711   3.964   4.581   5.203  0.0655 -1.0901  0.6180
  355CHL1  H22B 5712   4.114   4.688   5.202  2.9771 -0.7990 -1.1087
  355CHL1   C23 5713   4.110   4.512   5.077 -0.2664 -0.8070  0.0508
  355CHL1  H23A 5714   4.201   4.561   5.035 -2.1319  0.9709 -2.1491
  355CHL1  H23B 5715   4.125   4.402   5.081  0.0601 -0.9778 -3.2405
  355CHL1   C24 5716   3.999   4.523   4.973 -0.4262  0.0711  0.3024
  355CHL1  H24A 5717   3.915   4.460   5.012 -0.3887  1.6715  3.2284
  355CHL1  H24B 5718   3.973   4.631   4.968 -0.1528  0.0877 -1.0123
  355CHL1   C25 5719   4.040   4.467   4.836 -0.5907  0.8858 -0.0840
  355CHL1   H25 5720   4.088   4.367   4.845 -0.7726  0.8923  1.1015
  355CHL1   C26 5721   3.914   4.456   4.748 -0.2187 -0.7206 -0.4510
  355CHL1  H26A 5722   3.939   4.420   4.646 -0.1972  0.5630 -0.9187
  355CHL1  H26B 5723   3.843   4.386   4.796  0.5184 -0.6786  0.7248
  355CHL1  H26C 5724   3.872   4.559   4.751  0.1365 -0.5833  0.0088
  355CHL1   C27 5725   4.144   4.551   4.760  0.1702 -0.4104 -0.5183
  355CHL1  H27A 5726   4.237   4.574   4.815  0.4620  1.6173 -1.7352
  355CHL1  H27B 5727   4.168   4.505   4.662 -0.0245 -0.1103 -0.7091
  355CHL1  H27C 5728   4.095   4.649   4.740 -0.7287 -0.6801  0.2725
  356CHL1    C3 5729   5.580   7.295   6.062  0.5505  0.3207 -0.0757
  356CHL1    H3 5730   5.669   7.231   6.039 -0.4329 -0.3627 -2.2929
  356CHL1    O3 5731   5.566   7.307   6.202 -0.0158  0.4973 -0.1485
  356CHL1   H3' 5732   5.582   7.216   6.229  0.4173  0.6217  0.0156
  356CHL1    C4 5733   5.592   7.426   5.983  0.1583  0.1110 -0.4863
  356CHL1   H4A 5734   5.510   7.497   6.010 -0.6902 -0.7775 -0.6728
  356CHL1   H4B 5735   5.689   7.457   6.027 -0.1930 -0.9899  1.1260
  356CHL1    C5 5736   5.577   7.414   5.834 -0.4274 -0.1700 -0.4084
  356CHL1    C6 5737   5.672   7.469   5.757  0.0507 -0.2410  0.1240
  356CHL1    H6 5738   5.756   7.521   5.806 -0.9243  0.4176  1.1306
  356CHL1    C7 5739   5.669   7.474   5.607  0.3468 -0.8355  0.0963
  356CHL1   H7A 5740   5.675   7.580   5.574 -0.5994 -0.0976  2.1550
  356CHL1   H7B 5741   5.757   7.420   5.565 -0.0547 -1.5910  0.2071
  356CHL1    C8 5742   5.533   7.425   5.554  0.1564  0.0303 -0.2441
  356CHL1    H8 5743   5.454   7.501   5.569  0.6938  0.4394  0.6102
  356CHL1   C14 5744   5.545   7.397   5.407  0.3042 -0.1920 -0.1916
  356CHL1   H14 5745   5.627   7.321   5.405  3.6296  3.0199 -4.3710
  356CHL1   C15 5746   5.594   7.505   5.310 -0.4190 -0.1908 -0.5621
  356CHL1  H15A 5747   5.536   7.600   5.308  0.5232  0.4030 -0.6135
  356CHL1  H15B 5748   5.699   7.518   5.344 -0.8097 -3.9299  2.7886
  356CHL1   C16 5749   5.569   7.437   5.175  0.4451  0.1426 -0.8976
  356CHL1  H16A 5750   5.541   7.503   5.090  1.4788  1.1841 -0.4577
  356CHL1  H16B 5751   5.667   7.395   5.145  0.8554 -1.3069  2.0816
  356CHL1   C17 5752   5.484   7.312   5.203  0.3608  0.3895 -0.0082
  356CHL1   H17 5753   5.554   7.227   5.207  1.0950  0.9417 -0.7202
  356CHL1   C13 5754   5.429   7.330   5.341  0.2243 -0.2665  0.0234
  356CHL1   C18 5755   5.311   7.428   5.335  0.4026 -0.0560 -0.0316
  356CHL1  H18A 5756   5.333   7.524   5.284 -2.6059  1.2850  0.9114
  356CHL1  H18B 5757   5.222   7.374   5.295  1.3639 -1.5722 -0.1946
  356CHL1  H18C 5758   5.270   7.459   5.434 -1.0391  1.1020 -0.9444
  356CHL1   C12 5759   5.401   7.198   5.415 -0.3578 -0.1876 -0.0452
  356CHL1  H12A 5760   5.310   7.144   5.380 -0.2614  1.0443 -2.3867
  356CHL1  H12B 5761   5.487   7.126   5.416  0.7631  1.1162  0.4044
  356CHL1   C11 5762   5.377   7.223   5.564 -0.1521  0.7119 -0.1561
  356CHL1  H11A 5763   5.271   7.256   5.575 -0.3651 -0.3797  1.4383
  356CHL1  H11B 5764   5.369   7.123   5.612 -1.4343  1.2201  0.7435
  356CHL1    C9 5765   5.486   7.306   5.633  0.0172  0.2980  0.0790
  356CHL1    H9 5766   5.574   7.239   5.636 -0.0147  0.2961  1.5275
  356CHL1   C10 5767   5.463   7.334   5.778 -0.7378 -0.0340  0.0280
  356CHL1   C19 5768   5.333   7.414   5.794 -0.0575  0.9927  0.5008
  356CHL1  H19A 5769   5.341   7.511   5.740  0.6327 -0.6898 -2.6194
  356CHL1  H19B 5770   5.240   7.368   5.756  0.8058  1.9308 -3.0843
  356CHL1  H19C 5771   5.312   7.444   5.899  0.8972  2.9329  0.1866
  356CHL1    C1 5772   5.459   7.201   5.855 -0.3771  0.1204  0.3173
  356CHL1   H1A 5773   5.365   7.148   5.827  0.4218 -1.1978  0.0644
  356CHL1   H1B 5774   5.541   7.130   5.832 -0.6239  0.7471 -2.8958
  356CHL1    C2 5775   5.460   7.215   6.008  0.3633  0.3528  0.2920
  356CHL1   H2A 5776   5.460   7.114   6.053 -0.9098  0.4819  0.6077
  356CHL1   H2B 5777   5.366   7.264   6.039 -0.7804 -1.0591 -0.8113
  356CHL1   C20 5778   5.382   7.292   5.094  0.5365 -0.0468 -0.0919
  356CHL1   H20 5779   5.304   7.370   5.093  1.8813  1.3935  1.2014
  356CHL1   C21 5780   5.306   7.160   5.113  0.1625  0.0854 -0.6536
  356CHL1  H21A 5781   5.283   7.102   5.021  1.1695  0.8339 -1.3963
  356CHL1  H21B 5782   5.220   7.186   5.178  0.9551 -1.2645  1.0428
  356CHL1  H21C 5783   5.371   7.089   5.168  0.9991  0.0829 -1.6236
  356CHL1   C22 5784   5.444   7.282   4.954  0.4302  0.7976 -0.2015
  356CHL1  H22A 5785   5.361   7.256   4.884 -0.9772  2.5369  0.7592
  356CHL1  H22B 5786   5.485   7.381   4.925  1.1030  0.1424 -1.6338
  356CHL1   C23 5787   5.549   7.172   4.937  0.1307  0.4793 -0.0168
  356CHL1  H23A 5788   5.622   7.191   5.018 -1.6188 -1.1470  2.0476
  356CHL1  H23B 5789   5.508   7.071   4.955  2.9585 -0.2487  3.4319
  356CHL1   C24 5790   5.617   7.174   4.799  0.1034 -0.3202 -0.0438
  356CHL1  H24A 5791   5.540   7.160   4.720  0.4892  0.0790 -0.4930
  356CHL1  H24B 5792   5.660   7.276   4.793  0.5259 -0.4860  0.1833
  356CHL1   C25 5793   5.742   7.086   4.786  0.2934 -0.0806  0.1550
  356CHL1   H25 5794   5.800   7.095   4.881  1.4251 -0.9418 -0.4310
  356CHL1   C26 5795   5.695   6.940   4.773 -0.1427  0.0212  0.5617
  356CHL1  H26A 5796   5.789   6.881   4.781 -0.0826 -0.6079 -3.0520
[truncated: 5,869,862 more chars]
