# Supplementary material for: pKa Calculations of GPCRs: Understanding Protonation States in Receptor Activation
Source: J Chem Inf Model. 2024 Aug 16;64(17):6850–6. doi: 10.1021/acs.jcim.4c01125 (PMC11388449; doi:10.1021/acs.jcim.4c01125)
Supplement: Supplementary file 2 — ci4c01125_si_002.zip [file ci4c01125_si_002.zip › ghsr_inactive_prot_first.gro]

GHSR InactProt in POPC:CHL Membrane
90883
   34LEU    CAY    1   2.963   6.409   7.842 -0.3824  0.1376  0.2978
   34LEU    HY1    2   3.057   6.377   7.793 -0.1940 -0.0956  0.8087
   34LEU    HY2    3   2.885   6.441   7.769  0.2802  0.7030 -0.1757
   34LEU    HY3    4   2.928   6.325   7.906  0.2347 -1.8483 -1.8271
   34LEU     CY    5   2.977   6.521   7.939 -0.5183 -0.2496  0.7698
   34LEU     OY    6   3.084   6.576   7.964 -0.2063 -0.4743 -0.0486
   34LEU      N    7   2.862   6.573   7.983 -0.7161  0.1669 -0.2169
   34LEU     HN    8   2.771   6.540   7.958 -1.8449  2.9810 -0.2314
   34LEU     CA    9   2.848   6.691   8.063  0.0206 -0.0288  0.2017
   34LEU     HA   10   2.944   6.741   8.060 -0.2050  0.3578 -1.6215
   34LEU     CB   11   2.749   6.788   7.998  0.3850  0.2739  0.0947
   34LEU    HB1   12   2.739   6.880   8.059 -2.1299 -0.0981  0.3550
   34LEU    HB2   13   2.650   6.737   8.006 -0.0730  1.0313 -0.5885
   34LEU     CG   14   2.770   6.830   7.851 -0.0013  0.4808  0.0962
   34LEU     HG   15   2.761   6.734   7.795  0.5975 -0.9215  2.2571
   34LEU    CD1   16   2.654   6.918   7.801 -0.6328 -0.1723  0.3882
   34LEU   HD11   17   2.557   6.865   7.817 -0.4127 -1.3955 -1.9344
   34LEU   HD12   18   2.671   6.949   7.696  0.3931 -2.6629 -0.2546
   34LEU   HD13   19   2.664   7.000   7.875  1.0393 -0.6729  0.7712
   34LEU    CD2   20   2.914   6.877   7.825  0.1686 -0.1982 -0.2271
   34LEU   HD21   21   2.913   6.943   7.736  0.9200 -0.8118 -0.7004
   34LEU   HD22   22   2.984   6.794   7.805 -0.4517 -0.3795 -1.7540
   34LEU   HD23   23   2.954   6.932   7.913 -1.3946  2.0070 -0.8109
   34LEU      C   24   2.811   6.653   8.203  0.0425  0.0709  0.2351
   34LEU      O   25   2.750   6.729   8.277 -0.0945  0.3372 -0.1424
   35LEU      N   26   2.837   6.527   8.242  0.1984  0.0094 -0.0609
   35LEU     HN   27   2.909   6.479   8.192  1.5843  2.7638 -0.9539
   35LEU     CA   28   2.798   6.470   8.367  0.2736  0.0877 -0.0018
   35LEU     HA   29   2.775   6.560   8.421  1.4585 -0.6917  1.9318
   35LEU     CB   30   2.682   6.371   8.347 -0.1956  0.7143 -0.4024
   35LEU    HB1   31   2.610   6.413   8.273  0.6556  1.6057 -0.7514
   35LEU    HB2   32   2.635   6.359   8.447  1.2689 -1.1109  0.1217
   35LEU     CG   33   2.702   6.231   8.286 -0.9542  0.6307 -0.4772
   35LEU     HG   34   2.788   6.196   8.347 -1.6805  0.6239  0.5601
   35LEU    CD1   35   2.578   6.144   8.307 -0.7888  0.4489 -0.2544
   35LEU   HD11   36   2.593   6.054   8.242  0.8160  0.9407 -0.6110
   35LEU   HD12   37   2.479   6.187   8.281 -0.6396  1.4998  0.8637
   35LEU   HD13   38   2.574   6.111   8.413  0.5237  2.3533  0.4202
   35LEU    CD2   39   2.741   6.228   8.137  0.1294 -0.6476 -0.1880
   35LEU   HD21   40   2.843   6.269   8.126 -0.2191 -0.3583 -3.2579
   35LEU   HD22   41   2.676   6.295   8.076  0.5197  0.2324  0.3450
   35LEU   HD23   42   2.743   6.127   8.092 -0.2100  0.3065 -2.4714
   35LEU      C   43   2.924   6.427   8.433  0.2172  0.1379  0.1381
   35LEU      O   44   3.018   6.396   8.360  0.0988  0.3904 -0.1218
   36GLN      N   45   2.929   6.426   8.568 -0.1886 -0.0892  0.1527
   36GLN     HN   46   2.847   6.462   8.612 -2.4530  0.5877 -4.0517
   36GLN     CA   47   3.051   6.405   8.640 -0.3285 -0.5973  0.2428
   36GLN     HA   48   3.124   6.470   8.594 -0.4732 -1.1574 -0.8142
   36GLN     CB   49   3.033   6.450   8.786 -0.4389  0.5130 -0.1055
   36GLN    HB1   50   2.970   6.542   8.784 -0.1407  0.7348  0.6938
   36GLN    HB2   51   3.132   6.475   8.829 -1.2859  1.6799  1.2442
   36GLN     CG   52   2.953   6.347   8.867  0.3529 -0.2245 -0.2474
   36GLN    HG1   53   2.968   6.238   8.875 -1.0488 -0.3182  1.7098
   36GLN    HG2   54   2.858   6.354   8.810 -0.3392 -1.8902  0.6617
   36GLN     CD   55   2.918   6.403   9.004 -0.0920 -0.0407 -0.4338
   36GLN    OE1   56   2.812   6.458   9.029  0.0948  0.0497  0.1885
   36GLN    NE2   57   3.013   6.376   9.098 -0.5485  0.1369  0.0855
   36GLN   HE21   58   3.015   6.421   9.187  2.0081  0.0358  0.1667
   36GLN   HE22   59   3.097   6.330   9.067 -0.0919 -0.0470  1.5025
   36GLN      C   60   3.099   6.266   8.617 -0.0235 -0.3365 -0.7643
   36GLN      O   61   3.014   6.179   8.597 -0.3892 -0.1504 -0.0287
   37LEU      N   62   3.229   6.233   8.624 -0.0103 -0.1199  0.1608
   37LEU     HN   63   3.294   6.304   8.652 -0.0531 -0.8186  2.1214
   37LEU     CA   64   3.284   6.113   8.569 -0.0001  0.0692 -0.2460
   37LEU     HA   65   3.244   6.099   8.469 -1.1695 -0.3154  0.2612
   37LEU     CB   66   3.437   6.126   8.562  0.0787 -0.2282  0.7542
   37LEU    HB1   67   3.480   6.166   8.656 -0.5843 -1.4437  1.5968
   37LEU    HB2   68   3.453   6.198   8.479 -0.3535 -0.9740  0.0065
   37LEU     CG   69   3.517   6.007   8.508 -0.1264  0.1558 -0.4281
   37LEU     HG   70   3.498   5.914   8.566 -1.0834 -1.3058 -2.8807
   37LEU    CD1   71   3.500   5.961   8.362 -0.2115  0.0881 -0.3979
   37LEU   HD11   72   3.562   5.868   8.354  1.8231  1.3524 -0.0035
   37LEU   HD12   73   3.537   6.041   8.295  1.2917  0.2094  0.5381
   37LEU   HD13   74   3.393   5.938   8.341  0.0198 -0.5402 -0.9305
   37LEU    CD2   75   3.665   6.043   8.525 -0.2466  0.1286  0.7372
   37LEU   HD21   76   3.691   6.145   8.488 -0.5321  0.6922  2.0552
   37LEU   HD22   77   3.729   5.970   8.470 -0.9717 -1.5196  1.9887
   37LEU   HD23   78   3.694   6.046   8.632  0.0190 -1.1421  0.7189
   37LEU      C   79   3.253   5.983   8.634 -0.1736  0.1158 -0.2369
   37LEU      O   80   3.254   5.964   8.755 -0.8444  0.3512 -0.1892
   38PHE      N   81   3.223   5.882   8.551 -0.3309  0.1454 -0.2164
   38PHE     HN   82   3.224   5.894   8.452 -1.1494 -1.1623 -0.4207
   38PHE     CA   83   3.195   5.747   8.592  0.1828  0.0540 -0.1618
   38PHE     HA   84   3.257   5.731   8.678  1.7969  0.3973 -1.2236
   38PHE     CB   85   3.044   5.756   8.622  0.3006  0.3485  0.3416
   38PHE    HB1   86   2.992   5.789   8.530  2.5236 -0.5303 -1.3126
   38PHE    HB2   87   3.019   5.833   8.698 -0.2786  0.9813 -0.4737
   38PHE     CG   88   2.991   5.625   8.668  0.2882  0.4280  0.5527
   38PHE    CD1   89   3.058   5.552   8.764 -0.0321 -0.0306  0.4316
   38PHE    HD1   90   3.157   5.575   8.798 -0.1127  1.0615 -0.0270
   38PHE    CE1   91   3.005   5.430   8.799  0.0818 -0.1804  0.0871
   38PHE    HE1   92   3.064   5.369   8.865 -0.1440 -2.7834 -1.9374
   38PHE     CZ   93   2.884   5.383   8.754  0.2369 -0.3691 -0.1301
   38PHE     HZ   94   2.857   5.282   8.784  0.4891 -0.5588 -0.5297
   38PHE    CD2   95   2.869   5.580   8.623  0.8036 -0.5600  0.0994
   38PHE    HD2   96   2.821   5.636   8.544  1.4150 -2.3527 -1.6056
   38PHE    CE2   97   2.814   5.461   8.665  0.0112 -0.1494  0.2436
   38PHE    HE2   98   2.728   5.425   8.611  1.3501  0.4042 -2.4340
   38PHE      C   99   3.236   5.665   8.474  1.0999  0.2328  0.0232
   38PHE      O  100   3.231   5.731   8.370  0.1597  0.4977  0.2261
   39PRO      N  101   3.275   5.541   8.471 -0.8440 -0.4216  0.0021
   39PRO     CD  102   3.340   5.473   8.582  0.3590 -0.2057 -0.5565
   39PRO    HD1  103   3.254   5.426   8.633  0.9753  1.3935  2.1383
   39PRO    HD2  104   3.389   5.540   8.656 -1.5036  1.1412 -0.4633
   39PRO     CA  105   3.311   5.476   8.349  0.2348  0.4153 -0.1355
   39PRO     HA  106   3.386   5.538   8.302 -0.3121  1.3576  0.2037
   39PRO     CB  107   3.368   5.340   8.387 -0.4339  0.1327 -0.1399
   39PRO    HB1  108   3.433   5.306   8.303  2.1164  3.7060  0.1322
   39PRO    HB2  109   3.299   5.258   8.416  1.1157 -1.1955 -0.0217
   39PRO     CG  110   3.440   5.376   8.518  0.3330 -0.3147 -0.4321
   39PRO    HG1  111   3.455   5.288   8.583  0.5080 -0.1609 -0.2632
   39PRO    HG2  112   3.539   5.426   8.507  0.3764 -0.2724  0.1226
   39PRO      C  113   3.199   5.455   8.254 -0.1833  0.3452  0.3714
   39PRO      O  114   3.224   5.455   8.133  0.5354  0.4498  0.5180
   40ALA      N  115   3.076   5.431   8.304 -0.5275  0.7594 -0.2557
   40ALA     HN  116   3.068   5.451   8.401 -0.5729  0.8108 -0.2698
   40ALA     CA  117   2.959   5.394   8.231 -0.3090 -0.1385 -0.1666
   40ALA     HA  118   2.975   5.299   8.182 -2.3437 -1.0141  0.7492
   40ALA     CB  119   2.843   5.375   8.330  0.5304 -0.4908  0.7609
   40ALA    HB1  120   2.763   5.317   8.278  2.2328 -1.7006 -0.6193
   40ALA    HB2  121   2.813   5.473   8.372 -1.5948 -1.6515  2.1502
   40ALA    HB3  122   2.873   5.314   8.418 -1.2889  0.1011  1.8620
   40ALA      C  123   2.917   5.484   8.120 -0.0837  0.2238  0.0415
   40ALA      O  124   2.858   5.429   8.027  0.2461 -0.2085  0.0867
   41PRO      N  125   2.934   5.613   8.112  0.0547  0.2321  0.4377
   41PRO     CD  126   2.927   5.703   8.226  0.0980  0.2048  0.4628
   41PRO    HD1  127   3.024   5.756   8.238  0.3294  0.1285 -0.8956
   41PRO    HD2  128   2.900   5.664   8.326 -0.6210  1.1338  0.6382
   41PRO     CA  129   2.901   5.686   7.993  0.0374 -0.6837 -0.1304
   41PRO     HA  130   2.804   5.656   7.954 -1.0220 -0.0169  1.8185
   41PRO     CB  131   2.887   5.832   8.037  0.1264 -0.7460  0.1018
   41PRO    HB1  132   2.812   5.900   7.991  0.3204 -0.5416  0.0914
   41PRO    HB2  133   2.984   5.884   8.046 -0.2871 -0.1422  1.2248
   41PRO     CG  134   2.831   5.813   8.179  0.2139  0.2240  0.2721
   41PRO    HG1  135   2.825   5.909   8.234  0.5031  0.3015  0.1673
   41PRO    HG2  136   2.729   5.768   8.182 -0.5257  1.8534  0.7311
   41PRO      C  137   3.004   5.667   7.888  0.0006 -0.5077 -0.1994
   41PRO      O  138   2.973   5.674   7.769  0.1990  0.0385 -0.2231
   42LEU      N  139   3.133   5.659   7.928 -0.0731 -0.0892  0.1249
   42LEU     HN  140   3.158   5.657   8.025  2.0375  0.7486 -0.3670
   42LEU     CA  141   3.243   5.640   7.839 -0.0801  0.3164  0.0299
   42LEU     HA  142   3.239   5.715   7.762 -0.7895 -2.3272 -2.6945
   42LEU     CB  143   3.381   5.638   7.907 -0.0632  0.0676 -0.0132
   42LEU    HB1  144   3.463   5.625   7.832 -1.0089 -0.8791 -0.9229
   42LEU    HB2  145   3.395   5.553   7.977 -1.8346  1.6211  2.3931
   42LEU     CG  146   3.400   5.761   7.997  0.0996  0.0294  0.0058
   42LEU     HG  147   3.331   5.764   8.084  0.4892  0.9529  0.2853
   42LEU    CD1  148   3.542   5.762   8.054  0.0580 -0.4134  0.1186
   42LEU   HD11  149   3.546   5.674   8.122 -2.4514 -1.8997 -1.5153
   42LEU   HD12  150   3.557   5.854   8.115  1.8730  0.2205 -1.1954
   42LEU   HD13  151   3.610   5.751   7.967  0.9458  1.4408  0.5351
   42LEU    CD2  152   3.386   5.891   7.916  0.3427  0.1904  0.2251
   42LEU   HD21  153   3.393   5.978   7.985  1.2612 -0.9923  1.6795
   42LEU   HD22  154   3.283   5.890   7.874  0.1954  0.2982  0.5786
   42LEU   HD23  155   3.461   5.900   7.835 -0.5115 -1.8742 -0.8556
   42LEU      C  156   3.233   5.508   7.770 -0.3521  0.4028 -0.0973
   42LEU      O  157   3.248   5.506   7.648  0.3256 -0.5118 -0.0048
   43LEU      N  158   3.205   5.402   7.848 -0.2948  0.3011 -0.2154
   43LEU     HN  159   3.209   5.420   7.946  2.6462  3.2983 -0.6980
   43LEU     CA  160   3.169   5.272   7.799 -0.2270  0.2037 -0.0040
   43LEU     HA  161   3.253   5.235   7.742  1.2570  2.7242  0.3657
   43LEU     CB  162   3.155   5.181   7.922  0.0155  0.1524 -0.0142
   43LEU    HB1  163   3.127   5.079   7.887  2.6197 -0.7583  0.2624
   43LEU    HB2  164   3.086   5.222   7.998  1.6994  0.8614  1.2095
   43LEU     CG  165   3.294   5.152   7.983 -0.0497 -0.0597  0.0344
   43LEU     HG  166   3.347   5.248   7.995 -0.8571  0.3920  0.1045
   43LEU    CD1  167   3.281   5.087   8.122 -0.4834  0.1035  0.0735
   43LEU   HD11  168   3.372   5.085   8.186  0.0673  0.3834 -0.6839
   43LEU   HD12  169   3.238   4.985   8.118 -0.3471  0.0886 -2.0103
   43LEU   HD13  170   3.218   5.147   8.191  1.2790 -0.2003  2.0193
   43LEU    CD2  171   3.371   5.054   7.893 -0.4515 -0.0223 -0.3533
   43LEU   HD21  172   3.403   5.100   7.797  0.0902 -1.5604 -0.9519
   43LEU   HD22  173   3.314   4.958   7.886  0.9503 -0.9405  0.4030
   43LEU   HD23  174   3.452   5.019   7.960  0.3800  0.9031 -0.8602
   43LEU      C  175   3.050   5.256   7.712  0.0921  0.1847 -0.4413
   43LEU      O  176   3.050   5.174   7.620 -0.1974 -0.0326 -0.2508
   44ALA      N  177   2.940   5.326   7.745  0.1725  0.4454 -0.7341
   44ALA     HN  178   2.934   5.382   7.827 -0.3378 -1.1542  0.3667
   44ALA     CA  179   2.815   5.317   7.676 -0.0588  0.0428 -0.2629
   44ALA     HA  180   2.794   5.211   7.676  2.1589 -0.4467  0.5013
   44ALA     CB  181   2.700   5.390   7.747 -0.2670 -0.9393  0.4302
   44ALA    HB1  182   2.718   5.499   7.741 -0.7188 -0.9389 -1.9718
   44ALA    HB2  183   2.681   5.344   7.846  1.1457 -0.3137  1.0153
   44ALA    HB3  184   2.602   5.387   7.694  0.1277  0.2603 -0.3996
   44ALA      C  185   2.835   5.372   7.539 -0.7407  0.9310 -0.0158
   44ALA      O  186   2.791   5.308   7.443  0.6429 -0.0160 -0.0513
   45GLY      N  187   2.909   5.483   7.525  0.5315  0.0917 -0.0254
   45GLY     HN  188   2.936   5.530   7.609  2.9144 -0.3468 -0.4549
   45GLY     CA  189   2.931   5.541   7.396  0.2227  0.2895  0.0107
   45GLY    HA1  190   2.983   5.635   7.403  1.4095 -0.3453  0.0228
   45GLY    HA2  191   2.832   5.547   7.354 -0.1875  0.2007  0.9373
   45GLY      C  192   3.020   5.461   7.307  0.0214  0.0408  0.0329
   45GLY      O  193   2.991   5.451   7.188 -0.0175  0.2245  0.0261
   46VAL      N  194   3.130   5.404   7.360 -0.0019  0.0302  0.0701
   46VAL     HN  195   3.144   5.418   7.457 -0.3510  0.2849  0.0891
   46VAL     CA  196   3.224   5.316   7.298 -0.2698  0.1602 -0.5290
   46VAL     HA  197   3.263   5.357   7.206  1.8063  0.8178  0.5908
   46VAL     CB  198   3.342   5.296   7.388 -0.4188  0.3682 -0.2862
   46VAL     HB  199   3.321   5.263   7.492  2.0190 -1.6275 -0.3253
   46VAL    CG1  200   3.436   5.198   7.316  0.0688  0.6713 -0.0626
   46VAL   HG11  201   3.401   5.095   7.337 -0.3822  0.9764  0.7008
   46VAL   HG12  202   3.539   5.215   7.354  0.6911 -1.6144 -0.5936
   46VAL   HG13  203   3.439   5.221   7.207 -1.1245  3.0649  0.3407
   46VAL    CG2  204   3.426   5.424   7.399 -0.0433  0.0838  0.1755
   46VAL   HG21  205   3.499   5.422   7.483 -0.9793  1.5713  1.0760
   46VAL   HG22  206   3.361   5.511   7.422  0.8279  1.3802 -2.0741
   46VAL   HG23  207   3.477   5.441   7.302 -0.6999 -0.4236 -0.2736
   46VAL      C  208   3.160   5.189   7.253 -0.0497 -0.0498 -0.2500
   46VAL      O  209   3.169   5.135   7.143 -0.1824  0.0976 -0.3341
   47THR      N  210   3.086   5.123   7.344 -0.2715  0.3075 -0.1701
   47THR     HN  211   3.081   5.150   7.440 -0.8090  2.0438 -0.6545
   47THR     CA  212   3.005   5.009   7.319  0.5993 -0.3774  0.0797
   47THR     HA  213   3.071   4.932   7.281 -0.6400 -1.3358 -0.2269
   47THR     CB  214   2.928   4.972   7.442  0.5267  0.5448  0.3174
   47THR     HB  215   2.871   5.056   7.486  0.4663  0.6840 -0.0298
   47THR    OG1  216   3.016   4.920   7.541 -0.3017 -0.2895  0.6338
   47THR    HG1  217   3.038   4.994   7.598  1.5897 -0.0510 -0.3188
   47THR    CG2  218   2.831   4.860   7.404  0.2113  0.7180  0.6085
   47THR   HG21  219   2.879   4.780   7.342  0.0420 -1.8317  3.5237
   47THR   HG22  220   2.737   4.898   7.357  0.0826  1.2554  1.2995
   47THR   HG23  221   2.809   4.805   7.498  0.6908 -0.4123  0.0853
   47THR      C  222   2.902   5.024   7.212  0.4644  0.1303  0.2818
   47THR      O  223   2.890   4.942   7.121  0.7196 -0.1615  0.5082
   48ALA      N  224   2.829   5.137   7.208 -0.4385 -0.4298  0.7188
   48ALA     HN  225   2.841   5.188   7.293  0.7187 -0.2065  0.4342
   48ALA     CA  226   2.740   5.170   7.102  0.3289 -0.2239  0.1322
   48ALA     HA  227   2.663   5.095   7.092 -0.9358  1.1145 -0.5829
   48ALA     CB  228   2.656   5.294   7.140  0.1526 -0.1887 -0.3598
   48ALA    HB1  229   2.571   5.309   7.070  1.4730  0.2702 -1.9277
   48ALA    HB2  230   2.720   5.383   7.158 -1.5611  0.7390  1.4668
   48ALA    HB3  231   2.613   5.280   7.242  1.5433 -0.0258  0.2738
   48ALA      C  232   2.803   5.185   6.967 -0.1726 -0.2309 -0.1065
   48ALA      O  233   2.752   5.138   6.866 -0.2733 -0.0697 -0.1316
   49THR      N  234   2.918   5.254   6.967 -0.4319  0.2102 -0.2898
   49THR     HN  235   2.964   5.291   7.048 -1.0386 -0.8978  0.6000
   49THR     CA  236   2.982   5.284   6.843 -0.1933 -0.3551 -0.3092
   49THR     HA  237   2.911   5.336   6.780 -0.0821  0.3645  0.1377
   49THR     CB  238   3.100   5.376   6.860 -0.2860 -0.3340  0.2403
   49THR     HB  239   3.174   5.331   6.930 -1.1182  0.2567  1.5384
   49THR    OG1  240   3.052   5.501   6.905 -0.1907 -0.0277 -0.4952
   49THR    HG1  241   3.024   5.495   6.997 -0.1087 -0.5495 -0.5037
   49THR    CG2  242   3.161   5.402   6.721 -0.9811  0.7011  0.1225
   49THR   HG21  243   3.088   5.405   6.638  0.9872 -0.3121 -1.7347
   49THR   HG22  244   3.230   5.325   6.681  1.0214  2.7741 -0.6090
   49THR   HG23  245   3.211   5.501   6.716 -0.4599  0.4981  1.0490
   49THR      C  246   3.021   5.157   6.775  0.4851 -0.3491  0.0548
   49THR      O  247   2.999   5.118   6.661  0.0450 -0.1704  0.0753
   50CYS      N  248   3.086   5.072   6.857  0.3836 -0.1755  0.3188
   50CYS     HN  249   3.098   5.092   6.954  1.5826 -0.7787  0.3071
   50CYS     CA  250   3.133   4.945   6.812 -0.0507 -0.2603  0.0990
   50CYS     HA  251   3.185   4.961   6.720 -0.6091  0.8189 -0.0401
   50CYS     CB  252   3.229   4.892   6.920 -0.2640 -0.2987  0.2717
   50CYS    HB1  253   3.264   4.793   6.883 -0.9496  0.0296 -1.3281
   50CYS    HB2  254   3.176   4.868   7.015  1.7226  0.3892  1.6419
   50CYS     SG  255   3.368   5.004   6.954 -0.5319  0.1523 -0.1213
   50CYS    HG1  256   3.285   5.090   7.012  1.0679  1.2211  0.6560
   50CYS      C  257   3.023   4.849   6.780 -0.3929  0.1754 -0.0393
   50CYS      O  258   3.040   4.777   6.682 -0.0948  0.3273 -0.1032
   51VAL      N  259   2.908   4.856   6.849 -0.1684  0.1596  0.3400
   51VAL     HN  260   2.899   4.921   6.925 -0.5130 -1.7368  2.0024
   51VAL     CA  261   2.799   4.774   6.808 -0.0236 -0.0112  0.2975
   51VAL     HA  262   2.834   4.672   6.814  0.2993  0.1775  2.5794
   51VAL     CB  263   2.683   4.787   6.903  0.0110  0.2045  0.3105
   51VAL     HB  264   2.664   4.891   6.935  1.8611  0.9208 -0.7607
   51VAL    CG1  265   2.555   4.720   6.853 -0.0019  0.0049  0.6044
   51VAL   HG11  266   2.467   4.711   6.920 -1.4217  2.2574 -0.8092
   51VAL   HG12  267   2.584   4.613   6.845  0.9872  0.3720 -4.5553
   51VAL   HG13  268   2.521   4.752   6.752  1.0961 -0.9383 -0.0766
   51VAL    CG2  269   2.711   4.712   7.035  0.1424  0.5879  0.5021
   51VAL   HG21  270   2.794   4.750   7.098  1.2737  3.0661 -2.2707
   51VAL   HG22  271   2.740   4.606   7.018  2.5042  1.0027  1.4961
   51VAL   HG23  272   2.622   4.697   7.100  0.3014  1.1612  0.8626
   51VAL      C  273   2.753   4.810   6.671  0.3376 -0.1484  0.1377
   51VAL      O  274   2.711   4.728   6.590  0.1166 -0.2524  0.3533
   52ALA      N  275   2.755   4.938   6.630  0.0417 -0.2879 -0.3158
   52ALA     HN  276   2.766   5.015   6.692  0.3147  0.3809 -1.1768
   52ALA     CA  277   2.728   4.970   6.494 -0.0351  0.0383 -0.2249
   52ALA     HA  278   2.650   4.901   6.465  0.1025  0.1217 -0.8036
   52ALA     CB  279   2.672   5.114   6.488 -0.0025  0.0497 -0.2245
   52ALA    HB1  280   2.672   5.155   6.385  2.4456 -1.2596 -0.8371
   52ALA    HB2  281   2.734   5.184   6.548 -1.3155 -1.1670  2.7561
   52ALA    HB3  282   2.572   5.121   6.534  0.9845  0.2784  2.0331
   52ALA      C  283   2.838   4.932   6.401 -0.3012 -0.1322 -0.4735
   52ALA      O  284   2.813   4.884   6.291 -0.6216  0.1567 -0.5289
   53LEU      N  285   2.967   4.942   6.439 -0.4426  0.4674 -0.1411
   53LEU     HN  286   2.989   4.973   6.531  0.5153 -0.8259  0.0907
   53LEU     CA  287   3.077   4.907   6.355 -0.0176 -0.3296  0.7373
   53LEU     HA  288   3.059   4.970   6.269  0.7442  0.3858  1.0884
   53LEU     CB  289   3.214   4.955   6.408  0.3898 -0.3707 -0.2616
   53LEU    HB1  290   3.304   4.911   6.361  0.2716  0.0668 -0.9042
   53LEU    HB2  291   3.219   4.930   6.516  0.1833 -1.7004 -0.5334
   53LEU     CG  292   3.231   5.107   6.392 -0.8152 -0.1543  0.3498
   53LEU     HG  293   3.145   5.158   6.440  0.6325  2.4586  0.3553
   53LEU    CD1  294   3.361   5.138   6.469 -0.3883  0.0030 -0.4171
   53LEU   HD11  295   3.368   5.248   6.484 -0.4376 -0.1815  1.1940
   53LEU   HD12  296   3.447   5.100   6.410  1.4415  0.4115  1.8352
   53LEU   HD13  297   3.364   5.101   6.574  2.4779  2.5614  0.5513
   53LEU    CD2  298   3.262   5.157   6.250 -0.0960 -0.1101  0.5145
   53LEU   HD21  299   3.348   5.105   6.202  0.5445  0.6426  0.8427
   53LEU   HD22  300   3.273   5.266   6.236 -2.0534 -0.1779 -2.6242
   53LEU   HD23  301   3.172   5.138   6.187  2.6477 -3.7242 -2.8314
   53LEU      C  302   3.093   4.765   6.312  0.0870 -0.0563 -0.1434
   53LEU      O  303   3.158   4.737   6.211 -0.0592  0.2676 -0.3298
   54PHE      N  304   3.038   4.675   6.395  0.2021 -0.1465 -0.1650
   54PHE     HN  305   2.994   4.711   6.477  1.7242  0.1216  0.5615
   54PHE     CA  306   3.028   4.535   6.365 -0.0493 -0.0815 -0.3887
   54PHE     HA  307   3.131   4.507   6.345  1.0596  2.2363  1.4360
   54PHE     CB  308   2.969   4.460   6.486  0.4346  0.1060 -0.0301
   54PHE    HB1  309   2.880   4.515   6.521  0.1433 -1.8609  2.6213
   54PHE    HB2  310   3.026   4.473   6.581 -0.2951  2.5854  0.1272
   54PHE     CG  311   2.919   4.321   6.464  0.3292  0.1799 -0.2560
   54PHE    CD1  312   2.791   4.293   6.424  0.4705 -0.2316 -0.4189
   54PHE    HD1  313   2.734   4.383   6.407  0.8584  0.0041 -0.4933
   54PHE    CE1  314   2.743   4.165   6.405 -0.0548 -0.0396 -0.3926
   54PHE    HE1  315   2.637   4.152   6.388 -0.7686  1.0579  2.6115
   54PHE     CZ  316   2.832   4.062   6.425  0.1351  0.2591  0.3024
   54PHE     HZ  317   2.796   3.960   6.426  0.2569  0.2094 -0.2483
   54PHE    CD2  318   3.006   4.216   6.480 -0.0296  0.0411  0.8485
   54PHE    HD2  319   3.106   4.238   6.514  0.6089  1.1332 -1.5591
   54PHE    CE2  320   2.962   4.086   6.463  0.4801  0.0625 -0.7360
   54PHE    HE2  321   3.032   4.005   6.472 -0.3642 -0.7185 -1.0552
   54PHE      C  322   2.956   4.505   6.239 -0.3962 -0.5230 -0.0897
   54PHE      O  323   3.007   4.425   6.160  0.4577 -0.0049 -0.0784
   55VAL      N  324   2.837   4.564   6.218 -0.1570 -0.1008 -0.2866
   55VAL     HN  325   2.787   4.620   6.284  1.7335  1.3594 -0.0115
   55VAL     CA  326   2.752   4.547   6.104  0.0188 -0.3945 -0.3738
   55VAL     HA  327   2.738   4.441   6.087 -0.0159 -0.5329  0.4467
   55VAL     CB  328   2.621   4.615   6.130  0.2097 -0.0904 -0.2084
   55VAL     HB  329   2.630   4.726   6.123  0.0996  0.0481  1.3853
   55VAL    CG1  330   2.522   4.562   6.026  0.2950 -0.6877  0.0151
   55VAL   HG11  331   2.500   4.460   6.065  3.5659 -1.1737  0.8927
   55VAL   HG12  332   2.560   4.556   5.921  2.3762 -0.2701  0.6976
   55VAL   HG13  333   2.431   4.625   6.035 -0.4400 -1.3016 -2.3473
   55VAL    CG2  334   2.568   4.580   6.270  0.5646  0.5831  0.1025
   55VAL   HG21  335   2.464   4.617   6.277  0.5942  0.7090 -0.1180
   55VAL   HG22  336   2.617   4.645   6.346  2.1791  0.8142 -1.0872
   55VAL   HG23  337   2.571   4.473   6.300 -1.4614  0.3090 -0.5119
   55VAL      C  338   2.816   4.592   5.977  0.7266  0.6074  0.3219
   55VAL      O  339   2.813   4.522   5.876  0.5711  0.4086  0.4636
   56VAL      N  340   2.884   4.708   5.978  0.6439  0.6531  0.8490
   56VAL     HN  341   2.891   4.764   6.060 -3.8330 -0.2550  2.1229
   56VAL     CA  342   2.954   4.759   5.865  0.4450  0.0742  0.4620
   56VAL     HA  343   2.881   4.745   5.787  0.7278 -0.9944  0.3708
   56VAL     CB  344   2.998   4.902   5.874  0.0902  0.2346 -0.2350
   56VAL     HB  345   3.093   4.907   5.931  0.6134 -2.0668 -0.7913
   56VAL    CG1  346   3.023   4.957   5.733 -0.4564 -0.5241 -0.6371
   56VAL   HG11  347   3.089   5.046   5.748 -0.4811 -0.3133 -1.7172
   56VAL   HG12  348   2.933   4.978   5.673 -1.7625 -2.4954  0.5284
   56VAL   HG13  349   3.083   4.881   5.678  1.0155  0.0857  0.0573
   56VAL    CG2  350   2.903   4.994   5.952  0.1798  0.0079  0.1419
   56VAL   HG21  351   2.802   4.986   5.907  1.3811 -1.3773 -2.5465
   56VAL   HG22  352   2.935   5.100   5.947 -0.2010  0.0508 -2.0250
   56VAL   HG23  353   2.902   4.972   6.061 -0.4191  3.1706  0.8674
   56VAL      C  354   3.067   4.673   5.820  0.1033 -0.0211 -0.2373
   56VAL      O  355   3.078   4.638   5.703 -0.2258 -0.3477 -0.1757
   57GLY      N  356   3.147   4.630   5.920 -0.2104 -0.0757 -0.0050
   57GLY     HN  357   3.136   4.666   6.012 -2.0043 -1.0528  0.1957
   57GLY     CA  358   3.262   4.548   5.899 -0.2044  0.0914 -0.6557
   57GLY    HA1  359   3.305   4.532   5.997  1.3967 -0.7199 -1.4427
   57GLY    HA2  360   3.337   4.593   5.836  0.1033  0.2095 -0.2111
   57GLY      C  361   3.232   4.409   5.853 -0.0825 -0.0727 -0.2474
   57GLY      O  362   3.291   4.346   5.765 -0.3620 -0.2758 -0.2913
   58ILE      N  363   3.138   4.344   5.923  0.2114  0.0814  0.2943
   58ILE     HN  364   3.105   4.395   6.003  1.7623  2.9520 -0.7279
   58ILE     CA  365   3.078   4.219   5.890 -0.0362  0.2162  0.2326
   58ILE     HA  366   3.161   4.150   5.878 -0.2937 -0.0238 -0.1833
   58ILE     CB  367   2.984   4.157   5.989  0.7717 -0.3951  0.6343
   58ILE     HB  368   2.905   4.232   6.010 -0.0847 -0.7504 -1.1015
   58ILE    CG2  369   2.900   4.040   5.933  0.7137 -0.0611  0.0105
   58ILE   HG21  370   2.840   4.004   6.020  0.0850 -0.8435 -0.7331
   58ILE   HG22  371   2.964   3.957   5.895 -3.1256 -1.9403 -3.0862
   58ILE   HG23  372   2.826   4.068   5.855 -0.2382 -4.0509 -0.7158
   58ILE    CG1  373   3.047   4.112   6.122 -0.0522 -0.2243  1.0891
   58ILE   HG11  374   2.969   4.057   6.179 -0.5506 -1.2348 -0.4874
   58ILE   HG12  375   3.072   4.205   6.176 -1.2307  0.1799  0.9782
   58ILE     CD  376   3.169   4.023   6.102 -0.1668 -0.1294 -0.0953
   58ILE    HD1  377   3.195   3.965   6.193  1.8803  0.7836 -0.0489
   58ILE    HD2  378   3.262   4.074   6.070 -0.6597 -0.2360 -1.8410
   58ILE    HD3  379   3.146   3.952   6.019 -1.7936 -1.1292  1.1418
   58ILE      C  380   3.015   4.214   5.755 -0.0501  0.0563  0.2434
   58ILE      O  381   3.046   4.125   5.677  0.4665  0.3195  0.1483
   59ALA      N  382   2.926   4.307   5.715  0.0899  0.0231 -0.1395
   59ALA     HN  383   2.896   4.382   5.773 -0.9144 -1.9224  1.9816
   59ALA     CA  384   2.861   4.294   5.588  0.0513  0.3625 -0.1571
   59ALA     HA  385   2.839   4.190   5.569  0.0366 -0.1491  2.3273
   59ALA     CB  386   2.739   4.387   5.582 -0.0697  0.2579  0.5770
   59ALA    HB1  387   2.677   4.379   5.673  0.5364  1.2330  1.1045
   59ALA    HB2  388   2.673   4.361   5.497 -1.1596  0.8069  1.2368
   59ALA    HB3  389   2.779   4.491   5.569  1.8185 -0.2936  1.5630
   59ALA      C  390   2.956   4.329   5.478 -0.0556  0.2437 -0.2873
   59ALA      O  391   2.972   4.251   5.385 -0.3992 -0.3332  0.1273
   60GLY      N  392   3.025   4.444   5.488  0.4586 -0.1564  0.9227
   60GLY     HN  393   3.003   4.501   5.567  0.4557  1.7992 -0.4221
   60GLY     CA  394   3.108   4.496   5.384 -0.4511  0.0656  0.2915
   60GLY    HA1  395   3.143   4.591   5.423 -2.8556  0.9462  0.4482
   60GLY    HA2  396   3.061   4.506   5.287  1.4516 -1.4448 -0.8521
   60GLY      C  397   3.228   4.413   5.354  0.0158  0.7376  0.2626
   60GLY      O  398   3.263   4.401   5.237 -0.4240 -0.7529  0.2606
   61ASN      N  399   3.294   4.341   5.446 -0.2057  0.3118  0.0919
   61ASN     HN  400   3.270   4.348   5.542  1.0570  0.7343  0.4037
   61ASN     CA  401   3.403   4.256   5.407 -0.5359 -0.1212  0.1066
   61ASN     HA  402   3.458   4.301   5.325 -1.3888  1.3320  0.2862
   61ASN     CB  403   3.506   4.231   5.517 -0.8127  0.1903  0.4381
   61ASN    HB1  404   3.584   4.157   5.488 -0.8527  0.3673 -0.1173
   61ASN    HB2  405   3.447   4.195   5.604 -0.9336  1.4926  0.9180
   61ASN     CG  406   3.569   4.367   5.545  0.2449 -0.2455  0.2142
   61ASN    OD1  407   3.637   4.421   5.458 -0.0786  0.0976  0.1736
   61ASN    ND2  408   3.544   4.423   5.666 -0.4809 -0.6524  0.2573
   61ASN   HD21  409   3.606   4.495   5.699 -1.0856 -0.8446  1.9057
   61ASN   HD22  410   3.454   4.422   5.711  0.2954 -1.0517  1.8730
   61ASN      C  411   3.354   4.130   5.345  0.3124 -0.4791  0.1547
   61ASN      O  412   3.420   4.064   5.264  0.5701 -0.1252  0.0728
   62LEU      N  413   3.232   4.084   5.380 -0.1404  0.4115 -0.2189
   62LEU     HN  414   3.176   4.118   5.455 -0.6928 -2.5753  0.8615
   62LEU     CA  415   3.165   3.977   5.311 -0.1023 -0.0681  0.4828
   62LEU     HA  416   3.242   3.902   5.306 -0.0022  0.0618  0.0552
   62LEU     CB  417   3.057   3.912   5.399 -0.4496  0.1450  0.2166
   62LEU    HB1  418   2.993   3.988   5.447 -0.6765 -0.0828  0.2763
   62LEU    HB2  419   3.117   3.868   5.482  0.3587  2.5425  0.9708
   62LEU     CG  420   2.974   3.799   5.335 -0.1649  0.3390 -0.5041
   62LEU     HG  421   2.966   3.826   5.227  1.4834  1.8179 -0.3012
   62LEU    CD1  422   3.046   3.663   5.327  0.0682  0.4401 -0.1509
   62LEU   HD11  423   3.148   3.675   5.285  0.2176 -0.7792 -0.1756
   62LEU   HD12  424   2.987   3.605   5.253  0.0197 -0.6166  0.6984
   62LEU   HD13  425   3.042   3.604   5.421  0.2054 -1.4880 -1.3126
   62LEU    CD2  426   2.835   3.791   5.400  0.2355  0.4124  0.3758
   62LEU   HD21  427   2.778   3.885   5.384  1.0037  1.4913  3.3990
   62LEU   HD22  428   2.839   3.766   5.508  1.1683 -2.6191 -0.2568
   62LEU   HD23  429   2.772   3.708   5.359  0.0020  0.0455  1.4407
   62LEU      C  430   3.121   4.019   5.175  0.2205 -0.4212  0.2672
   62LEU      O  431   3.137   3.950   5.075  0.2418  0.2791 -0.2172
   63LEU      N  432   3.070   4.142   5.157  0.4710 -0.4335 -0.5443
   63LEU     HN  433   3.047   4.203   5.232 -0.6982  0.5886 -1.6642
   63LEU     CA  434   3.033   4.188   5.026 -0.4497  0.2752 -0.0472
   63LEU     HA  435   2.965   4.115   4.984 -1.4822  1.4910 -0.5193
   63LEU     CB  436   2.953   4.319   5.023 -0.7492  0.0982  0.0856
   63LEU    HB1  437   2.965   4.357   4.919  1.1950  1.5558  0.7637
   63LEU    HB2  438   2.996   4.389   5.098 -0.5305 -0.3751  0.4027
   63LEU     CG  439   2.809   4.313   5.075 -0.5991 -0.4617  0.4412
   63LEU     HG  440   2.817   4.277   5.180  0.6801 -3.3642 -0.5512
   63LEU    CD1  441   2.752   4.456   5.092 -0.0634 -0.2231  0.2465
   63LEU   HD11  442   2.737   4.505   4.994 -0.4077 -0.2610  0.2814
   63LEU   HD12  443   2.814   4.523   5.155 -0.6795  1.9750 -1.4072
   63LEU   HD13  444   2.650   4.451   5.136 -0.0596 -0.9444  0.1927
   63LEU    CD2  445   2.717   4.216   5.000 -0.8869  0.2088 -0.0884
   63LEU   HD21  446   2.726   4.225   4.890  0.6311 -1.5823 -0.1636
   63LEU   HD22  447   2.613   4.232   5.037  0.4203  1.5422  3.5522
   63LEU   HD23  448   2.742   4.113   5.033  1.0676  1.4831  2.9330
   63LEU      C  449   3.150   4.205   4.936 -0.2105  0.4772  0.3007
   63LEU      O  450   3.149   4.187   4.814  0.2509  0.6059  0.2757
   64THR      N  451   3.264   4.233   5.001 -0.0645  0.8654 -0.1132
   64THR     HN  452   3.286   4.230   5.099  0.0951 -1.2904 -0.1572
   64THR     CA  453   3.388   4.235   4.930 -0.0238  0.0546 -0.0701
   64THR     HA  454   3.376   4.304   4.848  0.0156 -0.4618 -0.5151
   64THR     CB  455   3.503   4.283   5.013 -0.1646  0.5168 -0.1442
   64THR     HB  456   3.521   4.222   5.104 -2.4866  1.9117  1.3674
   64THR    OG1  457   3.487   4.416   5.062  0.5775  0.5915 -0.0807
   64THR    HG1  458   3.414   4.422   5.124  1.5231 -1.0244  1.2630
   64THR    CG2  459   3.633   4.284   4.930  0.4543 -0.4936  0.7897
   64THR   HG21  460   3.716   4.325   4.991  0.1145 -0.6866  1.3940
   64THR   HG22  461   3.625   4.352   4.843  0.3757  3.2686  3.4791
   64THR   HG23  462   3.665   4.181   4.902 -0.2441 -0.5664  0.2142
   64THR      C  463   3.428   4.104   4.871 -0.3551  0.0083 -0.1910
   64THR      O  464   3.463   4.087   4.754 -0.4845  0.8404 -0.3541
   65MET      N  465   3.414   3.994   4.947  0.3463  0.2493  0.2895
   65MET     HN  466   3.377   4.010   5.038 -2.2993 -0.9123 -0.4949
   65MET     CA  467   3.439   3.861   4.899 -0.3691  0.0415  0.4769
   65MET     HA  468   3.540   3.838   4.869  1.0290  3.9237  1.5108
   65MET     CB  469   3.418   3.760   5.013  0.0434 -0.2072  0.3340
   65MET    HB1  470   3.418   3.658   4.970 -0.9252  0.1139 -0.4674
   65MET    HB2  471   3.323   3.776   5.068 -0.2283  0.0484 -0.2005
   65MET     CG  472   3.534   3.755   5.113 -0.2045  0.3393  0.6511
   65MET    HG1  473   3.536   3.861   5.146  2.0713  0.9538 -1.2274
   65MET    HG2  474   3.628   3.732   5.058 -1.0980 -2.6221  0.1928
   65MET     SD  475   3.506   3.642   5.252 -0.6891 -0.1262  0.1812
   65MET     CE  476   3.529   3.485   5.165 -0.2425  0.0546 -0.0282
   65MET    HE1  477   3.495   3.397   5.224  0.2599 -0.9079 -1.1132
   65MET    HE2  478   3.635   3.461   5.143 -0.1081  0.7785 -0.1743
   65MET    HE3  479   3.465   3.478   5.074 -0.0238  0.4232 -0.2116
   65MET      C  480   3.353   3.823   4.784  0.0875 -0.1869  0.2060
   65MET      O  481   3.404   3.766   4.688  0.0441  0.9221 -0.4948
   66LEU      N  482   3.225   3.865   4.788  0.0475 -0.2686 -0.1912
   66LEU     HN  483   3.193   3.915   4.868 -2.4266  1.0325 -1.8636
   66LEU     CA  484   3.132   3.853   4.680 -0.1068 -0.3833 -0.0477
   66LEU     HA  485   3.143   3.750   4.648  1.3861 -0.7230  1.4219
   66LEU     CB  486   2.986   3.883   4.715 -0.0055 -0.3580  0.3508
   66LEU    HB1  487   2.922   3.881   4.625  1.7866  0.5822 -1.0053
   66LEU    HB2  488   2.977   3.985   4.758 -0.2038 -0.1085 -0.2797
   66LEU     CG  489   2.915   3.787   4.812 -0.3179 -0.1122  0.3705
   66LEU     HG  490   2.963   3.787   4.912  0.7230 -3.0400 -0.0040
   66LEU    CD1  491   2.773   3.842   4.829 -0.4608 -0.4838  0.3873
   66LEU   HD11  492   2.725   3.814   4.925 -0.3650  3.4216  1.7318
   66LEU   HD12  493   2.710   3.829   4.738 -0.6683  1.7791  0.1500
   66LEU   HD13  494   2.781   3.952   4.838 -0.7859 -0.3418 -0.9067
   66LEU    CD2  495   2.917   3.640   4.766 -0.5776 -0.1983  0.6372
   66LEU   HD21  496   2.892   3.633   4.658 -1.9015 -0.6248  0.9515
   66LEU   HD22  497   2.844   3.586   4.830  2.0249 -3.5306  1.0521
   66LEU   HD23  498   3.019   3.598   4.777 -0.3261 -0.5020 -2.1181
   66LEU      C  499   3.168   3.933   4.559  0.0298 -0.2163  0.1037
   66LEU      O  500   3.151   3.898   4.443 -0.2326  0.1235  0.0371
   67VAL      N  501   3.221   4.056   4.576 -0.5656  0.0311  0.1916
   67VAL     HN  502   3.230   4.100   4.665 -0.1959  1.1078 -0.3670
   67VAL     CA  503   3.267   4.130   4.464  0.1076 -0.3589  0.2043
   67VAL     HA  504   3.189   4.145   4.391 -0.4700 -0.2984  0.8279
   67VAL     CB  505   3.306   4.267   4.513  0.3256 -0.2778 -0.1825
   67VAL     HB  506   3.349   4.250   4.614 -0.9104 -1.1495  0.2339
   67VAL    CG1  507   3.406   4.341   4.424 -0.4706  0.2276 -0.6654
   67VAL   HG11  508   3.507   4.308   4.456 -1.2580 -0.8519  0.8458
   67VAL   HG12  509   3.405   4.452   4.439 -1.8973 -0.0406  1.7391
   67VAL   HG13  510   3.392   4.325   4.315  1.4624  1.5075 -1.1722
   67VAL    CG2  511   3.177   4.350   4.523  0.6529  0.1519  0.5594
   67VAL   HG21  512   3.137   4.369   4.421 -0.1404  1.0752  1.0204
   67VAL   HG22  513   3.201   4.452   4.560 -0.7895  1.0032 -0.7180
   67VAL   HG23  514   3.113   4.298   4.598  3.0663  0.8172  3.2747
   67VAL      C  515   3.376   4.063   4.388  0.3946  0.1398  0.1696
   67VAL      O  516   3.382   4.056   4.265  0.0781  0.6642  0.1206
   68VAL      N  517   3.468   3.997   4.460  0.1583  0.1248  0.4576
   68VAL     HN  518   3.470   4.001   4.560  1.3775 -1.0791  0.5123
   68VAL     CA  519   3.584   3.930   4.409 -0.2508 -0.0937 -0.2020
   68VAL     HA  520   3.637   3.993   4.339 -0.3145 -1.1827 -1.2623
   68VAL     CB  521   3.681   3.902   4.521 -0.6453  0.2142  0.2196
   68VAL     HB  522   3.632   3.865   4.614 -1.8802  1.5118  0.1411
   68VAL    CG1  523   3.797   3.813   4.473 -0.2599  0.7495  0.1501
   68VAL   HG11  524   3.841   3.854   4.380 -2.7897  0.1828 -1.4193
   68VAL   HG12  525   3.756   3.712   4.451 -2.0749  0.9245  2.2838
   68VAL   HG13  526   3.874   3.813   4.553 -0.8665  3.1604  0.8416
   68VAL    CG2  527   3.756   4.034   4.547 -0.1379 -0.1786  0.7647
   68VAL   HG21  528   3.821   4.064   4.461  0.1964 -0.3669  0.9520
   68VAL   HG22  529   3.821   4.038   4.637 -0.4988  0.0286  1.0180
   68VAL   HG23  530   3.693   4.125   4.556  0.8570  0.7487 -0.9564
   68VAL      C  531   3.552   3.806   4.334  0.0943 -0.2154 -0.1489
   68VAL      O  532   3.599   3.782   4.222 -0.2932 -0.4902 -0.2525
   69SER      N  533   3.474   3.713   4.390  0.2634 -0.2280  0.0667
   69SER     HN  534   3.443   3.716   4.485 -0.7555 -0.7453 -0.2211
   69SER     CA  535   3.436   3.592   4.323  0.1709 -0.1719  0.0195
   69SER     HA  536   3.529   3.547   4.292  0.7416  2.4681 -2.5833
   69SER     CB  537   3.374   3.483   4.411  0.4925  0.1239  0.6143
   69SER    HB1  538   3.449   3.450   4.487 -0.8236 -0.0749  1.8720
   69SER    HB2  539   3.364   3.395   4.343  1.4265  0.0172  0.6070
   69SER     OG  540   3.246   3.509   4.467  0.1383 -0.0652 -0.0946
   69SER    HG1  541   3.259   3.509   4.562  1.7719 -0.2148 -0.2783
   69SER      C  542   3.351   3.617   4.202  0.2987  0.0497 -0.0257
   69SER      O  543   3.363   3.557   4.096  0.0844  0.0859 -0.0713
   70ARG      N  544   3.258   3.713   4.214  0.0085 -0.3081  0.6250
   70ARG     HN  545   3.248   3.770   4.295 -0.5536 -0.9289  1.0114
   70ARG     CA  546   3.166   3.732   4.106  0.5780 -0.2687  0.1477
   70ARG     HA  547   3.100   3.649   4.088 -0.9507  1.1064 -0.8368
   70ARG     CB  548   3.065   3.838   4.152  0.6289 -0.1949  0.0892
   70ARG    HB1  549   3.118   3.934   4.171  0.2326 -0.3115  1.9613
   70ARG    HB2  550   3.018   3.791   4.241  1.2205 -2.2584 -0.6381
   70ARG     CG  551   2.946   3.872   4.062  0.7909 -0.3626 -0.1891
   70ARG    HG1  552   2.985   3.917   3.968 -1.4934 -0.5250 -1.2800
   70ARG    HG2  553   2.888   3.950   4.116  2.5931  0.2025  1.0190
   70ARG     CD  554   2.862   3.750   4.021 -0.2670  0.4012 -0.3557
   70ARG    HD1  555   2.829   3.690   4.108  1.2290 -0.3625 -0.2776
   70ARG    HD2  556   2.930   3.684   3.962  2.0273  2.4718 -0.2078
   70ARG     NE  557   2.742   3.792   3.945 -0.4888  1.0288  0.3317
   70ARG     HE  558   2.742   3.885   3.907  1.1181  0.9030 -0.0189
   70ARG     CZ  559   2.661   3.712   3.869  0.4818  0.0389  0.3199
   70ARG    NH1  560   2.651   3.578   3.890 -0.2640 -0.0027 -0.2627
   70ARG   HH11  561   2.688   3.535   3.973  2.8254  1.5110 -0.7237
   70ARG   HH12  562   2.579   3.529   3.840 -0.3294  0.2597 -0.4259
   70ARG    NH2  563   2.587   3.761   3.765 -0.3768 -1.4553  0.2136
   70ARG   HH21  564   2.603   3.857   3.745  2.1361 -1.7146  0.6485
   70ARG   HH22  565   2.517   3.702   3.724 -0.9723  0.2190 -1.2780
   70ARG      C  566   3.213   3.780   3.972 -0.7480  0.4323 -0.0778
   70ARG      O  567   3.168   3.734   3.867 -0.4683  0.0190 -0.0183
   71PHE      N  568   3.317   3.864   3.976 -0.5635  0.1984  0.0411
   71PHE     HN  569   3.365   3.887   4.060 -2.3943  0.9335  0.9296
   71PHE     CA  570   3.374   3.944   3.871  0.3839 -0.4117  0.0802
   71PHE     HA  571   3.314   3.923   3.784  0.9564 -2.2867  0.0801
   71PHE     CB  572   3.385   4.095   3.897 -0.3984 -0.3194 -0.1196
   71PHE    HB1  573   3.428   4.144   3.807 -1.4316 -0.3203 -0.6309
   71PHE    HB2  574   3.452   4.114   3.983  0.3628 -0.5250 -0.6599
   71PHE     CG  575   3.254   4.161   3.923  0.0570  0.5224  0.0656
   71PHE    CD1  576   3.221   4.207   4.049  0.1906  0.1443  0.2395
   71PHE    HD1  577   3.300   4.217   4.121  1.0289 -0.5699 -0.5537
   71PHE    CE1  578   3.100   4.263   4.081  0.2688  0.6481 -0.3248
   71PHE    HE1  579   3.085   4.313   4.176  1.3234  1.8020 -0.7476
   71PHE     CZ  580   3.002   4.264   3.984 -0.0139  0.0445 -0.0544
   71PHE     HZ  581   2.909   4.312   4.011  0.8243  0.9736  1.3230
   71PHE    CD2  582   3.151   4.161   3.831 -0.0808 -0.5504  0.2100
   71PHE    HD2  583   3.168   4.109   3.738  0.6031  0.5897 -0.3186
   71PHE    CE2  584   3.028   4.215   3.858  0.0299 -0.2225  0.0577
   71PHE    HE2  585   2.952   4.211   3.781  1.3386 -3.6319 -1.2149
   71PHE      C  586   3.504   3.882   3.833  0.2983 -0.5686  0.0443
   71PHE      O  587   3.591   3.837   3.908  0.3712 -0.1458  0.2175
   72ARG      N  588   3.519   3.870   3.700 -0.1494 -0.2553 -0.0377
   72ARG     HN  589   3.453   3.902   3.633 -0.1065  0.9562  0.4814
   72ARG     CA  590   3.634   3.804   3.646  0.0045 -0.4389  0.5045
   72ARG     HA  591   3.661   3.723   3.712 -1.8193 -0.5367  1.1915
   72ARG     CB  592   3.596   3.722   3.522 -0.6989 -0.1195  0.5022
   72ARG    HB1  593   3.538   3.633   3.553 -0.4649  0.0027  1.3114
   72ARG    HB2  594   3.684   3.678   3.470 -0.3208  1.5805 -0.3507
   72ARG     CG  595   3.515   3.801   3.419  0.5899  0.1830 -0.3143
   72ARG    HG1  596   3.560   3.901   3.401 -0.8659  1.0047  0.3753
   72ARG    HG2  597   3.416   3.827   3.462  0.4377 -2.3166  1.0693
   72ARG     CD  598   3.496   3.737   3.282 -0.2640  0.0445 -0.1410
   72ARG    HD1  599   3.434   3.647   3.301 -0.5625  0.3169  0.1840
   72ARG    HD2  600   3.594   3.708   3.237 -1.4300 -3.3318 -0.8377
   72ARG     NE  601   3.416   3.830   3.198 -0.1889  0.0418 -0.2154
   72ARG     HE  602   3.364   3.904   3.240  0.0994  2.1682 -3.2916
   72ARG     CZ  603   3.389   3.804   3.066 -0.0854 -0.2350 -0.1828
   72ARG    NH1  604   3.449   3.712   2.985 -0.1948 -0.1397 -0.3710
   72ARG   HH11  605   3.522   3.651   3.016  0.1581 -0.7951 -2.3119
   72ARG   HH12  606   3.402   3.691   2.899 -1.1015 -0.1389  0.1149
   72ARG    NH2  607   3.290   3.881   3.014  0.0872 -0.2704 -0.5633
   72ARG   HH21  608   3.265   3.964   3.064 -0.8114  0.1698 -1.6861
   72ARG   HH22  609   3.311   3.884   2.916  1.2153  1.5037 -0.3078
   72ARG      C  610   3.752   3.892   3.618 -0.2866 -0.1269  0.2547
   72ARG      O  611   3.859   3.842   3.586 -0.0745  0.4498  0.0664
   73GLU      N  612   3.735   4.023   3.642 -0.0488 -0.0378 -0.0653
   73GLU     HN  613   3.643   4.060   3.647 -1.2676 -2.8769 -0.2480
   73GLU     CA  614   3.839   4.122   3.630 -0.3784  0.3677  0.3763
   73GLU     HA  615   3.902   4.103   3.544  0.7838 -0.1004  1.3060
   73GLU     CB  616   3.768   4.258   3.620  0.4943  0.8008 -0.0641
   73GLU    HB1  617   3.846   4.337   3.619  0.6282  0.6649 -1.2290
   73GLU    HB2  618   3.709   4.262   3.714  0.5922  2.1527 -0.0517
   73GLU     CG  619   3.679   4.279   3.497  0.5699  0.3683 -0.1957
   73GLU    HG1  620   3.592   4.213   3.513  0.9614 -0.0935  0.0521
   73GLU    HG2  621   3.723   4.239   3.403  3.3164  0.8930  0.7463
   73GLU     CD  622   3.625   4.421   3.485 -0.2493  0.0871  0.1242
   73GLU    OE1  623   3.694   4.496   3.412  0.1096 -0.3057  0.0536
   73GLU    OE2  624   3.525   4.464   3.549 -0.2826  0.3205 -0.0844
   73GLU      C  625   3.911   4.120   3.760  0.0041  0.4155  0.1665
   73GLU      O  626   4.024   4.167   3.764  0.2565 -0.1178 -0.4930
   74LEU      N  627   3.856   4.063   3.869 -0.2160 -0.1417 -0.2321
   74LEU     HN  628   3.771   4.012   3.862 -2.7125  3.5686  0.4852
   74LEU     CA  629   3.911   4.062   4.001 -0.0492 -0.3157 -0.3017
   74LEU     HA  630   3.990   4.135   3.999 -0.3974  0.1667  1.5640
   74LEU     CB  631   3.801   4.097   4.103 -0.0804  0.0021 -0.4434
   74LEU    HB1  632   3.850   4.091   4.203 -0.4668  0.9111 -0.1971
   74LEU    HB2  633   3.727   4.014   4.113  0.9190 -0.6436  2.4669
   74LEU     CG  634   3.747   4.240   4.092 -0.2067  0.0046  0.2197
   74LEU     HG  635   3.712   4.260   3.989 -2.6763  3.3965  1.5356
   74LEU    CD1  636   3.631   4.257   4.192  0.0144 -0.3198  0.5358
   74LEU   HD11  637   3.542   4.193   4.173  0.2429 -0.1632 -1.3292
   74LEU   HD12  638   3.602   4.364   4.183  0.4965 -0.2782 -0.7744
   74LEU   HD13  639   3.670   4.236   4.294 -0.5874 -0.6421  0.7063
   74LEU    CD2  640   3.861   4.337   4.130 -0.4471  0.3337  0.1050
   74LEU   HD21  641   3.839   4.442   4.103 -2.6685  0.4949  2.2016
   74LEU   HD22  642   3.959   4.307   4.087 -2.1514  0.2391 -4.2297
   74LEU   HD23  643   3.873   4.331   4.241 -0.0946 -1.8609 -0.0014
   74LEU      C  644   3.982   3.934   4.029 -0.3250 -0.4093 -0.0293
   74LEU      O  645   3.985   3.886   4.143  0.1974 -0.1885  0.0549
   75ARG      N  646   4.050   3.876   3.928  0.2218 -0.4654  0.3629
   75ARG     HN  647   4.048   3.927   3.843 -0.6329  0.0302  0.6664
   75ARG     CA  648   4.125   3.755   3.940 -0.1202 -0.6996  0.1382
   75ARG     HA  649   4.106   3.693   4.026  4.0186  0.2494  1.9639
   75ARG     CB  650   4.095   3.659   3.823  0.4262 -0.2513 -0.3777
   75ARG    HB1  651   4.167   3.574   3.836 -0.9695 -1.1218  2.8011
   75ARG    HB2  652   4.124   3.713   3.731 -2.4878 -0.7303 -1.6572
   75ARG     CG  653   3.956   3.597   3.807  0.3152 -0.1951  0.3373
   75ARG    HG1  654   3.875   3.673   3.812 -0.7501 -1.0318 -2.5974
   75ARG    HG2  655   3.934   3.542   3.901 -0.0766 -2.1964 -0.8813
   75ARG     CD  656   3.942   3.506   3.686  0.0514  0.0002  0.2201
   75ARG    HD1  657   4.023   3.430   3.688 -0.8313 -0.9561  0.9777
   75ARG    HD2  658   3.947   3.565   3.592  0.8840 -1.6432 -0.8264
   75ARG     NE  659   3.808   3.441   3.694  0.1330 -0.1597  0.2889
   75ARG     HE  660   3.779   3.408   3.784 -0.2785  0.0835  0.2484
   75ARG     CZ  661   3.740   3.395   3.585  0.2251 -0.2264  0.2598
   75ARG    NH1  662   3.786   3.392   3.456  0.3991 -0.4888  0.3266
   75ARG   HH11  663   3.739   3.336   3.389 -1.0615  1.8454 -0.7496
   75ARG   HH12  664   3.872   3.433   3.424 -0.3396  1.6894  0.9329
   75ARG    NH2  665   3.613   3.357   3.614  0.1414  0.0657  0.2802
   75ARG   HH21  666   3.570   3.392   3.697  1.1061 -0.0197  0.8296
   75ARG   HH22  667   3.551   3.349   3.535  0.0965  0.5435  0.2642
   75ARG      C  668   4.272   3.778   3.952 -0.3078  0.2918  0.6374
   75ARG      O  669   4.348   3.684   3.975 -0.1282  0.2691 -0.0409
   76THR      N  670   4.314   3.905   3.957  0.4482  0.1000 -0.5894
   76THR     HN  671   4.252   3.982   3.940 -2.3106 -2.3720 -2.8319
   76THR     CA  672   4.453   3.935   3.973  0.4176  0.0808 -0.2974
   76THR     HA  673   4.512   3.880   3.902 -1.7715 -1.0127 -1.3617
   76THR     CB  674   4.491   4.076   3.940  0.5735  0.0922 -0.0677
   76THR     HB  675   4.598   4.086   3.911  0.8926 -1.8988  0.3126
   76THR    OG1  676   4.462   4.168   4.044  0.0223  0.0461 -0.1817
   76THR    HG1  677   4.366   4.164   4.041 -0.1468 -0.6097  3.0360
   76THR    CG2  678   4.415   4.129   3.817  0.1580 -0.3272  0.0066
   76THR   HG21  679   4.407   4.053   3.737 -0.3095 -0.7066  0.4046
   76THR   HG22  680   4.462   4.220   3.775  1.1911 -0.4856  0.7645
   76THR   HG23  681   4.311   4.156   3.847  0.1343 -1.1413  0.7015
   76THR      C  682   4.499   3.899   4.110 -0.0708  0.4326 -0.0377
   76THR      O  683   4.420   3.880   4.203  0.2738 -0.1394  0.1419
   77THR      N  684   4.629   3.868   4.123 -0.4293 -1.1514  0.0342
   77THR     HN  685   4.683   3.876   4.040 -2.8842 -1.5681 -1.6947
   77THR     CA  686   4.680   3.832   4.252  0.2518 -0.0634  0.0918
   77THR     HA  687   4.621   3.750   4.292 -2.0101  1.9539  1.1505
   77THR     CB  688   4.817   3.772   4.242  0.1582 -0.2581 -0.0228
   77THR     HB  689   4.854   3.751   4.345  1.3967 -2.3735 -0.8380
   77THR    OG1  690   4.910   3.862   4.185 -0.0940  0.0483  0.0436
   77THR    HG1  691   4.925   3.930   4.251 -1.2225 -0.1434  0.5211
   77THR    CG2  692   4.816   3.649   4.150  0.2749 -0.5859  0.4095
   77THR   HG21  693   4.913   3.595   4.155 -0.5185 -1.9622  2.0281
   77THR   HG22  694   4.790   3.679   4.046 -0.1557 -2.6527 -0.1344
   77THR   HG23  695   4.736   3.581   4.188  0.7201 -1.8896 -0.9021
   77THR      C  696   4.666   3.927   4.366  0.0362 -0.4256  0.3711
   77THR      O  697   4.646   3.893   4.482 -0.2422 -0.5337  0.2933
   78THR      N  698   4.667   4.058   4.338 -0.3742 -0.3219  0.8215
   78THR     HN  699   4.705   4.092   4.252 -2.4133  0.3137  0.1025
   78THR     CA  700   4.647   4.167   4.429  0.4144 -0.0290  0.6584
   78THR     HA  701   4.709   4.162   4.517  0.3501  1.4533  0.8001
   78THR     CB  702   4.679   4.307   4.386 -0.3163 -0.0030  0.1767
   78THR     HB  703   4.627   4.328   4.290  0.1357  2.1887  0.3537
   78THR    OG1  704   4.820   4.313   4.369 -0.3319 -0.3330 -0.0845
   78THR    HG1  705   4.847   4.254   4.298 -0.0984 -0.5227  0.1639
   78THR    CG2  706   4.634   4.411   4.489  0.2701  0.3664  0.0618
   78THR   HG21  707   4.525   4.412   4.510 -0.0991  0.0176 -1.7000
   78THR   HG22  708   4.669   4.512   4.458 -2.9943  0.7981 -2.7311
   78THR   HG23  709   4.674   4.388   4.591 -2.3545 -1.1280  0.8532
   78THR      C  710   4.507   4.159   4.480  0.0542  0.1135 -0.2752
   78THR      O  711   4.483   4.170   4.601 -0.1099 -0.1197 -0.2875
   79ASN      N  712   4.409   4.133   4.393  0.1666  0.5896 -0.5486
   79ASN     HN  713   4.436   4.116   4.298  0.0109 -0.5426 -0.4101
   79ASN     CA  714   4.274   4.115   4.438  0.3359  0.4081 -0.1108
   79ASN     HA  715   4.251   4.204   4.495 -1.1823 -2.0625  3.5010
   79ASN     CB  716   4.172   4.094   4.324 -0.1521 -0.1678  0.4308
   79ASN    HB1  717   4.069   4.092   4.366 -0.9516  1.4868 -1.3294
   79ASN    HB2  718   4.195   4.004   4.263  0.6292 -0.2730  0.8574
   79ASN     CG  719   4.193   4.204   4.221 -0.6469 -0.0803  0.4217
   79ASN    OD1  720   4.209   4.182   4.101  0.6120  0.3186  0.5025
   79ASN    ND2  721   4.195   4.334   4.260  0.1208 -0.0299  0.2299
   79ASN   HD21  722   4.195   4.362   4.356  1.8823  1.9338 -0.2650
   79ASN   HD22  723   4.223   4.404   4.194 -2.0126  0.8034  0.1089
   79ASN      C  724   4.251   4.002   4.531  0.2111  0.5447  0.0240
   79ASN      O  725   4.186   4.029   4.632  0.0010  0.4821 -0.0929
   80LEU      N  726   4.325   3.891   4.514 -0.4593  0.0752  0.1102
   80LEU     HN  727   4.400   3.878   4.449  1.2047  2.2744  1.4418
   80LEU     CA  728   4.323   3.779   4.603 -0.3290  0.3194  0.4207
   80LEU     HA  729   4.218   3.763   4.622 -0.3601  1.1593  1.0040
   80LEU     CB  730   4.392   3.663   4.530 -0.3108  0.3297  0.4215
   80LEU    HB1  731   4.409   3.583   4.606 -0.5376 -0.9518 -0.8298
   80LEU    HB2  732   4.495   3.693   4.501  0.8940 -1.4951  2.4748
   80LEU     CG  733   4.321   3.597   4.411 -0.2118 -0.1024  0.5978
   80LEU     HG  734   4.269   3.679   4.355  1.2312  1.0112  0.8389
   80LEU    CD1  735   4.418   3.524   4.317 -0.3324  0.5451 -0.0473
   80LEU   HD11  736   4.466   3.435   4.364  0.1874  0.2516 -1.1088
   80LEU   HD12  737   4.502   3.582   4.273 -0.8468  0.4857 -1.1363
   80LEU   HD13  738   4.357   3.490   4.231 -0.5986 -1.3310  0.8077
   80LEU    CD2  739   4.213   3.506   4.472 -0.6001  0.1772  0.3380
   80LEU   HD21  740   4.166   3.441   4.394 -0.0899 -0.2306  0.3605
   80LEU   HD22  741   4.133   3.560   4.527  0.3044  0.4289  1.4447
   80LEU   HD23  742   4.268   3.434   4.537  1.6743  1.9517  0.4953
   80LEU      C  743   4.392   3.804   4.733  0.4103 -0.4322  0.1799
   80LEU      O  744   4.340   3.757   4.834 -0.0390 -0.6450 -0.1451
   81TYR      N  745   4.502   3.881   4.741  0.1566 -0.0202 -0.2216
   81TYR     HN  746   4.544   3.906   4.654 -0.5651  3.1754  0.2228
   81TYR     CA  747   4.570   3.915   4.862  0.2033  0.3765 -0.3576
   81TYR     HA  748   4.573   3.824   4.920 -1.7484 -0.6320 -1.6990
   81TYR     CB  749   4.714   3.960   4.837  0.2607  0.1344 -0.4584
   81TYR    HB1  750   4.748   4.010   4.930 -0.2491 -0.0573 -0.1704
   81TYR    HB2  751   4.720   4.047   4.769  0.3286  1.4193  1.1259
   81TYR     CG  752   4.806   3.852   4.792  0.2801 -0.1043  0.1452
   81TYR    CD1  753   4.882   3.873   4.679 -0.1093 -0.2825 -0.1493
   81TYR    HD1  754   4.848   3.956   4.619 -0.2445 -0.1764  0.0744
   81TYR    CE1  755   4.978   3.781   4.641  0.0588 -0.2056  0.0939
   81TYR    HE1  756   5.041   3.798   4.555  1.1300  1.4668  1.1469
   81TYR     CZ  757   4.995   3.666   4.715 -0.0092 -0.4279 -0.2365
   81TYR     OH  758   5.095   3.577   4.671 -0.1890 -0.4185 -0.6742
   81TYR     HH  759   5.128   3.607   4.586 -0.4474 -1.4095 -1.1348
   81TYR    CD2  760   4.826   3.739   4.868 -0.0114  0.0967  0.5249
   81TYR    HD2  761   4.781   3.743   4.965 -0.6541  3.1704  0.1942
   81TYR    CE2  762   4.922   3.648   4.830 -0.5602 -0.0654 -0.5192
   81TYR    HE2  763   4.942   3.565   4.897 -2.1219  2.1970  3.0371
   81TYR      C  764   4.488   4.014   4.937 -0.4087 -0.3983  0.0126
   81TYR      O  765   4.465   3.989   5.055  0.1889 -0.1530  0.1823
   82LEU      N  766   4.436   4.124   4.879  0.3911 -0.2852 -0.5049
   82LEU     HN  767   4.453   4.143   4.783  0.8891 -0.5141 -0.4634
   82LEU     CA  768   4.351   4.219   4.945  0.2407 -0.7117 -0.0785
   82LEU     HA  769   4.412   4.245   5.030  0.9393  1.2923 -1.1363
   82LEU     CB  770   4.321   4.342   4.859  0.3385 -0.5538  0.1141
   82LEU    HB1  771   4.247   4.413   4.902  0.2373  0.1744 -1.2097
   82LEU    HB2  772   4.264   4.318   4.766 -1.7864  1.1267  0.8769
   82LEU     CG  773   4.431   4.441   4.816  0.5286 -0.6811  0.3051
   82LEU     HG  774   4.517   4.393   4.766  0.3285 -2.6938  1.7848
   82LEU    CD1  775   4.375   4.560   4.735  0.3465 -0.4664  0.7420
   82LEU   HD11  776   4.306   4.629   4.788  0.7565 -0.1873  0.9092
   82LEU   HD12  777   4.325   4.529   4.641  0.3934  0.9218  0.2409
   82LEU   HD13  778   4.455   4.629   4.702 -1.0606  1.0777  0.3994
   82LEU    CD2  779   4.499   4.493   4.943 -0.2778  0.2899  0.3532
   82LEU   HD21  780   4.568   4.574   4.913  1.7514 -1.4540  0.1080
   82LEU   HD22  781   4.567   4.413   4.978 -2.0710 -1.9640 -1.0217
   82LEU   HD23  782   4.426   4.531   5.019 -1.0653 -1.3248  0.4413
   82LEU      C  783   4.224   4.164   5.000 -0.0535 -0.0357 -0.0774
   82LEU      O  784   4.184   4.191   5.113  0.7264  0.1712  0.1521
   83SER      N  785   4.160   4.077   4.918  0.0395 -0.0775 -0.1046
   83SER     HN  786   4.205   4.063   4.830  0.6545 -1.1055  0.3522
   83SER     CA  787   4.049   3.996   4.957  0.2571 -0.3381 -0.0293
   83SER     HA  788   3.961   4.054   4.975 -0.3757 -0.6727 -1.8084
   83SER     CB  789   4.004   3.902   4.844  0.6170 -0.5339 -0.0124
   83SER    HB1  790   4.087   3.834   4.813  1.7857  0.5230  0.7506
   83SER    HB2  791   3.985   3.962   4.752 -1.0434  0.9805  1.2733
   83SER     OG  792   3.889   3.824   4.873  0.2614  0.0624  0.1736
   83SER    HG1  793   3.910   3.764   4.945  0.2636  1.9353  1.8352
   83SER      C  794   4.076   3.915   5.079  0.4586  0.1603  0.2577
   83SER      O  795   3.990   3.881   5.160  0.1789  0.1422 -0.0467
   84SER      N  796   4.201   3.871   5.101  0.3826 -0.2113 -0.0389
   84SER     HN  797   4.274   3.897   5.038  2.5298 -0.0768  2.3428
   84SER     CA  798   4.224   3.790   5.217 -0.0014  0.5209  0.5593
   84SER     HA  799   4.141   3.723   5.228  0.4965 -0.6535 -2.1458
   84SER     CB  800   4.355   3.710   5.204 -0.0871  0.4483  0.1382
   84SER    HB1  801   4.442   3.773   5.230 -0.3477  0.6345  0.5666
   84SER    HB2  802   4.365   3.678   5.098 -0.5210 -0.1192  0.2599
   84SER     OG  803   4.356   3.598   5.291 -0.4907  0.2094 -0.1595
   84SER    HG1  804   4.378   3.633   5.377 -2.8785 -1.2802  1.1617
   84SER      C  805   4.238   3.877   5.337  0.1635  0.4735  0.5746
   84SER      O  806   4.213   3.842   5.452 -0.3130  0.2932  0.4187
   85MET      N  807   4.279   4.004   5.319  0.0239  0.4061 -0.2506
   85MET     HN  808   4.307   4.029   5.227 -0.1174 -1.9785 -1.0025
   85MET     CA  809   4.270   4.101   5.423 -0.1242  0.3318 -0.1936
   85MET     HA  810   4.333   4.062   5.502 -1.1127 -0.8432  0.0431
   85MET     CB  811   4.338   4.234   5.383 -0.1283  0.3474 -0.1472
   85MET    HB1  812   4.375   4.291   5.471  1.5298 -0.1089 -0.5284
   85MET    HB2  813   4.264   4.307   5.342 -1.0129  0.3785  1.4099
   85MET     CG  814   4.470   4.222   5.308 -0.0764  0.0631 -0.0149
   85MET    HG1  815   4.447   4.173   5.211 -0.2001  0.5132 -0.2180
   85MET    HG2  816   4.530   4.158   5.375  0.2602 -0.6054 -0.9318
   85MET     SD  817   4.541   4.385   5.267  0.0473 -0.0353 -0.1917
   85MET     CE  818   4.683   4.296   5.196  0.1463  0.4387 -0.5872
   85MET    HE1  819   4.732   4.237   5.276 -1.2965 -0.9691 -0.6950
   85MET    HE2  820   4.754   4.370   5.152 -0.4382 -0.3937 -3.0870
   85MET    HE3  821   4.652   4.219   5.123  1.3507 -1.1461  0.5045
   85MET      C  822   4.133   4.126   5.477 -0.1736  0.0602 -0.1952
   85MET      O  823   4.110   4.124   5.598  0.3355  0.4425 -0.0851
   86ALA      N  824   4.033   4.147   5.390 -0.4722 -0.0769  0.1145
   86ALA     HN  825   4.062   4.151   5.295 -1.2673  1.3638 -0.0872
   86ALA     CA  826   3.894   4.153   5.425 -0.3456  0.0057  0.5983
   86ALA     HA  827   3.867   4.229   5.498 -0.2359  0.7625 -0.1373
   86ALA     CB  828   3.822   4.197   5.297 -0.0764 -0.0654  0.4209
   86ALA    HB1  829   3.849   4.123   5.218 -2.6841 -0.9143  0.2334
   86ALA    HB2  830   3.837   4.304   5.271  1.1791 -0.1330  0.8122
   86ALA    HB3  831   3.712   4.185   5.310  0.0856 -0.8601  1.1315
   86ALA      C  832   3.839   4.031   5.491 -0.1562 -0.1491  0.4695
   86ALA      O  833   3.763   4.045   5.586 -0.0985 -0.0397  0.4996
   87PHE      N  834   3.885   3.911   5.449  0.0047  0.0097  0.1878
   87PHE     HN  835   3.944   3.915   5.369 -1.8294 -4.0676 -1.6136
   87PHE     CA  836   3.863   3.791   5.523 -0.4993 -0.1537 -0.2250
   87PHE     HA  837   3.757   3.784   5.545 -0.4365  0.1092  0.1612
   87PHE     CB  838   3.918   3.670   5.446 -0.5538 -0.0144 -0.4827
   87PHE    HB1  839   4.029   3.667   5.441 -0.6064 -1.0162 -1.6802
   87PHE    HB2  840   3.882   3.688   5.342  3.3709 -0.2093 -2.0300
   87PHE     CG  841   3.878   3.534   5.491 -0.1228  0.0917  0.2318
   87PHE    CD1  842   3.749   3.486   5.487 -0.1488  0.2068 -0.4064
   87PHE    HD1  843   3.673   3.559   5.466  0.1985  1.9981  3.6550
   87PHE    CE1  844   3.713   3.356   5.514  0.2943  0.0744 -0.4520
   87PHE    HE1  845   3.611   3.322   5.507  0.0887  0.7892 -0.9692
   87PHE     CZ  846   3.812   3.273   5.563  0.0830 -0.0115 -0.1690
   87PHE     HZ  847   3.784   3.174   5.594 -2.2690  0.5381 -0.3370
   87PHE    CD2  848   3.973   3.443   5.531  0.1139 -0.0857 -0.7158
   87PHE    HD2  849   4.077   3.473   5.535 -0.4415  1.8316  0.8196
   87PHE    CE2  850   3.943   3.313   5.562  0.0669  0.0389 -0.2318
   87PHE    HE2  851   4.023   3.241   5.577  1.0411  0.5248 -2.7121
   87PHE      C  852   3.918   3.792   5.662 -0.1247  0.2975 -0.3751
   87PHE      O  853   3.838   3.765   5.751  0.1159 -0.9487 -0.5245
   88SER      N  854   4.042   3.837   5.689 -0.1860  0.0600  0.3014
   88SER     HN  855   4.105   3.858   5.615  2.4893 -0.0003  2.4014
   88SER     CA  856   4.097   3.852   5.820  0.0167 -0.0721  0.2318
   88SER     HA  857   4.075   3.755   5.864 -0.3145  0.1150  0.4832
   88SER     CB  858   4.244   3.893   5.835  0.0405 -0.0344 -0.1076
   88SER    HB1  859   4.275   3.895   5.942 -0.9917 -3.1195  0.3458
   88SER    HB2  860   4.262   3.996   5.798 -0.5680 -0.4621 -1.6548
   88SER     OG  861   4.325   3.795   5.772  0.7074  0.4828 -0.0778
   88SER    HG1  862   4.325   3.814   5.678  0.3007 -0.1341 -0.2123
   88SER      C  863   4.016   3.945   5.904  0.3590  0.1638  0.2993
   88SER      O  864   3.988   3.911   6.019 -0.1890  0.2120  0.1797
   89ASP      N  865   3.977   4.062   5.851  0.3309 -0.1009 -0.2668
   89ASP     HN  866   3.999   4.090   5.758 -1.6217 -0.1859 -0.8122
   89ASP     CA  867   3.891   4.161   5.907  0.0590 -0.2963 -0.3349
   89ASP     HA  868   3.938   4.186   6.001  0.2688 -1.5738 -0.0825
   89ASP     CB  869   3.880   4.287   5.819 -0.0295  0.0370  0.1464
   89ASP    HB1  870   3.817   4.370   5.857 -0.1890  0.5536 -1.1873
   89ASP    HB2  871   3.847   4.259   5.716 -2.4012  1.3839  0.4807
   89ASP     CG  872   4.012   4.355   5.786  0.2867 -0.6883 -0.1189
   89ASP    OD1  873   4.039   4.418   5.686 -0.2618  0.2718  0.3194
   89ASP    OD2  874   4.075   4.394   5.905 -0.0915 -0.1020 -0.1053
   89ASP    HD2  875   4.142   4.456   5.875  0.0771 -0.2116  0.0444
   89ASP      C  876   3.759   4.110   5.953 -0.0358  0.1234 -0.1314
   89ASP      O  877   3.711   4.151   6.059  0.4593  0.3290  0.0171
   90LEU      N  878   3.689   4.022   5.880  0.6527 -0.1525 -0.4620
   90LEU     HN  879   3.720   3.985   5.792 -0.6738 -2.5561 -0.0005
   90LEU     CA  880   3.571   3.958   5.931  1.1050 -0.5146  0.1341
   90LEU     HA  881   3.511   4.045   5.955  0.8935 -0.4463 -0.6269
   90LEU     CB  882   3.521   3.860   5.824  0.6929  0.2165 -0.3550
   90LEU    HB1  883   3.447   3.785   5.859  0.3459  1.1403  0.9563
   90LEU    HB2  884   3.601   3.801   5.774  0.1857  0.8917 -2.0246
   90LEU     CG  885   3.450   3.921   5.703  0.3095 -0.1671 -0.3289
   90LEU     HG  886   3.530   3.987   5.661  1.0426 -1.6164 -1.3022
   90LEU    CD1  887   3.420   3.810   5.601  0.0823 -0.4809  0.0774
   90LEU   HD11  888   3.342   3.748   5.648 -0.3382  1.2969  1.8102
   90LEU   HD12  889   3.517   3.757   5.586  0.2430 -0.7034  1.7444
   90LEU   HD13  890   3.382   3.853   5.505  0.3875  0.9922  0.5929
   90LEU    CD2  891   3.321   3.991   5.748  0.6025  0.1266  0.0620
   90LEU   HD21  892   3.247   3.923   5.796  0.2763  2.1258  2.6405
   90LEU   HD22  893   3.271   4.031   5.658 -1.4932  1.5127  1.7317
   90LEU   HD23  894   3.339   4.078   5.814 -1.2215  1.8061 -1.5241
   90LEU      C  895   3.584   3.880   6.057 -0.0376 -0.4045  0.3277
   90LEU      O  896   3.495   3.880   6.142  0.1029 -0.2021  0.4758
   91LEU      N  897   3.699   3.812   6.073  0.2248 -0.1084 -0.2871
   91LEU     HN  898   3.763   3.801   5.998 -0.0592 -0.1982 -0.5163
   91LEU     CA  899   3.730   3.724   6.181  0.0082 -0.0867 -0.2078
   91LEU     HA  900   3.641   3.678   6.222  0.8041  0.7918  2.7334
   91LEU     CB  901   3.838   3.623   6.140  0.1217 -0.0616  0.0336
   91LEU    HB1  902   3.860   3.560   6.229 -0.2668 -1.2252 -0.6612
   91LEU    HB2  903   3.928   3.681   6.110 -1.2315  1.4707 -1.2003
   91LEU     CG  904   3.793   3.540   6.019  0.1176  0.4577 -0.3223
   91LEU     HG  905   3.749   3.609   5.944  0.0707 -1.3755 -2.0760
   91LEU    CD1  906   3.916   3.475   5.953  0.2755 -0.3499  0.7468
   91LEU   HD11  907   3.972   3.530   5.874  0.4654  0.9641  1.7496
   91LEU   HD12  908   3.873   3.387   5.901 -2.4654  1.3391 -0.1150
   91LEU   HD13  909   3.997   3.448   6.024  0.8948 -0.6077 -0.0384
   91LEU    CD2  910   3.687   3.437   6.060  1.1171 -0.4274  0.0655
   91LEU   HD21  911   3.648   3.373   5.978  3.8857 -2.0377 -0.1094
   91LEU   HD22  912   3.607   3.496   6.110  2.0471  1.1798 -0.3033
   91LEU   HD23  913   3.726   3.367   6.138  0.2915 -1.4721 -0.4357
   91LEU      C  914   3.771   3.793   6.306 -0.4250 -0.1524 -0.0263
   91LEU      O  915   3.753   3.743   6.416  0.6622  0.0871  0.2764
   92ILE      N  916   3.823   3.917   6.297  0.1257 -0.3454  0.4637
   92ILE     HN  917   3.853   3.941   6.205  0.4734 -0.4252  0.5542
   92ILE     CA  918   3.844   4.012   6.402  0.1680  0.2030 -0.0313
   92ILE     HA  919   3.917   3.960   6.463 -0.9479  0.3702  1.5160
   92ILE     CB  920   3.914   4.134   6.350  0.1455  0.1610 -0.1587
   92ILE     HB  921   3.855   4.175   6.265  0.4574  1.2874  0.1625
   92ILE    CG2  922   3.904   4.248   6.452 -0.6396  0.0878 -0.1443
   92ILE   HG21  923   3.975   4.328   6.419 -0.7954  0.9423  1.4673
   92ILE   HG22  924   3.933   4.207   6.551  0.5791 -1.4151 -1.0689
   92ILE   HG23  925   3.807   4.302   6.449  0.6318  2.5137 -1.0008
   92ILE    CG1  926   4.059   4.106   6.307  0.1436 -0.3729  0.1664
   92ILE   HG11  927   4.070   4.048   6.213  1.9895 -1.5835  1.0803
   92ILE   HG12  928   4.118   4.054   6.386  1.4965  1.0804  0.1711
   92ILE     CD  929   4.146   4.228   6.276  0.2599 -0.3643  0.5258
   92ILE    HD1  930   4.219   4.192   6.201 -1.6379  0.3436 -1.7627
   92ILE    HD2  931   4.195   4.279   6.362 -0.4666  0.3986  0.4980
   92ILE    HD3  932   4.085   4.309   6.230 -0.4091  0.5568  2.8846
   92ILE      C  933   3.727   4.038   6.491  0.1511  1.0774 -0.3020
   92ILE      O  934   3.741   4.024   6.613 -0.0037  0.0586 -0.3909
   93PHE      N  935   3.607   4.051   6.433 -0.0809  0.1396 -0.0428
   93PHE     HN  936   3.605   4.046   6.334 -0.8498 -2.3441  0.0163
   93PHE     CA  937   3.487   4.077   6.507  0.0134  0.3313  0.0410
   93PHE     HA  938   3.514   4.140   6.590  1.0107  0.0099 -0.0290
   93PHE     CB  939   3.372   4.126   6.417  0.1347 -0.2034 -0.4118
   93PHE    HB1  940   3.278   4.144   6.474 -0.2602 -0.1202 -1.0735
   93PHE    HB2  941   3.349   4.046   6.343  0.6364 -2.8098  2.0777
   93PHE     CG  942   3.402   4.253   6.344 -0.3510  0.2878  0.2318
   93PHE    CD1  943   3.392   4.376   6.405  0.2841  0.4300  0.0473
   93PHE    HD1  944   3.349   4.385   6.503 -0.0167 -0.4171  0.0028
   93PHE    CE1  945   3.431   4.494   6.346 -0.2829  0.7196  0.2454
   93PHE    HE1  946   3.415   4.586   6.400 -0.2297  2.0010 -1.7913
   93PHE     CZ  947   3.491   4.485   6.222  0.0560  0.0762  0.4506
   93PHE     HZ  948   3.535   4.564   6.164  4.5328 -2.9398 -0.7776
   93PHE    CD2  949   3.471   4.250   6.226  0.1823  0.0469  0.5462
   93PHE    HD2  950   3.495   4.156   6.179 -0.1344  1.0561 -1.7773
   93PHE    CE2  951   3.506   4.364   6.158  0.2651  0.0371  0.5728
   93PHE    HE2  952   3.546   4.366   6.057 -2.8328  0.6821 -0.7616
   93PHE      C  953   3.434   3.963   6.586  0.1116  0.1751 -0.1167
   93PHE      O  954   3.356   3.982   6.680 -0.2687  0.5533 -0.5045
   94LEU      N  955   3.460   3.836   6.553 -0.2700 -0.0419  0.3936
   94LEU     HN  956   3.518   3.822   6.473 -1.7294 -0.1993 -0.6835
   94LEU     CA  957   3.430   3.727   6.640  0.1052 -0.3600  0.1268
   94LEU     HA  958   3.325   3.716   6.663  0.4144 -0.6803  1.4782
   94LEU     CB  959   3.472   3.592   6.577  0.3548 -0.0800 -0.3104
   94LEU    HB1  960   3.412   3.512   6.625  0.1001  1.2243  1.7037
   94LEU    HB2  961   3.580   3.566   6.582  0.0556 -1.4431 -0.5946
   94LEU     CG  962   3.444   3.579   6.427 -0.0930 -0.9837 -0.1512
   94LEU     HG  963   3.478   3.669   6.371  2.5912 -1.2222  0.9716
   94LEU    CD1  964   3.518   3.452   6.380  0.7013 -0.3750 -0.5624
   94LEU   HD11  965   3.486   3.369   6.447  0.5399  1.1311  1.3411
   94LEU   HD12  966   3.627   3.455   6.402  0.2560 -1.7406  2.3105
   94LEU   HD13  967   3.503   3.429   6.273 -0.5401 -0.3277 -0.4204
   94LEU    CD2  968   3.291   3.589   6.407 -0.0256 -0.3706 -0.3562
   94LEU   HD21  969   3.262   3.696   6.403 -0.6726 -0.5386 -0.1758
   94LEU   HD22  970   3.233   3.546   6.491 -1.3613 -0.8491 -1.5024
   94LEU   HD23  971   3.252   3.548   6.312  4.1265 -0.9949 -2.0153
   94LEU      C  972   3.485   3.731   6.779 -0.3112  0.0117  0.2825
   94LEU      O  973   3.423   3.681   6.872 -0.2356  0.1744  0.4206
   95CYS      N  974   3.598   3.802   6.796  0.0314 -0.2943 -0.6169
   95CYS     HN  975   3.641   3.837   6.714 -1.7001  2.9424 -0.2958
   95CYS     CA  976   3.669   3.819   6.919  0.4212  0.7780 -0.9810
   95CYS     HA  977   3.665   3.730   6.980 -0.9087  0.6098 -1.2823
   95CYS     CB  978   3.812   3.868   6.894  0.8415  0.0771 -0.0344
   95CYS    HB1  979   3.871   3.872   6.988  2.5515  0.8870 -1.0929
   95CYS    HB2  980   3.822   3.969   6.848 -0.0786  0.3718  0.4003
   95CYS     SG  981   3.891   3.752   6.778 -0.0493 -0.6750  0.1024
   95CYS    HG1  982   3.901   3.818   6.663  2.5496 -1.7636 -0.3665
   95CYS      C  983   3.606   3.926   7.002 -0.2843 -0.2401 -0.1741
   95CYS      O  984   3.636   3.932   7.121  0.6541 -0.1843 -0.4069
   96MET      N  985   3.531   4.018   6.938  0.5516  0.4183 -0.2321
   96MET     HN  986   3.522   4.019   6.839 -2.2175  1.2177 -0.0645
   96MET     CA  987   3.479   4.133   7.005 -0.4800  0.1091 -0.4815
   96MET     HA  988   3.568   4.186   7.036 -1.3170  1.4971 -0.3593
   96MET     CB  989   3.405   4.225   6.907 -0.8473 -0.3284 -0.6163
   96MET    HB1  990   3.322   4.177   6.849 -1.8840  2.0916 -1.2737
   96MET    HB2  991   3.474   4.249   6.823 -1.1029  3.0447  0.0087
   96MET     CG  992   3.367   4.356   6.975 -0.0977 -0.2906 -0.2637
   96MET    HG1  993   3.459   4.407   7.010 -0.5930 -0.7570  1.8917
   96MET    HG2  994   3.309   4.352   7.070 -1.9253 -1.6766 -1.3613
   96MET     SD  995   3.271   4.471   6.872  0.0255 -0.1552 -0.2276
   96MET     CE  996   3.401   4.550   6.772 -0.0712 -0.3946 -0.5415
   96MET    HE1  997   3.483   4.600   6.827 -0.2231 -0.6248 -0.0999
   96MET    HE2  998   3.345   4.615   6.702 -2.2703 -0.0930  1.3675
   96MET    HE3  999   3.448   4.465   6.719  2.0350  0.2256  0.2592
   96MET      C 1000   3.397   4.108   7.127  0.2285 -0.2039 -0.0581
   96MET      O 1001   3.412   4.192   7.215 -0.5792  0.0076 -0.1097
   97PRO      N 1002   3.310   4.013   7.145 -0.3543  0.2622 -0.3448
   97PRO     CD 1003   3.267   3.925   7.038  0.2153 -0.4737  0.0180
   97PRO    HD1 1004   3.330   3.833   7.039  2.5120  0.9696 -1.5618
   97PRO    HD2 1005   3.272   3.981   6.942 -0.1051  0.9422  0.8075
   97PRO     CA 1006   3.218   4.010   7.255 -0.1306  0.2037 -0.1582
   97PRO     HA 1007   3.171   4.107   7.261 -0.9056 -0.1722 -0.0926
   97PRO     CB 1008   3.123   3.895   7.225 -0.1636  0.1640  0.0986
   97PRO    HB1 1009   3.020   3.908   7.265 -1.0647 -0.4349 -1.9193
   97PRO    HB2 1010   3.155   3.794   7.258 -0.7054 -0.3029 -0.7424
   97PRO     CG 1011   3.120   3.896   7.071  0.0461  0.4375  0.0943
   97PRO    HG1 1012   3.089   3.801   7.021 -0.0773  0.1316  0.7357
   97PRO    HG2 1013   3.045   3.968   7.031 -3.3967 -3.2672 -0.8751
   97PRO      C 1014   3.287   3.981   7.384 -0.2305 -0.0491 -0.1606
   97PRO      O 1015   3.263   4.063   7.472 -0.0612 -0.0519 -0.1114
   98LEU      N 1016   3.381   3.886   7.394  0.1620  0.3334 -0.1613
   98LEU     HN 1017   3.391   3.828   7.313  2.5546  0.9525 -0.3928
   98LEU     CA 1018   3.459   3.854   7.510  0.2153  0.4896 -0.1538
   98LEU     HA 1019   3.384   3.831   7.584  0.8173 -1.3724 -0.0694
   98LEU     CB 1020   3.541   3.724   7.507 -0.3658  0.1054  0.4031
   98LEU    HB1 1021   3.568   3.711   7.614 -0.8611  3.0126  0.9450
   98LEU    HB2 1022   3.628   3.733   7.439  0.5209 -0.7456  1.3963
   98LEU     CG 1023   3.456   3.603   7.462  0.2981 -0.1755 -0.1049
   98LEU     HG 1024   3.354   3.611   7.505  0.3527 -0.0837  0.0084
   98LEU    CD1 1025   3.445   3.583   7.310  0.2720  0.8866 -0.2523
   98LEU   HD11 1026   3.540   3.564   7.256 -0.3174 -2.0096 -0.4582
   98LEU   HD12 1027   3.402   3.676   7.269  0.7856  1.3869  0.3109
   98LEU   HD13 1028   3.379   3.495   7.293  1.1393 -0.4420  2.6288
   98LEU    CD2 1029   3.511   3.471   7.518  0.0691 -0.3040 -0.1841
   98LEU   HD21 1030   3.469   3.384   7.463 -1.6646 -0.2584  0.9902
   98LEU   HD22 1031   3.485   3.457   7.625 -0.3596 -1.9078 -0.4751
   98LEU   HD23 1032   3.622   3.470   7.507  0.2834  1.4592  1.3221
   98LEU      C 1033   3.539   3.973   7.550  0.1699  0.4744 -0.0177
   98LEU      O 1034   3.552   4.004   7.668 -0.0456 -0.4621  0.2589
   99ASP      N 1035   3.603   4.040   7.452  0.5802  0.1778  0.0456
   99ASP     HN 1036   3.606   4.014   7.355  0.2408  3.5936 -1.0032
   99ASP     CA 1037   3.688   4.153   7.471  0.2091  0.4225  0.2636
   99ASP     HA 1038   3.758   4.121   7.546  0.6030  3.8265  1.5005
   99ASP     CB 1039   3.748   4.184   7.333 -0.6767 -0.0129 -0.2292
   99ASP    HB1 1040   3.682   4.233   7.258 -2.1317  1.1795  1.7172
   99ASP    HB2 1041   3.767   4.094   7.272 -3.5989  0.0764 -1.4298
   99ASP     CG 1042   3.885   4.250   7.340 -0.1338 -1.1126 -0.3197
   99ASP    OD1 1043   3.948   4.255   7.448 -0.1581 -0.0329 -0.3431
   99ASP    OD2 1044   3.931   4.292   7.230 -0.6857 -0.3897 -0.2842
   99ASP      C 1045   3.609   4.263   7.532 -0.3554  0.1238  0.0811
   99ASP      O 1046   3.640   4.340   7.623 -0.1518  0.1748 -0.0308
  100LEU      N 1047   3.489   4.284   7.476 -0.1915 -0.2208 -0.4056
  100LEU     HN 1048   3.457   4.233   7.397 -0.6337  1.1745 -1.1680
  100LEU     CA 1049   3.397   4.389   7.509 -0.3289 -0.2951 -0.5521
  100LEU     HA 1050   3.450   4.484   7.507 -0.8556 -0.0060 -1.9759
  100LEU     CB 1051   3.283   4.405   7.407 -0.5758 -0.6641 -0.3341
  100LEU    HB1 1052   3.219   4.314   7.411  0.1514 -1.1581  0.9630
  100LEU    HB2 1053   3.344   4.409   7.314  0.0449 -0.5110  0.0687
  100LEU     CG 1054   3.186   4.524   7.421  0.3384  0.0594 -0.0195
  100LEU     HG 1055   3.116   4.482   7.496 -0.0644 -0.4025 -0.6425
  100LEU    CD1 1056   3.253   4.654   7.469  0.0197  0.0060  0.5741
  100LEU   HD11 1057   3.174   4.733   7.464  0.3715  0.3325  0.0993
  100LEU   HD12 1058   3.337   4.687   7.404 -0.2153 -0.8521 -0.1843
  100LEU   HD13 1059   3.277   4.646   7.577  1.3608  0.8411  0.3554
  100LEU    CD2 1060   3.124   4.563   7.286  0.4907  0.6289  0.0744
  100LEU   HD21 1061   3.094   4.466   7.240  0.7933  0.6479 -0.1708
  100LEU   HD22 1062   3.197   4.601   7.211 -0.5905  0.6621 -0.9919
  100LEU   HD23 1063   3.035   4.629   7.294 -0.1324 -0.0948 -0.6789
  100LEU      C 1064   3.339   4.373   7.645 -0.3275  0.1076 -0.5012
  100LEU      O 1065   3.333   4.459   7.733 -0.3591 -0.5661  0.1722
  101VAL      N 1066   3.302   4.247   7.675  0.5937 -0.0382  0.0378
  101VAL     HN 1067   3.295   4.183   7.599  0.2419  0.9129 -0.7525
  101VAL     CA 1068   3.256   4.202   7.803 -0.1130  0.1665 -0.1435
  101VAL     HA 1069   3.173   4.265   7.833 -1.2178 -1.0246 -0.5820
  101VAL     CB 1070   3.204   4.061   7.794 -0.1560  0.1729  0.0077
  101VAL     HB 1071   3.282   3.997   7.748  0.9956  1.4539  0.1092
  101VAL    CG1 1072   3.180   4.008   7.936 -0.1779  0.4300  0.1021
  101VAL   HG11 1073   3.121   3.914   7.937  1.0008 -0.3553  2.3262
  101VAL   HG12 1074   3.124   4.083   7.996  0.2402 -0.0639  1.1385
  101VAL   HG13 1075   3.269   3.999   8.002 -0.1016  0.2655 -0.0221
  101VAL    CG2 1076   3.066   4.068   7.727 -0.0133  0.6523 -0.2422
  101VAL   HG21 1077   3.009   4.147   7.782  0.6901  0.0368  1.4261
  101VAL   HG22 1078   3.022   3.968   7.747  1.5291  0.5579  3.4836
  101VAL   HG23 1079   3.062   4.078   7.616 -2.2977 -1.5527 -0.4543
  101VAL      C 1080   3.357   4.222   7.911 -0.1550  0.5399 -0.1744
  101VAL      O 1081   3.330   4.261   8.024  0.0050  0.0610  0.0284
  102ARG      N 1082   3.486   4.195   7.885 -0.1530  0.3151  0.0811
  102ARG     HN 1083   3.507   4.146   7.801 -0.7866 -1.1784  0.7524
  102ARG     CA 1084   3.594   4.218   7.977 -0.4340 -0.0837  0.5215
  102ARG     HA 1085   3.573   4.171   8.071 -2.1238 -2.6609 -1.0152
  102ARG     CB 1086   3.726   4.157   7.927 -0.4205  0.0283  0.4177
  102ARG    HB1 1087   3.735   4.161   7.817 -1.4258  1.4515  0.3632
  102ARG    HB2 1088   3.719   4.047   7.945  0.6702 -0.1846 -0.4339
  102ARG     CG 1089   3.856   4.210   7.987 -0.5135 -0.0226  0.6671
  102ARG    HG1 1090   3.832   4.218   8.095 -0.6557  4.2862  0.4512
  102ARG    HG2 1091   3.873   4.316   7.959  2.2417  0.0793  2.2988
  102ARG     CD 1092   3.986   4.135   7.955 -0.1118  0.7493  0.4681
  102ARG    HD1 1093   3.970   4.026   7.973  0.9299  0.6738  1.0179
  102ARG    HD2 1094   4.060   4.169   8.030 -0.2484  0.7895  0.5843
  102ARG     NE 1095   4.014   4.158   7.810  0.0164 -0.6730  0.2446
  102ARG     HE 1096   3.969   4.238   7.769  0.5323 -0.4794  0.0495
  102ARG     CZ 1097   4.110   4.097   7.734  0.2915  0.0016  0.0369
  102ARG    NH1 1098   4.213   4.030   7.793  0.0528  0.0146  0.4743
  102ARG   HH11 1099   4.205   4.022   7.893 -0.1540 -0.0289  0.4553
  102ARG   HH12 1100   4.298   4.023   7.740 -1.3394  1.2910 -2.0971
  102ARG    NH2 1101   4.120   4.127   7.602 -0.0866  0.0780  0.0243
  102ARG   HH21 1102   4.196   4.099   7.544  0.1548  0.9449 -0.0887
  102ARG   HH22 1103   4.039   4.141   7.545  0.7443 -3.1610 -2.2690
  102ARG      C 1104   3.608   4.363   8.009  0.4342 -0.0916  0.1947
  102ARG      O 1105   3.631   4.404   8.123  0.1342  0.7292 -0.0349
  103LEU      N 1106   3.599   4.451   7.908  0.4550 -0.0961  0.1888
  103LEU     HN 1107   3.588   4.414   7.816  1.5770  0.5194 -0.2146
  103LEU     CA 1108   3.616   4.592   7.923  0.0280 -0.0634  0.3616
  103LEU     HA 1109   3.714   4.599   7.967 -0.2705  1.6596  0.8381
  103LEU     CB 1110   3.618   4.657   7.783  0.0294 -0.3363  0.2336
  103LEU    HB1 1111   3.517   4.640   7.741 -0.0742 -0.3591  0.4902
  103LEU    HB2 1112   3.688   4.600   7.718  2.2028  0.5022  1.6951
  103LEU     CG 1113   3.651   4.807   7.770 -0.7231 -0.1678  0.2489
  103LEU     HG 1114   3.591   4.856   7.849 -3.0506 -2.5420  0.1236
  103LEU    CD1 1115   3.795   4.845   7.807 -0.4797 -0.7741 -0.0558
  103LEU   HD11 1116   3.839   4.788   7.892  3.5131  0.1984 -1.2780
  103LEU   HD12 1117   3.791   4.955   7.822 -2.0486 -0.5633 -1.7092
  103LEU   HD13 1118   3.869   4.833   7.725  1.0320  1.6821  0.8401
  103LEU    CD2 1119   3.609   4.865   7.634  0.1462 -0.5170 -0.1829
  103LEU   HD21 1120   3.636   4.973   7.643 -1.3762  0.1986 -3.0158
  103LEU   HD22 1121   3.498   4.863   7.625  0.0690 -0.3291  0.6305
  103LEU   HD23 1122   3.660   4.825   7.545 -0.5772  0.8733 -1.2697
  103LEU      C 1123   3.511   4.658   8.006 -0.1086  0.0401  0.1081
  103LEU      O 1124   3.537   4.741   8.093  0.1682 -0.4204  0.4676
  104TRP      N 1125   3.381   4.625   7.995  0.0094 -0.2529 -0.4890
  104TRP     HN 1126   3.351   4.550   7.937  0.5232  1.3030 -2.9469
  104TRP     CA 1127   3.282   4.689   8.076  0.1838  0.0318 -0.4964
  104TRP     HA 1128   3.317   4.788   8.100  1.3162 -0.2451 -0.9463
  104TRP     CB 1129   3.149   4.715   8.003 -0.3702 -0.1523  0.4227
  104TRP    HB1 1130   3.179   4.795   7.932  1.5063  0.7919  2.1801
  104TRP    HB2 1131   3.072   4.752   8.074 -3.0602 -0.2813 -2.2375
  104TRP     CG 1132   3.088   4.602   7.927 -0.1000 -0.0973  0.1223
  104TRP    CD1 1133   3.060   4.604   7.793  0.4955 -0.3064 -0.0083
  104TRP    HD1 1134   3.082   4.684   7.724 -0.8754  0.9378  0.9344
  104TRP    NE1 1135   2.979   4.496   7.769  0.1439 -0.0601  0.0683
  104TRP    HE1 1136   2.955   4.466   7.680 -0.6812 -2.6151  1.0740
  104TRP    CE2 1137   2.959   4.421   7.882  0.3143 -0.3251 -0.0762
  104TRP    CD2 1138   3.028   4.485   7.983  0.0363 -0.2079  0.0393
  104TRP    CE3 1139   3.014   4.429   8.107 -0.0412  0.1255  0.1836
  104TRP    HE3 1140   3.063   4.473   8.193 -0.6145  1.8123 -0.3026
  104TRP    CZ3 1141   2.943   4.312   8.119  0.5848 -0.3304 -0.4731
  104TRP    HZ3 1142   2.959   4.247   8.204 -0.9485 -0.7529 -0.4745
  104TRP    CZ2 1143   2.876   4.314   7.897 -0.5444  0.3523  0.0531
  104TRP    HZ2 1144   2.828   4.268   7.813  0.5397  1.2279 -1.0805
  104TRP    CH2 1145   2.879   4.246   8.016  0.3525 -0.3084 -0.3441
  104TRP    HH2 1146   2.825   4.152   8.013  0.1031 -0.2363  0.9391
  104TRP      C 1147   3.273   4.650   8.220  0.1513  0.5739 -0.3491
  104TRP      O 1148   3.209   4.727   8.291 -0.3389  0.0845 -0.2493
  105GLN      N 1149   3.333   4.536   8.260 -0.3602  0.4035 -0.0620
  105GLN     HN 1150   3.374   4.482   8.187 -1.1015  0.1215 -0.2791
  105GLN     CA 1151   3.340   4.473   8.388 -0.3465  0.0822 -0.2207
  105GLN     HA 1152   3.444   4.467   8.415 -0.2342 -2.4718 -0.9033
  105GLN     CB 1153   3.277   4.558   8.500  0.7886  0.3195  0.2524
  105GLN    HB1 1154   3.170   4.564   8.471  0.6780  0.6673  0.7186
  105GLN    HB2 1155   3.327   4.656   8.508 -0.4480  0.8150  3.5083
  105GLN     CG 1156   3.278   4.497   8.640 -0.3172 -0.1623  0.0643
  105GLN    HG1 1157   3.202   4.416   8.631 -1.0080  0.2012  2.1529
  105GLN    HG2 1158   3.240   4.580   8.703 -1.1855 -1.9619  2.0154
  105GLN     CD 1159   3.413   4.440   8.683 -0.2825  0.3298  0.6197
  105GLN    OE1 1160   3.423   4.324   8.723  0.2468  0.0112 -0.3981
  105GLN    NE2 1161   3.518   4.526   8.684 -0.1516  0.1699  0.5249
  105GLN   HE21 1162   3.612   4.491   8.686 -0.2420 -0.0466  2.3524
  105GLN   HE22 1163   3.497   4.622   8.701  2.9516  1.3172 -1.2685
  105GLN      C 1164   3.295   4.331   8.392 -0.0488 -0.0167 -0.4096
  105GLN      O 1165   3.178   4.294   8.405 -0.0329 -0.0935 -0.4815
  106TYR      N 1166   3.399   4.245   8.398  0.1158  0.2178  0.0406
  106TYR     HN 1167   3.495   4.273   8.391  0.6317 -1.7122 -1.1343
  106TYR     CA 1168   3.380   4.104   8.406  0.1004  0.2016 -0.2746
  106TYR     HA 1169   3.303   4.082   8.478 -2.9674 -0.6356 -3.5343
  106TYR     CB 1170   3.356   4.052   8.263  0.2553  0.4396 -0.3878
  106TYR    HB1 1171   3.445   4.065   8.197  0.2753  0.3984 -0.3687
  106TYR    HB2 1172   3.276   4.104   8.207  0.8855 -0.3726 -2.0945
  106TYR     CG 1173   3.313   3.910   8.255  0.1917  0.4304  0.1034
  106TYR    CD1 1174   3.194   3.875   8.316 -0.0498  0.5483 -0.2976
  106TYR    HD1 1175   3.144   3.951   8.375  1.3735  0.0749  1.6397
  106TYR    CE1 1176   3.149   3.746   8.313  0.3097  0.4164 -0.0314
  106TYR    HE1 1177   3.067   3.711   8.374 -1.0622 -0.4994 -2.2847
  106TYR     CZ 1178   3.216   3.646   8.246 -0.1395 -0.0992  0.2813
  106TYR     OH 1179   3.179   3.510   8.242 -0.4095 -0.0224  0.1095
  106TYR     HH 1180   3.145   3.490   8.155  0.3191 -4.4834  0.5918
  106TYR    CD2 1181   3.374   3.814   8.178 -0.3161 -0.0215  0.2538
  106TYR    HD2 1182   3.465   3.845   8.129 -1.4456  0.7565 -1.4634
  106TYR    CE2 1183   3.330   3.684   8.179 -0.1447 -0.0787  0.2843
  106TYR    HE2 1184   3.389   3.614   8.123 -0.8745 -0.7777  0.3646
  106TYR      C 1185   3.511   4.045   8.447  0.0893  0.4134  0.0656
  106TYR      O 1186   3.576   3.956   8.393 -0.2376 -0.1244  0.5478
  107ARG      N 1187   3.564   4.102   8.557 -0.2318 -0.1972  0.5485
  107ARG     HN 1188   3.516   4.181   8.595 -0.2388  0.8401 -1.4547
  107ARG     CA 1189   3.688   4.060   8.615  0.1600  0.4190  0.1757
  107ARG     HA 1190   3.748   4.033   8.530 -0.7539  0.2728 -0.4439
  107ARG     CB 1191   3.754   4.168   8.703 -0.0547  0.4654  0.2822
  107ARG    HB1 1192   3.679   4.219   8.768  0.1995 -1.0934  1.8663
  107ARG    HB2 1193   3.779   4.246   8.628  0.7838 -1.1506 -1.1793
  107ARG     CG 1194   3.881   4.128   8.777  0.3576  0.4419 -0.4288
  107ARG    HG1 1195   3.944   4.220   8.783  0.0980  0.6162 -0.4008
  107ARG    HG2 1196   3.947   4.059   8.720  1.1489  0.8578 -0.0402
  107ARG     CD 1197   3.857   4.067   8.915  0.2099  0.4611 -0.4450
  107ARG    HD1 1198   3.818   3.963   8.904 -0.7123  0.8763 -1.2514
  107ARG    HD2 1199   3.791   4.136   8.972 -0.8077 -1.1842  0.4695
  107ARG     NE 1200   3.993   4.065   8.975  0.1815  0.4056 -0.3820
  107ARG     HE 1201   4.076   4.068   8.919  0.2861  1.6352 -0.2056
  107ARG     CZ 1202   4.018   4.031   9.104  0.0584  0.8849 -0.2278
  107ARG    NH1 1203   3.920   4.025   9.199  0.5682  1.0387  0.3168
  107ARG   HH11 1204   3.829   4.052   9.167  0.6280 -1.0251 -1.8547
  107ARG   HH12 1205   3.945   4.033   9.295 -0.2903 -1.8859  0.8915
  107ARG    NH2 1206   4.151   4.024   9.132  0.0099 -0.5327 -0.2743
  107ARG   HH21 1207   4.217   4.035   9.057 -0.0394  0.2957 -0.2058
  107ARG   HH22 1208   4.178   4.011   9.228 -1.2182 -0.9706  0.0280
  107ARG      C 1209   3.662   3.929   8.681  0.3245  0.5114  0.4249
  107ARG      O 1210   3.747   3.843   8.658 -0.0893  0.1269  0.3104
  108PRO      N 1211   3.561   3.891   8.753  0.0828 -0.0947 -0.2305
  108PRO     CD 1212   3.482   3.983   8.834 -0.7950 -0.9167 -0.1338
  108PRO    HD1 1213   3.397   4.012   8.768 -1.4810 -0.7239  0.8275
  108PRO    HD2 1214   3.540   4.072   8.865 -0.5905 -0.4045 -1.8499
  108PRO     CA 1215   3.515   3.756   8.773  0.0559 -0.0638 -0.0909
  108PRO     HA 1216   3.597   3.704   8.821 -1.6997 -0.9706  2.1267
  108PRO     CB 1217   3.408   3.752   8.882  0.2840 -0.4213  0.1218
  108PRO    HB1 1218   3.434   3.670   8.952 -0.1001  0.2630  1.0842
  108PRO    HB2 1219   3.307   3.734   8.839 -0.1783 -1.2673  1.4799
  108PRO     CG 1220   3.426   3.891   8.944 -0.3293 -0.4870  0.4618
  108PRO    HG1 1221   3.339   3.950   8.980  0.2906  1.5742 -1.1958
  108PRO    HG2 1222   3.507   3.882   9.020  0.0954 -0.9201 -0.0380
  108PRO      C 1223   3.473   3.688   8.648  0.1990 -0.2303 -0.0488
  108PRO      O 1224   3.368   3.708   8.587  0.4826  0.8881 -0.2002
  109TRP      N 1225   3.570   3.610   8.596  0.5901  0.2754 -0.0921
  109TRP     HN 1226   3.653   3.595   8.650  2.3485 -2.9801 -3.2408
  109TRP     CA 1227   3.563   3.538   8.473  0.2209  0.5522 -0.2342
  109TRP     HA 1228   3.518   3.608   8.404 -0.7349  1.1481  0.9601
  109TRP     CB 1229   3.705   3.496   8.432 -0.0416 -0.1119 -0.4766
  109TRP    HB1 1230   3.755   3.428   8.504  0.4895  0.9475  0.1841
  109TRP    HB2 1231   3.758   3.594   8.429  1.9854 -1.1733 -2.0108
  109TRP     CG 1232   3.705   3.429   8.299 -0.7335 -0.6194 -0.2286
  109TRP    CD1 1233   3.723   3.295   8.276  0.8073 -0.4734  0.0382
  109TRP    HD1 1234   3.757   3.225   8.350  0.1797  1.0173  1.8176
  109TRP    NE1 1235   3.738   3.274   8.142 -0.1923 -0.0190 -0.1601
  109TRP    HE1 1236   3.754   3.188   8.099  0.2003 -2.2402  3.9221
  109TRP    CE2 1237   3.721   3.394   8.079  0.4385  0.2826  0.2323
  109TRP    CD2 1238   3.694   3.494   8.172  0.2487  0.3110  0.1483
  109TRP    CE3 1239   3.670   3.622   8.132 -0.7283  0.1213  0.1118
  109TRP    HE3 1240   3.655   3.701   8.204 -1.2939  0.7412 -0.6707
  109TRP    CZ3 1241   3.686   3.651   7.999 -0.1123 -0.0601  0.1437
  109TRP    HZ3 1242   3.665   3.751   7.963 -0.3501 -0.9025 -2.2715
  109TRP    CZ2 1243   3.721   3.421   7.946 -0.1775 -0.0279  0.1633
  109TRP    HZ2 1244   3.738   3.351   7.866  1.4794 -0.4749  0.8729
  109TRP    CH2 1245   3.716   3.553   7.907 -0.1026 -0.0373  0.1228
  109TRP    HH2 1246   3.735   3.571   7.802  2.3367 -1.3129  0.2743
  109TRP      C 1247   3.486   3.414   8.503  0.8049  0.2319 -0.0591
  109TRP      O 1248   3.526   3.331   8.585 -0.0445 -0.0797  0.0461
  110ASN      N 1249   3.368   3.395   8.443  0.8101  0.2306 -0.0679
  110ASN     HN 1250   3.342   3.465   8.378  0.4177  1.1988  1.1034
  110ASN     CA 1251   3.299   3.269   8.449 -0.1962  0.7594 -0.2953
  110ASN     HA 1252   3.347   3.192   8.508  1.8864  1.9631 -0.3115
  110ASN     CB 1253   3.162   3.287   8.517 -0.1968  0.1160 -0.1166
  110ASN    HB1 1254   3.121   3.187   8.543 -0.1157 -0.0690 -0.6978
  110ASN    HB2 1255   3.092   3.326   8.440 -2.2795 -1.2873  0.9704
  110ASN     CG 1256   3.145   3.379   8.637  0.1759  0.1850 -0.1170
  110ASN    OD1 1257   3.035   3.423   8.668  0.1329 -0.0153  0.0166
  110ASN    ND2 1258   3.251   3.388   8.723 -0.1634  0.1500  0.3090
  110ASN   HD21 1259   3.248   3.452   8.800 -1.2704  1.1123 -0.4831
  110ASN   HD22 1260   3.330   3.332   8.702  1.0463  1.1632  1.9082
  110ASN      C 1261   3.282   3.195   8.322  0.3018 -0.5463  0.3828
  110ASN      O 1262   3.188   3.117   8.306 -0.0874 -0.1118  0.5343
  111PHE      N 1263   3.370   3.219   8.223 -0.0558 -0.1092  0.1685
  111PHE     HN 1264   3.436   3.292   8.234  0.2576  0.7986 -4.9660
  111PHE     CA 1265   3.365   3.157   8.094 -0.1254 -0.2796  0.2505
  111PHE     HA 1266   3.266   3.113   8.090 -0.0087 -0.8434  2.4868
  111PHE     CB 1267   3.388   3.261   7.983 -0.0548 -0.4698  0.0875
  111PHE    HB1 1268   3.411   3.213   7.885 -1.2246 -0.8854 -0.0024
  111PHE    HB2 1269   3.481   3.317   8.005 -1.3583  1.0422  2.1573
  111PHE     CG 1270   3.284   3.364   7.951  0.4486 -0.0429 -0.2028
  111PHE    CD1 1271   3.334   3.480   7.898  0.1623 -0.0894 -0.5771
  111PHE    HD1 1272   3.439   3.499   7.880  0.4820  0.9368  1.9226
  111PHE    CE1 1273   3.252   3.586   7.866 -0.0376 -0.0931 -0.0852
  111PHE    HE1 1274   3.290   3.676   7.820  2.2345 -0.4857  0.9016
  111PHE     CZ 1275   3.116   3.578   7.886 -0.0522  0.3755 -0.0030
  111PHE     HZ 1276   3.044   3.655   7.863  0.1586  0.5740  0.0020
  111PHE    CD2 1277   3.147   3.351   7.956  0.3535  1.0095  0.1769
  111PHE    HD2 1278   3.116   3.251   7.984  0.4588  0.1237 -2.5627
  111PHE    CE2 1279   3.068   3.462   7.941 -0.4326  0.3945 -0.2925
  111PHE    HE2 1280   2.962   3.454   7.961 -0.1050  2.0977  2.6146
  111PHE      C 1281   3.464   3.047   8.077  0.0259 -0.0344 -0.5148
  111PHE      O 1282   3.453   2.984   7.972 -0.3003 -0.0881 -0.4515
  112GLY      N 1283   3.551   3.012   8.173 -0.1635  0.0450 -0.3114
  112GLY     HN 1284   3.548   3.059   8.261  0.7400 -2.3267  1.0932
  112GLY     CA 1285   3.649   2.908   8.163  0.1117  0.3041 -0.3107
  112GLY    HA1 1286   3.595   2.834   8.105  0.1435 -1.7009  2.0377
  112GLY    HA2 1287   3.661   2.868   8.263  1.0341  1.7887  0.2030
  112GLY      C 1288   3.774   2.930   8.085  0.1620  0.2607 -0.2430
  112GLY      O 1289   3.788   3.019   8.001  0.2845  0.9523  0.4945
  113ASP      N 1290   3.867   2.837   8.114 -0.2203 -0.3146 -0.8430
  113ASP     HN 1291   3.833   2.779   8.188 -0.2844 -2.0060 -2.1254
  113ASP     CA 1292   4.001   2.831   8.065  0.0265 -0.1085 -0.2052
  113ASP     HA 1293   4.043   2.928   8.091 -0.0336  0.7119 -2.8552
  113ASP     CB 1294   4.071   2.713   8.132  0.0740  0.0407  0.0089
  113ASP    HB1 1295   4.025   2.620   8.093  0.1926  0.0561 -0.1659
  113ASP    HB2 1296   4.060   2.720   8.243  1.3108  1.3753  0.0744
  113ASP     CG 1297   4.222   2.719   8.110  0.1728 -0.0473  0.6380
  113ASP    OD1 1298   4.278   2.831   8.111  0.4571 -0.1804  0.1157
  113ASP    OD2 1299   4.288   2.612   8.102 -0.0635 -0.1530  0.0681
  113ASP      C 1300   4.007   2.814   7.917  0.2404 -0.3208 -0.1732
  113ASP      O 1301   4.087   2.873   7.845  0.2165  0.7194  0.6315
  114LEU      N 1302   3.925   2.724   7.860 -0.4917  0.0459  0.2933
  114LEU     HN 1303   3.860   2.679   7.921  0.8945 -0.8901  1.1338
  114LEU     CA 1304   3.923   2.695   7.720 -0.0931  0.0536  0.2868
  114LEU     HA 1305   4.026   2.667   7.700 -0.3052 -0.8478  0.4198
  114LEU     CB 1306   3.852   2.561   7.695 -0.0002  0.0532  0.0238
  114LEU    HB1 1307   3.776   2.550   7.775  0.2724  1.4215  0.5101
  114LEU    HB2 1308   3.920   2.478   7.721 -0.4309  0.0845  1.3424
  114LEU     CG 1309   3.794   2.523   7.558 -0.2093  0.4431 -0.0001
  114LEU     HG 1310   3.732   2.605   7.515 -0.9516 -0.8302 -1.4803
  114LEU    CD1 1311   3.906   2.507   7.453 -0.2949 -0.0844 -0.0176
  114LEU   HD11 1312   3.858   2.453   7.369  0.3040 -1.0047  0.2218
  114LEU   HD12 1313   3.994   2.444   7.479  0.3537  0.4772 -0.8065
  114LEU   HD13 1314   3.939   2.606   7.415 -0.0014 -0.3871 -0.5490
  114LEU    CD2 1315   3.702   2.400   7.567  0.2910  0.0941  0.4022
  114LEU   HD21 1316   3.663   2.374   7.467 -0.1657 -0.9124  0.8233
  114LEU   HD22 1317   3.613   2.416   7.632 -0.6246 -3.7018  0.3108
  114LEU   HD23 1318   3.770   2.319   7.602 -1.0436 -0.8155  1.0061
  114LEU      C 1319   3.891   2.807   7.627 -0.4822 -0.6247 -0.4006
  114LEU      O 1320   3.966   2.843   7.536 -0.4188  0.6252  0.1299
  115LEU      N 1321   3.783   2.881   7.655  0.0598  0.0384 -0.0431
  115LEU     HN 1322   3.724   2.851   7.730  0.5094 -0.0178  0.2938
  115LEU     CA 1323   3.743   3.002   7.591  0.4458  0.3529  0.2986
  115LEU     HA 1324   3.753   2.975   7.487  0.9800 -0.1632  0.4853
  115LEU     CB 1325   3.595   3.040   7.609 -0.0289 -1.0412 -0.4961
  115LEU    HB1 1326   3.577   3.126   7.541 -1.0651 -1.0787 -0.2830
  115LEU    HB2 1327   3.580   3.081   7.711  1.4061  0.7498 -0.9591
  115LEU     CG 1328   3.481   2.940   7.581 -0.5491 -0.5192 -0.2659
  115LEU     HG 1329   3.475   2.851   7.648 -1.1674 -0.3365 -0.0712
  115LEU    CD1 1330   3.346   3.011   7.604 -0.0834  0.4395 -0.4549
  115LEU   HD11 1331   3.356   3.106   7.547 -1.1409 -0.4580 -2.2275
  115LEU   HD12 1332   3.331   3.031   7.712  0.0812  0.7533 -0.4867
  115LEU   HD13 1333   3.265   2.949   7.560 -0.4451  1.2099 -0.8836
  115LEU    CD2 1334   3.490   2.885   7.438  0.0959 -0.5815 -0.2066
  115LEU   HD21 1335   3.423   2.798   7.425  0.8693 -1.0185 -1.4355
  115LEU   HD22 1336   3.596   2.859   7.418  0.7149  0.6308  1.3273
  115LEU   HD23 1337   3.466   2.965   7.364 -1.8543 -1.3334 -0.4636
  115LEU      C 1338   3.833   3.119   7.610  0.1257  0.6407  0.0457
  115LEU      O 1339   3.848   3.195   7.514  0.5131  0.0512 -0.3648
  116CYS      N 1340   3.892   3.135   7.729  0.2587 -0.3426  0.1171
  116CYS     HN 1341   3.870   3.077   7.808 -0.7970 -1.2823 -0.8267
  116CYS     CA 1342   3.997   3.223   7.770 -0.2982  0.3164  0.1425
  116CYS     HA 1343   3.971   3.328   7.769  0.8715  0.7244 -3.2132
  116CYS     CB 1344   4.024   3.201   7.919  0.1468 -0.1033  0.0041
  116CYS    HB1 1345   4.050   3.094   7.934  0.1094 -0.1925 -0.5695
  116CYS    HB2 1346   3.936   3.216   7.985 -0.1318 -2.3228  0.2101
  116CYS     SG 1347   4.162   3.285   8.002 -0.0643  0.0684  0.1817
  116CYS      C 1348   4.120   3.210   7.687 -0.5072 -0.4115 -0.0593
  116CYS      O 1349   4.167   3.313   7.639 -0.7774 -0.4959 -0.5134
  117LYS      N 1350   4.173   3.089   7.661  0.6308  0.0664 -0.0328
  117LYS     HN 1351   4.153   3.014   7.723 -0.1638 -0.9335 -1.4476
  117LYS     CA 1352   4.261   3.062   7.552 -0.1465 -0.5685 -0.5206
  117LYS     HA 1353   4.349   3.122   7.571  0.5394 -2.4471  3.1490
  117LYS     CB 1354   4.306   2.915   7.560  0.5620 -0.3429 -0.2173
  117LYS    HB1 1355   4.371   2.896   7.472  1.4489  0.8617  0.1556
  117LYS    HB2 1356   4.218   2.849   7.542  1.0543 -0.9969 -0.2324
  117LYS     CG 1357   4.387   2.882   7.685  0.0907 -0.0893  0.1624
  117LYS    HG1 1358   4.348   2.947   7.766  0.4918 -0.6940  0.8605
  117LYS    HG2 1359   4.495   2.902   7.669  0.6814 -3.0085 -0.1758
  117LYS     CD 1360   4.363   2.737   7.730 -0.3749  0.0442  0.3492
  117LYS    HD1 1361   4.361   2.669   7.642 -1.0566  0.1861  0.2525
  117LYS    HD2 1362   4.271   2.728   7.791 -2.1981  1.1164 -2.0475
  117LYS     CE 1363   4.478   2.687   7.818  0.0170 -0.3037 -0.3502
  117LYS    HE1 1364   4.569   2.705   7.758 -1.5886  0.6305 -2.6606
  117LYS    HE2 1365   4.479   2.580   7.850 -0.2093 -0.0791  0.4256
  117LYS     NZ 1366   4.486   2.770   7.940  0.1881  0.1497 -0.6681
  117LYS    HZ1 1367   4.566   2.748   8.003  0.1037  0.2317 -0.5308
  117LYS    HZ2 1368   4.396   2.762   7.990  0.6447  1.1871  0.3838
  117LYS    HZ3 1369   4.509   2.867   7.911  1.2738 -0.1110 -0.7477
  117LYS      C 1370   4.217   3.092   7.413 -0.0657 -0.6461 -0.5644
  117LYS      O 1371   4.289   3.158   7.339  0.6484 -0.7633  0.0221
  118LEU      N 1372   4.096   3.047   7.375 -0.5920  0.5064 -0.2741
  118LEU     HN 1373   4.033   2.998   7.436 -1.0513  0.9869 -0.3481
  118LEU     CA 1374   4.058   3.041   7.237  0.3992 -0.2114 -0.5243
  118LEU     HA 1375   4.140   3.000   7.180  3.3945 -0.4125  3.4790
  118LEU     CB 1376   3.934   2.949   7.233 -0.0553  0.3724 -0.1402
  118LEU    HB1 1377   3.846   2.997   7.280 -0.5349  2.5533 -2.9566
  118LEU    HB2 1378   3.954   2.857   7.292 -0.3085 -0.8547 -1.8790
  118LEU     CG 1379   3.888   2.903   7.093  0.2642  0.0438 -0.1372
  118LEU     HG 1380   3.854   2.994   7.040 -1.3687  2.0947  3.9655
  118LEU    CD1 1381   4.009   2.842   7.020  0.3761 -0.1445  0.2000
  118LEU   HD11 1382   3.995   2.823   6.912  0.2017 -2.0074  0.5197
  118LEU   HD12 1383   4.028   2.742   7.065  0.7519 -0.4017 -0.5178
  118LEU   HD13 1384   4.097   2.910   7.016 -0.6943  1.2296 -1.1620
  118LEU    CD2 1385   3.770   2.807   7.115 -0.1139  0.4925 -0.2123
  118LEU   HD21 1386   3.751   2.763   7.014  0.7249 -0.1214 -0.1097
  118LEU   HD22 1387   3.672   2.850   7.145  0.1145 -0.5053  2.1573
  118LEU   HD23 1388   3.797   2.721   7.180 -0.9293 -1.7973 -2.7055
  118LEU      C 1389   4.031   3.175   7.178 -0.3126 -0.0881  0.0648
  118LEU      O 1390   4.052   3.199   7.059  0.3201 -0.6009  0.0678
  119PHE      N 1391   3.977   3.272   7.255 -0.1565  0.2977 -0.3084
  119PHE     HN 1392   3.948   3.247   7.347 -1.3404  1.9426 -0.2019
  119PHE     CA 1393   3.958   3.403   7.203 -0.3374  0.1978 -0.4956
  119PHE     HA 1394   3.908   3.388   7.108  0.5303  1.2736 -1.1427
  119PHE     CB 1395   3.851   3.474   7.289  0.0238  0.0412  0.0875
  119PHE    HB1 1396   3.819   3.388   7.352  0.7318  1.8880  3.1840
  119PHE    HB2 1397   3.764   3.507   7.229 -0.1650  2.1064  1.3832
  119PHE     CG 1398   3.891   3.595   7.366 -0.2386 -0.0882  0.4278
  119PHE    CD1 1399   3.919   3.582   7.500  0.5172  0.1274  0.2994
  119PHE    HD1 1400   3.908   3.482   7.541 -0.1378 -0.0642 -0.3272
  119PHE    CE1 1401   3.948   3.692   7.578  0.1793 -0.1104  0.7688
  119PHE    HE1 1402   3.982   3.680   7.680 -2.6014 -0.2759  1.7423
  119PHE     CZ 1403   3.961   3.814   7.516  0.4970 -0.4634  0.1279
  119PHE     HZ 1404   3.982   3.894   7.585 -1.9310  0.8603 -0.5606
  119PHE    CD2 1405   3.902   3.719   7.307 -0.0884 -0.0897  0.4527
  119PHE    HD2 1406   3.886   3.725   7.201 -2.2329  0.3899  0.7586
  119PHE    CE2 1407   3.936   3.829   7.382  0.3892 -0.0596  0.1922
  119PHE    HE2 1408   3.953   3.926   7.337 -0.2732  0.4993  1.1204
  119PHE      C 1409   4.081   3.478   7.165 -0.0448  0.1091  0.2577
  119PHE      O 1410   4.093   3.538   7.058  0.0588 -0.3978 -0.0199
  120GLN      N 1411   4.184   3.461   7.250  0.1899  0.0937 -0.0286
  120GLN     HN 1412   4.159   3.416   7.335  0.9955 -2.2223 -0.9382
  120GLN     CA 1413   4.311   3.526   7.241  0.4353 -0.3445  0.2815
  120GLN     HA 1414   4.296   3.629   7.214  3.8627  1.3084  3.6121
  120GLN     CB 1415   4.380   3.513   7.378  0.8877  0.5308  0.1425
  120GLN    HB1 1416   4.478   3.561   7.358 -0.2973  2.1475 -2.2591
  120GLN    HB2 1417   4.398   3.407   7.407  1.1752  0.1890 -1.2223
  120GLN     CG 1418   4.301   3.595   7.480 -0.0582 -0.2359  0.0381
  120GLN    HG1 1419   4.221   3.528   7.519 -1.6840  1.6253  0.0955
  120GLN    HG2 1420   4.248   3.680   7.431 -1.0305 -0.7811  0.1226
  120GLN     CD 1421   4.385   3.654   7.593 -0.4428  0.1699  0.1162
  120GLN    OE1 1422   4.486   3.720   7.570 -0.1683 -0.4500 -0.5064
  120GLN    NE2 1423   4.344   3.623   7.719 -0.5583  0.0253  0.0438
  120GLN   HE21 1424   4.267   3.561   7.736  0.4187 -0.5072  3.0724
  120GLN   HE22 1425   4.396   3.673   7.788  0.7267 -0.6213 -0.4282
  120GLN      C 1426   4.399   3.466   7.137 -0.1890 -0.1890 -0.3405
  120GLN      O 1427   4.462   3.539   7.060  0.5102 -0.6427 -0.2072
  121PHE      N 1428   4.389   3.333   7.115 -0.4719 -0.2434  0.1184
  121PHE     HN 1429   4.333   3.282   7.180 -0.3833 -0.6305 -0.1039
  121PHE     CA 1430   4.442   3.266   7.001  0.1380  0.0297  0.2367
  121PHE     HA 1431   4.548   3.286   7.009 -0.4039  3.3255  0.4233
  121PHE     CB 1432   4.419   3.114   7.007  0.5947 -0.0357  0.4007
  121PHE    HB1 1433   4.310   3.091   7.005 -0.1061  2.8741 -0.4448
  121PHE    HB2 1434   4.451   3.076   7.106 -1.8744  0.1806  1.3489
  121PHE     CG 1435   4.475   3.028   6.899  0.4289 -0.1144  0.3773
  121PHE    CD1 1436   4.607   2.991   6.897  0.3956 -0.2295  0.1750
  121PHE    HD1 1437   4.679   3.047   6.956  0.6276  0.4923 -0.7636
  121PHE    CE1 1438   4.654   2.901   6.805 -0.1312 -0.2628 -0.0620
  121PHE    HE1 1439   4.760   2.886   6.791 -0.5123 -2.3450 -1.1900
  121PHE     CZ 1440   4.565   2.840   6.719 -0.3982  0.5565 -0.3725
  121PHE     HZ 1441   4.609   2.777   6.644 -0.7370  2.2572 -2.0702
  121PHE    CD2 1442   4.384   2.974   6.810  0.3206  0.2343  0.2726
  121PHE    HD2 1443   4.280   3.001   6.811 -0.1083 -1.3073 -0.3998
  121PHE    CE2 1444   4.434   2.882   6.721 -0.5492  0.0690 -0.0471
  121PHE    HE2 1445   4.374   2.834   6.644 -0.7420  0.5831 -0.2216
  121PHE      C 1446   4.393   3.311   6.867  0.0240  0.4768  0.4260
  121PHE      O 1447   4.477   3.341   6.782 -0.5037 -0.0850 -0.3131
  122VAL      N 1448   4.262   3.333   6.852 -0.0334 -0.1050  0.0518
  122VAL     HN 1449   4.195   3.325   6.926  1.1045  1.7888  1.3646
  122VAL     CA 1450   4.205   3.381   6.730 -0.2565  0.0838  0.2295
  122VAL     HA 1451   4.241   3.334   6.640  0.0118  0.5296  0.0984
  122VAL     CB 1452   4.055   3.374   6.733 -0.2754  0.4404  0.1694
  122VAL     HB 1453   4.017   3.426   6.823 -0.9252  1.0110 -0.4182
  122VAL    CG1 1454   3.991   3.451   6.616  0.0332  0.3785 -0.0414
  122VAL   HG11 1455   3.880   3.447   6.618 -0.0413  1.8171  2.7716
  122VAL   HG12 1456   4.022   3.421   6.513  1.0572 -1.0770  0.6579
  122VAL   HG13 1457   4.019   3.558   6.624  3.6663 -0.3946 -0.7514
  122VAL    CG2 1458   3.995   3.233   6.734 -0.4704  0.5102 -0.5801
  122VAL   HG21 1459   3.887   3.235   6.708 -0.4975 -1.1137 -0.7203
  122VAL   HG22 1460   4.010   3.185   6.834  1.3449  3.3134  0.6206
  122VAL   HG23 1461   4.031   3.166   6.653 -1.2326 -2.0480  1.0556
  122VAL      C 1462   4.256   3.520   6.713 -0.0055 -0.0778 -0.3558
  122VAL      O 1463   4.302   3.555   6.605  0.6858  0.4027  0.0876
  123SER      N 1464   4.244   3.610   6.812 -0.0841  0.3998 -0.7951
  123SER     HN 1465   4.189   3.587   6.892  0.9279  0.1464 -0.1497
  123SER     CA 1466   4.289   3.746   6.805 -0.3623  0.5129 -0.4244
  123SER     HA 1467   4.225   3.808   6.744  0.1281 -0.5017 -2.0228
  123SER     CB 1468   4.268   3.822   6.937  0.1376  0.2431 -0.1886
  123SER    HB1 1469   4.321   3.781   7.026 -0.4004 -2.1611 -0.8993
  123SER    HB2 1470   4.160   3.805   6.956 -0.0815  0.2812 -1.3011
  123SER     OG 1471   4.300   3.961   6.935 -0.1849  0.3200  0.0624
  123SER    HG1 1472   4.396   3.966   6.938 -0.0168 -1.5307 -0.7347
  123SER      C 1473   4.429   3.766   6.759 -0.1185 -0.2231 -0.0177
  123SER      O 1474   4.447   3.848   6.669  0.2778  0.4379  0.6515
  124GLU      N 1475   4.532   3.692   6.805  0.2295  0.4134  0.2479
  124GLU     HN 1476   4.508   3.625   6.874 -0.3424  2.3556  2.0313
  124GLU     CA 1477   4.668   3.702   6.763  0.0687  0.4745 -0.2782
  124GLU     HA 1478   4.685   3.808   6.761 -1.1820  0.7947  2.1573
  124GLU     CB 1479   4.762   3.621   6.855 -0.1487  0.4533 -0.0760
  124GLU    HB1 1480   4.866   3.625   6.817 -0.1767  2.1866 -0.0067
  124GLU    HB2 1481   4.721   3.517   6.856 -1.3543  0.8387 -2.2896
  124GLU     CG 1482   4.757   3.681   6.995 -0.5752  0.1235  0.0541
  124GLU    HG1 1483   4.819   3.613   7.058  1.7176  0.7086 -1.4789
  124GLU    HG2 1484   4.654   3.680   7.038 -0.2110  2.6993  1.2240
  124GLU     CD 1485   4.827   3.814   7.018 -0.2841 -0.0117 -0.0615
  124GLU    OE1 1486   4.862   3.890   6.923  0.2071 -0.4231 -0.2140
  124GLU    OE2 1487   4.854   3.837   7.139  0.0041 -0.6728  0.0043
  124GLU      C 1488   4.690   3.649   6.626  0.6265  0.3472 -0.1456
  124GLU      O 1489   4.750   3.713   6.540  0.4547  0.1895 -0.3842
  125SER      N 1490   4.618   3.541   6.591 -0.2152  0.9759 -0.3805
  125SER     HN 1491   4.572   3.483   6.657  1.1713  0.8865  0.5410
  125SER     CA 1492   4.628   3.481   6.462  0.4359  0.0731  0.0815
  125SER     HA 1493   4.734   3.475   6.443  0.8383  4.3176  0.1490
  125SER     CB 1494   4.563   3.342   6.449 -0.3076  0.3858  0.3588
  125SER    HB1 1495   4.590   3.300   6.349  1.6306 -0.3664  1.1408
  125SER    HB2 1496   4.456   3.362   6.469 -0.5729  1.3174 -1.7350
  125SER     OG 1497   4.613   3.243   6.538 -0.1070 -0.0260 -0.2031
  125SER    HG1 1498   4.575   3.266   6.623  2.7059  0.8952  0.9031
  125SER      C 1499   4.580   3.565   6.348  0.4760  0.5086  0.3835
  125SER      O 1500   4.648   3.584   6.248 -0.5656  0.1361 -0.4077
  126CYS      N 1501   4.463   3.626   6.371  0.2750  0.2378  0.0859
  126CYS     HN 1502   4.397   3.618   6.446 -1.4307  0.0751 -1.3575
  126CYS     CA 1503   4.427   3.732   6.282 -0.0895  0.4972  0.5334
  126CYS     HA 1504   4.425   3.685   6.185 -0.3205 -0.7537  1.1207
  126CYS     CB 1505   4.282   3.782   6.297 -0.1179  0.4504  0.4144
  126CYS    HB1 1506   4.267   3.840   6.203 -0.1069  0.1833  0.2452
  126CYS    HB2 1507   4.267   3.854   6.380  0.3737 -0.4058  1.2606
  126CYS     SG 1508   4.149   3.659   6.280  0.2350  0.1383 -0.1094
  126CYS    HG1 1509   4.175   3.595   6.393 -1.4653 -1.9268 -0.8161
  126CYS      C 1510   4.516   3.852   6.279 -0.0570  0.4590 -0.3633
  126CYS      O 1511   4.531   3.915   6.175 -0.3350  0.5261 -0.3647
  127THR      N 1512   4.572   3.895   6.394  0.1879  0.1467 -0.3641
  127THR     HN 1513   4.563   3.840   6.477  1.3063 -2.8653 -2.0650
  127THR     CA 1514   4.661   4.006   6.404 -0.5031  0.6687  0.0983
  127THR     HA 1515   4.603   4.083   6.356 -1.5854  0.5331  1.1443
  127THR     CB 1516   4.704   4.041   6.543 -0.2908 -0.3259  0.2892
  127THR     HB 1517   4.753   3.954   6.593  2.1612 -1.7562 -4.0549
  127THR    OG1 1518   4.598   4.095   6.620  0.2769  0.6407  0.4081
  127THR    HG1 1519   4.525   4.032   6.625  0.9002 -0.0029  3.9109
  127THR    CG2 1520   4.811   4.152   6.545 -0.4608 -0.1395 -0.6168
  127THR   HG21 1521   4.909   4.115   6.509 -0.5988  0.2671 -1.4320
  127THR   HG22 1522   4.839   4.192   6.645 -0.8892 -2.8666  0.7062
  127THR   HG23 1523   4.781   4.238   6.481 -1.9067 -0.5184 -0.4825
  127THR      C 1524   4.777   3.989   6.312 -0.8767 -0.1407 -0.2349
  127THR      O 1525   4.806   4.067   6.222  0.2187 -0.2007  0.0407
  128TYR      N 1526   4.850   3.876   6.327 -0.3267  0.2729  0.2654
  128TYR     HN 1527   4.818   3.816   6.399 -0.8296 -0.5738 -0.6349
  128TYR     CA 1528   4.961   3.836   6.247 -0.6655 -0.3746  0.1126
  128TYR     HA 1529   5.036   3.913   6.259 -1.7666  0.4231  2.3362
  128TYR     CB 1530   5.015   3.700   6.294  0.4175  0.0324  0.0692
  128TYR    HB1 1531   5.082   3.642   6.225  1.1443  1.3576 -0.3802
  128TYR    HB2 1532   4.925   3.637   6.311  0.9247 -0.5098  0.8082
  128TYR     CG 1533   5.077   3.705   6.429  0.1233 -0.4209  0.2220
  128TYR    CD1 1534   5.161   3.803   6.475  0.0630 -0.2980  0.0663
  128TYR    HD1 1535   5.193   3.882   6.408 -1.4290  0.5896  0.3750
  128TYR    CE1 1536   5.202   3.812   6.606  0.4959 -0.4432 -0.0566
  128TYR    HE1 1537   5.242   3.906   6.641 -0.3198 -0.9312  2.3900
  128TYR     CZ 1538   5.171   3.706   6.688 -0.4792 -0.1873 -0.0837
  128TYR     OH 1539   5.224   3.722   6.817 -0.2309 -0.2380 -0.1769
  128TYR     HH 1540   5.210   3.641   6.866  1.9824  0.5865  2.0210
  128TYR    CD2 1541   5.040   3.610   6.522  0.0105 -0.8476 -0.2508
  128TYR    HD2 1542   4.976   3.530   6.490 -0.8926 -0.5592  0.7445
  128TYR    CE2 1543   5.085   3.605   6.652 -0.6004 -0.1117 -0.0019
  128TYR    HE2 1544   5.053   3.529   6.722 -0.5112 -0.1852 -0.0404
  128TYR      C 1545   4.926   3.824   6.103 -0.1433 -0.1657 -0.0350
  128TYR      O 1546   4.986   3.876   6.008  0.3061 -0.1425  0.2574
  129ALA      N 1547   4.814   3.756   6.070 -0.1651 -0.0250 -0.2540
  129ALA     HN 1548   4.755   3.722   6.142 -1.3031 -0.1706 -1.2318
  129ALA     CA 1549   4.766   3.724   5.939 -0.2299 -0.4391 -0.1291
  129ALA     HA 1550   4.843   3.664   5.893  1.0965  0.1195  1.2736
  129ALA     CB 1551   4.639   3.638   5.949 -0.4327 -0.1049  0.1845
  129ALA    HB1 1552   4.661   3.536   5.988 -0.2800 -0.7034 -1.3851
  129ALA    HB2 1553   4.593   3.626   5.849 -3.8517  0.0234  1.6180
  129ALA    HB3 1554   4.565   3.683   6.018 -0.8706  1.3307 -1.1709
  129ALA      C 1555   4.732   3.843   5.857 -0.0166 -0.2634  0.0352
  129ALA      O 1556   4.741   3.844   5.735  0.0079  0.4371  0.0374
  130THR      N 1557   4.674   3.946   5.923  0.3035  0.2290 -0.4504
  130THR     HN 1558   4.658   3.924   6.018  1.9310  1.0360  0.0472
  130THR     CA 1559   4.671   4.079   5.870 -0.4148  0.0913 -0.7613
  130THR     HA 1560   4.614   4.070   5.779 -0.3590  0.3857 -0.8247
  130THR     CB 1561   4.593   4.181   5.948  0.5849  0.1252  0.2243
  130THR     HB 1562   4.625   4.177   6.054 -1.3711 -0.7896  0.8369
  130THR    OG1 1563   4.455   4.152   5.932  0.6100  0.1983 -0.1439
  130THR    HG1 1564   4.441   4.077   5.991  1.8217 -0.1215 -0.2370
  130THR    CG2 1565   4.598   4.323   5.890 -0.5314  0.1468  0.1459
  130THR   HG21 1566   4.522   4.387   5.938 -1.4695 -0.6616 -0.2385
  130THR   HG22 1567   4.591   4.326   5.779  1.1005  0.5064  0.0252
  130THR   HG23 1568   4.697   4.368   5.917 -0.8347 -0.6568  2.9081
  130THR      C 1569   4.803   4.132   5.826  0.0445 -0.8000 -0.4718
  130THR      O 1570   4.833   4.155   5.709  0.1852  0.0588 -0.2716
  131VAL      N 1571   4.899   4.143   5.920 -0.3981 -0.0182 -0.1061
  131VAL     HN 1572   4.874   4.118   6.013 -0.6636  0.7467  0.0355
  131VAL     CA 1573   5.028   4.200   5.900 -0.3664 -0.0373  0.0439
  131VAL     HA 1574   5.016   4.304   5.873  2.6263  0.2828 -0.5047
  131VAL     CB 1575   5.113   4.219   6.022 -0.4198  0.5051  0.0027
  131VAL     HB 1576   5.131   4.119   6.068  1.0231  0.9399  0.4494
  131VAL    CG1 1577   5.247   4.283   5.980  0.3009 -0.3143  0.9850
  131VAL   HG11 1578   5.289   4.324   6.075 -0.9951  3.7561  0.0042
  131VAL   HG12 1579   5.233   4.381   5.929  0.1789 -0.2310  1.1743
  131VAL   HG13 1580   5.320   4.221   5.926  0.0394  0.3642 -0.1853
  131VAL    CG2 1581   5.040   4.307   6.124 -0.2348  0.1190  0.4708
  131VAL   HG21 1582   4.986   4.395   6.084  1.7892  2.0848  1.8152
  131VAL   HG22 1583   5.106   4.332   6.210  1.3240 -0.9828 -0.3550
  131VAL   HG23 1584   4.960   4.237   6.159  0.1823 -0.9381 -0.6252
  131VAL      C 1585   5.108   4.130   5.795 -0.3760  0.1659 -0.1015
  131VAL      O 1586   5.189   4.183   5.720  0.0754  0.2540  0.4401
  132LEU      N 1587   5.101   3.995   5.795 -0.0481  0.1499 -0.4608
  132LEU     HN 1588   5.053   3.962   5.876 -0.3083  1.9537  0.1785
  132LEU     CA 1589   5.171   3.917   5.697  0.2634  0.1799 -0.2637
  132LEU     HA 1590   5.273   3.951   5.685  0.0471  0.3744 -1.6829
  132LEU     CB 1591   5.182   3.767   5.727  0.3835  0.2099 -0.1610
  132LEU    HB1 1592   5.225   3.704   5.646 -0.3507  0.6986 -0.9442
  132LEU    HB2 1593   5.080   3.734   5.756  0.8199  0.0031  1.2001
  132LEU     CG 1594   5.261   3.732   5.854 -0.2710  0.1048  0.2208
  132LEU     HG 1595   5.206   3.765   5.945 -1.9807 -2.0467  0.0491
  132LEU    CD1 1596   5.273   3.580   5.875 -0.2043  0.0951  0.1076
  132LEU   HD11 1597   5.367   3.573   5.934  0.9897 -0.0396 -1.7339
  132LEU   HD12 1598   5.302   3.529   5.780 -2.0009  0.9626 -0.9675
  132LEU   HD13 1599   5.182   3.526   5.910 -0.1726 -0.7267 -1.0235
  132LEU    CD2 1600   5.402   3.793   5.840 -0.2190 -0.0084  0.2492
  132LEU   HD21 1601   5.444   3.774   5.740 -2.7009 -2.2771 -0.4800
  132LEU   HD22 1602   5.460   3.751   5.925 -3.1331  0.7133  2.8351
  132LEU   HD23 1603   5.398   3.903   5.855 -0.6117  0.3985 -2.4584
  132LEU      C 1604   5.114   3.929   5.560 -0.4052 -1.0976 -0.1099
  132LEU      O 1605   5.185   3.933   5.460  0.1387  0.4522  0.3116
  133THR      N 1606   4.981   3.946   5.541 -0.2202  0.4671 -0.1401
  133THR     HN 1607   4.917   3.954   5.617 -0.3627  0.5211 -0.2666
  133THR     CA 1608   4.931   3.960   5.408  0.0185  0.2385 -0.2576
  133THR     HA 1609   4.978   3.886   5.346 -2.0720 -0.2278 -1.3728
  133THR     CB 1610   4.783   3.935   5.405  0.0648 -0.0241 -0.2981
  133THR     HB 1611   4.727   4.017   5.455 -1.6687 -0.1479 -1.9164
  133THR    OG1 1612   4.754   3.813   5.472  0.9040  0.1041  0.3102
  133THR    HG1 1613   4.779   3.834   5.563  0.4553  3.4408 -0.2110
  133THR    CG2 1614   4.729   3.925   5.261  0.0823 -0.2570 -0.2899
  133THR   HG21 1615   4.764   3.840   5.199 -0.7562 -0.8552  0.0419
  133THR   HG22 1616   4.761   4.015   5.204 -0.3355 -0.6765 -1.2013
  133THR   HG23 1617   4.618   3.929   5.256  0.1007 -0.2083 -0.6111
  133THR      C 1618   4.975   4.084   5.338  0.1242  0.1916 -0.2738
  133THR      O 1619   5.003   4.097   5.219  0.9245  0.2758 -0.0825
  134ILE      N 1620   4.998   4.191   5.416 -0.2075 -0.0389  0.1467
  134ILE     HN 1621   4.950   4.198   5.503  2.1593  0.0368  1.5413
  134ILE     CA 1622   5.037   4.319   5.365 -0.0455 -0.2457 -0.2551
  134ILE     HA 1623   4.980   4.341   5.276 -0.5614 -0.2008  0.0786
  134ILE     CB 1624   5.015   4.417   5.477  0.1849  0.1367 -0.5437
  134ILE     HB 1625   5.066   4.386   5.570  0.2638  1.1825 -0.2229
  134ILE    CG2 1626   5.079   4.552   5.438 -0.2758  0.4210 -0.3161
  134ILE   HG21 1627   5.030   4.633   5.497  2.1686  0.8208  1.3123
  134ILE   HG22 1628   5.051   4.587   5.337 -1.1646  0.8438  0.0664
  134ILE   HG23 1629   5.187   4.563   5.461 -0.7048  0.6222  1.9232
  134ILE    CG1 1630   4.867   4.439   5.509  0.3832  0.3612  0.2385
  134ILE   HG11 1631   4.812   4.342   5.507  3.0572 -1.2490  0.0795
  134ILE   HG12 1632   4.825   4.505   5.429  3.2934  0.4901 -1.2923
  134ILE     CD 1633   4.842   4.492   5.650  0.7229 -0.1218  0.4816
  134ILE    HD1 1634   4.894   4.588   5.669  2.3464 -0.2402 -2.7849
  134ILE    HD2 1635   4.875   4.413   5.721  1.2055 -0.0749  0.3121
  134ILE    HD3 1636   4.733   4.497   5.671  1.1261  1.1043  2.5515
  134ILE      C 1637   5.181   4.313   5.329 -0.0555 -0.2720 -0.2861
  134ILE      O 1638   5.220   4.359   5.222  0.1488  0.0133 -0.0916
  135THR      N 1639   5.265   4.249   5.412 -0.1079  0.2745  0.1974
  135THR     HN 1640   5.225   4.201   5.490 -1.4312  0.4234 -0.3580
  135THR     CA 1641   5.404   4.223   5.388 -0.2078 -0.1493  0.0649
  135THR     HA 1642   5.435   4.324   5.367 -3.8833  0.8679 -1.1454
  135THR     CB 1643   5.479   4.178   5.510  0.0390 -0.4519 -0.1986
  135THR     HB 1644   5.459   4.073   5.537  1.4425 -0.0471  2.7892
  135THR    OG1 1645   5.446   4.265   5.617 -0.1320 -0.4499 -0.2521
  135THR    HG1 1646   5.370   4.231   5.666  0.8827 -0.0876  1.7052
  135THR    CG2 1647   5.631   4.187   5.486  0.0125 -0.4651 -0.3710
  135THR   HG21 1648   5.659   4.272   5.419  0.7298  0.2054  0.7413
  135THR   HG22 1649   5.669   4.094   5.438  1.2761  0.4780 -1.2632
  135THR   HG23 1650   5.690   4.195   5.580 -1.7003 -0.8597  0.7825
  135THR      C 1651   5.424   4.148   5.261 -0.6990  0.3925 -0.3385
  135THR      O 1652   5.504   4.188   5.176  0.1329 -0.3374  0.0832
  136ALA      N 1653   5.346   4.040   5.248 -0.1048 -0.0850  0.0050
  136ALA     HN 1654   5.275   4.014   5.313 -1.1477 -0.5422 -1.2724
  136ALA     CA 1655   5.345   3.961   5.129 -0.0665  0.3111 -0.2609
  136ALA     HA 1656   5.449   3.931   5.125 -0.2211 -0.5185  1.2621
  136ALA     CB 1657   5.266   3.830   5.148 -0.3245  0.4025 -0.6901
  136ALA    HB1 1658   5.265   3.755   5.066 -1.3518 -0.3674 -0.0047
  136ALA    HB2 1659   5.160   3.852   5.172  0.0071  1.8839 -0.4631
  136ALA    HB3 1660   5.310   3.783   5.239  1.7453  0.9210 -1.3683
  136ALA      C 1661   5.308   4.036   5.005  0.2062  0.1735 -0.4278
  136ALA      O 1662   5.380   4.039   4.906  0.2458  0.5000 -0.3893
  137LEU      N 1663   5.202   4.118   5.009  0.1318  0.0563  0.2365
  137LEU     HN 1664   5.147   4.128   5.091 -0.3600  1.5409 -0.2450
  137LEU     CA 1665   5.165   4.205   4.902  0.1988  0.5387  0.6059
  137LEU     HA 1666   5.155   4.131   4.824  0.5195  0.1940  0.8894
  137LEU     CB 1667   5.031   4.272   4.937 -0.2500  0.1097 -0.2436
  137LEU    HB1 1668   5.050   4.356   5.008 -0.8844 -0.3082  0.4288
  137LEU    HB2 1669   4.965   4.198   4.987 -0.6768 -0.2734 -1.3621
  137LEU     CG 1670   4.961   4.353   4.827  0.6314  0.5415 -0.4968
  137LEU     HG 1671   5.010   4.448   4.797 -2.4277  2.2139 -0.5359
  137LEU    CD1 1672   4.953   4.273   4.695  0.3043 -0.4363  0.1090
  137LEU   HD11 1673   5.054   4.234   4.672 -0.0149 -1.5594  0.5564
  137LEU   HD12 1674   4.911   4.324   4.606  2.9001 -0.6164 -1.2957
  137LEU   HD13 1675   4.894   4.182   4.719 -0.6733  0.0204 -0.4949
  137LEU    CD2 1676   4.822   4.388   4.881  0.6116 -0.1372 -0.0959
  137LEU   HD21 1677   4.757   4.433   4.802  0.0841  4.5934  2.6416
  137LEU   HD22 1678   4.835   4.463   4.962 -1.4153 -0.6181  0.7415
  137LEU   HD23 1679   4.764   4.306   4.928 -1.8996  1.0098 -0.9940
  137LEU      C 1680   5.268   4.304   4.858  0.2021  0.3853  0.2697
  137LEU      O 1681   5.302   4.330   4.742  0.1020 -0.2840  0.0866
  138SER      N 1682   5.341   4.366   4.952  0.5930 -0.2368  0.3769
  138SER     HN 1683   5.313   4.351   5.046  1.3430 -1.7695  0.3842
  138SER     CA 1684   5.447   4.455   4.915  0.1098  0.0485 -0.3462
  138SER     HA 1685   5.413   4.535   4.851  0.9180  1.2553  0.6723
  138SER     CB 1686   5.498   4.530   5.040  0.1890 -0.4593 -0.0689
  138SER    HB1 1687   5.410   4.572   5.093 -0.2001 -0.8914 -0.3660
  138SER    HB2 1688   5.564   4.616   5.016  0.2566 -0.9579 -1.7959
  138SER     OG 1689   5.550   4.457   5.149 -0.0001 -0.2625  0.1547
  138SER    HG1 1690   5.502   4.376   5.169  0.0487 -0.5289 -0.7852
  138SER      C 1691   5.566   4.401   4.843  0.0312  0.2952 -0.6622
  138SER      O 1692   5.613   4.462   4.748  0.9660  0.6615  0.0172
  139VAL      N 1693   5.620   4.285   4.884  0.0995  0.3908 -0.4796
  139VAL     HN 1694   5.573   4.235   4.957 -0.5265  0.0931 -1.0743
  139VAL     CA 1695   5.718   4.203   4.819 -0.3217 -0.2229 -0.3565
  139VAL     HA 1696   5.808   4.262   4.830  1.5932 -3.1891  1.1292
  139VAL     CB 1697   5.760   4.084   4.900 -0.6316 -0.2381 -0.2175
  139VAL     HB 1698   5.678   4.023   4.942  0.4601 -1.1585  0.6533
  139VAL    CG1 1699   5.850   3.979   4.834 -0.4074 -0.1684 -0.0267
  139VAL   HG11 1700   5.787   3.928   4.758 -1.7072  0.2810  0.7307
  139VAL   HG12 1701   5.878   3.896   4.902 -0.7586 -0.8503 -0.6954
  139VAL   HG13 1702   5.936   4.031   4.786 -0.4931 -0.8856 -0.9873
  139VAL    CG2 1703   5.836   4.142   5.021 -0.6346 -0.3167 -0.1783
  139VAL   HG21 1704   5.768   4.210   5.077  2.2358  2.8271 -0.1902
  139VAL   HG22 1705   5.927   4.196   4.987 -0.3757 -2.0476 -2.4547
  139VAL   HG23 1706   5.859   4.061   5.093 -0.5493 -0.5912 -0.5147
  139VAL      C 1707   5.687   4.171   4.677 -0.1565 -0.1996 -0.3994
  139VAL      O 1708   5.767   4.197   4.588  0.3168  0.4494  0.2013
  140GLU      N 1709   5.562   4.129   4.651 -0.4009  0.3469 -0.1308
  140GLU     HN 1710   5.502   4.108   4.728 -1.8849 -0.4681 -1.4444
  140GLU     CA 1711   5.515   4.089   4.522  0.0780 -0.1993 -0.1386
  140GLU     HA 1712   5.581   4.013   4.482 -1.1579 -0.0307 -2.7005
  140GLU     CB 1713   5.374   4.032   4.545 -0.2639  0.5640 -0.3366
  140GLU    HB1 1714   5.300   4.103   4.588  0.7396  0.8787  0.9510
  140GLU    HB2 1715   5.376   3.968   4.636  0.2348 -0.7038 -1.2161
  140GLU     CG 1716   5.311   3.958   4.427 -0.7387  0.2730  0.0948
  140GLU    HG1 1717   5.229   3.893   4.466 -1.5836  1.1231 -0.2209
  140GLU    HG2 1718   5.384   3.891   4.377  0.8514  1.6141  0.5456
  140GLU     CD 1719   5.262   4.053   4.318 -0.1808  0.2722 -0.1597
  140GLU    OE1 1720   5.203   4.160   4.347  0.0283  0.5416 -0.7289
  140GLU    OE2 1721   5.278   4.019   4.198  0.6545  0.1772 -0.0267
  140GLU      C 1722   5.517   4.208   4.433 -0.1645 -0.2946 -0.2722
  140GLU      O 1723   5.579   4.210   4.327  0.3234  0.6700  0.0160
  141ARG      N 1724   5.450   4.317   4.475  0.0699 -0.3098  0.1505
  141ARG     HN 1725   5.397   4.304   4.558  1.7087 -1.0390  1.1448
  141ARG     CA 1726   5.440   4.444   4.410  0.6369 -0.2624  0.1500
  141ARG     HA 1727   5.407   4.417   4.311  1.8332  1.7395 -0.8517
  141ARG     CB 1728   5.333   4.540   4.466  0.3119 -0.9138  0.6521
  141ARG    HB1 1729   5.365   4.645   4.451 -1.6220 -0.6223 -1.9485
  141ARG    HB2 1730   5.331   4.521   4.576  1.6225 -2.3672  0.4740
  141ARG     CG 1731   5.188   4.515   4.424  0.3701  0.1918 -0.2166
  141ARG    HG1 1732   5.118   4.591   4.464  0.5249 -0.5394  1.5039
  141ARG    HG2 1733   5.153   4.418   4.463  2.1224 -0.3818  0.0280
  141ARG     CD 1734   5.165   4.525   4.273 -0.1927 -0.0649 -0.1499
  141ARG    HD1 1735   5.246   4.579   4.219 -1.1712  0.0539 -1.5778
  141ARG    HD2 1736   5.066   4.570   4.249 -0.0145  0.4060 -0.0274
  141ARG     NE 1737   5.164   4.389   4.212 -0.4334 -0.2509  0.2634
  141ARG     HE 1738   5.196   4.313   4.267  0.6034 -0.9896 -1.2858
  141ARG     CZ 1739   5.136   4.355   4.082  0.2978  0.0658  0.0161
  141ARG    NH1 1740   5.102   4.439   3.980  0.5864 -0.0169 -0.1480
  141ARG   HH11 1741   5.077   4.534   4.000 -0.5750  0.1390 -2.0833
  141ARG   HH12 1742   5.075   4.386   3.900 -0.0022 -0.1386  0.1313
  141ARG    NH2 1743   5.157   4.226   4.043 -0.0210 -0.1353  0.4986
  141ARG   HH21 1744   5.170   4.162   4.118 -2.6460  0.8072  1.8864
  141ARG   HH22 1745   5.126   4.186   3.957  1.7291 -1.7725  0.5759
  141ARG      C 1746   5.572   4.506   4.380  0.3771  0.0632 -0.3276
  141ARG      O 1747   5.591   4.563   4.273  0.2982  0.6535 -0.0330
  142TYR      N 1748   5.673   4.503   4.469  0.0368 -1.0729  0.0356
  142TYR     HN 1749   5.645   4.472   4.559 -0.3615 -4.4354 -1.1145
  142TYR     CA 1750   5.803   4.555   4.443 -0.2717 -0.2016  0.2062
  142TYR     HA 1751   5.792   4.657   4.407 -0.6457 -0.2990  0.0410
  142TYR     CB 1752   5.886   4.547   4.572  0.1017  0.0923 -0.0104
  142TYR    HB1 1753   5.876   4.454   4.633  3.1762  0.6662  1.5707
  142TYR    HB2 1754   5.848   4.625   4.641  0.4060  0.9811 -0.8328
  142TYR     CG 1755   6.031   4.580   4.564 -0.0275  0.7437  0.2728
  142TYR    CD1 1756   6.076   4.699   4.513 -0.6335  0.6867 -0.4091
  142TYR    HD1 1757   6.006   4.775   4.483 -0.5985 -0.4378 -3.8966
  142TYR    CE1 1758   6.212   4.706   4.489 -0.4575 -0.3593  0.2075
  142TYR    HE1 1759   6.246   4.797   4.441 -1.5459 -1.1034 -2.0891
  142TYR     CZ 1760   6.307   4.611   4.517  0.2212  0.3214  0.2662
  142TYR     OH 1761   6.445   4.619   4.490 -0.0096  0.5607 -0.9057
  142TYR     HH 1762   6.482   4.533   4.511 -1.5169 -0.6296 -2.7404
  142TYR    CD2 1763   6.119   4.478   4.590 -0.1732  0.5311 -0.0534
  142TYR    HD2 1764   6.078   4.386   4.631  1.0150  0.8478  1.9983
  142TYR    CE2 1765   6.254   4.494   4.567 -0.1787  0.2698 -0.2635
  142TYR    HE2 1766   6.316   4.408   4.587 -2.8366 -2.1581 -1.7290
  142TYR      C 1767   5.870   4.490   4.327 -1.0681 -0.1815 -0.2745
  142TYR      O 1768   5.923   4.563   4.243  0.1752  0.0761  0.7105
  143PHE      N 1769   5.865   4.356   4.313 -0.3563 -0.2023 -0.4034
  143PHE     HN 1770   5.834   4.297   4.388  3.7076 -0.0727  1.6477
  143PHE     CA 1771   5.920   4.282   4.204  0.2074  0.1954 -0.3970
  143PHE     HA 1772   6.020   4.314   4.180  0.2949  1.9555  1.9692
  143PHE     CB 1773   5.930   4.134   4.245  0.1888  0.1671 -0.4990
  143PHE    HB1 1774   5.833   4.118   4.297 -0.7613  1.2412 -1.8735
  143PHE    HB2 1775   6.008   4.128   4.323  0.5535 -0.8920 -0.9273
  143PHE     CG 1776   5.959   4.038   4.134 -0.1597 -0.3818 -0.1246
  143PHE    CD1 1777   5.874   3.936   4.097 -0.1041 -0.3994 -0.2022
  143PHE    HD1 1778   5.781   3.924   4.150  0.1244 -2.2748 -0.1606
  143PHE    CE1 1779   5.908   3.867   3.983 -0.3296  0.1260 -0.5931
  143PHE    HE1 1780   5.834   3.796   3.950 -1.5541  1.0097  0.1666
  143PHE     CZ 1781   6.033   3.867   3.926  0.0490  0.2130  0.2095
  143PHE     HZ 1782   6.060   3.794   3.850  0.2944  0.5364 -0.0130
  143PHE    CD2 1783   6.080   4.049   4.071  0.0154 -0.1993  0.2413
  143PHE    HD2 1784   6.148   4.130   4.094 -0.1525  0.3026 -0.9552
  143PHE    CE2 1785   6.122   3.958   3.976  0.2460  0.1126  0.0433
  143PHE    HE2 1786   6.214   3.972   3.920 -1.4479  2.2081 -2.4881
  143PHE      C 1787   5.847   4.308   4.077 -0.2974  0.2406 -0.1053
  143PHE      O 1788   5.900   4.340   3.971 -0.4333 -0.0256 -0.2564
  144ALA      N 1789   5.713   4.308   4.081 -0.2810  0.3089  0.5662
  144ALA     HN 1790   5.655   4.296   4.161 -0.8131 -1.4649 -0.0180
  144ALA     CA 1791   5.638   4.355   3.969  0.2480 -0.3156 -0.0627
  144ALA     HA 1792   5.653   4.284   3.889  0.8296  0.0209 -0.2650
  144ALA     CB 1793   5.493   4.344   4.018  0.1323  0.4639 -0.2074
  144ALA    HB1 1794   5.479   4.412   4.104  0.1059  0.6048 -0.3216
  144ALA    HB2 1795   5.464   4.242   4.053  1.0870  0.0565 -0.5640
  144ALA    HB3 1796   5.412   4.353   3.942  0.0003 -2.3245 -0.5234
  144ALA      C 1797   5.657   4.496   3.924 -0.4823 -0.1905  0.0198
  144ALA      O 1798   5.652   4.534   3.807  0.2247 -1.0591 -0.2972
  145ILE      N 1799   5.693   4.589   4.015 -0.2214  0.4662 -0.7455
  145ILE     HN 1800   5.676   4.575   4.112 -1.5439  1.2072 -0.8354
  145ILE     CA 1801   5.708   4.726   3.975 -0.2482  0.5678 -0.4087
  145ILE     HA 1802   5.629   4.748   3.905  0.6546  1.9839 -1.0136
  145ILE     CB 1803   5.686   4.812   4.096  0.0757  0.0484  0.0286
  145ILE     HB 1804   5.727   4.768   4.188  4.2332 -1.4581 -2.2830
  145ILE    CG2 1805   5.751   4.950   4.073  0.3207 -0.1731 -0.6579
  145ILE   HG21 1806   5.705   4.990   3.981 -2.6671  0.0937  0.8102
  145ILE   HG22 1807   5.861   4.941   4.071  0.1831 -2.0667 -1.7141
  145ILE   HG23 1808   5.719   5.025   4.149 -1.0771  0.9345 -2.2558
  145ILE    CG1 1809   5.536   4.824   4.129  0.1581  1.0434  0.0832
  145ILE   HG11 1810   5.520   4.853   4.235 -0.5299 -1.0007  0.5904
  145ILE   HG12 1811   5.504   4.718   4.130  2.1809  0.3748  1.6129
  145ILE     CD 1812   5.444   4.892   4.027  0.1004  0.6325 -0.1430
  145ILE    HD1 1813   5.443   4.837   3.931 -0.0663  3.0690 -1.6185
  145ILE    HD2 1814   5.472   4.998   4.009 -0.0942  0.8346  0.6990
  145ILE    HD3 1815   5.339   4.899   4.062 -0.1150 -0.5624 -0.5092
  145ILE      C 1816   5.845   4.749   3.923  0.1013  0.1497  0.3072
  145ILE      O 1817   5.864   4.831   3.833  0.1089  0.1273  0.2881
  146CYS      N 1818   5.951   4.685   3.976  0.1016 -0.0120  0.1093
  146CYS     HN 1819   5.936   4.628   4.057 -0.5085  0.1344  0.1028
  146CYS     CA 1820   6.083   4.725   3.941  0.0578  0.3121  0.3132
  146CYS     HA 1821   6.093   4.821   3.894 -1.0844 -0.8737 -2.6114
  146CYS     CB 1822   6.163   4.718   4.072  0.4609 -0.0621  0.0525
  146CYS    HB1 1823   6.272   4.740   4.059  0.2003  0.1964 -2.0064
  146CYS    HB2 1824   6.155   4.618   4.119  0.4443 -0.1726 -0.1858
  146CYS     SG 1825   6.104   4.846   4.187  0.0313 -0.0095 -0.2263
  146CYS    HG1 1826   6.020   4.748   4.220  1.5581 -1.0245  0.7894
  146CYS      C 1827   6.162   4.634   3.852 -0.3057  0.6002 -0.3139
  146CYS      O 1828   6.271   4.666   3.804 -0.0024  0.2048  0.0993
  147PHE      N 1829   6.107   4.520   3.809 -0.0493  0.2432  0.2931
  147PHE     HN 1830   6.014   4.492   3.831 -0.0214  0.2408  0.4064
  147PHE     CA 1831   6.162   4.442   3.703 -0.2986 -0.0888  0.4059
  147PHE     HA 1832   6.218   4.516   3.649 -0.7637  0.7651  1.0799
  147PHE     CB 1833   6.246   4.324   3.756  0.0806 -0.0010 -0.0007
  147PHE    HB1 1834   6.313   4.288   3.675 -0.1956  0.2442 -0.3423
  147PHE    HB2 1835   6.176   4.241   3.779 -0.2806  0.1041 -0.6940
  147PHE     CG 1836   6.330   4.366   3.871 -0.4253  0.4423  0.2107
  147PHE    CD1 1837   6.277   4.346   3.996  0.3943  0.0897  0.5107
  147PHE    HD1 1838   6.174   4.314   3.997  0.2643  0.5007  1.3396
  147PHE    CE1 1839   6.346   4.385   4.109  0.3608  0.9602  0.2435
  147PHE    HE1 1840   6.311   4.361   4.209 -0.4534 -1.1857 -0.4992
  147PHE     CZ 1841   6.473   4.436   4.098  0.7352 -0.0224 -0.1063
  147PHE     HZ 1842   6.538   4.441   4.184  1.0793  0.4484 -0.3883
  147PHE    CD2 1843   6.455   4.423   3.862 -0.0557 -0.4276 -0.2926
  147PHE    HD2 1844   6.495   4.449   3.766  0.0620 -0.6849 -0.3159
  147PHE    CE2 1845   6.531   4.449   3.974  0.1740 -0.5078 -0.4294
  147PHE    HE2 1846   6.625   4.502   3.961  1.3340 -2.7120 -1.6116
  147PHE      C 1847   6.050   4.386   3.623  0.0282 -0.0020 -0.1185
  147PHE      O 1848   5.942   4.370   3.681  0.2865 -0.4659  0.2402
  148PRO      N 1849   6.068   4.340   3.503  0.0587 -0.6251  0.1216
  148PRO     CD 1850   6.174   4.390   3.418 -0.2951 -0.6594 -0.3450
  148PRO    HD1 1851   6.263   4.323   3.419  0.2496  0.0202 -1.0893
  148PRO    HD2 1852   6.209   4.495   3.426  0.5433 -0.9500 -0.0416
  148PRO     CA 1853   5.951   4.298   3.431 -0.0695  0.0432 -0.0620
  148PRO     HA 1854   5.855   4.314   3.479 -0.8492  1.7254 -2.0028
  148PRO     CB 1855   5.961   4.391   3.310  0.0042  0.4470  0.2511
  148PRO    HB1 1856   5.930   4.494   3.335 -0.7414  0.5429 -1.0007
  148PRO    HB2 1857   5.906   4.356   3.220  3.0553 -1.5007 -1.0282
  148PRO     CG 1858   6.111   4.385   3.277 -0.1656 -0.5496 -0.4073
  148PRO    HG1 1859   6.142   4.290   3.229 -2.7725 -1.0842 -1.1692
  148PRO    HG2 1860   6.152   4.467   3.214 -2.4993 -0.5217 -2.0166
  148PRO      C 1861   5.959   4.155   3.390  0.5335  0.1618 -0.3679
  148PRO      O 1862   5.936   4.110   3.278 -0.0128 -0.2266 -0.1076
  149LEU      N 1863   5.985   4.073   3.494  0.2404  0.0994 -0.3427
  149LEU     HN 1864   5.993   4.105   3.588  1.3918  0.8596 -0.6807
  149LEU     CA 1865   6.010   3.932   3.485  0.0808  0.0699 -0.3238
  149LEU     HA 1866   6.027   3.906   3.381 -0.0420 -1.3688 -0.0052
  149LEU     CB 1867   6.142   3.907   3.558  0.0358  0.0098 -0.2647
  149LEU    HB1 1868   6.163   3.798   3.558 -0.9251 -0.1841  0.1894
  149LEU    HB2 1869   6.130   3.926   3.667 -0.9589 -0.5183 -0.2728
  149LEU     CG 1870   6.267   3.985   3.513 -0.1653  0.6891  0.3454
  149LEU     HG 1871   6.245   4.094   3.519  1.8538  1.1794 -0.6232
  149LEU    CD1 1872   6.382   3.951   3.609 -0.0699  0.3953  0.1277
  149LEU   HD11 1873   6.350   3.985   3.710 -0.5538  3.0399 -0.8451
  149LEU   HD12 1874   6.463   4.020   3.576 -2.1268  2.3132 -1.2567
  149LEU   HD13 1875   6.397   3.841   3.606 -3.1483 -0.1187 -0.4949
  149LEU    CD2 1876   6.307   3.964   3.366 -0.0154 -0.1409  0.5019
  149LEU   HD21 1877   6.394   4.029   3.343 -0.4943 -0.2997 -2.0762
  149LEU   HD22 1878   6.226   3.988   3.294 -0.8157  0.1209  1.4677
  149LEU   HD23 1879   6.332   3.856   3.355 -0.5468 -0.3600  1.3542
  149LEU      C 1880   5.900   3.857   3.551  0.3057 -0.3372 -0.4108
  149LEU      O 1881   5.907   3.736   3.575 -0.0119 -0.2637  0.0678
  150ARG      N 1882   5.787   3.921   3.587  0.0030 -1.1159  0.0659
  150ARG     HN 1883   5.765   4.015   3.560  2.8585 -0.8823 -1.9671
  150ARG     CA 1884   5.694   3.865   3.679 -0.3020  0.1968  0.5879
  150ARG     HA 1885   5.747   3.844   3.771 -0.5475  0.9516  0.9088
  150ARG     CB 1886   5.587   3.968   3.717 -0.1249  0.5673  0.0956
  150ARG    HB1 1887   5.536   3.996   3.623 -0.6214  0.3721  0.2983
  150ARG    HB2 1888   5.641   4.054   3.762  0.2848  0.8248 -0.8615
  150ARG     CG 1889   5.469   3.920   3.803  0.0952 -0.0841  0.0364
  150ARG    HG1 1890   5.511   3.870   3.893  0.2143  0.9271  0.5539
  150ARG    HG2 1891   5.402   3.849   3.750 -2.8762  1.9111  0.8698
  150ARG     CD 1892   5.365   4.019   3.857 -0.5777 -0.5973 -0.3109
  150ARG    HD1 1893   5.413   4.092   3.925 -0.1235 -0.7745 -0.4325
  150ARG    HD2 1894   5.291   3.969   3.923  1.0448 -1.8209  0.6604
  150ARG     NE 1895   5.314   4.096   3.740 -0.2787  0.0837  0.0036
  150ARG     HE 1896   5.365   4.172   3.700 -0.1630 -1.0326 -2.1328
  150ARG     CZ 1897   5.226   4.046   3.648 -0.4935  0.5311 -0.0356
  150ARG    NH1 1898   5.175   3.922   3.667 -0.0553  0.3430 -0.0659
  150ARG   HH11 1899   5.152   3.895   3.761 -1.1828 -1.8197 -0.8691
  150ARG   HH12 1900   5.119   3.880   3.595  1.5153 -0.1996 -0.9973
  150ARG    NH2 1901   5.219   4.101   3.523  0.2751 -0.0822 -0.3600
  150ARG   HH21 1902   5.246   4.196   3.505 -1.8207  0.4703 -0.8698
  150ARG   HH22 1903   5.190   4.039   3.450 -0.7946  0.0600 -0.0724
  150ARG      C 1904   5.630   3.734   3.648  0.2569  0.0441  0.0564
  150ARG      O 1905   5.611   3.647   3.732  0.1428  0.4309  0.4334
  151ALA      N 1906   5.592   3.712   3.520 -0.4635  0.2212  0.2296
  151ALA     HN 1907   5.599   3.783   3.452 -2.5092 -0.5081 -0.7982
  151ALA     CA 1908   5.537   3.593   3.462 -0.5392  0.4059 -0.0736
  151ALA     HA 1909   5.451   3.576   3.525 -0.7709  3.0755  0.4473
  151ALA     CB 1910   5.490   3.632   3.321 -0.6293 -0.0104 -0.1584
  151ALA    HB1 1911   5.575   3.655   3.253  1.1052  0.3743  2.0327
  151ALA    HB2 1912   5.428   3.723   3.335 -2.6502 -1.6580  2.7256
  151ALA    HB3 1913   5.433   3.547   3.276  0.6310  0.0310 -1.9477
  151ALA      C 1914   5.629   3.477   3.461 -0.5305  0.4137 -0.2440
  151ALA      O 1915   5.594   3.364   3.426  0.0844  0.1890 -0.1593
  152LYS      N 1916   5.760   3.493   3.486 -0.4112 -0.5100 -0.2427
  152LYS     HN 1917   5.798   3.580   3.516  1.6032 -1.2472 -0.4777
  152LYS     CA 1918   5.852   3.383   3.481  0.3312  0.0802  0.2342
  152LYS     HA 1919   5.811   3.306   3.418  2.0507  0.0618 -0.9334
  152LYS     CB 1920   5.986   3.427   3.420  0.3176  0.0391  0.1750
  152LYS    HB1 1921   6.061   3.349   3.442  2.3672  1.6141 -0.8664
  152LYS    HB2 1922   6.036   3.511   3.474  0.2724  1.5606 -2.0103
  152LYS     CG 1923   5.985   3.460   3.270 -0.1412  0.9918  0.3751
  152LYS    HG1 1924   5.927   3.554   3.268  0.3341  1.2928  0.6012
  152LYS    HG2 1925   5.925   3.389   3.210 -1.7270 -1.1958  4.1806
  152LYS     CD 1926   6.118   3.492   3.202 -0.0022 -0.2478  0.0331
  152LYS    HD1 1927   6.187   3.411   3.235 -1.4223 -0.8988  1.5137
  152LYS    HD2 1928   6.163   3.588   3.237  1.5604 -1.3770  1.3076
  152LYS     CE 1929   6.107   3.474   3.051 -0.8908  0.2097  0.0386
  152LYS    HE1 1930   6.013   3.520   3.012 -0.8741 -1.1876 -1.8065
  152LYS    HE2 1931   6.117   3.365   3.030 -0.3045  0.1011  0.8565
  152LYS     NZ 1932   6.209   3.542   2.968 -0.1916 -0.3827  0.3983
  152LYS    HZ1 1933   6.208   3.643   2.994 -0.0531 -0.7624  2.0069
  152LYS    HZ2 1934   6.182   3.551   2.868 -0.7556  0.4158  0.6069
  152LYS    HZ3 1935   6.299   3.491   2.977  0.0567  0.2128  1.4914
  152LYS      C 1936   5.867   3.321   3.616  0.1989 -0.3036  0.0754
  152LYS      O 1937   5.889   3.202   3.637  0.0543 -0.3699 -0.1533
  153VAL      N 1938   5.844   3.398   3.724 -0.2493 -0.0312 -0.2125
  153VAL     HN 1939   5.806   3.490   3.713 -1.3408 -0.6356 -1.8329
  153VAL     CA 1940   5.839   3.352   3.859  0.1322 -0.1321 -0.2325
  153VAL     HA 1941   5.909   3.270   3.869 -1.7843 -2.1590 -2.4767
  153VAL     CB 1942   5.886   3.466   3.946  0.1745 -0.2982 -0.0367
  153VAL     HB 1943   5.825   3.550   3.909  0.8156 -0.0739 -0.6239
  153VAL    CG1 1944   5.861   3.434   4.094  0.3870 -0.6123 -0.0657
  153VAL   HG11 1945   5.886   3.520   4.160 -1.6396  0.6534 -0.8464
  153VAL   HG12 1946   5.928   3.357   4.138  1.1228 -0.6560 -1.2074
  153VAL   HG13 1947   5.754   3.417   4.117  0.3704  0.2616  0.5741
  153VAL    CG2 1948   6.033   3.498   3.914 -0.1522  0.6216 -0.6472
  153VAL   HG21 1949   6.082   3.406   3.953  0.1494  0.7566 -0.6971
  153VAL   HG22 1950   6.056   3.592   3.968  1.4284  0.1113 -0.3598
  153VAL   HG23 1951   6.061   3.530   3.811  0.6143  1.2427 -0.2598
  153VAL      C 1952   5.707   3.297   3.900  0.0598  0.0413 -0.2315
  153VAL      O 1953   5.697   3.196   3.970  0.8501  0.3436  0.3244
  154VAL      N 1954   5.594   3.359   3.864 -0.1939 -0.5248 -0.4271
  154VAL     HN 1955   5.604   3.449   3.822  0.0222 -0.3476  0.0039
  154VAL     CA 1956   5.466   3.328   3.921 -0.0394  0.0188  0.2318
  154VAL     HA 1957   5.464   3.227   3.960 -3.9633  0.0851  0.5314
  154VAL     CB 1958   5.421   3.427   4.024  0.2193  0.2939  0.0805
  154VAL     HB 1959   5.501   3.418   4.100  0.8525  0.6702 -0.5322
  154VAL    CG1 1960   5.422   3.571   3.969 -0.0341  0.1546 -0.2942
  154VAL   HG11 1961   5.378   3.639   4.045  2.7658  0.5331  1.0997
  154VAL   HG12 1962   5.355   3.580   3.881  0.0465  1.1950 -0.2622
  154VAL   HG13 1963   5.521   3.609   3.935 -1.6822  2.4698 -2.9640
  154VAL    CG2 1964   5.303   3.367   4.102  0.3607  0.3512  0.3365
  154VAL   HG21 1965   5.280   3.424   4.195  1.7827  0.6050  0.5581
  154VAL   HG22 1966   5.320   3.261   4.131 -0.2863  0.1768  0.0901
  154VAL   HG23 1967   5.218   3.372   4.031  0.7666  0.1462 -0.1642
  154VAL      C 1968   5.375   3.317   3.804  0.0378  0.0445  0.1692
  154VAL      O 1969   5.365   3.408   3.722  0.7890 -0.5626 -0.6092
  155VAL      N 1970   5.284   3.219   3.796 -0.2245  0.2843  0.2217
  155VAL     HN 1971   5.300   3.142   3.857  0.6856 -1.0940 -1.6665
  155VAL     CA 1972   5.187   3.199   3.692  0.2644  0.2790 -0.2343
  155VAL     HA 1973   5.158   3.297   3.658 -0.5211  0.6608  1.4221
  155VAL     CB 1974   5.240   3.100   3.592  0.4395  0.1043  0.0277
  155VAL     HB 1975   5.252   3.000   3.638 -0.6124  0.2454  0.6476
  155VAL    CG1 1976   5.137   3.077   3.480  0.2516 -0.7838  0.3757
  155VAL   HG11 1977   5.105   3.165   3.420 -0.1757 -1.9287 -1.1521
  155VAL   HG12 1978   5.045   3.024   3.511  0.3558 -0.4502  1.2785
  155VAL   HG13 1979   5.189   3.017   3.402 -0.3986  1.4800 -1.9398
  155VAL    CG2 1980   5.362   3.163   3.524  0.1191  0.4904 -0.1939
  155VAL   HG21 1981   5.399   3.100   3.440  0.9865 -1.1029  1.3215
  155VAL   HG22 1982   5.444   3.167   3.599  0.6239 -1.6934 -0.5568
  155VAL   HG23 1983   5.352   3.265   3.480  2.3050 -0.4850 -3.3244
  155VAL      C 1984   5.066   3.144   3.759  0.4675 -0.2709 -0.3052
  155VAL      O 1985   4.961   3.204   3.733  0.5839  0.0859  0.0439
  156THR      N 1986   5.074   3.033   3.833 -0.0111 -0.3259 -0.3285
  156THR     HN 1987   5.164   3.009   3.869  0.2292 -0.5091 -1.0263
  156THR     CA 1988   4.957   2.969   3.885  0.1229  0.0083  0.3953
  156THR     HA 1989   4.883   2.964   3.807  0.8899 -0.3247 -0.3288
  156THR     CB 1990   4.985   2.831   3.935 -0.2612 -0.1790  0.1029
  156THR     HB 1991   4.885   2.792   3.963 -1.2490  1.4161 -1.0988
  156THR    OG1 1992   5.071   2.822   4.048  0.5328  0.6349 -0.4234
  156THR    HG1 1993   5.086   2.728   4.057 -1.9840  0.2630  0.8052
  156THR    CG2 1994   5.037   2.748   3.817  0.1828 -0.4843  0.5059
  156THR   HG21 1995   4.973   2.757   3.726  2.1799  1.9805 -0.7894
  156THR   HG22 1996   5.049   2.639   3.837  2.5358 -0.2980  0.4652
  156THR   HG23 1997   5.139   2.780   3.786 -0.8447  0.8052 -1.7843
  156THR      C 1998   4.890   3.043   3.996 -0.3808 -0.0021  0.1031
  156THR      O 1999   4.953   3.107   4.080 -0.2517  0.0282 -0.0143
  157LYS      N 2000   4.757   3.033   4.011 -0.3020 -0.8018  0.2653
  157LYS     HN 2001   4.702   2.987   3.942 -0.3882 -1.4521  0.7524
  157LYS     CA 2002   4.684   3.074   4.127 -0.6759 -0.2610 -0.1599
  157LYS     HA 2003   4.710   3.177   4.149 -1.2560  0.4815 -2.6423
  157LYS     CB 2004   4.533   3.078   4.101 -0.7507 -0.0400  0.3132
  157LYS    HB1 2005   4.476   3.090   4.196 -0.9727  0.0960  0.1657
  157LYS    HB2 2006   4.520   2.974   4.066  0.9813  0.0623 -0.7151
  157LYS     CG 2007   4.485   3.187   4.004 -0.1213  0.1426  0.2038
  157LYS    HG1 2008   4.375   3.192   4.019 -0.4254 -1.8810 -0.9758
  157LYS    HG2 2009   4.485   3.138   3.904 -0.7309 -0.2739  0.3988
  157LYS     CD 2010   4.555   3.322   4.016  0.0778  0.0638 -0.0595
  157LYS    HD1 2011   4.654   3.300   3.970 -0.0762  0.0897 -0.4085
  157LYS    HD2 2012   4.564   3.353   4.123 -0.8496 -1.4762  0.5000
  157LYS     CE 2013   4.471   3.427   3.943 -0.3432 -0.2590 -0.0427
  157LYS    HE1 2014   4.532   3.520   3.951 -1.3807  0.4482 -0.1849
  157LYS    HE2 2015   4.371   3.439   3.991  0.7033 -2.3095  2.9490
  157LYS     NZ 2016   4.455   3.389   3.801 -0.2578 -0.2262 -0.0618
  157LYS    HZ1 2017   4.464   3.481   3.753 -2.1356 -0.0743 -0.1973
  157LYS    HZ2 2018   4.363   3.341   3.795 -0.3265 -0.1223  0.1686
  157LYS    HZ3 2019   4.534   3.326   3.778 -0.4529 -0.1529 -0.9971
  157LYS      C 2020   4.711   3.002   4.254  0.0011  0.3941  0.0784
  157LYS      O 2021   4.686   3.052   4.364  0.1245  0.1817  0.2061
  158GLY      N 2022   4.748   2.873   4.240 -0.5901  0.2552 -0.2299
  158GLY     HN 2023   4.740   2.827   4.152 -1.1639 -0.0640 -0.0208
  158GLY     CA 2024   4.794   2.788   4.346 -0.4157  0.5747 -0.0462
  158GLY    HA1 2025   4.826   2.702   4.289 -1.4793  0.9968 -1.3540
  158GLY    HA2 2026   4.716   2.759   4.414  0.4123 -1.6299  0.0424
  158GLY      C 2027   4.912   2.834   4.424 -0.2826 -0.1772  0.2020
  158GLY      O 2028   4.929   2.802   4.542  0.0709 -0.5442  0.0516
  159ARG      N 2029   5.011   2.899   4.360  0.2140 -0.5541  0.5757
  159ARG     HN 2030   5.014   2.922   4.263  0.0585 -0.3331  0.6196
  159ARG     CA 2031   5.112   2.969   4.433  0.1747 -0.1284  0.2230
  159ARG     HA 2032   5.166   2.897   4.492 -1.6349  0.0924  2.2665
  159ARG     CB 2033   5.219   3.014   4.332  0.0020 -0.0319  0.0827
  159ARG    HB1 2034   5.163   3.045   4.241 -0.9317 -0.3442  0.5426
  159ARG    HB2 2035   5.276   2.922   4.307 -0.8404 -0.9064  1.2728
  159ARG     CG 2036   5.318   3.124   4.373 -0.2154  0.4061 -0.5529
  159ARG    HG1 2037   5.337   3.107   4.481 -0.5144  0.7379 -0.4448
  159ARG    HG2 2038   5.258   3.217   4.360 -1.1135  0.0171  0.6588
  159ARG     CD 2039   5.454   3.113   4.303 -0.2116  0.0027 -0.4828
  159ARG    HD1 2040   5.450   3.137   4.195 -1.4220  0.1199 -0.4341
  159ARG    HD2 2041   5.501   3.013   4.318 -0.0894  0.2678  1.0549
  159ARG     NE 2042   5.529   3.227   4.362 -0.1244 -0.3661  0.1374
  159ARG     HE 2043   5.489   3.306   4.407  1.5043 -0.0063  1.0436
  159ARG     CZ 2044   5.664   3.224   4.383 -0.0830  0.3159 -0.0109
  159ARG    NH1 2045   5.753   3.128   4.346 -0.1472  0.2997 -0.1224
  159ARG   HH11 2046   5.712   3.045   4.308  1.4710  0.2699 -1.9784
  159ARG   HH12 2047   5.849   3.149   4.366  0.1503  1.4001 -2.3433
  159ARG    NH2 2048   5.716   3.334   4.446  0.5159  0.0039  0.0435
  159ARG   HH21 2049   5.663   3.401   4.498  0.3220 -0.3399  0.2966
  159ARG   HH22 2050   5.812   3.358   4.429  0.0400  3.8073  1.8547
  159ARG      C 2051   5.061   3.069   4.532 -0.2431 -0.0721 -0.0460
  159ARG      O 2052   5.104   3.082   4.646  0.5319 -0.1818 -0.3147
  160VAL      N 2053   4.961   3.149   4.492 -0.0991 -0.0952 -0.4544
  160VAL     HN 2054   4.923   3.146   4.400 -3.2339 -2.8615  0.7632
  160VAL     CA 2055   4.900   3.241   4.583 -0.0261 -0.3089 -0.1890
  160VAL     HA 2056   4.982   3.304   4.613  0.4191 -0.7900 -0.3760
  160VAL     CB 2057   4.788   3.310   4.510 -0.1843 -0.3255  0.0384
  160VAL     HB 2058   4.690   3.258   4.508 -0.3862  0.0727 -0.7879
  160VAL    CG1 2059   4.739   3.439   4.577  0.2972 -0.3226  0.3911
  160VAL   HG11 2060   4.700   3.414   4.678  1.8756  0.2464  1.1714
  160VAL   HG12 2061   4.652   3.475   4.518  0.1118  0.4551  1.1112
  160VAL   HG13 2062   4.819   3.516   4.581  1.9285 -1.9780  0.8320
  160VAL    CG2 2063   4.830   3.346   4.367  0.1208  0.0919  0.2318
  160VAL   HG21 2064   4.740   3.402   4.334  0.6367  1.5458  1.2108
  160VAL   HG22 2065   4.853   3.260   4.300 -1.2506  0.0411 -0.2073
  160VAL   HG23 2066   4.918   3.414   4.362  0.1624 -0.0499 -2.1876
  160VAL      C 2067   4.833   3.185   4.704 -0.1329  0.0659 -0.0745
  160VAL      O 2068   4.846   3.226   4.819  0.0679 -0.0707 -0.0491
  161LYS      N 2069   4.763   3.074   4.675  0.3567 -0.3242  0.2374
  161LYS     HN 2070   4.761   3.051   4.578  0.1315 -0.3384  0.2446
  161LYS     CA 2071   4.696   2.998   4.776 -0.2850 -0.4664 -0.2871
  161LYS     HA 2072   4.625   3.059   4.829 -0.4065  0.6752 -1.7343
  161LYS     CB 2073   4.622   2.883   4.705 -0.2895 -0.6621  0.0283
  161LYS    HB1 2074   4.591   2.803   4.775  0.2938  0.1365  1.2404
  161LYS    HB2 2075   4.690   2.832   4.634 -0.2188 -1.5859  0.7524
  161LYS     CG 2076   4.498   2.926   4.625 -0.2989  0.2117  0.4924
  161LYS    HG1 2077   4.530   2.991   4.541 -2.6321  1.2271  0.3284
  161LYS    HG2 2078   4.443   2.981   4.704  1.9252 -1.5137  3.4785
  161LYS     CD 2079   4.401   2.817   4.578 -0.2340  0.1970  0.3910
  161LYS    HD1 2080   4.349   2.766   4.662 -1.2746  1.0117  0.2671
  161LYS    HD2 2081   4.459   2.735   4.531 -1.0405 -0.4395  0.4852
  161LYS     CE 2082   4.303   2.867   4.472 -0.1105 -0.0397  0.1628
  161LYS    HE1 2083   4.349   2.911   4.381 -0.7768 -0.6560 -0.4876
  161LYS    HE2 2084   4.232   2.937   4.522  0.2674 -1.1409  2.3498
  161LYS     NZ 2085   4.222   2.753   4.425  0.3104 -0.2058 -0.1603
  161LYS    HZ1 2086   4.278   2.718   4.345  0.4592  1.0379 -0.6177
  161LYS    HZ2 2087   4.129   2.782   4.389  1.7805  4.6637 -0.6528
  161LYS    HZ3 2088   4.219   2.675   4.494 -1.0318  0.8241  0.9997
  161LYS      C 2089   4.780   2.931   4.880 -0.3419  0.3841  0.3193
  161LYS      O 2090   4.752   2.927   5.000 -0.4465 -0.1326  0.2820
  162LEU      N 2091   4.894   2.873   4.837 -0.0876  0.7470  0.5026
  162LEU     HN 2092   4.902   2.871   4.738 -1.6713  3.8962  0.1867
  162LEU     CA 2093   5.003   2.828   4.918 -0.2283 -0.0070  0.2866
  162LEU     HA 2094   4.973   2.754   4.990  0.6053 -0.5732  0.0717
  162LEU     CB 2095   5.110   2.769   4.824  0.1114 -0.0397  0.6917
  162LEU    HB1 2096   5.134   2.845   4.747  0.9259 -1.6109 -0.6391
  162LEU    HB2 2097   5.071   2.680   4.769  2.3320 -1.3036  1.0579
  162LEU     CG 2098   5.234   2.720   4.900  0.4534  0.1824  0.2801
  162LEU     HG 2099   5.290   2.804   4.946 -0.6048  0.7495  0.5674
  162LEU    CD1 2100   5.196   2.608   4.999  0.1526  0.2678  0.2625
  162LEU   HD11 2101   5.156   2.643   5.097 -0.8068  1.2371 -0.4543
  162LEU   HD12 2102   5.286   2.547   5.026 -1.6623 -1.2884  3.4404
  162LEU   HD13 2103   5.115   2.544   4.959 -1.6910  3.2698 -1.1796
  162LEU    CD2 2104   5.329   2.664   4.793  0.4727  0.2556  0.2587
  162LEU   HD21 2105   5.415   2.607   4.835 -1.3848 -0.9194  2.7052
  162LEU   HD22 2106   5.363   2.744   4.724  2.0088 -0.0784  0.6008
  162LEU   HD23 2107   5.267   2.600   4.726  2.0461  2.2338 -3.3401
  162LEU      C 2108   5.059   2.939   5.000 -0.2483  0.1652  0.0698
  162LEU      O 2109   5.079   2.919   5.120 -0.2339  0.1332  0.0626
  163VAL      N 2110   5.080   3.059   4.943 -0.6313  0.1379 -0.1273
  163VAL     HN 2111   5.070   3.077   4.845 -1.4022  3.1515  0.4256
  163VAL     CA 2112   5.121   3.170   5.022  0.1384 -0.2868  0.0827
  163VAL     HA 2113   5.212   3.147   5.075 -0.4979  0.8769  1.7686
  163VAL     CB 2114   5.161   3.290   4.940 -0.0977 -0.2429  0.0310
  163VAL     HB 2115   5.077   3.314   4.872  0.0835  2.1840  0.5652
  163VAL    CG1 2116   5.189   3.418   5.020 -0.8893  0.1615 -0.3333
  163VAL   HG11 2117   5.228   3.496   4.952 -0.3546 -1.0145 -1.4028
  163VAL   HG12 2118   5.261   3.390   5.100 -0.7042 -1.2683 -0.9803
  163VAL   HG13 2119   5.097   3.463   5.065  0.3527  2.2212  0.2839
  163VAL    CG2 2120   5.290   3.249   4.868  0.2936 -0.0696  0.6318
  163VAL   HG21 2121   5.357   3.213   4.950 -1.2842 -1.9853  1.1525
  163VAL   HG22 2122   5.329   3.337   4.813 -1.9968  0.8762  0.4303
  163VAL   HG23 2123   5.264   3.169   4.796 -1.3866  0.4019  0.6971
  163VAL      C 2124   5.026   3.206   5.131 -0.0336 -0.3972 -0.0310
  163VAL      O 2125   5.066   3.234   5.244 -0.5649 -0.5594  0.2034
  164ILE      N 2126   4.895   3.206   5.100 -0.1301 -0.2343  0.3804
  164ILE     HN 2127   4.858   3.187   5.010 -1.0567 -0.0093  0.6987
  164ILE     CA 2128   4.798   3.232   5.203 -0.1370 -0.0667  0.3315
  164ILE     HA 2129   4.825   3.325   5.250 -1.2748  0.8922 -0.8532
  164ILE     CB 2130   4.667   3.255   5.134  0.1745  0.3013 -0.1514
  164ILE     HB 2131   4.663   3.170   5.063  2.9515  0.5177 -0.6855
  164ILE    CG2 2132   4.551   3.249   5.235  0.3877 -0.1369  0.0726
  164ILE   HG21 2133   4.537   3.153   5.289 -1.4669 -0.0343 -0.1412
  164ILE   HG22 2134   4.462   3.288   5.181  1.0974  0.4323 -0.6974
  164ILE   HG23 2135   4.567   3.334   5.304 -1.3314  0.2196  0.0853
  164ILE    CG1 2136   4.670   3.381   5.046 -0.2676  0.3297 -0.1296
  164ILE   HG11 2137   4.593   3.377   4.967 -1.3935 -1.2965  0.9924
  164ILE   HG12 2138   4.766   3.382   4.991 -0.1047  2.9376  0.0668
  164ILE     CD 2139   4.667   3.511   5.126  0.1874 -0.0711  0.5499
  164ILE    HD1 2140   4.583   3.523   5.199 -1.7500 -1.8488 -1.2702
  164ILE    HD2 2141   4.657   3.604   5.066 -0.0703 -0.1792  0.4247
  164ILE    HD3 2142   4.766   3.529   5.173 -0.4896  3.5143  0.8727
  164ILE      C 2143   4.789   3.132   5.313  0.2823  0.2167  0.6265
  164ILE      O 2144   4.770   3.164   5.430 -0.1348 -0.3374  0.7158
  165PHE      N 2145   4.806   3.005   5.271 -0.5294  0.1375  0.5306
  165PHE     HN 2146   4.816   2.985   5.174  0.5978  0.0492  0.6537
  165PHE     CA 2147   4.817   2.895   5.362  0.3106 -0.3314 -0.1197
  165PHE     HA 2148   4.728   2.900   5.424 -0.0711  0.4635 -0.7159
  165PHE     CB 2149   4.808   2.771   5.272  0.0999 -0.2992 -0.1450
  165PHE    HB1 2150   4.895   2.788   5.205  0.4828  0.4133  0.5071
  165PHE    HB2 2151   4.719   2.767   5.206 -0.6722 -0.5534  0.8819
  165PHE     CG 2152   4.823   2.636   5.334 -0.6344 -0.4892 -0.3782
  165PHE    CD1 2153   4.907   2.541   5.280  0.5583  0.1774  0.2702
  165PHE    HD1 2154   4.968   2.563   5.194  0.8592  1.3972  0.7772
  165PHE    CE1 2155   4.933   2.429   5.356  0.2211 -0.0362  0.0723
  165PHE    HE1 2156   5.009   2.361   5.322  0.6135  0.4164  0.0286
  165PHE     CZ 2157   4.866   2.406   5.474  0.0695  0.1271  0.0198
  165PHE     HZ 2158   4.888   2.320   5.536  0.6314  0.4968  0.3461
  165PHE    CD2 2159   4.765   2.619   5.457  0.2144 -0.1234  0.0804
  165PHE    HD2 2160   4.717   2.701   5.509  0.2336 -0.5944  0.8559
  165PHE    CE2 2161   4.779   2.500   5.524 -0.1398 -0.1309  0.1450
  165PHE    HE2 2162   4.730   2.478   5.618 -2.6626 -0.5007 -1.1660
  165PHE      C 2163   4.931   2.902   5.457  0.0646 -0.6018  0.1948
  165PHE      O 2164   4.916   2.884   5.578 -0.2425 -0.4670  0.1795
  166VAL      N 2165   5.048   2.940   5.403 -0.4200  0.0988 -0.3728
  166VAL     HN 2166   5.049   2.955   5.304  0.2960 -0.3608 -0.4404
  166VAL     CA 2167   5.173   2.966   5.467 -0.3332 -0.2841 -0.3815
  166VAL     HA 2168   5.191   2.872   5.516 -2.2833  0.2164  1.4468
  166VAL     CB 2169   5.284   2.991   5.369  0.0298  0.0416  0.1081
  166VAL     HB 2170   5.243   3.042   5.279 -1.8025 -0.8614  0.3793
  166VAL    CG1 2171   5.404   3.074   5.418 -0.0710  0.3977 -0.2475
  166VAL   HG11 2172   5.493   3.064   5.353  0.3644 -2.7697  0.6708
  166VAL   HG12 2173   5.444   3.041   5.516  1.9381  0.6178 -0.9556
  166VAL   HG13 2174   5.376   3.180   5.436  2.3034  1.0820 -0.3303
  166VAL    CG2 2175   5.347   2.860   5.318 -0.0462  0.0462  0.0056
  166VAL   HG21 2176   5.362   2.787   5.400  2.4794  0.8425  0.3438
  166VAL   HG22 2177   5.438   2.877   5.257 -1.2287  1.0503 -1.5725
  166VAL   HG23 2178   5.272   2.805   5.257 -0.3749  1.1733 -0.6338
  166VAL      C 2179   5.163   3.079   5.564 -0.2260 -0.5000 -0.1205
  166VAL      O 2180   5.205   3.066   5.679  0.1628 -0.3928 -0.2496
  167ILE      N 2181   5.096   3.189   5.527  0.0190 -0.2275  0.2403
  167ILE     HN 2182   5.068   3.192   5.431 -3.6422  1.2473  1.1548
  167ILE     CA 2183   5.062   3.298   5.613  0.3063  0.1787 -0.1599
  167ILE     HA 2184   5.154   3.343   5.648 -0.1849  1.7482 -0.7639
  167ILE     CB 2185   4.997   3.409   5.535 -0.4103 -0.3660 -0.3453
  167ILE     HB 2186   4.932   3.359   5.460 -0.1941 -1.4075  0.1488
  167ILE    CG2 2187   4.907   3.507   5.612 -0.1268 -0.1251 -0.3197
  167ILE   HG21 2188   4.973   3.579   5.665  0.5078  0.5803 -1.9833
  167ILE   HG22 2189   4.846   3.462   5.693  0.1591 -0.8504 -0.4994
  167ILE   HG23 2190   4.833   3.556   5.545  1.4722  2.3950 -0.3787
  167ILE    CG1 2191   5.106   3.483   5.455 -0.4904  0.1054 -0.0225
  167ILE   HG11 2192   5.176   3.403   5.421  0.1777 -0.0540  1.6145
  167ILE   HG12 2193   5.159   3.552   5.525  0.8600 -0.4352 -0.4779
  167ILE     CD 2194   5.051   3.558   5.334 -0.0782  0.3961 -0.0287
  167ILE    HD1 2195   5.136   3.584   5.268 -0.5657 -0.6095 -1.0794
  167ILE    HD2 2196   5.001   3.652   5.366  2.6233  1.5160  1.3143
  167ILE    HD3 2197   4.987   3.485   5.282 -0.1874  0.2515  0.3045
  167ILE      C 2198   4.985   3.265   5.736  0.1081  0.7312 -0.1320
  167ILE      O 2199   5.024   3.297   5.849 -0.4266 -0.1941  0.3271
  168TRP      N 2200   4.870   3.197   5.723  0.3373  0.2081  0.5014
  168TRP     HN 2201   4.848   3.170   5.630  1.0063 -1.5844  0.8353
  168TRP     CA 2202   4.780   3.141   5.819  0.3833  0.1505  0.5098
  168TRP     HA 2203   4.763   3.219   5.892 -0.9647  2.4160 -2.0650
  168TRP     CB 2204   4.643   3.099   5.765  0.4109  0.4907  0.1725
  168TRP    HB1 2205   4.584   3.055   5.849 -0.6437  1.3740 -0.0779
  168TRP    HB2 2206   4.654   3.034   5.676 -2.4078  1.3456 -0.9322
  168TRP     CG 2207   4.554   3.214   5.733 -0.1307  0.0770  0.1758
  168TRP    CD1 2208   4.530   3.269   5.610 -0.1951 -0.0021  0.1532
  168TRP    HD1 2209   4.560   3.216   5.520 -2.1116 -1.0956  0.1059
  168TRP    NE1 2210   4.444   3.375   5.621 -0.2034 -0.0317  0.3757
  168TRP    HE1 2211   4.387   3.410   5.550 -2.3494 -1.6877  1.1875
  168TRP    CE2 2212   4.409   3.381   5.753 -0.1873  0.0603  0.3762
  168TRP    CD2 2213   4.472   3.283   5.828 -0.6075 -0.4098  0.1207
  168TRP    CE3 2214   4.450   3.280   5.962 -1.3582 -0.4080  0.0055
  168TRP    HE3 2215   4.502   3.206   6.022  2.4525  1.2099 -1.0179
  168TRP    CZ3 2216   4.376   3.378   6.022 -0.6132  0.1533  0.0308
  168TRP    HZ3 2217   4.368   3.380   6.130  1.0139 -0.0608  0.1718
  168TRP    CZ2 2218   4.325   3.473   5.808 -0.0938  0.3523  0.0290
  168TRP    HZ2 2219   4.281   3.554   5.751 -1.6871  0.9266  1.9747
  168TRP    CH2 2220   4.308   3.469   5.944  0.2078  0.8260  0.0857
  168TRP    HH2 2221   4.259   3.551   5.994 -0.4295  0.5250 -0.0289
  168TRP      C 2222   4.836   3.034   5.907  0.5168  0.1019  0.3663
  168TRP      O 2223   4.823   3.035   6.029  0.3018  0.2060  0.3440
  169ALA      N 2224   4.917   2.939   5.857  0.2043  0.1482 -0.2284
  169ALA     HN 2225   4.934   2.934   5.758  0.5173 -1.0416 -0.1343
  169ALA     CA 2226   4.990   2.845   5.936 -0.1559  0.0868  0.0305
  169ALA     HA 2227   4.925   2.795   6.006 -1.6674  1.4401 -0.3465
  169ALA     CB 2228   5.056   2.743   5.841  0.0533 -0.1190  0.3942
  169ALA    HB1 2229   5.119   2.668   5.892  0.7554  1.1320  1.4253
  169ALA    HB2 2230   5.111   2.804   5.766  0.0259  0.6340  0.9752
  169ALA    HB3 2231   4.973   2.694   5.786  0.9858 -0.9971 -0.2585
  169ALA      C 2232   5.098   2.905   6.019 -0.0207 -0.5627  0.3306
  169ALA      O 2233   5.110   2.870   6.136 -0.2187 -0.5965  0.3415
  170VAL      N 2234   5.176   3.001   5.967 -0.4549 -0.0416  0.6297
  170VAL     HN 2235   5.160   3.038   5.875 -0.4113 -1.7610 -0.1066
  170VAL     CA 2236   5.268   3.079   6.043  0.1467 -0.0694 -0.0538
  170VAL     HA 2237   5.342   3.017   6.091 -0.8433  0.6928  2.6780
  170VAL     CB 2238   5.341   3.175   5.954  0.3606  0.2128  0.4223
  170VAL     HB 2239   5.279   3.215   5.870  1.2478 -0.1513 -0.4212
  170VAL    CG1 2240   5.410   3.291   6.028 -0.3656  0.8523  0.1087
  170VAL   HG11 2241   5.485   3.257   6.103 -0.8098  0.0432  0.1900
  170VAL   HG12 2242   5.329   3.358   6.066 -1.8052  0.6550 -2.3751
  170VAL   HG13 2243   5.470   3.355   5.960  0.9563 -0.3863  0.0866
  170VAL    CG2 2244   5.454   3.100   5.883  0.4353  0.7366 -0.0192
  170VAL   HG21 2245   5.510   3.178   5.826 -0.9442  1.7898  0.0220
  170VAL   HG22 2246   5.424   3.025   5.806  2.0725  0.2963 -0.2753
  170VAL   HG23 2247   5.519   3.050   5.958 -0.0206  0.1470 -0.0138
  170VAL      C 2248   5.208   3.157   6.155  0.4109  0.0413  0.0106
  170VAL      O 2249   5.256   3.168   6.268 -0.8016 -0.3731  0.5757
  171ALA      N 2250   5.092   3.220   6.129  0.3663  0.0395  0.2027
  171ALA     HN 2251   5.071   3.246   6.035  0.5900 -1.0213 -0.1625
  171ALA     CA 2252   5.008   3.288   6.222 -0.2311 -0.3393 -0.0487
  171ALA     HA 2253   5.072   3.365   6.265  0.4360 -1.0061  0.1753
  171ALA     CB 2254   4.890   3.365   6.160  0.6494  1.0057 -0.1007
  171ALA    HB1 2255   4.909   3.431   6.073  1.3699  0.4759 -0.3543
  171ALA    HB2 2256   4.836   3.418   6.242 -2.8685 -3.0638  0.5712
  171ALA    HB3 2257   4.808   3.297   6.129 -0.7021  1.7323  1.6507
  171ALA      C 2258   4.955   3.204   6.332 -0.4938  0.0454  0.1222
  171ALA      O 2259   4.961   3.233   6.452  0.0785  0.3809  0.0155
  172PHE      N 2260   4.898   3.087   6.299  0.0068 -0.1182 -0.1688
  172PHE     HN 2261   4.896   3.056   6.204  0.9245  0.6872 -0.4578
  172PHE     CA 2262   4.849   2.996   6.399  0.1644  0.0025  0.0191
  172PHE     HA 2263   4.784   3.048   6.467  1.6726  0.5361  1.1054
  172PHE     CB 2264   4.776   2.877   6.335 -0.0509 -0.0227  0.3116
  172PHE    HB1 2265   4.762   2.789   6.401  0.0346  0.7195  1.3378
  172PHE    HB2 2266   4.837   2.836   6.252  0.5813  1.6905 -0.1216
  172PHE     CG 2267   4.636   2.907   6.291  0.1296  0.5291  0.1024
  172PHE    CD1 2268   4.542   2.967   6.371 -0.0335  0.2053  0.1537
  172PHE    HD1 2269   4.571   3.000   6.470  1.5165  2.5948 -1.0043
  172PHE    CE1 2270   4.416   2.979   6.317  0.0953  0.2822 -0.1305
  172PHE    HE1 2271   4.332   3.021   6.371  0.6958 -0.5491  1.5129
  172PHE     CZ 2272   4.393   2.957   6.184 -0.4519 -1.1295  0.1792
  172PHE     HZ 2273   4.296   2.980   6.142 -0.5352 -1.9567 -0.1221
  172PHE    CD2 2274   4.608   2.860   6.165  0.4487  0.0996  0.1868
  172PHE    HD2 2275   4.691   2.827   6.104  0.9155  1.2359  0.1689
  172PHE    CE2 2276   4.488   2.894   6.107  0.4683  0.1930  0.2005
  172PHE    HE2 2277   4.474   2.867   6.003  0.2221 -0.2072  0.3346
  172PHE      C 2278   4.960   2.938   6.479 -0.1393 -0.4450  0.1190
  172PHE      O 2279   4.943   2.912   6.598 -0.1822 -0.3304  0.1385
  173CYS      N 2280   5.077   2.915   6.415  0.0671  0.1220  0.2874
  173CYS     HN 2281   5.088   2.938   6.319 -3.4650  2.7978  0.3008
  173CYS     CA 2282   5.191   2.877   6.491  0.1719 -0.0185  0.0599
  173CYS     HA 2283   5.169   2.786   6.545  1.3123 -1.4698 -1.7998
  173CYS     CB 2284   5.305   2.842   6.393 -0.0242  0.1605 -0.2321
  173CYS    HB1 2285   5.402   2.828   6.444  0.4422  0.4578 -1.0259
  173CYS    HB2 2286   5.319   2.924   6.319 -1.8770  1.5277  0.8354
  173CYS     SG 2287   5.255   2.682   6.325  0.1137 -0.2050  0.5144
  173CYS    HG1 2288   5.141   2.720   6.269  0.7310  1.6323  0.4622
  173CYS      C 2289   5.248   2.983   6.580 -0.4458  0.4501 -0.0972
  173CYS      O 2290   5.269   2.956   6.698 -0.0767 -0.2355 -0.3123
  174SER      N 2291   5.262   3.106   6.526  0.0359  0.2350 -0.4692
  174SER     HN 2292   5.236   3.122   6.431 -1.1036  0.4489 -0.1404
  174SER     CA 2293   5.307   3.215   6.606  0.5122 -0.5097  0.2903
  174SER     HA 2294   5.397   3.182   6.655  1.5394  1.8164  0.0908
  174SER     CB 2295   5.342   3.349   6.540 -0.3276 -0.2816  0.2902
  174SER    HB1 2296   5.401   3.415   6.607 -1.4768 -1.8806  3.0345
  174SER    HB2 2297   5.251   3.397   6.500 -1.1171 -4.0746 -3.1796
  174SER     OG 2298   5.419   3.316   6.425 -0.0267 -0.3474  0.5067
  174SER    HG1 2299   5.366   3.271   6.359 -0.2342  1.6222 -0.7743
  174SER      C 2300   5.212   3.253   6.715  0.3137 -0.7375  0.1997
  174SER      O 2301   5.260   3.297   6.820 -0.2816 -0.2659  0.2769
  175ALA      N 2302   5.080   3.236   6.703  0.1428  0.3732  0.4458
  175ALA     HN 2303   5.040   3.204   6.617 -1.6342  0.9669  1.0008
  175ALA     CA 2304   4.987   3.245   6.811  0.1168  0.1723  0.4401
  175ALA     HA 2305   5.020   3.327   6.873 -1.2111  0.1114  1.2890
  175ALA     CB 2306   4.850   3.288   6.756  0.3293 -0.3938 -0.5441
  175ALA    HB1 2307   4.814   3.204   6.693  0.5175 -0.5666 -0.4222
  175ALA    HB2 2308   4.870   3.377   6.692  0.1331  0.9393  1.1893
  175ALA    HB3 2309   4.771   3.302   6.833  0.6462  1.0209 -0.4426
  175ALA      C 2310   4.978   3.129   6.904 -0.1648 -0.3913 -0.2817
  175ALA      O 2311   4.919   3.136   7.012  0.0342 -0.6794 -0.1510
  176GLY      N 2312   5.047   3.019   6.868  0.7968  0.2474 -0.4127
  176GLY     HN 2313   5.095   3.021   6.781  1.9850  1.6777  0.2165
  176GLY     CA 2314   5.041   2.896   6.940 -0.9196  0.5999  0.1043
  176GLY    HA1 2315   5.113   2.838   6.884  0.1472 -0.0803  2.0607
  176GLY    HA2 2316   4.943   2.852   6.940 -0.8584  0.3897 -1.7615
  176GLY      C 2317   5.074   2.896   7.085 -0.3000  0.1008 -0.0287
  176GLY      O 2318   5.006   2.825   7.158  0.2690 -0.0069  0.4077
  177PRO      N 2319   5.168   2.968   7.140 -0.1897  0.2486 -0.4061
  177PRO     CD 2320   5.280   3.020   7.064 -0.0556  0.4847 -0.0479
  177PRO    HD1 2321   5.272   3.130   7.048 -0.6739  0.2273 -1.6800
  177PRO    HD2 2322   5.303   2.968   6.969  0.2263  1.8914 -0.7705
  177PRO     CA 2323   5.198   2.957   7.280  0.3540 -0.4512 -0.5712
  177PRO     HA 2324   5.223   2.856   7.310  1.4813 -0.4379 -1.4040
  177PRO     CB 2325   5.329   3.034   7.295 -0.0122 -0.0128  0.4180
  177PRO    HB1 2326   5.391   3.006   7.383  2.1158 -0.3086 -1.1190
  177PRO    HB2 2327   5.317   3.145   7.289  0.5538  0.0474  0.3794
  177PRO     CG 2328   5.396   2.997   7.162 -0.2202  0.5267  0.1576
  177PRO    HG1 2329   5.490   3.055   7.149  0.7405 -0.9559  0.2840
  177PRO    HG2 2330   5.426   2.890   7.164  0.0294  0.4883 -2.6788
  177PRO      C 2331   5.095   3.017   7.369  0.6176 -0.0280 -0.5479
  177PRO      O 2332   5.129   3.024   7.488  0.5024  0.1191 -0.5224
  178ILE      N 2333   4.978   3.062   7.322  0.1619 -0.4962  0.1134
  178ILE     HN 2334   4.976   3.066   7.222  0.0273  0.9753  0.1465
  178ILE     CA 2335   4.862   3.108   7.391  0.7947  0.2518  0.6995
  178ILE     HA 2336   4.891   3.189   7.457 -1.0055  1.0845  0.5539
  178ILE     CB 2337   4.753   3.155   7.300  0.5983 -0.2030  0.6960
  178ILE     HB 2338   4.756   3.082   7.217  0.9249 -0.0526  0.5743
  178ILE    CG2 2339   4.610   3.150   7.356  0.2089  0.3298 -0.2140
  178ILE   HG21 2340   4.525   3.194   7.299 -0.0484  1.6740  1.1430
  178ILE   HG22 2341   4.608   3.204   7.453 -2.1993  0.3733 -0.2198
  178ILE   HG23 2342   4.578   3.047   7.381  0.3877 -0.0493 -1.5027
  178ILE    CG1 2343   4.788   3.291   7.235 -0.9540 -0.2524 -0.3118
  178ILE   HG11 2344   4.714   3.310   7.155 -1.5886  0.5583  0.4462
  178ILE   HG12 2345   4.890   3.297   7.192 -0.1384  0.1316  1.5729
  178ILE     CD 2346   4.786   3.410   7.331  0.3247 -0.5688  0.1181
  178ILE    HD1 2347   4.860   3.396   7.413  0.2539 -0.7963  0.1440
  178ILE    HD2 2348   4.690   3.432   7.381  0.0969  0.5566 -0.7793
  178ILE    HD3 2349   4.798   3.506   7.278 -2.9093 -0.3317 -0.3222
  178ILE      C 2350   4.817   3.002   7.486 -0.6577 -0.0084 -0.2501
  178ILE      O 2351   4.790   3.045   7.598 -0.1225  0.1607 -0.1858
  179PHE      N 2352   4.818   2.872   7.453  0.4401 -0.0793  0.0307
  179PHE     HN 2353   4.824   2.843   7.358  0.0577 -1.0838  0.2928
  179PHE     CA 2354   4.788   2.761   7.539  0.1469  0.1798  0.2653
  179PHE     HA 2355   4.687   2.787   7.567 -0.5866  0.2292 -2.1938
  179PHE     CB 2356   4.769   2.631   7.459 -1.0054  0.0568  0.7202
  179PHE    HB1 2357   4.729   2.543   7.513  0.9442 -1.3846 -0.0423
  179PHE    HB2 2358   4.867   2.608   7.411 -1.4933 -0.0143 -0.2740
  179PHE     CG 2359   4.671   2.647   7.348 -0.0040 -0.2200 -0.2233
  179PHE    CD1 2360   4.541   2.683   7.375  0.0245 -0.2413 -0.0625
  179PHE    HD1 2361   4.509   2.694   7.478  2.3923  2.6649  0.5031
  179PHE    CE1 2362   4.456   2.702   7.269 -0.0900 -0.7680 -0.0656
  179PHE    HE1 2363   4.356   2.742   7.275 -0.6869 -1.6814 -2.5324
  179PHE     CZ 2364   4.495   2.689   7.138 -0.2504  0.1588 -0.2072
  179PHE     HZ 2365   4.423   2.706   7.059  1.2248 -1.9302 -2.1270
  179PHE    CD2 2366   4.712   2.627   7.218  0.1294  1.3907 -0.4516
  179PHE    HD2 2367   4.811   2.583   7.208  0.1993  1.1202  1.1649
  179PHE    CE2 2368   4.625   2.653   7.115 -0.3864 -0.1832 -0.4459
  179PHE    HE2 2369   4.646   2.632   7.011 -0.2245 -0.3360 -0.3831
  179PHE      C 2370   4.869   2.744   7.663  0.2109 -0.3988  0.1481
  179PHE      O 2371   4.829   2.674   7.756 -0.1150 -0.0954  0.2421
  180VAL      N 2372   4.990   2.802   7.664 -0.0131  0.0923 -0.3804
  180VAL     HN 2373   5.025   2.846   7.581 -1.7707  0.8567 -0.7437
  180VAL     CA 2374   5.066   2.806   7.785 -0.0342  0.4039 -0.3780
  180VAL     HA 2375   5.043   2.731   7.859  1.1647  1.0251  0.6605
  180VAL     CB 2376   5.210   2.782   7.750  0.0953  0.5322  0.0542
  180VAL     HB 2377   5.243   2.853   7.671  4.7383 -0.9767  0.3730
  180VAL    CG1 2378   5.312   2.799   7.863  0.0463  0.2158  0.1478
  180VAL   HG11 2379   5.282   2.731   7.946  1.0132 -0.1487  0.2201
  180VAL   HG12 2380   5.310   2.903   7.903 -1.4680 -0.1162  1.0043
  180VAL   HG13 2381   5.419   2.776   7.841  0.5048 -0.5039  2.7418
  180VAL    CG2 2382   5.235   2.652   7.672  0.3910  0.6120  0.0168
  180VAL   HG21 2383   5.342   2.642   7.643  0.2667  0.8907 -0.5344
  180VAL   HG22 2384   5.172   2.646   7.581 -1.3427  0.3042  1.1895
  180VAL   HG23 2385   5.206   2.562   7.732  0.4246 -0.6998 -1.8451
  180VAL      C 2386   5.049   2.935   7.859 -0.3330  0.3374 -0.3308
  180VAL      O 2387   5.024   2.948   7.979 -0.2368 -0.1894 -0.2484
  181LEU      N 2388   5.063   3.045   7.783 -0.0522  0.3445 -0.2694
  181LEU     HN 2389   5.062   3.031   7.684 -1.2477  0.5163 -0.2946
  181LEU     CA 2390   5.056   3.178   7.835  0.0135  0.2149  0.0719
  181LEU     HA 2391   5.127   3.194   7.915 -0.0386 -0.3095  0.2309
  181LEU     CB 2392   5.092   3.279   7.725 -0.0028  0.0093 -0.1216
  181LEU    HB1 2393   5.033   3.259   7.632  0.0175 -1.0600  0.0725
  181LEU    HB2 2394   5.198   3.265   7.697 -0.2954 -0.9563 -0.8328
  181LEU     CG 2395   5.070   3.428   7.753  0.0498 -0.0525  0.2426
  181LEU     HG 2396   4.966   3.443   7.792 -0.9731 -1.4476 -1.7721
  181LEU    CD1 2397   5.153   3.470   7.876 -0.2163  0.1633  0.3515
  181LEU   HD11 2398   5.121   3.575   7.895  0.8602  0.6943 -0.6278
  181LEU   HD12 2399   5.259   3.465   7.845 -0.8552 -0.9177 -1.8577
  181LEU   HD13 2400   5.129   3.400   7.959 -0.6806  0.2563  0.2994
  181LEU    CD2 2401   5.090   3.521   7.632  0.2270 -0.3001  0.0816
  181LEU   HD21 2402   5.042   3.617   7.660 -1.0543 -0.1092 -2.5125
  181LEU   HD22 2403   5.052   3.480   7.536  2.0754  0.9883 -1.2675
  181LEU   HD23 2404   5.200   3.537   7.626  0.4946 -1.6725  0.7861
  181LEU      C 2405   4.928   3.217   7.900 -0.0926 -0.5299  0.3282
  181LEU      O 2406   4.932   3.278   8.006  0.1408  0.2745 -0.1321
  182VAL      N 2407   4.817   3.182   7.832 -0.1632 -0.5959  0.4769
  182VAL     HN 2408   4.814   3.119   7.755  0.7795  0.9876 -0.9389
  182VAL     CA 2409   4.691   3.235   7.875  0.0432  0.0657  0.2866
  182VAL     HA 2410   4.705   3.328   7.928  0.2922  1.3525 -1.9073
  182VAL     CB 2411   4.605   3.264   7.756  0.2136 -0.4518  0.0318
  182VAL     HB 2412   4.598   3.171   7.695  1.3544 -1.9336  2.0674
  182VAL    CG1 2413   4.472   3.314   7.815  0.4226 -0.3895  0.4487
  182VAL   HG11 2414   4.405   3.348   7.733  1.5079  1.8790  0.4311
  182VAL   HG12 2415   4.481   3.401   7.884  0.2507  0.9512 -1.1568
  182VAL   HG13 2416   4.421   3.230   7.865  1.4704 -1.2211  0.1526
  182VAL    CG2 2417   4.666   3.381   7.677  0.3737  0.2578  1.1829
  182VAL   HG21 2418   4.767   3.353   7.643 -0.7335 -1.9619 -0.5267
  182VAL   HG22 2419   4.668   3.477   7.732  0.5943  0.2547  1.1807
  182VAL   HG23 2420   4.610   3.391   7.581 -0.9399  0.0864  1.9118
  182VAL      C 2421   4.631   3.130   7.962  0.0686 -0.0568  0.1585
  182VAL      O 2422   4.618   3.014   7.924 -0.0063 -0.1288  0.4001
  183GLY      N 2423   4.579   3.173   8.079 -0.3421 -0.0212 -0.0340
  183GLY     HN 2424   4.580   3.266   8.114 -1.8592 -0.2118  0.5747
  183GLY     CA 2425   4.491   3.081   8.145 -0.3124  0.0002  0.0337
  183GLY    HA1 2426   4.535   2.997   8.196  3.1633  3.0852  2.7223
  183GLY    HA2 2427   4.421   3.054   8.068  1.6974 -0.0859 -1.8750
  183GLY      C 2428   4.409   3.153   8.246 -1.0199  0.0283 -0.5494
  183GLY      O 2429   4.400   3.275   8.249 -0.8581  0.0282 -0.0405
  184VAL      N 2430   4.343   3.083   8.341 -0.9384  0.2661 -0.3171
  184VAL     HN 2431   4.362   2.985   8.346  1.4083  0.6852  0.1556
  184VAL     CA 2432   4.261   3.133   8.446 -0.2056  0.8490 -0.0112
  184VAL     HA 2433   4.242   3.238   8.425  3.6499  2.2708  2.5051
  184VAL     CB 2434   4.119   3.085   8.448  0.1056 -0.0808 -0.1591
  184VAL     HB 2435   4.068   3.131   8.536  0.1332  3.2052 -1.7265
  184VAL    CG1 2436   4.043   3.121   8.320  0.0148 -0.0954 -0.1094
  184VAL   HG11 2437   3.942   3.076   8.336 -0.7415  1.7848  0.6432
  184VAL   HG12 2438   4.087   3.071   8.230  1.9624  0.1192  0.6803
  184VAL   HG13 2439   4.041   3.225   8.281  2.4648 -0.3041 -0.9150
  184VAL    CG2 2440   4.116   2.931   8.461 -0.0843 -0.0737 -0.1193
  184VAL   HG21 2441   4.175   2.898   8.548 -0.1764  1.0278  0.3826
  184VAL   HG22 2442   4.147   2.879   8.368 -1.6240  0.5934 -1.0433
  184VAL   HG23 2443   4.012   2.908   8.491 -0.2178  0.6266 -0.0356
  184VAL      C 2444   4.320   3.121   8.582 -0.2589  0.1654 -0.0449
  184VAL      O 2445   4.379   3.018   8.614  0.1672  0.3801 -0.1347
  185GLU      N 2446   4.311   3.222   8.671  0.3960 -0.1137  0.3433
  185GLU     HN 2447   4.266   3.308   8.646 -0.5466 -0.2876  1.3703
  185GLU     CA 2448   4.367   3.228   8.803  0.1615 -0.4461  0.4574
  185GLU     HA 2449   4.368   3.131   8.851  4.0877 -0.6343  0.3127
  185GLU     CB 2450   4.515   3.267   8.810 -0.0377  0.2376  0.8910
  185GLU    HB1 2451   4.554   3.289   8.911  1.7386  2.0237 -0.0984
  185GLU    HB2 2452   4.533   3.360   8.751 -0.2495  0.3185  0.9516
  185GLU     CG 2453   4.614   3.166   8.751 -0.3345  0.2166  0.4186
  185GLU    HG1 2454   4.610   3.150   8.641  1.0110  1.5054  0.1553
  185GLU    HG2 2455   4.599   3.067   8.799  2.6191 -0.1685  0.6959
  185GLU     CD 2456   4.756   3.219   8.761 -0.2605  0.1428 -0.2552
  185GLU    OE1 2457   4.849   3.134   8.750 -0.0502  0.2917  0.3537
  185GLU    OE2 2458   4.785   3.341   8.767  0.1068  0.0221  0.4704
  185GLU      C 2459   4.286   3.300   8.905  0.0377 -0.1218  0.1343
  185GLU      O 2460   4.248   3.415   8.884  0.0550 -0.0590  0.4459
  186HSD      N 2461   4.252   3.245   9.023 -0.4752 -0.1950 -0.0415
  186HSD     HN 2462   4.294   3.159   9.050 -0.4928  0.1394  1.1343
  186HSD     CA 2463   4.164   3.308   9.116 -0.2518 -0.0991  0.1082
  186HSD     HA 2464   4.148   3.409   9.082  2.9721 -0.4142 -2.8914
  186HSD     CB 2465   4.041   3.219   9.140 -0.2621 -0.2428 -0.4716
  186HSD    HB1 2466   4.025   3.176   9.039 -0.1684  1.6919 -1.3475
  186HSD    HB2 2467   3.957   3.285   9.171 -0.3213  0.1573 -1.4546
  186HSD    ND1 2468   4.007   3.143   9.378  0.5595 -0.0268 -0.1958
  186HSD    HD1 2469   3.986   3.232   9.419 -1.0229 -1.2816  1.9601
  186HSD     CG 2470   4.050   3.117   9.250  0.2626 -0.0118 -0.2976
  186HSD    CE1 2471   4.021   3.027   9.449 -0.4872 -0.1684 -0.2128
  186HSD    HE1 2472   3.984   3.007   9.549 -0.5883 -0.9361 -0.3979
  186HSD    NE2 2473   4.075   2.933   9.374  0.8891  0.3414  0.1044
  186HSD    CD2 2474   4.082   2.985   9.247  0.0987 -0.0560 -0.1121
  186HSD    HD2 2475   4.105   2.922   9.161 -2.2059  1.4937 -1.9883
  186HSD      C 2476   4.243   3.332   9.240 -0.1699 -0.2721  0.0887
  186HSD      O 2477   4.331   3.255   9.278 -0.3561 -0.4477  0.1643
  187GLU      N 2478   4.220   3.445   9.308  0.3264  0.0067 -0.2020
  187GLU     HN 2479   4.160   3.518   9.275 -0.6205  0.2284  1.8444
  187GLU     CA 2480   4.293   3.488   9.423 -0.5001  0.1933  0.2655
  187GLU     HA 2481   4.397   3.485   9.391 -0.4856 -2.9749  0.2074
  187GLU     CB 2482   4.263   3.631   9.469  0.2390  0.3901  0.1492
  187GLU    HB1 2483   4.309   3.660   9.566  2.5797  2.2794 -1.4110
  187GLU    HB2 2484   4.154   3.647   9.482  0.1761 -0.8999  1.4221
  187GLU     CG 2485   4.305   3.736   9.365  0.1773 -0.1549 -0.4342
  187GLU    HG1 2486   4.248   3.713   9.273  1.0667 -3.5982 -0.2703
  187GLU    HG2 2487   4.413   3.720   9.343  0.3182 -1.4131  0.9842
  187GLU     CD 2488   4.281   3.881   9.404 -0.1262 -0.1930 -0.4761
  187GLU    OE1 2489   4.228   3.910   9.514  0.3658 -0.3360 -0.1950
  187GLU    OE2 2490   4.338   3.969   9.333  0.4045 -0.2470 -0.1297
  187GLU      C 2491   4.277   3.401   9.543  0.4476 -0.3569  0.0057
  187GLU      O 2492   4.166   3.357   9.570 -0.0137  0.6309 -0.2566
  188ASN      N 2493   4.387   3.387   9.621  0.7153  0.2956 -0.2426
  188ASN     HN 2494   4.467   3.442   9.602  1.3695 -0.5310  0.0686
  188ASN     CA 2495   4.389   3.300   9.734  0.1339  0.1691 -0.3230
  188ASN     HA 2496   4.378   3.194   9.715 -1.8010 -0.1603  2.0383
  188ASN     CB 2497   4.530   3.316   9.795  0.0794  0.2670 -0.2223
  188ASN    HB1 2498   4.547   3.421   9.825  1.6267  0.3054 -1.1218
  188ASN    HB2 2499   4.607   3.294   9.719  1.9470  1.0419  1.3733
  188ASN     CG 2500   4.574   3.217   9.902 -0.7130  0.3866  0.2251
  188ASN    OD1 2501   4.535   3.101   9.904 -0.2037  0.2175  0.5799
  188ASN    ND2 2502   4.664   3.256   9.997 -0.2117  0.0966 -0.1282
  188ASN   HD21 2503   4.689   3.190  10.068  0.4268  2.5160  2.0474
  188ASN   HD22 2504   4.694   3.351  10.003 -0.7566  0.2708 -0.0769
  188ASN      C 2505   4.283   3.325   9.836  0.1636 -0.4166 -0.1466
  188ASN      O 2506   4.261   3.435   9.885  0.0284 -0.3760 -0.2988
  189GLY      N 2507   4.207   3.223   9.881 -0.4798 -0.0377 -0.3558
  189GLY     HN 2508   4.202   3.138   9.830 -0.1775  0.6079 -1.4908
  189GLY     CA 2509   4.109   3.246   9.983 -0.2403 -0.0362 -0.1235
  189GLY    HA1 2510   4.152   3.310  10.058 -1.7622  1.0141 -0.1108
  189GLY    HA2 2511   4.097   3.147  10.024  2.1056 -0.2441  0.2213
  189GLY      C 2512   3.981   3.315   9.950  0.1018  0.5547 -0.2244
  189GLY      O 2513   3.917   3.384  10.029 -0.0289 -0.0364  0.1924
  190THR      N 2514   3.936   3.285   9.827 -0.0857 -0.3758  0.0576
  190THR     HN 2515   3.977   3.209   9.778  0.9763 -0.3131  0.8239
  190THR     CA 2516   3.812   3.339   9.782  0.0949 -0.1906 -0.2238
  190THR     HA 2517   3.739   3.346   9.861 -0.2599 -0.3371 -0.5307
  190THR     CB 2518   3.816   3.470   9.709 -0.1748 -0.0694 -0.0206
  190THR     HB 2519   3.748   3.465   9.621  0.3573 -0.9333 -0.3910
  190THR    OG1 2520   3.943   3.512   9.662 -0.2408 -0.1139 -0.2390
  190THR    HG1 2521   3.997   3.433   9.649  1.8592  1.0890  0.6606
  190THR    CG2 2522   3.765   3.587   9.796 -0.6378 -0.3009  0.0219
  190THR   HG21 2523   3.843   3.618   9.868  0.3862 -0.4866 -0.9673
  190THR   HG22 2524   3.672   3.559   9.849 -0.2853 -0.4184  0.5867
  190THR   HG23 2525   3.748   3.674   9.728  1.6265  0.7298  0.6956
  190THR      C 2526   3.754   3.229   9.699 -0.2968 -0.3330  0.2341
  190THR      O 2527   3.828   3.137   9.665 -0.0237 -0.1426  0.3049
  191ASP      N 2528   3.624   3.245   9.669 -0.4080 -0.1322  0.8121
  191ASP     HN 2529   3.567   3.321   9.698 -0.3996  0.7396 -1.3086
  191ASP     CA 2530   3.556   3.162   9.575  0.0734  1.0446 -0.6013
  191ASP     HA 2531   3.585   3.059   9.590 -2.7301  0.2375 -0.1717
  191ASP     CB 2532   3.403   3.172   9.589 -0.0079 -0.5871 -0.1538
  191ASP    HB1 2533   3.347   3.142   9.498 -1.4972 -2.2405  1.2341
  191ASP    HB2 2534   3.374   3.278   9.602  1.0260 -0.3965  0.7676
  191ASP     CG 2535   3.358   3.094   9.712  0.0135 -0.3996 -0.0274
  191ASP    OD1 2536   3.244   3.122   9.758 -0.0618  0.2779 -0.6087
  191ASP    OD2 2537   3.428   3.004   9.766  0.0854 -0.2200  0.1806
  191ASP      C 2538   3.601   3.192   9.436  0.6366  0.2616 -0.5962
  191ASP      O 2539   3.651   3.303   9.413  0.1213  0.7400  0.5431
  192PRO      N 2540   3.586   3.112   9.335 -0.7947  0.0031 -0.1959
  192PRO     CD 2541   3.563   2.969   9.350  1.0402 -0.3266 -0.2659
  192PRO    HD1 2542   3.473   2.950   9.413  2.2859 -1.3333  1.2597
  192PRO    HD2 2543   3.649   2.908   9.384  1.3165 -0.8692 -1.8565
  192PRO     CA 2544   3.621   3.144   9.200  0.1276 -0.1524 -0.0001
  192PRO     HA 2545   3.718   3.193   9.203 -0.0139  0.0742  2.2166
  192PRO     CB 2546   3.620   3.011   9.125 -0.6577 -0.0444 -0.1946
  192PRO    HB1 2547   3.714   2.955   9.143  0.2266  1.1352 -1.0002
  192PRO    HB2 2548   3.600   3.018   9.016 -1.0333 -1.5283 -0.2384
  192PRO     CG 2549   3.522   2.927   9.208 -0.4813 -0.0031  0.0590
  192PRO    HG1 2550   3.416   2.952   9.186 -0.3589  2.2394  1.6978
  192PRO    HG2 2551   3.544   2.820   9.188 -0.0999 -0.2855  1.8794
  192PRO      C 2552   3.529   3.242   9.135  0.3025  0.2059  0.2888
  192PRO      O 2553   3.553   3.314   9.039  0.4669 -0.4507 -0.1698
  193TRP      N 2554   3.402   3.238   9.180  0.1580 -0.3922 -0.1618
  193TRP     HN 2555   3.371   3.168   9.243  1.2691 -0.6525  0.0995
  193TRP     CA 2556   3.295   3.325   9.141  0.4424  0.0352  0.0038
  193TRP     HA 2557   3.273   3.300   9.038 -0.2459 -4.0438  0.9466
  193TRP     CB 2558   3.169   3.279   9.216  0.4780  0.1866  0.1547
  193TRP    HB1 2559   3.086   3.347   9.185  0.2765 -0.9496 -1.9584
  193TRP    HB2 2560   3.177   3.291   9.326  0.5137 -0.3278  0.2108
  193TRP     CG 2561   3.120   3.141   9.187  0.6029  0.2044 -0.1412
  193TRP    CD1 2562   3.135   3.042   9.280 -0.0361 -0.0110 -0.2591
  193TRP    HD1 2563   3.178   3.056   9.378 -0.3573  2.1511 -0.3673
  193TRP    NE1 2564   3.084   2.927   9.225 -0.1484  0.0266 -0.2323
  193TRP    HE1 2565   3.075   2.852   9.287  2.3910 -0.3279 -0.2022
  193TRP    CE2 2566   3.027   2.956   9.104  0.4582  0.3584 -0.4439
  193TRP    CD2 2567   3.042   3.091   9.078 -0.3362  0.6070  0.3294
  193TRP    CE3 2568   2.996   3.148   8.963  0.1137  0.2280 -0.0406
  193TRP    HE3 2569   3.006   3.255   8.952  0.6371  0.0998 -0.9498
  193TRP    CZ3 2570   2.920   3.068   8.881  0.0045 -0.0042  0.2850
  193TRP    HZ3 2571   2.865   3.108   8.797  0.8588  0.3230 -0.1361
  193TRP    CZ2 2572   2.959   2.876   9.017  0.3612  0.1443 -0.1714
  193TRP    HZ2 2573   2.932   2.777   9.052 -0.5158  0.0176 -1.1703
  193TRP    CH2 2574   2.900   2.935   8.908 -0.0713 -0.0616 -0.0522
  193TRP    HH2 2575   2.833   2.877   8.847  0.6180  0.0862 -0.9708
  193TRP      C 2576   3.326   3.467   9.172  0.0285  0.1594 -0.1459
  193TRP      O 2577   3.268   3.554   9.108 -0.5078 -0.0591  0.0319
  194ASP      N 2578   3.403   3.497   9.279 -0.4475 -0.4823  0.3881
  194ASP     HN 2579   3.441   3.429   9.341 -0.2722  1.6999  2.8402
  194ASP     CA 2580   3.432   3.630   9.322  0.1907 -0.4791 -0.0397
  194ASP     HA 2581   3.354   3.700   9.295  0.2493 -0.0350  0.9131
  194ASP     CB 2582   3.439   3.638   9.475  0.1363  0.3863 -0.0774
  194ASP    HB1 2583   3.494   3.728   9.510 -1.4210  1.7068 -0.8998
  194ASP    HB2 2584   3.499   3.556   9.520 -1.3626  0.6001  2.5376
  194ASP     CG 2585   3.296   3.640   9.529  0.1332 -0.0557 -0.0648
  194ASP    OD1 2586   3.200   3.681   9.458 -0.1477  0.0596  0.3788
  194ASP    OD2 2587   3.288   3.631   9.654 -0.5925 -0.5017 -0.1399
  194ASP      C 2588   3.556   3.683   9.258 -0.1696  0.2680 -0.1217
  194ASP      O 2589   3.577   3.801   9.231  0.1283  0.1109 -0.5765
  195THR      N 2590   3.660   3.601   9.236 -0.3941  0.1513 -0.7526
  195THR     HN 2591   3.658   3.506   9.267  2.7519  0.1826 -0.1424
  195THR     CA 2592   3.790   3.653   9.206 -0.1974  0.4300  0.5137
  195THR     HA 2593   3.784   3.752   9.164 -0.2651  0.2796  0.1634
  195THR     CB 2594   3.874   3.651   9.330  0.4471  0.1168  0.0804
  195THR     HB 2595   3.979   3.682   9.315  0.6039 -0.0879  0.7217
  195THR    OG1 2596   3.883   3.525   9.396  0.7215  0.2365  0.2704
  195THR    HG1 2597   3.914   3.541   9.485 -0.6186  3.1563  0.3362
  195THR    CG2 2598   3.828   3.746   9.442  0.2618  0.3313 -0.1765
  195THR   HG21 2599   3.727   3.720   9.481  0.6632  0.6403  1.0982
  195THR   HG22 2600   3.826   3.851   9.406  0.3297  0.4093  0.0496
  195THR   HG23 2601   3.900   3.744   9.526 -0.6187 -1.2352  0.6024
  195THR      C 2602   3.863   3.588   9.093 -0.2172  0.2316  0.6119
  195THR      O 2603   3.974   3.630   9.062 -0.1321 -0.3313  0.1366
  196ASN      N 2604   3.805   3.494   9.016  0.2715  0.4613 -0.0474
  196ASN     HN 2605   3.708   3.471   9.015  0.2354  0.5948  0.2649
  196ASN     CA 2606   3.881   3.438   8.909 -0.4073  0.2900 -0.4495
  196ASN     HA 2607   3.984   3.410   8.931  1.1958  3.0826 -3.4868
  196ASN     CB 2608   3.810   3.311   8.860  0.0636 -0.2542  0.2567
  196ASN    HB1 2609   3.710   3.341   8.825  0.9133  1.4549 -0.8119
  196ASN    HB2 2610   3.796   3.234   8.939  2.3071  0.2487  1.2359
  196ASN     CG 2611   3.868   3.228   8.746 -0.0153  0.2635 -0.1604
  196ASN    OD1 2612   3.988   3.201   8.751 -0.1329 -0.1959  0.1768
  196ASN    ND2 2613   3.785   3.185   8.648  0.2532 -0.1480 -0.2102
  196ASN   HD21 2614   3.686   3.201   8.655  0.2620 -0.2654  0.1530
  196ASN   HD22 2615   3.817   3.119   8.580 -0.3362  1.0892 -1.7764
  196ASN      C 2616   3.897   3.526   8.790 -0.0347 -0.6441 -1.1014
  196ASN      O 2617   3.802   3.595   8.754  0.2678  0.3015 -0.1378
  197GLU      N 2618   4.021   3.527   8.738  0.3533 -0.4725 -0.1901
  197GLU     HN 2619   4.086   3.464   8.780  2.1993  0.8345 -0.9476
  197GLU     CA 2620   4.062   3.616   8.633 -0.2620  0.0528  0.0071
  197GLU     HA 2621   3.982   3.684   8.610  0.5248  1.6303  1.7134
  197GLU     CB 2622   4.173   3.707   8.689 -0.2610  0.1927 -0.2216
  197GLU    HB1 2623   4.212   3.763   8.602  0.4859  1.7265  1.0546
  197GLU    HB2 2624   4.261   3.646   8.721 -0.4483  0.0613  0.0489
  197GLU     CG 2625   4.145   3.803   8.804 -0.0901 -0.6156  0.5115
  197GLU    HG1 2626   4.119   3.750   8.898  0.8900  0.0703  1.1885
  197GLU    HG2 2627   4.058   3.863   8.769 -1.1104 -2.7757 -0.8589
  197GLU     CD 2628   4.261   3.895   8.839 -0.4849  0.1136 -0.0645
  197GLU    OE1 2629   4.238   4.019   8.843  0.0366  0.1975  0.5302
  197GLU    OE2 2630   4.377   3.845   8.842 -0.4758  0.1421  0.0521
  197GLU      C 2631   4.126   3.543   8.520 -0.3050 -0.1626  0.1218
  197GLU      O 2632   4.215   3.464   8.553  0.1720  0.3909  0.1767
  198CYS      N 2633   4.085   3.572   8.396  0.2753  0.1397 -0.0038
  198CYS     HN 2634   4.007   3.633   8.386  0.2344 -0.2536 -3.0794
  198CYS     CA 2635   4.156   3.528   8.280  0.2125 -0.2941  0.1221
  198CYS     HA 2636   4.204   3.435   8.307 -1.6491 -0.7496  2.1673
  198CYS     CB 2637   4.053   3.505   8.168  0.0189 -0.5975  0.3587
  198CYS    HB1 2638   3.990   3.597   8.169 -1.2186 -1.4256  1.5548
  198CYS    HB2 2639   3.981   3.423   8.187 -2.8848  1.8069  0.4775
  198CYS     SG 2640   4.114   3.482   7.998 -0.5462 -0.0519  0.0802
  198CYS      C 2641   4.250   3.638   8.243 -0.0070  0.0081  0.4602
  198CYS      O 2642   4.219   3.756   8.234  0.4098  0.0742 -0.1057
  199ARG      N 2643   4.376   3.599   8.215  0.0322  0.3578  0.1500
  199ARG     HN 2644   4.402   3.503   8.215 -1.7305 -0.1614 -0.0431
  199ARG     CA 2645   4.482   3.689   8.181 -0.2414  0.5900 -0.0905
  199ARG     HA 2646   4.454   3.729   8.085 -1.1452 -1.1846 -0.6317
  199ARG     CB 2647   4.506   3.793   8.291 -0.0584  0.4301  0.0221
  199ARG    HB1 2648   4.434   3.878   8.289 -0.9548  0.2105  5.8245
  199ARG    HB2 2649   4.601   3.846   8.269  0.2903  0.7104  2.0288
  199ARG     CG 2650   4.509   3.733   8.432  0.2030  0.0644 -0.1384
  199ARG    HG1 2651   4.558   3.634   8.443 -1.3478 -0.6119  1.0481
  199ARG    HG2 2652   4.406   3.719   8.471 -0.1590  3.2066  0.2959
  199ARG     CD 2653   4.575   3.829   8.531  0.1191  0.1379 -0.1531
  199ARG    HD1 2654   4.511   3.920   8.536  0.2313  0.1695  1.2584
  199ARG    HD2 2655   4.677   3.858   8.498  0.9950  0.1073  2.2651
  199ARG     NE 2656   4.568   3.765   8.666 -0.3203 -0.1265 -0.2969
  199ARG     HE 2657   4.500   3.788   8.735  1.0158 -1.0375  1.4000
  199ARG     CZ 2658   4.659   3.679   8.720 -0.2457 -0.2292 -0.5869
  199ARG    NH1 2659   4.752   3.606   8.651  0.0272 -0.0370 -0.4236
  199ARG   HH11 2660   4.753   3.622   8.552 -1.4748 -2.3190 -0.8751
  199ARG   HH12 2661   4.791   3.527   8.698  1.5650  0.7350 -0.3540
  199ARG    NH2 2662   4.636   3.633   8.846  0.4436 -0.3988 -0.5192
  199ARG   HH21 2663   4.688   3.564   8.896 -0.5810  0.0720  1.2730
  199ARG   HH22 2664   4.566   3.677   8.902  0.2323  0.7677 -1.6655
  199ARG      C 2665   4.597   3.595   8.173 -0.2977  0.5043  0.1101
  199ARG      O 2666   4.603   3.477   8.207 -0.0669  0.2042 -0.9298
  200PRO      N 2667   4.704   3.646   8.119  0.0864  0.0291  0.4142
  200PRO     CD 2668   4.709   3.748   8.016 -0.0764 -0.1750  0.2035
  200PRO    HD1 2669   4.663   3.838   8.061 -2.4146 -2.2277  2.2450
  200PRO    HD2 2670   4.647   3.722   7.927 -1.3411  0.5313  0.8548
  200PRO     CA 2671   4.839   3.603   8.144  0.0416 -0.4355 -0.1326
  200PRO     HA 2672   4.844   3.514   8.083  0.9350 -0.2067 -0.4072
  200PRO     CB 2673   4.922   3.726   8.109 -0.1403 -0.2880 -0.0433
  200PRO    HB1 2674   5.026   3.689   8.104 -0.1691 -1.0510  2.9301
  200PRO    HB2 2675   4.914   3.801   8.191  1.5426 -1.4186  1.2168
  200PRO     CG 2676   4.857   3.761   7.974 -0.1292 -0.6641 -0.1468
  200PRO    HG1 2677   4.885   3.864   7.944  1.6230  0.0197  3.3213
  200PRO    HG2 2678   4.885   3.689   7.895  2.6710  1.0385 -0.8409
  200PRO      C 2679   4.873   3.560   8.282  0.5306  0.2117 -0.0475
  200PRO      O 2680   4.833   3.627   8.378 -0.5449 -0.1379 -0.2322
  201THR      N 2681   4.933   3.441   8.297 -0.4060 -0.2389  0.1987
  201THR     HN 2682   4.958   3.382   8.221 -1.0373  1.7872 -1.6842
  201THR     CA 2683   4.940   3.370   8.421 -0.0428 -0.1458  0.2306
  201THR     HA 2684   4.852   3.395   8.479 -0.8578 -0.3894 -0.8755
  201THR     CB 2685   4.940   3.222   8.399  0.5118 -0.1594  0.2994
  201THR     HB 2686   4.952   3.158   8.488 -0.0315 -0.3010  0.2758
  201THR    OG1 2687   5.047   3.191   8.310  0.4321 -0.1735  0.2087
  201THR    HG1 2688   5.037   3.099   8.284 -0.4323 -0.4292  1.3384
  201THR    CG2 2689   4.808   3.176   8.334  0.3426  0.4541  0.2023
  201THR   HG21 2690   4.719   3.206   8.393 -0.4440  0.4216 -0.9306
  201THR   HG22 2691   4.801   3.067   8.315 -1.0456  0.8724 -2.1547
  201THR   HG23 2692   4.805   3.221   8.233 -0.4839 -0.0444 -0.0041
  201THR      C 2693   5.063   3.399   8.500  0.2255  0.1394 -0.2850
  201THR      O 2694   5.156   3.469   8.459  0.3103  0.3485  0.2583
  202GLU      N 2695   5.061   3.347   8.624 -0.2419 -0.5691 -0.5863
  202GLU     HN 2696   4.972   3.312   8.653 -1.5407  2.2222 -0.8545
  202GLU     CA 2697   5.161   3.362   8.725 -0.2653 -0.5232 -0.5691
  202GLU     HA 2698   5.185   3.466   8.738  0.4598 -0.9833  2.5726
  202GLU     CB 2699   5.120   3.296   8.858 -0.0056  0.6121  0.0814
  202GLU    HB1 2700   5.120   3.186   8.843  0.2661  0.6251 -0.0190
  202GLU    HB2 2701   5.020   3.330   8.895  0.0403 -1.2871  2.1465
  202GLU     CG 2702   5.225   3.330   8.964  0.5017 -0.7261  0.0220
  202GLU    HG1 2703   5.214   3.440   8.973  0.8834 -0.7225  0.4796
  202GLU    HG2 2704   5.332   3.315   8.938  1.2080 -3.2088  3.6430
  202GLU     CD 2705   5.190   3.273   9.101 -0.4109  0.2026  0.1900
  202GLU    OE1 2706   5.139   3.157   9.101 -0.2613  0.1317 -0.4487
  202GLU    OE2 2707   5.239   3.331   9.201  0.3122 -0.1987  0.0723
  202GLU      C 2708   5.293   3.308   8.683  0.2414  0.3192 -0.0738
  202GLU      O 2709   5.393   3.379   8.695  0.3265  0.1185  0.4762
  203PHE      N 2710   5.294   3.185   8.629  0.1487  0.1151  0.3781
  203PHE     HN 2711   5.213   3.128   8.640 -0.5379  0.6899 -1.3975
  203PHE     CA 2712   5.406   3.130   8.558 -0.0643  0.0800  0.0657
  203PHE     HA 2713   5.487   3.142   8.629 -1.8548  1.6415  2.0139
  203PHE     CB 2714   5.379   2.984   8.521  0.2008  0.1568 -0.4338
  203PHE    HB1 2715   5.276   2.973   8.481 -0.9628  0.7522  2.1982
  203PHE    HB2 2716   5.393   2.922   8.612  0.9230  0.1998 -0.5089
  203PHE     CG 2717   5.476   2.915   8.430  0.0353 -0.1730 -0.3627
  203PHE    CD1 2718   5.602   2.904   8.482 -0.3235 -0.8371  0.3927
  203PHE    HD1 2719   5.629   2.948   8.577 -1.2379  1.5788 -0.3773
  203PHE    CE1 2720   5.697   2.873   8.388 -0.3157  0.4265 -0.0407
  203PHE    HE1 2721   5.796   2.866   8.431 -0.5515  0.0257  0.4492
  203PHE     CZ 2722   5.669   2.832   8.259 -0.0612  0.0504  0.0218
  203PHE     HZ 2723   5.754   2.801   8.201  1.9087  0.6773  2.3730
  203PHE    CD2 2724   5.440   2.888   8.300 -0.4926  0.3718 -0.3369
  203PHE    HD2 2725   5.337   2.902   8.270 -1.1613  3.3936  2.7156
  203PHE    CE2 2726   5.537   2.835   8.219 -0.1798 -0.1818  0.3844
  203PHE    HE2 2727   5.511   2.796   8.122  0.2986 -2.2414  1.0396
  203PHE      C 2728   5.458   3.211   8.444  0.0259  0.1055  0.1240
  203PHE      O 2729   5.577   3.228   8.418  0.0178 -0.2436 -0.1537
  204ALA      N 2730   5.374   3.266   8.355  0.3575 -0.2360 -0.4070
  204ALA     HN 2731   5.276   3.259   8.373  0.1620 -3.5480 -2.0167
  204ALA     CA 2732   5.412   3.343   8.241  0.2726  0.0883 -0.2167
  204ALA     HA 2733   5.470   3.279   8.175  2.0740 -0.0831  1.4339
  204ALA     CB 2734   5.285   3.387   8.166 -0.0749  0.6295  0.6715
  204ALA    HB1 2735   5.220   3.439   8.239  0.3016  1.4971  0.3958
  204ALA    HB2 2736   5.228   3.296   8.139 -0.2824  1.4008 -1.7317
  204ALA    HB3 2737   5.308   3.430   8.066  0.2791 -0.2528  0.3634
  204ALA      C 2738   5.492   3.465   8.272 -0.0796  0.2545  0.0391
  204ALA      O 2739   5.573   3.505   8.188 -0.2404 -0.3323 -0.4059
  205VAL      N 2740   5.471   3.522   8.392 -0.0319  0.1621  0.0919
  205VAL     HN 2741   5.384   3.494   8.432  0.9477  1.3228  3.3003
  205VAL     CA 2742   5.534   3.634   8.455  0.3079  0.4412 -0.7347
  205VAL     HA 2743   5.581   3.688   8.374  0.3293 -0.0880 -1.0813
  205VAL     CB 2744   5.424   3.714   8.516  0.2364 -0.0307 -0.2391
  205VAL     HB 2745   5.351   3.649   8.568 -1.1793 -0.0866 -2.2058
  205VAL    CG1 2746   5.473   3.819   8.618 -0.1513 -0.5286  0.4711
  205VAL   HG11 2747   5.538   3.890   8.561 -1.8323 -1.4705 -2.9068
  205VAL   HG12 2748   5.536   3.781   8.702 -1.6323  1.8419  2.7958
  205VAL   HG13 2749   5.397   3.874   8.677 -0.8581  0.6695 -1.4448
  205VAL    CG2 2750   5.350   3.770   8.394  0.1798  0.4918  0.0273
  205VAL   HG21 2751   5.407   3.835   8.324 -0.0784  0.4886 -0.1878
  205VAL   HG22 2752   5.267   3.837   8.425 -0.2293 -0.2451  0.5572
  205VAL   HG23 2753   5.293   3.689   8.342  0.5522 -0.5633  1.2237
  205VAL      C 2754   5.648   3.598   8.545 -0.3813  0.5855  0.2035
  205VAL      O 2755   5.741   3.677   8.560  0.3070 -0.2322  0.2927
  206ARG      N 2756   5.654   3.473   8.593  0.3928  0.4989 -0.1092
  206ARG     HN 2757   5.574   3.415   8.583  1.9226 -2.0048  1.0528
  206ARG     CA 2758   5.759   3.420   8.676 -0.1984  0.0636  0.3754
  206ARG     HA 2759   5.813   3.503   8.718  1.3314 -0.1410 -1.0929
  206ARG     CB 2760   5.687   3.342   8.787 -0.0919 -0.5549  0.0119
  206ARG    HB1 2761   5.631   3.264   8.731  0.2555  0.2105 -1.4429
  206ARG    HB2 2762   5.610   3.414   8.821  0.9325  0.8924 -0.6352
  206ARG     CG 2763   5.764   3.286   8.906  0.1189 -1.3980 -0.5067
  206ARG    HG1 2764   5.837   3.361   8.944 -1.4083 -0.9021  1.6466
  206ARG    HG2 2765   5.828   3.202   8.872 -0.6648 -1.4931 -1.7955
  206ARG     CD 2766   5.680   3.241   9.026  0.1137 -0.0845  0.0060
  206ARG    HD1 2767   5.612   3.320   9.065 -0.4030 -0.9628  0.9367
  206ARG    HD2 2768   5.741   3.203   9.111  1.4478 -0.2492 -0.9845
  206ARG     NE 2769   5.595   3.129   8.978  0.3708 -0.0317 -0.5811
  206ARG     HE 2770   5.497   3.145   8.966  0.3540  0.2241 -0.1305
  206ARG     CZ 2771   5.624   2.995   8.976  0.1087 -0.0968 -0.2333
  206ARG    NH1 2772   5.744   2.944   9.017  0.2004  0.6888  0.5002
  206ARG   HH11 2773   5.814   3.000   9.062 -0.2382  1.6360  0.0300
  206ARG   HH12 2774   5.759   2.845   9.020  0.9257  0.7050 -1.3085
  206ARG    NH2 2775   5.526   2.906   8.945 -0.4290  0.5781 -0.5013
  206ARG   HH21 2776   5.432   2.938   8.934 -0.6501  0.0656 -0.1349
  206ARG   HH22 2777   5.544   2.809   8.960  0.6409  0.7048 -0.9192
  206ARG      C 2778   5.858   3.350   8.590 -0.1484 -0.0425  0.5203
  206ARG      O 2779   5.956   3.293   8.638 -0.2713 -0.2824  0.4829
  207SER      N 2780   5.830   3.350   8.458  0.2775 -0.8188  0.4259
  207SER     HN 2781   5.744   3.390   8.429  0.5171  0.8742  1.9044
  207SER     CA 2782   5.917   3.312   8.351  0.1902  0.3127 -0.0531
  207SER     HA 2783   6.015   3.299   8.392  0.4150 -4.1087 -1.5077
  207SER     CB 2784   5.862   3.182   8.290 -0.3243  0.4608  0.0867
  207SER    HB1 2785   5.852   3.114   8.377  2.5609  0.5253  0.5592
  207SER    HB2 2786   5.930   3.126   8.222  0.9480  1.9691  0.0723
  207SER     OG 2787   5.741   3.201   8.217 -0.2111  0.1061 -0.1978
  207SER    HG1 2788   5.676   3.189   8.287  2.3669 -1.0298  2.2318
  207SER      C 2789   5.939   3.419   8.250  0.5083  0.0079 -0.3077
  207SER      O 2790   5.912   3.538   8.270 -0.1372 -0.2166  0.1657
  208GLY      N 2791   5.986   3.382   8.129 -0.2746 -0.0726 -0.5933
  208GLY     HN 2792   5.994   3.284   8.114  1.0072  0.1696 -1.6779
  208GLY     CA 2793   6.020   3.479   8.029 -0.1432  0.8009  0.2749
  208GLY    HA1 2794   6.104   3.445   7.969  1.3220  2.2628  1.3904
  208GLY    HA2 2795   6.040   3.575   8.073  0.5291  0.9581 -0.3452
  208GLY      C 2796   5.911   3.496   7.929  0.3609 -0.1086 -0.4485
  208GLY      O 2797   5.924   3.573   7.834 -0.0216 -0.5982 -0.9037
  209LEU      N 2798   5.806   3.413   7.934 -0.0568  0.4310 -0.2906
  209LEU     HN 2799   5.811   3.346   8.007  0.7301  0.4754 -0.2951
  209LEU     CA 2800   5.699   3.393   7.840 -0.2150  0.0201 -0.0245
  209LEU     HA 2801   5.727   3.353   7.744 -0.3153 -0.1727  0.0247
  209LEU     CB 2802   5.610   3.290   7.912 -0.2452  0.2005  0.1964
  209LEU    HB1 2803   5.598   3.332   8.014  0.1071 -3.2212  1.7537
  209LEU    HB2 2804   5.660   3.192   7.923 -0.4957  0.0213 -0.2194
  209LEU     CG 2805   5.481   3.248   7.839 -0.0455  0.1104 -0.1073
  209LEU     HG 2806   5.408   3.331   7.835  1.0768  1.0650 -1.4237
  209LEU    CD1 2807   5.484   3.219   7.688  0.1709 -0.6121  0.0269
  209LEU   HD11 2808   5.580   3.164   7.678  0.3764 -0.8410  2.5434
  209LEU   HD12 2809   5.476   3.316   7.634  0.6294 -0.8890 -0.5403
  209LEU   HD13 2810   5.398   3.153   7.664 -0.1146  0.1310 -1.1235
  209LEU    CD2 2811   5.414   3.126   7.906  0.0074  0.4143  0.5017
  209LEU   HD21 2812   5.315   3.104   7.861 -0.1251 -0.2751  1.1076
  209LEU   HD22 2813   5.403   3.157   8.012  0.0438  0.7967  0.3969
  209LEU   HD23 2814   5.475   3.033   7.903 -0.6230  0.0193 -0.0192
  209LEU      C 2815   5.620   3.513   7.802 -0.2982 -0.0726 -0.1420
  209LEU      O 2816   5.612   3.545   7.683  0.2654  0.2349 -0.1030
  210LEU      N 2817   5.557   3.582   7.898  0.1355 -0.1008  0.1640
  210LEU     HN 2818   5.549   3.552   7.993  0.4831 -0.4219  0.0937
  210LEU     CA 2819   5.489   3.705   7.870  0.2640 -0.0609  0.0276
  210LEU     HA 2820   5.406   3.700   7.801  1.0062  1.3821 -1.0210
  210LEU     CB 2821   5.424   3.752   8.002  0.1331 -0.1520 -0.0038
  210LEU    HB1 2822   5.501   3.768   8.080 -0.6525  0.5203  0.6516
  210LEU    HB2 2823   5.367   3.663   8.035  0.4021 -0.6278 -0.7754
  210LEU     CG 2824   5.328   3.872   8.003 -0.1336 -0.3576 -0.4815
  210LEU     HG 2825   5.265   3.854   8.092  2.1826 -2.7760  0.8114
  210LEU    CD1 2826   5.393   4.011   8.017 -0.4670 -0.2735  0.2611
  210LEU   HD11 2827   5.473   4.022   7.941  1.3858  2.5588  2.3907
  210LEU   HD12 2828   5.443   4.025   8.115 -1.4976 -0.9653  0.9014
  210LEU   HD13 2829   5.322   4.092   7.989 -0.4744  0.1039  1.3049
  210LEU    CD2 2830   5.226   3.863   7.888 -0.1665 -0.0435 -0.4790
  210LEU   HD21 2831   5.278   3.862   7.790  0.5553 -2.5576 -0.1391
  210LEU   HD22 2832   5.166   3.957   7.890  1.2059  0.9112 -1.9398
  210LEU   HD23 2833   5.163   3.772   7.896 -0.3535  0.2427  2.5096
  210LEU      C 2834   5.572   3.811   7.807 -0.2631  0.2912 -0.0760
  210LEU      O 2835   5.531   3.881   7.715 -0.7448  0.0651 -0.0363
  211THR      N 2836   5.696   3.831   7.855 -0.1478 -0.0870 -0.2191
  211THR     HN 2837   5.718   3.775   7.935 -1.9447  0.2729  0.5864
  211THR     CA 2838   5.793   3.923   7.804  0.2626 -0.3489  0.0815
  211THR     HA 2839   5.738   4.015   7.818  2.1545  0.5677  2.0967
  211THR     CB 2840   5.917   3.935   7.888  0.1863  0.2448  0.1095
  211THR     HB 2841   5.958   3.835   7.910  0.7091  0.3621 -0.2960
  211THR    OG1 2842   5.886   3.972   8.021 -0.0128 -0.4881  0.2672
  211THR    HG1 2843   5.844   3.894   8.060 -0.1934 -0.0595  0.9492
  211THR    CG2 2844   6.027   4.025   7.828  0.4234 -0.2063 -0.1331
  211THR   HG21 2845   5.982   4.125   7.812  2.6908  0.8393 -0.3865
  211THR   HG22 2846   6.070   3.973   7.740  2.4113  1.3002 -0.1165
  211THR   HG23 2847   6.112   4.035   7.900 -0.3904 -2.1594  1.2048
  211THR      C 2848   5.820   3.896   7.660 -0.1227  0.6156 -0.1764
  211THR      O 2849   5.823   3.986   7.576  0.4568  0.0368 -0.7898
  212VAL      N 2850   5.859   3.770   7.635  0.0604  0.6816 -0.2246
  212VAL     HN 2851   5.873   3.700   7.705  3.0046 -1.1810 -2.4546
  212VAL     CA 2852   5.882   3.729   7.500 -0.0689 -0.1455  0.0017
  212VAL     HA 2853   5.962   3.787   7.457 -1.4050  0.8721 -1.1710
  212VAL     CB 2854   5.937   3.590   7.511  0.3033 -0.0131 -0.1982
  212VAL     HB 2855   5.889   3.532   7.593  0.0611 -0.7562 -0.8465
  212VAL    CG1 2856   5.952   3.518   7.375 -0.8057 -0.2365 -0.2100
  212VAL   HG11 2857   5.994   3.579   7.292 -0.5616 -1.0498 -0.6943
  212VAL   HG12 2858   5.858   3.477   7.332 -2.2252  3.7110 -1.3188
  212VAL   HG13 2859   6.028   3.437   7.381 -0.4170  0.2151  2.2630
  212VAL    CG2 2860   6.080   3.605   7.567  0.2120 -0.0524  0.0451
  212VAL   HG21 2861   6.083   3.664   7.661 -0.5730  0.2491 -0.1065
  212VAL   HG22 2862   6.142   3.651   7.487  1.1523  0.9831  1.3319
  212VAL   HG23 2863   6.128   3.511   7.599  0.6306 -0.0682 -0.6166
  212VAL      C 2864   5.774   3.740   7.398 -0.0999 -0.4685 -0.0024
  212VAL      O 2865   5.788   3.785   7.284  0.7925 -0.0065  0.2779
  213MET      N 2866   5.654   3.695   7.439 -0.1070 -0.2917  0.1689
  213MET     HN 2867   5.644   3.671   7.535  0.0874  1.4971  0.6755
  213MET     CA 2868   5.537   3.694   7.357 -0.2100 -0.7291  0.3212
  213MET     HA 2869   5.569   3.650   7.264 -1.6120 -0.5528 -0.2766
  213MET     CB 2870   5.424   3.607   7.415 -0.4702 -0.5418  0.0950
  213MET    HB1 2871   5.328   3.626   7.362  0.3585  1.1112 -0.8894
  213MET    HB2 2872   5.414   3.633   7.523 -0.6168 -2.3176  0.5421
  213MET     CG 2873   5.449   3.457   7.404  0.0690 -0.4733  0.3384
  213MET    HG1 2874   5.366   3.402   7.454  0.0223 -1.2371 -0.5370
  213MET    HG2 2875   5.547   3.439   7.451  0.4057  0.1366 -0.1106
  213MET     SD 2876   5.459   3.379   7.240  0.1000  0.2361 -0.0012
  213MET     CE 2877   5.318   3.461   7.161  0.0355  0.1188 -0.0072
  213MET    HE1 2878   5.301   3.407   7.065  0.0952 -0.4441  0.2938
  213MET    HE2 2879   5.338   3.570   7.154  1.5643 -0.1954 -0.9854
  213MET    HE3 2880   5.225   3.441   7.220 -1.3855  4.0982 -0.5933
  213MET      C 2881   5.487   3.828   7.314  0.4181 -0.4575  0.4262
  213MET      O 2882   5.450   3.848   7.198 -0.0840  0.6580  0.7620
  214VAL      N 2883   5.488   3.926   7.406  0.2003  0.3299 -0.4031
  214VAL     HN 2884   5.518   3.907   7.499  1.3412  1.7566 -0.4492
  214VAL     CA 2885   5.480   4.065   7.373 -0.1567  0.4184  0.0513
  214VAL     HA 2886   5.383   4.074   7.328  0.4535  1.2322 -1.1533
  214VAL     CB 2887   5.463   4.159   7.489 -0.2137  0.2058  0.2170
  214VAL     HB 2888   5.546   4.129   7.556  0.0603 -0.5659 -0.4454
  214VAL    CG1 2889   5.468   4.307   7.446 -0.0201  0.2309  0.3249
  214VAL   HG11 2890   5.447   4.372   7.534  2.1617  2.4360 -0.6725
  214VAL   HG12 2891   5.389   4.324   7.369 -0.8930 -1.4094  0.8079
  214VAL   HG13 2892   5.567   4.337   7.405 -0.2160 -1.0876 -1.1995
  214VAL    CG2 2893   5.327   4.131   7.555 -0.3934  0.1955 -0.1565
  214VAL   HG21 2894   5.342   4.042   7.621 -0.3797  0.3378  0.0336
  214VAL   HG22 2895   5.255   4.099   7.477 -1.7489  1.0981  0.6882
  214VAL   HG23 2896   5.284   4.210   7.619 -4.0426 -1.6239 -0.1298
  214VAL      C 2897   5.586   4.111   7.279 -0.0505  0.1440  0.0357
  214VAL      O 2898   5.554   4.180   7.183  0.3524 -0.2781 -0.4062
  215TRP      N 2899   5.717   4.086   7.301 -0.1607 -0.5625 -0.0959
  215TRP     HN 2900   5.745   4.041   7.385 -0.3305  2.3338  1.6666
  215TRP     CA 2901   5.824   4.115   7.211  0.1681 -0.3749  0.3508
  215TRP     HA 2902   5.816   4.221   7.195 -1.1031 -0.4269  0.5526
  215TRP     CB 2903   5.963   4.100   7.274  0.3429 -0.0178  0.0514
  215TRP    HB1 2904   6.038   4.115   7.193  0.5481  0.4892  0.3304
  215TRP    HB2 2905   5.970   3.999   7.321 -0.6973  0.2776  0.8732
  215TRP     CG 2906   6.008   4.203   7.373  0.8321  0.2627 -0.4548
  215TRP    CD1 2907   6.056   4.176   7.498 -0.7057 -0.1269  0.0848
  215TRP    HD1 2908   6.072   4.075   7.534  1.7853  0.3545  0.5601
  215TRP    NE1 2909   6.089   4.293   7.560  0.4419 -0.5283  0.2593
  215TRP    HE1 2910   6.135   4.311   7.644  1.8144 -0.6479 -0.4369
  215TRP    CE2 2911   6.073   4.396   7.471  0.0544 -0.2964  0.5988
  215TRP    CD2 2912   6.016   4.344   7.356  0.3726  0.3650  0.1405
  215TRP    CE3 2913   6.003   4.423   7.246 -0.1636 -0.2937 -0.2711
  215TRP    HE3 2914   5.970   4.393   7.147  0.1123  1.7716 -1.0489
  215TRP    CZ3 2915   6.049   4.552   7.248 -0.9025 -0.0322  0.1259
  215TRP    HZ3 2916   6.028   4.604   7.155 -0.2782 -1.1418 -0.6651
  215TRP    CZ2 2917   6.090   4.531   7.481  0.9927 -0.2615 -1.1750
  215TRP    HZ2 2918   6.117   4.576   7.575 -1.4069 -0.5268 -0.2976
  215TRP    CH2 2919   6.086   4.608   7.368  0.0236  0.7156 -0.4920
  215TRP    HH2 2920   6.108   4.714   7.367  1.1352  0.5133 -2.3996
  215TRP      C 2921   5.815   4.048   7.078 -0.7564  0.3237  0.0543
  215TRP      O 2922   5.860   4.111   6.982 -0.4532 -0.3504 -0.2487
  216VAL      N 2923   5.766   3.924   7.060 -0.6656  0.2117  0.5825
  216VAL     HN 2924   5.737   3.890   7.149  0.1635  3.5416  2.3161
  216VAL     CA 2925   5.726   3.858   6.940 -0.2321  0.1738  0.4555
  216VAL     HA 2926   5.812   3.866   6.875 -1.1361  0.7148 -0.7249
  216VAL     CB 2927   5.680   3.717   6.962 -0.2066  0.0581 -0.2061
  216VAL     HB 2928   5.610   3.717   7.049  0.5732 -0.7066  0.4354
  216VAL    CG1 2929   5.609   3.645   6.847 -0.9465 -0.1764  0.3861
  216VAL   HG11 2930   5.594   3.539   6.876  2.9430 -0.6690  1.0975
  216VAL   HG12 2931   5.677   3.648   6.759  1.6508  0.2053  2.2861
  216VAL   HG13 2932   5.506   3.680   6.824 -1.8483 -3.7672 -1.7874
  216VAL    CG2 2933   5.803   3.634   7.002  0.4738  1.2077  0.1553
  216VAL   HG21 2934   5.861   3.620   6.908  1.0200  2.2237  0.3251
  216VAL   HG22 2935   5.776   3.534   7.043 -2.9399  0.9463 -2.2692
  216VAL   HG23 2936   5.865   3.694   7.071 -2.2783  1.6584  2.4314
  216VAL      C 2937   5.612   3.927   6.872 -0.1067 -0.4609 -0.4120
  216VAL      O 2938   5.627   3.946   6.752 -0.7014 -0.2857 -0.4593
  217SER      N 2939   5.502   3.974   6.934  0.3969  0.3345 -0.0994
  217SER     HN 2940   5.474   3.953   7.028 -2.6415  1.1955 -0.7279
  217SER     CA 2941   5.399   4.044   6.865  0.3201  0.2704 -0.0502
  217SER     HA 2942   5.382   3.998   6.769  0.0301  0.5335 -0.1258
  217SER     CB 2943   5.265   4.042   6.940  0.3349 -0.0786 -0.0333
  217SER    HB1 2944   5.234   3.936   6.943 -0.6117  0.1992  3.3610
  217SER    HB2 2945   5.185   4.108   6.899  0.9785  1.1659  0.6507
  217SER     OG 2946   5.282   4.076   7.077  0.7472 -0.3366 -0.0198
  217SER    HG1 2947   5.324   3.998   7.114  0.0544 -1.1275 -0.8573
  217SER      C 2948   5.441   4.185   6.836  0.4978  0.1557 -0.3513
  217SER      O 2949   5.399   4.242   6.736 -0.1070  0.5014  0.0935
  218SER      N 2950   5.537   4.240   6.913 -0.0187 -0.0673  0.4703
  218SER     HN 2951   5.560   4.196   6.999  0.7826 -0.8998 -0.1375
  218SER     CA 2952   5.609   4.361   6.889 -0.2099  0.0421  0.4461
  218SER     HA 2953   5.531   4.435   6.878 -1.3832 -1.2583 -0.3628
  218SER     CB 2954   5.687   4.410   7.012  0.7420  0.1005 -0.1644
  218SER    HB1 2955   5.780   4.352   7.028  0.7940 -0.4475 -2.1901
  218SER    HB2 2956   5.626   4.382   7.101  1.1632 -2.9356 -0.7508
  218SER     OG 2957   5.697   4.551   7.029 -0.1852  0.1537 -0.0155
  218SER    HG1 2958   5.610   4.579   7.059  0.5906 -0.5630  3.3090
  218SER      C 2959   5.692   4.347   6.765 -0.8614 -0.6654  0.0772
  218SER      O 2960   5.668   4.421   6.670 -0.4137 -0.1642  0.3478
  219ILE      N 2961   5.784   4.250   6.755 -0.1135  0.0576 -0.1835
  219ILE     HN 2962   5.820   4.212   6.841  2.0680  1.0423 -0.5849
  219ILE     CA 2963   5.865   4.222   6.641 -0.4114 -0.2399 -0.3223
  219ILE     HA 2964   5.927   4.308   6.626 -0.3836  0.4446  3.0925
  219ILE     CB 2965   5.956   4.103   6.650 -0.5193 -0.2938  0.0287
  219ILE     HB 2966   5.898   4.011   6.675  0.5948 -1.4814 -1.5679
  219ILE    CG2 2967   6.017   4.080   6.511  0.0961  0.0225  0.2451
  219ILE   HG21 2968   6.113   4.027   6.523  0.5689  0.7479 -0.2211
  219ILE   HG22 2969   6.036   4.167   6.444 -1.3646 -0.6569 -1.1230
  219ILE   HG23 2970   5.940   4.018   6.461  0.9998 -0.8686 -0.0792
  219ILE    CG1 2971   6.067   4.117   6.755 -0.4408 -0.8995  0.0311
  219ILE   HG11 2972   6.040   4.167   6.851 -0.9764 -1.0886 -0.0167
  219ILE   HG12 2973   6.146   4.178   6.706  0.7070  0.4729  3.2989
  219ILE     CD 2974   6.129   3.982   6.792  0.2054 -0.2564  1.3995
  219ILE    HD1 2975   6.212   3.992   6.865  1.1288  2.1980  0.1356
  219ILE    HD2 2976   6.155   3.909   6.712 -0.5564 -0.1676  1.0555
  219ILE    HD3 2977   6.058   3.924   6.854 -0.9174  2.1578  2.4993
  219ILE      C 2978   5.779   4.209   6.520 -0.0846 -0.1284 -0.5696
  219ILE      O 2979   5.805   4.277   6.421  1.3328  0.5365  0.2394
  220PHE      N 2980   5.670   4.129   6.526 -0.6330  0.6427 -0.0100
  220PHE     HN 2981   5.643   4.085   6.611 -2.8028 -1.4527 -1.6490
  220PHE     CA 2982   5.578   4.111   6.418 -0.3729  0.1761 -0.1590
  220PHE     HA 2983   5.638   4.074   6.336  0.3324  1.5748 -0.3116
  220PHE     CB 2984   5.463   4.024   6.472  0.2240 -0.2111  0.5146
  220PHE    HB1 2985   5.361   4.066   6.458  0.6236  0.0830 -2.0990
  220PHE    HB2 2986   5.468   4.005   6.581  1.0014  0.6664  0.6409
  220PHE     CG 2987   5.454   3.892   6.404 -0.1516 -0.2789  0.6959
  220PHE    CD1 2988   5.493   3.779   6.471  0.4487 -0.3088  0.2989
  220PHE    HD1 2989   5.523   3.782   6.575  1.8574 -1.5529 -0.0258
  220PHE    CE1 2990   5.489   3.658   6.405  1.0260 -0.0381 -0.2414
  220PHE    HE1 2991   5.525   3.565   6.447  1.5409  0.4364  0.3820
  220PHE     CZ 2992   5.442   3.648   6.276  0.6353  0.1360 -0.1162
  220PHE     HZ 2993   5.426   3.554   6.225 -3.5201 -0.3429  1.7124
  220PHE    CD2 2994   5.411   3.879   6.274  0.9614  0.1305  0.2738
  220PHE    HD2 2995   5.363   3.965   6.230  0.6261 -0.0211  0.3406
  220PHE    CE2 2996   5.384   3.757   6.216  0.7938  0.2914  0.0117
  220PHE    HE2 2997   5.318   3.748   6.131 -0.5037  1.4156  0.8635
  220PHE      C 2998   5.511   4.227   6.353 -0.2627  0.1534 -0.3143
  220PHE      O 2999   5.470   4.224   6.237 -0.3392 -0.0196 -0.2833
  221PHE      N 3000   5.516   4.343   6.422 -0.7081  0.0122 -0.0361
  221PHE     HN 3001   5.538   4.346   6.519 -1.6600 -0.7495  0.2229
  221PHE     CA 3002   5.477   4.468   6.364 -0.4764  0.0624 -0.0833
  221PHE     HA 3003   5.411   4.451   6.280  0.2462 -0.5508 -0.5436
  221PHE     CB 3004   5.399   4.548   6.469 -0.0108  0.0472  0.2800
  221PHE    HB1 3005   5.465   4.587   6.549  0.2456 -0.8852  0.5285
  221PHE    HB2 3006   5.319   4.482   6.509 -0.1831  0.3182  0.3900
  221PHE     CG 3007   5.332   4.666   6.407 -0.3077 -0.2310  0.0650
  221PHE    CD1 3008   5.213   4.657   6.339 -0.3254 -0.1346  0.0841
  221PHE    HD1 3009   5.170   4.558   6.344 -2.3788  0.7699  3.4961
  221PHE    CE1 3010   5.140   4.769   6.305  0.1476 -0.0275 -0.6055
  221PHE    HE1 3011   5.040   4.759   6.264 -0.8215 -1.0817  1.7877
  221PHE     CZ 3012   5.191   4.894   6.330 -0.2974  0.0070  0.1479
  221PHE     HZ 3013   5.148   4.987   6.297 -0.1876 -0.6390 -1.9728
  221PHE    CD2 3014   5.388   4.790   6.430  0.2904 -0.4278 -0.3103
  221PHE    HD2 3015   5.476   4.807   6.490 -1.0374 -0.4356  1.7301
  221PHE    CE2 3016   5.310   4.899   6.398 -0.2003 -0.6698  0.0387
  221PHE    HE2 3017   5.369   4.988   6.418 -0.1891 -1.2583  2.9780
  221PHE      C 3018   5.601   4.543   6.327 -0.9070  0.9021  0.1584
  221PHE      O 3019   5.606   4.573   6.208 -0.2724  0.0624 -0.0365
  222PHE      N 3020   5.681   4.595   6.421  0.0594  0.1870 -0.2588
  222PHE     HN 3021   5.673   4.579   6.519 -1.2242 -1.5486 -0.5872
  222PHE     CA 3022   5.782   4.689   6.382 -0.0497  0.4992  0.2086
  222PHE     HA 3023   5.727   4.778   6.357  0.5403  1.3197  1.7234
  222PHE     CB 3024   5.849   4.734   6.513  0.4319  0.0240  0.1272
  222PHE    HB1 3025   5.946   4.779   6.482  2.1260 -3.1310  0.4653
  222PHE    HB2 3026   5.876   4.647   6.577 -0.8686 -0.8214 -0.4161
  222PHE     CG 3027   5.765   4.824   6.596  0.0889  0.1969 -0.4016
  222PHE    CD1 3028   5.769   4.958   6.566  0.4042  0.2631 -0.0723
  222PHE    HD1 3029   5.828   5.003   6.487 -1.1719  1.5188 -0.5936
  222PHE    CE1 3030   5.690   5.045   6.637 -0.4974  0.1133 -0.8711
  222PHE    HE1 3031   5.708   5.151   6.632  1.4944 -0.1644 -0.4245
  222PHE     CZ 3032   5.607   5.001   6.738  0.3391  0.8547  0.1616
  222PHE     HZ 3033   5.551   5.073   6.796  0.4679  1.5431 -0.5505
  222PHE    CD2 3034   5.680   4.779   6.694 -0.1260  0.8522 -0.2759
  222PHE    HD2 3035   5.677   4.673   6.714 -0.2155  1.0608  0.8398
  222PHE    CE2 3036   5.597   4.866   6.760 -0.4489  0.7818 -0.5787
  222PHE    HE2 3037   5.524   4.824   6.828 -1.1421  2.9344  0.1059
  222PHE      C 3038   5.876   4.644   6.276 -0.7251 -0.5700  0.0409
  222PHE      O 3039   5.906   4.735   6.198 -0.2933 -0.4964  0.2920
  223LEU      N 3040   5.927   4.520   6.270  0.2065 -0.2137  0.3874
  223LEU     HN 3041   5.895   4.449   6.333 -3.1171  1.9689  1.4016
  223LEU     CA 3042   6.007   4.463   6.167 -0.0177  0.1441  0.0117
  223LEU     HA 3043   6.092   4.527   6.147  0.9665 -1.3609 -0.9186
  223LEU     CB 3044   6.077   4.334   6.213  0.0006  0.1392 -0.0312
  223LEU    HB1 3045   5.997   4.270   6.257  1.4035 -0.3753  1.9541
  223LEU    HB2 3046   6.148   4.346   6.298  1.1516  1.7724 -1.1874
  223LEU     CG 3047   6.151   4.257   6.102 -0.0780 -0.0453  0.0433
  223LEU     HG 3048   6.072   4.240   6.026  0.2850 -0.8937 -0.1585
  223LEU    CD1 3049   6.275   4.325   6.042 -0.4779  0.2743 -0.4274
  223LEU   HD11 3050   6.263   4.427   6.000 -2.6851  0.2949  0.1249
  223LEU   HD12 3051   6.327   4.257   5.972  1.1682 -0.4312  1.3868
  223LEU   HD13 3052   6.341   4.330   6.131  0.6454  0.0937 -1.2403
  223LEU    CD2 3053   6.196   4.119   6.152  0.2665 -0.0267 -0.2166
  223LEU   HD21 3054   6.267   4.073   6.079 -2.1251 -1.0288 -2.0427
  223LEU   HD22 3055   6.113   4.046   6.154  0.5676 -0.3619  0.6875
  223LEU   HD23 3056   6.238   4.117   6.255  1.2314  0.3185 -0.5896
  223LEU      C 3057   5.941   4.452   6.034  0.2236 -0.5557 -0.0578
  223LEU      O 3058   5.999   4.509   5.941  0.0099  0.5985  0.4955
  224PRO      N 3059   5.818   4.416   6.012  0.1082 -0.1407 -0.1061
  224PRO     CD 3060   5.768   4.297   6.079 -0.3528  0.3158  0.3665
  224PRO    HD1 3061   5.705   4.325   6.166 -0.5277  3.4306 -0.6387
  224PRO    HD2 3062   5.848   4.224   6.105 -0.2617 -0.2688 -1.4572
  224PRO     CA 3063   5.758   4.440   5.884 -0.1349 -0.0072  0.0320
  224PRO     HA 3064   5.821   4.393   5.810 -0.7892  0.6969 -1.0010
  224PRO     CB 3065   5.627   4.361   5.890 -0.0726 -0.1433 -0.3598
  224PRO    HB1 3066   5.604   4.335   5.785  1.7688  1.4479 -1.2275
  224PRO    HB2 3067   5.540   4.416   5.930  0.7471 -0.5107  2.1084
  224PRO     CG 3068   5.673   4.240   5.973 -0.5866  0.2993  0.5842
  224PRO    HG1 3069   5.584   4.187   6.014 -1.9404  1.7275 -0.4210
  224PRO    HG2 3070   5.731   4.173   5.907 -0.9534  0.7668 -0.2195
  224PRO      C 3071   5.726   4.580   5.844 -0.0557 -0.0230 -0.0852
  224PRO      O 3072   5.733   4.618   5.728 -0.0233 -0.3383 -0.1891
  225VAL      N 3073   5.697   4.663   5.945  0.3619  0.1842 -0.1320
  225VAL     HN 3074   5.706   4.627   6.038  2.0502 -1.3564 -0.8480
  225VAL     CA 3075   5.667   4.803   5.936 -0.2968  0.0216 -0.5262
  225VAL     HA 3076   5.598   4.813   5.854  0.2500  1.7699 -0.8118
  225VAL     CB 3077   5.602   4.867   6.055  0.2086 -0.2719 -0.0872
  225VAL     HB 3078   5.653   4.825   6.144 -2.3601 -1.5799  0.8920
  225VAL    CG1 3079   5.610   5.020   6.066 -0.2975 -0.2372 -0.1533
  225VAL   HG11 3080   5.547   5.051   6.152  1.1789  0.6891  0.6527
  225VAL   HG12 3081   5.566   5.073   5.979 -1.1626  0.2935  0.5902
  225VAL   HG13 3082   5.710   5.068   6.078 -0.2737  0.3817 -2.4403
  225VAL    CG2 3083   5.453   4.827   6.054  0.0095  0.4439  0.3748
  225VAL   HG21 3084   5.446   4.716   6.057  1.3595  0.3321  0.0732
  225VAL   HG22 3085   5.386   4.870   5.977  1.3381 -1.4210 -1.9358
  225VAL   HG23 3086   5.409   4.858   6.151 -1.7006 -0.4036 -0.0952
  225VAL      C 3087   5.789   4.875   5.893 -0.2263  0.5029  0.4383
  225VAL      O 3088   5.782   4.962   5.805 -0.1930  0.0274 -0.0419
  226PHE      N 3089   5.910   4.842   5.941  0.0235 -0.0149 -0.5139
  226PHE     HN 3090   5.920   4.780   6.019 -0.7377  0.2900 -0.1684
  226PHE     CA 3091   6.041   4.881   5.899  0.2148 -0.0450  0.0370
  226PHE     HA 3092   6.038   4.989   5.897 -0.9114  0.0700  3.0678
  226PHE     CB 3093   6.142   4.841   6.007  0.3993  0.3367  0.0044
  226PHE    HB1 3094   6.109   4.741   6.040 -0.7222  0.7486  0.1752
  226PHE    HB2 3095   6.150   4.913   6.092 -0.4259  0.4368  0.0048
  226PHE     CG 3096   6.279   4.824   5.950  0.1408 -0.4687 -0.3791
  226PHE    CD1 3097   6.346   4.933   5.900  0.5298 -0.3080  0.4728
  226PHE    HD1 3098   6.282   5.020   5.888 -0.0310 -0.7741 -0.0049
  226PHE    CE1 3099   6.480   4.927   5.872  0.2243 -0.3489 -1.0759
  226PHE    HE1 3100   6.527   5.010   5.821 -0.5526 -1.3732 -3.6540
  226PHE     CZ 3101   6.545   4.806   5.883  0.6397  0.0132  0.7147
  226PHE     HZ 3102   6.649   4.805   5.855  0.1087  0.9740 -1.5317
  226PHE    CD2 3103   6.343   4.703   5.959  0.5621 -0.2203 -0.0433
  226PHE    HD2 3104   6.298   4.615   6.002  2.4563 -0.4226  1.7399
  226PHE    CE2 3105   6.477   4.695   5.927  0.4966 -0.3110 -0.2924
  226PHE    HE2 3106   6.526   4.600   5.912  1.3952  0.2497 -0.9543
  226PHE      C 3107   6.066   4.846   5.756 -0.0464  0.1904 -0.0689
  226PHE      O 3108   6.098   4.934   5.677 -0.1432  0.5167  0.2541
  227CYS      N 3109   6.028   4.722   5.720 -0.2233  0.1875  0.1277
  227CYS     HN 3110   5.988   4.660   5.787 -0.4289 -1.1368 -1.1631
  227CYS     CA 3111   6.038   4.669   5.588  0.4079  0.2487  0.1490
  227CYS     HA 3112   6.142   4.689   5.562  0.0267  3.9092  0.9261
  227CYS     CB 3113   6.018   4.517   5.577 -0.0523  0.3455 -0.3980
  227CYS    HB1 3114   6.030   4.492   5.470  1.9227 -0.4504 -0.0327
  227CYS    HB2 3115   5.924   4.482   5.625  0.4674 -2.8653 -1.4747
  227CYS     SG 3116   6.148   4.428   5.668 -0.2512  0.6819  0.2254
  227CYS    HG1 3117   6.090   4.432   5.787 -0.7844 -3.7278  0.2811
  227CYS      C 3118   5.951   4.735   5.486  0.0996 -0.2198  0.1090
  227CYS      O 3119   5.999   4.785   5.384  0.5574  0.3208  0.5820
  228LEU      N 3120   5.821   4.751   5.517  0.1748  0.2133  0.1980
  228LEU     HN 3121   5.785   4.709   5.599 -0.9979  0.6449 -0.0812
  228LEU     CA 3122   5.715   4.804   5.436  0.2181 -0.1200 -0.0788
  228LEU     HA 3123   5.707   4.738   5.351  0.2976 -2.7860  1.8233
  228LEU     CB 3124   5.585   4.800   5.518 -0.1518 -0.0867 -0.6636
  228LEU    HB1 3125   5.508   4.870   5.479  1.5808  1.0046 -2.3266
  228LEU    HB2 3126   5.604   4.833   5.622  1.0864 -0.3977 -0.7714
  228LEU     CG 3127   5.517   4.662   5.513 -0.4992  0.0356  0.4767
  228LEU     HG 3128   5.592   4.581   5.502 -0.1300  0.4608 -0.2843
  228LEU    CD1 3129   5.432   4.632   5.637 -0.0640 -0.1450  0.7319
  228LEU   HD11 3130   5.403   4.526   5.654 -1.1259 -0.1035 -0.6618
  228LEU   HD12 3131   5.339   4.693   5.640 -0.4761 -0.7610  0.5189
  228LEU   HD13 3132   5.480   4.669   5.731 -0.2290  0.3496  0.6252
  228LEU    CD2 3133   5.434   4.639   5.386  0.2368 -0.4549  0.0760
  228LEU   HD21 3134   5.496   4.655   5.295  0.5390  2.0148  0.6531
  228LEU   HD22 3135   5.354   4.716   5.380  1.1873  0.5835  0.5095
  228LEU   HD23 3136   5.396   4.534   5.387 -1.3541  0.0642 -1.2611
  228LEU      C 3137   5.752   4.940   5.389 -0.0502  0.0565  0.2236
  228LEU      O 3138   5.733   4.965   5.270 -0.3375  0.0521  0.2659
  229THR      N 3139   5.802   5.026   5.479 -0.2550  0.5140 -0.0959
  229THR     HN 3140   5.816   4.998   5.573  3.0700  0.5459 -0.4638
  229THR     CA 3141   5.838   5.163   5.455 -0.0467  0.4317 -0.2610
  229THR     HA 3142   5.753   5.213   5.409 -0.7952 -0.7257 -0.1822
  229THR     CB 3143   5.877   5.231   5.583  0.0036 -0.0979  0.0107
  229THR     HB 3144   5.971   5.202   5.635  0.5402  1.2854 -0.1465
  229THR    OG1 3145   5.775   5.206   5.678 -0.0982 -0.1322 -0.1073
  229THR    HG1 3146   5.786   5.123   5.725 -3.3526 -0.4694  0.3067
  229THR    CG2 3147   5.882   5.381   5.548  0.7156 -0.1144  0.0342
  229THR   HG21 3148   5.781   5.414   5.517 -0.2142 -2.4135  0.4320
  229THR   HG22 3149   5.967   5.387   5.477 -0.2812  1.2003 -1.0988
  229THR   HG23 3150   5.905   5.422   5.649 -0.6302 -0.3601  0.4621
  229THR      C 3151   5.947   5.173   5.355 -0.0085  0.1584 -0.2474
  229THR      O 3152   5.935   5.252   5.261 -0.2819  0.1749 -0.1981
  230VAL      N 3153   6.052   5.089   5.360  0.0342  0.2322  0.0879
  230VAL     HN 3154   6.072   5.042   5.445  0.2649  1.6085  0.8281
  230VAL     CA 3155   6.147   5.068   5.254 -0.2320 -0.3521 -0.0373
  230VAL     HA 3156   6.202   5.159   5.235 -1.0249 -0.0773 -1.1836
  230VAL     CB 3157   6.255   4.977   5.303  0.1760  0.0376 -0.2108
  230VAL     HB 3158   6.218   4.876   5.332  2.9350 -1.0600 -0.2255
  230VAL    CG1 3159   6.363   4.950   5.197 -0.2521  0.5770 -0.7940
  230VAL   HG11 3160   6.314   4.891   5.116 -1.2748  1.4533 -0.8264
  230VAL   HG12 3161   6.452   4.891   5.228  0.5847  2.3964  0.3761
  230VAL   HG13 3162   6.407   5.044   5.158  1.5356  1.4628  2.8685
  230VAL    CG2 3163   6.318   5.026   5.435  0.1468  0.1050 -0.2211
  230VAL   HG21 3164   6.241   5.050   5.511 -0.6531  2.6705 -1.6922
  230VAL   HG22 3165   6.376   5.118   5.413 -1.3819  1.3718  0.8476
  230VAL   HG23 3166   6.389   4.949   5.472  0.0426  0.2343  0.2401
  230VAL      C 3167   6.102   5.023   5.120 -0.9722  0.6280 -0.1333
  230VAL      O 3168   6.130   5.082   5.015 -0.1630  0.2666 -0.1278
  231LEU      N 3169   6.029   4.910   5.120 -0.2250  0.1355  0.2590
  231LEU     HN 3170   6.017   4.848   5.197 -0.4770 -2.0640 -1.4345
  231LEU     CA 3171   5.970   4.858   5.000 -0.1453  0.1624  0.2079
  231LEU     HA 3172   6.043   4.823   4.929 -1.0767 -0.1494 -0.6188
  231LEU     CB 3173   5.887   4.732   5.029  0.4183 -0.3954 -0.5943
  231LEU    HB1 3174   5.829   4.703   4.938  1.7751 -2.9268 -0.7558
  231LEU    HB2 3175   5.820   4.755   5.114  3.3920 -1.3935  2.2552
  231LEU     CG 3176   5.970   4.605   5.056  0.7319 -0.0452  0.1035
  231LEU     HG 3177   6.067   4.633   5.104 -0.1384  1.6461  0.9712
  231LEU    CD1 3178   5.908   4.511   5.160  0.0553 -0.1669 -0.4024
  231LEU   HD11 3179   5.803   4.486   5.136  0.3163  0.2257 -2.0910
  231LEU   HD12 3180   5.886   4.555   5.260 -1.8337 -0.5304 -0.6183
  231LEU   HD13 3181   5.973   4.423   5.181  0.3723  0.3485  0.8873
  231LEU    CD2 3182   5.979   4.510   4.935 -0.6249 -0.2728  0.1704
  231LEU   HD21 3183   5.877   4.480   4.901 -0.4042 -0.1679 -0.5969
  231LEU   HD22 3184   6.040   4.419   4.954 -2.3608 -2.1490 -2.6122
  231LEU   HD23 3185   6.026   4.550   4.843 -0.2806 -0.6437  0.1802
  231LEU      C 3186   5.887   4.955   4.923 -0.0285  0.3910  0.3661
  231LEU      O 3187   5.908   4.963   4.802  0.2868  0.7076  0.4415
  232TYR      N 3188   5.798   5.033   4.986 -0.2064  0.0076  0.5961
  232TYR     HN 3189   5.784   5.030   5.085  0.8177  0.7721  0.7810
  232TYR     CA 3190   5.722   5.124   4.905 -0.2035 -0.7603 -0.2817
  232TYR     HA 3191   5.698   5.082   4.809 -1.0572 -3.2586  0.9209
  232TYR     CB 3192   5.587   5.157   4.971  0.0505  0.2890 -0.2779
  232TYR    HB1 3193   5.542   5.256   4.949 -1.3494  0.0788  1.4698
  232TYR    HB2 3194   5.602   5.160   5.081 -2.0593  1.4798  0.0384
  232TYR     CG 3195   5.478   5.058   4.949 -0.2438  0.5227  0.1434
  232TYR    CD1 3196   5.409   5.047   4.831 -0.0450 -0.4200  0.1139
  232TYR    HD1 3197   5.422   5.113   4.747 -1.9361  2.0444  1.6379
  232TYR    CE1 3198   5.317   4.947   4.809 -0.0856 -0.2755 -0.3866
  232TYR    HE1 3199   5.267   4.940   4.714 -3.0186  0.0360  1.0003
  232TYR     CZ 3200   5.300   4.849   4.903  0.3595 -0.2929 -0.3240
  232TYR     OH 3201   5.227   4.731   4.875  0.5163 -0.3137 -0.6363
  232TYR     HH 3202   5.191   4.736   4.786 -2.2599 -2.9485  0.1661
  232TYR    CD2 3203   5.464   4.956   5.040 -0.6894  0.1114 -0.3849
  232TYR    HD2 3204   5.535   4.946   5.120  0.9484 -1.2215 -1.9026
  232TYR    CE2 3205   5.379   4.850   5.016 -0.3223 -0.3117  0.1620
  232TYR    HE2 3206   5.382   4.766   5.083  0.9875  0.2047  0.7839
  232TYR      C 3207   5.791   5.252   4.874 -0.3189 -0.6684 -0.1559
  232TYR      O 3208   5.757   5.317   4.776  0.3236  0.1928  0.1710
  233SER      N 3209   5.899   5.285   4.947 -0.5022  0.2561 -0.2919
  233SER     HN 3210   5.919   5.232   5.029 -0.6917 -0.5377 -0.7561
  233SER     CA 3211   5.991   5.386   4.905 -0.0805 -0.0358 -0.0781
  233SER     HA 3212   5.931   5.476   4.900 -0.1875 -0.1190 -0.2892
  233SER     CB 3213   6.104   5.408   5.008  0.2147 -0.1740 -0.3706
  233SER    HB1 3214   6.189   5.338   4.995  2.1882  2.0527 -0.1745
  233SER    HB2 3215   6.055   5.394   5.107  1.4689 -1.3051  0.1170
  233SER     OG 3216   6.166   5.535   4.996  0.2706 -0.2222 -0.5948
  233SER    HG1 3217   6.098   5.598   5.020  0.6905  0.6636 -1.6172
  233SER      C 3218   6.052   5.359   4.772 -0.3318  0.5083 -0.3078
  233SER      O 3219   6.058   5.444   4.683 -0.5229  0.1856 -0.6334
  234LEU      N 3220   6.097   5.233   4.755  0.0917  0.6037  0.0689
  234LEU     HN 3221   6.095   5.164   4.826  3.0324 -1.6131 -1.7556
  234LEU     CA 3222   6.148   5.185   4.630 -0.1497 -0.0912  0.2362
  234LEU     HA 3223   6.217   5.261   4.598  0.1181 -1.3031 -2.3514
  234LEU     CB 3224   6.217   5.047   4.636  0.1111  0.0469  0.3935
  234LEU    HB1 3225   6.261   5.036   4.535  0.0006  1.8573  0.1105
  234LEU    HB2 3226   6.137   4.972   4.651 -0.2121  0.3958  0.4338
  234LEU     CG 3227   6.326   5.030   4.743  0.7478  0.7146 -0.1392
  234LEU     HG 3228   6.286   5.040   4.846  0.3602  0.7822 -0.2963
  234LEU    CD1 3229   6.376   4.884   4.742 -0.1894  0.3872 -0.4045
  234LEU   HD11 3230   6.412   4.873   4.637 -0.7241  0.1914 -0.5659
  234LEU   HD12 3231   6.299   4.810   4.772  0.7263  0.0898  1.3461
  234LEU   HD13 3232   6.463   4.874   4.811 -0.0820  2.0547 -0.2546
  234LEU    CD2 3233   6.447   5.122   4.718  0.5624  0.7408 -0.9763
  234LEU   HD21 3234   6.424   5.230   4.703  2.4642  1.0011 -2.4401
  234LEU   HD22 3235   6.500   5.085   4.628  2.4237  0.1992  0.2859
  234LEU   HD23 3236   6.508   5.112   4.810 -0.2029  1.7209 -0.3410
  234LEU      C 3237   6.048   5.178   4.520  0.2373 -0.4646 -0.0975
  234LEU      O 3238   6.089   5.198   4.406 -0.0332 -0.2529 -0.1596
  235ILE      N 3239   5.923   5.141   4.556  0.0859  0.0184 -0.1271
  235ILE     HN 3240   5.912   5.113   4.651  3.4492  1.0096  0.6843
  235ILE     CA 3241   5.816   5.147   4.462  0.2078  0.2377 -0.2514
  235ILE     HA 3242   5.846   5.101   4.369 -1.0293  0.7460 -0.9263
  235ILE     CB 3243   5.694   5.070   4.499  0.3646  0.1324  0.0425
  235ILE     HB 3244   5.665   5.105   4.601 -1.0307  0.2866 -0.3757
  235ILE    CG2 3245   5.570   5.084   4.409 -0.0645  0.0276  0.6118
  235ILE   HG21 3246   5.481   5.022   4.434 -2.0398  1.3605 -2.4472
  235ILE   HG22 3247   5.606   5.049   4.310 -0.1927 -2.3450  1.3495
  235ILE   HG23 3248   5.534   5.188   4.395 -0.9852 -0.3661 -0.0465
  235ILE    CG1 3249   5.733   4.922   4.516  0.4247  0.0969 -0.3930
  235ILE   HG11 3250   5.834   4.921   4.563  0.1133 -0.4870  0.2934
  235ILE   HG12 3251   5.753   4.875   4.418  1.5295  3.2425 -1.8229
  235ILE     CD 3252   5.635   4.842   4.602  0.7935 -0.0224 -0.0781
  235ILE    HD1 3253   5.653   4.865   4.709  0.8429 -0.9833  0.1272
  235ILE    HD2 3254   5.648   4.733   4.587  0.6333 -0.0169 -0.2664
  235ILE    HD3 3255   5.531   4.860   4.566  1.5390  1.4611 -1.6503
  235ILE      C 3256   5.769   5.282   4.419  0.2623  0.2568 -0.2493
  235ILE      O 3257   5.751   5.318   4.302  0.6560 -0.5456 -0.5636
  236GLY      N 3258   5.760   5.377   4.513  0.3183  0.4584 -0.4454
  236GLY     HN 3259   5.774   5.359   4.610 -2.1374  1.4508  0.1797
  236GLY     CA 3260   5.727   5.514   4.488 -0.2275  0.4234  0.0543
  236GLY    HA1 3261   5.752   5.566   4.580  3.2832 -1.3104  0.2382
  236GLY    HA2 3262   5.629   5.524   4.444 -0.5462 -0.0507  0.6385
  236GLY      C 3263   5.826   5.589   4.406 -0.2198  0.2627 -0.0813
  236GLY      O 3264   5.789   5.676   4.327  0.0389 -0.0330 -0.5386
  237ARG      N 3265   5.957   5.558   4.413 -0.2709  0.0404 -0.1045
  237ARG     HN 3266   5.980   5.486   4.478 -1.9024 -0.7324 -0.3335
  237ARG     CA 3267   6.059   5.615   4.331 -0.2894  0.3764  0.1002
  237ARG     HA 3268   6.041   5.721   4.339 -3.5117  0.0089 -0.8391
  237ARG     CB 3269   6.200   5.584   4.384 -0.4081  0.0595  0.2331
  237ARG    HB1 3270   6.223   5.475   4.380  0.7983  0.3277 -1.7179
  237ARG    HB2 3271   6.214   5.624   4.487  0.5434  1.4284 -0.3947
  237ARG     CG 3272   6.311   5.666   4.319  0.0290 -0.1374  0.7235
  237ARG    HG1 3273   6.289   5.775   4.308  0.7309 -0.2052 -2.3182
  237ARG    HG2 3274   6.306   5.629   4.214 -0.9289 -0.5433  0.9078
  237ARG     CD 3275   6.446   5.651   4.391 -0.0201  0.5400  0.9663
  237ARG    HD1 3276   6.480   5.547   4.374 -0.4227  0.6527 -0.8220
  237ARG    HD2 3277   6.455   5.683   4.497  1.8377  0.1251  0.9680
  237ARG     NE 3278   6.541   5.735   4.313 -0.1234 -0.3234 -0.1244
  237ARG     HE 3279   6.517   5.804   4.245  0.9817 -1.3542 -1.6229
  237ARG     CZ 3280   6.675   5.713   4.330 -0.0892 -0.1724 -0.1997
  237ARG    NH1 3281   6.727   5.643   4.435 -0.0412  0.4477  0.1944
  237ARG   HH11 3282   6.669   5.626   4.515 -2.0674 -1.1155 -1.5013
  237ARG   HH12 3283   6.824   5.662   4.449 -0.0916  0.8883 -0.0384
  237ARG    NH2 3284   6.765   5.780   4.253  0.0444 -0.2014 -0.0688
  237ARG   HH21 3285   6.742   5.838   4.175 -0.8541 -3.0935 -2.1022
  237ARG   HH22 3286   6.865   5.781   4.263  0.1067 -1.1704 -0.5549
  237ARG      C 3287   6.049   5.595   4.184 -0.9124  0.1153  0.1748
  237ARG      O 3288   6.055   5.689   4.105 -0.0322 -0.2924 -0.2577
  238LYS      N 3289   6.029   5.471   4.137  0.8948 -0.0680 -0.1776
  238LYS     HN 3290   6.034   5.393   4.199  0.9151 -0.7231 -0.9789
  238LYS     CA 3291   5.997   5.435   4.002 -0.3823  0.1270  0.0582
  238LYS     HA 3292   6.084   5.459   3.942  0.6781 -2.2776  0.5052
  238LYS     CB 3293   5.966   5.285   4.004 -0.3773  0.1314  0.5387
  238LYS    HB1 3294   5.923   5.249   3.908  1.5591 -1.3164  0.1516
  238LYS    HB2 3295   5.888   5.265   4.081  0.6129 -0.8329  1.3404
  238LYS     CG 3296   6.081   5.189   4.037 -0.1984  0.0719 -0.2444
  238LYS    HG1 3297   6.049   5.083   4.026 -0.2769 -0.0033  0.6204
  238LYS    HG2 3298   6.094   5.199   4.147 -2.1387  0.3261  0.0048
  238LYS     CD 3299   6.208   5.210   3.954 -0.0066 -0.4676 -0.0893
  238LYS    HD1 3300   6.253   5.311   3.966 -1.7617  0.4270 -0.6796
  238LYS    HD2 3301   6.178   5.193   3.848  2.0026 -0.5117 -0.6799
  238LYS     CE 3302   6.329   5.123   3.989  0.0894 -0.1619  0.3461
  238LYS    HE1 3303   6.291   5.019   3.987 -1.6570  0.4539 -0.5685
  238LYS    HE2 3304   6.372   5.157   4.086  1.6581 -0.4664 -0.2134
  238LYS     NZ 3305   6.435   5.135   3.886  0.4989  0.7939  0.8632
  238LYS    HZ1 3306   6.501   5.205   3.926  0.9357  1.6805 -1.2796
  238LYS    HZ2 3307   6.391   5.164   3.797 -0.8242 -1.6555  0.6238
  238LYS    HZ3 3308   6.486   5.045   3.877  0.2714  0.6414  1.0952
  238LYS      C 3309   5.873   5.502   3.954 -0.4717  0.1904  0.3761
  238LYS      O 3310   5.875   5.537   3.836  0.0453 -0.4050  0.2022
  239LEU      N 3311   5.773   5.522   4.042 -0.4485 -0.2307  0.5011
  239LEU     HN 3312   5.784   5.496   4.137 -1.0300  3.2847  1.6862
  239LEU     CA 3313   5.651   5.572   3.987 -0.0389  0.1171 -0.1075
  239LEU     HA 3314   5.650   5.558   3.879 -0.0317  1.0731 -0.2427
  239LEU     CB 3315   5.537   5.492   4.052 -0.1115 -0.1255 -0.5279
  239LEU    HB1 3316   5.440   5.532   4.012 -0.5694 -0.3342  0.3558
  239LEU    HB2 3317   5.541   5.513   4.161 -1.7304  0.6081 -0.5752
  239LEU     CG 3318   5.540   5.342   4.021 -0.1852 -0.2395  0.0151
  239LEU     HG 3319   5.636   5.290   4.042  1.6501  2.0090 -2.2214
  239LEU    CD1 3320   5.435   5.274   4.111  0.2745 -0.6123  0.2730
  239LEU   HD11 3321   5.422   5.317   4.213  0.5742  0.8255 -0.2735
  239LEU   HD12 3322   5.459   5.166   4.123  1.2007 -0.6269 -1.4511
  239LEU   HD13 3323   5.336   5.264   4.061  0.6443 -3.8574 -0.0092
  239LEU    CD2 3324   5.512   5.309   3.873 -0.3411  0.4546 -0.1153
  239LEU   HD21 3325   5.536   5.203   3.850 -2.3716 -0.1002  0.1597
  239LEU   HD22 3326   5.584   5.363   3.809 -1.1439  1.1354 -0.4519
  239LEU   HD23 3327   5.407   5.333   3.847 -1.0170 -0.5991  1.4629
  239LEU      C 3328   5.652   5.720   3.997 -0.0008  0.1391 -0.4222
  239LEU      O 3329   5.566   5.784   3.936 -0.0471  0.0559 -0.4439
  240TRP      N 3330   5.743   5.777   4.077 -0.1487  0.3323 -0.3891
  240TRP     HN 3331   5.782   5.725   4.153 -0.7812  2.3317  1.4219
  240TRP     CA 3332   5.763   5.919   4.076  0.3219  0.2727  0.0553
  240TRP     HA 3333   5.670   5.961   4.041  0.0982 -1.7175 -2.0113
  240TRP     CB 3334   5.790   5.985   4.212 -0.0547 -0.0164  0.2736
  240TRP    HB1 3335   5.842   6.081   4.191 -0.4934  0.1610 -0.0211
  240TRP    HB2 3336   5.861   5.917   4.264  1.2624  1.3215  0.2899
  240TRP     CG 3337   5.662   6.011   4.283 -0.3569 -0.1498 -0.2205
  240TRP    CD1 3338   5.589   5.929   4.364  0.2783 -0.3103  0.1876
  240TRP    HD1 3339   5.643   5.849   4.415  0.0179  0.7981  2.3406
  240TRP    NE1 3340   5.463   5.980   4.377  0.4371  0.1524 -0.0807
  240TRP    HE1 3341   5.392   5.935   4.427  0.3333  0.1214 -0.2548
  240TRP    CE2 3342   5.452   6.100   4.313 -0.3910  0.1375  0.0164
  240TRP    CD2 3343   5.572   6.115   4.244 -0.3103  0.0212  0.1314
  240TRP    CE3 3344   5.585   6.222   4.161  0.2314  0.1972  0.4366
  240TRP    HE3 3345   5.675   6.234   4.101 -0.6331 -1.0830 -1.2069
  240TRP    CZ3 3346   5.483   6.312   4.148 -0.0800 -0.3101 -0.8639
  240TRP    HZ3 3347   5.491   6.403   4.089  1.1049 -1.8068 -3.1433
  240TRP    CZ2 3348   5.349   6.188   4.303 -0.3150  0.2697  0.3858
  240TRP    HZ2 3349   5.261   6.167   4.362 -0.2077 -0.4651  0.3016
  240TRP    CH2 3350   5.369   6.299   4.225  0.5632 -0.0446  0.1557
  240TRP    HH2 3351   5.297   6.379   4.220  1.3840  0.7315  0.3462
  240TRP      C 3352   5.851   5.961   3.963  0.1653  0.0418 -0.1537
  240TRP      O 3353   5.835   6.073   3.913  0.1349  0.0090 -0.2168
  241ARG      N 3354   5.944   5.879   3.911  0.2510  0.0867 -0.0709
  241ARG     HN 3355   5.959   5.791   3.955 -0.1653 -0.0025 -0.0962
  241ARG     CA 3356   6.023   5.896   3.794  0.4308 -0.2423  0.0008
  241ARG     HA 3357   6.078   5.989   3.798  2.7906 -1.4767 -1.2221
  241ARG     CB 3358   6.132   5.787   3.786  0.5966 -0.0768  0.0150
  241ARG    HB1 3359   6.092   5.685   3.803  0.4614 -0.0056  0.1282
  241ARG    HB2 3360   6.206   5.802   3.867  1.6441  0.1188 -0.9667
  241ARG     CG 3361   6.216   5.795   3.659  0.2287  0.0920 -0.2216
  241ARG    HG1 3362   6.234   5.902   3.634 -3.3687  0.9794  0.4836
  241ARG    HG2 3363   6.159   5.751   3.574 -1.1782  0.1193  0.6810
  241ARG     CD 3364   6.345   5.712   3.664 -0.0750 -0.3620  0.1741
  241ARG    HD1 3365   6.341   5.602   3.659  3.5748 -0.5855 -1.1086
  241ARG    HD2 3366   6.392   5.743   3.760 -0.9685 -0.9053  0.7974
  241ARG     NE 3367   6.435   5.747   3.551  0.4018 -0.0650  0.6426
  241ARG     HE 3368   6.418   5.712   3.459 -0.5795 -0.1608  0.8531
  241ARG     CZ 3369   6.554   5.813   3.567  0.8058 -0.6209 -0.0152
  241ARG    NH1 3370   6.591   5.872   3.684 -0.6333 -0.5386  0.4201
  241ARG   HH11 3371   6.552   5.852   3.774  0.0224 -1.6738  0.4693
  241ARG   HH12 3372   6.679   5.921   3.685 -0.8561 -0.1400  0.7839
  241ARG    NH2 3373   6.623   5.847   3.454  0.0723 -0.0866 -0.3159
  241ARG   HH21 3374   6.618   5.785   3.376  0.7858 -1.2565  0.5304
  241ARG   HH22 3375   6.700   5.909   3.471 -0.1029 -0.7391  3.9534
  241ARG      C 3376   5.931   5.891   3.677  0.5925 -0.2008 -0.1291
  241ARG      O 3377   5.931   5.976   3.587  0.0680  0.5361  0.5462
  242ARG      N 3378   5.840   5.793   3.665  0.2171  0.1633 -0.2765
  242ARG     HN 3379   5.819   5.740   3.747  0.3635 -1.3009 -1.1469
  242ARG     CA 3380   5.743   5.775   3.562  0.0235 -0.1467 -0.0411
  242ARG     HA 3381   5.794   5.784   3.467  2.3891  1.6304  1.2893
  242ARG     CB 3382   5.680   5.636   3.585 -0.4902  0.0292 -0.3728
  242ARG    HB1 3383   5.626   5.635   3.682 -0.8552 -0.6020 -0.5761
  242ARG    HB2 3384   5.759   5.558   3.584 -1.3918 -0.9122  0.2127
  242ARG     CG 3385   5.567   5.599   3.488 -0.4601 -0.0274 -0.3858
  242ARG    HG1 3386   5.479   5.667   3.492 -0.3317  0.4591 -3.4757
  242ARG    HG2 3387   5.526   5.501   3.521  1.0913 -0.9576 -1.1362
  242ARG     CD 3388   5.608   5.585   3.342  0.1800 -0.3101 -0.1809
  242ARG    HD1 3389   5.661   5.678   3.312 -2.5159  1.1201 -0.7368
  242ARG    HD2 3390   5.526   5.593   3.268 -0.1572  2.1110  0.3788
  242ARG     NE 3391   5.685   5.457   3.330 -0.0008 -0.4495  0.1537
  242ARG     HE 3392   5.648   5.389   3.394 -1.9710 -1.6627 -2.1114
  242ARG     CZ 3393   5.743   5.417   3.213 -0.0134  0.1744 -0.0685
  242ARG    NH1 3394   5.773   5.510   3.118 -0.6228 -0.3220 -0.7569
  242ARG   HH11 3395   5.807   5.481   3.028 -1.4669  0.4611 -1.3595
  242ARG   HH12 3396   5.738   5.604   3.122  0.8085  0.2308 -0.3562
  242ARG    NH2 3397   5.772   5.285   3.195  0.0627  0.1333  0.3391
  242ARG   HH21 3398   5.752   5.218   3.265 -0.3336 -1.0864 -0.9004
  242ARG   HH22 3399   5.779   5.262   3.098  3.5211  2.4885 -0.1384
  242ARG      C 3400   5.640   5.882   3.547  0.0289 -0.1090  0.2029
  242ARG      O 3401   5.617   5.922   3.433 -0.3742  0.1796  0.3841
  243ARG      N 3402   5.580   5.939   3.653  0.6624  0.1829  0.4120
  243ARG     HN 3403   5.594   5.904   3.745 -3.2849  1.9044  1.8694
  243ARG     CA 3404   5.496   6.055   3.644  0.0641 -0.2627  0.2054
  243ARG     HA 3405   5.411   6.027   3.584 -0.9036 -2.3441  2.3882
  243ARG     CB 3406   5.454   6.090   3.788 -0.0446 -0.4712  0.2258
  243ARG    HB1 3407   5.451   6.201   3.792 -0.0791 -0.4368 -0.6112
  243ARG    HB2 3408   5.545   6.066   3.849 -0.5634 -2.0120  0.4404
  243ARG     CG 3409   5.325   6.023   3.834 -0.4071  0.3472  0.4007
  243ARG    HG1 3410   5.342   5.915   3.818 -2.1197  0.0687  0.2104
  243ARG    HG2 3411   5.233   6.061   3.784 -0.0373  0.9602  0.1765
  243ARG     CD 3412   5.292   6.042   3.982  0.1288 -0.4767  0.6306
  243ARG    HD1 3413   5.255   6.142   4.014  3.0133  0.5413  1.1494
  243ARG    HD2 3414   5.383   6.028   4.045 -0.0136  0.0013  0.9503
  243ARG     NE 3415   5.191   5.936   4.005 -0.5410  0.0223  0.0271
  243ARG     HE 3416   5.100   5.969   3.981 -0.7340 -0.9595 -0.6311
  243ARG     CZ 3417   5.208   5.831   4.091 -0.6508 -0.0959 -0.0955
  243ARG    NH1 3418   5.335   5.784   4.110 -0.6589 -0.0779 -0.0000
  243ARG   HH11 3419   5.409   5.828   4.060  0.1690 -1.7245 -0.2855
  243ARG   HH12 3420   5.341   5.707   4.174 -0.0873 -1.6260 -1.8405
  243ARG    NH2 3421   5.114   5.763   4.163 -0.5017 -0.3785 -0.1642
  243ARG   HH21 3422   5.023   5.805   4.160 -0.2089  0.4821  1.5645
  243ARG   HH22 3423   5.151   5.711   4.240 -0.1812  1.0538  0.6861
  243ARG      C 3424   5.557   6.174   3.579  0.1489 -0.1642  0.4635
  243ARG      O 3425   5.493   6.244   3.501  0.7724 -0.6649 -0.5132
  244ARG      N 3426   5.683   6.209   3.610 -0.1578  1.0676  0.3641
  244ARG     HN 3427   5.737   6.183   3.690  0.6049  0.7256 -0.2397
  244ARG     CA 3428   5.758   6.306   3.537  0.1749  0.4853 -0.0766
  244ARG     HA 3429   5.706   6.400   3.547 -0.0983  0.3988 -0.6488
  244ARG     CB 3430   5.899   6.319   3.598  0.0130 -0.1581  0.4331
  244ARG    HB1 3431   5.956   6.392   3.538 -0.7437 -0.2243 -0.3879
  244ARG    HB2 3432   5.954   6.223   3.601  1.4184  0.6339  0.4781
  244ARG     CG 3433   5.879   6.381   3.737  0.5394 -0.0129  0.4457
  244ARG    HG1 3434   5.985   6.390   3.768  0.0032  1.6586  1.9484
  244ARG    HG2 3435   5.834   6.306   3.806  0.9166 -2.7569 -2.0808
  244ARG     CD 3436   5.826   6.525   3.735  0.0572 -0.1935  0.0789
  244ARG    HD1 3437   5.719   6.531   3.705  0.4906  0.2219 -1.4923
  244ARG    HD2 3438   5.883   6.583   3.659 -1.1218 -1.8248 -2.1822
  244ARG     NE 3439   5.837   6.580   3.872  0.5793  0.8165 -0.3637
  244ARG     HE 3440   5.903   6.536   3.933  0.8508  0.8921 -0.5980
  244ARG     CZ 3441   5.747   6.658   3.939 -0.0688 -0.5271  0.3559
  244ARG    NH1 3442   5.659   6.742   3.875  0.2011 -0.0358  0.6287
  244ARG   HH11 3443   5.657   6.747   3.776  1.0233 -0.2730  0.5835
  244ARG   HH12 3444   5.585   6.785   3.926 -0.9761 -0.9090 -0.2855
  244ARG    NH2 3445   5.763   6.671   4.074 -0.0893 -0.6360  0.3699
  244ARG   HH21 3446   5.844   6.621   4.103  0.2502  0.1531  0.8086
  244ARG   HH22 3447   5.725   6.751   4.121 -0.2935  1.9776 -3.6684
  244ARG      C 3448   5.786   6.269   3.395  0.8080 -0.1547  0.2079
  244ARG      O 3449   5.793   6.357   3.310 -0.5515  0.5608  0.7975
  245GLY      N 3450   5.793   6.140   3.359 -0.1375 -0.0458 -0.3896
  245GLY     HN 3451   5.789   6.072   3.432 -0.8622 -1.9045 -2.0636
  245GLY     CA 3452   5.804   6.098   3.223  0.4662 -0.7245 -0.1379
  245GLY    HA1 3453   5.840   5.997   3.230  1.0355 -0.5424 -0.3717
  245GLY    HA2 3454   5.873   6.166   3.175 -0.4763  0.7845  0.5697
  245GLY      C 3455   5.675   6.101   3.148  0.1871  0.1111  0.3634
  245GLY      O 3456   5.676   6.153   3.036 -0.2054 -0.1041  0.2621
  246ASP      N 3457   5.560   6.072   3.210  0.2268 -0.2731  0.2560
  246ASP     HN 3458   5.562   6.048   3.307 -2.8161 -1.7619  0.0791
  246ASP     CA 3459   5.430   6.080   3.151  0.2474 -0.6096  0.1588
  246ASP     HA 3460   5.428   6.034   3.054 -0.7239 -1.4666  0.5625
  246ASP     CB 3461   5.332   6.010   3.247 -0.4518  0.1550  0.0212
  246ASP    HB1 3462   5.230   6.022   3.204 -0.1741  3.2791  0.0547
  246ASP    HB2 3463   5.317   6.055   3.347  0.4163 -1.5087  0.9366
  246ASP     CG 3464   5.358   5.860   3.253  0.2607  0.2784  0.0783
  246ASP    OD1 3465   5.395   5.791   3.154 -0.8812  0.1952 -0.3047
  246ASP    OD2 3466   5.316   5.799   3.356  0.1697  0.8751  0.3984
  246ASP      C 3467   5.380   6.218   3.122  0.2235 -0.6335  0.0910
  246ASP      O 3468   5.305   6.242   3.027 -0.0360 -0.5564  0.3143
  247ALA      N 3469   5.425   6.312   3.206 -0.0933 -0.0913 -0.3353
  247ALA     HN 3470   5.485   6.281   3.280 -1.4608  2.2994  1.9670
  247ALA     CA 3471   5.403   6.453   3.206 -0.0295 -0.0797  0.2912
  247ALA     HA 3472   5.449   6.480   3.301  0.2767  0.2316  0.0575
  247ALA     CB 3473   5.475   6.527   3.092 -0.5434  0.0360  0.0396
  247ALA    HB1 3474   5.568   6.468   3.076 -1.8950 -1.8440 -1.3217
  247ALA    HB2 3475   5.497   6.632   3.121  2.2555 -0.4645  0.0403
  247ALA    HB3 3476   5.416   6.534   2.998 -1.9654 -0.7445  0.8366
  247ALA      C 3477   5.259   6.488   3.217 -0.0563 -0.0628 -0.1302
  247ALA      O 3478   5.178   6.416   3.276 -0.2830  0.5575  0.3276
  248VAL      N 3479   5.213   6.604   3.166  0.1139  0.1585  0.2206
  248VAL     HN 3480   5.280   6.665   3.126 -1.3681  0.3446 -2.1414
  248VAL     CA 3481   5.079   6.653   3.167 -0.0586 -0.2862 -0.4505
  248VAL     HA 3482   5.035   6.662   3.265  0.9879  1.5771 -0.0936
  248VAL     CB 3483   5.080   6.794   3.114 -0.4614  0.0303  0.3737
  248VAL     HB 3484   5.112   6.802   3.008 -2.4284  2.1331 -0.1277
  248VAL    CG1 3485   4.943   6.862   3.129 -0.7764 -0.4591 -0.2722
  248VAL   HG11 3486   4.956   6.967   3.095  0.6838 -1.5535 -3.4862
  248VAL   HG12 3487   4.910   6.862   3.235 -3.0133  2.2861 -0.8434
  248VAL   HG13 3488   4.859   6.817   3.072 -0.3520 -0.5931 -0.7984
  248VAL    CG2 3489   5.180   6.883   3.190  0.1441 -0.2068 -0.1354
  248VAL   HG21 3490   5.186   6.988   3.155  4.7574 -0.0682  0.4224
  248VAL   HG22 3491   5.280   6.835   3.196  0.0192 -0.3737  1.0282
  248VAL   HG23 3492   5.150   6.897   3.297  0.6219  2.0874 -0.2525
  248VAL      C 3493   4.989   6.561   3.092  0.0920 -0.4344 -0.4499
  248VAL      O 3494   4.892   6.510   3.149 -0.0415  0.0543 -0.2340
  249VAL      N 3495   5.021   6.536   2.964  0.6929 -0.4117 -0.3081
  249VAL     HN 3496   5.106   6.565   2.922  0.3885 -0.1838 -0.7772
  249VAL     CA 3497   4.950   6.441   2.884  0.1373 -0.1857 -0.0909
  249VAL     HA 3498   4.894   6.369   2.941 -0.1198  0.6534  0.7273
  249VAL     CB 3499   4.869   6.507   2.776 -0.0266 -0.2070  0.0173
  249VAL     HB 3500   4.842   6.431   2.700 -0.9520  0.2693 -0.1413
  249VAL    CG1 3501   4.737   6.558   2.835 -0.1676 -0.0439 -0.4359
  249VAL   HG11 3502   4.697   6.467   2.886 -0.1458 -0.4587 -1.1380
  249VAL   HG12 3503   4.666   6.576   2.751 -0.6983  2.5512  0.4959
  249VAL   HG13 3504   4.766   6.642   2.902  1.1305 -1.4286  0.8073
  249VAL    CG2 3505   4.934   6.628   2.707  0.1061 -0.0291  0.4539
  249VAL   HG21 3506   4.875   6.679   2.628  0.3580  0.0275  0.3003
  249VAL   HG22 3507   5.028   6.591   2.661 -1.2159 -2.8768 -0.1113
  249VAL   HG23 3508   4.966   6.703   2.783  1.9663 -0.2103 -0.1054
  249VAL      C 3509   5.062   6.373   2.813  0.1546 -0.2224 -0.0268
  249VAL      O 3510   5.173   6.426   2.801 -0.0963  0.2477 -0.2661
  250GLY      N 3511   5.038   6.253   2.756 -0.3100  0.0212 -0.3492
  250GLY     HN 3512   4.948   6.213   2.768  0.4410 -1.0914  2.6269
  250GLY     CA 3513   5.134   6.182   2.677  0.0974 -0.2228  0.3506
  250GLY    HA1 3514   5.216   6.243   2.643 -0.9304  1.8287  1.3521
  250GLY    HA2 3515   5.076   6.142   2.595 -1.3742  0.3495  1.0663
  250GLY      C 3516   5.195   6.067   2.750  0.2832 -0.1661  0.2837
  250GLY      O 3517   5.294   6.011   2.704  0.0053  0.1892 -0.7906
  251ALA      N 3518   5.132   6.031   2.863  0.1283  0.7622  0.5077
  251ALA     HN 3519   5.069   6.101   2.897  1.2022  2.8303 -1.5121
  251ALA     CA 3520   5.148   5.911   2.939  0.0703  0.0878 -0.5237
  251ALA     HA 3521   5.239   5.929   2.995  0.9630 -1.9164 -1.2478
  251ALA     CB 3522   5.024   5.913   3.029  0.5486 -0.2691  0.1542
  251ALA    HB1 3523   5.032   5.829   3.102  0.0991 -1.8238 -1.4928
  251ALA    HB2 3524   4.934   5.891   2.967  0.6376  1.6509 -0.6970
  251ALA    HB3 3525   5.020   6.003   3.093  1.4236 -0.4975  0.5444
  251ALA      C 3526   5.172   5.778   2.875  0.5277  0.1982 -0.5859
  251ALA      O 3527   5.120   5.752   2.766  0.0838  0.1540 -0.3646
  252SER      N 3528   5.255   5.689   2.932 -0.3525 -0.2222  0.0556
  252SER     HN 3529   5.304   5.698   3.018  2.3916 -0.5392 -1.3780
  252SER     CA 3530   5.272   5.557   2.880 -0.1822  0.0455 -0.5802
  252SER     HA 3531   5.270   5.551   2.772 -0.3906  0.2593 -0.5909
  252SER     CB 3532   5.408   5.506   2.930 -0.5612 -0.1216  0.3013
  252SER    HB1 3533   5.399   5.488   3.039 -1.8140  1.3500  0.4830
  252SER    HB2 3534   5.485   5.585   2.916 -0.1165 -0.4969  0.5947
  252SER     OG 3535   5.452   5.387   2.866 -0.5627  0.0310  0.0154
  252SER    HG1 3536   5.462   5.409   2.773 -2.4256 -1.0313 -0.4961
  252SER      C 3537   5.168   5.465   2.936  0.1099  0.1221  0.0927
  252SER      O 3538   5.130   5.482   3.052  0.4243  0.3801  0.1608
  253LEU      N 3539   5.134   5.355   2.867  1.0437 -0.3636  0.3787
  253LEU     HN 3540   5.172   5.322   2.781 -0.9000  0.3500 -0.8445
  253LEU     CA 3541   5.029   5.269   2.912  0.7474  0.0173  0.4186
  253LEU     HA 3542   4.958   5.324   2.973  0.7366  0.5407 -0.0534
  253LEU     CB 3543   4.961   5.192   2.797 -0.0223  0.4359  0.5807
  253LEU    HB1 3544   4.885   5.115   2.824  1.1243 -1.4315 -1.1550
  253LEU    HB2 3545   5.046   5.136   2.753 -1.1600 -0.1644 -0.9245
  253LEU     CG 3546   4.898   5.287   2.694  0.2004 -0.4752 -0.4124
  253LEU     HG 3547   4.977   5.343   2.639 -1.9247  2.4496 -0.6987
  253LEU    CD1 3548   4.814   5.209   2.591 -0.5748  0.1852 -0.2905
  253LEU   HD11 3549   4.714   5.176   2.624 -0.3649 -0.0791  0.0847
  253LEU   HD12 3550   4.859   5.112   2.559 -0.4467  0.2767 -0.3881
  253LEU   HD13 3551   4.811   5.280   2.505  2.7360 -2.4036 -2.8525
  253LEU    CD2 3552   4.805   5.387   2.765  0.3873 -0.0871 -0.7115
  253LEU   HD21 3553   4.871   5.452   2.826  0.5347 -0.0786 -0.8774
  253LEU   HD22 3554   4.739   5.321   2.824 -1.0558  2.7210  0.9951
  253LEU   HD23 3555   4.750   5.453   2.695  1.1535  1.0647 -0.2495
  253LEU      C 3556   5.079   5.166   3.006 -0.5863 -0.5871  0.4931
  253LEU      O 3557   5.007   5.093   3.074 -0.8678 -0.6684  0.1141
  254ARG      N 3558   5.213   5.157   3.017 -0.5099  0.0052  0.0740
  254ARG     HN 3559   5.271   5.216   2.961 -0.6807  1.3764  1.2915
  254ARG     CA 3560   5.283   5.059   3.093  0.1302  0.5517  0.1999
  254ARG     HA 3561   5.249   4.961   3.064 -0.7834  0.2832  1.9983
  254ARG     CB 3562   5.430   5.075   3.050  0.0899 -0.1430 -0.2077
  254ARG    HB1 3563   5.469   5.174   3.081 -0.5310 -0.2404  0.9377
  254ARG    HB2 3564   5.434   5.064   2.940  0.0973  2.4592 -0.5229
  254ARG     CG 3565   5.527   4.972   3.109 -0.0155 -0.0702  0.0922
  254ARG    HG1 3566   5.528   4.993   3.218  0.0205 -1.7326  0.4459
  254ARG    HG2 3567   5.630   4.997   3.077 -0.2437  0.8320  0.0547
  254ARG     CD 3568   5.503   4.825   3.074 -0.6693 -0.0049  0.2524
  254ARG    HD1 3569   5.408   4.793   3.123  0.9766 -1.8326  2.4598
  254ARG    HD2 3570   5.578   4.762   3.127  0.6654  0.4096 -1.0781
  254ARG     NE 3571   5.491   4.811   2.926 -0.3149 -0.3392  0.2547
  254ARG     HE 3572   5.556   4.854   2.862 -1.0742  0.4957  0.0207
  254ARG     CZ 3573   5.445   4.695   2.872 -0.0718 -0.2932 -0.0575
  254ARG    NH1 3574   5.348   4.621   2.935 -0.7260  0.6334  0.0376
  254ARG   HH11 3575   5.305   4.660   3.016  0.3403  0.4882  0.7030
  254ARG   HH12 3576   5.288   4.567   2.877  0.1230  0.5436 -0.7785
  254ARG    NH2 3577   5.477   4.664   2.743  0.1230  0.0463 -0.0916
  254ARG   HH21 3578   5.533   4.724   2.686  0.8712 -1.7402 -1.3370
  254ARG   HH22 3579   5.441   4.579   2.703  0.5328 -0.0525 -0.2585
  254ARG      C 3580   5.249   5.056   3.238  0.2795 -0.1298  0.2256
  254ARG      O 3581   5.222   4.953   3.300  0.0741 -0.4424 -0.3798
  255ASP      N 3582   5.243   5.178   3.294  0.0303 -0.1220  0.1825
  255ASP     HN 3583   5.258   5.258   3.237  2.1961 -0.6447 -0.0587
  255ASP     CA 3584   5.234   5.195   3.436 -0.3589 -0.0809  0.1559
  255ASP     HA 3585   5.241   5.103   3.491  0.3391  0.4392  0.9603
  255ASP     CB 3586   5.360   5.275   3.474 -0.0450 -0.4707 -0.0634
  255ASP    HB1 3587   5.341   5.333   3.566  0.7347 -1.2432  0.6081
  255ASP    HB2 3588   5.384   5.353   3.398 -1.4174  0.7865  0.7417
  255ASP     CG 3589   5.486   5.191   3.491  0.0499 -0.3799 -0.3052
  255ASP    OD1 3590   5.479   5.066   3.504 -0.4311 -0.2401  0.9597
  255ASP    OD2 3591   5.600   5.245   3.501  0.1492 -0.5946 -0.2790
  255ASP      C 3592   5.111   5.268   3.478 -0.2884  0.0300  0.1688
  255ASP      O 3593   5.103   5.311   3.593 -0.5160  0.0902  0.1313
  256GLN      N 3594   5.013   5.270   3.386 -0.2946  0.0893  0.1764
  256GLN     HN 3595   5.028   5.233   3.294  1.9778  0.2702  0.4327
  256GLN     CA 3596   4.885   5.332   3.396 -0.1585  0.3414  0.3327
  256GLN     HA 3597   4.907   5.432   3.432  0.8934  0.2667 -0.0818
  256GLN     CB 3598   4.814   5.324   3.260  0.8634 -0.1906 -0.1805
  256GLN    HB1 3599   4.818   5.214   3.242 -1.3556 -0.3224 -0.1477
  256GLN    HB2 3600   4.872   5.390   3.194 -1.6845  0.6233 -1.7547
  256GLN     CG 3601   4.669   5.372   3.255  0.6851 -0.7080 -0.0964
  256GLN    HG1 3602   4.679   5.466   3.314 -3.8516 -0.5155  0.7357
  256GLN    HG2 3603   4.589   5.318   3.310  1.6865 -0.6525  1.4570
  256GLN     CD 3604   4.630   5.419   3.115 -0.1154  0.2888  0.4419
  256GLN    OE1 3605   4.663   5.528   3.070 -0.2523  0.2000  0.1238
  256GLN    NE2 3606   4.583   5.324   3.029  0.2544  0.4453  0.0688
  256GLN   HE21 3607   4.535   5.356   2.947  1.0267  1.6535  0.0554
  256GLN   HE22 3608   4.568   5.232   3.064 -2.2117  1.2818  1.3596
  256GLN      C 3609   4.793   5.273   3.498 -0.3743  0.5472  0.2574
  256GLN      O 3610   4.721   5.340   3.572 -0.5464  0.7771 -0.1153
  257ASN      N 3611   4.801   5.140   3.516 -0.1555  0.5183 -0.0521
  257ASN     HN 3612   4.870   5.083   3.471  0.8316  1.3769  0.3321
  257ASN     CA 3613   4.728   5.068   3.616  0.2327  0.0186 -0.1226
  257ASN     HA 3614   4.646   5.132   3.646  0.7685 -0.6249  2.9329
  257ASN     CB 3615   4.686   4.927   3.572  0.5762 -0.1235  0.0095
  257ASN    HB1 3616   4.619   4.885   3.650  1.1548  0.3124  0.7581
  257ASN    HB2 3617   4.776   4.864   3.553  1.4062  2.0317 -4.3979
  257ASN     CG 3618   4.597   4.935   3.449  0.3486  0.2705  0.1999
  257ASN    OD1 3619   4.531   5.034   3.419  0.0738  0.0483  0.0720
  257ASN    ND2 3620   4.592   4.832   3.361 -0.2723  0.2606  0.2445
  257ASN   HD21 3621   4.535   4.856   3.282 -0.6927  2.0102  1.0275
  257ASN   HD22 3622   4.653   4.754   3.374 -1.0136 -0.2541  0.7337
  257ASN      C 3623   4.800   5.063   3.746 -0.2496  0.4916  0.1685
  257ASN      O 3624   4.742   5.073   3.853 -0.1493 -0.0270  0.2753
  258HSD      N 3625   4.934   5.048   3.741 -0.2479  0.4489  0.3671
  258HSD     HN 3626   4.973   5.003   3.662 -0.5035  0.2489  0.3511
  258HSD     CA 3627   5.031   5.067   3.844  0.0462 -0.0278  0.1781
  258HSD     HA 3628   5.008   4.989   3.916 -0.3061 -0.6101 -0.5590
  258HSD     CB 3629   5.174   5.052   3.791 -0.0861 -0.1808 -0.1347
  258HSD    HB1 3630   5.253   5.059   3.869  0.7799  2.9206 -1.1613
  258HSD    HB2 3631   5.202   5.139   3.729 -1.4526 -0.8406 -1.7469
  258HSD    ND1 3632   5.320   4.904   3.636  0.1993 -0.1028 -0.0921
  258HSD    HD1 3633   5.386   4.970   3.598  0.0280  0.5358  0.6917
  258HSD     CG 3634   5.218   4.923   3.727  0.3256 -0.1362  0.0562
  258HSD    CE1 3635   5.321   4.772   3.602 -0.3411 -0.0417 -0.3593
  258HSD    HE1 3636   5.392   4.732   3.530 -0.6829 -0.4088 -0.4947
  258HSD    NE2 3637   5.221   4.707   3.658 -0.1324 -0.1604 -0.1232
  258HSD    CD2 3638   5.155   4.803   3.732  0.1506 -0.0464 -0.0184
  258HSD    HD2 3639   5.077   4.777   3.802  0.0636 -1.8645 -0.7293
  258HSD      C 3640   5.016   5.191   3.925 -0.3754  0.0207  0.0252
  258HSD      O 3641   5.002   5.173   4.046 -0.0376  0.6331  0.1563
  259LYS      N 3642   5.022   5.312   3.867 -0.2367 -0.1952 -0.4144
  259LYS     HN 3643   5.055   5.319   3.773 -0.0217  2.2573 -0.2169
  259LYS     CA 3644   5.007   5.440   3.929  0.2196 -0.2031 -0.2782
  259LYS     HA 3645   5.095   5.456   3.988  0.3673  1.9140 -0.9744
  259LYS     CB 3646   5.006   5.559   3.831 -0.8685 -0.3144 -0.4200
  259LYS    HB1 3647   4.956   5.652   3.866 -0.7721  0.6581 -2.6685
  259LYS    HB2 3648   4.950   5.518   3.744  1.7650 -2.3643 -1.2805
  259LYS     CG 3649   5.146   5.608   3.790 -0.8430 -0.7225 -0.8249
  259LYS    HG1 3650   5.215   5.530   3.752  0.9498  0.5329 -0.2888
  259LYS    HG2 3651   5.208   5.638   3.877 -0.6846 -2.8935 -0.1218
  259LYS     CD 3652   5.141   5.716   3.682  0.1343  0.7024  0.5204
  259LYS    HD1 3653   5.241   5.753   3.652  0.0293 -0.4129 -1.3349
  259LYS    HD2 3654   5.094   5.802   3.735  0.9315  0.7565  1.1660
  259LYS     CE 3655   5.069   5.674   3.554 -0.0969  0.4276  0.7385
  259LYS    HE1 3656   4.966   5.649   3.585 -0.5264  0.4057 -0.6433
  259LYS    HE2 3657   5.115   5.587   3.502 -1.8402  1.1677 -2.2997
  259LYS     NZ 3658   5.067   5.779   3.450 -0.6471 -0.3297 -0.0315
  259LYS    HZ1 3659   5.003   5.742   3.377  1.1101 -0.9913 -1.3069
  259LYS    HZ2 3660   5.163   5.780   3.410  0.0757 -0.3940  1.6332
  259LYS    HZ3 3661   5.052   5.873   3.492  0.8508 -0.9373  2.0258
  259LYS      C 3662   4.890   5.460   4.019  0.1487  0.0737 -0.4310
  259LYS      O 3663   4.906   5.494   4.136 -0.2484 -0.1159 -0.3192
  260GLN      N 3664   4.768   5.429   3.970 -0.2476  0.1736  0.4757
  260GLN     HN 3665   4.768   5.394   3.877 -0.7783 -1.4525  1.0521
  260GLN     CA 3666   4.658   5.427   4.061 -0.2704 -0.0630  0.4438
  260GLN     HA 3667   4.657   5.520   4.116  0.4933  0.1514  0.1129
  260GLN     CB 3668   4.531   5.444   3.976  0.0118  0.2103  0.0763
  260GLN    HB1 3669   4.443   5.441   4.043  0.2740 -2.2210  0.4230
  260GLN    HB2 3670   4.522   5.356   3.909  2.7396  1.3475 -2.0013
  260GLN     CG 3671   4.513   5.576   3.901  0.0312  0.0510 -0.2085
  260GLN    HG1 3672   4.612   5.612   3.865 -0.5069  0.5073 -1.2916
  260GLN    HG2 3673   4.465   5.650   3.968 -0.7860 -0.6067 -0.0531
  260GLN     CD 3674   4.415   5.567   3.785 -0.3339 -0.3461  0.1275
  260GLN    OE1 3675   4.311   5.633   3.781 -0.1509 -0.0252  0.5501
  260GLN    NE2 3676   4.455   5.484   3.685 -0.0368  0.2165 -0.2276
  260GLN   HE21 3677   4.392   5.481   3.608 -0.3255 -0.1813  0.0212
  260GLN   HE22 3678   4.547   5.445   3.680  0.2297  0.9364 -0.9919
  260GLN      C 3679   4.651   5.319   4.164 -0.6167 -0.1872  0.2907
  260GLN      O 3680   4.600   5.341   4.274  0.4071 -0.1546  0.7701
  261THR      N 3681   4.700   5.197   4.135 -0.5590 -0.1960  0.4221
  261THR     HN 3682   4.746   5.185   4.047  0.1851  0.5521  0.6978
  261THR     CA 3683   4.701   5.089   4.228 -0.3139 -0.3327  0.2627
  261THR     HA 3684   4.615   5.092   4.294  0.9436 -1.7810  2.0495
  261THR     CB 3685   4.700   4.950   4.171  0.1389 -0.2961  0.1642
  261THR     HB 3686   4.714   4.877   4.253 -1.3750 -2.2319 -1.2087
  261THR    OG1 3687   4.796   4.943   4.066 -0.1818 -0.0577 -0.1498
  261THR    HG1 3688   4.760   4.993   3.992 -2.0140  0.5046  1.0424
  261THR    CG2 3689   4.565   4.924   4.102 -0.2056  0.2723  0.6101
  261THR   HG21 3690   4.558   4.816   4.077  2.4206  0.3305 -0.7177
  261THR   HG22 3691   4.559   4.966   3.999  1.7610 -0.9261 -0.0390
  261THR   HG23 3692   4.482   4.964   4.164  0.5552  1.3488  0.9647
  261THR      C 3693   4.809   5.102   4.329 -0.2283  0.3666  0.0868
  261THR      O 3694   4.796   5.053   4.441 -0.2711 -0.2233 -0.1744
  262VAL      N 3695   4.923   5.171   4.306  0.0269 -0.0278  0.1544
  262VAL     HN 3696   4.962   5.191   4.216  0.8463 -1.1272  0.2392
  262VAL     CA 3697   5.008   5.208   4.414  0.1605  0.1987 -0.0267
  262VAL     HA 3698   5.015   5.121   4.479 -0.4772 -0.5758 -0.9654
  262VAL     CB 3699   5.148   5.219   4.361  0.0764 -0.0507 -0.3011
  262VAL     HB 3700   5.148   5.281   4.269  1.1021 -1.3760 -1.2314
  262VAL    CG1 3701   5.239   5.286   4.464  0.3955  0.2974 -0.8086
  262VAL   HG11 3702   5.242   5.249   4.569  0.4326 -0.8925 -1.2146
  262VAL   HG12 3703   5.211   5.394   4.454  0.1904  0.1044 -2.6594
  262VAL   HG13 3704   5.345   5.284   4.431  0.2796 -4.9671 -1.6490
  262VAL    CG2 3705   5.197   5.083   4.310  0.6102  0.0610 -0.0846
  262VAL   HG21 3706   5.124   5.042   4.236 -2.1404  2.5216  1.0959
  262VAL   HG22 3707   5.195   5.019   4.401 -1.0129 -1.3136 -1.0297
  262VAL   HG23 3708   5.302   5.104   4.280  0.8032 -0.6582  0.0530
  262VAL      C 3709   4.955   5.325   4.490 -0.1965  0.0162  0.0091
  262VAL      O 3710   4.987   5.339   4.609  0.2054  0.3865 -0.1387
  263LYS      N 3711   4.869   5.414   4.439 -0.0235  0.1766 -0.0041
  263LYS     HN 3712   4.846   5.424   4.342 -0.2631  0.3879  0.0751
  263LYS     CA 3713   4.808   5.512   4.523 -0.2116  0.2337 -0.2038
  263LYS     HA 3714   4.878   5.558   4.592  1.4177 -1.1484 -0.8479
  263LYS     CB 3715   4.753   5.621   4.430  0.0183  0.4949 -0.0351
  263LYS    HB1 3716   4.686   5.571   4.357 -0.7554 -0.9502  1.5908
  263LYS    HB2 3717   4.835   5.660   4.365  1.5507  0.4353  1.7782
  263LYS     CG 3718   4.676   5.736   4.494  0.3181  0.6996 -0.0382
  263LYS    HG1 3719   4.745   5.772   4.573  1.7838 -0.8056 -0.5826
  263LYS    HG2 3720   4.581   5.702   4.541 -0.8377 -1.2434 -3.4035
  263LYS     CD 3721   4.635   5.843   4.392 -0.1902  0.1773 -0.3880
  263LYS    HD1 3722   4.580   5.799   4.306  0.4987 -0.5932 -0.4565
  263LYS    HD2 3723   4.737   5.869   4.356  1.2557 -0.3747  2.9522
  263LYS     CE 3724   4.567   5.961   4.460 -0.3017  0.0178 -0.2230
  263LYS    HE1 3725   4.636   6.009   4.533  0.0661  0.4567 -0.8449
  263LYS    HE2 3726   4.476   5.928   4.514 -0.0309  0.6674  0.6638
  263LYS     NZ 3727   4.537   6.056   4.350 -0.4776  0.0646 -0.1352
  263LYS    HZ1 3728   4.478   6.016   4.275 -0.6483 -0.8592  0.4741
  263LYS    HZ2 3729   4.629   6.080   4.308 -1.7199 -0.1341 -3.2421
  263LYS    HZ3 3730   4.483   6.140   4.381 -1.0147 -0.3709  0.1298
  263LYS      C 3731   4.698   5.459   4.608 -0.0029 -0.1198 -0.1531
  263LYS      O 3732   4.673   5.513   4.716 -0.1962 -0.0520 -0.2312
  264MET      N 3733   4.631   5.347   4.573  0.4340 -0.3921 -0.1284
  264MET     HN 3734   4.637   5.316   4.478 -0.0847 -0.4224 -0.1543
  264MET     CA 3735   4.559   5.263   4.662  0.0667  0.0291 -0.0252
  264MET     HA 3736   4.479   5.319   4.708 -1.0051 -0.9774 -0.6080
  264MET     CB 3737   4.481   5.161   4.577  0.3914 -0.3218  0.0932
  264MET    HB1 3738   4.552   5.120   4.503 -1.8363 -4.4501 -0.0640
  264MET    HB2 3739   4.405   5.219   4.520  1.5664 -1.1335 -2.4231
  264MET     CG 3740   4.409   5.043   4.643 -0.4312  0.0400 -0.1423
  264MET    HG1 3741   4.331   5.015   4.569 -2.0831  2.0029  0.7534
  264MET    HG2 3742   4.364   5.087   4.735 -0.0180  0.4087 -0.1153
  264MET     SD 3743   4.505   4.895   4.685  0.1322  0.4283 -0.0571
  264MET     CE 3744   4.502   4.851   4.509  0.6558 -0.4344  0.1400
  264MET    HE1 3745   4.403   4.836   4.460  1.6797  1.7161 -2.9437
  264MET    HE2 3746   4.560   4.760   4.482 -1.2819 -1.4651 -0.7185
  264MET    HE3 3747   4.565   4.925   4.454 -0.3094  0.8393  0.6802
  264MET      C 3748   4.637   5.197   4.770 -0.2323 -0.0153  0.1657
  264MET      O 3749   4.610   5.204   4.890  0.1340  0.5080  0.2178
  265LEU      N 3750   4.752   5.134   4.740 -0.1888  0.0938  0.1071
  265LEU     HN 3751   4.785   5.122   4.647  2.0773 -1.8796  1.0467
  265LEU     CA 3752   4.825   5.053   4.833  0.1953  0.2184 -0.0840
  265LEU     HA 3753   4.751   5.001   4.892  0.2686  2.1637  1.8420
  265LEU     CB 3754   4.926   4.959   4.765  0.1909  0.6035 -0.6235
  265LEU    HB1 3755   4.985   4.912   4.846 -0.1950 -1.3593 -1.4326
  265LEU    HB2 3756   4.998   5.021   4.708  0.5968 -1.8419 -2.9747
  265LEU     CG 3757   4.866   4.854   4.670 -0.3643  0.3070  0.0529
  265LEU     HG 3758   4.787   4.892   4.601  1.5531 -0.2358 -2.6022
  265LEU    CD1 3759   4.978   4.803   4.578 -0.2045 -0.0479  0.4411
  265LEU   HD11 3760   5.028   4.877   4.512 -0.2834 -0.3516  0.0346
  265LEU   HD12 3761   4.936   4.736   4.500  2.6521 -0.1784 -1.1108
  265LEU   HD13 3762   5.049   4.739   4.635  1.1446  0.4500 -0.6110
  265LEU    CD2 3763   4.809   4.739   4.756 -0.3118  0.2563  0.0200
  265LEU   HD21 3764   4.888   4.690   4.816 -1.2473 -0.4997  0.6571
  265LEU   HD22 3765   4.765   4.663   4.688 -1.1854  0.6071  0.1666
  265LEU   HD23 3766   4.732   4.778   4.826  0.6946 -2.5576  2.8799
  265LEU      C 3767   4.901   5.135   4.931  0.1522 -0.3258  0.4071
  265LEU      O 3768   4.916   5.106   5.050 -0.0941  0.1932  0.5661
  266ALA      N 3769   4.941   5.254   4.885 -0.2646 -0.3835 -0.1137
  266ALA     HN 3770   4.936   5.285   4.790  0.5742 -0.3832 -0.1729
  266ALA     CA 3771   4.982   5.358   4.975 -0.3806 -0.3660 -0.0813
  266ALA     HA 3772   5.075   5.332   5.024 -0.2514 -0.2271 -0.2522
  266ALA     CB 3773   5.032   5.474   4.888 -0.1265 -0.4057  0.0114
  266ALA    HB1 3774   5.095   5.440   4.803  1.1458 -0.2371  0.8632
  266ALA    HB2 3775   5.084   5.555   4.943  1.9419 -1.6222 -0.0292
  266ALA    HB3 3776   4.944   5.528   4.846 -0.3897 -1.9522 -1.5272
  266ALA      C 3777   4.897   5.408   5.086  0.3296  0.5008  0.0838
  266ALA      O 3778   4.944   5.412   5.200 -0.3802  0.2911  0.3915
  267VAL      N 3779   4.766   5.433   5.063  0.1536 -0.0853  0.4398
  267VAL     HN 3780   4.724   5.439   4.973  0.3334  0.0108  0.3610
  267VAL     CA 3781   4.676   5.463   5.170 -0.5543 -0.1182 -0.1417
  267VAL     HA 3782   4.719   5.544   5.227 -1.0390 -0.0911  0.1891
  267VAL     CB 3783   4.547   5.512   5.113 -0.5398 -0.1392 -0.1910
  267VAL     HB 3784   4.490   5.434   5.057  1.8770 -0.5589 -2.2251
  267VAL    CG1 3785   4.455   5.573   5.220 -0.1314 -0.7158  0.4937
  267VAL   HG11 3786   4.508   5.651   5.279 -2.4302  0.8608  0.6264
  267VAL   HG12 3787   4.430   5.499   5.299 -0.7037 -0.0011  0.9971
  267VAL   HG13 3788   4.360   5.605   5.172  0.7754 -0.6697 -1.3273
  267VAL    CG2 3789   4.582   5.621   5.010  0.0372 -0.2149 -0.0761
  267VAL   HG21 3790   4.640   5.708   5.047 -0.3806  0.1481 -0.2662
  267VAL   HG22 3791   4.489   5.666   4.970  0.1762 -1.4153 -1.9174
  267VAL   HG23 3792   4.636   5.580   4.921  3.0136 -1.2714  2.0642
  267VAL      C 3793   4.666   5.352   5.269 -1.0663 -0.0056 -0.0662
  267VAL      O 3794   4.667   5.382   5.388 -0.1780  0.2874 -0.1361
  268VAL      N 3795   4.650   5.228   5.221 -0.2892 -0.0396 -0.2545
  268VAL     HN 3796   4.653   5.211   5.122 -0.4869 -1.1315 -0.0809
  268VAL     CA 3797   4.639   5.114   5.307 -0.1492  0.0963 -0.0569
  268VAL     HA 3798   4.549   5.126   5.366  0.5036 -0.5612  1.0883
  268VAL     CB 3799   4.630   4.988   5.226  0.5386  0.4677 -0.7206
  268VAL     HB 3800   4.707   4.984   5.145  1.2029  2.5710 -0.2510
  268VAL    CG1 3801   4.653   4.863   5.312 -0.0173  0.4252 -0.6272
  268VAL   HG11 3802   4.616   4.770   5.263 -0.1766  0.0035  0.2829
  268VAL   HG12 3803   4.600   4.880   5.408  2.2200 -0.6518  0.8998
  268VAL   HG13 3804   4.764   4.861   5.321 -0.0812  1.4928  0.7383
  268VAL    CG2 3805   4.486   4.980   5.173  0.1213  0.7485  0.3521
  268VAL   HG21 3806   4.419   4.948   5.255 -1.5828 -2.5339 -2.0730
  268VAL   HG22 3807   4.469   4.910   5.088 -1.7864  0.0883  1.2288
  268VAL   HG23 3808   4.456   5.074   5.123 -1.5022 -1.2222 -2.7282
  268VAL      C 3809   4.747   5.101   5.408 -0.1331 -0.5496 -0.1537
  268VAL      O 3810   4.719   5.084   5.526 -0.0983 -0.0216 -0.0653
  269VAL      N 3811   4.869   5.099   5.350  0.0011  0.2529  0.0911
  269VAL     HN 3812   4.871   5.092   5.250 -1.2826 -0.0074  0.0687
  269VAL     CA 3813   4.985   5.078   5.430  0.2109  0.2095 -0.2233
  269VAL     HA 3814   4.979   4.982   5.479  1.2643 -0.4984 -1.4082
  269VAL     CB 3815   5.109   5.056   5.348  0.4970 -0.0658  0.2793
  269VAL     HB 3816   5.111   5.133   5.267 -0.6530  0.3143  0.5897
  269VAL    CG1 3817   5.237   5.044   5.432  0.6364  0.0255  0.0793
  269VAL   HG11 3818   5.307   5.013   5.351 -0.8919  1.4722 -1.8868
  269VAL   HG12 3819   5.223   4.967   5.511 -0.7018 -0.5220 -0.6660
  269VAL   HG13 3820   5.256   5.143   5.478 -0.2058 -0.0465  0.5960
  269VAL    CG2 3821   5.077   4.923   5.279  0.2891  0.0191  0.2131
  269VAL   HG21 3822   5.055   4.847   5.356  2.3172 -0.5576  0.2818
  269VAL   HG22 3823   5.156   4.873   5.218 -0.3386 -2.1381  1.0775
  269VAL   HG23 3824   4.995   4.924   5.204  1.0696 -3.6517 -0.9116
  269VAL      C 3825   5.009   5.183   5.533  0.7550 -0.0941 -0.0358
  269VAL      O 3826   5.048   5.161   5.647  0.0490 -0.6805  0.0989
  270PHE      N 3827   4.976   5.305   5.488  0.0191 -0.1843  0.2556
  270PHE     HN 3828   4.940   5.321   5.396 -0.9201  1.9406  0.9215
  270PHE     CA 3829   4.983   5.419   5.574 -0.3223  0.3273 -0.3814
  270PHE     HA 3830   5.078   5.417   5.625 -0.1464 -0.0823 -0.7177
  270PHE     CB 3831   5.002   5.552   5.500 -0.2696  0.3244 -0.3724
  270PHE    HB1 3832   4.934   5.538   5.413  0.1386 -1.6157 -0.4246
  270PHE    HB2 3833   5.107   5.564   5.464 -0.7790  0.2584 -1.9534
  270PHE     CG 3834   4.958   5.673   5.575 -0.2098 -0.1580  0.4555
  270PHE    CD1 3835   5.036   5.730   5.673 -0.0824  0.2379  0.1295
  270PHE    HD1 3836   5.127   5.687   5.711 -0.6808  0.1291  1.4861
  270PHE    CE1 3837   4.995   5.839   5.746  0.1915  0.2567  0.2554
  270PHE    HE1 3838   5.066   5.871   5.821  0.9687 -0.9784  0.0811
  270PHE     CZ 3839   4.872   5.894   5.720  0.0576 -0.1112  0.1119
  270PHE     HZ 3840   4.831   5.969   5.786 -1.8025 -0.6820 -0.3209
  270PHE    CD2 3841   4.833   5.727   5.551  0.1218  0.2245 -0.4787
  270PHE    HD2 3842   4.765   5.681   5.481 -0.8973  2.0379 -0.7273
  270PHE    CE2 3843   4.792   5.836   5.624  0.2433  0.0446 -0.1394
  270PHE    HE2 3844   4.688   5.866   5.622 -0.2940 -1.0558  3.2102
  270PHE      C 3845   4.882   5.418   5.685 -0.1497  0.0901 -0.2240
  270PHE      O 3846   4.917   5.434   5.802 -0.3048  0.3929 -0.2185
  271ALA      N 3847   4.752   5.399   5.658 -0.1262 -0.1884 -0.1346
  271ALA     HN 3848   4.736   5.387   5.560  2.3684  1.7821 -0.8943
  271ALA     CA 3849   4.650   5.394   5.758  0.1909  0.0638  0.2019
  271ALA     HA 3850   4.651   5.487   5.813  1.2494  1.3395 -1.8605
  271ALA     CB 3851   4.513   5.380   5.690  0.2958 -0.5018  0.1010
  271ALA    HB1 3852   4.510   5.275   5.654  4.6039 -1.7239  2.6348
  271ALA    HB2 3853   4.506   5.446   5.601  1.3342  1.2332  1.2319
  271ALA    HB3 3854   4.432   5.406   5.762  0.8379 -0.5449  0.7410
  271ALA      C 3855   4.657   5.285   5.859  0.0908  0.1399  0.2913
  271ALA      O 3856   4.617   5.290   5.975 -0.6064 -0.2517  0.0738
  272PHE      N 3857   4.711   5.173   5.809 -0.1548  0.1020  0.1096
  272PHE     HN 3858   4.733   5.165   5.712 -1.7657  2.1145 -0.4712
  272PHE     CA 3859   4.754   5.061   5.888 -0.0346 -0.1629 -0.3266
  272PHE     HA 3860   4.668   5.026   5.943 -1.7252  1.6980 -1.6167
  272PHE     CB 3861   4.789   4.949   5.788  0.2638 -0.4759  0.1254
  272PHE    HB1 3862   4.846   5.006   5.711 -0.0015  1.5729  1.3479
  272PHE    HB2 3863   4.695   4.903   5.750  0.6867 -0.5191 -0.8970
  272PHE     CG 3864   4.871   4.841   5.847  0.5440 -0.4886 -0.2805
  272PHE    CD1 3865   4.820   4.748   5.935  0.0278  0.0381 -0.0139
  272PHE    HD1 3866   4.717   4.740   5.967  0.7562  0.3797  2.6808
  272PHE    CE1 3867   4.898   4.654   5.999 -0.0766 -0.1734 -0.1976
  272PHE    HE1 3868   4.855   4.583   6.068 -1.2365 -0.6947 -1.4054
  272PHE     CZ 3869   5.031   4.646   5.966 -0.0222  0.3168 -0.0983
  272PHE     HZ 3870   5.099   4.585   6.023 -0.5068  0.1117  0.2631
  272PHE    CD2 3871   5.002   4.824   5.809  0.5378  0.1054 -0.5681
  272PHE    HD2 3872   5.055   4.890   5.741  1.2055 -0.5059 -0.6529
  272PHE    CE2 3873   5.082   4.730   5.869  0.4094  0.5634  0.3359
  272PHE    HE2 3874   5.181   4.724   5.827 -0.6592  0.8117 -2.4472
  272PHE      C 3875   4.861   5.093   5.986 -0.2798  0.2214 -0.1812
  272PHE      O 3876   4.855   5.057   6.103 -0.5934  0.1385 -0.2229
  273ILE      N 3877   4.968   5.164   5.946 -0.0610 -0.0878 -0.1459
  273ILE     HN 3878   4.977   5.190   5.850 -0.4333  1.8763  0.3002
  273ILE     CA 3879   5.066   5.216   6.036 -0.7089  1.2027 -0.1601
  273ILE     HA 3880   5.095   5.136   6.102 -2.4823  2.0061  1.6771
  273ILE     CB 3881   5.192   5.266   5.970 -0.3814  0.5282 -0.0543
  273ILE     HB 3882   5.165   5.316   5.875  1.4871 -0.5779 -1.2267
  273ILE    CG2 3883   5.273   5.367   6.053  0.1488 -0.2332  0.3715
  273ILE   HG21 3884   5.370   5.381   6.002 -0.3451 -0.1948 -0.5707
  273ILE   HG22 3885   5.312   5.322   6.147 -0.0485 -0.9983  0.0949
  273ILE   HG23 3886   5.213   5.457   6.079  1.0048  0.0979  1.2512
  273ILE    CG1 3887   5.275   5.141   5.938 -0.5573  0.4718 -0.2857
  273ILE   HG11 3888   5.217   5.046   5.939  1.0421 -0.6526 -2.7968
  273ILE   HG12 3889   5.342   5.134   6.026 -2.8394 -0.0258  1.5111
  273ILE     CD 3890   5.342   5.155   5.801 -0.1736 -0.7335 -0.2353
  273ILE    HD1 3891   5.263   5.149   5.722 -0.3998 -0.3209 -0.0447
  273ILE    HD2 3892   5.412   5.070   5.783  1.9168  0.8287  0.2373
  273ILE    HD3 3893   5.405   5.246   5.794  3.3798 -3.0882 -1.2068
  273ILE      C 3894   5.006   5.307   6.137 -0.3562  0.6340  0.5647
  273ILE      O 3895   5.020   5.287   6.258 -0.0634 -0.5654  0.3503
  274LEU      N 3896   4.926   5.406   6.095 -0.2093  0.4528 -0.1582
  274LEU     HN 3897   4.906   5.408   5.998  0.8583 -2.1664 -0.5012
  274LEU     CA 3898   4.854   5.496   6.180 -0.9210 -0.1241 -0.1342
  274LEU     HA 3899   4.927   5.565   6.221 -1.2579  1.0533 -1.4592
  274LEU     CB 3900   4.770   5.596   6.099 -0.3030  0.1084 -0.4960
  274LEU    HB1 3901   4.711   5.526   6.035  0.0623 -1.7101  1.0620
  274LEU    HB2 3902   4.845   5.651   6.038  1.6341 -2.4334 -0.5864
  274LEU     CG 3903   4.675   5.694   6.170  0.3529  0.4048 -0.0238
  274LEU     HG 3904   4.603   5.628   6.224  1.2527  1.5396  2.7659
  274LEU    CD1 3905   4.752   5.790   6.263  0.3419  0.7329 -0.3545
  274LEU   HD11 3906   4.784   5.736   6.354 -0.7556  1.5108  0.5263
  274LEU   HD12 3907   4.690   5.873   6.303 -0.7758 -0.4197  0.4004
  274LEU   HD13 3908   4.840   5.830   6.209  0.8784 -0.8727 -0.7326
  274LEU    CD2 3909   4.605   5.782   6.066  0.2312 -0.5354 -0.7511
  274LEU   HD21 3910   4.537   5.852   6.118  0.4313  1.2124 -2.6979
  274LEU   HD22 3911   4.557   5.711   5.995  2.9655  0.4949 -3.8947
  274LEU   HD23 3912   4.681   5.849   6.020  0.2487  1.2691  1.7121
  274LEU      C 3913   4.781   5.435   6.295 -0.4255 -0.1792  0.1546
  274LEU      O 3914   4.797   5.471   6.411  0.8924  0.2285 -0.1311
  275CYS      N 3915   4.686   5.343   6.271 -0.7701  0.3197 -0.4033
  275CYS     HN 3916   4.669   5.305   6.181 -1.8129 -2.0118  0.7013
  275CYS     CA 3917   4.608   5.281   6.374 -0.1209 -0.0865 -0.1530
  275CYS     HA 3918   4.569   5.361   6.436  1.4081 -0.0414  0.8121
  275CYS     CB 3919   4.495   5.203   6.305 -0.1864 -0.0021 -0.1407
  275CYS    HB1 3920   4.423   5.151   6.372 -1.3220 -0.1856 -1.4531
  275CYS    HB2 3921   4.542   5.123   6.242 -0.9697 -1.0776  0.6048
  275CYS     SG 3922   4.393   5.308   6.197 -0.3529  0.2697  0.2830
  275CYS    HG1 3923   4.487   5.353   6.116  0.2714  0.6787  1.2137
  275CYS      C 3924   4.672   5.181   6.464 -0.1625 -0.4192 -0.4928
  275CYS      O 3925   4.657   5.186   6.586  0.1345 -0.1519 -0.4668
  276TRP      N 3926   4.750   5.085   6.412  0.2075 -0.1092 -0.5082
  276TRP     HN 3927   4.769   5.073   6.315  2.4843  1.5304 -0.3395
  276TRP     CA 3928   4.804   4.985   6.499 -0.4061 -0.0518 -0.0556
  276TRP     HA 3929   4.727   4.956   6.570  0.4394 -2.5577 -0.0394
  276TRP     CB 3930   4.813   4.855   6.416  0.0265 -0.3007  0.3789
  276TRP    HB1 3931   4.883   4.786   6.468  0.8052 -1.4974 -2.1186
  276TRP    HB2 3932   4.860   4.878   6.318  0.3444  0.2455  0.6509
  276TRP     CG 3933   4.686   4.782   6.393 -0.1986  0.3272 -0.4092
  276TRP    CD1 3934   4.558   4.821   6.420 -0.1064  0.0964  0.3840
  276TRP    HD1 3935   4.537   4.920   6.459 -0.4151  0.4437 -0.6434
  276TRP    NE1 3936   4.473   4.717   6.396 -0.0341  0.2342 -0.4995
  276TRP    HE1 3937   4.379   4.720   6.424 -0.0429 -0.6601 -0.4114
  276TRP    CE2 3938   4.543   4.605   6.359 -0.0126 -0.2203  0.8392
  276TRP    CD2 3939   4.676   4.643   6.359 -0.1722  0.3914 -0.6726
  276TRP    CE3 3940   4.763   4.542   6.332 -0.1807  0.0760  0.4388
  276TRP    HE3 3941   4.868   4.564   6.325 -0.3216  0.4440 -0.8567
  276TRP    CZ3 3942   4.727   4.415   6.294  0.0715  0.1085  0.0940
  276TRP    HZ3 3943   4.794   4.331   6.279 -0.7462 -0.3648 -1.0773
  276TRP    CZ2 3944   4.497   4.484   6.317 -0.1060  0.1911 -0.2717
  276TRP    HZ2 3945   4.391   4.464   6.308 -0.3179  1.5266 -1.0634
  276TRP    CH2 3946   4.592   4.388   6.295  0.0468  0.2360  0.1870
  276TRP    HH2 3947   4.553   4.292   6.265  3.5533 -1.0673 -0.7026
  276TRP      C 3948   4.925   5.023   6.577 -0.1809 -0.2585 -0.3021
  276TRP      O 3949   4.953   4.970   6.685 -0.0895  0.4278  0.0151
  277LEU      N 3950   4.994   5.132   6.539  0.2064 -0.5585 -0.4625
  277LEU     HN 3951   4.974   5.183   6.455 -0.0942  0.5330  0.2487
  277LEU     CA 3952   5.107   5.190   6.604 -0.0052 -0.1085 -0.4983
  277LEU     HA 3953   5.175   5.107   6.595  0.4097  0.1933 -0.1670
  277LEU     CB 3954   5.163   5.306   6.520 -0.0340  0.1164 -0.2130
  277LEU    HB1 3955   5.087   5.379   6.486  0.3354  0.7203  0.2553
  277LEU    HB2 3956   5.200   5.264   6.424  0.9677 -0.8248  0.5508
  277LEU     CG 3957   5.285   5.387   6.565 -0.1111 -0.1472  0.4743
  277LEU     HG 3958   5.256   5.456   6.648  1.0186  1.1200 -0.1389
  277LEU    CD1 3959   5.396   5.295   6.620  0.4644  0.0121 -0.4058
  277LEU   HD11 3960   5.365   5.238   6.710 -0.6595  3.2257  1.3814
  277LEU   HD12 3961   5.470   5.368   6.658 -1.5917  1.5438  0.9018
  277LEU   HD13 3962   5.446   5.230   6.545 -1.7952 -1.6199 -0.6336
  277LEU    CD2 3963   5.339   5.484   6.459 -0.1833 -0.7078 -0.0795
  277LEU   HD21 3964   5.375   5.437   6.365  1.9562  0.9121 -0.1574
  277LEU   HD22 3965   5.428   5.548   6.481 -0.5349 -0.4387  0.5646
  277LEU   HD23 3966   5.257   5.554   6.433 -0.1390 -1.0384 -1.1301
  277LEU      C 3967   5.081   5.224   6.747  0.4478 -0.5052 -0.3212
  277LEU      O 3968   5.159   5.174   6.828  0.0512  0.0321  0.4057
  278PRO      N 3969   4.981   5.291   6.797  0.7458 -0.2002 -0.1312
  278PRO     CD 3970   4.892   5.373   6.718  0.1936 -0.5611  0.1080
  278PRO    HD1 3971   4.846   5.315   6.635  1.9568  1.3460 -2.3719
  278PRO    HD2 3972   4.953   5.453   6.670  0.6384 -0.4838  0.8003
  278PRO     CA 3973   4.961   5.319   6.936  0.1199 -0.2128 -0.2139
  278PRO     HA 3974   5.055   5.339   6.986 -0.2577  0.4895  0.2197
  278PRO     CB 3975   4.874   5.444   6.941 -0.3122 -0.5237  0.0763
  278PRO    HB1 3976   4.945   5.529   6.935 -0.7706  0.0299  1.8580
  278PRO    HB2 3977   4.831   5.463   7.042  0.1025  0.6871  0.0422
  278PRO     CG 3978   4.787   5.427   6.816  0.0208 -0.3710 -0.1780
  278PRO    HG1 3979   4.705   5.352   6.824 -0.2914 -0.1443 -1.1089
  278PRO    HG2 3980   4.745   5.519   6.770  1.7530  0.6933  0.2602
  278PRO      C 3981   4.894   5.206   7.007 -0.1309  0.1235  0.0878
  278PRO      O 3982   4.909   5.189   7.128  0.3048  0.3431  0.0669
  279PHE      N 3983   4.820   5.117   6.938  0.2323 -0.1175  0.0060
  279PHE     HN 3984   4.802   5.138   6.842  0.1855 -0.8551 -0.1509
  279PHE     CA 3985   4.789   4.988   6.991  0.5003 -0.3980 -0.5117
  279PHE     HA 3986   4.741   5.007   7.086 -0.2265 -1.8790 -0.5697
  279PHE     CB 3987   4.687   4.922   6.898 -0.5665  0.1289  0.2637
  279PHE    HB1 3988   4.728   4.920   6.795 -0.2570 -1.6084  0.3839
  279PHE    HB2 3989   4.597   4.987   6.894 -0.5250  0.4611  2.9129
  279PHE     CG 3990   4.665   4.782   6.944 -0.0437 -0.0303  0.0392
  279PHE    CD1 3991   4.612   4.752   7.068 -0.5636 -0.0201 -0.1789
  279PHE    HD1 3992   4.579   4.824   7.140 -1.5019 -0.8733  0.2737
  279PHE    CE1 3993   4.588   4.621   7.102 -0.0930 -0.1437 -0.3200
  279PHE    HE1 3994   4.538   4.594   7.194 -2.6935  0.2467 -1.5562
  279PHE     CZ 3995   4.625   4.519   7.017  0.2105 -0.1376 -0.1990
  279PHE     HZ 3996   4.603   4.417   7.045  2.4297 -0.7071 -0.3918
  279PHE    CD2 3997   4.693   4.680   6.857 -0.0667  0.2316 -0.2765
  279PHE    HD2 3998   4.737   4.710   6.763  1.0721 -1.5368 -0.3589
  279PHE    CE2 3999   4.680   4.548   6.895  0.0742  0.2478 -0.1686
  279PHE    HE2 4000   4.713   4.470   6.828  1.4720  1.6572 -1.1903
  279PHE      C 4001   4.910   4.908   7.027  0.2919 -0.6899 -0.4650
  279PHE      O 4002   4.918   4.864   7.142 -0.2366  0.3319 -0.0225
  280HSD      N 4003   5.016   4.898   6.945  0.4671  0.5186 -0.4011
  280HSD     HN 4004   5.021   4.920   6.848  1.2596 -4.3810 -1.7440
  280HSD     CA 4005   5.119   4.804   6.975 -0.0359  0.0632 -0.0864
  280HSD     HA 4006   5.070   4.722   7.025 -1.6269  1.3959  0.6566
  280HSD     CB 4007   5.197   4.752   6.853 -0.1903 -0.2201 -0.0652
  280HSD    HB1 4008   5.281   4.692   6.892 -1.1085 -1.0299  0.7141
  280HSD    HB2 4009   5.232   4.844   6.800 -0.5235  0.3551  0.6978
  280HSD    ND1 4010   5.017   4.694   6.681 -0.0390 -0.7112 -0.3093
  280HSD    HD1 4011   4.979   4.786   6.679  3.3279  1.0129  2.5113
  280HSD     CG 4012   5.116   4.656   6.771 -0.2508 -0.3077  0.0968
  280HSD    CE1 4013   4.990   4.586   6.603 -0.0401 -0.3431 -0.8205
  280HSD    HE1 4014   4.912   4.581   6.527  0.2061 -3.3677 -0.9684
  280HSD    NE2 4015   5.066   4.483   6.635  0.0887 -0.0359 -0.1067
  280HSD    CD2 4016   5.144   4.527   6.739  0.4413 -0.0494 -0.3645
  280HSD    HD2 4017   5.218   4.463   6.785 -2.2936 -2.1112  1.5396
  280HSD      C 4018   5.215   4.856   7.076 -0.2367  0.1581  0.0575
  280HSD      O 4019   5.278   4.784   7.153 -0.9836 -0.2460  0.2946
  281VAL      N 4020   5.227   4.990   7.083 -0.3392  0.1949 -0.4102
  281VAL     HN 4021   5.189   5.055   7.017 -0.0791 -0.6301 -1.3985
  281VAL     CA 4022   5.294   5.054   7.192 -0.1407  0.1285 -0.4928
  281VAL     HA 4023   5.389   5.003   7.196  0.2613  0.9222  1.3269
  281VAL     CB 4024   5.316   5.198   7.157  0.0499  0.2286  0.0218
  281VAL     HB 4025   5.221   5.241   7.118  0.9673  3.1446  0.7326
  281VAL    CG1 4026   5.375   5.283   7.270 -0.0413  0.5130 -0.1426
  281VAL   HG11 4027   5.407   5.383   7.232  1.5288 -0.2088 -0.8040
  281VAL   HG12 4028   5.477   5.249   7.297 -0.5799 -0.4162  0.7910
  281VAL   HG13 4029   5.306   5.291   7.357 -0.3634 -2.0901 -0.0842
  281VAL    CG2 4030   5.405   5.212   7.032 -0.6577  0.3607 -0.4770
  281VAL   HG21 4031   5.392   5.319   7.004 -1.3488  0.4873  0.2905
  281VAL   HG22 4032   5.389   5.146   6.945  1.7618 -2.4377  1.0182
  281VAL   HG23 4033   5.511   5.192   7.062 -1.0159 -1.3127 -0.2512
  281VAL      C 4034   5.222   5.045   7.323  0.2315 -0.1486 -0.3065
  281VAL      O 4035   5.279   5.001   7.423  0.0478  0.2642 -0.0191
  282GLY      N 4036   5.089   5.056   7.316  0.2630  0.7576  0.3833
  282GLY     HN 4037   5.049   5.097   7.234  2.6114  1.3576 -0.5405
  282GLY     CA 4038   4.994   5.025   7.419 -0.0285  0.1702 -0.0579
  282GLY    HA1 4039   4.900   5.035   7.367 -0.3494  0.4556  0.5660
  282GLY    HA2 4040   5.008   5.104   7.490 -0.1000 -0.5230  0.7460
  282GLY      C 4041   5.002   4.892   7.486 -0.3576  0.2659  0.1689
  282GLY      O 4042   5.010   4.886   7.609 -0.1901  0.2884  0.1583
  283ARG      N 4043   5.019   4.782   7.411  0.8075  0.3548  0.2878
  283ARG     HN 4044   5.004   4.790   7.313  2.7333  1.1317  0.0132
  283ARG     CA 4045   5.043   4.648   7.456 -0.5129 -0.0394 -0.1297
  283ARG     HA 4046   4.972   4.623   7.534  0.7687 -0.8470  0.8309
  283ARG     CB 4047   5.049   4.545   7.342  0.3892  0.3090 -0.4076
  283ARG    HB1 4048   5.080   4.447   7.382  0.8659  0.6163 -0.0123
  283ARG    HB2 4049   5.125   4.567   7.265  1.1716 -4.0407 -1.1299
  283ARG     CG 4050   4.918   4.524   7.266  0.0992 -0.0151  0.1768
  283ARG    HG1 4051   4.887   4.624   7.229  0.2962  0.0534  0.1989
  283ARG    HG2 4052   4.833   4.492   7.331 -0.7375 -1.0200 -1.3468
  283ARG     CD 4053   4.923   4.411   7.163 -0.3358 -0.2208  0.3748
  283ARG    HD1 4054   4.997   4.425   7.081  1.0375 -0.5404  1.5201
  283ARG    HD2 4055   4.817   4.391   7.136 -0.5505 -1.4083  1.9873
  283ARG     NE 4056   4.964   4.294   7.246 -0.3855 -0.2174  0.4034
  283ARG     HE 4057   4.966   4.300   7.346  0.3872 -0.9934  0.4428
  283ARG     CZ 4058   4.950   4.167   7.197 -0.5797  0.0094 -0.1439
  283ARG    NH1 4059   4.946   4.134   7.065  0.0663  0.1956 -0.2133
  283ARG   HH11 4060   4.946   4.035   7.050  0.4054 -0.3329  2.6401
  283ARG   HH12 4061   4.950   4.197   6.987 -1.8962 -2.8226 -3.0353
  283ARG    NH2 4062   4.958   4.058   7.279  0.5066  0.1051 -0.1138
  283ARG   HH21 4063   4.977   4.077   7.375 -0.6999  0.7461  0.0206
  283ARG   HH22 4064   4.931   3.969   7.242 -1.7085 -0.1109  1.8308
  283ARG      C 4065   5.171   4.641   7.532 -0.5083 -0.3335 -0.1665
  283ARG      O 4066   5.174   4.580   7.640  0.0613  0.4745  0.2804
  284TYR      N 4067   5.275   4.714   7.488 -0.0514 -0.1872  1.0976
  284TYR     HN 4068   5.257   4.753   7.398 -0.1308 -2.1629  0.2059
  284TYR     CA 4069   5.399   4.721   7.558  0.3125 -0.4482  0.4865
  284TYR     HA 4070   5.422   4.619   7.587 -0.4100 -0.6362  0.4145
  284TYR     CB 4071   5.515   4.765   7.468 -0.1864 -0.3870 -0.1326
  284TYR    HB1 4072   5.499   4.872   7.443  4.6867  0.2961 -1.5608
  284TYR    HB2 4073   5.517   4.702   7.376 -0.7313 -2.1856  1.0404
  284TYR     CG 4074   5.644   4.772   7.543 -0.1462 -0.7586 -0.1619
  284TYR    CD1 4075   5.711   4.655   7.564  0.4622 -0.3817  0.0112
  284TYR    HD1 4076   5.674   4.557   7.535 -0.0836 -0.7578  1.8479
  284TYR    CE1 4077   5.823   4.654   7.645  0.3294 -0.5770  0.1942
  284TYR    HE1 4078   5.877   4.564   7.667  1.0537 -0.2616 -0.2665
  284TYR     CZ 4079   5.875   4.774   7.688  0.3111 -0.2838 -0.5901
  284TYR     OH 4080   6.001   4.772   7.752 -0.1299  0.1099  0.2920
  284TYR     HH 4081   6.025   4.680   7.765  0.8061  0.1467 -1.0600
  284TYR    CD2 4082   5.692   4.888   7.599  0.3315 -0.6454 -0.8073
  284TYR    HD2 4083   5.633   4.979   7.594  2.6017  0.9729 -0.0663
  284TYR    CE2 4084   5.809   4.893   7.671 -0.0777 -0.4373 -0.1560
  284TYR    HE2 4085   5.831   4.980   7.732 -2.3662  0.0461  0.0762
  284TYR      C 4086   5.396   4.792   7.689 -0.4538  0.0383  0.2073
  284TYR      O 4087   5.461   4.748   7.783 -0.0717 -0.0138 -0.0797
  285LEU      N 4088   5.317   4.900   7.703 -0.3108  0.1937 -0.1623
  285LEU     HN 4089   5.248   4.927   7.637 -1.6379  0.9777  1.4545
  285LEU     CA 4090   5.292   4.960   7.831  0.3091  0.1429 -0.0134
  285LEU     HA 4091   5.389   4.979   7.873  0.6100  1.0125 -1.0635
  285LEU     CB 4092   5.206   5.085   7.809  0.3637  0.2563  0.4208
  285LEU    HB1 4093   5.186   5.134   7.907 -1.2002  0.5938 -0.0364
  285LEU    HB2 4094   5.103   5.066   7.771  0.1602  0.0497  1.0578
  285LEU     CG 4095   5.258   5.209   7.733 -0.0058  0.0425 -0.1928
  285LEU     HG 4096   5.257   5.182   7.626  3.1815  1.9752 -0.8659
  285LEU    CD1 4097   5.173   5.334   7.758  0.2643  0.3154 -0.6438
  285LEU   HD11 4098   5.066   5.314   7.733 -0.5944  3.7853 -0.2976
  285LEU   HD12 4099   5.207   5.406   7.680 -1.2906  0.1269 -1.5378
  285LEU   HD13 4100   5.183   5.368   7.863 -0.7981 -1.1549 -0.0433
  285LEU    CD2 4101   5.406   5.226   7.773  0.0645  0.5445 -0.6657
  285LEU   HD21 4102   5.489   5.160   7.741 -0.2748 -0.1759 -0.0856
  285LEU   HD22 4103   5.414   5.235   7.884  0.5283 -0.8047 -0.5796
  285LEU   HD23 4104   5.436   5.326   7.734 -0.1742 -0.0790 -2.5128
  285LEU      C 4105   5.232   4.874   7.937  0.3863 -0.4693 -0.4628
  285LEU      O 4106   5.259   4.879   8.056  0.4627  0.1440 -0.5056
  286PHE      N 4107   5.140   4.786   7.894 -0.3801  0.1620 -0.1285
  286PHE     HN 4108   5.119   4.775   7.797 -0.9085  2.9546 -0.3999
  286PHE     CA 4109   5.088   4.677   7.971  0.1236  0.1492  0.1948
  286PHE     HA 4110   5.056   4.720   8.064 -0.7696 -2.2993  1.1064
  286PHE     CB 4111   4.957   4.643   7.897 -0.1053  0.2007  0.5756
  286PHE    HB1 4112   4.976   4.644   7.788  0.8043  0.8912  0.7254
  286PHE    HB2 4113   4.882   4.719   7.927  0.1077  0.1356  1.2878
  286PHE     CG 4114   4.911   4.505   7.931 -0.0048  0.1066  0.3251
  286PHE    CD1 4115   4.872   4.477   8.059  0.2209 -0.0879  0.3534
  286PHE    HD1 4116   4.864   4.563   8.124 -4.1457  0.4779 -0.5561
  286PHE    CE1 4117   4.824   4.354   8.097  0.2611 -0.1252  0.2809
  286PHE    HE1 4118   4.803   4.327   8.200  0.9427 -0.6224  0.2940
  286PHE     CZ 4119   4.831   4.254   8.003 -0.0101  0.0474  0.0791
  286PHE     HZ 4120   4.801   4.155   8.033  0.6698  0.3861  1.9595
  286PHE    CD2 4121   4.918   4.399   7.844 -0.6260  0.3437 -0.0197
  286PHE    HD2 4122   4.958   4.407   7.743 -0.5763 -0.6618 -0.0894
  286PHE    CE2 4123   4.871   4.273   7.873 -0.2735  0.2208  0.0201
  286PHE    HE2 4124   4.878   4.200   7.793 -0.4851 -0.3125  0.4794
  286PHE      C 4125   5.188   4.573   8.009 -0.1905 -0.3859 -0.4186
  286PHE      O 4126   5.198   4.534   8.125  0.1344  0.2801 -0.2143
  287SER      N 4127   5.285   4.539   7.923 -0.0027  0.3945 -0.5272
  287SER     HN 4128   5.288   4.581   7.832 -0.7306  1.1012 -0.2390
  287SER     CA 4129   5.398   4.459   7.960  0.2080  0.7545 -0.3934
  287SER     HA 4130   5.354   4.369   8.001  0.4909  0.6371 -0.3430
  287SER     CB 4131   5.476   4.409   7.838 -0.0087 -0.2352 -0.1304
  287SER    HB1 4132   5.520   4.486   7.771 -1.5596  0.5760 -0.2412
  287SER    HB2 4133   5.396   4.361   7.777 -0.5054  0.6932 -0.2157
  287SER     OG 4134   5.570   4.306   7.867 -0.2233 -0.2951  0.3691
  287SER    HG1 4135   5.601   4.273   7.782  0.6382  0.2951  0.4268
  287SER      C 4136   5.490   4.509   8.066  0.1846  0.5446 -0.2733
  287SER      O 4137   5.533   4.435   8.154 -0.4496  0.2316 -0.2216
  288LYS      N 4138   5.519   4.641   8.062 -0.2127  0.6545  0.3436
  288LYS     HN 4139   5.475   4.704   7.999 -1.0293  1.6546  1.8704
  288LYS     CA 4140   5.596   4.707   8.163  0.3695  0.0550  0.3024
  288LYS     HA 4141   5.687   4.650   8.176 -1.5869 -3.1645  0.7912
  288LYS     CB 4142   5.618   4.854   8.123 -0.3580  0.0056 -0.2979
  288LYS    HB1 4143   5.526   4.916   8.112  0.0012  0.5196 -0.4506
  288LYS    HB2 4144   5.642   4.854   8.015 -1.6124  0.5145 -0.5978
  288LYS     CG 4145   5.729   4.923   8.202 -0.1285 -0.7509  0.0416
  288LYS    HG1 4146   5.695   4.935   8.307 -3.2066  3.5990 -1.1638
  288LYS    HG2 4147   5.748   5.024   8.161 -1.4379 -0.0220  1.1263
  288LYS     CD 4148   5.866   4.855   8.201  0.0928 -0.3018 -0.0439
  288LYS    HD1 4149   5.854   4.770   8.271  1.2141  0.1014  0.6617
  288LYS    HD2 4150   5.933   4.931   8.247 -2.6022  3.0071 -1.1173
  288LYS     CE 4151   5.916   4.815   8.062 -0.1501  0.0504 -0.2364
  288LYS    HE1 4152   5.952   4.900   8.000  1.6984 -1.1425 -0.8830
  288LYS    HE2 4153   5.855   4.744   8.001  0.9933 -0.4934 -0.7814
  288LYS     NZ 4154   6.048   4.751   8.085 -0.1157  0.1593 -0.1402
  288LYS    HZ1 4155   6.107   4.824   8.130  1.8358 -0.2461 -1.9162
  288LYS    HZ2 4156   6.086   4.700   8.003 -2.9018 -1.2763 -0.6641
  288LYS    HZ3 4157   6.033   4.676   8.155  0.8108 -0.2630 -0.3774
  288LYS      C 4158   5.530   4.716   8.296 -0.0287  1.0972  0.0444
  288LYS      O 4159   5.587   4.744   8.401 -0.5952 -0.4736  0.7897
  289SER      N 4160   5.397   4.699   8.300  0.1377 -0.1391  0.8014
  289SER     HN 4161   5.351   4.676   8.214  3.0511 -0.2872 -0.8177
  289SER     CA 4162   5.321   4.709   8.421 -0.2382  0.1753  0.5432
  289SER     HA 4163   5.363   4.788   8.482  1.1728 -0.2842  0.2036
  289SER     CB 4164   5.179   4.759   8.390  0.0247  0.2189 -0.6411
  289SER    HB1 4165   5.175   4.840   8.314  0.2291  0.3466 -0.5170
  289SER    HB2 4166   5.134   4.799   8.483 -1.0697 -3.6872  0.6716
  289SER     OG 4167   5.094   4.652   8.351  0.0660 -0.0519  0.0084
  289SER    HG1 4168   5.141   4.602   8.285  2.1080 -3.0604  3.3517
  289SER      C 4169   5.318   4.584   8.502 -0.6061 -0.3260 -0.2257
  289SER      O 4170   5.298   4.595   8.623  0.0501 -0.0371 -0.1342
  290PHE      N 4171   5.362   4.471   8.443 -0.8924 -0.3789 -0.3370
  290PHE     HN 4172   5.387   4.470   8.347 -1.8357 -2.3964 -0.6059
  290PHE     CA 4173   5.387   4.345   8.506 -0.2658 -0.0346  0.1176
  290PHE     HA 4174   5.324   4.328   8.591  0.2825  0.8011  0.7117
  290PHE     CB 4175   5.382   4.227   8.407 -0.5262 -0.1075  0.2162
  290PHE    HB1 4176   5.429   4.137   8.453 -0.7527  0.3464  1.3626
  290PHE    HB2 4177   5.441   4.252   8.316 -2.2524 -1.1881 -1.2410
  290PHE     CG 4178   5.240   4.204   8.372 -0.6381  0.8536  0.0084
  290PHE    CD1 4179   5.156   4.152   8.467  0.0479  0.3720  0.3563
  290PHE    HD1 4180   5.197   4.131   8.565 -1.5503 -1.4578  0.6866
  290PHE    CE1 4181   5.028   4.115   8.433  0.1367  0.2509  0.1485
  290PHE    HE1 4182   4.944   4.077   8.490 -1.2327 -2.4861 -3.3453
  290PHE     CZ 4183   4.996   4.125   8.300 -0.3698  0.3082  0.2713
  290PHE     HZ 4184   4.897   4.098   8.266 -0.8577 -0.3966  2.1512
  290PHE    CD2 4185   5.205   4.218   8.239 -0.2268 -0.0107 -0.1939
  290PHE    HD2 4186   5.272   4.253   8.162 -0.8974  0.4218 -0.5819
  290PHE    CE2 4187   5.077   4.181   8.204 -0.4660  0.3966  0.2406
  290PHE    HE2 4188   5.057   4.173   8.099 -1.3235 -1.1574  0.4867
  290PHE      C 4189   5.521   4.341   8.572 -0.2425 -0.0488  0.0701
  290PHE      O 4190   5.550   4.262   8.662 -0.4133  0.3312  0.4612
  291GLU      N 4191   5.612   4.430   8.532 -0.0479 -0.5257 -0.5597
  291GLU     HN 4192   5.594   4.502   8.465 -0.4082 -0.9933 -0.9767
  291GLU     CA 4193   5.743   4.451   8.587 -0.2006 -0.2907 -0.2870
  291GLU     HA 4194   5.790   4.355   8.600 -2.4752 -1.4212  0.1185
  291GLU     CB 4195   5.828   4.522   8.481  0.3613  0.2508  0.5180
  291GLU    HB1 4196   5.929   4.518   8.528 -0.3461  0.7932  2.1282
  291GLU    HB2 4197   5.784   4.624   8.471  3.1973  1.5938  0.6931
  291GLU     CG 4198   5.833   4.437   8.354 -0.0034  0.6092  0.2629
  291GLU    HG1 4199   5.739   4.435   8.294  2.0488 -1.3186 -3.2540
  291GLU    HG2 4200   5.847   4.330   8.379 -0.1599  0.8464  1.3945
  291GLU     CD 4201   5.947   4.478   8.262  0.4883 -0.9409  0.1566
  291GLU    OE1 4202   5.955   4.425   8.148  0.0437  0.2166 -0.4194
  291GLU    OE2 4203   6.029   4.565   8.301  0.1102 -0.2589 -0.5501
  291GLU      C 4204   5.735   4.537   8.708 -0.2864 -0.6925 -0.0081
  291GLU      O 4205   5.658   4.632   8.699 -0.0502 -0.5531 -0.5817
  292PRO      N 4206   5.794   4.516   8.823 -0.7039 -0.0917  0.3187
  292PRO     CD 4207   5.890   4.407   8.827 -0.0222  0.4732 -0.5056
  292PRO    HD1 4208   5.979   4.434   8.765  1.5652 -0.3295  1.3210
  292PRO    HD2 4209   5.848   4.310   8.794 -1.0249  0.4335  0.8078
  292PRO     CA 4210   5.806   4.603   8.936 -0.2221  0.0481  0.1629
  292PRO     HA 4211   5.714   4.586   8.990 -1.4341 -2.0045 -2.3371
  292PRO     CB 4212   5.931   4.553   9.008  0.1143  0.1872 -0.3183
  292PRO    HB1 4213   5.918   4.564   9.118 -1.0192 -0.4218 -0.3742
  292PRO    HB2 4214   6.021   4.597   8.961  0.4794 -2.7491 -2.6332
  292PRO     CG 4215   5.936   4.403   8.973 -0.2792  0.1991 -0.4326
  292PRO    HG1 4216   6.038   4.362   8.988  0.2636  2.3036  2.4686
  292PRO    HG2 4217   5.856   4.344   9.023 -1.2442 -0.8893 -3.1162
  292PRO      C 4218   5.805   4.752   8.921  0.1459  0.0346  0.0209
  292PRO      O 4219   5.892   4.803   8.850  0.0591  0.6115  0.3256
  293GLY      N 4220   5.711   4.824   8.985  0.2395  0.1501  0.0277
  293GLY     HN 4221   5.636   4.784   9.036  0.0800  0.7045  0.2270
  293GLY     CA 4222   5.725   4.966   8.994 -0.2592  0.1978  0.0258
  293GLY    HA1 4223   5.829   4.991   9.008  0.4358 -1.5229 -1.7238
  293GLY    HA2 4224   5.662   4.986   9.080 -0.7475 -0.2053 -0.2300
  293GLY      C 4225   5.660   5.044   8.886  0.0511  0.7587  0.2420
  293GLY      O 4226   5.708   5.146   8.835 -0.0266  0.8841  0.4198
  294SER      N 4227   5.540   5.006   8.838  0.2241  0.3875  0.1007
  294SER     HN 4228   5.500   4.925   8.880  0.5378  1.4014  2.5181
  294SER     CA 4229   5.473   5.069   8.728 -0.1587 -0.4726 -0.1625
  294SER     HA 4230   5.522   5.065   8.631 -3.5792 -0.0690 -2.0632
  294SER     CB 4231   5.341   4.999   8.691 -0.2410 -0.1747 -0.4328
  294SER    HB1 4232   5.382   4.897   8.672 -2.9376 -1.1631 -1.3880
  294SER    HB2 4233   5.296   5.041   8.598  0.5875 -1.6174 -1.5441
  294SER     OG 4234   5.246   4.980   8.794 -0.2454  0.0650 -0.3927
  294SER    HG1 4235   5.163   4.975   8.746  1.4406 -3.0707 -3.4092
  294SER      C 4236   5.432   5.210   8.754 -0.5599 -0.6441  0.1420
  294SER      O 4237   5.412   5.259   8.864 -0.0576 -0.2530  0.0615
  295LEU      N 4238   5.425   5.291   8.647  0.6804 -0.6222  0.0638
  295LEU     HN 4239   5.450   5.266   8.553  0.3756  2.0254 -0.8079
  295LEU     CA 4240   5.412   5.433   8.655 -0.1187 -0.6774 -0.1688
  295LEU     HA 4241   5.401   5.455   8.760 -2.3243 -2.3135  0.0129
  295LEU     CB 4242   5.534   5.506   8.597 -0.0759 -0.3478  0.3288
  295LEU    HB1 4243   5.520   5.615   8.615  2.1560 -0.1548  1.2151
  295LEU    HB2 4244   5.541   5.474   8.491 -0.1098  0.7510 -0.0189
  295LEU     CG 4245   5.669   5.478   8.665  0.1493 -0.2295 -0.0704
  295LEU     HG 4246   5.686   5.369   8.658 -2.4670 -0.6700 -0.5686
  295LEU    CD1 4247   5.770   5.547   8.570 -0.4104  0.3007 -0.2869
  295LEU   HD11 4248   5.751   5.656   8.563 -0.9727  0.1042 -2.4068
  295LEU   HD12 4249   5.752   5.516   8.465 -2.0848  2.1486 -0.5977
  295LEU   HD13 4250   5.874   5.523   8.601 -0.9651  0.9715  2.3725
  295LEU    CD2 4251   5.679   5.532   8.808  0.2623  0.0638 -0.1877
  295LEU   HD21 4252   5.613   5.485   8.884 -0.9610  1.8303 -0.0731
  295LEU   HD22 4253   5.646   5.637   8.792 -3.8197 -1.1586 -1.0064
  295LEU   HD23 4254   5.776   5.529   8.862 -0.7868 -3.1015  1.7916
  295LEU      C 4255   5.290   5.481   8.585  0.0747  0.2627  0.1187
  295LEU      O 4256   5.285   5.580   8.513 -0.5884  0.1206 -0.0355
  296GLU      N 4257   5.181   5.403   8.595 -0.3326  0.8551  0.3282
  296GLU     HN 4258   5.195   5.327   8.659  0.7196  0.2002 -0.6362
  296GLU     CA 4259   5.048   5.436   8.553 -0.2370  0.1424 -0.5618
  296GLU     HA 4260   5.058   5.467   8.450  1.5008  2.8386  0.3202
  296GLU     CB 4261   4.958   5.312   8.567  0.7648 -0.5562 -0.1149
  296GLU    HB1 4262   4.853   5.330   8.535  0.5525  0.0384  0.8619
  296GLU    HB2 4263   4.942   5.259   8.663 -3.0143  0.2500 -0.1167
  296GLU     CG 4264   5.016   5.204   8.477  0.4903 -0.1759 -0.7556
  296GLU    HG1 4265   5.105   5.158   8.525 -1.8321 -2.2042  1.9862
  296GLU    HG2 4266   5.042   5.245   8.377  2.4789  1.3299  0.3166
  296GLU     CD 4267   4.913   5.095   8.451  0.3534 -0.3216  0.3471
  296GLU    OE1 4268   4.853   5.039   8.547 -0.0194 -0.1598  0.2085
  296GLU    OE2 4269   4.896   5.050   8.334 -0.3130 -0.3775  0.4630
  296GLU      C 4270   4.980   5.544   8.630  0.1170 -0.0629  0.0509
  296GLU      O 4271   5.007   5.562   8.748 -0.0122  0.2309  0.0373
  297ILE      N 4272   4.893   5.622   8.563  0.0854  0.2955  0.5060
  297ILE     HN 4273   4.873   5.594   8.469  2.2505 -1.9797  0.6157
  297ILE     CA 4274   4.834   5.741   8.615  0.1237  0.1788  0.8140
  297ILE     HA 4275   4.868   5.748   8.717  2.4752 -0.9826  0.1871
  297ILE     CB 4276   4.871   5.863   8.537  0.3574 -0.1890  0.3440
  297ILE     HB 4277   4.856   5.835   8.430  2.6300  1.2769 -0.4347
  297ILE    CG2 4278   4.801   5.996   8.573 -0.0798 -0.2988 -0.0832
  297ILE   HG21 4279   4.700   5.996   8.528 -0.8757  0.5222  1.6241
  297ILE   HG22 4280   4.866   6.081   8.545 -0.4317  0.3488  1.0099
  297ILE   HG23 4281   4.790   6.004   8.684 -0.8735 -0.0140 -0.1781
  297ILE    CG1 4282   5.024   5.883   8.532  0.2824  0.2644 -0.3622
  297ILE   HG11 4283   5.041   5.954   8.449  0.2311 -0.2969 -0.8544
  297ILE   HG12 4284   5.081   5.792   8.503  2.3679  0.5216  2.4268
  297ILE     CD 4285   5.084   5.944   8.659 -0.2191  0.1504 -0.0633
  297ILE    HD1 4286   5.131   5.862   8.718 -0.9318 -1.9522 -2.2560
  297ILE    HD2 4287   5.017   6.001   8.726 -0.3959 -0.9320  0.7058
  297ILE    HD3 4288   5.173   6.008   8.641 -2.2175  2.7538 -1.1952
  297ILE      C 4289   4.690   5.707   8.601  0.2714 -0.1956  0.1546
  297ILE      O 4290   4.647   5.674   8.491  0.1136  0.6739 -0.0489
  298ALA      N 4291   4.608   5.705   8.708  0.1040  0.2816  0.0347
  298ALA     HN 4292   4.644   5.714   8.801  0.5794 -1.1499  0.0033
  298ALA     CA 4293   4.470   5.668   8.708  0.0884  0.3404  0.1541
  298ALA     HA 4294   4.454   5.561   8.700  0.3381  0.3851 -1.1434
  298ALA     CB 4295   4.407   5.702   8.844 -0.1767 -0.1054  0.1461
  298ALA    HB1 4296   4.471   5.656   8.922 -0.4090 -2.0032 -0.7190
  298ALA    HB2 4297   4.298   5.683   8.850 -0.7231  2.6196  0.2640
  298ALA    HB3 4298   4.421   5.812   8.856  0.5097  0.0408 -1.7196
  298ALA      C 4299   4.390   5.730   8.599  0.0967 -0.0086 -0.0518
  298ALA      O 4300   4.324   5.655   8.526  0.1933  0.1386 -0.2916
  299GLN      N 4301   4.398   5.863   8.581  0.7011  0.0085  0.3278
  299GLN     HN 4302   4.450   5.924   8.641  1.7444 -0.6441  0.1208
  299GLN     CA 4303   4.323   5.930   8.480  0.1353 -0.5879  0.3494
  299GLN     HA 4304   4.223   5.889   8.483 -0.4178  0.5590 -1.1856
  299GLN     CB 4305   4.311   6.082   8.497  0.1278 -0.5510  0.0198
  299GLN    HB1 4306   4.250   6.113   8.410  0.1094 -0.0715  0.2010
  299GLN    HB2 4307   4.409   6.131   8.476  1.2841 -2.5960  0.3999
  299GLN     CG 4308   4.253   6.135   8.628  0.4602 -0.0916 -0.0171
  299GLN    HG1 4309   4.216   6.239   8.614 -0.4132  0.2191  3.5566
  299GLN    HG2 4310   4.343   6.132   8.693  0.3747  0.3037  0.1223
  299GLN     CD 4311   4.142   6.052   8.690 -0.4030  0.7519 -0.4147
  299GLN    OE1 4312   4.054   6.001   8.621 -0.3211  0.0761 -0.0285
  299GLN    NE2 4313   4.147   6.027   8.823 -0.7526 -0.8068 -0.6776
  299GLN   HE21 4314   4.083   5.957   8.858  0.5762 -2.8059 -2.0546
  299GLN   HE22 4315   4.213   6.087   8.867 -1.8186  0.8128 -1.2120
  299GLN      C 4316   4.354   5.890   8.340 -0.1738  0.2367  0.0396
  299GLN      O 4317   4.266   5.872   8.255 -0.2162 -0.1004  0.1573
  300ILE      N 4318   4.483   5.876   8.305 -0.1910  0.5232 -0.1397
  300ILE     HN 4319   4.551   5.896   8.375 -0.2473 -0.8396  0.3304
  300ILE     CA 4320   4.539   5.847   8.176  0.0078 -0.3885  0.1451
  300ILE     HA 4321   4.482   5.908   8.108 -2.8661 -1.3802  1.4671
  300ILE     CB 4322   4.684   5.880   8.159 -0.3104  1.0370  0.1034
  300ILE     HB 4323   4.741   5.833   8.242  1.4982  1.7840 -0.6718
  300ILE    CG2 4324   4.733   5.833   8.021  0.1495  0.0326  0.6013
  300ILE   HG21 4325   4.761   5.726   8.037  2.1466  0.4106 -0.0944
  300ILE   HG22 4326   4.830   5.880   7.994  0.9763 -0.1271  3.0437
  300ILE   HG23 4327   4.653   5.848   7.946 -0.3728 -1.6299  0.7894
  300ILE    CG1 4328   4.719   6.028   8.182 -0.4571  1.0889 -0.0062
  300ILE   HG11 4329   4.666   6.072   8.268 -1.1534  0.2846 -0.0094
  300ILE   HG12 4330   4.679   6.076   8.089  0.5587 -0.4641 -1.3051
  300ILE     CD 4331   4.868   6.058   8.201 -0.2144  0.0904 -0.2388
  300ILE    HD1 4332   4.898   6.165   8.193 -1.3126  0.4784  0.5074
  300ILE    HD2 4333   4.929   6.013   8.121  0.1551  1.8572 -1.0097
  300ILE    HD3 4334   4.896   6.034   8.306  1.1403  0.7643 -0.4209
  300ILE      C 4335   4.502   5.707   8.138 -0.3824 -0.2749  0.1015
  300ILE      O 4336   4.455   5.691   8.026  0.1763 -0.1614 -0.1519
  301SER      N 4337   4.516   5.609   8.229  0.5350 -0.4370 -0.1991
  301SER     HN 4338   4.535   5.627   8.325  1.2144  0.7438 -0.5345
  301SER     CA 4339   4.483   5.471   8.212 -0.5360 -0.2497  0.2482
  301SER     HA 4340   4.552   5.426   8.141 -1.7704  0.5079 -1.5257
  301SER     CB 4341   4.497   5.391   8.343  0.0370  0.0389  0.3679
  301SER    HB1 4342   4.468   5.289   8.309 -0.3524 -0.4296  2.0309
  301SER    HB2 4343   4.426   5.438   8.414  0.9782 -0.0579  1.3939
  301SER     OG 4344   4.627   5.403   8.398  0.0474 -0.0792  0.3664
  301SER    HG1 4345   4.623   5.328   8.458 -0.5558  1.0481  1.8043
  301SER      C 4346   4.344   5.442   8.166 -0.2182 -0.1095 -0.8237
  301SER      O 4347   4.324   5.346   8.092  0.1913 -1.0824  0.3085
  302GLN      N 4348   4.246   5.521   8.212  0.1494  0.0992 -0.3980
  302GLN     HN 4349   4.277   5.586   8.282  2.9186 -0.7089 -0.7458
  302GLN     CA 4350   4.106   5.511   8.184  0.0867  0.3852 -0.2014
  302GLN     HA 4351   4.080   5.406   8.195  1.0362  0.1044 -0.5208
  302GLN     CB 4352   4.023   5.617   8.257 -0.5079 -0.0247 -0.2766
  302GLN    HB1 4353   3.920   5.600   8.218 -1.8947  1.5187  2.4412
  302GLN    HB2 4354   4.055   5.721   8.234 -0.7893  0.0280 -0.4472
  302GLN     CG 4355   4.014   5.601   8.409 -0.2317 -0.1336 -0.2710
  302GLN    HG1 4356   3.965   5.690   8.454 -2.0901 -1.6363  0.8073
  302GLN    HG2 4357   4.122   5.604   8.434  0.5816  0.0069 -3.3727
  302GLN     CD 4358   3.930   5.483   8.456 -0.1039  0.2942  1.0482
  302GLN    OE1 4359   3.810   5.480   8.433  0.0943  0.8436 -0.1443
  302GLN    NE2 4360   3.996   5.384   8.523  0.3926  0.0056  0.1540
  302GLN   HE21 4361   3.942   5.305   8.551 -1.0909  0.2427 -1.8559
  302GLN   HE22 4362   4.095   5.378   8.514  0.2531  0.3253 -2.1064
  302GLN      C 4363   4.091   5.531   8.037 -0.6814 -0.3220 -0.2274
  302GLN      O 4364   4.015   5.459   7.973 -0.2194 -0.4084 -0.6805
  303TYR      N 4365   4.153   5.636   7.979 -0.6779  0.0878  0.5076
  303TYR     HN 4366   4.218   5.689   8.032  2.4674 -3.0257  0.1692
  303TYR     CA 4367   4.133   5.663   7.840 -0.0079 -0.2624  0.3351
  303TYR     HA 4368   4.028   5.648   7.816 -0.1978  1.8103 -0.3293
  303TYR     CB 4369   4.149   5.814   7.817 -0.0324 -0.3045  0.0490
  303TYR    HB1 4370   4.143   5.836   7.708 -1.5392  1.5649  0.4662
  303TYR    HB2 4371   4.248   5.849   7.854 -0.5618  1.0997  0.1838
  303TYR     CG 4372   4.044   5.893   7.885  0.0194 -0.2408  0.0540
  303TYR    CD1 4373   3.920   5.894   7.825  0.1624 -0.1521 -0.2368
  303TYR    HD1 4374   3.894   5.848   7.731 -2.7127  1.5828 -0.4004
  303TYR    CE1 4375   3.817   5.967   7.879  0.4002 -0.0340  0.0584
  303TYR    HE1 4376   3.722   5.968   7.828  0.1634 -0.0284  0.5013
  303TYR     CZ 4377   3.837   6.039   7.994  0.1699  0.3120 -0.1170
  303TYR     OH 4378   3.732   6.117   8.048 -0.3265 -0.2284 -0.2989
  303TYR     HH 4379   3.764   6.173   8.119  2.9693  0.6574 -2.2658
  303TYR    CD2 4380   4.060   5.963   8.003  0.2308  0.2320 -0.2554
  303TYR    HD2 4381   4.155   5.957   8.054 -0.1351  3.3350  1.0581
  303TYR    CE2 4382   3.959   6.039   8.058 -0.1266 -0.7562  0.4587
  303TYR    HE2 4383   3.967   6.098   8.148 -2.4244  0.6291 -0.1755
  303TYR      C 4384   4.219   5.582   7.749 -0.0709 -0.0503  0.0850
  303TYR      O 4385   4.178   5.539   7.642  0.3333 -0.0576 -0.0694
  304CYS      N 4386   4.342   5.549   7.793  0.1182  0.1606 -0.2868
  304CYS     HN 4387   4.360   5.583   7.885 -0.9855 -0.1888  0.0839
  304CYS     CA 4388   4.432   5.466   7.719 -0.0537 -0.5076  0.2378
  304CYS     HA 4389   4.448   5.506   7.620 -0.1452 -0.0680  0.3967
  304CYS     CB 4390   4.560   5.443   7.801 -0.5296  0.6994  1.3612
  304CYS    HB1 4391   4.610   5.348   7.771  0.7978  1.0288  2.4369
  304CYS    HB2 4392   4.536   5.436   7.909 -4.0190  2.0799  0.8069
  304CYS     SG 4393   4.679   5.579   7.784  0.1949 -0.1094 -0.2290
  304CYS    HG1 4394   4.710   5.538   7.661  2.8050  0.2285  0.2472
  304CYS      C 4395   4.375   5.334   7.681 -0.5361 -0.3037  0.2438
  304CYS      O 4396   4.377   5.300   7.563 -0.3751  0.3297  0.0597
  305ASN      N 4397   4.304   5.264   7.772 -0.3185 -0.7131  0.0983
  305ASN     HN 4398   4.298   5.292   7.867  0.9271 -2.2939  0.6949
  305ASN     CA 4399   4.244   5.136   7.751 -0.7778 -0.4292 -0.3309
  305ASN     HA 4400   4.319   5.074   7.703  1.0277  0.4089  1.2797
  305ASN     CB 4401   4.199   5.064   7.879 -0.2310 -0.4581 -0.1512
  305ASN    HB1 4402   4.146   4.968   7.859 -0.3816 -0.9559  2.2939
  305ASN    HB2 4403   4.127   5.117   7.945  1.5279  1.3214  0.4384
  305ASN     CG 4404   4.314   5.013   7.964 -0.1614  0.3007  0.2223
  305ASN    OD1 4405   4.427   5.004   7.916 -0.3859 -0.1336 -0.2287
  305ASN    ND2 4406   4.286   4.989   8.095 -0.1913 -0.4135  0.0905
  305ASN   HD21 4407   4.355   4.942   8.150  0.6100  0.7337  0.0926
  305ASN   HD22 4408   4.208   5.032   8.141  0.5126 -2.0514  3.1102
  305ASN      C 4409   4.134   5.147   7.651 -0.8132 -0.3380 -0.2816
  305ASN      O 4410   4.118   5.058   7.567 -1.1857  0.4614 -1.0814
  306LEU      N 4411   4.057   5.257   7.662 -0.4555 -0.1567  0.4468
  306LEU     HN 4412   4.074   5.327   7.731  0.4521  0.5549 -0.4792
  306LEU     CA 4413   3.946   5.285   7.576 -0.1290 -0.1950  0.0147
  306LEU     HA 4414   3.894   5.192   7.561  1.5720 -0.9291 -1.8077
  306LEU     CB 4415   3.847   5.391   7.627  0.0937  0.1605 -0.2866
  306LEU    HB1 4416   3.776   5.432   7.553  1.1041 -1.1381 -2.0548
  306LEU    HB2 4417   3.897   5.476   7.678 -1.6700  1.8985 -1.3152
  306LEU     CG 4418   3.758   5.333   7.738 -0.3085 -0.0859 -0.7356
  306LEU     HG 4419   3.818   5.271   7.808 -1.2728  0.4461  0.5937
  306LEU    CD1 4420   3.700   5.439   7.834  0.3285 -0.1466 -0.2776
  306LEU   HD11 4421   3.628   5.391   7.904  0.4103 -0.2231 -0.2452
  306LEU   HD12 4422   3.659   5.517   7.767 -1.7068 -0.9122 -0.0006
  306LEU   HD13 4423   3.777   5.480   7.903 -0.0331 -2.2390  1.4897
  306LEU    CD2 4424   3.651   5.235   7.689 -0.2191 -0.5545 -0.0019
  306LEU   HD21 4425   3.671   5.192   7.589 -0.4453 -2.0379  0.5600
  306LEU   HD22 4426   3.545   5.269   7.697 -0.2865 -0.8694  0.5217
  306LEU   HD23 4427   3.646   5.143   7.752 -2.8229  0.3878  1.3208
  306LEU      C 4428   3.981   5.318   7.435 -0.9173  0.6675  0.0148
  306LEU      O 4429   3.915   5.265   7.345 -0.1206  0.0585 -0.2203
  307VAL      N 4430   4.085   5.399   7.410 -0.4595  0.2345  0.5026
  307VAL     HN 4431   4.124   5.451   7.486  1.9946  0.3572 -0.7239
  307VAL     CA 4432   4.142   5.421   7.280 -0.4691  0.2352  0.4977
  307VAL     HA 4433   4.065   5.445   7.208  0.6337 -0.6722 -1.0477
  307VAL     CB 4434   4.249   5.526   7.285 -0.3142  0.1313 -0.5017
  307VAL     HB 4435   4.314   5.497   7.370 -0.6216 -0.5230 -0.4777
  307VAL    CG1 4436   4.325   5.539   7.152  0.2418 -0.1079 -0.2079
  307VAL   HG11 4437   4.262   5.544   7.061 -0.1604  0.5579  0.1043
  307VAL   HG12 4438   4.398   5.456   7.135 -0.9356 -1.6442  1.7542
  307VAL   HG13 4439   4.382   5.634   7.160  0.6820 -0.4445  0.9088
  307VAL    CG2 4440   4.190   5.664   7.320  0.0309  0.0437  0.4566
  307VAL   HG21 4441   4.278   5.726   7.345 -0.6283  1.0329  0.3843
  307VAL   HG22 4442   4.126   5.654   7.411  1.5449 -1.7783  1.3944
  307VAL   HG23 4443   4.135   5.698   7.230 -1.6461 -3.0821  0.1453
  307VAL      C 4444   4.207   5.296   7.233 -0.5556  0.5877 -0.5754
  307VAL      O 4445   4.195   5.257   7.117 -0.3596  0.1276 -0.4448
  308SER      N 4446   4.278   5.226   7.323 -0.3632  0.3912 -0.8748
  308SER     HN 4447   4.299   5.256   7.416  0.5809  1.6865 -1.4796
  308SER     CA 4448   4.337   5.103   7.280 -0.3721 -0.0891  0.4352
  308SER     HA 4449   4.407   5.129   7.202 -1.4718  0.2152 -0.4866
  308SER     CB 4450   4.431   5.046   7.387 -0.5230 -0.9132  0.1345
  308SER    HB1 4451   4.378   4.992   7.469 -2.1053  0.2439 -0.0806
  308SER    HB2 4452   4.493   5.126   7.432 -0.3391 -1.4424  0.8501
  308SER     OG 4453   4.530   4.954   7.343 -0.2773 -0.6876  0.2130
  308SER    HG1 4454   4.567   4.927   7.427  2.6764  0.8368 -0.4591
  308SER      C 4455   4.254   4.993   7.223  0.4959 -0.5832  0.1165
  308SER      O 4456   4.289   4.930   7.123 -0.1406 -0.1664 -0.3806
  309PHE      N 4457   4.139   4.966   7.287  0.1499 -0.2401 -0.3537
  309PHE     HN 4458   4.112   5.005   7.374  1.0125 -0.0683 -0.1525
  309PHE     CA 4459   4.039   4.881   7.229 -0.2301 -0.0427  0.0103
  309PHE     HA 4460   4.073   4.779   7.223 -1.3196 -0.4529  0.5086
  309PHE     CB 4461   3.931   4.876   7.339 -0.1260  0.0734  0.1183
  309PHE    HB1 4462   3.885   4.977   7.341 -0.2317  0.0557 -0.8170
  309PHE    HB2 4463   3.971   4.848   7.438  0.0638 -0.6372 -0.1523
  309PHE     CG 4464   3.820   4.784   7.302  0.2536 -0.2020 -0.3493
  309PHE    CD1 4465   3.701   4.827   7.247  0.1813  0.0610  0.0113
  309PHE    HD1 4466   3.682   4.933   7.241 -0.4339 -0.1182 -1.7701
  309PHE    CE1 4467   3.593   4.744   7.230  0.1588 -0.0977  0.8711
  309PHE    HE1 4468   3.502   4.787   7.190  0.6425 -0.6968 -0.9926
  309PHE     CZ 4469   3.615   4.610   7.255 -0.0414 -0.1740  0.6526
  309PHE     HZ 4470   3.527   4.551   7.237  1.1492 -1.8687  0.1434
  309PHE    CD2 4471   3.830   4.653   7.342  0.6061  0.0308  0.3268
  309PHE    HD2 4472   3.920   4.620   7.393  2.3171  1.2946 -1.7127
  309PHE    CE2 4473   3.729   4.563   7.317  0.5436  0.2205 -0.1047
  309PHE    HE2 4474   3.735   4.460   7.346 -0.2761  0.2053  0.0478
  309PHE      C 4475   3.990   4.930   7.097  0.1396 -0.3807 -0.2573
  309PHE      O 4476   3.990   4.864   6.994  0.0374  0.1907 -0.6259
  310VAL      N 4477   3.935   5.053   7.096  0.2311 -0.3391 -0.0538
  310VAL     HN 4478   3.926   5.109   7.178  1.0033 -0.3944  0.0810
  310VAL     CA 4479   3.869   5.114   6.985  0.0119 -0.3277  0.0819
  310VAL     HA 4480   3.784   5.050   6.969  0.4652 -0.5083 -1.8262
  310VAL     CB 4481   3.823   5.251   7.025  0.0020 -0.3172  0.0334
  310VAL     HB 4482   3.911   5.301   7.072 -2.2172  3.1446  0.8621
  310VAL    CG1 4483   3.777   5.336   6.905 -0.2766  0.1063  0.4368
  310VAL   HG11 4484   3.739   5.435   6.940  1.8680  1.3980 -0.7273
  310VAL   HG12 4485   3.706   5.287   6.835  1.3072 -2.2709  0.3651
  310VAL   HG13 4486   3.857   5.350   6.830 -0.2953  2.0434  0.7325
  310VAL    CG2 4487   3.700   5.234   7.116 -0.4489 -0.0306 -0.5180
  310VAL   HG21 4488   3.725   5.176   7.207 -4.0799 -0.5018  0.2964
  310VAL   HG22 4489   3.622   5.181   7.058 -2.7640  0.2361  2.1809
  310VAL   HG23 4490   3.664   5.335   7.145  0.7826 -0.1246  1.5354
  310VAL      C 4491   3.945   5.112   6.857  0.3465 -0.4969  0.2824
  310VAL      O 4492   3.890   5.068   6.756 -0.2475 -0.7967  0.7307
  311LEU      N 4493   4.073   5.154   6.847  0.1235  0.0686 -0.2471
  311LEU     HN 4494   4.124   5.179   6.929 -0.4468 -1.9077  0.7991
  311LEU     CA 4495   4.150   5.149   6.727  0.1829 -0.4121 -0.1924
  311LEU     HA 4496   4.094   5.200   6.650  3.5629  0.2053 -2.4417
  311LEU     CB 4497   4.276   5.235   6.749 -0.1224  0.2341 -0.9444
  311LEU    HB1 4498   4.329   5.240   6.651  1.3912  0.0064 -0.1656
  311LEU    HB2 4499   4.344   5.190   6.824  2.7064  1.4248 -2.6091
  311LEU     CG 4500   4.257   5.382   6.789  0.0985  0.0138 -0.0205
  311LEU     HG 4501   4.232   5.379   6.898 -0.6506 -0.1204 -0.1914
  311LEU    CD1 4502   4.398   5.443   6.796 -0.0571  0.3090  0.6627
  311LEU   HD11 4503   4.436   5.463   6.694  0.0264 -0.1606  0.5989
  311LEU   HD12 4504   4.467   5.371   6.845 -0.0212 -0.3398 -0.3034
  311LEU   HD13 4505   4.396   5.536   6.856  2.2464  0.9600 -0.1776
  311LEU    CD2 4506   4.148   5.462   6.715  0.7603  0.4633 -0.5113
  311LEU   HD21 4507   4.170   5.455   6.606  1.0539 -1.2327 -0.3768
  311LEU   HD22 4508   4.151   5.570   6.741  2.6486  0.3185  0.0408
  311LEU   HD23 4509   4.048   5.425   6.746  0.0315  2.3245 -0.5515
  311LEU      C 4510   4.172   5.011   6.675  0.0864 -0.4594 -0.1085
  311LEU      O 4511   4.163   4.991   6.554  0.5728 -0.0652 -0.2152
  312PHE      N 4512   4.186   4.905   6.757  0.2756  0.1629  0.6764
  312PHE     HN 4513   4.169   4.914   6.855 -1.1205 -1.9591  0.6747
  312PHE     CA 4514   4.210   4.772   6.713 -0.5321  0.1144  0.3657
  312PHE     HA 4515   4.296   4.774   6.647 -1.9745 -1.5335 -1.6974
  312PHE     CB 4516   4.235   4.688   6.839  0.1608 -0.0448  0.1290
  312PHE    HB1 4517   4.149   4.697   6.909  0.7765 -0.1405  0.9101
  312PHE    HB2 4518   4.326   4.734   6.881  1.2424 -0.9796 -1.0997
  312PHE     CG 4519   4.263   4.547   6.799 -0.8014 -0.0471 -0.5641
  312PHE    CD1 4520   4.374   4.504   6.730 -0.8625 -0.5470 -0.3525
  312PHE    HD1 4521   4.451   4.579   6.727 -1.2706 -0.0571  1.1043
  312PHE    CE1 4522   4.384   4.371   6.695  0.1402 -0.5410 -0.1122
  312PHE    HE1 4523   4.461   4.343   6.625  0.1621  1.4319 -0.9408
  312PHE     CZ 4524   4.278   4.284   6.709 -0.4817  0.0925 -0.7675
  312PHE     HZ 4525   4.282   4.180   6.683 -1.3090 -0.4093  0.9830
  312PHE    CD2 4526   4.165   4.454   6.824 -0.7387  0.0537  0.0583
  312PHE    HD2 4527   4.075   4.490   6.872 -0.9314  3.2545 -2.3890
  312PHE    CE2 4528   4.169   4.322   6.784  0.4220 -0.1222  0.7052
  312PHE    HE2 4529   4.085   4.256   6.796  1.2024 -1.2016  0.3573
  312PHE      C 4530   4.098   4.726   6.626 -0.0555  0.1680 -0.2847
  312PHE      O 4531   4.106   4.666   6.519 -0.0457 -0.3543  0.0041
  313TYR      N 4532   3.973   4.758   6.663 -0.0588 -0.0417 -0.1157
  313TYR     HN 4533   3.951   4.798   6.752 -1.1544  1.3778 -0.9656
  313TYR     CA 4534   3.862   4.734   6.577 -0.3289 -0.3326  0.3094
  313TYR     HA 4535   3.871   4.642   6.521  0.3343  0.3208 -0.6968
  313TYR     CB 4536   3.743   4.708   6.671 -0.3404  0.1545  0.4318
  313TYR    HB1 4537   3.644   4.702   6.622 -0.5039  0.9367  0.6541
  313TYR    HB2 4538   3.721   4.796   6.734 -1.8915  0.1277 -0.0324
  313TYR     CG 4539   3.767   4.589   6.759  0.5005 -0.2691 -0.3469
  313TYR    CD1 4540   3.762   4.466   6.698  0.4197 -0.2054 -0.4685
  313TYR    HD1 4541   3.745   4.459   6.591 -1.9744  1.7549 -0.2985
  313TYR    CE1 4542   3.783   4.354   6.774  0.4770  0.2803  0.2358
  313TYR    HE1 4543   3.783   4.256   6.730 -1.5351 -0.3297  1.4381
  313TYR     CZ 4544   3.817   4.361   6.907  0.7469 -0.0455  0.1851
  313TYR     OH 4545   3.841   4.246   6.986  0.2334 -0.3863 -0.1488
  313TYR     HH 4546   3.871   4.273   7.073  3.5815  2.5636 -1.9233
  313TYR    CD2 4547   3.795   4.596   6.893  0.4188 -0.0205 -0.3409
  313TYR    HD2 4548   3.803   4.696   6.934  2.2224  0.2872 -1.3325
  313TYR    CE2 4549   3.832   4.485   6.965  0.1718  0.1151 -0.0017
  313TYR    HE2 4550   3.855   4.500   7.069  3.4155  0.5211 -0.6699
  313TYR      C 4551   3.813   4.833   6.477 -0.1170 -0.1777  0.3601
  313TYR      O 4552   3.750   4.798   6.377 -0.0460  0.2175  0.1734
  314LEU      N 4553   3.848   4.962   6.492 -0.3168 -0.0920  0.1000
  314LEU     HN 4554   3.902   4.993   6.570  1.8415  0.3610 -1.4854
  314LEU     CA 4555   3.827   5.074   6.405  0.2271  0.1175  0.2317
  314LEU     HA 4556   3.719   5.081   6.407 -0.0727 -2.8060  2.0714
  314LEU     CB 4557   3.895   5.202   6.455  0.6103  0.0788 -0.1820
  314LEU    HB1 4558   4.002   5.178   6.473  0.9044  2.1618  1.2469
  314LEU    HB2 4559   3.857   5.236   6.554  0.5892 -0.9824  0.1866
  314LEU     CG 4560   3.869   5.322   6.363  0.4809  0.2862  0.1244
  314LEU     HG 4561   3.896   5.289   6.261 -1.5694 -1.7220  0.1621
  314LEU    CD1 4562   3.721   5.364   6.373  0.5753  0.3771  1.3582
  314LEU   HD11 4563   3.702   5.404   6.475 -0.8947  1.1593  0.8114
  314LEU   HD12 4564   3.668   5.270   6.347  0.6046  0.8145 -0.4390
  314LEU   HD13 4565   3.705   5.440   6.293  1.3169  0.3772  1.2027
  314LEU    CD2 4566   3.961   5.439   6.403  0.3929  0.5136 -0.3296
  314LEU   HD21 4567   3.971   5.516   6.324  0.5401  0.0870 -0.7305
  314LEU   HD22 4568   4.058   5.407   6.446 -0.2470 -0.4364  0.4558
  314LEU   HD23 4569   3.905   5.502   6.477  0.4829 -0.6757  0.7862
  314LEU      C 4570   3.871   5.047   6.265  0.0583  0.4174  0.1192
  314LEU      O 4571   3.810   5.079   6.163 -1.0863  0.2689  0.7350
  315SER      N 4572   3.989   4.983   6.249 -0.3149 -0.1833 -0.2749
  315SER     HN 4573   4.036   4.960   6.334 -3.5618 -0.6172  1.5748
  315SER     CA 4574   4.057   4.950   6.128  0.4952  0.0416  0.1131
  315SER     HA 4575   4.049   5.034   6.060  1.8717 -0.1776 -0.3420
  315SER     CB 4576   4.205   4.939   6.169  0.6750  0.3715 -0.4380
  315SER    HB1 4577   4.250   5.037   6.197  0.9369 -0.0050  0.5048
  315SER    HB2 4578   4.274   4.909   6.087 -0.7630  2.5514 -2.6071
  315SER     OG 4579   4.229   4.843   6.271  0.1602  0.0905 -0.5744
  315SER    HG1 4580   4.193   4.761   6.236  1.3715 -0.1195 -1.3765
  315SER      C 4581   4.008   4.830   6.054  0.3698  0.2116 -0.0785
  315SER      O 4582   4.083   4.772   5.976 -0.3825 -0.3158 -0.4266
  316ALA      N 4583   3.887   4.774   6.075  0.4555 -0.0125 -0.1858
  316ALA     HN 4584   3.834   4.802   6.155  0.4875 -0.7999  0.1135
  316ALA     CA 4585   3.835   4.662   6.004  0.2267 -0.0396  0.0273
  316ALA     HA 4586   3.896   4.631   5.920  0.2632  1.2198 -0.4236
  316ALA     CB 4587   3.832   4.545   6.104 -0.1646 -0.1518 -0.1099
  316ALA    HB1 4588   3.768   4.570   6.191 -0.3016  1.2550 -0.6025
  316ALA    HB2 4589   3.932   4.518   6.146 -0.0471 -1.8819 -1.3702
  316ALA    HB3 4590   3.784   4.454   6.063 -0.2706 -0.7196  1.2361
  316ALA      C 4591   3.704   4.707   5.947  0.6188  0.4822 -0.4672
  316ALA      O 4592   3.655   4.638   5.858  0.1679 -0.0794  0.2055
  317ALA      N 4593   3.647   4.817   5.999 -0.2968 -0.3080  0.2511
  317ALA     HN 4594   3.703   4.867   6.065  0.5744  1.3101 -1.6069
  317ALA     CA 4595   3.506   4.836   5.995 -0.3059 -0.4400 -0.0773
  317ALA     HA 4596   3.448   4.758   5.947 -2.4337  1.1085 -0.1823
  317ALA     CB 4597   3.443   4.859   6.133  0.4941  0.2028  0.1883
  317ALA    HB1 4598   3.487   4.942   6.192 -2.9064  1.1920  1.5891
  317ALA    HB2 4599   3.449   4.768   6.197 -0.2400 -0.6807 -0.9673
  317ALA    HB3 4600   3.333   4.875   6.122  0.3395 -2.0312 -3.0966
  317ALA      C 4601   3.462   4.954   5.915 -0.3466 -0.2645  0.2002
  317ALA      O 4602   3.356   4.950   5.853 -0.4888  0.4966  0.3954
  318ILE      N 4603   3.534   5.067   5.919 -0.0252 -0.4308 -0.5950
  318ILE     HN 4604   3.620   5.066   5.970 -0.7022  1.4884  0.7289
  318ILE     CA 4605   3.514   5.178   5.831  0.3835  0.0812 -0.0574
  318ILE     HA 4606   3.406   5.179   5.829  0.2892  0.6915  2.4912
  318ILE     CB 4607   3.556   5.312   5.884 -0.1302  0.0454  0.4471
  318ILE     HB 4608   3.548   5.390   5.805  1.9442  1.2237  1.3321
  318ILE    CG2 4609   3.447   5.350   5.986  0.0782  0.4083  0.5334
  318ILE   HG21 4610   3.455   5.296   6.082 -1.7693 -1.8577 -0.4653
  318ILE   HG22 4611   3.348   5.327   5.941  0.5649 -0.9514  0.0923
  318ILE   HG23 4612   3.440   5.460   5.997  0.9095  0.5641 -0.3296
  318ILE    CG1 4613   3.699   5.310   5.941  0.0248  0.2980  0.0660
  318ILE   HG11 4614   3.769   5.260   5.871  0.5887  0.0181  0.8168
  318ILE   HG12 4615   3.696   5.249   6.033 -2.6657 -0.8195 -0.6550
  318ILE     CD 4616   3.753   5.448   5.977  0.1907  0.0828  0.6405
  318ILE    HD1 4617   3.745   5.504   5.882 -1.1381 -0.1465  0.5906
  318ILE    HD2 4618   3.857   5.442   6.015  0.8990  0.6834 -1.1052
  318ILE    HD3 4619   3.688   5.501   6.051 -1.4683  1.5767 -1.7094
  318ILE      C 4620   3.561   5.149   5.692  0.8917  0.0987  0.1092
  318ILE      O 4621   3.525   5.205   5.589  0.2086 -0.6036 -0.0400
  319ASN      N 4622   3.643   5.042   5.689  0.0554 -0.5478  0.0305
  319ASN     HN 4623   3.687   5.002   5.769  0.3580 -2.0773 -0.8707
  319ASN     CA 4624   3.707   4.999   5.569  0.2519 -0.1438 -0.0108
  319ASN     HA 4625   3.752   5.093   5.541  0.2608  0.3809  1.6731
  319ASN     CB 4626   3.826   4.903   5.583 -0.1444 -0.5904  0.3290
  319ASN    HB1 4627   3.897   4.909   5.498  1.3648 -0.5828  1.5594
  319ASN    HB2 4628   3.791   4.798   5.583 -2.1105  0.0011  1.8719
  319ASN     CG 4629   3.905   4.900   5.712 -0.4132  0.2469  0.5228
  319ASN    OD1 4630   3.892   4.987   5.798 -0.6120  0.3938  0.3446
  319ASN    ND2 4631   4.000   4.803   5.725 -0.4373  0.1774  0.1641
  319ASN   HD21 4632   4.050   4.800   5.811  0.4974  2.9390 -0.1893
  319ASN   HD22 4633   4.016   4.743   5.646  0.5485  0.6487 -0.0059
  319ASN      C 4634   3.617   4.964   5.456  0.0036 -0.1166  0.1780
  319ASN      O 4635   3.651   5.004   5.345  0.5882 -0.2873  0.2952
  320PRO      N 4636   3.502   4.904   5.463  0.0656 -0.2272  0.2320
  320PRO     CD 4637   3.465   4.807   5.565 -0.2543  0.0118  0.3464
  320PRO    HD1 4638   3.394   4.862   5.631 -2.7114 -1.6757 -0.7257
  320PRO    HD2 4639   3.557   4.760   5.606  0.1380 -0.2614 -0.8013
  320PRO     CA 4640   3.426   4.880   5.343  0.7203 -0.2741 -0.1785
  320PRO     HA 4641   3.486   4.848   5.260  0.2013  0.1619 -0.7285
  320PRO     CB 4642   3.316   4.782   5.382  0.2050  0.2790 -0.2355
  320PRO    HB1 4643   3.280   4.723   5.294  2.1039  0.1557 -0.9623
  320PRO    HB2 4644   3.225   4.821   5.433  0.2772 -0.1598  0.2260
  320PRO     CG 4645   3.385   4.698   5.490 -0.2554  0.2326  0.0262
  320PRO    HG1 4646   3.315   4.650   5.562 -0.0161 -1.5099 -0.8542
  320PRO    HG2 4647   3.455   4.630   5.439 -1.1392 -0.4727 -0.2650
  320PRO      C 4648   3.356   4.998   5.286  0.4744 -0.2397  0.1887
  320PRO      O 4649   3.336   5.007   5.165  0.2617  0.4485  0.2696
  321ILE      N 4650   3.316   5.095   5.370 -0.0047 -0.2945  0.0243
  321ILE     HN 4651   3.322   5.074   5.467 -0.1898 -3.9378 -0.6122
  321ILE     CA 4652   3.270   5.224   5.328 -0.1379 -0.3037  0.1405
  321ILE     HA 4653   3.195   5.214   5.252  0.2935 -1.3338 -0.1605
  321ILE     CB 4654   3.207   5.306   5.437 -0.1713 -0.6144  0.3552
  321ILE     HB 4655   3.280   5.309   5.521  0.4181 -0.8773 -0.1348
  321ILE    CG2 4656   3.188   5.453   5.395  0.0209 -0.6656  0.0868
  321ILE   HG21 4657   3.138   5.521   5.466  0.4505  1.5604 -1.6421
  321ILE   HG22 4658   3.129   5.458   5.301 -1.0036 -0.2766  0.7385
  321ILE   HG23 4659   3.283   5.506   5.373 -0.8198  0.8498  0.0132
  321ILE    CG1 4660   3.085   5.238   5.501 -0.3123 -0.4203  0.2930
  321ILE   HG11 4661   3.085   5.128   5.519 -1.5543 -0.6852 -1.1305
  321ILE   HG12 4662   3.012   5.246   5.418  0.7133 -1.3336 -0.7324
  321ILE     CD 4663   3.018   5.298   5.625  0.4813  0.7908  0.1550
  321ILE    HD1 4664   3.001   5.407   5.623  1.5761  1.0084  1.5565
  321ILE    HD2 4665   3.082   5.279   5.713  0.0336  0.5315  0.4259
  321ILE    HD3 4666   2.918   5.254   5.643  0.3641  0.5704 -0.9277
  321ILE      C 4667   3.380   5.293   5.255 -0.3113  0.2050  0.3556
  321ILE      O 4668   3.363   5.342   5.143 -0.2212 -0.0568  0.2259
  322LEU      N 4669   3.502   5.284   5.313  0.0257 -1.3568 -0.5414
  322LEU     HN 4670   3.508   5.238   5.400 -0.3489  1.0952  0.8771
  322LEU     CA 4671   3.621   5.347   5.264 -0.6469  0.3565 -0.0548
  322LEU     HA 4672   3.590   5.450   5.251  2.2577  1.4754  1.1519
  322LEU     CB 4673   3.739   5.354   5.361 -0.6672  0.1316 -0.0120
  322LEU    HB1 4674   3.832   5.392   5.313  0.6117 -1.2408  1.2782
  322LEU    HB2 4675   3.763   5.249   5.387  2.0656  1.2793  2.8074
  322LEU     CG 4676   3.726   5.432   5.493  0.0045  0.3576 -0.0715
  322LEU     HG 4677   3.624   5.417   5.535  0.3502 -2.9293 -0.1709
  322LEU    CD1 4678   3.829   5.387   5.598  0.0800  0.3287 -0.1581
  322LEU   HD11 4679   3.810   5.448   5.690 -2.1892 -0.8128  0.2034
  322LEU   HD12 4680   3.934   5.406   5.566  0.6867 -2.3062  0.0903
  322LEU   HD13 4681   3.820   5.281   5.630 -0.2326  0.7458  1.1912
  322LEU    CD2 4682   3.745   5.582   5.464  0.5200  0.2853 -0.1121
  322LEU   HD21 4683   3.677   5.627   5.540 -0.0461  1.0303 -1.0394
  322LEU   HD22 4684   3.713   5.607   5.361 -2.6528 -1.2158  0.3883
  322LEU   HD23 4685   3.850   5.611   5.484  0.6640 -0.9735  1.1278
  322LEU      C 4686   3.673   5.299   5.133  0.3244  0.1515  0.3969
  322LEU      O 4687   3.719   5.382   5.054  0.2882 -0.3494 -0.1572
  323TYR      N 4688   3.656   5.171   5.095  0.4103  0.3357 -0.2748
  323TYR     HN 4689   3.630   5.100   5.159  0.4547 -1.2117 -1.8920
  323TYR     CA 4690   3.700   5.119   4.969  0.3926 -0.1642 -0.0767
  323TYR     HA 4691   3.806   5.131   4.959  0.1348  1.8744 -0.9051
  323TYR     CB 4692   3.665   4.970   4.963  0.2912 -0.1451  0.0422
  323TYR    HB1 4693   3.699   4.924   4.868  1.8040  0.7053  0.1487
  323TYR    HB2 4694   3.554   4.959   4.972  0.4698 -1.4351  1.1270
  323TYR     CG 4695   3.724   4.880   5.066 -0.1817  0.2280  0.6478
  323TYR    CD1 4696   3.833   4.915   5.142  0.4674  0.1093 -0.2181
  323TYR    HD1 4697   3.889   5.004   5.119 -0.2106  0.3355 -1.0294
  323TYR    CE1 4698   3.888   4.827   5.232 -0.2711  0.3893  0.5189
  323TYR    HE1 4699   3.972   4.857   5.294 -0.0568  3.3555 -1.0442
  323TYR     CZ 4700   3.820   4.712   5.263 -0.0501 -0.0054 -0.4339
  323TYR     OH 4701   3.843   4.627   5.373 -0.2309 -0.1008 -0.4675
  323TYR     HH 4702   3.770   4.566   5.382  0.4226 -0.6570  2.0697
  323TYR    CD2 4703   3.659   4.762   5.097  0.2512 -0.2761 -0.3214
  323TYR    HD2 4704   3.574   4.741   5.035 -0.1047  0.9647 -0.2908
  323TYR    CE2 4705   3.707   4.675   5.192 -0.4425 -0.0808  0.2181
  323TYR    HE2 4706   3.670   4.575   5.209  0.8333 -1.0629 -2.2754
  323TYR      C 4707   3.636   5.187   4.853  0.2729  0.1143  0.1498
  323TYR      O 4708   3.695   5.215   4.748 -0.2348 -0.0015 -0.1682
  324ASN      N 4709   3.508   5.225   4.869  0.2104  0.1022 -0.2894
  324ASN     HN 4710   3.464   5.207   4.957 -0.5915 -0.7584 -0.8621
  324ASN     CA 4711   3.420   5.273   4.767 -0.6508 -0.1279  0.3324
  324ASN     HA 4712   3.451   5.243   4.668  1.4391 -1.1152  1.2251
  324ASN     CB 4713   3.273   5.240   4.795 -0.7605 -0.1261 -0.2329
  324ASN    HB1 4714   3.251   5.274   4.899 -0.6691  2.2732 -0.9344
  324ASN    HB2 4715   3.251   5.131   4.798 -1.6034  0.0499  0.2832
  324ASN     CG 4716   3.180   5.306   4.694 -0.3144  0.3444 -0.3366
  324ASN    OD1 4717   3.147   5.261   4.585 -0.5156 -0.3105 -0.0109
  324ASN    ND2 4718   3.137   5.427   4.739 -0.1174  0.0059  0.7882
  324ASN   HD21 4719   3.097   5.483   4.666  1.5674  0.6815  0.3293
  324ASN   HD22 4720   3.142   5.469   4.830 -0.2015 -0.4565  1.0088
  324ASN      C 4721   3.441   5.420   4.760  0.1059 -0.2548 -0.1921
  324ASN      O 4722   3.428   5.482   4.654 -0.0134  0.1598  0.0626
  325ILE      N 4723   3.481   5.492   4.866  0.4439 -0.2187 -0.3429
  325ILE     HN 4724   3.487   5.448   4.956 -1.4461  1.3458  0.6175
  325ILE     CA 4725   3.515   5.631   4.859  0.6385 -0.2451  0.0516
  325ILE     HA 4726   3.430   5.671   4.806 -0.4761 -1.4404  0.8526
  325ILE     CB 4727   3.512   5.685   4.999 -0.3491 -0.3295  0.0718
  325ILE     HB 4728   3.592   5.633   5.056 -0.9711 -1.0480  0.3101
  325ILE    CG2 4729   3.532   5.837   4.987 -0.4292 -0.3411 -0.2115
  325ILE   HG21 4730   3.542   5.887   5.086 -2.1803  0.1154 -0.2250
  325ILE   HG22 4731   3.444   5.885   4.939 -1.2221 -0.6248  0.9161
  325ILE   HG23 4732   3.623   5.870   4.933 -0.6249  0.3652 -0.1270
  325ILE    CG1 4733   3.383   5.666   5.082 -0.1433  0.0242  0.4757
  325ILE   HG11 4734   3.380   5.557   5.099  0.2620 -0.0366  0.1785
  325ILE   HG12 4735   3.298   5.697   5.018 -1.7644 -0.3264  2.3803
  325ILE     CD 4736   3.380   5.732   5.220  0.8987  0.3352  0.3662
  325ILE    HD1 4737   3.302   5.691   5.288  0.7742 -0.5942 -0.3098
  325ILE    HD2 4738   3.377   5.843   5.212 -0.3022  0.2229 -1.3481
  325ILE    HD3 4739   3.473   5.708   5.276  0.6219  2.0005  1.6274
  325ILE      C 4740   3.641   5.654   4.784  0.6313  0.3996  0.2363
  325ILE      O 4741   3.645   5.737   4.693 -0.4469  0.3032  0.0899
  326MET      N 4742   3.741   5.571   4.817  0.1030 -0.4058 -0.1626
  326MET     HN 4743   3.718   5.513   4.894 -1.2251 -0.3955 -0.5293
  326MET     CA 4744   3.874   5.573   4.763  0.1676  0.1727  0.0102
  326MET     HA 4745   3.907   5.674   4.747 -1.2140  0.6332 -0.1016
  326MET     CB 4746   3.970   5.501   4.860 -0.1141  0.0165  0.1773
  326MET    HB1 4747   3.942   5.394   4.871 -0.8427  0.2179  0.3167
  326MET    HB2 4748   3.953   5.545   4.960  0.1483 -1.4214  0.8813
  326MET     CG 4749   4.120   5.513   4.830 -0.1366  0.1376  0.1162
  326MET    HG1 4750   4.143   5.453   4.739  1.7710 -0.1910  0.7832
  326MET    HG2 4751   4.186   5.473   4.910  2.0557  2.0983 -0.5985
  326MET     SD 4752   4.170   5.684   4.792 -0.3090  0.1430 -0.0867
  326MET     CE 4753   4.344   5.643   4.758 -0.2178  0.4363  0.0295
  326MET    HE1 4754   4.365   5.606   4.655  0.6845 -0.0229  0.3728
  326MET    HE2 4755   4.381   5.559   4.819  2.5101  1.0104 -0.6941
  326MET    HE3 4756   4.419   5.724   4.766  1.6980 -1.3568  0.9194
  326MET      C 4757   3.893   5.522   4.624 -0.0952  0.2408 -0.0512
  326MET      O 4758   3.987   5.559   4.554  0.2130  0.1431  0.3075
  327SER      N 4759   3.816   5.425   4.572  0.7643 -0.4082 -0.1346
  327SER     HN 4760   3.741   5.391   4.627  1.0093  1.4213  1.4428
  327SER     CA 4761   3.842   5.352   4.452  0.2896 -0.0613 -0.4592
  327SER     HA 4762   3.927   5.391   4.398  1.7063 -0.8706  1.0823
  327SER     CB 4763   3.881   5.204   4.474 -1.0658 -0.3233  0.2641
  327SER    HB1 4764   3.800   5.154   4.531 -3.7683  1.1275 -2.0416
  327SER    HB2 4765   3.966   5.205   4.544  0.4492  4.4078 -1.2264
  327SER     OG 4766   3.915   5.134   4.355 -0.4446  0.1132  0.1805
  327SER    HG1 4767   4.006   5.158   4.339 -0.2787 -0.9378 -0.5728
  327SER      C 4768   3.725   5.355   4.360 -0.5643  0.1523  0.6131
  327SER      O 4769   3.617   5.310   4.395 -0.5903  0.0208  0.3612
  328LYS      N 4770   3.746   5.401   4.235  0.4877 -0.0602  0.6962
  328LYS     HN 4771   3.831   5.444   4.206  0.5792  0.2370  1.3815
  328LYS     CA 4772   3.654   5.378   4.128  0.9264 -0.2602  0.3593
  328LYS     HA 4773   3.560   5.419   4.162  0.0069 -3.0884  1.5131
  328LYS     CB 4774   3.703   5.458   4.006  0.0048 -0.0830  0.0973
  328LYS    HB1 4775   3.805   5.418   3.989  0.4794  1.1142  0.0463
  328LYS    HB2 4776   3.709   5.565   4.036  1.8355 -0.1626  0.1433
  328LYS     CG 4777   3.617   5.435   3.881  0.0160 -0.1120  0.0943
  328LYS    HG1 4778   3.617   5.327   3.858 -1.1649 -0.0839 -0.0900
  328LYS    HG2 4779   3.669   5.490   3.800  0.7160 -0.3107  0.4019
  328LYS     CD 4780   3.477   5.495   3.895  0.0417  0.0315 -0.2720
  328LYS    HD1 4781   3.482   5.599   3.934  0.0567 -0.1999  0.3467
  328LYS    HD2 4782   3.428   5.439   3.977  0.1077  1.4015  0.7282
  328LYS     CE 4783   3.396   5.490   3.765  0.2447 -0.3076 -0.3863
  328LYS    HE1 4784   3.292   5.522   3.790 -0.2057 -3.0047  1.6883
  328LYS    HE2 4785   3.393   5.395   3.708  1.0825 -0.0711 -0.8352
  328LYS     NZ 4786   3.449   5.601   3.683  0.4491  0.0417  0.2096
  328LYS    HZ1 4787   3.530   5.654   3.720  0.3963 -0.7316  1.4907
  328LYS    HZ2 4788   3.375   5.674   3.685 -0.0669 -0.4411 -0.6908
  328LYS    HZ3 4789   3.464   5.573   3.584 -0.3878 -0.8017  0.2992
  328LYS      C 4790   3.621   5.236   4.098 -0.2422  0.1603 -0.4236
  328LYS      O 4791   3.507   5.199   4.070 -0.1371 -0.8653  0.4257
  329LYS      N 4792   3.724   5.150   4.098 -0.0594  0.3748  0.0335
  329LYS     HN 4793   3.815   5.176   4.129  0.5937 -3.7984  2.3508
  329LYS     CA 4794   3.716   5.012   4.061  0.6997  0.2891  0.1736
  329LYS     HA 4795   3.671   5.008   3.963 -0.6608 -0.5212  0.8026
  329LYS     CB 4796   3.853   4.942   4.069  0.3179 -0.4895 -0.0676
  329LYS    HB1 4797   3.850   4.835   4.038 -1.7394  0.0362 -1.9893
  329LYS    HB2 4798   3.883   4.939   4.176  0.9641 -0.3512 -0.2401
  329LYS     CG 4799   3.962   5.009   3.985  0.0698 -0.0365 -0.0297
  329LYS    HG1 4800   4.038   4.929   3.976 -2.1662 -2.3750  0.5805
  329LYS    HG2 4801   4.007   5.101   4.029 -2.1658  1.0512  0.1364
  329LYS     CD 4802   3.922   5.043   3.841  0.1122  0.0176 -0.0295
  329LYS    HD1 4803   3.844   5.122   3.838 -0.0396 -0.1570 -0.7708
  329LYS    HD2 4804   3.894   4.946   3.794  2.4787 -0.8827  0.2818
  329LYS     CE 4805   4.043   5.099   3.767  0.0265  0.1660 -0.0570
  329LYS    HE1 4806   4.119   5.017   3.770  0.3564  0.3193 -2.3887
  329LYS    HE2 4807   4.083   5.192   3.814 -0.8210 -0.3054  1.6824
  329LYS     NZ 4808   4.000   5.134   3.630  0.3159  0.4191 -0.0859
  329LYS    HZ1 4809   3.926   5.207   3.621  1.6534  1.8055 -0.2752
  329LYS    HZ2 4810   3.977   5.060   3.561 -1.2745  1.6012 -0.9062
  329LYS    HZ3 4811   4.076   5.184   3.581  1.2699 -2.0647 -1.2807
  329LYS      C 4812   3.620   4.930   4.140  0.2544  0.2506 -0.4013
  329LYS      O 4813   3.538   4.859   4.082  0.1643  0.0986 -0.0923
  330TYR      N 4814   3.625   4.941   4.274  0.2214 -0.1293 -0.3663
  330TYR     HN 4815   3.698   5.000   4.309  0.0492 -0.4093  0.5001
  330TYR     CA 4816   3.536   4.879   4.367 -0.0030  0.1258 -0.4077
  330TYR     HA 4817   3.543   4.775   4.337  0.2039  0.4717 -1.5918
  330TYR     CB 4818   3.579   4.911   4.511  0.0253 -0.4853 -0.2748
  330TYR    HB1 4819   3.565   5.017   4.540  0.8624 -0.1176 -1.1801
  330TYR    HB2 4820   3.688   4.898   4.528 -0.4270 -0.1259  4.1277
  330TYR     CG 4821   3.510   4.829   4.615 -0.3605  0.3781  0.1665
  330TYR    CD1 4822   3.566   4.710   4.657 -0.3076  0.2049 -0.3767
  330TYR    HD1 4823   3.663   4.695   4.614  0.3370  3.6063 -0.3760
  330TYR    CE1 4824   3.497   4.626   4.742  0.5111 -0.0859  0.0056
  330TYR    HE1 4825   3.547   4.537   4.775  0.5852 -0.1989 -0.4015
  330TYR     CZ 4826   3.382   4.668   4.804  0.8472  0.1294  0.4850
  330TYR     OH 4827   3.312   4.590   4.898  0.2255  0.2050  0.0920
  330TYR     HH 4828   3.383   4.539   4.940  1.4307  1.5144 -0.2772
  330TYR    CD2 4829   3.394   4.876   4.672 -0.6447 -0.2199  0.0903
  330TYR    HD2 4830   3.353   4.972   4.644  1.1222 -0.3550 -3.4788
  330TYR    CE2 4831   3.339   4.794   4.768 -0.0292 -0.1588  0.5035
  330TYR    HE2 4832   3.247   4.834   4.807  0.7469  0.0635  2.2205
  330TYR      C 4833   3.400   4.935   4.346 -0.2800 -0.3092  0.1784
  330TYR      O 4834   3.297   4.870   4.361 -0.4398 -0.0248  0.3187
  331ARG      N 4835   3.394   5.066   4.314  0.3791 -0.1588  0.6556
  331ARG     HN 4836   3.478   5.120   4.313  0.1809  0.1712  1.2255
  331ARG     CA 4837   3.275   5.145   4.303  0.2428 -0.4596 -0.0933
  331ARG     HA 4838   3.209   5.128   4.386 -0.5270 -1.0776 -0.8200
  331ARG     CB 4839   3.304   5.296   4.299  0.0909 -0.4368 -0.3035
  331ARG    HB1 4840   3.396   5.325   4.245 -0.8724  0.3462 -1.5635
  331ARG    HB2 4841   3.338   5.321   4.402  0.0202 -0.3493 -0.3004
  331ARG     CG 4842   3.189   5.389   4.258  0.3504  0.2098  0.4020
  331ARG    HG1 4843   3.091   5.342   4.281  0.9029 -1.5904 -0.7467
  331ARG    HG2 4844   3.205   5.412   4.151  1.3226  0.4723  0.5884
  331ARG     CD 4845   3.178   5.527   4.323 -0.3362  0.4582 -0.2358
  331ARG    HD1 4846   3.199   5.518   4.432  1.6289  1.6964 -0.4835
  331ARG    HD2 4847   3.080   5.579   4.310 -1.1717 -0.6285  1.2909
  331ARG     NE 4848   3.279   5.610   4.253  0.0247 -0.0956 -0.3820
  331ARG     HE 4849   3.267   5.633   4.157 -1.6520  1.2550  0.0918
  331ARG     CZ 4850   3.404   5.638   4.302 -0.1165  0.0792 -0.1153
  331ARG    NH1 4851   3.458   5.586   4.416  0.2318 -0.3746 -0.4821
  331ARG   HH11 4852   3.413   5.548   4.497 -0.1076 -0.3355 -0.6514
  331ARG   HH12 4853   3.553   5.613   4.429  0.6757 -0.8962 -2.3169
  331ARG    NH2 4854   3.488   5.703   4.217  0.0697 -0.1273 -0.0904
  331ARG   HH21 4855   3.441   5.744   4.139  0.0567  0.3010  0.1366
  331ARG   HH22 4856   3.571   5.748   4.252 -0.7658  0.1926  1.6155
  331ARG      C 4857   3.178   5.107   4.197 -0.0540  0.3396 -0.1145
  331ARG      O 4858   3.056   5.100   4.213 -0.0476  0.1846 -0.1321
  332VAL      N 4859   3.227   5.077   4.076 -0.5425  0.1635 -0.2731
  332VAL     HN 4860   3.326   5.087   4.072 -0.5802  0.1322 -1.9103
  332VAL     CA 4861   3.153   5.015   3.971 -0.1276 -0.0592 -0.4357
  332VAL     HA 4862   3.065   5.075   3.955  0.3531  0.9325  0.5116
  332VAL     CB 4863   3.242   4.996   3.851  0.4725  0.9112 -0.1588
  332VAL     HB 4864   3.336   4.946   3.880 -0.6294  0.2590  2.6257
  332VAL    CG1 4865   3.175   4.906   3.744  0.3076  0.9211 -0.0646
  332VAL   HG11 4866   3.084   4.958   3.708  0.6363  0.9294 -0.8936
  332VAL   HG12 4867   3.164   4.798   3.766 -0.9328  1.1494  0.4783
  332VAL   HG13 4868   3.245   4.908   3.658  0.6648  1.0399  0.2220
  332VAL    CG2 4869   3.279   5.130   3.786  0.3611  0.9798 -0.0799
  332VAL   HG21 4870   3.326   5.196   3.863  2.1217 -0.9318  0.5773
  332VAL   HG22 4871   3.189   5.172   3.736  0.6095 -0.2496 -1.6293
  332VAL   HG23 4872   3.360   5.115   3.711  2.0054  1.1525  1.5811
  332VAL      C 4873   3.103   4.880   4.009  0.3053  0.0387  0.4910
  332VAL      O 4874   2.984   4.848   4.000  0.4076 -0.2523  0.1516
  333ALA      N 4875   3.189   4.795   4.069  0.1956 -0.0693  0.4941
  333ALA     HN 4876   3.282   4.826   4.085  0.4608 -1.2586  1.4153
  333ALA     CA 4877   3.162   4.660   4.108 -0.0183 -0.1745 -0.0057
  333ALA     HA 4878   3.118   4.619   4.019 -1.5415  3.8760 -1.3199
  333ALA     CB 4879   3.292   4.591   4.155  0.1860  0.4789  0.4017
  333ALA    HB1 4880   3.366   4.573   4.075 -1.0712  1.0634 -0.9424
  333ALA    HB2 4881   3.267   4.492   4.199 -3.4433  1.1645  0.2575
  333ALA    HB3 4882   3.351   4.657   4.222 -0.1117  0.7131  0.4390
  333ALA      C 4883   3.059   4.649   4.215 -0.1883 -0.1207 -0.1647
  333ALA      O 4884   2.975   4.561   4.202  0.3756 -0.7535  0.3986
  334VAL      N 4885   3.059   4.731   4.322  0.1380 -0.0672 -0.2035
  334VAL     HN 4886   3.131   4.794   4.349  0.3746 -1.0617  1.6764
  334VAL     CA 4887   2.968   4.719   4.432  0.1115  0.2493 -0.1913
  334VAL     HA 4888   2.949   4.614   4.449 -0.3482  0.4695  0.6849
  334VAL     CB 4889   3.030   4.761   4.561 -0.1045 -0.2448  0.0769
  334VAL     HB 4890   3.130   4.714   4.572  0.3505  0.9093  1.2140
  334VAL    CG1 4891   3.037   4.915   4.570 -0.6593 -0.1618 -0.8750
  334VAL   HG11 4892   2.937   4.958   4.589  0.2383  1.2823  0.9507
  334VAL   HG12 4893   3.083   4.953   4.476  0.4003  1.5307  0.2749
  334VAL   HG13 4894   3.099   4.941   4.658 -2.1063 -3.3943  1.3051
  334VAL    CG2 4895   2.936   4.706   4.670 -0.2077  0.6345  0.4507
  334VAL   HG21 4896   2.995   4.698   4.764  1.1512 -0.9955 -0.4618
  334VAL   HG22 4897   2.905   4.605   4.634  1.3506  0.4059 -0.3606
  334VAL   HG23 4898   2.843   4.765   4.678 -1.0079 -0.3087 -1.1992
  334VAL      C 4899   2.831   4.764   4.392  0.0599 -0.2321 -0.5627
  334VAL      O 4900   2.733   4.702   4.432  0.5974 -0.3236  0.6826
  335PHE      N 4901   2.831   4.868   4.307  0.2114 -0.0818 -0.3783
  335PHE     HN 4902   2.918   4.913   4.291 -0.3497  0.7611 -1.1956
  335PHE     CA 4903   2.712   4.922   4.249  0.3320  0.4382 -0.1528
  335PHE     HA 4904   2.647   4.938   4.333  2.8028  0.8098  1.7922
  335PHE     CB 4905   2.737   5.056   4.178  0.6003  0.2396 -0.4353
  335PHE    HB1 4906   2.679   5.071   4.084 -0.1802 -1.6149 -0.2834
  335PHE    HB2 4907   2.846   5.054   4.155  0.3472 -0.6410 -1.6721
  335PHE     CG 4908   2.708   5.172   4.267  0.3861  0.1719 -0.4183
  335PHE    CD1 4909   2.786   5.204   4.375 -0.3913 -0.2393  0.2859
  335PHE    HD1 4910   2.882   5.157   4.395 -0.1191  1.5099  3.9187
  335PHE    CE1 4911   2.758   5.314   4.453  0.1258  0.0389  0.0913
  335PHE    HE1 4912   2.814   5.322   4.545  1.9831 -1.9159 -0.7972
  335PHE     CZ 4913   2.653   5.395   4.416  0.1962  0.1815  0.2075
  335PHE     HZ 4914   2.641   5.489   4.468 -0.2397 -0.6928  1.7556
  335PHE    CD2 4915   2.594   5.244   4.240 -0.0399 -0.2312  0.2639
  335PHE    HD2 4916   2.538   5.206   4.156 -0.2910 -1.7515  1.0915
  335PHE    CE2 4917   2.576   5.364   4.306 -0.1837 -0.4689  0.6562
  335PHE    HE2 4918   2.493   5.430   4.288  1.9061  1.5537 -2.4680
  335PHE      C 4919   2.643   4.830   4.154  0.2664  0.7959 -0.4530
  335PHE      O 4920   2.520   4.828   4.150  0.2945 -0.1269 -1.0024
  336ARG      N 4921   2.720   4.754   4.074  0.0316  0.2919 -0.2067
  336ARG     HN 4922   2.818   4.774   4.067 -0.0828  1.1336  0.4178
  336ARG     CA 4923   2.671   4.646   3.995  0.4529 -0.1523  0.1366
  336ARG     HA 4924   2.590   4.686   3.936  1.3153  1.0077 -0.2934
  336ARG     CB 4925   2.779   4.606   3.893  0.2217 -0.2325 -0.0776
  336ARG    HB1 4926   2.876   4.604   3.947  1.0129  1.8597 -1.3217
  336ARG    HB2 4927   2.802   4.688   3.821  0.6630 -1.3823 -1.2878
  336ARG     CG 4928   2.748   4.474   3.821  0.1374 -0.2767  0.0398
  336ARG    HG1 4929   2.738   4.387   3.890 -0.7361 -0.6463 -0.5460
  336ARG    HG2 4930   2.834   4.454   3.754  0.0050  0.8084 -0.4814
  336ARG     CD 4931   2.625   4.483   3.731  0.0218  0.0835  0.2331
  336ARG    HD1 4932   2.648   4.559   3.654  1.3968 -0.5127  0.0351
  336ARG    HD2 4933   2.535   4.496   3.796 -0.7727 -1.0876 -0.5880
  336ARG     NE 4934   2.610   4.355   3.658 -0.1117  0.3634 -0.2316
  336ARG     HE 4935   2.642   4.274   3.707 -3.3529 -1.5623 -0.9906
  336ARG     CZ 4936   2.539   4.333   3.543 -0.0643  0.1562 -0.2232
  336ARG    NH1 4937   2.456   4.424   3.483  0.0479  0.2456 -0.2423
  336ARG   HH11 4938   2.445   4.513   3.527  0.8730 -1.3799  3.7053
  336ARG   HH12 4939   2.418   4.387   3.398  0.0632  0.2739 -0.2612
  336ARG    NH2 4940   2.518   4.201   3.515 -0.0705  0.2212 -0.5196
  336ARG   HH21 4941   2.576   4.133   3.559  1.2564  1.3699 -0.4162
  336ARG   HH22 4942   2.466   4.186   3.431  2.0020  0.1548 -1.8475
  336ARG      C 4943   2.625   4.530   4.078  0.2115 -0.1241  0.0439
  336ARG      O 4944   2.528   4.462   4.047  0.2376 -0.0534 -0.1946
  337LEU      N 4945   2.697   4.493   4.186  0.2428  0.0829  0.0966
  337LEU     HN 4946   2.787   4.533   4.198 -0.3414  1.0405  1.4713
  337LEU     CA 4947   2.663   4.385   4.273 -0.3708  0.2454  0.0605
  337LEU     HA 4948   2.657   4.291   4.220  2.6356 -0.4932  0.8543
  337LEU     CB 4949   2.770   4.358   4.380 -0.4691 -0.3310  0.0181
  337LEU    HB1 4950   2.765   4.449   4.444 -1.2963  0.4871 -1.1611
  337LEU    HB2 4951   2.872   4.361   4.336  0.1876 -1.2817  1.4099
  337LEU     CG 4952   2.761   4.226   4.458 -0.8417 -0.2827  0.0575
  337LEU     HG 4953   2.660   4.182   4.470 -0.6636 -0.5390  0.6708
  337LEU    CD1 4954   2.834   4.102   4.402 -0.4270 -0.0521  0.0817
  337LEU   HD11 4955   2.942   4.128   4.400 -0.7421  1.5486  1.6335
  337LEU   HD12 4956   2.805   4.073   4.298 -0.6065 -1.1579  0.4284
  337LEU   HD13 4957   2.812   4.013   4.465 -0.8560 -1.6063 -2.1391
  337LEU    CD2 4958   2.810   4.247   4.602  0.4153  0.0116 -0.4035
  337LEU   HD21 4959   2.920   4.231   4.602  0.1338 -2.3221 -1.3460
  337LEU   HD22 4960   2.761   4.168   4.661 -2.0605  0.9872 -1.0485
  337LEU   HD23 4961   2.771   4.344   4.639  4.1155  0.9354  1.6155
  337LEU      C 4962   2.531   4.402   4.341 -0.3451  0.5326  0.0368
  337LEU      O 4963   2.453   4.308   4.336 -0.1175  0.3390  0.0950
  338LEU      N 4964   2.501   4.517   4.404  1.0384  0.6953  0.4425
  338LEU     HN 4965   2.566   4.592   4.408  0.6672  1.2148 -1.9015
  338LEU     CA 4966   2.372   4.539   4.464  0.5632  0.5105 -0.5028
  338LEU     HA 4967   2.316   4.448   4.477 -2.2270  2.3347  1.0064
  338LEU     CB 4968   2.401   4.616   4.594 -0.1825  0.1699 -0.1295
  338LEU    HB1 4969   2.308   4.643   4.648 -1.1725 -0.0450 -1.6707
  338LEU    HB2 4970   2.432   4.713   4.549 -0.4123 -0.1954 -1.1075
  338LEU     CG 4971   2.508   4.559   4.688 -0.2347 -0.1971 -0.2895
  338LEU     HG 4972   2.603   4.544   4.633 -0.0267 -1.0207  0.2702
  338LEU    CD1 4973   2.531   4.657   4.805 -0.4341 -0.4556 -0.0315
  338LEU   HD11 4974   2.603   4.623   4.882  0.9513 -1.8828 -1.8536
  338LEU   HD12 4975   2.434   4.673   4.857  0.3372  0.1415  1.2759
  338LEU   HD13 4976   2.573   4.754   4.769  0.2838 -0.8804 -0.3658
  338LEU    CD2 4977   2.459   4.421   4.736  0.4135 -0.1175  0.6332
  338LEU   HD21 4978   2.510   4.399   4.832  2.0095  0.3883 -0.0539
  338LEU   HD22 4979   2.482   4.344   4.659 -0.3105  0.6135 -0.3355
  338LEU   HD23 4980   2.349   4.413   4.745  0.3749 -0.2704  0.0438
  338LEU      C 4981   2.282   4.617   4.375 -0.1016  0.2343 -0.0786
  338LEU      O 4982   2.188   4.682   4.420  0.1966  0.3642  0.3636
  339GLY      N 4983   2.300   4.607   4.242 -0.8232  0.2423 -0.1813
  339GLY     HN 4984   2.370   4.544   4.209 -2.5454 -0.8676 -1.9429
  339GLY     CA 4985   2.215   4.651   4.136 -0.1570  0.4206 -0.6490
  339GLY    HA1 4986   2.262   4.735   4.086 -1.2046  1.3193 -0.1584
  339GLY    HA2 4987   2.120   4.684   4.176 -0.4723  0.5273 -1.4566
  339GLY      C 4988   2.173   4.552   4.033 -0.2177 -0.1273 -0.1045
  339GLY      O 4989   2.081   4.580   3.956 -0.2284 -0.1645 -0.1047
  340PHE      N 4990   2.239   4.436   4.015  0.3294  0.1849 -0.1344
  340PHE     HN 4991   2.309   4.392   4.070  0.5276 -0.6911 -1.0605
  340PHE     CA 4992   2.203   4.342   3.913  0.0608  0.3640 -0.2081
  340PHE     HA 4993   2.216   4.401   3.823  1.4125  1.2227  0.5149
  340PHE     CB 4994   2.305   4.229   3.894  0.1977  0.5016 -0.2920
  340PHE    HB1 4995   2.310   4.171   3.989 -1.7530 -0.6191 -0.8250
  340PHE    HB2 4996   2.406   4.269   3.871  0.6138  1.4745  2.6850
  340PHE     CG 4997   2.284   4.122   3.793 -0.3945  0.0542  0.2970
  340PHE    CD1 4998   2.225   4.150   3.672 -0.8141 -0.0018  0.4859
  340PHE    HD1 4999   2.206   4.253   3.645 -0.7647  0.0024  0.4695
  340PHE    CE1 5000   2.197   4.052   3.580  0.0092  0.1770  0.0392
  340PHE    HE1 5001   2.161   4.083   3.483 -1.4604 -1.5119 -0.0086
  340PHE     CZ 5002   2.229   3.923   3.613 -0.0611  0.0863 -0.2477
  340PHE     HZ 5003   2.201   3.836   3.555 -1.8748 -0.1927  0.9764
  340PHE    CD2 5004   2.317   3.993   3.828  0.1396 -0.0364 -0.5211
  340PHE    HD2 5005   2.368   3.970   3.920 -1.6496 -0.3909  0.4268
  340PHE    CE2 5006   2.288   3.896   3.734 -0.1166 -0.1930 -0.2809
  340PHE    HE2 5007   2.308   3.794   3.761 -3.6579 -0.6753  1.1211
  340PHE      C 5008   2.062   4.294   3.912  0.3275 -0.4471  0.2350
  340PHE      O 5009   1.990   4.291   3.812 -0.2918 -0.5262  0.6767
  341GLU      N 5010   2.014   4.257   4.032 -0.0039 -0.5828  0.0629
  341GLU     HN 5011   2.070   4.260   4.115  0.1151 -0.5951 -0.0155
  341GLU     CA 5012   1.877   4.223   4.051 -0.1440 -0.0174  0.0681
  341GLU     HA 5013   1.852   4.174   3.958  0.6842 -0.1348 -0.1017
  341GLU     CB 5014   1.861   4.124   4.168  0.1833  0.1660  0.2697
  341GLU    HB1 5015   1.757   4.134   4.207 -0.1533  1.1273 -0.7861
  341GLU    HB2 5016   1.945   4.141   4.238  1.9262  0.3738 -1.7640
  341GLU     CG 5017   1.887   3.982   4.120 -0.2230  0.1798  0.0091
  341GLU    HG1 5018   1.989   3.959   4.083 -0.4574 -2.8891  0.9765
  341GLU    HG2 5019   1.818   3.963   4.035  1.1572 -0.9183 -0.9218
  341GLU     CD 5020   1.847   3.877   4.223  0.1535 -0.0902 -0.1161
  341GLU    OE1 5021   1.726   3.861   4.255  0.1236 -0.0324 -0.2017
  341GLU    OE2 5022   1.930   3.792   4.265 -0.0081 -0.1378  0.1092
  341GLU      C 5023   1.778   4.334   4.046  0.6101  0.6369 -0.5847
  341GLU      O 5024   1.666   4.321   3.996  0.0986 -0.0103  0.6830
  342PRO      N 5025   1.818   4.449   4.093  0.3656  0.4499  0.0990
  342PRO     CD 5026   1.888   4.448   4.221  0.5486  0.3399 -0.0001
  342PRO    HD1 5027   1.996   4.462   4.200  0.4758 -1.2129 -1.7417
  342PRO    HD2 5028   1.885   4.358   4.286 -4.3924 -0.4347 -0.8556
  342PRO     CA 5029   1.749   4.572   4.071 -0.6473 -0.1241  0.0240
  342PRO     HA 5030   1.649   4.551   4.107  0.1783 -1.8942  1.4181
  342PRO     CB 5031   1.816   4.665   4.173  0.1497  0.0126 -0.6155
  342PRO    HB1 5032   1.765   4.762   4.193 -0.2102 -0.3043  0.0431
  342PRO    HB2 5033   1.917   4.697   4.140  0.7958  0.7910  1.9068
  342PRO     CG 5034   1.840   4.574   4.295  0.0410  0.3491 -0.3430
  342PRO    HG1 5035   1.914   4.627   4.357 -2.4952  2.0674  1.4139
  342PRO    HG2 5036   1.738   4.563   4.337  0.6299 -2.0269  0.5946
  342PRO      C 5037   1.738   4.622   3.931  0.1464  0.1330  0.0495
  342PRO      O 5038   1.823   4.598   3.846 -0.3233  0.4718 -0.5247
  343PHE      N 5039   1.627   4.694   3.908 -0.2683 -0.6333 -0.3703
  343PHE     HN 5040   1.577   4.727   3.987  0.2445 -0.4453 -0.1188
  343PHE     CA 5041   1.586   4.745   3.780  0.1699  0.1158 -0.2230
  343PHE     HA 5042   1.644   4.690   3.707  1.0069  1.0686 -0.2920
  343PHE     CB 5043   1.433   4.732   3.770  0.2014 -0.6596  0.1665
  343PHE    HB1 5044   1.380   4.823   3.807  1.3377 -0.2261  0.8001
  343PHE    HB2 5045   1.398   4.650   3.835 -0.2760  0.7305  1.7326
  343PHE     CG 5046   1.403   4.714   3.625 -0.3888  0.6451  0.1049
  343PHE    CD1 5047   1.401   4.585   3.577  0.0142  0.8019 -0.3452
  343PHE    HD1 5048   1.431   4.497   3.633  3.0732  0.3209 -2.5294
  343PHE    CE1 5049   1.375   4.566   3.444  0.3503  0.3338 -0.3469
  343PHE    HE1 5050   1.365   4.464   3.411  1.7832  0.9077 -2.8234
  343PHE     CZ 5051   1.355   4.674   3.362 -0.5762  0.1005 -0.4370
  343PHE     HZ 5052   1.327   4.663   3.258 -0.9929  0.6475 -0.3909
  343PHE    CD2 5053   1.378   4.822   3.544 -0.8070  0.3745 -0.1263
  343PHE    HD2 5054   1.392   4.920   3.587  2.2263 -0.7099  1.6812
  343PHE    CE2 5055   1.353   4.803   3.410 -0.0543  0.0275 -0.2209
  343PHE    HE2 5056   1.339   4.881   3.336  1.1338  0.6945  0.2191
  343PHE      C 5057   1.627   4.887   3.768  0.2907  0.1225  0.2421
  343PHE      O 5058   1.561   4.980   3.815  0.0710 -0.1461  0.4700
  344SER      N 5059   1.741   4.910   3.701  0.1668 -0.2218 -0.0918
  344SER     HN 5060   1.790   4.830   3.669 -0.4970 -0.3162 -0.9178
  344SER     CA 5061   1.796   5.028   3.640  0.1816 -0.0737  0.2077
  344SER     HA 5062   1.743   5.121   3.656  2.4027  1.2842  0.0584
  344SER     CB 5063   1.938   5.063   3.688  0.4025 -0.0011 -0.4997
  344SER    HB1 5064   2.011   4.983   3.664 -0.9609 -1.3272 -0.3828
  344SER    HB2 5065   1.930   5.074   3.798 -2.8731  0.7481 -0.7166
  344SER     OG 5066   1.984   5.186   3.633 -0.1706  0.3145 -0.2811
  344SER    HG1 5067   2.049   5.224   3.692  0.8189 -1.8870  0.1686
  344SER      C 5068   1.810   5.003   3.494  0.0855 -0.3463  0.2436
  344SER      O 5069   1.848   4.894   3.451  0.0983 -0.2119 -0.0847
  345GLN      N 5070   1.768   5.094   3.404  0.0223 -0.4926  0.1243
  345GLN     HN 5071   1.718   5.177   3.426 -0.7376 -0.9161  0.0280
  345GLN     CA 5072   1.769   5.064   3.264 -0.1409  0.1597 -0.0203
  345GLN     HA 5073   1.697   4.983   3.256 -0.4394  0.4447 -0.2302
  345GLN     CB 5074   1.713   5.182   3.182  0.1213  0.1659 -0.1880
  345GLN    HB1 5075   1.603   5.179   3.193  0.2819 -2.8165  1.9606
  345GLN    HB2 5076   1.730   5.163   3.074 -0.1048 -0.2253 -0.1578
  345GLN     CG 5077   1.771   5.318   3.222 -0.2794  0.1442  0.4743
  345GLN    HG1 5078   1.881   5.322   3.207  0.0413 -0.7004  2.2300
  345GLN    HG2 5079   1.761   5.341   3.331  0.2523  0.4624  0.4591
  345GLN     CD 5080   1.708   5.433   3.146  0.0305 -0.0792 -0.1209
  345GLN    OE1 5081   1.777   5.528   3.106 -0.3251  0.2049 -0.0663
  345GLN    NE2 5082   1.572   5.435   3.142  0.0371  0.3026 -0.2281
  345GLN   HE21 5083   1.524   5.508   3.093  0.9374  0.9152 -0.2355
  345GLN   HE22 5084   1.527   5.357   3.186  0.5848  1.3309  2.3548
  345GLN      C 5085   1.890   5.014   3.194 -0.2015  0.1667 -0.1298
  345GLN      O 5086   1.996   5.074   3.206  0.4243 -0.9882  0.2748
  346ARG      N 5087   1.876   4.908   3.112 -0.6502  0.5180 -0.5128
  346ARG     HN 5088   1.786   4.867   3.101 -0.9476  1.0085  0.0443
  346ARG     CA 5089   1.983   4.847   3.040 -0.4781  0.3875 -0.1516
  346ARG     HA 5090   2.072   4.860   3.099 -0.9548  0.0284  0.6614
  346ARG     CB 5091   1.970   4.695   3.023  0.1111  0.3210 -0.0064
  346ARG    HB1 5092   2.058   4.644   2.977  0.6075 -0.2523  1.5226
  346ARG    HB2 5093   1.887   4.671   2.954  2.1961 -0.6937 -2.3308
  346ARG     CG 5094   1.958   4.620   3.156  0.2449  0.1256 -0.1033
  346ARG    HG1 5095   1.868   4.658   3.209 -0.9688 -0.9311 -1.3417
  346ARG    HG2 5096   2.050   4.652   3.210  1.6811  1.2620 -3.0190
  346ARG     CD 5097   1.949   4.467   3.154 -0.2142  0.1506  0.1160
  346ARG    HD1 5098   2.039   4.419   3.109 -0.6829 -2.4861  1.7692
  346ARG    HD2 5099   1.856   4.438   3.102 -0.7857  2.4212 -0.2513
  346ARG     NE 5100   1.934   4.427   3.297 -0.1809  0.5575  0.2377
  346ARG     HE 5101   1.928   4.503   3.361 -0.1834  0.4516  0.3626
  346ARG     CZ 5102   1.950   4.296   3.335  0.2591  0.4359 -0.3480
  346ARG    NH1 5103   1.984   4.196   3.248 -0.1349 -0.2506  0.2801
  346ARG   HH11 5104   2.005   4.229   3.156 -2.0526  2.0030  0.5486
  346ARG   HH12 5105   2.011   4.105   3.280  0.0503 -0.5961 -0.8375
  346ARG    NH2 5106   1.927   4.266   3.466 -0.4943 -0.2038 -0.6185
  346ARG   HH21 5107   1.896   4.337   3.528 -1.3077  0.9059 -2.2192
  346ARG   HH22 5108   1.921   4.173   3.502  2.5508 -0.0414  0.6349
  346ARG      C 5109   2.007   4.920   2.912 -0.6819  0.1985 -0.2986
  346ARG      O 5110   1.910   4.975   2.860 -0.8393  0.1301 -0.0783
  347LYS      N 5111   2.127   4.917   2.850 -0.3398  0.6795  0.3379
  347LYS     HN 5112   2.207   4.874   2.890 -0.3610  0.4164  0.0920
  347LYS     CA 5113   2.129   4.966   2.716  0.3253  0.3440  0.2247
  347LYS     HA 5114   2.062   5.048   2.699  0.8794  0.7744  0.1129
  347LYS     CB 5115   2.275   4.996   2.677  0.4599 -0.1250  0.3586
  347LYS    HB1 5116   2.274   5.026   2.571 -0.5837  2.3250  0.9986
  347LYS    HB2 5117   2.324   4.898   2.693  0.9325  0.1151  0.3882
  347LYS     CG 5118   2.348   5.102   2.760  0.1484 -0.2124  0.7500
  347LYS    HG1 5119   2.456   5.085   2.736  0.2575  3.0294 -1.8077
  347LYS    HG2 5120   2.335   5.091   2.870 -1.0166 -0.7232  0.5701
  347LYS     CD 5121   2.324   5.246   2.714  0.6651 -0.2625  0.3057
  347LYS    HD1 5122   2.216   5.273   2.706  0.9506  0.9617  0.4626
  347LYS    HD2 5123   2.367   5.254   2.612 -1.2791 -0.0672 -0.5444
  347LYS     CE 5124   2.392   5.354   2.799  0.3011 -0.1622  0.4709
  347LYS    HE1 5125   2.408   5.441   2.733  1.1593 -0.3088  0.4778
  347LYS    HE2 5126   2.484   5.309   2.842 -0.5365 -0.9659  1.4874
  347LYS     NZ 5127   2.305   5.393   2.913 -0.2460  0.0234 -0.0034
  347LYS    HZ1 5128   2.355   5.467   2.966  1.5808 -1.8580  1.0616
  347LYS    HZ2 5129   2.281   5.316   2.978 -0.3263  2.6875  3.3467
  347LYS    HZ3 5130   2.217   5.433   2.874 -0.2204  0.9268  0.8218
  347LYS      C 5131   2.084   4.858   2.618  0.4870  0.1582  0.3539
  347LYS    OT1 5132   2.113   4.740   2.628 -0.0906  0.0211  0.4506
  347LYS    OT2 5133   2.011   4.909   2.519  0.1486 -0.1720  0.4318
  347LYS     CT 5134   1.990   4.821   2.408 -0.2586  0.0165  0.3576
  347LYS    HT1 5135   1.982   4.714   2.438  0.6534  0.4537  2.2748
  347LYS    HT2 5136   2.072   4.826   2.334 -0.4126 -2.4020 -0.0518
  347LYS    HT3 5137   1.892   4.838   2.357  0.3890 -2.1622 -1.7973
  348CHL1    C3 5138   4.766   7.809   7.858 -0.1403  0.4179  0.2972
  348CHL1    H3 5139   4.707   7.720   7.826  0.7826  0.1326 -0.6550
  348CHL1    O3 5140   4.736   7.843   7.993  1.0426  0.9591  0.4381
  348CHL1   H3' 5141   4.789   7.919   8.017  0.2578  2.2286 -1.5504
  348CHL1    C4 5142   4.917   7.782   7.848 -0.2887 -0.3012 -0.0516
  348CHL1   H4A 5143   4.975   7.863   7.896 -0.1475  0.6714 -1.7688
  348CHL1   H4B 5144   4.939   7.690   7.907  0.0750  0.9915  1.9081
  348CHL1    C5 5145   4.959   7.768   7.704 -0.4093  0.0312 -0.1203
  348CHL1    C6 5146   5.023   7.657   7.666  0.0907  0.1449  0.3786
  348CHL1    H6 5147   5.042   7.581   7.744 -1.0331  0.6579  1.1753
  348CHL1    C7 5148   5.072   7.647   7.524 -0.4385  0.5864  0.1596
  348CHL1   H7A 5149   5.165   7.586   7.524 -1.4858 -1.1011  1.1852
  348CHL1   H7B 5150   4.999   7.593   7.461 -0.0891  1.0499 -0.6471
  348CHL1    C8 5151   5.081   7.781   7.450  0.2320  0.3243 -0.2364
  348CHL1    H8 5152   5.155   7.848   7.499  0.6377 -0.5204  0.3300
  348CHL1   C14 5153   5.111   7.762   7.304 -0.1608 -0.2639 -0.2473
  348CHL1   H14 5154   5.024   7.704   7.267 -2.1224  1.6314  1.1870
  348CHL1   C15 5155   5.227   7.671   7.260  0.5320  0.3552  0.2741
  348CHL1  H15A 5156   5.317   7.695   7.321  0.3994 -2.0555  1.5038
  348CHL1  H15B 5157   5.197   7.565   7.269 -1.3791  0.9867  1.8926
  348CHL1   C16 5158   5.250   7.714   7.115  0.0992  0.5494  0.2610
  348CHL1  H16A 5159   5.352   7.757   7.110  0.2305  0.3234  0.9104
  348CHL1  H16B 5160   5.246   7.620   7.055 -1.6207  0.9676 -0.3356
  348CHL1   C17 5161   5.134   7.809   7.082  0.1984  0.4939 -0.2685
  348CHL1   H17 5162   5.045   7.744   7.067 -0.4642  0.8337  1.7832
  348CHL1   C13 5163   5.100   7.879   7.211 -0.3104 -0.1275 -0.0585
  348CHL1   C18 5164   5.211   7.979   7.247 -0.6620  0.1675  0.2173
  348CHL1  H18A 5165   5.313   7.936   7.235 -0.2607  1.2172 -0.2132
  348CHL1  H18B 5166   5.198   8.063   7.176 -0.1545 -0.2672 -0.4033
  348CHL1  H18C 5167   5.209   8.021   7.350 -0.0646  0.9041 -0.0586
  348CHL1   C12 5168   4.958   7.937   7.226  0.2235  1.2055 -0.0464
  348CHL1  H12A 5169   4.948   8.027   7.162  1.9158  1.0687 -0.5532
  348CHL1  H12B 5170   4.878   7.862   7.209  2.1331 -0.3641 -2.8659
  348CHL1   C11 5171   4.930   7.975   7.372  0.8677  0.5580  0.2496
  348CHL1  H11A 5172   5.001   8.055   7.401 -0.2908  0.9634  2.1377
  348CHL1  H11B 5173   4.820   7.989   7.373  0.4918 -1.7915 -0.8309
  348CHL1    C9 5174   4.953   7.856   7.468  0.1567  0.1561 -0.0717
  348CHL1    H9 5175   4.879   7.777   7.444 -1.0796  0.9406  1.0154
  348CHL1   C10 5176   4.923   7.882   7.613  0.0488  0.1929 -0.0994
  348CHL1   C19 5177   4.996   8.009   7.658 -0.4174  0.5812 -0.4400
  348CHL1  H19A 5178   5.100   8.002   7.621 -0.2462  1.4131 -0.1486
  348CHL1  H19B 5179   4.949   8.100   7.614 -1.4208 -0.9940 -2.7747
  348CHL1  H19C 5180   4.993   8.026   7.768 -1.3453  2.6678 -0.7339
  348CHL1    C1 5181   4.773   7.910   7.626 -0.0019  0.0203 -0.2986
  348CHL1   H1A 5182   4.750   8.003   7.569  0.5238  0.6979  0.5719
  348CHL1   H1B 5183   4.709   7.837   7.573  1.3194 -0.1878 -1.6653
  348CHL1    C2 5184   4.729   7.931   7.772 -0.3949 -0.1402 -0.3912
  348CHL1   H2A 5185   4.619   7.940   7.781 -0.5402 -0.5048 -1.5912
  348CHL1   H2B 5186   4.766   8.028   7.810  2.3317 -1.3258  0.2181
  348CHL1   C20 5187   5.167   7.883   6.956  0.6372  0.8534  0.0542
  348CHL1   H20 5188   5.270   7.924   6.967  1.0813 -0.0654 -0.5643
  348CHL1   C21 5189   5.065   7.991   6.916  0.2780  0.6440  0.3914
  348CHL1  H21A 5190   5.092   8.031   6.816  1.1158 -3.6941 -1.3436
  348CHL1  H21B 5191   5.070   8.078   6.985 -0.1625  0.1900  1.0036
  348CHL1  H21C 5192   4.958   7.965   6.907  0.0300  1.0725  1.9162
  348CHL1   C22 5193   5.191   7.783   6.842  0.0866  0.2015  0.5017
  348CHL1  H22A 5194   5.099   7.724   6.825 -0.9149  1.8660 -0.0543
  348CHL1  H22B 5195   5.272   7.712   6.870  1.1472  1.0151 -0.4058
  348CHL1   C23 5196   5.244   7.845   6.712 -0.4438  0.1497  0.2582
  348CHL1  H23A 5197   5.219   7.770   6.634  1.1081  0.4777 -0.5914
  348CHL1  H23B 5198   5.184   7.933   6.680  0.0279  0.0102 -1.0282
  348CHL1   C24 5199   5.392   7.882   6.701 -0.4512  0.1076  0.0254
  348CHL1  H24A 5200   5.408   7.975   6.759 -2.1374  0.2242  0.3431
  348CHL1  H24B 5201   5.457   7.803   6.744 -0.6599  0.3560  0.8108
  348CHL1   C25 5202   5.429   7.921   6.557  0.0513 -0.5457 -0.0290
  348CHL1   H25 5203   5.346   7.989   6.527  1.1703  1.1856  0.6784
  348CHL1   C26 5204   5.554   8.010   6.551 -0.2677 -0.1168 -0.4324
  348CHL1  H26A 5205   5.645   7.956   6.584 -0.5423  1.0003  2.4464
  348CHL1  H26B 5206   5.575   8.050   6.450 -1.3856 -0.6069 -0.8770
  348CHL1  H26C 5207   5.542   8.098   6.617  0.5244  0.0540 -0.5035
  348CHL1   C27 5208   5.444   7.793   6.472  0.6815 -0.8727  0.5713
  348CHL1  H27A 5209   5.534   7.735   6.501  0.7404 -1.0508  0.0318
  348CHL1  H27B 5210   5.357   7.726   6.485  0.0133 -0.3568 -1.0851
  348CHL1  H27C 5211   5.460   7.810   6.363 -1.8109 -1.9914 -0.0319
  349CHL1    C3 5212   4.845   0.318   8.000  0.1444  0.0169  0.2107
  349CHL1    H3 5213   4.752   0.269   8.035 -0.0629  0.8192  0.8185
  349CHL1    O3 5214   4.922   0.335   8.118 -0.0103  0.2077  0.2862
  349CHL1   H3' 5215   4.963   0.421   8.105  2.6265 -0.7604  1.4290
  349CHL1    C4 5216   4.929   0.259   7.886 -0.4392 -0.1784 -0.1213
  349CHL1   H4A 5217   5.002   0.341   7.872 -0.8020  0.1333 -0.2109
  349CHL1   H4B 5218   4.981   0.162   7.903 -0.3308 -0.1099 -0.0644
  349CHL1    C5 5219   4.848   0.244   7.760  0.4080  0.1879 -0.7184
  349CHL1    C6 5220   4.837   0.124   7.701 -0.4014 -0.0740 -0.0511
  349CHL1    H6 5221   4.888   0.040   7.749  1.0203 -0.7107 -2.5129
  349CHL1    C7 5222   4.760   0.096   7.575 -0.2668 -0.4011 -0.0597
  349CHL1   H7A 5223   4.822   0.041   7.501 -1.7876 -0.9713 -0.9614
  349CHL1   H7B 5224   4.668   0.035   7.590 -1.2492  0.7994 -0.9650
  349CHL1    C8 5225   4.721   0.227   7.506  0.3254 -0.0825  0.2052
  349CHL1    H8 5226   4.804   0.249   7.435  1.8493 -2.5401  1.0970
  349CHL1   C14 5227   4.601   0.201   7.420  0.3856  0.0772  0.0722
  349CHL1   H14 5228   4.517   0.178   7.490 -1.5728  1.8573 -1.5346
  349CHL1   C15 5229   4.597   0.075   7.332  0.2601 -0.1423  0.3897
  349CHL1  H15A 5230   4.695   0.055   7.282 -0.3101  1.5844 -1.5507
  349CHL1  H15B 5231   4.576  -0.020   7.386 -1.4922 -0.2249 -0.3937
  349CHL1   C16 5232   4.481   0.101   7.237  0.1944 -0.0292  0.5022
  349CHL1  H16A 5233   4.519   0.110   7.133 -0.8381  4.9834  0.2951
  349CHL1  H16B 5234   4.397   0.029   7.235 -1.4112  1.6374  2.7680
  349CHL1   C17 5235   4.435   0.243   7.277 -0.3421 -0.1506  0.3295
  349CHL1   H17 5236   4.357   0.230   7.354 -1.2893  1.1467 -0.3755
  349CHL1   C13 5237   4.554   0.315   7.334  0.0047 -0.2886 -0.2095
  349CHL1   C18 5238   4.665   0.353   7.235  0.0365  0.4218  0.0942
  349CHL1  H18A 5239   4.762   0.389   7.275  1.2831 -2.0747 -0.4827
  349CHL1  H18B 5240   4.691   0.265   7.173 -2.1449 -1.6019  1.8706
  349CHL1  H18C 5241   4.632   0.432   7.163 -0.5201  1.4434  1.4359
  349CHL1   C12 5242   4.522   0.438   7.420  0.6789 -0.1949 -0.0856
  349CHL1  H12A 5243   4.504   0.529   7.359  0.2981 -0.4304 -0.3287
  349CHL1  H12B 5244   4.431   0.420   7.482  2.1396  2.1002  2.9685
  349CHL1   C11 5245   4.632   0.460   7.524  0.4959  0.5442 -0.0422
  349CHL1  H11A 5246   4.725   0.490   7.472  0.3243 -0.9466 -1.2845
  349CHL1  H11B 5247   4.612   0.543   7.595 -0.2664 -0.9818  1.6082
  349CHL1    C9 5248   4.685   0.338   7.601 -0.3579  0.0588 -0.2062
  349CHL1    H9 5249   4.594   0.314   7.660 -0.2907  3.4611  1.4857
  349CHL1   C10 5250   4.784   0.370   7.710 -0.3639  0.0097 -0.1868
  349CHL1   C19 5251   4.891   0.457   7.643  0.3297 -0.9730 -0.3801
  349CHL1  H19A 5252   4.952   0.411   7.563  0.5488 -0.8853 -0.2666
  349CHL1  H19B 5253   4.851   0.555   7.611  1.1555 -0.0462  1.2679
  349CHL1  H19C 5254   4.958   0.498   7.723 -0.0609  0.1255 -0.5984
  349CHL1    C1 5255   4.710   0.430   7.831  0.1153 -0.0741  0.1502
  349CHL1   H1A 5256   4.661   0.525   7.801  1.0780  0.6540  0.8505
  349CHL1   H1B 5257   4.632   0.360   7.868 -0.4656  0.8678  0.7480
  349CHL1    C2 5258   4.801   0.457   7.950 -0.2031 -0.0286  0.3848
  349CHL1   H2A 5259   4.745   0.512   8.029 -2.7343 -2.7878  0.6541
  349CHL1   H2B 5260   4.893   0.517   7.931  1.5485 -1.5133  3.3658
  349CHL1   C20 5261   4.371   0.308   7.158  0.1089 -0.1004  0.1092
  349CHL1   H20 5262   4.445   0.361   7.094 -1.4149  1.4453 -0.4621
  349CHL1   C21 5263   4.269   0.415   7.202 -0.3314 -0.3745 -0.2410
  349CHL1  H21A 5264   4.167   0.381   7.231 -0.8008  1.5397  0.5140
  349CHL1  H21B 5265   4.262   0.492   7.123 -1.4712  0.0713  0.2751
  349CHL1  H21C 5266   4.319   0.476   7.280 -1.4367 -0.1407  0.3094
  349CHL1   C22 5267   4.289   0.210   7.074 -0.4331  0.2229  0.2532
  349CHL1  H22A 5268   4.349   0.126   7.032 -0.6089  0.0871  0.2695
  349CHL1  H22B 5269   4.207   0.171   7.139 -0.2777 -0.1780  0.2088
  349CHL1   C23 5270   4.238   0.273   6.944 -0.3374  0.0920  0.1518
  349CHL1  H23A 5271   4.157   0.207   6.906 -0.4949  1.0108 -1.1625
  349CHL1  H23B 5272   4.175   0.361   6.966  0.3736  1.6338 -3.3069
  349CHL1   C24 5273   4.348   0.308   6.843 -0.0298 -0.4384  0.2953
  349CHL1  H24A 5274   4.384   0.408   6.876  0.0294 -0.6834  0.9844
  349CHL1  H24B 5275   4.434   0.244   6.873  0.0602  0.4036  1.9904
  349CHL1   C25 5276   4.312   0.322   6.695  0.3589 -0.2717  0.2143
  349CHL1   H25 5277   4.400   0.364   6.642 -1.0344  1.9927 -0.4664
  349CHL1   C26 5278   4.261   0.192   6.630  0.1388 -0.3656  0.5723
  349CHL1  H26A 5279   4.247   0.211   6.521  0.6200  0.4749  0.6505
  349CHL1  H26B 5280   4.337   0.112   6.644  0.5149 -0.0836  0.1655
  349CHL1  H26C 5281   4.163   0.164   6.673 -0.8550 -0.7718 -1.7684
  349CHL1   C27 5282   4.201   0.428   6.681  0.8029  0.1877  0.1767
  349CHL1  H27A 5283   4.185   0.443   6.572 -0.4524 -1.1517  0.1459
  349CHL1  H27B 5284   4.109   0.389   6.729  0.8698 -0.8941 -0.5446
  349CHL1  H27C 5285   4.228   0.525   6.728 -1.9459  0.8334  0.5757
  350CHL1    C3 5286   4.565   2.363   7.677  0.0642  0.4210 -0.1250
  350CHL1    H3 5287   4.589   2.467   7.648 -0.1803  0.8723  1.2212
  350CHL1    O3 5288   4.584   2.345   7.817 -0.3578  0.0693 -0.1076
  350CHL1   H3' 5289   4.597   2.250   7.823  0.9794  0.1235 -1.3919
  350CHL1    C4 5290   4.421   2.318   7.646  0.3514 -0.5444 -0.0958
  350CHL1   H4A 5291   4.404   2.213   7.676 -0.1400 -1.6371 -3.7438
  350CHL1   H4B 5292   4.362   2.390   7.707  0.9179  0.6776 -0.9550
  350CHL1    C5 5293   4.397   2.329   7.498 -0.4467  0.0278  0.0666
  350CHL1    C6 5294   4.302   2.412   7.452 -0.0250  0.2620 -0.3950
  350CHL1    H6 5295   4.235   2.459   7.525 -1.0437 -0.4497 -0.8502
  350CHL1    C7 5296   4.256   2.423   7.310  0.1587  0.5875 -0.4301
  350CHL1   H7A 5297   4.145   2.419   7.308  0.0637  1.9027  0.7635
  350CHL1   H7B 5298   4.276   2.522   7.263 -1.9930  1.2573 -0.0202
  350CHL1    C8 5299   4.323   2.315   7.223  0.0281  0.2889 -0.1619
  350CHL1    H8 5300   4.275   2.216   7.232  0.4446 -0.0482 -1.3513
  350CHL1   C14 5301   4.315   2.348   7.077  0.0856 -0.1835 -0.2753
  350CHL1   H14 5302   4.373   2.443   7.068 -0.8525  0.4196 -0.1428
  350CHL1   C15 5303   4.177   2.385   7.019  0.1410  0.1514 -0.1937
  350CHL1  H15A 5304   4.112   2.295   7.025 -0.9342  0.8795 -0.6963
  350CHL1  H15B 5305   4.132   2.473   7.069  1.9325 -0.0527  1.9434
  350CHL1   C16 5306   4.211   2.405   6.871  0.3862  0.2793 -0.1220
  350CHL1  H16A 5307   4.136   2.342   6.818  1.4400 -1.6548  0.5910
  350CHL1  H16B 5308   4.213   2.508   6.830 -0.6655 -0.8174 -3.1695
  350CHL1   C17 5309   4.352   2.345   6.853  0.3299  0.0900  0.0630
  350CHL1   H17 5310   4.422   2.431   6.862 -0.0426  0.5744 -1.3901
  350CHL1   C13 5311   4.382   2.261   6.974  0.0855 -0.3207 -0.1590
  350CHL1   C18 5312   4.313   2.124   6.974  0.0590 -0.3060 -0.6258
  350CHL1  H18A 5313   4.215   2.131   6.921 -0.0924 -0.3719 -0.3587
  350CHL1  H18B 5314   4.383   2.054   6.922  2.9202  0.2028  2.2635
  350CHL1  H18C 5315   4.289   2.094   7.078  0.2286 -2.4706 -1.1593
  350CHL1   C12 5316   4.528   2.255   7.020 -0.0021  0.4540  0.2484
  350CHL1  H12A 5317   4.581   2.179   6.959 -2.1569 -0.5779 -0.4518
  350CHL1  H12B 5318   4.574   2.355   7.027 -1.6196  1.1557  1.6074
  350CHL1   C11 5319   4.536   2.203   7.164  0.2336  0.6002  0.2894
  350CHL1  H11A 5320   4.492   2.102   7.173 -1.1385  1.1898  0.4253
  350CHL1  H11B 5321   4.641   2.188   7.198 -0.4118 -0.7071  1.8049
  350CHL1    C9 5322   4.467   2.299   7.263 -0.1396  0.2058  0.4159
  350CHL1    H9 5323   4.516   2.398   7.254 -0.1640  0.2669  0.9328
  350CHL1   C10 5324   4.491   2.259   7.405 -0.1584  0.0156  0.3655
  350CHL1   C19 5325   4.444   2.113   7.423 -0.4861  0.1006  0.1996
  350CHL1  H19A 5326   4.348   2.098   7.371 -0.1142  0.4902 -0.6248
  350CHL1  H19B 5327   4.509   2.035   7.378 -1.0620 -0.3804  0.1993
  350CHL1  H19C 5328   4.444   2.079   7.529  3.5622  1.3365  0.8060
  350CHL1    C1 5329   4.639   2.273   7.445 -0.1374  0.2300  0.2084
  350CHL1   H1A 5330   4.693   2.189   7.396  1.6444  1.5313 -0.1570
  350CHL1   H1B 5331   4.685   2.357   7.388  1.3064 -0.6789 -0.0190
  350CHL1    C2 5332   4.659   2.272   7.597  0.5037  0.6490  0.1312
  350CHL1   H2A 5333   4.763   2.302   7.623 -0.1914  2.1759  1.3312
  350CHL1   H2B 5334   4.640   2.164   7.614  0.6710  0.5444 -0.3358
  350CHL1   C20 5335   4.366   2.287   6.716 -0.2066 -0.1952  0.1249
  350CHL1   H20 5336   4.306   2.193   6.720 -1.5529  0.6607  0.9116
  350CHL1   C21 5337   4.513   2.257   6.682 -0.2625  0.3243 -0.5821
  350CHL1  H21A 5338   4.555   2.197   6.765 -1.0685  1.8303  0.9586
  350CHL1  H21B 5339   4.563   2.356   6.680 -1.8717  1.2862  2.0765
  350CHL1  H21C 5340   4.523   2.202   6.586  1.0701  1.3206 -1.0402
  350CHL1   C22 5341   4.313   2.385   6.610 -0.4814 -0.4262  0.0462
  350CHL1  H22A 5342   4.203   2.390   6.624 -0.2755 -1.0763  2.4181
  350CHL1  H22B 5343   4.360   2.483   6.632  0.2727 -1.2833  2.5814
  350CHL1   C23 5344   4.332   2.348   6.463 -0.8610 -0.4558  0.0035
  350CHL1  H23A 5345   4.287   2.421   6.393  2.0339  0.6201 -0.8785
  350CHL1  H23B 5346   4.442   2.348   6.447 -0.4753  0.5318  2.3278
  350CHL1   C24 5347   4.296   2.203   6.429 -0.6036 -0.6111  0.3847
  350CHL1  H24A 5348   4.349   2.127   6.490 -1.5266 -1.3317  0.3188
  350CHL1  H24B 5349   4.190   2.197   6.465 -1.4544 -1.4701 -2.0693
  350CHL1   C25 5350   4.292   2.182   6.277  0.2313 -0.4563  0.3409
  350CHL1   H25 5351   4.225   2.255   6.227  0.8361 -0.6263 -0.7481
  350CHL1   C26 5352   4.436   2.191   6.223  0.0088 -0.2670 -0.2269
  350CHL1  H26A 5353   4.474   2.295   6.218  1.3120 -0.4230  3.4487
  350CHL1  H26B 5354   4.504   2.118   6.272  1.1842 -0.1867 -1.6725
  350CHL1  H26C 5355   4.427   2.149   6.120  1.9618 -1.5935  0.0844
  350CHL1   C27 5356   4.240   2.038   6.261  0.2727 -0.4222 -0.1202
  350CHL1  H27A 5357   4.302   1.960   6.310  1.4038  0.3412 -0.2856
  350CHL1  H27B 5358   4.138   2.021   6.302  1.3670 -1.1239  2.5394
  350CHL1  H27C 5359   4.247   2.012   6.154 -0.7487 -0.7128 -0.1217
  351CHL1    C3 5360   5.967   5.320   7.756 -0.2909 -0.1137  0.3409
  351CHL1    H3 5361   6.022   5.232   7.716  0.8081  0.4206  0.6441
  351CHL1    O3 5362   5.972   5.301   7.896  0.3110 -0.2115  0.3094
  351CHL1   H3' 5363   5.904   5.352   7.941  0.5752  0.6440 -0.2332
  351CHL1    C4 5364   6.026   5.457   7.719 -0.6607 -0.0669 -0.0900
  351CHL1   H4A 5365   5.982   5.535   7.786  1.7691  0.6677  0.7734
  351CHL1   H4B 5366   6.133   5.464   7.747 -0.8558  1.1620  0.4278
  351CHL1    C5 5367   6.011   5.478   7.571  0.6225  0.4622 -0.1575
  351CHL1    C6 5368   6.117   5.506   7.494  0.7277  0.0053 -0.1786
  351CHL1    H6 5369   6.215   5.518   7.544  0.3793  1.3094  0.2428
  351CHL1    C7 5370   6.106   5.527   7.346  0.4525 -1.0519 -0.3180
  351CHL1   H7A 5371   6.168   5.614   7.316 -0.7821 -0.0015  0.0841
  351CHL1   H7B 5372   6.139   5.432   7.299  0.0946 -1.8187  0.9148
  351CHL1    C8 5373   5.962   5.562   7.302  0.3805 -0.2929  0.4962
  351CHL1    H8 5374   5.947   5.665   7.341  2.5791 -0.4537  2.0105
  351CHL1   C14 5375   5.959   5.559   7.152  0.0467 -0.2199  0.4994
  351CHL1   H14 5376   5.968   5.450   7.136 -1.8147 -0.1118 -1.6160
  351CHL1   C15 5377   6.060   5.641   7.070 -0.2804 -0.5167 -0.1992
  351CHL1  H15A 5378   6.061   5.748   7.099 -0.2397 -0.0802 -1.7009
  351CHL1  H15B 5379   6.164   5.600   7.066  0.1362  0.5390 -0.5292
  351CHL1   C16 5380   5.996   5.644   6.931  0.1176  0.3478 -0.3720
  351CHL1  H16A 5381   5.988   5.751   6.903  1.9621  0.5461 -0.2686
  351CHL1  H16B 5382   6.052   5.576   6.863  0.9259 -0.4233  1.0129
  351CHL1   C17 5383   5.859   5.575   6.939  0.2804  0.0303 -0.3172
  351CHL1   H17 5384   5.876   5.467   6.915  2.4201  0.2040  0.2395
  351CHL1   C13 5385   5.827   5.577   7.085  0.4429 -0.1599 -0.2768
  351CHL1   C18 5386   5.770   5.715   7.122  0.2660 -0.1912 -0.4309
  351CHL1  H18A 5387   5.779   5.732   7.232 -0.0716 -2.0239 -0.0906
  351CHL1  H18B 5388   5.809   5.799   7.061  1.4026  0.1852  0.7604
  351CHL1  H18C 5389   5.660   5.705   7.118  0.1489  0.3057  0.9207
  351CHL1   C12 5390   5.733   5.472   7.149 -0.2062  0.4290 -0.2488
  351CHL1  H12A 5391   5.628   5.493   7.120  0.0830  1.5003 -0.5978
  351CHL1  H12B 5392   5.759   5.370   7.113  0.3891 -0.9633  3.6388
  351CHL1   C11 5393   5.725   5.481   7.301 -0.3988  0.0255 -0.2341
  351CHL1  H11A 5394   5.689   5.581   7.335 -0.0177  0.3647 -0.8156
  351CHL1  H11B 5395   5.650   5.410   7.342  0.3743 -0.1717  0.9031
  351CHL1    C9 5396   5.865   5.466   7.364 -0.5269  0.3860  0.1429
  351CHL1    H9 5397   5.903   5.371   7.322 -2.1181  0.3837 -1.4136
  351CHL1   C10 5398   5.874   5.459   7.513  0.5171  0.4611  0.0946
  351CHL1   C19 5399   5.798   5.581   7.568  1.0937  0.8146  0.1113
  351CHL1  H19A 5400   5.815   5.610   7.674  2.1954  0.6837 -0.0175
  351CHL1  H19B 5401   5.822   5.668   7.504  0.0940  0.6135 -0.5617
  351CHL1  H19C 5402   5.692   5.553   7.549  1.4522 -0.8434  0.3789
  351CHL1    C1 5403   5.807   5.327   7.558  0.4067  0.4977  0.0360
  351CHL1   H1A 5404   5.701   5.317   7.526  0.1485  2.3110  0.1763
  351CHL1   H1B 5405   5.870   5.253   7.504 -0.2730  0.9910 -1.5060
  351CHL1    C2 5406   5.821   5.308   7.709 -0.1540 -0.3998 -0.0187
  351CHL1   H2A 5407   5.784   5.206   7.734 -2.1414  0.4899  0.9174
  351CHL1   H2B 5408   5.761   5.380   7.769  1.9601  0.1205  1.5955
  351CHL1   C20 5409   5.754   5.628   6.846  0.1794  0.2742 -0.0635
  351CHL1   H20 5410   5.744   5.739   6.852  0.0628  0.3708 -1.6407
  351CHL1   C21 5411   5.619   5.556   6.859  0.2984  0.0730  0.0399
  351CHL1  H21A 5412   5.546   5.569   6.776  3.0574  1.9962 -2.2783
  351CHL1  H21B 5413   5.563   5.575   6.954  0.7418 -0.9559  0.5260
  351CHL1  H21C 5414   5.637   5.447   6.874  0.3389  0.0242 -0.3737
  351CHL1   C22 5415   5.807   5.614   6.702 -0.1512  0.0847 -0.1698
  351CHL1  H22A 5416   5.912   5.651   6.700  0.1492 -0.6727  0.7552
  351CHL1  H22B 5417   5.812   5.504   6.684 -1.3569 -0.4457  2.3251
  351CHL1   C23 5418   5.728   5.707   6.610 -0.2044  0.0610 -0.1480
  351CHL1  H23A 5419   5.621   5.679   6.601 -0.5509  0.6053  1.8556
  351CHL1  H23B 5420   5.723   5.808   6.657 -2.2782  0.7178 -1.6410
  351CHL1   C24 5421   5.797   5.704   6.473  0.0949  0.3161 -0.0045
  351CHL1  H24A 5422   5.900   5.734   6.501 -0.0172 -0.6763  1.6143
  351CHL1  H24B 5423   5.799   5.604   6.426  3.3116  0.6906 -0.9079
  351CHL1   C25 5424   5.736   5.803   6.372 -0.4250  0.2980  0.2869
  351CHL1   H25 5425   5.718   5.893   6.436  2.6209  0.1275  1.6015
  351CHL1   C26 5426   5.837   5.855   6.268 -0.3235 -0.0061  0.2326
  351CHL1  H26A 5427   5.866   5.769   6.204 -2.3287 -1.5482  1.2598
  351CHL1  H26B 5428   5.786   5.935   6.209  1.7092  1.4845  0.4046
  351CHL1  H26C 5429   5.918   5.908   6.322 -0.0100 -0.6441  0.3878
  351CHL1   C27 5430   5.608   5.754   6.303 -0.3239 -0.1532  0.4144
  351CHL1  H27A 5431   5.613   5.646   6.277 -1.8136 -0.2590  0.4743
  351CHL1  H27B 5432   5.519   5.768   6.368 -0.0897  2.2678  0.3085
  351CHL1  H27C 5433   5.595   5.809   6.207 -0.7063 -0.6535  0.1748
  352CHL1    C3 5434   7.462   2.340   7.464  0.1559  0.1403  0.0436
  352CHL1    H3 5435   7.470   2.446   7.430  2.3780  0.6117  1.8020
  352CHL1    O3 5436   7.522   2.320   7.591  0.3656 -0.1110 -0.0934
  352CHL1   H3' 5437   7.515   2.225   7.601 -1.9718  0.0630  0.6252
  352CHL1    C4 5438   7.313   2.304   7.480  0.0754  0.5542  0.2216
  352CHL1   H4A 5439   7.302   2.197   7.507  2.9312  0.2290  0.3815
  352CHL1   H4B 5440   7.277   2.365   7.566  1.3243  3.3510 -1.1181
  352CHL1    C5 5441   7.248   2.333   7.348  0.1536  0.2993  0.1270
  352CHL1    C6 5442   7.143   2.416   7.344  0.1313  0.2618 -0.0661
  352CHL1    H6 5443   7.124   2.472   7.437  1.2157  0.5347  0.0025
  352CHL1    C7 5444   7.058   2.432   7.221  0.1365 -0.0621 -0.1122
  352CHL1   H7A 5445   6.955   2.420   7.262 -0.4563  0.7079 -1.3406
  352CHL1   H7B 5446   7.080   2.533   7.182  0.2861 -0.0604 -0.0259
  352CHL1    C8 5447   7.089   2.331   7.109  0.0311 -0.3143  0.0819
  352CHL1    H8 5448   7.040   2.236   7.137  2.2313 -1.8880 -1.0540
  352CHL1   C14 5449   7.050   2.381   6.973  0.3290 -0.0143  0.1027
  352CHL1   H14 5450   7.115   2.469   6.957  0.0152  0.1824 -0.1052
  352CHL1   C15 5451   6.903   2.421   6.950  0.0607 -0.8985  0.2073
  352CHL1  H15A 5452   6.847   2.348   7.011  1.2859 -2.4633 -0.4610
  352CHL1  H15B 5453   6.878   2.525   6.981 -1.4290 -0.9207 -0.8066
  352CHL1   C16 5454   6.870   2.405   6.801 -0.0916 -0.0068  0.1384
  352CHL1  H16A 5455   6.773   2.354   6.786 -1.4627  1.4472  3.2189
  352CHL1  H16B 5456   6.845   2.503   6.755 -2.8066 -1.0022 -0.6986
  352CHL1   C17 5457   7.003   2.352   6.743  0.1065  0.3225  0.2869
  352CHL1   H17 5458   7.068   2.441   6.733  0.5040  0.3669  2.6945
  352CHL1   C13 5459   7.063   2.282   6.861 -0.0926 -0.1079  0.1329
  352CHL1   C18 5460   6.992   2.148   6.888  0.2441 -0.2353  0.3963
  352CHL1  H18A 5461   6.881   2.159   6.881  0.2531 -0.6835 -0.7603
  352CHL1  H18B 5462   7.021   2.073   6.811  0.7778 -0.0793  0.4433
  352CHL1  H18C 5463   7.013   2.105   6.988 -4.2539 -1.7220  0.9188
  352CHL1   C12 5464   7.215   2.264   6.847 -0.0580  0.6006 -0.4386
  352CHL1  H12A 5465   7.232   2.177   6.780 -3.1687 -1.3391  1.0741
  352CHL1  H12B 5466   7.264   2.355   6.808  1.6988 -0.3094 -0.4747
  352CHL1   C11 5467   7.267   2.206   6.979 -0.1772  0.2157 -0.5596
  352CHL1  H11A 5468   7.229   2.104   7.003  0.9797 -0.6628 -2.2032
  352CHL1  H11B 5469   7.377   2.194   6.977 -0.2700 -0.9151 -2.9624
  352CHL1    C9 5470   7.235   2.296   7.099 -0.0398 -0.6134  0.1080
  352CHL1    H9 5471   7.275   2.397   7.077  0.2864 -0.5932  0.7627
  352CHL1   C10 5472   7.299   2.257   7.229  0.2251  0.1941  0.2240
  352CHL1   C19 5473   7.267   2.110   7.261 -0.7622  0.4273  0.3287
  352CHL1  H19A 5474   7.337   2.075   7.340 -0.0595  2.0443  0.4785
  352CHL1  H19B 5475   7.162   2.105   7.296 -0.2221  1.0824  2.1644
  352CHL1  H19C 5476   7.284   2.032   7.184 -0.0172 -1.5188  2.3480
  352CHL1    C1 5477   7.451   2.278   7.228  0.2252  0.1848 -0.4324
  352CHL1   H1A 5478   7.499   2.203   7.162 -1.7149 -0.2765 -1.3656
  352CHL1   H1B 5479   7.460   2.377   7.178 -0.7825  0.1068 -0.7803
  352CHL1    C2 5480   7.532   2.256   7.356 -0.0352  0.3384 -0.2401
  352CHL1   H2A 5481   7.641   2.276   7.347 -0.3658  1.6205 -1.7830
  352CHL1   H2B 5482   7.528   2.151   7.393  0.5400 -0.8610 -3.3250
  352CHL1   C20 5483   7.001   2.293   6.605 -0.0155  0.2513  0.3179
  352CHL1   H20 5484   7.072   2.209   6.612  0.0156  0.3278  1.0422
  352CHL1   C21 5485   7.034   2.408   6.508  0.0867  0.1350  0.2148
  352CHL1  H21A 5486   7.140   2.440   6.522 -0.4441  1.2072  2.1648
  352CHL1  H21B 5487   6.966   2.489   6.542 -0.8095 -1.3365  2.1714
  352CHL1  H21C 5488   7.027   2.372   6.404  3.1869  2.7394 -1.0768
  352CHL1   C22 5489   6.865   2.227   6.576 -0.1189  0.7239 -0.2966
  352CHL1  H22A 5490   6.829   2.155   6.652  0.1642  1.1979  0.2889
  352CHL1  H22B 5491   6.780   2.294   6.553 -1.5372 -1.0751 -0.5672
  352CHL1   C23 5492   6.874   2.140   6.450 -0.5995  0.2819 -0.0293
  352CHL1  H23A 5493   6.931   2.187   6.367 -1.6614  1.5455 -0.0611
  352CHL1  H23B 5494   6.929   2.046   6.474  1.8261  0.6644 -3.2884
  352CHL1   C24 5495   6.742   2.109   6.380 -0.3321 -0.4213 -0.2357
  352CHL1  H24A 5496   6.672   2.082   6.462 -0.7631  1.6045  0.1107
  352CHL1  H24B 5497   6.710   2.202   6.329  1.9733  0.9661  0.7034
  352CHL1   C25 5498   6.736   2.000   6.272 -0.8194 -0.1889 -0.4464
  352CHL1   H25 5499   6.798   2.019   6.181 -0.2571 -0.2924 -0.0907
  352CHL1   C26 5500   6.800   1.873   6.330 -0.4273  0.2864  0.1759
  352CHL1  H26A 5501   6.910   1.888   6.325  0.1890 -3.0067  1.3200
  352CHL1  H26B 5502   6.762   1.872   6.434 -1.9938  2.5064 -0.3067
  352CHL1  H26C 5503   6.779   1.779   6.274 -0.1185  0.1389  0.3045
  352CHL1   C27 5504   6.592   1.966   6.231 -0.7736 -0.5532 -0.3043
  352CHL1  H27A 5505   6.598   1.897   6.144 -0.6510 -0.6716 -0.2031
  352CHL1  H27B 5506   6.539   1.920   6.318  0.6257 -1.0359  0.3178
  352CHL1  H27C 5507   6.549   2.063   6.197  0.9434  0.3323 -0.0397
  353CHL1    C3 5508   4.110   2.087   7.762  0.0399  0.1785 -0.0391
  353CHL1    H3 5509   4.193   2.132   7.704  2.1172 -0.8468  1.9719
  353CHL1    O3 5510   4.105   2.154   7.886 -0.0141  0.0424  0.0332
  353CHL1   H3' 5511   4.195   2.164   7.918 -0.2238  1.1824  0.3169
  353CHL1    C4 5512   3.976   2.103   7.687 -0.0197  0.1804  0.0678
  353CHL1   H4A 5513   3.895   2.046   7.737 -0.0094 -0.9050 -1.0806
  353CHL1   H4B 5514   3.962   2.212   7.695  1.9412  0.3998  1.1478
  353CHL1    C5 5515   3.988   2.046   7.548 -0.0358 -0.0172  0.1459
  353CHL1    C6 5516   3.960   2.125   7.443  0.1768 -0.1391 -0.0031
  353CHL1    H6 5517   3.930   2.230   7.449  0.1811 -0.1197 -0.3089
  353CHL1    C7 5518   3.970   2.079   7.300  0.4186  0.1461 -0.0797
  353CHL1   H7A 5519   3.880   2.102   7.240  0.4702  2.1480  0.5467
  353CHL1   H7B 5520   4.052   2.135   7.250  0.8342 -0.2734  0.1203
  353CHL1    C8 5521   3.991   1.927   7.289  0.4817  0.1468  0.0379
  353CHL1    H8 5522   3.893   1.875   7.303 -0.2248  0.8633 -1.9247
  353CHL1   C14 5523   4.041   1.888   7.153  0.2601 -0.1686  0.0420
  353CHL1   H14 5524   4.141   1.937   7.142 -0.6990  1.2937 -3.8128
  353CHL1   C15 5525   3.974   1.946   7.028  0.1092 -0.6595 -0.1072
  353CHL1  H15A 5526   3.864   1.933   7.027  0.0719 -0.4477 -1.5519
  353CHL1  H15B 5527   3.983   2.055   7.008 -0.7466 -0.8455 -1.6288
  353CHL1   C16 5528   4.039   1.866   6.915  0.7167 -0.0319 -0.2156
  353CHL1  H16A 5529   3.953   1.830   6.854  0.2392 -1.5767  1.2901
  353CHL1  H16B 5530   4.107   1.924   6.850 -0.6166  0.9706 -0.7760
  353CHL1   C17 5531   4.107   1.745   6.980  0.6252  0.1044  0.1325
  353CHL1   H17 5532   4.215   1.770   6.980  0.9244 -0.3357 -4.3938
  353CHL1   C13 5533   4.059   1.743   7.122  0.4290 -0.1526  0.0629
  353CHL1   C18 5534   3.929   1.662   7.138  0.5507 -0.2102  0.8210
  353CHL1  H18A 5535   3.956   1.557   7.114  0.8548 -0.0907  0.6417
  353CHL1  H18B 5536   3.870   1.675   7.231  1.3747  0.0670  1.3078
  353CHL1  H18C 5537   3.863   1.694   7.054  1.9455 -0.1345 -0.2888
  353CHL1   C12 5538   4.163   1.694   7.224  0.7057  0.2914 -0.0082
  353CHL1  H12A 5539   4.171   1.583   7.222 -0.4027  0.1616  1.4603
  353CHL1  H12B 5540   4.256   1.748   7.195  1.4046 -0.7258  0.2815
  353CHL1   C11 5541   4.125   1.732   7.367  0.7565  0.0950  0.0579
  353CHL1  H11A 5542   4.044   1.661   7.396 -0.8126  2.3432  1.4672
  353CHL1  H11B 5543   4.215   1.711   7.429  0.1299 -1.8275  0.4050
  353CHL1    C9 5544   4.084   1.877   7.396 -0.0291 -0.1729  0.3436
  353CHL1    H9 5545   4.173   1.942   7.380  1.3052 -2.3027 -1.3797
  353CHL1   C10 5546   4.038   1.905   7.536  0.5122  0.1464  0.4621
  353CHL1   C19 5547   3.920   1.813   7.571  0.5551 -0.0979 -0.0207
  353CHL1  H19A 5548   3.835   1.819   7.500  0.6366 -0.4062 -0.1467
  353CHL1  H19B 5549   3.957   1.708   7.581  1.7305  0.4490  2.2137
  353CHL1  H19C 5550   3.881   1.824   7.675  0.2685 -0.0901 -0.1282
  353CHL1    C1 5551   4.153   1.876   7.633  0.6041  0.1570  0.3561
  353CHL1   H1A 5552   4.190   1.771   7.632  1.0704  0.3189 -0.0895
  353CHL1   H1B 5553   4.241   1.931   7.594  0.8834 -1.3283 -1.2216
  353CHL1    C2 5554   4.127   1.934   7.772 -0.3107  0.1541  0.1893
  353CHL1   H2A 5555   4.210   1.899   7.837 -0.2756 -2.0579 -0.9655
  353CHL1   H2B 5556   4.031   1.904   7.820  0.7170  0.4647  2.5817
  353CHL1   C20 5557   4.092   1.630   6.886 -0.0735  0.3509 -0.0618
  353CHL1   H20 5558   3.984   1.602   6.886  0.1308 -0.4906 -0.5315
  353CHL1   C21 5559   4.179   1.513   6.935 -0.1036  0.3404 -0.0356
  353CHL1  H21A 5560   4.280   1.553   6.960  0.8367 -1.4701 -0.7474
  353CHL1  H21B 5561   4.193   1.423   6.870  1.8292 -1.2404  2.3888
  353CHL1  H21C 5562   4.144   1.471   7.031  0.4739  1.6066  0.7562
  353CHL1   C22 5563   4.152   1.656   6.747  0.2024 -0.0216 -0.0148
  353CHL1  H22A 5564   4.139   1.562   6.690  0.4959 -0.5789  0.8325
  353CHL1  H22B 5565   4.087   1.735   6.704 -0.1381  0.2921  1.0450
  353CHL1   C23 5566   4.296   1.704   6.725 -0.1144  0.7803 -0.4023
  353CHL1  H23A 5567   4.316   1.806   6.765  0.7214  0.8455 -0.9590
  353CHL1  H23B 5568   4.360   1.640   6.790 -0.1309  0.1539 -0.9946
  353CHL1   C24 5569   4.338   1.705   6.578  0.8664 -0.3462 -0.1467
  353CHL1  H24A 5570   4.292   1.615   6.530 -1.0782  0.6570 -0.2544
  353CHL1  H24B 5571   4.290   1.791   6.527  0.2330 -0.1960  0.6848
  353CHL1   C25 5572   4.490   1.725   6.570  0.7716  0.3075 -0.3223
  353CHL1   H25 5573   4.510   1.819   6.625  1.3739 -0.1239  0.2060
  353CHL1   C26 5574   4.582   1.614   6.623  1.0267  0.1844 -1.0066
  353CHL1  H26A 5575   4.684   1.632   6.581  2.0146 -2.7700 -0.1446
  353CHL1  H26B 5576   4.578   1.602   6.734 -2.2031  1.6402 -0.8612
  353CHL1  H26C 5577   4.552   1.519   6.575  0.2540 -0.9702  1.5771
  353CHL1   C27 5578   4.528   1.749   6.423  0.4096  0.2980 -0.4188
  353CHL1  H27A 5579   4.615   1.819   6.422  0.1481  0.6232 -0.6736
  353CHL1  H27B 5580   4.565   1.658   6.371 -1.6039 -1.6216  1.3375
  353CHL1  H27C 5581   4.448   1.804   6.369  0.0108  0.3763  0.2425
  354CHL1    C3 5582   2.385   8.025   8.263 -0.1428  0.2897 -0.0130
  354CHL1    H3 5583   2.419   8.124   8.225 -2.8685  1.4679  0.3526
  354CHL1    O3 5584   2.378   8.030   8.405  0.0979  0.2562  0.0005
  354CHL1   H3' 5585   2.444   8.093   8.435 -1.9411  0.8610  3.8171
  354CHL1    C4 5586   2.251   7.990   8.196 -0.1330  0.0913  0.0726
  354CHL1   H4A 5587   2.220   7.899   8.252  1.2241 -0.3151  0.1975
  354CHL1   H4B 5588   2.173   8.061   8.230  0.3618 -0.2210  1.9653
  354CHL1    C5 5589   2.269   7.981   8.047  0.0309  0.2138  0.0844
  354CHL1    C6 5590   2.188   8.059   7.974 -0.0838 -0.2095 -0.2408
  354CHL1    H6 5591   2.110   8.124   8.017 -1.2625 -2.0477  0.5274
  354CHL1    C7 5592   2.203   8.053   7.825  0.4430 -0.0038 -0.1996
  354CHL1   H7A 5593   2.105   8.058   7.773 -0.3859 -0.1859  1.2955
  354CHL1   H7B 5594   2.249   8.151   7.797 -2.1519  1.5012  0.4461
  354CHL1    C8 5595   2.277   7.926   7.779 -0.0300 -0.4099  0.1512
  354CHL1    H8 5596   2.208   7.839   7.780 -0.6834  0.0800  2.0681
  354CHL1   C14 5597   2.308   7.941   7.633 -0.3669 -0.9482  0.0228
  354CHL1   H14 5598   2.363   8.037   7.635 -3.9487  1.2816  0.3924
  354CHL1   C15 5599   2.198   7.986   7.535  0.3662 -0.3935 -0.5595
  354CHL1  H15A 5600   2.106   7.933   7.569  0.8747  0.1946  1.9388
  354CHL1  H15B 5601   2.196   8.097   7.534  1.5470 -0.3374  0.6298
  354CHL1   C16 5602   2.242   7.935   7.397  0.5626  0.2906 -0.7509
  354CHL1  H16A 5603   2.171   7.855   7.370  1.5210 -1.8526  2.4939
  354CHL1  H16B 5604   2.245   8.011   7.316  2.1096  1.8101  0.6292
  354CHL1   C17 5605   2.385   7.882   7.421  0.2518 -0.1913  0.0712
  354CHL1   H17 5606   2.437   7.979   7.410  0.2922 -0.2735 -0.4622
  354CHL1   C13 5607   2.390   7.836   7.564  0.5439 -0.2605  0.0399
  354CHL1   C18 5608   2.312   7.703   7.573  0.2329 -0.0886 -0.1127
  354CHL1  H18A 5609   2.396   7.633   7.588  1.4882  1.7284  1.9289
  354CHL1  H18B 5610   2.245   7.680   7.658 -0.9187 -2.6448 -1.6243
  354CHL1  H18C 5611   2.240   7.679   7.492  2.0152 -0.4843 -1.6493
  354CHL1   C12 5612   2.522   7.842   7.642  0.3672  0.6450  0.2834
  354CHL1  H12A 5613   2.596   7.773   7.595 -0.3961 -1.9232  2.5960
  354CHL1  H12B 5614   2.566   7.942   7.624  0.0564  0.6487 -0.5234
  354CHL1   C11 5615   2.499   7.809   7.790  0.0626 -0.7529 -0.0539
  354CHL1  H11A 5616   2.459   7.708   7.812 -1.4274  0.3428  2.6668
  354CHL1  H11B 5617   2.593   7.804   7.849 -1.3674 -1.6460  2.2413
  354CHL1    C9 5618   2.406   7.913   7.854  0.3525 -0.2326 -0.4694
  354CHL1    H9 5619   2.466   8.006   7.847  1.9043 -1.1102  0.6010
  354CHL1   C10 5620   2.380   7.891   8.000 -0.1235  0.3129 -0.4675
  354CHL1   C19 5621   2.316   7.753   8.021 -0.1685  0.4202  0.1047
  354CHL1  H19A 5622   2.213   7.755   7.981 -0.4748  0.0034  0.8482
  354CHL1  H19B 5623   2.363   7.659   7.984 -0.8336  0.6723 -1.4451
  354CHL1  H19C 5624   2.297   7.739   8.130  0.9970  3.2034  0.7292
  354CHL1    C1 5625   2.510   7.901   8.081 -0.4437  0.0047  0.0859
  354CHL1   H1A 5626   2.570   7.810   8.061 -0.7475 -0.3702  0.8407
  354CHL1   H1B 5627   2.566   7.984   8.033  0.5857 -1.0192 -0.5090
  354CHL1    C2 5628   2.498   7.926   8.232 -0.0005  0.4310  0.0535
  354CHL1   H2A 5629   2.590   7.977   8.268 -1.2771  1.5562  1.9155
  354CHL1   H2B 5630   2.487   7.828   8.283 -1.3494  0.4489 -0.1627
  354CHL1   C20 5631   2.431   7.788   7.314  0.3679  0.6930 -0.6696
  354CHL1   H20 5632   2.386   7.686   7.312 -1.7187  1.5668 -2.1646
  354CHL1   C21 5633   2.584   7.780   7.332  0.2975  0.5861 -0.0954
  354CHL1  H21A 5634   2.607   7.875   7.384 -1.1755  0.1115  1.4964
  354CHL1  H21B 5635   2.643   7.765   7.239 -0.3600  0.3061 -0.4799
  354CHL1  H21C 5636   2.620   7.698   7.398  1.3522  0.6678 -0.5488
  354CHL1   C22 5637   2.388   7.849   7.180 -0.3439  0.4185 -0.5682
  354CHL1  H22A 5638   2.280   7.872   7.165 -0.4301  0.1684 -0.3288
  354CHL1  H22B 5639   2.447   7.942   7.168  0.7086  0.0383  1.2452
  354CHL1   C23 5640   2.414   7.749   7.066 -0.3664  0.0073 -0.2165
  354CHL1  H23A 5641   2.506   7.689   7.077  0.2527  0.9724  0.0155
  354CHL1  H23B 5642   2.327   7.680   7.069  0.5735 -1.1697  0.7371
  354CHL1   C24 5643   2.425   7.827   6.935  0.8770 -0.1835 -0.2323
  354CHL1  H24A 5644   2.332   7.883   6.913  0.1477 -1.4699 -0.5014
  354CHL1  H24B 5645   2.501   7.906   6.956 -1.8799  2.3792  0.7796
  354CHL1   C25 5646   2.456   7.742   6.811 -0.0455  0.0726 -0.6402
  354CHL1   H25 5647   2.549   7.692   6.842 -0.0668  1.3678  1.7087
  354CHL1   C26 5648   2.338   7.646   6.788  0.2491 -0.4922  0.1865
  354CHL1  H26A 5649   2.341   7.624   6.679 -1.5370  0.9719 -0.2024
  354CHL1  H26B 5650   2.361   7.553   6.845  0.3623 -0.1076  0.7768
  354CHL1  H26C 5651   2.241   7.692   6.817  0.3174  1.0848 -1.8721
  354CHL1   C27 5652   2.489   7.821   6.683  0.7286  0.1397 -0.4029
  354CHL1  H27A 5653   2.551   7.908   6.712  0.6769  0.6878 -1.8336
  354CHL1  H27B 5654   2.550   7.757   6.615  2.3525  0.7885  0.3873
  354CHL1  H27C 5655   2.391   7.855   6.642  1.2162 -0.0574 -1.7766
  355CHL1    C3 5656   7.163   1.156   7.657  0.2569 -0.2936  0.5271
  355CHL1    H3 5657   7.055   1.138   7.635 -0.0768  0.0908  1.7769
  355CHL1    O3 5658   7.166   1.156   7.799  0.4120  0.1972  0.5242
  355CHL1   H3' 5659   7.256   1.186   7.811  1.4148 -2.0965 -0.6160
  355CHL1    C4 5660   7.250   1.042   7.601  0.3349 -0.0836  0.2215
  355CHL1   H4A 5661   7.353   1.060   7.641 -0.4293 -1.4896  3.0803
  355CHL1   H4B 5662   7.207   0.947   7.638  1.9199 -0.5788  0.8669
  355CHL1    C5 5663   7.242   1.035   7.451 -0.2227  0.4090  0.2244
  355CHL1    C6 5664   7.207   0.922   7.389  1.1051  0.2489 -0.2534
  355CHL1    H6 5665   7.181   0.833   7.448  4.4699 -0.5421  0.2641
  355CHL1    C7 5666   7.220   0.916   7.239  0.0006  0.0854 -0.3503
  355CHL1   H7A 5667   7.283   0.830   7.207  0.0045 -0.7808  1.8126
  355CHL1   H7B 5668   7.121   0.900   7.191  0.1968 -0.6393 -0.5266
  355CHL1    C8 5669   7.293   1.033   7.172  0.2963  0.3358  0.3958
  355CHL1    H8 5670   7.402   1.024   7.192  0.6166  0.3616 -1.1391
  355CHL1   C14 5671   7.258   1.033   7.026  0.6802  0.0154  0.3007
  355CHL1   H14 5672   7.149   1.050   7.012  0.6361 -2.1977 -3.0960
  355CHL1   C15 5673   7.276   0.904   6.945  0.2160 -0.1623  0.4787
  355CHL1  H15A 5674   7.380   0.881   6.976  0.7767  2.7779  1.0888
  355CHL1  H15B 5675   7.210   0.817   6.969  0.1913 -0.0933  0.6619
  355CHL1   C16 5676   7.262   0.951   6.800 -0.8599 -0.2816  0.5383
  355CHL1  H16A 5677   7.337   0.912   6.729  0.2427 -1.1657  2.1222
  355CHL1  H16B 5678   7.160   0.923   6.766 -1.1497  1.6471 -0.2742
  355CHL1   C17 5679   7.267   1.104   6.811  0.7233 -0.2692 -0.1872
  355CHL1   H17 5680   7.161   1.137   6.818 -0.1891 -3.0115  0.2258
  355CHL1   C13 5681   7.326   1.139   6.944 -0.0581  0.2809  0.0201
  355CHL1   C18 5682   7.478   1.120   6.932 -0.0252  0.4507  0.1718
  355CHL1  H18A 5683   7.523   1.197   6.866  1.8880 -0.6961  0.0736
  355CHL1  H18B 5684   7.524   1.158   7.027  0.9144  2.1146 -0.8830
  355CHL1  H18C 5685   7.527   1.023   6.908 -0.8239  0.2947 -0.8538
  355CHL1   C12 5686   7.291   1.271   7.015  0.4516  0.5693 -0.2570
  355CHL1  H12A 5687   7.338   1.353   6.957 -1.0766 -0.3549 -2.9905
  355CHL1  H12B 5688   7.185   1.305   7.004 -0.2777 -0.9190  1.5660
  355CHL1   C11 5689   7.325   1.277   7.164 -0.1055 -0.3809 -0.0803
  355CHL1  H11A 5690   7.436   1.275   7.178 -0.0311  2.3063  0.3719
  355CHL1  H11B 5691   7.302   1.380   7.200 -1.7356 -0.7995  0.1116
  355CHL1    C9 5692   7.253   1.162   7.236 -0.5978  0.1356  0.2573
  355CHL1    H9 5693   7.146   1.175   7.211 -0.3227  1.4292 -0.3354
  355CHL1   C10 5694   7.280   1.164   7.384  0.3142  0.1869  0.0973
  355CHL1   C19 5695   7.429   1.189   7.413  0.1571  0.2019  0.9209
  355CHL1  H19A 5696   7.465   1.285   7.370 -0.3856 -0.1541 -0.3850
  355CHL1  H19B 5697   7.460   1.177   7.519  1.1603 -1.4954  0.4722
  355CHL1  H19C 5698   7.492   1.116   7.358 -0.8977 -0.1608  0.1626
  355CHL1    C1 5699   7.200   1.281   7.444 -0.4599 -0.1933 -0.1751
  355CHL1   H1A 5700   7.242   1.377   7.409 -0.1740  0.4356  1.7524
  355CHL1   H1B 5701   7.102   1.272   7.394 -0.0796  2.1069 -1.4536
  355CHL1    C2 5702   7.206   1.290   7.597  0.1930 -0.5776 -0.1720
  355CHL1   H2A 5703   7.132   1.370   7.619  1.6130  1.0039 -0.8282
  355CHL1   H2B 5704   7.298   1.325   7.650 -2.0642  0.8644  3.1383
  355CHL1   C20 5705   7.321   1.167   6.686  0.2146  0.3762 -0.0872
  355CHL1   H20 5706   7.425   1.131   6.673  0.4882 -0.8242  3.9919
  355CHL1   C21 5707   7.320   1.320   6.696  0.2216  0.3826 -0.1843
  355CHL1  H21A 5708   7.224   1.355   6.740  1.6797  1.3612  2.5245
  355CHL1  H21B 5709   7.334   1.372   6.599  0.5585 -2.7303 -1.9204
  355CHL1  H21C 5710   7.403   1.357   6.761  1.6048  0.7807 -2.0995
  355CHL1   C22 5711   7.247   1.124   6.558  0.4159  0.2247 -0.1541
  355CHL1  H22A 5712   7.232   1.014   6.566  2.6280 -0.2508 -1.8116
  355CHL1  H22B 5713   7.151   1.181   6.554  1.7937  2.7054  0.0681
  355CHL1   C23 5714   7.330   1.159   6.434  0.1846  0.3881 -0.2653
  355CHL1  H23A 5715   7.370   1.262   6.422  0.5570  0.1059 -1.5062
  355CHL1  H23B 5716   7.418   1.091   6.435 -0.9323 -1.1019  0.9756
  355CHL1   C24 5717   7.259   1.124   6.303  0.1739  0.4017 -0.2641
  355CHL1  H24A 5718   7.228   1.018   6.301 -0.1275  0.4375  1.2881
  355CHL1  H24B 5719   7.170   1.190   6.293 -0.5160 -0.6811 -1.5285
  355CHL1   C25 5720   7.346   1.144   6.178 -0.3763  0.1333 -0.6897
  355CHL1   H25 5721   7.413   1.231   6.192  2.2200 -1.7197 -0.9197
  355CHL1   C26 5722   7.449   1.032   6.159 -0.0733  0.2213  0.4184
  355CHL1  H26A 5723   7.521   1.049   6.076  0.3858 -1.4651  0.4222
  355CHL1  H26B 5724   7.519   1.029   6.246  0.3232  0.6148  0.1184
  355CHL1  H26C 5725   7.409   0.929   6.150 -1.7831  0.9436 -0.4959
  355CHL1   C27 5726   7.252   1.146   6.056  0.0360 -0.0941 -1.0179
  355CHL1  H27A 5727   7.188   1.057   6.040 -1.7552  0.8296  0.4574
  355CHL1  H27B 5728   7.184   1.235   6.057  0.4213  0.2066 -0.1639
  355CHL1  H27C 5729   7.314   1.150   5.964  3.1264 -2.3553  0.7872
  356CHL1    C3 5730   1.377   5.236   7.368  0.0890  0.3192  0.5244
  356CHL1    H3 5731   1.273   5.197   7.367 -0.3642  1.4989  0.8644
  356CHL1    O3 5732   1.448   5.172   7.474  0.2280 -0.3200  0.0522
  356CHL1   H3' 5733   1.533   5.216   7.465 -0.6056  1.4608  0.4301
  356CHL1    C4 5734   1.457   5.198   7.242  0.3918  1.1254  0.4685
  356CHL1   H4A 5735   1.562   5.233   7.255  0.4602  1.0871  0.0242
  356CHL1   H4B 5736   1.468   5.087   7.237  1.1400  1.0587  2.4841
  356CHL1    C5 5737   1.403   5.261   7.117 -0.0821  0.1549  0.1756
  356CHL1    C6 5738   1.371   5.179   7.015  0.7082 -0.1795  0.1861
  356CHL1    H6 5739   1.383   5.070   7.015 -0.7592 -0.4058 -2.5422
  356CHL1    C7 5740   1.320   5.231   6.884 -0.0713 -0.1277  0.5072
  356CHL1   H7A 5741   1.377   5.180   6.805  2.3922  0.8148  1.5828
  356CHL1   H7B 5742   1.213   5.206   6.865 -0.5543  2.2746 -0.3347
  356CHL1    C8 5743   1.337   5.384   6.877  0.0400 -0.1545  0.1732
  356CHL1    H8 5744   1.445   5.401   6.857 -0.2311  2.0897  0.3218
  356CHL1   C14 5745   1.257   5.438   6.763  0.3735 -0.2234 -0.0948
  356CHL1   H14 5746   1.147   5.425   6.772  0.6146 -2.8690 -0.2508
  356CHL1   C15 5747   1.270   5.379   6.621 -0.3992  0.0709 -0.2946
  356CHL1  H15A 5748   1.376   5.348   6.614 -0.7035 -0.6710 -2.0656
  356CHL1  H15B 5749   1.216   5.281   6.613  2.3891 -1.7979  1.7700
  356CHL1   C16 5750   1.228   5.491   6.526  0.0393 -0.1350 -0.7347
  356CHL1  H16A 5751   1.313   5.521   6.462  0.3173 -0.0262 -0.3100
  356CHL1  H16B 5752   1.131   5.463   6.478 -1.3821 -0.2936  2.0149
  356CHL1   C17 5753   1.193   5.604   6.624  0.2803 -0.1441 -0.6391
  356CHL1   H17 5754   1.089   5.580   6.655  0.5112  0.6639  0.8708
  356CHL1   C13 5755   1.268   5.587   6.753  0.0798 -0.2268 -0.5312
  356CHL1   C18 5756   1.416   5.627   6.736  0.1626 -0.1957  0.2258
  356CHL1  H18A 5757   1.428   5.737   6.735  1.5969 -0.3259  0.9300
  356CHL1  H18B 5758   1.472   5.595   6.826  2.3350  2.3645 -0.1024
  356CHL1  H18C 5759   1.457   5.572   6.649 -0.3381 -1.2370  0.6303
  356CHL1   C12 5760   1.203   5.651   6.877  0.4301 -0.4183 -0.2450
  356CHL1  H12A 5761   1.190   5.761   6.878  0.2084 -0.4461 -0.0381
  356CHL1  H12B 5762   1.099   5.611   6.886 -0.0675 -0.0341 -3.0995
  356CHL1   C11 5763   1.281   5.604   7.000 -0.2523  0.1283  0.4076
  356CHL1  H11A 5764   1.375   5.661   7.015 -0.7372  0.2288  3.5577
  356CHL1  H11B 5765   1.222   5.633   7.089 -0.5831  1.3668 -0.1931
  356CHL1    C9 5766   1.297   5.451   7.005  0.3480  0.1777  0.0958
  356CHL1    H9 5767   1.198   5.410   7.034  0.4310 -1.2602 -1.5167
  356CHL1   C10 5768   1.386   5.410   7.119  0.2936  0.1987  0.1466
  356CHL1   C19 5769   1.527   5.468   7.100  0.2645  0.2578  0.1127
  356CHL1  H19A 5770   1.563   5.426   7.004 -0.7488  1.3231 -0.7647
  356CHL1  H19B 5771   1.514   5.578   7.102 -2.1277  0.0165  0.3260
  356CHL1  H19C 5772   1.603   5.441   7.177  0.8155  0.8216 -0.2239
  356CHL1    C1 5773   1.326   5.455   7.253 -0.2592 -0.4805  0.1311
  356CHL1   H1A 5774   1.344   5.564   7.263 -2.2565  0.1234 -2.0681
  356CHL1   H1B 5775   1.217   5.446   7.231 -0.1566  1.8336 -1.6847
  356CHL1    C2 5776   1.367   5.388   7.385  0.5301  0.3724  0.3250
  356CHL1   H2A 5777   1.300   5.402   7.472 -0.2857 -1.1048 -0.0279
  356CHL1   H2B 5778   1.469   5.424   7.411  1.5636 -2.6507  0.8083
  356CHL1   C20 5779   1.187   5.746   6.577  0.3926  0.0775  0.0086
  356CHL1   H20 5780   1.215   5.806   6.667 -0.2475 -1.9782  1.6688
  356CHL1   C21 5781   1.049   5.795   6.531  0.0071 -0.0120  1.0522
  356CHL1  H21A 5782   1.056   5.904   6.508  2.5120 -0.0691  1.3162
  356CHL1  H21B 5783   0.971   5.774   6.608 -2.3517 -0.9259 -1.4231
  356CHL1  H21C 5784   1.034   5.726   6.446  2.0350 -0.4713  1.0301
  356CHL1   C22 5785   1.294   5.782   6.472  0.1881 -0.0751 -0.2531
  356CHL1  H22A 5786   1.385   5.730   6.510 -0.2544 -1.7845 -1.4132
  356CHL1  H22B 5787   1.259   5.741   6.375 -0.0386 -0.0401 -0.1879
  356CHL1   C23 5788   1.327   5.931   6.468  0.7321 -0.2062 -0.7840
  356CHL1  H23A 5789   1.377   5.955   6.372 -0.2097  1.3432 -0.9306
  356CHL1  H23B 5790   1.242   5.998   6.492  1.7474  1.2545 -1.1310
  356CHL1   C24 5791   1.432   5.981   6.568 -0.1545  0.0115  0.0612
  356CHL1  H24A 5792   1.391   5.960   6.669 -3.1900  2.3428 -0.5479
  356CHL1  H24B 5793   1.528   5.926   6.561  0.3798  1.0281 -0.9654
  356CHL1   C25 5794   1.476   6.128   6.559 -0.0480 -0.0212  0.0555
  356CHL1   H25 5795   1.534   6.152   6.651  0.1083 -2.6894  0.7178
  356CHL1   C26 5796   1.566   6.149   6.435  0.4691  0.1145  0.4490
[truncated: 5,871,035 more chars]
