# Supplementary material for: pKa Calculations of GPCRs: Understanding Protonation States in Receptor Activation
Source: J Chem Inf Model. 2024 Aug 16;64(17):6850–6. doi: 10.1021/acs.jcim.4c01125 (PMC11388449; doi:10.1021/acs.jcim.4c01125)
Supplement: Supplementary file 2 — ci4c01125_si_002.zip [file ci4c01125_si_002.zip › ghsr_inactive_prot_last.gro]

GHSR InactProt in POPC:CHL Membrane
90883
   34LEU    CAY    1   1.522   4.057   6.382 -0.2684 -0.3419 -0.0283
   34LEU    HY1    2   1.438   4.130   6.387  0.3056  0.2604  2.4599
   34LEU    HY2    3   1.616   4.116   6.384 -0.8185  0.5513  0.3518
   34LEU    HY3    4   1.504   3.985   6.464  1.7001 -0.8200  0.0239
   34LEU     CY    5   1.514   3.974   6.258 -0.1671 -0.6873  0.1946
   34LEU     OY    6   1.469   3.860   6.255 -1.1903 -0.2933  0.1512
   34LEU      N    7   1.539   4.049   6.149 -0.6766 -0.3065  0.3305
   34LEU     HN    8   1.564   4.144   6.162 -1.9010 -0.0526  0.9501
   34LEU     CA    9   1.510   4.001   6.018 -0.4245  0.3627  0.0255
   34LEU     HA   10   1.410   3.960   6.011  0.2509 -1.4682  0.5283
   34LEU     CB   11   1.513   4.120   5.920 -0.1639  0.2703 -0.0801
   34LEU    HB1   12   1.607   4.170   5.951  1.7564 -2.6916 -0.7315
   34LEU    HB2   13   1.428   4.188   5.942  1.2156  2.5860 -1.5201
   34LEU     CG   14   1.525   4.093   5.769  0.0749  0.3464 -0.0757
   34LEU     HG   15   1.611   4.027   5.749  0.3831  0.5111  0.6759
   34LEU    CD1   16   1.397   4.029   5.712  0.4017 -0.3606 -0.0228
   34LEU   HD11   17   1.364   3.938   5.766  2.0733 -1.6952 -1.1431
   34LEU   HD12   18   1.409   4.006   5.604 -2.2945  0.2015 -0.5273
   34LEU   HD13   19   1.310   4.097   5.726 -1.0215 -2.0000 -0.5780
   34LEU    CD2   20   1.555   4.225   5.696 -0.0318  0.4624  0.0859
   34LEU   HD21   21   1.649   4.275   5.729  0.5856  1.0987 -2.4191
   34LEU   HD22   22   1.480   4.303   5.720 -0.1386  0.7538 -1.1287
   34LEU   HD23   23   1.569   4.213   5.586  0.4958 -0.4262  0.2385
   34LEU      C   24   1.595   3.887   5.972 -0.4038  0.2304  0.3875
   34LEU      O   25   1.553   3.801   5.895  0.0060  0.2029  0.1918
   35LEU      N   26   1.721   3.886   6.019 -0.1825 -0.5176 -0.2144
   35LEU     HN   27   1.749   3.942   6.096  1.3449 -3.3522  1.4619
   35LEU     CA   28   1.816   3.786   5.980 -0.0363 -0.2490 -0.5549
   35LEU     HA   29   1.777   3.716   5.908  0.7710 -0.4641 -0.8032
   35LEU     CB   30   1.940   3.867   5.936  0.4379 -0.3218  0.5973
   35LEU    HB1   31   2.015   3.792   5.905 -1.2013 -0.9677 -2.1320
   35LEU    HB2   32   1.976   3.945   6.007  2.4537  0.6004 -1.3448
   35LEU     CG   33   1.923   3.944   5.804  0.4857 -0.2948  0.6075
   35LEU     HG   34   1.841   4.019   5.814  1.0813  0.6788 -1.3474
   35LEU    CD1   35   2.050   4.027   5.781  0.3095 -0.2139 -0.0932
   35LEU   HD11   36   2.076   4.092   5.867  0.0514  0.7037 -0.6933
   35LEU   HD12   37   2.039   4.081   5.684 -1.5428 -0.1784  0.1032
   35LEU   HD13   38   2.133   3.956   5.762  1.9724  1.7763 -0.6760
   35LEU    CD2   39   1.891   3.854   5.683 -0.5117 -0.0353  0.6637
   35LEU   HD21   40   1.795   3.799   5.693 -0.9022 -0.0286 -2.1996
   35LEU   HD22   41   1.964   3.775   5.658 -1.0478 -0.5313  0.6545
   35LEU   HD23   42   1.884   3.907   5.586  0.2013 -1.3426 -0.1178
   35LEU      C   43   1.845   3.695   6.095  0.2385  0.6401  0.0989
   35LEU      O   44   1.934   3.610   6.095 -0.1662  0.2130 -0.1217
   36GLN      N   45   1.766   3.714   6.202  0.1698  0.3030  0.1086
   36GLN     HN   46   1.697   3.786   6.199 -1.5436 -1.1357  1.8321
   36GLN     CA   47   1.769   3.618   6.308  1.0369  0.1608 -0.0388
   36GLN     HA   48   1.872   3.619   6.340  0.1434 -1.7962  3.3601
   36GLN     CB   49   1.713   3.669   6.442 -0.3280 -0.4055 -0.3790
   36GLN    HB1   50   1.698   3.586   6.515 -0.0269 -0.2732 -0.1652
   36GLN    HB2   51   1.609   3.706   6.429 -0.0932  0.1577 -0.6621
   36GLN     CG   52   1.795   3.769   6.523 -0.2230 -0.2111 -0.7211
   36GLN    HG1   53   1.743   3.829   6.601  0.1868 -1.4211  0.5296
   36GLN    HG2   54   1.837   3.844   6.454 -0.2824  1.1107  0.6217
   36GLN     CD   55   1.908   3.697   6.596 -0.2296  0.1544 -0.3426
   36GLN    OE1   56   1.929   3.577   6.580 -0.7954  0.1056 -0.7536
   36GLN    NE2   57   1.975   3.764   6.693  0.0806  0.1036 -0.5187
   36GLN   HE21   58   2.043   3.715   6.748  1.2474 -0.6040 -2.5080
   36GLN   HE22   59   1.961   3.860   6.715 -2.4221 -0.9455  3.5988
   36GLN      C   60   1.732   3.474   6.294  0.6975  0.2672 -0.2572
   36GLN      O   61   1.665   3.426   6.203  0.4204 -0.0847  0.1314
   37LEU      N   62   1.781   3.387   6.384  0.5350  0.2846 -0.1528
   37LEU     HN   63   1.835   3.408   6.464  0.8932  0.5186 -0.4524
   37LEU     CA   64   1.768   3.245   6.366 -0.6748  0.3513  0.1080
   37LEU     HA   65   1.675   3.223   6.316 -0.2562 -1.1677 -0.0420
   37LEU     CB   66   1.878   3.181   6.280 -0.9244 -0.2667  0.2470
   37LEU    HB1   67   1.967   3.175   6.347 -2.1627  2.5945  2.3966
   37LEU    HB2   68   1.908   3.229   6.184 -2.3562 -0.9341 -0.5622
   37LEU     CG   69   1.856   3.031   6.255 -0.2374 -0.3842  0.3334
   37LEU     HG   70   1.825   2.973   6.345 -1.9805 -0.1823 -0.0927
   37LEU    CD1   71   1.730   3.012   6.169 -0.3777  0.4680  0.3422
   37LEU   HD11   72   1.636   3.002   6.228 -0.1859 -0.0926  0.5578
   37LEU   HD12   73   1.734   2.917   6.112  1.0968 -0.3528  1.7060
   37LEU   HD13   74   1.721   3.093   6.095 -1.3188  0.9373  0.9471
   37LEU    CD2   75   1.973   2.959   6.185 -0.4647  0.1401 -0.5940
   37LEU   HD21   76   2.063   2.938   6.246 -0.8948 -2.8804 -0.8731
   37LEU   HD22   77   1.994   3.033   6.105 -1.3032  0.9611 -0.0751
   37LEU   HD23   78   1.938   2.868   6.134 -0.2001  0.5428 -1.5134
   37LEU      C   79   1.763   3.186   6.502  0.3595 -0.3825 -0.1635
   37LEU      O   80   1.843   3.219   6.589 -0.0580  0.3532 -0.0529
   38PHE      N   81   1.675   3.087   6.528  0.2184 -0.0904  0.4805
   38PHE     HN   82   1.619   3.056   6.452 -0.8552  1.4113  0.6128
   38PHE     CA   83   1.645   3.032   6.657 -0.2491 -0.4133  0.2344
   38PHE     HA   84   1.724   3.054   6.727 -1.1642  1.7746  0.6489
   38PHE     CB   85   1.509   3.086   6.704 -0.2075 -0.0713 -0.0308
   38PHE    HB1   86   1.466   3.041   6.797  0.5269  3.1534  2.0568
   38PHE    HB2   87   1.434   3.088   6.623  2.6685  1.7095 -2.8623
   38PHE     CG   88   1.530   3.223   6.760 -0.2055 -0.1303  0.1148
   38PHE    CD1   89   1.596   3.235   6.880  0.9596 -0.1181 -0.5108
   38PHE    HD1   90   1.638   3.148   6.928  1.4315 -0.4115 -1.4280
   38PHE    CE1   91   1.604   3.356   6.944 -0.6451 -0.3433  0.1668
   38PHE    HE1   92   1.643   3.367   7.044 -1.4688  3.6034  0.2103
   38PHE     CZ   93   1.556   3.466   6.877 -0.1289 -0.1301  0.1485
   38PHE     HZ   94   1.546   3.561   6.927 -1.8733  0.8757 -1.9156
   38PHE    CD2   95   1.484   3.335   6.696  0.5138 -0.0136 -0.2083
   38PHE    HD2   96   1.437   3.315   6.601  2.1382 -1.8674 -0.6838
   38PHE    CE2   97   1.496   3.460   6.753 -0.0198 -0.0955  0.0933
   38PHE    HE2   98   1.448   3.551   6.722  1.1221  0.6798  0.5178
   38PHE      C   99   1.610   2.887   6.642 -0.5012 -0.3748  0.4504
   38PHE      O  100   1.555   2.852   6.538  0.6646 -0.4950 -0.1432
   39PRO      N  101   1.635   2.798   6.734  0.3870  0.0437  0.6255
   39PRO     CD  102   1.702   2.834   6.858  0.6596  0.6205  0.3134
   39PRO    HD1  103   1.653   2.919   6.911  1.6157 -0.6128  3.3830
   39PRO    HD2  104   1.811   2.854   6.843  1.2305 -2.6585 -0.7657
   39PRO     CA  105   1.607   2.659   6.716  0.2749  0.1338  0.0849
   39PRO     HA  106   1.640   2.628   6.617 -2.1779  0.6871 -0.9839
   39PRO     CB  107   1.695   2.597   6.824  0.6019 -0.0300 -0.2702
   39PRO    HB1  108   1.796   2.590   6.778 -0.8661  0.5851 -3.9443
   39PRO    HB2  109   1.668   2.491   6.842  1.7554 -0.8210 -2.7762
   39PRO     CG  110   1.693   2.702   6.936  0.2963  0.1755 -0.4676
   39PRO    HG1  111   1.597   2.699   6.990  1.7181 -0.9830  2.1751
   39PRO    HG2  112   1.767   2.683   7.016 -2.2187  2.2143  2.5809
   39PRO      C  113   1.464   2.616   6.718  0.3192 -0.0063  0.2691
   39PRO      O  114   1.438   2.526   6.638  0.8769 -0.0220  0.1015
   40ALA      N  115   1.371   2.665   6.801  0.1825 -0.5073  0.4132
   40ALA     HN  116   1.393   2.742   6.860  0.4409 -0.5506  0.3740
   40ALA     CA  117   1.235   2.620   6.799  0.1106 -0.2933  0.4563
   40ALA     HA  118   1.232   2.512   6.798  0.3266 -0.3069  0.9775
   40ALA     CB  119   1.151   2.656   6.922 -0.5337  0.2038 -0.1239
   40ALA    HB1  120   1.145   2.766   6.937 -1.9918  0.5963 -2.9301
   40ALA    HB2  121   1.197   2.610   7.012 -1.2963  0.4808  0.4219
   40ALA    HB3  122   1.054   2.604   6.906  0.5841 -2.4587  1.1753
   40ALA      C  123   1.171   2.648   6.667  0.3865 -0.2670  0.3276
   40ALA      O  124   1.108   2.557   6.615  0.2483  0.1398 -0.2279
   41PRO      N  125   1.180   2.761   6.603 -0.2684 -0.2978  0.1783
   41PRO     CD  126   1.186   2.892   6.667  0.0394 -0.2327  0.0181
   41PRO    HD1  127   1.292   2.923   6.671 -0.5655  1.9158  0.6535
   41PRO    HD2  128   1.138   2.895   6.768  1.4011 -1.3515  0.7262
   41PRO     CA  129   1.136   2.775   6.467 -0.2456  0.0177  0.2028
   41PRO     HA  130   1.038   2.732   6.466  0.2194 -1.1892 -2.6870
   41PRO     CB  131   1.135   2.926   6.442 -0.1690 -0.0444 -0.1690
   41PRO    HB1  132   1.064   2.947   6.358 -0.2173 -0.4687 -0.2395
   41PRO    HB2  133   1.234   2.962   6.406 -0.5195  0.7807 -0.3178
   41PRO     CG  134   1.098   2.983   6.580 -0.2476 -0.5164  0.0072
   41PRO    HG1  135   1.127   3.090   6.582 -2.1579  0.0149  1.5203
   41PRO    HG2  136   0.989   2.983   6.601 -0.7193  1.5278 -2.0016
   41PRO      C  137   1.206   2.700   6.360 -0.6511  0.0956 -0.1179
   41PRO      O  138   1.139   2.649   6.270 -0.9083  0.0493  0.1014
   42LEU      N  139   1.338   2.675   6.375 -0.7742 -0.5379 -0.0688
   42LEU     HN  140   1.383   2.721   6.451 -1.2372 -0.1290 -0.0384
   42LEU     CA  141   1.411   2.593   6.283 -0.3505  0.4295 -0.6053
   42LEU     HA  142   1.391   2.630   6.184  1.3452 -2.4515 -2.1322
   42LEU     CB  143   1.562   2.609   6.309 -0.3965  0.1063 -0.1173
   42LEU    HB1  144   1.577   2.584   6.416 -1.6982  1.1636  0.3417
   42LEU    HB2  145   1.573   2.719   6.313  0.1215  0.1074 -1.2255
   42LEU     CG  146   1.669   2.547   6.217 -0.1383  0.6741 -0.2012
   42LEU     HG  147   1.640   2.440   6.207 -1.6770  1.2233 -2.5948
   42LEU    CD1  148   1.677   2.617   6.080 -0.4436  0.4389 -0.3415
   42LEU   HD11  149   1.575   2.638   6.042 -0.7968  0.9170  0.8401
   42LEU   HD12  150   1.738   2.549   6.016  0.5330 -1.2946  2.2790
   42LEU   HD13  151   1.715   2.721   6.092  0.7753 -0.0083 -0.1928
   42LEU    CD2  152   1.805   2.566   6.285 -0.4419  0.1439  0.5706
   42LEU   HD21  153   1.890   2.517   6.231 -0.4434 -1.2077  1.7254
   42LEU   HD22  154   1.809   2.527   6.389  1.0002 -0.5734  0.2830
   42LEU   HD23  155   1.820   2.675   6.301 -0.1052 -0.0990  2.0525
   42LEU      C  156   1.370   2.450   6.285 -0.0688  0.3509 -0.0152
   42LEU      O  157   1.354   2.386   6.181  0.1511 -0.0309  0.1870
   43LEU      N  158   1.345   2.394   6.404 -0.0101  0.2817 -0.0352
   43LEU     HN  159   1.359   2.447   6.488  0.5611 -0.3366  0.2678
   43LEU     CA  160   1.317   2.255   6.427  0.4712  0.1507 -0.2286
   43LEU     HA  161   1.386   2.203   6.362  1.6151 -0.3727  1.3519
   43LEU     CB  162   1.337   2.208   6.572  0.3781 -0.1437 -0.3108
   43LEU    HB1  163   1.313   2.100   6.579 -0.0352  0.0602  2.1737
   43LEU    HB2  164   1.266   2.263   6.638 -1.2836 -1.3450 -1.0238
   43LEU     CG  165   1.481   2.215   6.625  0.0630  0.1375  0.5307
   43LEU     HG  166   1.515   2.319   6.608  1.0149 -0.2512 -0.0396
   43LEU    CD1  167   1.488   2.192   6.777  0.7561  0.0686  0.4917
   43LEU   HD11  168   1.466   2.089   6.810  0.3258 -0.3478 -1.0027
   43LEU   HD12  169   1.418   2.257   6.833  2.0018  2.5613 -0.6540
   43LEU   HD13  170   1.592   2.219   6.806  0.8343 -0.4354  0.6898
   43LEU    CD2  171   1.574   2.112   6.559 -0.4194  0.1117 -0.1220
   43LEU   HD21  172   1.674   2.123   6.607 -0.8277  1.3882  0.4735
   43LEU   HD22  173   1.584   2.137   6.451  0.4316 -0.7116 -0.2553
   43LEU   HD23  174   1.532   2.010   6.571 -0.7239  0.0367 -1.6023
   43LEU      C  175   1.182   2.218   6.375  0.2906  0.0978  0.2742
   43LEU      O  176   1.166   2.113   6.314  0.2630  0.0346  0.3895
   44ALA      N  177   1.079   2.303   6.393  0.0343 -0.1246 -0.1219
   44ALA     HN  178   1.095   2.386   6.446  0.8620  0.1924 -0.8304
   44ALA     CA  179   0.953   2.285   6.328 -0.2396 -0.1208  0.4073
   44ALA     HA  180   0.917   2.185   6.345  1.1218 -0.6500  0.2664
   44ALA     CB  181   0.850   2.384   6.385 -0.0535  0.1763  0.2313
   44ALA    HB1  182   0.755   2.365   6.330 -0.4728  0.5597  0.8119
   44ALA    HB2  183   0.865   2.494   6.381 -0.4806  0.2826  1.1977
   44ALA    HB3  184   0.835   2.365   6.494  2.4393 -2.0907  0.2829
   44ALA      C  185   0.959   2.291   6.180 -0.0424 -0.0767  0.4168
   44ALA      O  186   0.909   2.200   6.113  0.0452 -0.2579  0.5998
   45GLY      N  187   1.032   2.390   6.124 -0.3817 -0.0231  0.0605
   45GLY     HN  188   1.079   2.458   6.180 -1.3971 -0.1250  1.0773
   45GLY     CA  189   1.052   2.399   5.983 -0.3554 -0.0486  0.0625
   45GLY    HA1  190   1.102   2.490   5.956  0.4684 -0.7910 -1.0071
   45GLY    HA2  191   0.952   2.405   5.940 -1.0951 -0.7511  1.6076
   45GLY      C  192   1.133   2.288   5.926 -0.0904  0.1514  0.0525
   45GLY      O  193   1.090   2.240   5.821  0.2262  0.3580 -0.1727
   46VAL      N  194   1.240   2.240   5.991 -0.1004 -0.5443 -0.4289
   46VAL     HN  195   1.267   2.281   6.078 -0.4222 -1.0786 -0.0740
   46VAL     CA  196   1.322   2.129   5.955  0.4028 -0.4662  0.4493
   46VAL     HA  197   1.346   2.149   5.852 -0.2498 -2.4616 -0.1393
   46VAL     CB  198   1.445   2.114   6.040  0.3920  0.0154  0.5520
   46VAL     HB  199   1.416   2.139   6.144  0.5685 -1.6201  1.0203
   46VAL    CG1  200   1.498   1.970   6.046 -0.0116 -0.1367  0.4687
   46VAL   HG11  201   1.595   1.966   6.100  0.7282  2.1701 -0.5507
   46VAL   HG12  202   1.517   1.942   5.940  1.8453  0.3393  0.6376
   46VAL   HG13  203   1.435   1.892   6.094  1.2541 -2.7284 -1.7623
   46VAL    CG2  204   1.551   2.217   5.997  0.6090 -0.1776  0.6248
   46VAL   HG21  205   1.623   2.239   6.079  0.0843 -1.9902  1.6334
   46VAL   HG22  206   1.492   2.304   5.964 -0.4230 -1.2116 -0.3583
   46VAL   HG23  207   1.604   2.182   5.905 -0.7150 -1.4864  0.3243
   46VAL      C  208   1.240   2.005   5.957  0.1822 -0.3303 -0.1958
   46VAL      O  209   1.244   1.928   5.861 -0.3607 -0.7734  0.1288
   47THR      N  210   1.151   1.983   6.056  0.3266  0.0159  0.0135
   47THR     HN  211   1.147   2.051   6.128  0.4633 -1.4768  1.5008
   47THR     CA  212   1.063   1.870   6.059  0.0921  0.2063  0.3007
   47THR     HA  213   1.123   1.781   6.045  1.5712  1.3354 -0.8120
   47THR     CB  214   0.996   1.853   6.192 -0.1014  0.2310  0.2069
   47THR     HB  215   0.917   1.926   6.220  0.4893  0.0360  2.6397
   47THR    OG1  216   1.093   1.862   6.295 -0.0824  0.0446  0.2063
   47THR    HG1  217   1.101   1.954   6.321  0.1435  0.0257  0.2060
   47THR    CG2  218   0.938   1.711   6.196  0.4036  0.0140 -0.0772
   47THR   HG21  219   0.887   1.700   6.294 -1.1365  0.4756 -0.7964
   47THR   HG22  220   1.014   1.631   6.182  1.6507  1.3124 -0.9895
   47THR   HG23  221   0.864   1.677   6.121  0.6041 -2.4401  0.7371
   47THR      C  222   0.962   1.868   5.950  0.3325 -0.3826  0.0841
   47THR      O  223   0.934   1.756   5.907 -0.0478 -0.1951 -0.1641
   48ALA      N  224   0.900   1.977   5.901  0.0561 -0.6848 -0.2445
   48ALA     HN  225   0.917   2.067   5.941 -0.9593 -0.9785  0.9072
   48ALA     CA  226   0.813   1.985   5.788  0.0070 -0.4337 -0.1904
   48ALA     HA  227   0.737   1.910   5.800 -2.3530  1.8687  0.0876
   48ALA     CB  228   0.742   2.121   5.789  0.0732 -0.3941 -0.6442
   48ALA    HB1  229   0.690   2.131   5.886  0.5574 -0.2849 -0.3951
   48ALA    HB2  230   0.671   2.143   5.706  0.6988 -0.1364 -1.1186
   48ALA    HB3  231   0.816   2.203   5.799 -0.0792 -0.3271 -0.0717
   48ALA      C  232   0.882   1.967   5.656 -0.0311  0.4675 -0.3371
   48ALA      O  233   0.832   1.897   5.569  0.2392 -0.5628  0.3223
   49THR      N  234   1.001   2.029   5.644  0.2479  0.0474  0.2078
   49THR     HN  235   1.030   2.095   5.712  1.7728  0.5882 -0.9168
   49THR     CA  236   1.094   2.016   5.536 -0.3387 -0.2881 -0.2664
   49THR     HA  237   1.043   2.045   5.445  0.5642 -0.1782 -0.7387
   49THR     CB  238   1.211   2.109   5.544 -0.6470  0.0991 -0.1987
   49THR     HB  239   1.281   2.072   5.622  0.0618  0.1312 -0.8119
   49THR    OG1  240   1.173   2.243   5.574  0.3746  0.2872  0.3336
   49THR    HG1  241   1.165   2.244   5.670  0.1532  0.2418  0.3170
   49THR    CG2  242   1.290   2.111   5.412  0.0543 -0.0799  0.2122
   49THR   HG21  243   1.222   2.132   5.327 -0.8961 -1.1372  0.6793
   49THR   HG22  244   1.350   2.019   5.395 -2.9286 -1.8445 -1.6245
   49THR   HG23  245   1.364   2.193   5.422 -0.8502  0.7247  0.4904
   49THR      C  246   1.129   1.873   5.517  0.2713 -0.1861  0.0807
   49THR      O  247   1.143   1.828   5.403 -0.8139  0.2783 -0.2467
   50CYS      N  248   1.151   1.792   5.622  0.3027  0.1161  0.3067
   50CYS     HN  249   1.148   1.835   5.712 -1.9630 -0.3332  0.5163
   50CYS     CA  250   1.177   1.652   5.612  0.0160  0.0484  0.4702
   50CYS     HA  251   1.266   1.639   5.552 -0.2650  0.4395 -0.0428
   50CYS     CB  252   1.181   1.580   5.747 -0.2704 -0.0723  0.4169
   50CYS    HB1  253   1.184   1.470   5.733 -0.9215  0.1259 -1.6013
   50CYS    HB2  254   1.087   1.595   5.804 -0.3031 -1.2166  0.6804
   50CYS     SG  255   1.328   1.639   5.837 -0.1529  0.3766 -0.0658
   50CYS    HG1  256   1.272   1.756   5.863  0.5061  0.8820 -0.8583
   50CYS      C  257   1.068   1.575   5.545 -0.2150  0.1398  0.7395
   50CYS      O  258   1.104   1.485   5.469  0.4695  0.9956  0.0262
   51VAL      N  259   0.938   1.601   5.563 -0.3946 -0.0453 -0.2598
   51VAL     HN  260   0.917   1.679   5.620  0.8481  0.8292 -0.9649
   51VAL     CA  261   0.824   1.538   5.502 -0.3778 -0.3244 -0.0031
   51VAL     HA  262   0.835   1.431   5.516 -0.2526 -0.0838  2.1016
   51VAL     CB  263   0.692   1.582   5.557 -0.2130  0.3918 -0.1737
   51VAL     HB  264   0.670   1.689   5.539  1.6022  1.2606  2.1687
   51VAL    CG1  265   0.581   1.490   5.505 -0.0671 -0.0915  0.3535
   51VAL   HG11  266   0.566   1.511   5.397  2.0569  1.0256  0.2312
   51VAL   HG12  267   0.488   1.511   5.563 -0.9016 -0.2716 -0.8772
   51VAL   HG13  268   0.611   1.383   5.508  0.5909 -0.0237 -2.0226
   51VAL    CG2  269   0.705   1.558   5.709  0.4016  0.5528 -0.1976
   51VAL   HG21  270   0.610   1.571   5.765 -0.3170  2.6680 -1.7623
   51VAL   HG22  271   0.761   1.644   5.751 -0.3158  1.3256 -0.7873
   51VAL   HG23  272   0.750   1.460   5.736 -5.1652 -2.2482  0.3501
   51VAL      C  273   0.823   1.561   5.355 -0.4676 -0.0482  0.0414
   51VAL      O  274   0.800   1.465   5.281  0.5420  0.0153 -0.3806
   52ALA      N  275   0.865   1.681   5.311  0.0330 -0.2096  0.0763
   52ALA     HN  276   0.887   1.754   5.375  1.5939 -0.0425 -0.5832
   52ALA     CA  277   0.894   1.721   5.177 -0.0476  0.1310  0.1596
   52ALA     HA  278   0.810   1.678   5.124  1.1187 -2.7875  0.4639
   52ALA     CB  279   0.917   1.872   5.165  0.5991  0.0062 -0.2389
   52ALA    HB1  280   1.018   1.903   5.201  0.6578 -2.0701  1.5855
   52ALA    HB2  281   0.845   1.918   5.236  0.0953 -1.8047  0.4778
   52ALA    HB3  282   0.895   1.911   5.063  1.3863  0.4005 -0.2695
   52ALA      C  283   1.009   1.646   5.119 -0.1722  0.0429  0.0278
   52ALA      O  284   0.993   1.586   5.013  0.0406  0.0686 -0.0181
   53LEU      N  285   1.132   1.653   5.173  0.0320 -0.1197 -0.4118
   53LEU     HN  286   1.156   1.702   5.256  1.4367 -0.1125 -0.7954
   53LEU     CA  287   1.242   1.597   5.100  0.2857  0.1341 -0.2229
   53LEU     HA  288   1.240   1.634   4.999  2.3480 -1.1346 -0.7911
   53LEU     CB  289   1.378   1.627   5.166  0.0537 -0.5043  0.5564
   53LEU    HB1  290   1.457   1.575   5.109 -0.2127 -2.3918  1.8039
   53LEU    HB2  291   1.367   1.587   5.270 -0.0019 -1.1620  0.3008
   53LEU     CG  292   1.415   1.774   5.189 -0.4839 -0.2772 -0.0104
   53LEU     HG  293   1.350   1.803   5.274  0.1226 -0.8604  0.6651
   53LEU    CD1  294   1.559   1.783   5.243 -0.5343  0.0647  0.0703
   53LEU   HD11  295   1.578   1.886   5.281 -2.4021  0.1263  0.9663
   53LEU   HD12  296   1.632   1.770   5.160 -1.1101 -1.7044 -0.2142
   53LEU   HD13  297   1.584   1.710   5.323  1.4938 -0.3435 -0.8682
   53LEU    CD2  298   1.381   1.875   5.078 -0.6361 -0.3433 -0.0232
   53LEU   HD21  299   1.425   1.832   4.986  0.2186  0.7268 -0.1327
   53LEU   HD22  300   1.417   1.980   5.084 -2.1261  0.1678  0.3691
   53LEU   HD23  301   1.270   1.870   5.072 -0.7390 -0.8189  1.8058
   53LEU      C  302   1.231   1.450   5.081  0.3699  0.0797  0.1409
   53LEU      O  303   1.280   1.396   4.982  0.0297 -0.4058  0.2306
   54PHE      N  304   1.177   1.378   5.182 -0.3020 -0.2678 -0.4547
   54PHE     HN  305   1.161   1.439   5.260  0.2191 -0.3108 -0.3110
   54PHE     CA  306   1.151   1.238   5.193  0.1771 -0.3301 -0.0945
   54PHE     HA  307   1.245   1.193   5.165  0.2913 -0.1542  0.0046
   54PHE     CB  308   1.113   1.203   5.338  0.7109  0.3787  0.2264
   54PHE    HB1  309   1.027   1.265   5.372  0.7597  1.6006 -1.7098
   54PHE    HB2  310   1.197   1.226   5.406  1.2647  1.2818 -0.7408
   54PHE     CG  311   1.060   1.066   5.362  0.1391  0.6399  0.4696
   54PHE    CD1  312   1.148   0.967   5.399 -0.2518  0.1471  0.0998
   54PHE    HD1  313   1.253   0.993   5.408 -0.3929  0.6054  0.4575
   54PHE    CE1  314   1.103   0.839   5.422 -0.3496  0.2750  0.6430
   54PHE    HE1  315   1.178   0.762   5.432  1.7741  2.1911  0.2176
   54PHE     CZ  316   0.968   0.816   5.410 -0.1757 -0.2351 -0.4559
   54PHE     HZ  317   0.928   0.717   5.426  2.6789 -1.1808  1.5376
   54PHE    CD2  318   0.925   1.041   5.358  0.2680  0.0231 -0.2239
   54PHE    HD2  319   0.848   1.110   5.325  1.6788  1.2277 -1.1704
   54PHE    CE2  320   0.879   0.912   5.369 -0.0777  0.1876  0.3036
   54PHE    HE2  321   0.774   0.888   5.354  0.2370 -1.7558  0.9605
   54PHE      C  322   1.072   1.182   5.079 -0.0002 -0.2364 -0.0182
   54PHE      O  323   1.119   1.085   5.020 -0.1388 -0.3148  0.0019
   55VAL      N  324   0.956   1.241   5.047  0.4318  0.6134 -0.0620
   55VAL     HN  325   0.928   1.324   5.095  2.2611  1.2761 -0.0688
   55VAL     CA  326   0.866   1.197   4.944  0.2705  0.1567  0.2712
   55VAL     HA  327   0.849   1.091   4.949  2.0494 -0.1555  0.5512
   55VAL     CB  328   0.736   1.267   4.971 -0.1817 -0.4543 -0.3061
   55VAL     HB  329   0.752   1.377   4.977  0.4162 -0.4287 -1.8953
   55VAL    CG1  330   0.636   1.256   4.854  0.3091  0.1464 -0.7863
   55VAL   HG11  331   0.598   1.156   4.824 -0.4088 -0.2174  1.1758
   55VAL   HG12  332   0.685   1.295   4.762  3.9344  0.2238  1.0064
   55VAL   HG13  333   0.558   1.331   4.882  0.4613 -0.6371  2.1107
   55VAL    CG2  334   0.677   1.219   5.104  0.9349 -0.8760  0.0509
   55VAL   HG21  335   0.728   1.260   5.194  1.6942  1.5909 -1.4329
   55VAL   HG22  336   0.697   1.110   5.116  1.8496 -0.7210  0.0012
   55VAL   HG23  337   0.567   1.233   5.113  0.7013 -2.1839 -0.4473
   55VAL      C  338   0.918   1.215   4.806 -0.2816 -0.1582  0.0221
   55VAL      O  339   0.904   1.130   4.717 -0.4454  0.0506 -0.1523
   56VAL      N  340   0.986   1.327   4.778 -0.5619 -0.0006 -0.0309
   56VAL     HN  341   0.985   1.404   4.841  0.6892 -0.3175  0.4061
   56VAL     CA  342   1.054   1.358   4.656  0.1040 -0.0703  0.3210
   56VAL     HA  343   0.988   1.375   4.573 -0.7967  0.5064  1.1443
   56VAL     CB  344   1.123   1.490   4.673  0.2120 -0.0986  0.1068
   56VAL     HB  345   1.183   1.489   4.767 -0.1987  0.6596  0.3866
   56VAL    CG1  346   1.215   1.527   4.556 -0.3545 -0.3271 -0.4141
   56VAL   HG11  347   1.178   1.487   4.459 -1.9043 -1.4423  0.6081
   56VAL   HG12  348   1.319   1.488   4.567  0.4634  1.7921 -0.1206
   56VAL   HG13  349   1.224   1.635   4.532 -3.3337  0.0826  0.0334
   56VAL    CG2  350   1.015   1.598   4.685  0.0611 -0.2110 -0.2411
   56VAL   HG21  351   0.954   1.604   4.592 -1.7240  0.5615  0.9257
   56VAL   HG22  352   1.058   1.699   4.703 -0.2719 -0.0335 -0.4197
   56VAL   HG23  353   0.950   1.581   4.774  2.1667 -2.2713  1.0209
   56VAL      C  354   1.157   1.257   4.616 -0.3259 -0.4160  0.0837
   56VAL      O  355   1.155   1.199   4.507 -0.7162  0.3202 -0.3121
   57GLY      N  356   1.237   1.223   4.718  0.0977  0.2373 -0.0207
   57GLY     HN  357   1.230   1.279   4.799  0.8796  0.2464  0.0467
   57GLY     CA  358   1.335   1.119   4.706  0.3232  0.4702 -0.1983
   57GLY    HA1  359   1.359   1.090   4.807 -0.4065 -1.6198 -0.5865
   57GLY    HA2  360   1.417   1.152   4.644  0.8366  0.2452  0.3566
   57GLY      C  361   1.290   0.986   4.656 -0.0170  0.3800  0.3390
   57GLY      O  362   1.338   0.933   4.556 -0.2346  0.0836  0.3925
   58ILE      N  363   1.195   0.921   4.725  0.1967 -0.2724  0.0296
   58ILE     HN  364   1.150   0.968   4.800 -0.0079  1.6164 -1.2082
   58ILE     CA  365   1.131   0.798   4.689 -1.0251  0.4450 -0.3080
   58ILE     HA  366   1.209   0.723   4.687 -0.4164  1.0296  0.8316
   58ILE     CB  367   1.043   0.747   4.798 -0.4595  0.0915 -0.0141
   58ILE     HB  368   0.959   0.819   4.809  1.1150  1.7872  1.6136
   58ILE    CG2  369   0.977   0.619   4.746 -0.0794  0.2644 -0.9360
   58ILE   HG21  370   0.907   0.565   4.814  3.6014 -2.6605  0.8890
   58ILE   HG22  371   1.061   0.550   4.723 -0.3681 -0.3874 -0.0810
   58ILE   HG23  372   0.908   0.632   4.660 -0.4223  0.1736 -0.6784
   58ILE    CG1  373   1.123   0.726   4.928 -0.0309  0.5074 -0.2047
   58ILE   HG11  374   1.149   0.829   4.958 -2.2086  0.6109  1.5930
   58ILE   HG12  375   1.217   0.670   4.908  1.2968  2.4056  0.4315
   58ILE     CD  376   1.034   0.693   5.048 -0.0961  0.6518 -0.2135
   58ILE    HD1  377   0.948   0.631   5.016 -0.3748  0.2481  1.2340
   58ILE    HD2  378   0.995   0.786   5.095  2.6498  0.9435  1.7241
   58ILE    HD3  379   1.093   0.630   5.118  1.3191  0.4852 -1.5106
   58ILE      C  380   1.071   0.805   4.553  0.2251  0.0544 -0.8976
   58ILE      O  381   1.081   0.704   4.484 -0.5210 -0.7920  0.2061
   59ALA      N  382   1.002   0.913   4.511  0.2923  0.3655 -0.2077
   59ALA     HN  383   0.989   0.993   4.569 -2.0519 -0.2537  0.2184
   59ALA     CA  384   0.955   0.923   4.377 -0.0658 -0.4270 -0.1452
   59ALA     HA  385   0.902   0.831   4.360 -0.8125  0.0999 -0.7481
   59ALA     CB  386   0.852   1.036   4.360 -0.3244 -0.6666 -0.1850
   59ALA    HB1  387   0.769   1.013   4.431 -0.9180  0.5523 -0.4584
   59ALA    HB2  388   0.804   1.024   4.261  3.1024 -4.0092 -1.6909
   59ALA    HB3  389   0.897   1.136   4.381  0.8080 -0.9767 -1.0464
   59ALA      C  390   1.067   0.933   4.278 -0.3447  0.2892 -0.3969
   59ALA      O  391   1.072   0.863   4.178  0.2229 -0.0305 -0.1479
   60GLY      N  392   1.164   1.023   4.301 -0.1214 -0.0555  0.0196
   60GLY     HN  393   1.145   1.092   4.370 -0.1489  0.0930 -0.1372
   60GLY     CA  394   1.273   1.034   4.210  0.2163 -0.0995  0.4135
   60GLY    HA1  395   1.328   1.120   4.244  0.9551 -0.0267 -0.8791
   60GLY    HA2  396   1.230   1.067   4.116  0.5008  0.2494  0.4048
   60GLY      C  397   1.368   0.920   4.192 -0.5756 -0.6788 -0.1404
   60GLY      O  398   1.422   0.905   4.082  0.0288 -0.1456  0.0841
   61ASN      N  399   1.400   0.836   4.292 -0.1135 -0.6881 -0.2930
   61ASN     HN  400   1.360   0.847   4.383  0.5859  0.5486 -0.1121
   61ASN     CA  401   1.499   0.734   4.285  0.0159 -0.6216  0.4524
   61ASN     HA  402   1.579   0.760   4.217  0.2559 -0.2318  0.8753
   61ASN     CB  403   1.552   0.703   4.426  0.6127  0.0182  0.3789
   61ASN    HB1  404   1.626   0.620   4.418  1.9020  1.1591  0.0875
   61ASN    HB2  405   1.470   0.675   4.496 -0.6070  1.0215 -0.6188
   61ASN     CG  406   1.631   0.821   4.481  0.0464  0.7259 -0.3060
   61ASN    OD1  407   1.695   0.892   4.403  0.9831  0.0716 -0.1539
   61ASN    ND2  408   1.627   0.829   4.616  0.5114 -0.4380 -0.2050
   61ASN   HD21  409   1.694   0.898   4.644  0.8678 -0.2355 -1.4818
   61ASN   HD22  410   1.564   0.777   4.674 -2.4609  0.5048 -2.3275
   61ASN      C  411   1.429   0.621   4.219 -0.6715  0.4745 -0.7357
   61ASN      O  412   1.487   0.535   4.153  0.0438  0.1530  0.2816
   62LEU      N  413   1.298   0.601   4.242 -0.3439 -0.3309  0.4979
   62LEU     HN  414   1.249   0.661   4.305 -0.7809 -0.4231  0.2533
   62LEU     CA  415   1.217   0.506   4.172 -0.1291 -0.1124 -0.0491
   62LEU     HA  416   1.273   0.413   4.173 -1.3836 -0.8876  0.7619
   62LEU     CB  417   1.087   0.478   4.249 -0.2329  0.0850 -0.1539
   62LEU    HB1  418   1.023   0.411   4.188 -0.7519 -0.4676  0.9691
   62LEU    HB2  419   1.037   0.576   4.267  1.1992  0.6996  0.6632
   62LEU     CG  420   1.101   0.402   4.382  0.1288 -0.0300 -0.2562
   62LEU     HG  421   1.173   0.450   4.451  0.7861 -0.1623 -0.8420
   62LEU    CD1  422   0.959   0.393   4.439  0.3401  0.0416  0.2867
   62LEU   HD11  423   0.887   0.373   4.357  0.6302 -0.3650  0.1273
   62LEU   HD12  424   0.928   0.494   4.471 -0.9265  0.1987 -1.3023
   62LEU   HD13  425   0.947   0.319   4.522  0.6567  0.5173  0.7606
   62LEU    CD2  426   1.167   0.266   4.357 -0.3828 -0.3216 -0.0416
   62LEU   HD21  427   1.130   0.203   4.274  0.7409  0.0685 -0.8757
   62LEU   HD22  428   1.147   0.203   4.446  1.5040 -1.6004 -0.4538
   62LEU   HD23  429   1.277   0.287   4.354 -0.1473 -1.4886  0.0201
   62LEU      C  430   1.207   0.542   4.028 -0.7515 -0.2721 -0.0459
   62LEU      O  431   1.224   0.452   3.946 -0.2004  0.0627 -0.3012
   63LEU      N  432   1.185   0.669   3.988 -0.1084 -0.2310 -0.2737
   63LEU     HN  433   1.167   0.732   4.062  2.1675  0.9811 -0.6565
   63LEU     CA  434   1.195   0.729   3.859  0.2040 -0.1851 -0.2281
   63LEU     HA  435   1.128   0.670   3.799 -1.8967 -0.9537  2.6405
   63LEU     CB  436   1.163   0.879   3.867 -0.1471 -0.2817  0.1677
   63LEU    HB1  437   1.246   0.915   3.932 -0.5086  0.6831  0.1216
   63LEU    HB2  438   1.066   0.904   3.916  0.4786 -0.8833  1.7985
   63LEU     CG  439   1.168   0.961   3.737 -0.3362  0.0340  0.3566
   63LEU     HG  440   1.226   0.916   3.653 -4.7694 -1.6902 -2.0701
   63LEU    CD1  441   1.025   0.982   3.686 -0.1965  0.0309 -0.0351
   63LEU   HD11  442   0.982   1.036   3.773  1.8801 -0.2586  1.2355
   63LEU   HD12  443   0.965   0.892   3.660 -2.0040  1.4707 -1.1509
   63LEU   HD13  444   1.028   1.048   3.596  0.9588  0.4894  0.3152
   63LEU    CD2  445   1.225   1.098   3.779  0.5504 -0.2330  0.0499
   63LEU   HD21  446   1.328   1.073   3.813  0.5877  0.2222  0.2817
   63LEU   HD22  447   1.167   1.130   3.868  0.6444 -2.9062  1.1594
   63LEU   HD23  448   1.230   1.171   3.695  1.1896  0.4507  0.6697
   63LEU      C  449   1.326   0.699   3.794  0.4732  0.2319  0.1151
   63LEU      O  450   1.333   0.652   3.681  1.0230  0.5106  0.0304
   64THR      N  451   1.435   0.699   3.873  0.4425 -0.0117  0.1581
   64THR     HN  452   1.427   0.747   3.960  2.0284  3.5177 -1.4314
   64THR     CA  453   1.559   0.655   3.817  0.1041 -0.5857 -0.1511
   64THR     HA  454   1.566   0.703   3.721 -2.9899 -0.2534 -0.2896
   64THR     CB  455   1.679   0.706   3.892 -0.2208  0.0524 -0.0621
   64THR     HB  456   1.672   0.669   3.997  2.0845  0.9101  0.4378
   64THR    OG1  457   1.679   0.848   3.888  0.0760  0.0745  0.5328
   64THR    HG1  458   1.705   0.881   3.974 -0.3509  2.6001 -0.2307
   64THR    CG2  459   1.811   0.662   3.828 -0.2922 -0.3537  0.0675
   64THR   HG21  460   1.818   0.551   3.835 -0.4998 -0.3179  0.8747
   64THR   HG22  461   1.901   0.696   3.883  0.9415 -0.7812 -1.5892
   64THR   HG23  462   1.821   0.687   3.720  0.8504 -4.2524 -0.9035
   64THR      C  463   1.567   0.508   3.793 -0.2987 -0.6015 -0.1951
   64THR      O  464   1.608   0.468   3.684 -0.1631 -0.1165 -0.3271
   65MET      N  465   1.531   0.421   3.888  0.3368 -0.2634  0.3650
   65MET     HN  466   1.506   0.461   3.976  1.9426 -0.6844  1.0508
   65MET     CA  467   1.531   0.279   3.870 -0.7153 -0.2507  0.1947
   65MET     HA  468   1.627   0.245   3.833 -1.7431 -0.4838 -2.4589
   65MET     CB  469   1.492   0.209   4.002 -0.4570 -0.3987  0.1941
   65MET    HB1  470   1.474   0.102   3.979 -1.1947 -0.2248 -0.0877
   65MET    HB2  471   1.395   0.248   4.040 -1.0188  0.0485 -1.6014
   65MET     CG  472   1.594   0.238   4.113 -0.5054  0.2644  0.0731
   65MET    HG1  473   1.617   0.346   4.118  2.3317 -0.3100  1.4408
   65MET    HG2  474   1.694   0.207   4.076 -0.4631 -1.0956  1.2160
   65MET     SD  475   1.570   0.157   4.274 -0.3687  0.1727  0.0468
   65MET     CE  476   1.639  -0.004   4.226 -0.5507  0.0535  0.1836
   65MET    HE1  477   1.650  -0.087   4.300  2.9956  0.8278  0.7348
   65MET    HE2  478   1.740   0.002   4.180 -1.1267  1.7699 -0.9660
   65MET    HE3  479   1.589  -0.046   4.136  0.0385 -1.3743  0.4864
   65MET      C  480   1.441   0.238   3.759 -0.6593  0.1572 -0.0015
   65MET      O  481   1.474   0.153   3.676  0.7828  0.2644  0.4305
   66LEU      N  482   1.325   0.304   3.748 -0.3246  0.7687  0.1064
   66LEU     HN  483   1.293   0.373   3.813 -1.0894 -0.7067  1.3474
   66LEU     CA  484   1.232   0.279   3.642  0.1137 -0.5737  0.0195
   66LEU     HA  485   1.211   0.174   3.657 -0.2033 -0.1620  3.2747
   66LEU     CB  486   1.103   0.354   3.682 -0.1165 -0.9687  0.0235
   66LEU    HB1  487   1.126   0.462   3.695 -0.7622 -1.0672  2.3410
   66LEU    HB2  488   1.085   0.317   3.785 -0.9114  0.0874  0.2771
   66LEU     CG  489   0.986   0.327   3.586  0.1886 -0.2241 -0.5701
   66LEU     HG  490   1.026   0.363   3.489  3.1135  0.9708  0.9540
   66LEU    CD1  491   0.950   0.177   3.589 -0.0465 -0.1559  0.3037
   66LEU   HD11  492   0.939   0.136   3.691  2.2380 -1.0788  0.2310
   66LEU   HD12  493   1.035   0.122   3.543 -0.8671 -2.9934  1.9847
   66LEU   HD13  494   0.858   0.145   3.535  1.0822 -2.7096 -0.2236
   66LEU    CD2  495   0.870   0.422   3.618  0.8420  0.2187  0.5126
   66LEU   HD21  496   0.831   0.398   3.719 -0.9246 -1.5143 -0.5228
   66LEU   HD22  497   0.793   0.425   3.538 -0.4018  0.6981  1.6779
   66LEU   HD23  498   0.905   0.526   3.599  0.2048  0.3942  0.2871
   66LEU      C  499   1.278   0.307   3.503  0.1060  0.2222  0.1712
   66LEU      O  500   1.285   0.214   3.423  0.0171  0.6354 -0.3189
   67VAL      N  501   1.325   0.430   3.479  0.4443  0.1234  0.3208
   67VAL     HN  502   1.349   0.477   3.564  1.0414 -0.0161  0.2382
   67VAL     CA  503   1.370   0.476   3.351  0.2683  0.0905  0.2478
   67VAL     HA  504   1.286   0.448   3.288  1.5391 -1.5503 -0.7755
   67VAL     CB  505   1.397   0.624   3.344 -0.2575  0.1704 -0.1589
   67VAL     HB  506   1.329   0.673   3.416 -1.0152 -0.6912 -0.2623
   67VAL    CG1  507   1.538   0.660   3.392 -0.4287  0.1146  0.3968
   67VAL   HG11  508   1.615   0.616   3.325 -1.5515  0.4613 -1.1912
   67VAL   HG12  509   1.556   0.623   3.495 -1.0583 -2.4748 -0.3311
   67VAL   HG13  510   1.547   0.771   3.391  2.9328 -0.0517  0.1311
   67VAL    CG2  511   1.372   0.684   3.204  0.7296 -0.7170 -0.7303
   67VAL   HG21  512   1.417   0.624   3.122 -2.5646 -2.0300 -1.7076
   67VAL   HG22  513   1.377   0.794   3.189  1.7985 -1.0035 -2.7680
   67VAL   HG23  514   1.265   0.671   3.179  0.8291 -0.7077 -1.1719
   67VAL      C  515   1.480   0.395   3.292  0.3404  0.4331 -0.0944
   67VAL      O  516   1.478   0.349   3.177 -0.0477 -0.6912  0.3440
   68VAL      N  517   1.580   0.361   3.374  0.0082  0.4030  0.3041
   68VAL     HN  518   1.574   0.397   3.466  1.0311 -1.1629  1.0372
   68VAL     CA  519   1.696   0.281   3.348 -0.2122  0.3043 -0.4020
   68VAL     HA  520   1.743   0.321   3.259 -0.6543 -0.2035 -0.8658
   68VAL     CB  521   1.799   0.294   3.457 -0.1064 -0.4223 -0.4088
   68VAL     HB  522   1.746   0.274   3.552 -0.7453 -1.4269 -0.9583
   68VAL    CG1  523   1.909   0.188   3.442  0.3708 -0.0226  0.2157
   68VAL   HG11  524   1.978   0.186   3.529  3.0967 -1.5191 -1.8366
   68VAL   HG12  525   1.968   0.199   3.350 -0.2831 -1.2737 -0.3857
   68VAL   HG13  526   1.863   0.086   3.441  2.0661 -0.8406  1.4450
   68VAL    CG2  527   1.867   0.431   3.471 -0.3886 -0.3321  0.1152
   68VAL   HG21  528   1.796   0.509   3.507 -1.8319 -0.8880 -1.4078
   68VAL   HG22  529   1.923   0.466   3.381  2.4852  2.2533  2.6632
   68VAL   HG23  530   1.946   0.427   3.549  0.3347 -1.0572 -0.6305
   68VAL      C  531   1.657   0.143   3.311  0.7621 -0.2007  0.4026
   68VAL      O  532   1.717   0.090   3.216  0.4059 -0.2595  0.2076
   69SER      N  533   1.555   0.080   3.371 -0.2156  0.3416 -0.6420
   69SER     HN  534   1.505   0.118   3.449  0.4775 -0.2438  0.1143
   69SER     CA  535   1.513  -0.055   3.347 -0.1821  0.1613  0.2618
   69SER     HA  536   1.606  -0.107   3.331 -0.2937 -0.5227  1.6784
   69SER     CB  537   1.427  -0.111   3.461 -0.3261  0.3761  0.2603
   69SER    HB1  538   1.478  -0.096   3.559 -0.2414 -1.9266  0.6349
   69SER    HB2  539   1.412  -0.219   3.437 -2.5330  0.4020  1.2765
   69SER     OG  540   1.296  -0.057   3.469 -0.3243  0.4065  0.0777
   69SER    HG1  541   1.299   0.030   3.428 -4.3004 -0.3722 -2.4231
   69SER      C  542   1.446  -0.063   3.214  0.1021 -0.0770  0.1326
   69SER      O  543   1.448  -0.168   3.150 -0.1511  0.0612 -0.1025
   70ARG      N  544   1.380   0.045   3.167 -0.2930 -0.1574  0.4975
   70ARG     HN  545   1.381   0.137   3.204 -0.9399 -0.5137  1.4481
   70ARG     CA  546   1.302   0.037   3.048  0.1685  0.1231  0.1716
   70ARG     HA  547   1.299  -0.065   3.013  1.4947  0.3199 -0.5535
   70ARG     CB  548   1.158   0.084   3.079  0.3614  0.6867  0.2288
   70ARG    HB1  549   1.082   0.057   3.002 -0.0839  2.6786 -0.0761
   70ARG    HB2  550   1.165   0.194   3.090 -1.0726  0.8319 -0.1234
   70ARG     CG  551   1.093   0.028   3.205  0.1677  0.0388 -0.1537
   70ARG    HG1  552   0.993   0.076   3.211  1.0966  1.9475  1.2430
   70ARG    HG2  553   1.141   0.074   3.294 -0.8799  1.8894 -0.4969
   70ARG     CD  554   1.084  -0.124   3.221  0.5157 -0.0004 -0.3291
   70ARG    HD1  555   1.054  -0.139   3.327  1.0220 -3.0130 -0.5082
   70ARG    HD2  556   1.176  -0.182   3.197 -0.7806 -2.7491  0.9114
   70ARG     NE  557   0.977  -0.185   3.137  0.1041 -0.2860  0.3899
   70ARG     HE  558   0.929  -0.117   3.082  1.0308  1.2371  1.4009
   70ARG     CZ  559   0.901  -0.291   3.177 -0.6897  0.0382 -0.2365
   70ARG    NH1  560   0.944  -0.383   3.267  0.1083  0.3571 -0.2846
   70ARG   HH11  561   1.017  -0.356   3.330 -0.4753  0.4870  0.3529
   70ARG   HH12  562   0.872  -0.446   3.296  1.1920 -0.6599  0.3153
   70ARG    NH2  563   0.773  -0.297   3.129 -0.6307  0.8308 -0.5132
   70ARG   HH21  564   0.749  -0.237   3.053  1.5362  0.1047 -1.8455
   70ARG   HH22  565   0.732  -0.387   3.145 -0.5313  0.6084 -1.4561
   70ARG      C  566   1.341   0.109   2.924 -0.0240 -0.6223 -0.3250
   70ARG      O  567   1.303   0.074   2.812 -0.0029 -0.1887 -0.4717
   71PHE      N  568   1.434   0.205   2.934  0.1242 -0.7885 -0.1042
   71PHE     HN  569   1.459   0.249   3.020 -0.0557 -0.4929 -0.2012
   71PHE     CA  570   1.479   0.271   2.815 -0.1488  0.3194  0.3920
   71PHE     HA  571   1.409   0.274   2.733  0.4536  0.6933 -0.1200
   71PHE     CB  572   1.507   0.419   2.844  0.2403  0.3590 -0.1519
   71PHE    HB1  573   1.560   0.458   2.755 -1.9727  0.6595 -1.4337
   71PHE    HB2  574   1.561   0.433   2.940  0.0432 -0.0917  0.0302
   71PHE     CG  575   1.375   0.489   2.842 -0.3089 -0.6431  0.1291
   71PHE    CD1  576   1.282   0.482   2.943  0.3025  0.3733  0.7842
   71PHE    HD1  577   1.300   0.409   3.020  1.0367  0.6469  0.8804
   71PHE    CE1  578   1.163   0.550   2.937 -0.2176 -0.5925 -0.2573
   71PHE    HE1  579   1.078   0.518   2.995 -1.6062 -0.8592 -2.3058
   71PHE     CZ  580   1.152   0.649   2.842  1.0854 -0.0144  0.1719
   71PHE     HZ  581   1.066   0.714   2.852  0.5529 -0.4946 -1.0385
   71PHE    CD2  582   1.355   0.584   2.744  0.0524  0.1454  0.8039
   71PHE    HD2  583   1.426   0.608   2.666  1.0596  1.0231  1.9576
   71PHE    CE2  584   1.246   0.667   2.743 -0.1198 -0.0607 -1.0129
   71PHE    HE2  585   1.238   0.741   2.665 -0.9189 -0.0481 -0.9316
   71PHE      C  586   1.598   0.199   2.761 -0.2483  0.2310  0.2898
   71PHE      O  587   1.689   0.157   2.832 -0.7743 -0.0923  0.7739
   72ARG      N  588   1.603   0.188   2.627  0.1201 -0.3175  0.3457
   72ARG     HN  589   1.531   0.224   2.568 -0.5264  1.7959  2.2823
   72ARG     CA  590   1.701   0.115   2.553  0.1968  0.2456 -0.1150
   72ARG     HA  591   1.701   0.010   2.579 -1.3776 -0.1956 -1.6327
   72ARG     CB  592   1.660   0.124   2.405 -0.0178  0.2780 -0.0547
   72ARG    HB1  593   1.745   0.084   2.345 -0.6871  0.6941 -1.3254
   72ARG    HB2  594   1.651   0.232   2.380 -0.2905 -0.1935 -2.2660
   72ARG     CG  595   1.529   0.053   2.370 -0.1448 -0.0334  1.0216
   72ARG    HG1  596   1.479   0.102   2.283  0.8805  0.6167  0.7792
   72ARG    HG2  597   1.474   0.056   2.466 -1.7475 -1.1551  0.1726
   72ARG     CD  598   1.534  -0.097   2.342 -0.3539  0.0595  0.4691
   72ARG    HD1  599   1.602  -0.153   2.410 -1.1074  0.1893  1.3392
   72ARG    HD2  600   1.574  -0.118   2.240 -1.6924 -1.3156  0.1932
   72ARG     NE  601   1.403  -0.167   2.333 -0.3889  0.2383 -0.5923
   72ARG     HE  602   1.322  -0.140   2.385  0.1934 -0.6037  0.8083
   72ARG     CZ  603   1.392  -0.288   2.271 -0.2227 -0.3029  0.4040
   72ARG    NH1  604   1.502  -0.351   2.221 -0.1985  0.2753 -0.2964
   72ARG   HH11  605   1.596  -0.320   2.233  0.2356 -1.2038  0.4441
   72ARG   HH12  606   1.492  -0.437   2.170  0.7590 -0.2746  0.3911
   72ARG    NH2  607   1.267  -0.340   2.259 -0.1415 -0.3015 -0.5255
   72ARG   HH21  608   1.188  -0.287   2.290  0.3069  0.5495 -0.8066
   72ARG   HH22  609   1.257  -0.436   2.231 -0.5653 -0.5608  0.4683
   72ARG      C  610   1.839   0.169   2.565  0.1019  0.5268 -0.2876
   72ARG      O  611   1.933   0.092   2.580  0.2828  0.7351 -0.3495
   73GLU      N  612   1.856   0.302   2.555 -0.3407  0.5633 -0.6073
   73GLU     HN  613   1.781   0.366   2.542  0.2473  0.9456 -2.2961
   73GLU     CA  614   1.986   0.362   2.561  0.0062 -0.2064 -0.3196
   73GLU     HA  615   2.053   0.314   2.491 -2.6951  2.0260 -4.9199
   73GLU     CB  616   1.974   0.509   2.516 -0.0819 -0.1735 -0.1886
   73GLU    HB1  617   2.076   0.551   2.527  0.7059 -1.8890 -0.4779
   73GLU    HB2  618   1.897   0.559   2.578 -1.9845 -0.0896 -2.4365
   73GLU     CG  619   1.945   0.517   2.366 -0.7569 -0.2581 -0.0695
   73GLU    HG1  620   1.839   0.489   2.354 -0.2333 -1.6165 -1.9002
   73GLU    HG2  621   1.991   0.441   2.299  0.3349 -0.8653  1.3130
   73GLU     CD  622   1.971   0.655   2.306 -0.5086 -0.4118 -0.3201
   73GLU    OE1  623   1.875   0.734   2.289 -0.0337  0.3002  0.2379
   73GLU    OE2  624   2.089   0.695   2.284 -0.5136  0.1656  0.6346
   73GLU      C  625   2.041   0.360   2.699 -0.0197 -0.2013 -0.3090
   73GLU      O  626   2.160   0.391   2.709 -0.0652 -0.1314  0.0280
   74LEU      N  627   1.960   0.329   2.802  0.0016  0.4283 -0.0991
   74LEU     HN  628   1.866   0.302   2.783 -0.2286  0.9521  0.2567
   74LEU     CA  629   1.999   0.344   2.939  0.3491  0.0530 -0.1557
   74LEU     HA  630   2.088   0.403   2.948 -0.7054  1.8164 -0.7399
   74LEU     CB  631   1.885   0.407   3.021 -0.5204 -0.8336 -0.6469
   74LEU    HB1  632   1.921   0.434   3.123 -1.7540  1.9990 -0.8816
   74LEU    HB2  633   1.803   0.333   3.023 -0.1813 -1.2733  3.0426
   74LEU     CG  634   1.841   0.548   2.977 -0.0152 -0.6845 -0.6910
   74LEU     HG  635   1.783   0.537   2.882 -3.3379  0.4756  1.0494
   74LEU    CD1  636   1.753   0.609   3.087  0.3692  0.1791 -0.8557
   74LEU   HD11  637   1.726   0.716   3.071 -2.5201 -0.3318 -0.0004
   74LEU   HD12  638   1.814   0.597   3.178 -0.7987  0.0943 -0.0539
   74LEU   HD13  639   1.658   0.552   3.095  0.6248 -0.3966 -1.8056
   74LEU    CD2  640   1.953   0.650   2.951 -0.1522 -0.1542  0.7398
   74LEU   HD21  641   2.014   0.669   3.042  0.1566 -0.4248  0.5909
   74LEU   HD22  642   1.913   0.749   2.921  1.3899  0.2355 -0.0941
   74LEU   HD23  643   2.027   0.608   2.879  0.9926 -1.1184  2.3862
   74LEU      C  644   2.033   0.208   2.991 -0.0763 -0.1026 -0.2728
   74LEU      O  645   2.031   0.188   3.112 -0.2043  0.3142 -0.2039
   75ARG      N  646   2.073   0.112   2.906 -0.3358 -0.3288 -0.1411
   75ARG     HN  647   2.055   0.132   2.810  2.7022 -0.9577 -0.9749
   75ARG     CA  648   2.114  -0.018   2.948  0.3036 -0.2593 -0.5257
   75ARG     HA  649   2.084  -0.037   3.050 -0.8003  1.4654 -0.4971
   75ARG     CB  650   2.053  -0.123   2.854 -0.0203 -0.4719 -0.0827
   75ARG    HB1  651   2.079  -0.222   2.897 -0.7619 -0.6545 -0.0502
   75ARG    HB2  652   2.097  -0.115   2.752 -0.1749 -0.7364 -0.1715
   75ARG     CG  653   1.902  -0.103   2.844  0.0390  0.2823  0.4196
   75ARG    HG1  654   1.849  -0.171   2.773  2.4616  0.4072 -1.6227
   75ARG    HG2  655   1.878  -0.008   2.793 -2.0822 -0.5453 -0.2408
   75ARG     CD  656   1.826  -0.109   2.977  0.2208 -0.3441  0.5007
   75ARG    HD1  657   1.718  -0.085   2.978 -0.0663 -1.5661  2.1929
   75ARG    HD2  658   1.875  -0.035   3.044  1.2100 -0.5175 -0.0099
   75ARG     NE  659   1.837  -0.243   3.041  0.3222 -0.3461  0.4800
   75ARG     HE  660   1.867  -0.312   2.976  1.7610 -0.3883  1.1376
   75ARG     CZ  661   1.868  -0.267   3.172  0.4591  0.1597  0.5428
   75ARG    NH1  662   1.846  -0.171   3.267 -0.1539  0.2725  0.2950
   75ARG   HH11  663   1.870  -0.190   3.363  0.4165  0.3174  0.1643
   75ARG   HH12  664   1.810  -0.084   3.234 -1.3052  0.1674  1.1886
   75ARG    NH2  665   1.880  -0.397   3.211  0.4788  0.0404  0.1402
   75ARG   HH21  666   1.890  -0.468   3.141  2.6911 -0.9175  1.3220
   75ARG   HH22  667   1.857  -0.428   3.303  0.2872 -2.5943 -0.7218
   75ARG      C  668   2.263  -0.028   2.943  0.3647  0.1867  0.1938
   75ARG      O  669   2.319  -0.138   2.938 -0.4174 -0.2241  0.2670
   76THR      N  670   2.330   0.088   2.949 -0.1597  0.5097 -0.0869
   76THR     HN  671   2.289   0.173   2.983 -0.7573  0.0690  0.3263
   76THR     CA  672   2.473   0.099   2.952 -0.1388  0.1607  0.3350
   76THR     HA  673   2.516   0.021   2.892 -0.1846  1.4610 -1.4663
   76THR     CB  674   2.539   0.226   2.906  0.4506 -0.1737  0.2574
   76THR     HB  675   2.649   0.215   2.900  0.5705  0.8648  0.5041
   76THR    OG1  676   2.506   0.343   2.979  0.3155  0.2093 -0.4121
   76THR    HG1  677   2.577   0.366   3.039 -0.8505  2.3417  0.2460
   76THR    CG2  678   2.508   0.253   2.758  0.4620  0.5566  0.3881
   76THR   HG21  679   2.409   0.301   2.745  1.2458  1.7729 -1.8206
   76THR   HG22  680   2.515   0.165   2.691  0.4933  0.4078  0.5881
   76THR   HG23  681   2.579   0.332   2.725  0.0928  0.1921 -1.3980
   76THR      C  682   2.519   0.083   3.093 -0.0094 -0.3159  0.2377
   76THR      O  683   2.445   0.108   3.188 -0.2471 -0.6226  0.1392
   77THR      N  684   2.645   0.043   3.118  0.0927 -0.0139  0.2024
   77THR     HN  685   2.697   0.009   3.040 -0.0919 -1.4684  0.6924
   77THR     CA  686   2.700   0.019   3.248  0.2481  0.1307  0.1640
   77THR     HA  687   2.643  -0.067   3.281  0.4268  0.6102  1.8414
   77THR     CB  688   2.847  -0.010   3.250  0.1810 -0.2665 -0.4595
   77THR     HB  689   2.879  -0.047   3.349 -1.8626 -0.9587 -0.0009
   77THR    OG1  690   2.935   0.097   3.219  0.0408  0.1859  0.6416
   77THR    HG1  691   3.017   0.081   3.266 -0.2224  0.3665  1.1611
   77THR    CG2  692   2.871  -0.128   3.154 -0.0456 -0.1993 -0.6003
   77THR   HG21  693   2.976  -0.157   3.174  0.2856  0.5912 -1.1305
   77THR   HG22  694   2.856  -0.111   3.045  0.2398  1.9214 -0.3630
   77THR   HG23  695   2.809  -0.209   3.198  2.0614 -0.6251  1.8001
   77THR      C  696   2.680   0.133   3.342 -0.3693  0.0761  0.1093
   77THR      O  697   2.655   0.110   3.460  0.1823  0.6229  0.3415
   78THR      N  698   2.696   0.258   3.294  0.5936  0.0190  0.2610
   78THR     HN  699   2.716   0.273   3.198  1.1873 -0.3011  0.3272
   78THR     CA  700   2.688   0.386   3.357 -0.2315  0.3750 -0.5560
   78THR     HA  701   2.756   0.385   3.441 -0.1848  2.7339 -0.5026
   78THR     CB  702   2.723   0.500   3.267  0.6998  0.3879 -0.1898
   78THR     HB  703   2.669   0.589   3.306  0.1103 -0.2942  0.5741
   78THR    OG1  704   2.708   0.476   3.127  0.4817 -0.4551 -0.0261
   78THR    HG1  705   2.703   0.564   3.089  0.8777 -0.2927  0.2940
   78THR    CG2  706   2.872   0.525   3.293  0.7063  0.2061 -0.0547
   78THR   HG21  707   2.877   0.560   3.399 -1.5034 -0.0679  0.1827
   78THR   HG22  708   2.915   0.601   3.224 -0.5408  0.6515 -0.3666
   78THR   HG23  709   2.930   0.431   3.282 -1.0807 -0.9250 -0.0505
   78THR      C  710   2.552   0.407   3.413 -0.0547  0.5338 -0.1828
   78THR      O  711   2.539   0.449   3.528  0.4712  0.1439  0.0165
   79ASN      N  712   2.450   0.372   3.332  0.3249 -0.5631 -0.1934
   79ASN     HN  713   2.465   0.327   3.244  0.0213  0.0458 -0.5622
   79ASN     CA  714   2.315   0.380   3.377  0.2120 -0.5344 -0.5373
   79ASN     HA  715   2.306   0.469   3.437  2.2418 -0.0857 -0.8373
   79ASN     CB  716   2.230   0.376   3.249 -0.8567  0.4054  0.1185
   79ASN    HB1  717   2.125   0.365   3.285 -0.2610 -2.4973  1.2432
   79ASN    HB2  718   2.263   0.295   3.179  1.2116  0.8762  0.4866
   79ASN     CG  719   2.231   0.516   3.189  0.4842  0.3475 -0.0155
   79ASN    OD1  720   2.163   0.604   3.240 -0.4162  0.0092 -0.5989
   79ASN    ND2  721   2.309   0.535   3.079 -0.3392 -0.1684 -0.7005
   79ASN   HD21  722   2.365   0.460   3.046 -0.4982 -0.8945  0.6132
   79ASN   HD22  723   2.296   0.626   3.038 -1.7049 -0.1810 -0.3453
   79ASN      C  724   2.279   0.279   3.481  0.0441 -0.2728 -0.3398
   79ASN      O  725   2.226   0.313   3.586 -0.0272 -0.6449 -0.2561
   80LEU      N  726   2.325   0.154   3.466  0.6111 -0.1528  0.3345
   80LEU     HN  727   2.355   0.133   3.373 -1.4159 -0.3021 -0.3211
   80LEU     CA  728   2.316   0.049   3.563 -0.4318 -0.2653  0.1196
   80LEU     HA  729   2.213   0.027   3.587  0.0945 -0.9027  1.9149
   80LEU     CB  730   2.373  -0.074   3.491 -0.3636 -0.0163 -0.2614
   80LEU    HB1  731   2.361  -0.164   3.556  4.4656 -0.3264  0.6079
   80LEU    HB2  732   2.482  -0.059   3.473 -0.2223 -0.6159  0.0452
   80LEU     CG  733   2.302  -0.126   3.365 -0.1000 -0.2360 -0.3190
   80LEU     HG  734   2.286  -0.041   3.296  1.4633  1.3073  1.1311
   80LEU    CD1  735   2.377  -0.225   3.274 -0.1724 -0.3723 -0.2322
   80LEU   HD11  736   2.482  -0.196   3.252 -0.7116  0.3153 -2.0601
   80LEU   HD12  737   2.333  -0.228   3.172  2.7154 -0.5663 -1.5614
   80LEU   HD13  738   2.371  -0.325   3.322 -1.6761 -0.3859 -0.3920
   80LEU    CD2  739   2.164  -0.182   3.401  0.0175 -0.0823  0.3909
   80LEU   HD21  740   2.116  -0.194   3.302  0.4784 -1.0588  0.2722
   80LEU   HD22  741   2.105  -0.110   3.462  0.2610  0.4540 -0.0034
   80LEU   HD23  742   2.161  -0.286   3.442  0.2356 -0.2265  0.0379
   80LEU      C  743   2.382   0.087   3.690  0.0231 -0.0524 -0.1767
   80LEU      O  744   2.326   0.065   3.798 -0.0104  0.4669 -0.0817
   81TYR      N  745   2.498   0.155   3.691  0.0908 -0.1702  0.2001
   81TYR     HN  746   2.550   0.168   3.607  0.5247 -0.7977  0.3690
   81TYR     CA  747   2.561   0.208   3.808 -0.0792 -0.2552  0.3311
   81TYR     HA  748   2.563   0.124   3.875 -0.7118 -0.3445  0.2431
   81TYR     CB  749   2.706   0.255   3.787 -0.2031  0.0178  0.0808
   81TYR    HB1  750   2.733   0.304   3.883 -1.6422  1.5422 -0.2366
   81TYR    HB2  751   2.721   0.337   3.713  0.5280 -2.2715 -2.4803
   81TYR     CG  752   2.804   0.147   3.754 -0.2479 -0.0208  0.0740
   81TYR    CD1  753   2.809   0.028   3.823 -0.6008 -0.0347  0.0800
   81TYR    HD1  754   2.747   0.020   3.911  0.8982 -2.6675  1.0173
   81TYR    CE1  755   2.902  -0.069   3.794 -0.8064 -0.0014 -0.7099
   81TYR    HE1  756   2.907  -0.162   3.849  1.7092  0.3338 -0.2756
   81TYR     CZ  757   2.992  -0.050   3.692 -0.1764  0.3660 -0.0870
   81TYR     OH  758   3.064  -0.165   3.655 -0.1612  0.0530  0.8784
   81TYR     HH  759   3.108  -0.143   3.572 -2.1572  0.4833 -0.1284
   81TYR    CD2  760   2.891   0.160   3.648  0.1207  0.3499  0.4177
   81TYR    HD2  761   2.874   0.248   3.588  0.6030 -0.1687 -0.4918
   81TYR    CE2  762   2.985   0.065   3.616 -0.1673  0.2764 -0.2233
   81TYR    HE2  763   3.045   0.080   3.528  2.1995  0.0331  1.2556
   81TYR      C  764   2.486   0.321   3.870  0.3076  0.0497  0.2513
   81TYR      O  765   2.477   0.331   3.992  0.1084 -0.5445  0.2902
   82LEU      N  766   2.426   0.408   3.787  0.9689 -0.2937 -0.5985
   82LEU     HN  767   2.431   0.397   3.688 -0.7834  0.1556 -0.7775
   82LEU     CA  768   2.337   0.515   3.821  0.3304 -0.9549 -0.1484
   82LEU     HA  769   2.394   0.587   3.878  1.6006 -2.5056  0.6291
   82LEU     CB  770   2.272   0.586   3.701 -0.1625 -0.0484  0.6468
   82LEU    HB1  771   2.187   0.528   3.657  1.4359 -1.4881 -0.6764
   82LEU    HB2  772   2.344   0.605   3.619 -0.1205 -1.9458  0.1950
   82LEU     CG  773   2.215   0.726   3.730 -0.0369  0.1537 -0.0662
   82LEU     HG  774   2.139   0.723   3.811  0.0326  1.2541  0.0518
   82LEU    CD1  775   2.329   0.820   3.772  0.2178 -0.3330  0.3455
   82LEU   HD11  776   2.299   0.926   3.783  3.5793  0.7482  0.1409
   82LEU   HD12  777   2.406   0.833   3.693  0.2917  0.8186  0.5863
   82LEU   HD13  778   2.365   0.802   3.876  0.1149  1.0923  0.6540
   82LEU    CD2  779   2.140   0.774   3.605  0.4273  0.0719 -0.3752
   82LEU   HD21  780   2.066   0.703   3.561 -0.7048  0.9917  0.0119
   82LEU   HD22  781   2.209   0.794   3.520 -0.2962  1.4019 -0.6714
   82LEU   HD23  782   2.084   0.867   3.626 -1.2606 -0.6692 -1.3816
   82LEU      C  783   2.212   0.472   3.889 -0.2882  0.2724 -0.4961
   82LEU      O  784   2.170   0.528   3.991  0.2544  0.6437 -0.4736
   83SER      N  785   2.144   0.363   3.849  0.2105 -0.2641  0.0961
   83SER     HN  786   2.181   0.321   3.767 -1.1708 -0.2610 -0.5492
   83SER     CA  787   2.041   0.296   3.921 -0.2453  0.4159  0.0947
   83SER     HA  788   1.964   0.367   3.945 -0.0670  0.3308  0.9600
   83SER     CB  789   1.980   0.194   3.824  0.4758 -0.3822  0.4659
   83SER    HB1  790   2.059   0.141   3.766  2.3779  1.4932  1.2171
   83SER    HB2  791   1.923   0.259   3.754  1.4177  1.6364  1.5010
   83SER     OG  792   1.880   0.112   3.883 -0.5619  0.7052  0.2401
   83SER    HG1  793   1.834   0.073   3.809  1.1161  0.3104 -0.6229
   83SER      C  794   2.088   0.240   4.051  0.3645  0.4751 -0.0974
   83SER      O  795   2.018   0.252   4.152 -0.0534 -0.6797 -0.2422
   84SER      N  796   2.209   0.182   4.060  0.0169 -0.2585 -0.1256
   84SER     HN  797   2.262   0.166   3.977 -0.1142 -2.0776  0.1017
   84SER     CA  798   2.259   0.139   4.187 -0.1603  0.0941  0.0648
   84SER     HA  799   2.189   0.066   4.224  0.1914 -0.1717  0.2115
   84SER     CB  800   2.388   0.059   4.160 -0.1687  0.0078  0.2773
   84SER    HB1  801   2.472   0.124   4.128 -0.9577  1.5268  1.1987
   84SER    HB2  802   2.377  -0.014   4.077  1.8422 -1.3860  1.1647
   84SER     OG  803   2.430  -0.010   4.277 -0.5053 -0.0951  0.3400
   84SER    HG1  804   2.526  -0.019   4.276 -0.4703  0.2581  0.1428
   84SER      C  805   2.282   0.243   4.291 -0.1359  0.3410 -0.1868
   84SER      O  806   2.262   0.231   4.411  0.4010  0.4581 -0.0834
   85MET      N  807   2.318   0.363   4.241  0.5867  0.2013 -0.0166
   85MET     HN  808   2.331   0.366   4.142 -1.4868 -1.3277 -0.4043
   85MET     CA  809   2.328   0.487   4.311 -0.3127  0.4348 -0.2914
   85MET     HA  810   2.379   0.480   4.405  0.8511  0.1653 -0.9281
   85MET     CB  811   2.428   0.584   4.246  0.0001  0.3027 -0.0033
   85MET    HB1  812   2.432   0.688   4.284  1.1447  0.6258 -0.9651
   85MET    HB2  813   2.390   0.611   4.146  0.3292 -0.6457 -0.4023
   85MET     CG  814   2.571   0.529   4.246 -0.0320  0.2140  0.3147
   85MET    HG1  815   2.639   0.607   4.204  2.5506 -1.7467  0.5585
   85MET    HG2  816   2.586   0.432   4.193 -0.1650  0.0588  0.5626
   85MET     SD  817   2.645   0.489   4.407  0.2326 -0.2641  0.0775
   85MET     CE  818   2.613   0.311   4.424  0.1475 -0.2586 -0.0231
   85MET    HE1  819   2.637   0.252   4.334 -1.7053 -0.5382 -0.3598
   85MET    HE2  820   2.505   0.294   4.444  0.5396 -2.9857  0.0958
   85MET    HE3  821   2.683   0.271   4.501 -0.6212  0.0046  0.8329
   85MET      C  822   2.201   0.560   4.342 -0.2880  0.5293 -0.4137
   85MET      O  823   2.196   0.637   4.438  0.0066  0.3307 -0.2377
   86ALA      N  824   2.093   0.526   4.271 -0.4353 -0.4700  0.2754
   86ALA     HN  825   2.102   0.470   4.188 -1.1939 -1.1646  0.6432
   86ALA     CA  826   1.966   0.585   4.299 -0.3193  0.0788 -0.3295
   86ALA     HA  827   1.973   0.689   4.324 -0.4729 -0.3699  1.7593
   86ALA     CB  828   1.875   0.568   4.175  0.2139 -0.1326 -0.6968
   86ALA    HB1  829   1.869   0.460   4.151  1.7044 -0.5725  0.7026
   86ALA    HB2  830   1.922   0.617   4.087 -1.1272 -0.2457 -1.5095
   86ALA    HB3  831   1.772   0.602   4.200  0.4837  1.1998 -1.3389
   86ALA      C  832   1.909   0.506   4.411  0.5691 -0.0255  0.0542
   86ALA      O  833   1.844   0.551   4.506 -0.3822 -0.8783 -0.1732
   87PHE      N  834   1.942   0.376   4.416  0.3562 -0.0793  0.0925
   87PHE     HN  835   1.987   0.336   4.337  0.6505 -0.4892  0.4580
   87PHE     CA  836   1.899   0.278   4.512  0.2657  0.0357  0.1692
   87PHE     HA  837   1.793   0.290   4.525  0.1468 -1.0445  0.2478
   87PHE     CB  838   1.927   0.140   4.451 -0.4870 -0.0769  0.0736
   87PHE    HB1  839   2.027   0.127   4.404 -0.4500 -1.0191  0.3795
   87PHE    HB2  840   1.861   0.128   4.363  0.0698  0.9235 -0.4869
   87PHE     CG  841   1.895   0.026   4.543 -0.0183 -0.2639  0.0073
   87PHE    CD1  842   1.988  -0.066   4.584  0.2390 -0.1923 -0.4050
   87PHE    HD1  843   2.090  -0.066   4.549  0.2565 -1.1485 -0.3804
   87PHE    CE1  844   1.945  -0.170   4.664 -0.3366  0.4926  0.1859
   87PHE    HE1  845   2.013  -0.244   4.703  1.9543  0.9135 -2.6414
   87PHE     CZ  846   1.816  -0.179   4.709 -0.1504 -0.8125  0.4920
   87PHE     HZ  847   1.779  -0.259   4.771  0.6897  0.7995  3.2489
   87PHE    CD2  848   1.766   0.018   4.589 -0.0976 -0.2388 -0.2081
   87PHE    HD2  849   1.692   0.092   4.564  0.6678  0.8057  0.5411
   87PHE    CE2  850   1.722  -0.089   4.664  0.5575 -0.1804  0.2682
   87PHE    HE2  851   1.618  -0.085   4.693 -0.0987  2.8303 -1.9864
   87PHE      C  852   1.968   0.287   4.644  0.0699 -0.0559  0.2775
   87PHE      O  853   1.911   0.275   4.752 -0.2627  0.2898  0.1437
   88SER      N  854   2.099   0.314   4.637  0.0133  0.1748  0.1095
   88SER     HN  855   2.139   0.291   4.549  0.7179 -0.8823  0.6863
   88SER     CA  856   2.181   0.354   4.747 -0.2475 -0.4430  0.5324
   88SER     HA  857   2.168   0.283   4.827 -2.6820 -0.2168  0.4125
   88SER     CB  858   2.327   0.361   4.699 -0.4134  0.1084  0.0877
   88SER    HB1  859   2.336   0.446   4.629 -0.1026 -1.3475 -1.6981
   88SER    HB2  860   2.346   0.268   4.641  1.0366  0.3140  0.1905
   88SER     OG  861   2.412   0.383   4.811 -0.4149  0.2575  0.0588
   88SER    HG1  862   2.491   0.428   4.780 -1.1411  1.7965  0.3295
   88SER      C  863   2.128   0.478   4.811  0.6970  0.2767 -0.0571
   88SER      O  864   2.136   0.494   4.933 -0.1110 -0.6705  0.1253
   89ASP      N  865   2.082   0.574   4.729  0.6908  0.1463 -0.2066
   89ASP     HN  866   2.087   0.560   4.631  0.9708  1.9236 -0.4840
   89ASP     CA  867   2.016   0.693   4.774  0.0497 -0.2789 -0.0009
   89ASP     HA  868   2.074   0.743   4.850  0.1250 -0.6258  0.1701
   89ASP     CB  869   2.011   0.790   4.654 -0.0379 -0.0886  0.1549
   89ASP    HB1  870   1.964   0.745   4.564  0.6693 -2.8189  1.0456
   89ASP    HB2  871   2.119   0.785   4.630 -0.4485 -4.4938 -1.7503
   89ASP     CG  872   1.986   0.935   4.692 -0.3822  0.1374 -0.9044
   89ASP    OD1  873   2.071   1.013   4.732 -0.3860 -0.3607  0.0980
   89ASP    OD2  874   1.857   0.983   4.670 -0.4704  0.3067 -0.0313
   89ASP    HD2  875   1.868   1.078   4.679 -0.4083  0.2543  0.4506
   89ASP      C  876   1.886   0.662   4.839 -0.2228  0.4194 -0.2050
   89ASP      O  877   1.854   0.716   4.946  0.5058  0.5609 -0.0517
   90LEU      N  878   1.805   0.569   4.786 -0.0284  0.1113  0.0379
   90LEU     HN  879   1.836   0.540   4.695 -0.5152  1.3778 -0.5594
   90LEU     CA  880   1.681   0.522   4.839 -0.0844  0.2650  0.0434
   90LEU     HA  881   1.612   0.603   4.855 -1.3952 -1.0083  1.0990
   90LEU     CB  882   1.622   0.415   4.746  0.0251  0.7423 -0.5820
   90LEU    HB1  883   1.671   0.315   4.751 -0.5591  0.4103 -1.2446
   90LEU    HB2  884   1.649   0.457   4.647 -0.8519  0.6679 -0.8648
   90LEU     CG  885   1.472   0.385   4.763  0.2327 -0.0075 -0.0503
   90LEU     HG  886   1.466   0.304   4.839 -0.4475 -1.4925 -1.6144
   90LEU    CD1  887   1.390   0.513   4.786 -0.4559 -0.3020 -0.8330
   90LEU   HD11  888   1.400   0.542   4.893  1.4838 -0.0499 -1.0453
   90LEU   HD12  889   1.287   0.486   4.753 -0.5114 -0.3747 -0.6005
   90LEU   HD13  890   1.425   0.599   4.726  0.6263  1.4125  2.0415
   90LEU    CD2  891   1.406   0.315   4.644 -0.1488 -0.4823  0.4331
   90LEU   HD21  892   1.296   0.309   4.655 -0.3120  2.5056  1.2574
   90LEU   HD22  893   1.454   0.216   4.627  0.9410 -0.1311  1.3436
   90LEU   HD23  894   1.415   0.379   4.553 -0.5220 -0.4828  0.3953
   90LEU      C  895   1.692   0.462   4.975 -0.1032  0.3246  0.0718
   90LEU      O  896   1.621   0.490   5.071  0.3354 -0.2907  0.5872
   91LEU      N  897   1.789   0.369   4.993  0.0599  0.4695 -0.0520
   91LEU     HN  898   1.852   0.350   4.918 -1.2991  0.0929 -1.1415
   91LEU     CA  899   1.830   0.311   5.117  0.1853  0.1452 -0.2445
   91LEU     HA  900   1.748   0.257   5.163  0.2792 -0.0053 -0.2545
   91LEU     CB  901   1.953   0.219   5.112 -0.0605 -0.1922 -0.0596
   91LEU    HB1  902   1.983   0.187   5.214 -0.6570 -0.9549 -0.1146
   91LEU    HB2  903   2.035   0.274   5.062 -1.1278  0.3643 -1.2499
   91LEU     CG  904   1.932   0.087   5.036  0.2477 -0.1493 -0.2187
   91LEU     HG  905   1.888   0.097   4.935  0.4078 -0.9341 -0.3706
   91LEU    CD1  906   2.057  -0.002   5.023  0.2329 -0.0875 -0.7848
   91LEU   HD11  907   2.139   0.056   4.975  1.1139  0.5001  1.3222
   91LEU   HD12  908   2.045  -0.098   4.968 -0.6748  0.0728 -0.8832
   91LEU   HD13  909   2.087  -0.029   5.126 -0.6015  0.9702 -0.2519
   91LEU    CD2  910   1.835  -0.001   5.116  0.0689  0.3950  0.1699
   91LEU   HD21  911   1.860   0.005   5.224  0.7024  2.3283 -0.0494
   91LEU   HD22  912   1.841  -0.109   5.090 -1.1452  0.0237  1.3425
   91LEU   HD23  913   1.733   0.039   5.101  0.2960  0.4872 -1.2066
   91LEU      C  914   1.863   0.417   5.217  0.0521 -0.1946  0.1621
   91LEU      O  915   1.847   0.385   5.334 -0.1222  0.4048  0.3049
   92ILE      N  916   1.902   0.539   5.177  0.0987 -0.3044 -0.1305
   92ILE     HN  917   1.901   0.557   5.078  0.1607 -1.2045 -0.2995
   92ILE     CA  918   1.939   0.642   5.269  0.0978 -0.6253  0.2307
   92ILE     HA  919   1.963   0.601   5.366 -1.4741  0.5922  1.1908
   92ILE     CB  920   2.058   0.724   5.228 -0.2098 -0.0662  0.4455
   92ILE     HB  921   2.037   0.754   5.123 -0.2951  0.0804  0.5042
   92ILE    CG2  922   2.059   0.861   5.298 -0.4943  0.0942  0.1381
   92ILE   HG21  923   2.149   0.914   5.258  0.0631 -2.2168 -1.9354
   92ILE   HG22  924   2.076   0.852   5.407 -0.6502 -0.9469  0.0888
   92ILE   HG23  925   1.966   0.915   5.272 -0.5612 -0.0092  0.1632
   92ILE    CG1  926   2.194   0.653   5.242 -0.0393  0.1697 -0.0066
   92ILE   HG11  927   2.264   0.716   5.183 -0.0206 -0.5588 -0.7835
   92ILE   HG12  928   2.191   0.566   5.174 -0.2196 -0.3356  0.6426
   92ILE     CD  929   2.239   0.619   5.384  0.3727 -0.1558 -0.2111
   92ILE    HD1  930   2.325   0.550   5.394 -0.0928 -0.5484  1.4513
   92ILE    HD2  931   2.153   0.590   5.448 -0.0113  0.5187 -0.4033
   92ILE    HD3  932   2.275   0.716   5.426 -4.2340  1.8219 -0.1379
   92ILE      C  933   1.821   0.727   5.300  0.4140 -0.0107 -0.2237
   92ILE      O  934   1.807   0.775   5.412  0.2563 -0.2701 -0.1324
   93PHE      N  935   1.719   0.730   5.213  0.0995  0.3783  0.1515
   93PHE     HN  936   1.733   0.685   5.125 -0.4645 -0.4709  0.4802
   93PHE     CA  937   1.585   0.770   5.244  0.1064 -0.0074  0.6886
   93PHE     HA  938   1.604   0.861   5.300 -1.3292  0.4466  0.4808
   93PHE     CB  939   1.499   0.805   5.121  0.4996 -0.1421  0.3750
   93PHE    HB1  940   1.389   0.790   5.127  0.6194 -2.0862 -1.0388
   93PHE    HB2  941   1.528   0.730   5.044  0.2931 -0.7514  0.8742
   93PHE     CG  942   1.524   0.941   5.066 -0.0560 -0.4068 -0.5448
   93PHE    CD1  943   1.487   1.052   5.138  0.1719 -0.5394 -0.2216
   93PHE    HD1  944   1.446   1.033   5.236  0.5841  0.3203  0.1251
   93PHE    CE1  945   1.509   1.178   5.089 -0.1735 -0.2317  0.4008
   93PHE    HE1  946   1.488   1.265   5.150 -0.4654 -0.2351  0.3085
   93PHE     CZ  947   1.571   1.195   4.967  0.5787  0.1621  0.8365
   93PHE     HZ  948   1.580   1.298   4.935  3.9384 -0.0993  0.5190
   93PHE    CD2  949   1.593   0.960   4.949  0.2117  0.1919 -0.2936
   93PHE    HD2  950   1.645   0.880   4.897 -0.0753 -0.2030  0.0197
   93PHE    CE2  951   1.614   1.085   4.896  0.2671  0.4145  0.2533
   93PHE    HE2  952   1.666   1.091   4.802  0.6518 -1.0853  0.3494
   93PHE      C  953   1.511   0.677   5.334 -0.3058  0.2142  0.5794
   93PHE      O  954   1.418   0.721   5.402 -0.3458  0.5416  0.3140
   94LEU      N  955   1.544   0.547   5.335 -0.4015  0.1705 -0.5414
   94LEU     HN  956   1.621   0.516   5.279  0.4619  1.4301 -0.1137
   94LEU     CA  957   1.504   0.464   5.444 -0.0480  0.0948 -0.4663
   94LEU     HA  958   1.400   0.484   5.467  0.2021 -0.8746  1.7274
   94LEU     CB  959   1.507   0.312   5.417 -0.1254 -0.0388  0.2553
   94LEU    HB1  960   1.470   0.259   5.507 -2.4611  2.5663  0.9768
   94LEU    HB2  961   1.610   0.283   5.385 -0.8104  0.5545 -2.8160
   94LEU     CG  962   1.431   0.264   5.292  0.2741  0.2032 -0.0839
   94LEU     HG  963   1.474   0.317   5.205 -3.1321  4.4127  0.4987
   94LEU    CD1  964   1.445   0.111   5.282  0.3171  0.2106 -0.1398
   94LEU   HD11  965   1.551   0.084   5.266  0.7154 -0.3406  2.8079
   94LEU   HD12  966   1.397   0.078   5.187 -0.4240  2.8680 -0.7846
   94LEU   HD13  967   1.393   0.055   5.363 -0.8842  0.8315 -0.4563
   94LEU    CD2  968   1.286   0.312   5.300  0.3332  0.3827 -0.0860
   94LEU   HD21  969   1.232   0.264   5.384  1.0383  0.4103  0.3886
   94LEU   HD22  970   1.228   0.282   5.210 -4.1499 -1.4217  3.0161
   94LEU   HD23  971   1.285   0.423   5.309  1.7419  0.5046 -1.1662
   94LEU      C  972   1.576   0.489   5.572 -0.0878  0.1934 -0.4626
   94LEU      O  973   1.519   0.458   5.677 -0.1331 -0.3204 -0.6348
   95CYS      N  974   1.696   0.548   5.580  0.1392 -0.2722 -0.4110
   95CYS     HN  975   1.744   0.558   5.493 -0.0806 -1.7313 -0.7262
   95CYS     CA  976   1.765   0.574   5.702 -0.2994 -0.5097 -0.1101
   95CYS     HA  977   1.742   0.495   5.773 -0.8837 -1.6290 -1.4940
   95CYS     CB  978   1.918   0.579   5.688 -0.2271 -0.8044  0.5293
   95CYS    HB1  979   1.968   0.609   5.782 -0.6603  1.0666  0.1898
   95CYS    HB2  980   1.950   0.661   5.620  0.4832 -0.2909  1.4587
   95CYS     SG  981   1.987   0.420   5.631  0.1621 -0.3807 -0.2013
   95CYS    HG1  982   1.944   0.430   5.506  2.7082  0.0077 -1.1129
   95CYS      C  983   1.720   0.695   5.776 -0.2511 -0.5261 -0.0527
   95CYS      O  984   1.722   0.713   5.897  0.2220 -0.2862 -0.0956
   96MET      N  985   1.655   0.783   5.697  0.0704 -0.1531  0.0972
   96MET     HN  986   1.646   0.750   5.604  1.0025  1.9357 -0.8033
   96MET     CA  987   1.593   0.908   5.730  0.1110 -0.2127  0.3992
   96MET     HA  988   1.665   0.972   5.779 -2.0468  3.5862 -1.0182
   96MET     CB  989   1.557   0.986   5.603  0.8012 -0.3293  0.1247
   96MET    HB1  990   1.471   0.939   5.551 -0.0532 -1.0242  2.0707
   96MET    HB2  991   1.648   0.985   5.539  0.3713  0.3146 -0.5194
   96MET     CG  992   1.523   1.132   5.634 -0.3054 -0.4711 -0.3635
   96MET    HG1  993   1.603   1.182   5.693 -1.0441  1.6101 -1.0267
   96MET    HG2  994   1.440   1.141   5.708  0.2183 -0.0690  0.1858
   96MET     SD  995   1.468   1.232   5.493 -0.1668 -0.2358 -0.2518
   96MET     CE  996   1.466   1.380   5.599 -0.0732 -0.5088  0.1306
   96MET    HE1  997   1.550   1.376   5.671 -1.4239  0.6818  1.8719
   96MET    HE2  998   1.379   1.374   5.669 -1.8920  0.9813 -1.8714
   96MET    HE3  999   1.452   1.477   5.548  1.6712 -1.0641 -1.4831
   96MET      C 1000   1.483   0.907   5.831 -0.2791  0.4604 -0.0152
   96MET      O 1001   1.491   0.990   5.921 -0.1389  0.2244  0.1882
   97PRO      N 1002   1.389   0.818   5.839  0.4678 -0.3243  0.1978
   97PRO     CD 1003   1.344   0.739   5.725 -0.1915  0.0530  0.1891
   97PRO    HD1 1004   1.389   0.638   5.729  0.4361  0.2526 -1.1076
   97PRO    HD2 1005   1.368   0.782   5.625 -0.8758  1.0555  0.4363
   97PRO     CA 1006   1.286   0.818   5.940 -0.0158  0.0861 -0.2885
   97PRO     HA 1007   1.246   0.917   5.956 -0.0807 -0.3494  2.7202
   97PRO     CB 1008   1.171   0.730   5.893  0.3717 -0.2921 -0.5414
   97PRO    HB1 1009   1.075   0.777   5.924  0.6048  0.0955 -0.4020
   97PRO    HB2 1010   1.168   0.626   5.932 -1.6837 -0.2671 -0.5336
   97PRO     CG 1011   1.192   0.728   5.741 -0.3286  0.6174 -0.6580
   97PRO    HG1 1012   1.148   0.639   5.692 -0.5951  0.7610 -0.6813
   97PRO    HG2 1013   1.148   0.822   5.701 -3.4947 -0.1034  0.7779
   97PRO      C 1014   1.337   0.779   6.074  0.4433  0.5753 -0.3174
   97PRO      O 1015   1.278   0.810   6.178 -0.0232  0.1472 -0.4570
   98LEU      N 1016   1.440   0.693   6.070  0.6498  0.8104 -0.1094
   98LEU     HN 1017   1.453   0.647   5.983  0.7292  2.5948 -1.0985
   98LEU     CA 1018   1.522   0.643   6.176 -0.0456  0.1447  0.1173
   98LEU     HA 1019   1.448   0.620   6.252  0.6036 -0.0176  0.7081
   98LEU     CB 1020   1.608   0.518   6.154 -0.0325  0.1912 -0.0970
   98LEU    HB1 1021   1.674   0.501   6.242 -0.7511  0.0810  0.4343
   98LEU    HB2 1022   1.675   0.525   6.066  0.0597  2.6776  0.1245
   98LEU     CG 1023   1.521   0.392   6.136 -0.0134  0.0953  0.4666
   98LEU     HG 1024   1.433   0.414   6.202  0.3423  1.0819  0.6314
   98LEU    CD1 1025   1.474   0.375   5.991 -0.0205  0.4251  0.4294
   98LEU   HD11 1026   1.471   0.468   5.930  0.2740 -0.7613 -1.4654
   98LEU   HD12 1027   1.370   0.338   5.984  0.3329 -0.3306 -2.0800
   98LEU   HD13 1028   1.553   0.317   5.938 -0.3288  0.2204  0.1872
   98LEU    CD2 1029   1.584   0.263   6.193 -0.3702  0.1025  0.8878
   98LEU   HD21 1030   1.675   0.240   6.134  0.4339  1.2528  1.6403
   98LEU   HD22 1031   1.508   0.183   6.183  0.4754 -0.7533  1.2360
   98LEU   HD23 1032   1.616   0.296   6.294  2.0299  1.6537 -0.2843
   98LEU      C 1033   1.602   0.752   6.239  0.2616 -0.0726  0.1022
   98LEU      O 1034   1.605   0.762   6.362  0.1683 -0.3885  0.1314
   99ASP      N 1035   1.676   0.827   6.156  0.4067 -0.3600 -0.0301
   99ASP     HN 1036   1.679   0.801   6.060  0.3784  0.8196 -0.3732
   99ASP     CA 1037   1.765   0.935   6.187  0.2688 -0.1793 -0.2578
   99ASP     HA 1038   1.838   0.904   6.261  0.8438 -0.3853 -0.8992
   99ASP     CB 1039   1.843   0.964   6.058 -0.0718 -0.3416 -0.5014
   99ASP    HB1 1040   1.781   1.024   5.988 -1.4160 -1.1165 -0.0091
   99ASP    HB2 1041   1.867   0.868   6.007 -3.3115 -2.0159  0.8532
   99ASP     CG 1042   1.972   1.039   6.086 -0.3587 -0.0608  0.0771
   99ASP    OD1 1043   2.018   1.060   6.201 -0.2654 -0.0547  0.0392
   99ASP    OD2 1044   2.042   1.080   5.989 -0.1250 -0.5338  0.0454
   99ASP      C 1045   1.701   1.061   6.232  0.4110 -0.0387 -0.4491
   99ASP      O 1046   1.744   1.128   6.326  0.1349 -0.3777 -0.0790
  100LEU      N 1047   1.578   1.092   6.186  0.4241  0.1705 -0.3456
  100LEU     HN 1048   1.542   1.030   6.117 -0.0315 -0.1834  0.2046
  100LEU     CA 1049   1.493   1.195   6.237 -0.1233 -0.5316  0.1789
  100LEU     HA 1050   1.561   1.279   6.238  0.1529 -0.7519  0.6448
  100LEU     CB 1051   1.377   1.222   6.140  0.3525  0.4226 -0.1318
  100LEU    HB1 1052   1.327   1.124   6.139  1.0569  0.0530  0.0407
  100LEU    HB2 1053   1.433   1.238   6.045  0.8515  0.0673  0.0975
  100LEU     CG 1054   1.277   1.332   6.179  0.2051  0.1853  0.1495
  100LEU     HG 1055   1.232   1.307   6.278 -0.8376  0.1540 -0.3199
  100LEU    CD1 1056   1.329   1.476   6.192  0.1080  0.2713 -0.4143
  100LEU   HD11 1057   1.346   1.494   6.300  0.3015  0.1914 -0.4314
  100LEU   HD12 1058   1.254   1.550   6.157  0.4561  1.6028  1.5139
  100LEU   HD13 1059   1.426   1.472   6.138 -0.4022  1.2480 -1.4489
  100LEU    CD2 1060   1.180   1.320   6.060 -0.2502  0.8539  0.4494
  100LEU   HD21 1061   1.101   1.397   6.076  0.6370  1.6881  0.9243
  100LEU   HD22 1062   1.136   1.218   6.061  1.9772 -0.1506  0.6315
  100LEU   HD23 1063   1.220   1.335   5.958 -0.8740  0.0958  0.0884
  100LEU      C 1064   1.439   1.178   6.375 -0.7046  0.2528  0.0547
  100LEU      O 1065   1.444   1.271   6.455 -0.0753  0.3889 -0.1348
  101VAL      N 1066   1.402   1.055   6.414  0.3294 -0.0243  0.1840
  101VAL     HN 1067   1.391   0.981   6.348 -3.3522 -0.2566  0.8458
  101VAL     CA 1068   1.347   1.023   6.541 -0.2609  0.1187 -0.0340
  101VAL     HA 1069   1.267   1.093   6.559 -0.3670  0.1590 -0.6619
  101VAL     CB 1070   1.297   0.881   6.535 -0.1011  0.0413  0.3983
  101VAL     HB 1071   1.367   0.818   6.477 -0.8425  0.3147 -0.8205
  101VAL    CG1 1072   1.272   0.811   6.670 -0.5352 -0.0548  0.2706
  101VAL   HG11 1073   1.224   0.714   6.642 -2.2073  1.4423 -2.5727
  101VAL   HG12 1074   1.200   0.857   6.740 -1.5787  0.3074 -1.0119
  101VAL   HG13 1075   1.363   0.797   6.732 -0.4871  2.2134  0.7893
  101VAL    CG2 1076   1.170   0.885   6.448  0.2660  0.2314 -0.1335
  101VAL   HG21 1077   1.187   0.926   6.346  1.2624  0.0729 -0.0445
  101VAL   HG22 1078   1.088   0.942   6.497 -0.9760 -1.3327 -0.3331
  101VAL   HG23 1079   1.136   0.783   6.424 -0.1203  0.6795 -1.5638
  101VAL      C 1080   1.449   1.039   6.648 -0.0610 -0.0936 -0.1910
  101VAL      O 1081   1.428   1.099   6.754  0.6234  0.3576 -0.3047
  102ARG      N 1082   1.572   1.000   6.611  0.2302  0.0343  0.6244
  102ARG     HN 1083   1.581   0.970   6.517  0.7305  0.2009  0.6139
  102ARG     CA 1084   1.687   1.019   6.695  0.4286 -0.1051  0.3876
  102ARG     HA 1085   1.659   0.979   6.791 -2.4168  0.6922  0.0139
  102ARG     CB 1086   1.799   0.933   6.635  0.6133  0.6021 -0.2978
  102ARG    HB1 1087   1.814   0.968   6.531 -1.9145  2.8874 -0.0182
  102ARG    HB2 1088   1.754   0.832   6.624 -0.7973  0.9936  1.3638
  102ARG     CG 1089   1.930   0.926   6.712  0.1748 -0.7981  0.3520
  102ARG    HG1 1090   1.908   0.904   6.819  0.9548  1.5723  1.0743
  102ARG    HG2 1091   1.970   1.029   6.718 -1.8474  0.0600 -0.1424
  102ARG     CD 1092   2.043   0.840   6.655  0.6131  0.2646 -0.4241
  102ARG    HD1 1093   1.999   0.742   6.626  0.9719  0.4179 -1.5317
  102ARG    HD2 1094   2.117   0.823   6.737 -1.8465  2.7935  2.5744
  102ARG     NE 1095   2.097   0.899   6.530  0.3307  0.6322 -0.3714
  102ARG     HE 1096   2.053   0.980   6.491 -1.9922 -0.5634 -0.4054
  102ARG     CZ 1097   2.197   0.856   6.448 -0.0337  0.3562 -0.6763
  102ARG    NH1 1098   2.278   0.751   6.482 -0.3389  0.2777 -0.1709
  102ARG   HH11 1099   2.267   0.702   6.568  2.6065  0.3143  0.3234
  102ARG   HH12 1100   2.352   0.722   6.420  1.9653  2.7415  1.2329
  102ARG    NH2 1101   2.209   0.901   6.320  0.1155 -0.2380 -0.8751
  102ARG   HH21 1102   2.260   0.855   6.248 -1.5724 -0.0016 -2.2853
  102ARG   HH22 1103   2.142   0.967   6.287 -1.0671 -0.4317  0.9941
  102ARG      C 1104   1.736   1.160   6.705 -0.5443  0.2698  0.0042
  102ARG      O 1105   1.792   1.199   6.806 -0.1124 -0.6977  0.1521
  103LEU      N 1106   1.718   1.241   6.599 -0.2139 -0.1772 -0.3985
  103LEU     HN 1107   1.712   1.202   6.507 -0.3325 -0.0297 -0.4547
  103LEU     CA 1108   1.727   1.384   6.600  0.3438 -0.2137  0.1614
  103LEU     HA 1109   1.823   1.404   6.646  0.6340  0.8527 -0.8448
  103LEU     CB 1110   1.747   1.444   6.460  0.0389 -0.0669  0.1824
  103LEU    HB1 1111   1.658   1.424   6.396  0.1413  2.9164 -1.0778
  103LEU    HB2 1112   1.829   1.390   6.409  0.5611  0.8534  0.0168
  103LEU     CG 1113   1.767   1.597   6.463 -0.1728 -0.0411  0.3420
  103LEU     HG 1114   1.811   1.640   6.556 -2.1981  0.2390  1.2085
  103LEU    CD1 1115   1.859   1.645   6.350 -0.5121 -0.2484 -0.0254
  103LEU   HD11 1116   1.810   1.607   6.258 -0.8732 -3.4785  1.4026
  103LEU   HD12 1117   1.959   1.598   6.357 -1.5780 -2.5116  0.7277
  103LEU   HD13 1118   1.873   1.755   6.342  1.3877 -0.3671  0.9802
  103LEU    CD2 1119   1.639   1.678   6.442  0.0892  0.3511  0.2464
  103LEU   HD21 1120   1.662   1.787   6.440 -0.4327  0.5155  1.7270
  103LEU   HD22 1121   1.567   1.659   6.525  0.9861  0.4735  1.0713
  103LEU   HD23 1122   1.587   1.656   6.346 -0.9011 -0.6283  0.9800
  103LEU      C 1123   1.623   1.444   6.687  0.1549  0.6717 -0.6573
  103LEU      O 1124   1.646   1.543   6.757 -0.4943  0.2906  0.1092
  104TRP      N 1125   1.500   1.392   6.699  0.4543  0.0968  0.0230
  104TRP     HN 1126   1.470   1.324   6.633 -2.1257  0.7101  0.4182
  104TRP     CA 1127   1.398   1.443   6.787  0.3952 -0.3427  0.2107
  104TRP     HA 1128   1.396   1.547   6.757 -2.2181  0.1168  1.7071
  104TRP     CB 1129   1.256   1.390   6.761  0.4701 -0.1913 -0.5258
  104TRP    HB1 1130   1.188   1.433   6.837  1.1289 -1.3435  0.7749
  104TRP    HB2 1131   1.248   1.280   6.775 -0.1085 -0.1324 -0.3647
  104TRP     CG 1132   1.187   1.437   6.638  0.1467  0.7532  0.0109
  104TRP    CD1 1133   1.196   1.557   6.573 -0.3077  0.9362  0.2786
  104TRP    HD1 1134   1.259   1.639   6.604 -2.1512  1.8533  1.8046
  104TRP    NE1 1135   1.112   1.564   6.466 -0.1105 -0.1767  0.0400
  104TRP    HE1 1136   1.117   1.632   6.395  1.3459  0.6110  0.8527
  104TRP    CE2 1137   1.043   1.445   6.461 -0.2440 -0.1068  0.2106
  104TRP    CD2 1138   1.084   1.367   6.567  0.2876  0.2678  0.2875
  104TRP    CE3 1139   1.016   1.253   6.599  0.7761 -0.0710  0.1331
  104TRP    HE3 1140   1.021   1.200   6.693 -0.9533  0.2408  0.4240
  104TRP    CZ3 1141   0.923   1.207   6.509  0.4421  0.6419  0.1049
  104TRP    HZ3 1142   0.860   1.121   6.525  0.7894  0.1652 -1.0403
  104TRP    CZ2 1143   0.960   1.395   6.366  0.2945 -0.4756 -0.0746
  104TRP    HZ2 1144   0.915   1.448   6.283  3.1573 -2.7720 -3.3358
  104TRP    CH2 1145   0.902   1.273   6.390 -0.1798 -0.3034 -0.3178
  104TRP    HH2 1146   0.830   1.241   6.316 -1.3829 -0.8288  1.0239
  104TRP      C 1147   1.428   1.431   6.932  0.6565  0.0470  0.1911
  104TRP      O 1148   1.504   1.344   6.976  0.1610 -0.6713 -0.3455
  105GLN      N 1149   1.371   1.525   7.009 -0.0923 -0.3265  0.0955
  105GLN     HN 1150   1.328   1.602   6.963  0.8788  1.5573  2.1378
  105GLN     CA 1151   1.368   1.528   7.152  0.2553 -0.1473  0.0988
  105GLN     HA 1152   1.467   1.516   7.193  0.9990  4.0280  0.0160
  105GLN     CB 1153   1.314   1.664   7.201  0.4432 -0.0488  0.0346
  105GLN    HB1 1154   1.224   1.689   7.141 -2.3359 -3.6435  2.2401
  105GLN    HB2 1155   1.393   1.740   7.185  0.7361 -0.8632 -3.0292
  105GLN     CG 1156   1.258   1.670   7.344  0.3520 -0.1479  0.0033
  105GLN    HG1 1157   1.165   1.610   7.348  0.3047 -0.0636  0.1707
  105GLN    HG2 1158   1.224   1.774   7.365 -0.4550  0.5232 -3.8181
  105GLN     CD 1159   1.353   1.615   7.449  0.1545  0.4425  0.4992
  105GLN    OE1 1160   1.474   1.608   7.425  0.0088 -0.0899 -0.1083
  105GLN    NE2 1161   1.300   1.565   7.564  0.1827  0.2569  0.4324
  105GLN   HE21 1162   1.361   1.533   7.636 -0.3329  1.0896  1.2589
  105GLN   HE22 1163   1.214   1.518   7.545  0.7520  0.1219 -2.3494
  105GLN      C 1164   1.289   1.415   7.208  0.2306 -0.2511 -0.1481
  105GLN      O 1165   1.175   1.404   7.163  0.1619  0.0512 -0.0458
  106TYR      N 1166   1.354   1.335   7.294  0.5086  0.5299  0.3729
  106TYR     HN 1167   1.453   1.347   7.298  0.7963 -1.0865 -0.8876
  106TYR     CA 1168   1.314   1.212   7.356 -0.0410  0.4094 -0.2099
  106TYR     HA 1169   1.316   1.244   7.459 -0.0206  0.2558 -0.1627
  106TYR     CB 1170   1.176   1.159   7.315  0.0119 -0.3852  0.6091
  106TYR    HB1 1171   1.172   1.146   7.205  2.3228  2.9541 -0.0154
  106TYR    HB2 1172   1.096   1.233   7.335  0.2128 -0.2213  0.8010
  106TYR     CG 1173   1.127   1.035   7.382 -0.3064 -0.4629  0.2349
  106TYR    CD1 1174   1.066   1.040   7.505  0.0534 -0.4079  0.4110
  106TYR    HD1 1175   1.073   1.135   7.556  1.2750  0.6009 -1.4904
  106TYR    CE1 1176   1.014   0.927   7.563  0.3361 -0.4072  0.6693
  106TYR    HE1 1177   0.966   0.933   7.659  0.7243 -2.6834  1.0749
  106TYR     CZ 1178   1.014   0.809   7.492 -0.7809  0.1195 -0.2278
  106TYR     OH 1179   0.954   0.703   7.563  0.4521 -0.5395 -0.1381
  106TYR     HH 1180   0.953   0.625   7.508 -3.2092 -2.6742  2.4805
  106TYR    CD2 1181   1.131   0.915   7.314 -0.3719 -0.1480 -0.3357
  106TYR    HD2 1182   1.183   0.906   7.220 -2.5040 -3.9602 -1.3573
  106TYR    CE2 1183   1.077   0.802   7.370  0.0698 -0.0886  0.2223
  106TYR    HE2 1184   1.093   0.708   7.318  0.0971  0.4668 -0.7780
  106TYR      C 1185   1.428   1.117   7.344 -0.2426  0.1476 -0.0543
  106TYR      O 1186   1.487   1.095   7.239  0.1585  0.4159  0.1097
  107ARG      N 1187   1.473   1.059   7.457 -0.4644 -0.5591 -0.3232
  107ARG     HN 1188   1.422   1.082   7.540 -1.5540  2.3772 -1.6731
  107ARG     CA 1189   1.581   0.966   7.462  0.0342  0.0479  0.4766
  107ARG     HA 1190   1.666   1.003   7.407  1.5480 -0.9380  2.0543
  107ARG     CB 1191   1.641   0.976   7.603  0.4683  0.1243  0.2890
  107ARG    HB1 1192   1.561   0.965   7.680  0.6054  1.6566  0.7005
  107ARG    HB2 1193   1.681   1.078   7.623  1.0616  0.3351 -1.7579
  107ARG     CG 1194   1.745   0.870   7.640  0.5353  0.0843 -0.0093
  107ARG    HG1 1195   1.811   0.864   7.551  1.7114  0.2086  0.8343
  107ARG    HG2 1196   1.701   0.768   7.649  0.9636 -0.1439 -0.5366
  107ARG     CD 1197   1.834   0.913   7.757 -0.1595  0.3452  0.4382
  107ARG    HD1 1198   1.764   0.922   7.842 -1.0398 -0.6030 -0.1641
  107ARG    HD2 1199   1.892   1.005   7.735 -0.5624  0.0606 -2.1518
  107ARG     NE 1200   1.928   0.800   7.785  0.3261  0.4839 -0.5994
  107ARG     HE 1201   1.977   0.754   7.711  3.3083  0.7908  1.0339
  107ARG     CZ 1202   2.007   0.793   7.896 -0.3264  0.2850 -0.1440
  107ARG    NH1 1203   1.993   0.874   8.005 -0.1690 -0.1714  0.2186
  107ARG   HH11 1204   1.952   0.964   7.991 -2.0532 -0.8151  1.2752
  107ARG   HH12 1205   2.047   0.851   8.086 -0.7169  1.0634  0.9785
  107ARG    NH2 1206   2.103   0.696   7.897 -0.8026 -0.1873  0.4822
  107ARG   HH21 1207   2.098   0.636   7.817 -0.1880 -0.9365  0.9970
  107ARG   HH22 1208   2.161   0.675   7.976  0.9949 -2.6111 -1.3228
  107ARG      C 1209   1.574   0.823   7.421 -0.7064  0.3193 -0.3707
  107ARG      O 1210   1.662   0.791   7.342  0.2129  0.4492  0.5851
  108PRO      N 1211   1.484   0.734   7.453  0.0731 -0.3549 -0.0139
  108PRO     CD 1212   1.383   0.764   7.554  0.1031  0.0326 -0.0972
  108PRO    HD1 1213   1.319   0.847   7.517  1.1123  1.1998  0.6705
  108PRO    HD2 1214   1.433   0.793   7.649  0.5430 -0.4676 -0.1687
  108PRO     CA 1215   1.509   0.595   7.429  0.6550 -0.2369 -0.1111
  108PRO     HA 1216   1.614   0.583   7.448  0.6741 -2.4268 -1.2986
  108PRO     CB 1217   1.422   0.532   7.538  0.3258 -0.0132 -0.2417
  108PRO    HB1 1218   1.487   0.503   7.623  2.8790  2.0249 -1.3569
  108PRO    HB2 1219   1.380   0.439   7.494  1.9823 -0.9788  0.1232
  108PRO     CG 1220   1.311   0.630   7.576  0.4649 -0.0893  0.3745
  108PRO    HG1 1221   1.234   0.612   7.497  1.2591 -2.6929  0.1111
  108PRO    HG2 1222   1.269   0.608   7.676  2.0166  1.3677  1.3881
  108PRO      C 1223   1.473   0.558   7.289  0.1052 -0.5037  0.0967
  108PRO      O 1224   1.397   0.620   7.216  0.2363 -0.2781  0.1495
  109TRP      N 1225   1.539   0.452   7.238  0.1214 -0.3948 -0.1076
  109TRP     HN 1226   1.592   0.400   7.304  1.9661 -1.0900 -2.0153
  109TRP     CA 1227   1.532   0.404   7.104 -0.4279  0.1124 -0.2650
  109TRP     HA 1228   1.520   0.487   7.035 -1.9855  0.5320  0.4677
  109TRP     CB 1229   1.649   0.308   7.076 -0.4663 -0.1242  0.3805
  109TRP    HB1 1230   1.645   0.226   7.151  0.3593  0.5051  1.1360
  109TRP    HB2 1231   1.745   0.362   7.088 -0.4365  0.1150 -0.7864
  109TRP     CG 1232   1.662   0.240   6.944  0.0923 -0.3706  0.5587
  109TRP    CD1 1233   1.627   0.111   6.915  0.1325 -0.3305  0.3270
  109TRP    HD1 1234   1.607   0.034   6.987  2.5274 -0.6298  0.7388
  109TRP    NE1 1235   1.640   0.100   6.779  0.2133 -0.0823  0.3131
  109TRP    HE1 1236   1.662   0.017   6.734 -0.3702 -0.2193  0.2688
  109TRP    CE2 1237   1.676   0.219   6.721  0.0406 -0.1266  0.1137
  109TRP    CD2 1238   1.691   0.311   6.823 -0.6157 -0.3348  0.4029
  109TRP    CE3 1239   1.747   0.432   6.793 -0.0338 -0.7837 -0.3654
  109TRP    HE3 1240   1.774   0.499   6.873 -0.4119  0.0133 -0.8868
  109TRP    CZ3 1241   1.769   0.461   6.660 -0.0268 -0.4798 -0.2989
  109TRP    HZ3 1242   1.821   0.553   6.639 -0.4312 -0.4821 -1.3286
  109TRP    CZ2 1243   1.709   0.246   6.592  0.6959  0.0320  0.3093
  109TRP    HZ2 1244   1.683   0.188   6.505 -1.4006  1.2009  0.0802
  109TRP    CH2 1245   1.737   0.376   6.557 -0.1112 -0.0398 -0.6331
  109TRP    HH2 1246   1.741   0.416   6.456 -1.2605  0.5075 -0.4846
  109TRP      C 1247   1.409   0.319   7.100 -0.8971  0.7556  0.2834
  109TRP      O 1248   1.383   0.256   7.202 -0.1535  0.7106  0.4525
  110ASN      N 1249   1.333   0.324   6.989 -0.4092  0.0795 -0.0949
  110ASN     HN 1250   1.366   0.367   6.906 -0.8192 -0.7508 -0.7021
  110ASN     CA 1251   1.201   0.270   6.976 -0.2880 -0.2071 -0.1266
  110ASN     HA 1252   1.179   0.224   7.071  0.7645  0.1488  0.2996
  110ASN     CB 1253   1.112   0.385   6.926  0.1180  0.2295  0.1517
  110ASN    HB1 1254   1.009   0.353   6.899  1.0080 -1.5514 -1.3363
  110ASN    HB2 1255   1.165   0.421   6.835  3.5516 -1.0195  1.4800
  110ASN     CG 1256   1.097   0.493   7.032  0.3022  0.1521  0.2579
  110ASN    OD1 1257   1.041   0.477   7.140 -0.5369 -0.0117 -0.1934
  110ASN    ND2 1258   1.153   0.613   6.999  1.2053 -0.4518 -0.4403
  110ASN   HD21 1259   1.124   0.691   7.055 -2.0209 -1.5715 -0.3090
  110ASN   HD22 1260   1.203   0.622   6.912  1.5085 -1.7607 -0.4234
  110ASN      C 1261   1.191   0.165   6.871 -0.0664  0.0788 -0.4376
  110ASN      O 1262   1.086   0.100   6.867  0.0375 -0.1213  0.0676
  111PHE      N 1263   1.294   0.137   6.790  0.6567 -0.1796  0.5510
  111PHE     HN 1264   1.378   0.188   6.810  1.7669 -1.8662  0.3917
  111PHE     CA 1265   1.278   0.048   6.679  0.1084  0.3405  0.2105
  111PHE     HA 1266   1.176   0.044   6.643  0.1798  0.5073 -0.0131
  111PHE     CB 1267   1.362   0.104   6.562  0.0737 -0.0367  0.0049
  111PHE    HB1 1268   1.353   0.025   6.484 -1.5172  0.8620 -0.7570
  111PHE    HB2 1269   1.470   0.119   6.584  0.5785  0.2381 -2.3876
  111PHE     CG 1270   1.298   0.226   6.505 -0.1956 -0.0879  0.1938
  111PHE    CD1 1271   1.195   0.215   6.415 -0.3714 -0.4958  0.4420
  111PHE    HD1 1272   1.142   0.121   6.406 -0.0203 -0.6698  0.1789
  111PHE    CE1 1273   1.139   0.328   6.361  0.0562 -0.2644  0.4752
  111PHE    HE1 1274   1.063   0.319   6.285  0.8886 -1.4619 -0.2572
  111PHE     CZ 1275   1.191   0.452   6.387  0.6113 -0.4268  0.1508
  111PHE     HZ 1276   1.176   0.545   6.334 -1.4862 -1.0558 -0.4450
  111PHE    CD2 1277   1.358   0.347   6.527 -0.0369 -0.0995 -0.1700
  111PHE    HD2 1278   1.445   0.353   6.591  0.8167 -1.4539 -1.1542
  111PHE    CE2 1279   1.301   0.459   6.469  0.5645  0.3818  0.1542
  111PHE    HE2 1280   1.341   0.559   6.476 -0.0770  0.7954 -1.7324
  111PHE      C 1281   1.320  -0.092   6.704 -0.7316  0.0287 -0.0658
  111PHE      O 1282   1.315  -0.183   6.621  0.0809  0.0420 -0.1445
  112GLY      N 1283   1.381  -0.128   6.819 -0.5589 -0.0263 -0.1735
  112GLY     HN 1284   1.388  -0.064   6.895  0.2263 -1.7804  1.2925
  112GLY     CA 1285   1.437  -0.255   6.850 -0.1074  0.1319 -0.3397
  112GLY    HA1 1286   1.375  -0.336   6.814 -2.5103  1.5318  0.4155
  112GLY    HA2 1287   1.438  -0.255   6.958  1.2838  0.0218 -0.3345
  112GLY      C 1288   1.580  -0.275   6.811  0.1377  0.0790  0.5650
  112GLY      O 1289   1.642  -0.198   6.739  0.2704 -0.3705  0.1954
  113ASP      N 1290   1.641  -0.379   6.870  0.3688  0.2045  0.5469
  113ASP     HN 1291   1.598  -0.443   6.933  2.9711 -1.0196  1.2140
  113ASP     CA 1292   1.778  -0.412   6.848  0.3587  0.3551  0.2569
  113ASP     HA 1293   1.835  -0.323   6.871  2.0425 -1.4205  3.7234
  113ASP     CB 1294   1.820  -0.526   6.942 -0.5126 -0.0341  0.1865
  113ASP    HB1 1295   1.783  -0.498   7.043 -0.6321 -0.0682  0.1518
  113ASP    HB2 1296   1.931  -0.529   6.941 -0.3732  2.4354  1.1730
  113ASP     CG 1297   1.750  -0.656   6.904 -0.1913 -0.1009 -0.1814
  113ASP    OD1 1298   1.624  -0.660   6.901 -0.1944 -0.1390  0.0014
  113ASP    OD2 1299   1.817  -0.762   6.901  0.5563  0.3384  0.5960
  113ASP      C 1300   1.817  -0.444   6.708  0.0912 -0.0647  0.2759
  113ASP      O 1301   1.918  -0.394   6.658  0.2945 -0.8245 -0.0855
  114LEU      N 1302   1.746  -0.532   6.635  0.5504 -0.1573 -0.0660
  114LEU     HN 1303   1.673  -0.591   6.670  1.5549 -0.1787  2.1084
  114LEU     CA 1304   1.778  -0.555   6.497  0.1583 -0.2722 -0.1397
  114LEU     HA 1305   1.873  -0.605   6.491  0.9608  1.2250 -0.5802
  114LEU     CB 1306   1.682  -0.660   6.438 -0.1740 -0.0864  0.0682
  114LEU    HB1 1307   1.582  -0.611   6.431  0.5367  1.4686  0.1991
  114LEU    HB2 1308   1.661  -0.746   6.505 -1.2667  0.7786  0.8990
  114LEU     CG 1309   1.721  -0.701   6.296  0.2163  0.1601  0.1014
  114LEU     HG 1310   1.747  -0.616   6.229 -1.8485  1.6449  1.1067
  114LEU    CD1 1311   1.835  -0.803   6.309 -0.0890 -0.1807  0.1438
  114LEU   HD11 1312   1.839  -0.840   6.204  0.3727 -1.2733  0.5233
  114LEU   HD12 1313   1.820  -0.885   6.383  1.3817 -0.3098  0.3433
  114LEU   HD13 1314   1.930  -0.751   6.333 -0.0545 -0.2262  0.1099
  114LEU    CD2 1315   1.605  -0.776   6.228  0.1584  0.3322  0.0106
  114LEU   HD21 1316   1.519  -0.706   6.221  0.6310  1.0890  1.3399
  114LEU   HD22 1317   1.591  -0.873   6.280  1.6944  0.2890  0.3957
  114LEU   HD23 1318   1.637  -0.802   6.125 -1.9327  2.2286 -1.2163
  114LEU      C 1319   1.790  -0.430   6.416  0.3547  0.1713  0.5603
  114LEU      O 1320   1.889  -0.412   6.346 -0.0808 -0.2419 -0.1729
  115LEU      N 1321   1.686  -0.345   6.418  0.1073 -0.1247  0.3643
  115LEU     HN 1322   1.603  -0.369   6.468 -0.1425  0.6431  0.3456
  115LEU     CA 1323   1.692  -0.221   6.346 -0.1024 -0.1421  0.3144
  115LEU     HA 1324   1.698  -0.246   6.241 -0.4384  4.5251 -1.0374
  115LEU     CB 1325   1.558  -0.147   6.349 -0.0517 -0.0487  0.2785
  115LEU    HB1 1326   1.566  -0.039   6.326  2.0405 -0.4739 -1.1897
  115LEU    HB2 1327   1.518  -0.161   6.452 -0.5041 -2.0592 -0.1330
  115LEU     CG 1328   1.460  -0.203   6.245 -0.0814  0.4158  0.0528
  115LEU     HG 1329   1.478  -0.313   6.239  0.3242  0.4174  0.9890
  115LEU    CD1 1330   1.309  -0.193   6.274 -0.2075  0.4214 -0.5995
  115LEU   HD11 1331   1.275  -0.088   6.279  1.0547  0.7892  3.5498
  115LEU   HD12 1332   1.288  -0.238   6.373 -0.0162 -0.1664 -0.8184
  115LEU   HD13 1333   1.255  -0.248   6.193  1.3178 -0.9042 -0.7772
  115LEU    CD2 1334   1.482  -0.134   6.110  1.0382  0.2605  0.1439
  115LEU   HD21 1335   1.397  -0.153   6.040  0.7270  1.4196  0.1835
  115LEU   HD22 1336   1.571  -0.173   6.056 -0.5641 -1.2141 -1.6137
  115LEU   HD23 1337   1.486  -0.023   6.119 -1.1189  0.6049 -1.9212
  115LEU      C 1338   1.806  -0.130   6.379 -0.2741  0.2028 -0.0352
  115LEU      O 1339   1.863  -0.075   6.285  0.7942 -0.8999 -0.0581
  116CYS      N 1340   1.850  -0.113   6.505 -0.2840  0.6342 -0.0911
  116CYS     HN 1341   1.811  -0.162   6.582  1.3994 -0.4304  0.1375
  116CYS     CA 1342   1.968  -0.034   6.528  0.1510  0.1055 -0.4822
  116CYS     HA 1343   1.959   0.068   6.494  0.0217 -0.7832 -3.3727
  116CYS     CB 1344   1.996  -0.029   6.679 -0.6028 -0.3193 -0.3203
  116CYS    HB1 1345   2.005  -0.131   6.724 -0.8853  0.2147  0.9852
  116CYS    HB2 1346   1.911   0.021   6.728  0.1552  0.4179  0.2664
  116CYS     SG 1347   2.150   0.050   6.734 -0.4499 -0.5890 -0.3581
  116CYS      C 1348   2.091  -0.082   6.459  0.5644  0.4518  0.0128
  116CYS      O 1349   2.163  -0.002   6.400  0.0490  0.3592 -0.7533
  117LYS      N 1350   2.122  -0.213   6.462  0.1747  0.3581  0.0574
  117LYS     HN 1351   2.072  -0.279   6.517  1.7884  0.4055  1.7106
  117LYS     CA 1352   2.232  -0.274   6.394  0.1941  0.1177  0.3010
  117LYS     HA 1353   2.322  -0.231   6.434  0.2981  1.9344 -1.6911
  117LYS     CB 1354   2.234  -0.423   6.432  0.0152  0.1155  0.3038
  117LYS    HB1 1355   2.323  -0.461   6.378 -2.3795 -1.1260 -3.0936
  117LYS    HB2 1356   2.151  -0.489   6.400  1.9584 -2.4082  0.1680
  117LYS     CG 1357   2.256  -0.439   6.583  0.6727 -0.1990  0.1804
  117LYS    HG1 1358   2.210  -0.358   6.645 -2.5923 -0.5880 -1.4972
  117LYS    HG2 1359   2.363  -0.421   6.607 -0.0183  1.7079  2.2743
  117LYS     CD 1360   2.210  -0.574   6.638 -0.4760 -0.1453 -0.6008
  117LYS    HD1 1361   2.102  -0.598   6.625 -1.0614  1.5924  0.6636
  117LYS    HD2 1362   2.215  -0.567   6.749  0.5861 -0.3220 -0.6280
  117LYS     CE 1363   2.304  -0.688   6.599 -0.4562 -0.6419  0.8443
  117LYS    HE1 1364   2.324  -0.670   6.491 -0.5855  0.4523  0.9915
  117LYS    HE2 1365   2.254  -0.787   6.611  0.7065 -1.4661 -0.6766
  117LYS     NZ 1366   2.437  -0.687   6.665  0.0531 -0.2022 -0.1670
  117LYS    HZ1 1367   2.422  -0.682   6.768 -1.9178 -1.2141 -0.3506
  117LYS    HZ2 1368   2.499  -0.607   6.641  1.8261 -0.9646  1.5988
  117LYS    HZ3 1369   2.486  -0.776   6.645 -0.1725 -0.3252 -0.1832
  117LYS      C 1370   2.236  -0.258   6.246 -0.1763  0.0731  0.2846
  117LYS      O 1371   2.341  -0.222   6.192 -0.2927 -0.0512 -0.0293
  118LEU      N 1372   2.119  -0.277   6.182  0.0091  0.3722 -0.1544
  118LEU     HN 1373   2.038  -0.310   6.230  0.7709 -1.7568 -0.2146
  118LEU     CA 1374   2.092  -0.257   6.043 -0.0950  0.1695 -0.1633
  118LEU     HA 1375   2.163  -0.311   5.982  0.9858  2.2897 -0.8643
  118LEU     CB 1376   1.956  -0.316   6.001 -0.0865 -0.0190  0.0704
  118LEU    HB1 1377   1.949  -0.294   5.893 -0.8134  0.1952  0.1549
  118LEU    HB2 1378   1.871  -0.263   6.050 -0.3882 -0.9941  0.6307
  118LEU     CG 1379   1.939  -0.468   6.015 -0.4786  0.0398  0.2583
  118LEU     HG 1380   1.969  -0.509   6.114  1.9112 -2.7271 -1.4454
  118LEU    CD1 1381   1.788  -0.496   6.007 -0.4418 -0.3434  0.8039
  118LEU   HD11 1382   1.738  -0.455   6.098  0.8454 -2.7438  2.7080
  118LEU   HD12 1383   1.782  -0.606   6.015 -0.1784 -0.4189  0.0490
  118LEU   HD13 1384   1.752  -0.459   5.908  0.2334  1.7272  1.2654
  118LEU    CD2 1385   2.007  -0.548   5.902  0.2845  0.2594  0.5517
  118LEU   HD21 1386   2.003  -0.658   5.918  2.1741 -0.0126 -0.5606
  118LEU   HD22 1387   2.117  -0.533   5.905  0.7561 -2.3890 -0.7000
  118LEU   HD23 1388   1.967  -0.526   5.801  0.1774  0.8615  0.7193
  118LEU      C 1389   2.108  -0.114   6.006 -0.0124  0.1988 -0.0179
  118LEU      O 1390   2.170  -0.083   5.904 -0.6451  0.1634 -0.4165
  119PHE      N 1391   2.057  -0.015   6.082 -0.3052  0.1124 -0.1016
  119PHE     HN 1392   2.004  -0.036   6.163 -0.2577 -0.7964 -0.2885
  119PHE     CA 1393   2.078   0.125   6.062 -0.5965  0.1614 -0.0684
  119PHE     HA 1394   2.033   0.147   5.967 -0.2555  0.4076 -0.1747
  119PHE     CB 1395   1.996   0.197   6.170 -0.5151 -0.1809  0.2244
  119PHE    HB1 1396   2.044   0.164   6.265  2.5916 -2.9548 -2.1067
  119PHE    HB2 1397   1.897   0.146   6.170  0.2518 -1.7442  0.8601
  119PHE     CG 1398   1.978   0.345   6.178 -0.1416 -0.1434  0.3908
  119PHE    CD1 1399   1.962   0.405   6.301  0.2800 -0.0180  0.3857
  119PHE    HD1 1400   1.953   0.352   6.394  1.3405  1.1503  1.1856
  119PHE    CE1 1401   1.954   0.542   6.312 -0.4679 -0.0425  0.1918
  119PHE    HE1 1402   1.961   0.589   6.409 -1.6380 -0.8538  0.7003
  119PHE     CZ 1403   1.958   0.618   6.198 -1.1266 -0.6136 -0.2280
  119PHE     HZ 1404   1.961   0.725   6.217 -2.0614 -0.6718  0.3134
  119PHE    CD2 1405   1.975   0.424   6.066  0.2032  0.1342  0.5771
  119PHE    HD2 1406   1.978   0.379   5.968 -0.2942 -0.1444  0.6876
  119PHE    CE2 1407   1.972   0.562   6.074  0.0372  0.2014 -0.4902
  119PHE    HE2 1408   1.982   0.627   5.989 -0.8692 -1.1730 -1.7096
  119PHE      C 1409   2.216   0.175   6.038 -0.3839 -0.3340  0.1048
  119PHE      O 1410   2.247   0.257   5.952 -0.1299 -0.5602 -0.0221
  120GLN      N 1411   2.308   0.144   6.132 -0.7954 -0.0819  0.5995
  120GLN     HN 1412   2.278   0.088   6.208 -3.5131  0.3686 -0.0366
  120GLN     CA 1413   2.446   0.167   6.101 -0.9469 -0.2686 -0.2389
  120GLN     HA 1414   2.466   0.271   6.077  2.0589 -0.6285  0.3096
  120GLN     CB 1415   2.529   0.144   6.228  0.2368  0.3667 -0.8787
  120GLN    HB1 1416   2.638   0.159   6.214  0.2867  1.3896  0.3772
  120GLN    HB2 1417   2.517   0.046   6.279  0.8219  1.4059  1.4090
  120GLN     CG 1418   2.480   0.233   6.343  0.4225 -0.1082 -0.4268
  120GLN    HG1 1419   2.557   0.221   6.422 -0.1646 -0.1018  0.1514
  120GLN    HG2 1420   2.382   0.195   6.379  0.8474  0.3305  1.2820
  120GLN     CD 1421   2.461   0.380   6.310  0.4720 -0.0734 -0.2966
  120GLN    OE1 1422   2.547   0.441   6.246  0.7020  0.4607  0.4968
  120GLN    NE2 1423   2.343   0.437   6.348  0.5363 -0.2596  0.1942
  120GLN   HE21 1424   2.272   0.382   6.392 -1.3331  1.7312 -0.1811
  120GLN   HE22 1425   2.330   0.530   6.315 -1.0594 -0.4611  0.2068
  120GLN      C 1426   2.506   0.091   5.988 -0.4051 -0.1200 -0.0526
  120GLN      O 1427   2.594   0.141   5.917  0.4977 -0.0660  1.0851
  121PHE      N 1428   2.469  -0.037   5.973 -0.2036 -0.1550 -0.2554
  121PHE     HN 1429   2.397  -0.069   6.034 -0.7480  2.2750  0.4572
  121PHE     CA 1430   2.518  -0.125   5.871  0.1273 -0.1827 -0.0739
  121PHE     HA 1431   2.626  -0.129   5.874  0.1763  0.7288 -0.1909
  121PHE     CB 1432   2.451  -0.263   5.877 -0.4632  0.1174  0.3438
  121PHE    HB1 1433   2.341  -0.252   5.875 -0.8595 -3.0199 -0.0783
  121PHE    HB2 1434   2.452  -0.312   5.977  1.3682 -2.0653 -0.6599
  121PHE     CG 1435   2.484  -0.355   5.764  0.1855  0.2811  0.3979
  121PHE    CD1 1436   2.589  -0.442   5.782 -0.3862 -0.4975 -0.0151
  121PHE    HD1 1437   2.657  -0.430   5.864 -0.2788 -1.2061  0.0065
  121PHE    CE1 1438   2.618  -0.535   5.684 -0.1451 -0.5979  0.1502
  121PHE    HE1 1439   2.708  -0.592   5.697  2.0847  2.3082 -1.3569
  121PHE     CZ 1440   2.532  -0.554   5.578 -0.2585  0.5684  0.0120
  121PHE     HZ 1441   2.547  -0.626   5.499 -1.4312 -0.1410  0.3960
  121PHE    CD2 1442   2.393  -0.379   5.664  0.4161  0.1317  0.2247
  121PHE    HD2 1443   2.302  -0.321   5.658  0.4234  0.0274 -1.1576
  121PHE    CE2 1444   2.414  -0.484   5.577 -0.5783  0.0354  0.0958
  121PHE    HE2 1445   2.349  -0.509   5.495  0.3384 -1.5983 -0.1778
  121PHE      C 1446   2.487  -0.070   5.736  0.2311  0.7764  0.2825
  121PHE      O 1447   2.573  -0.063   5.648  0.0972  0.0630  0.0894
  122VAL      N 1448   2.362  -0.027   5.713  0.0382  0.2725  0.3600
  122VAL     HN 1449   2.292  -0.049   5.780  0.9754 -0.8723  0.9975
  122VAL     CA 1450   2.325   0.032   5.588  0.6486 -0.3044 -0.0959
  122VAL     HA 1451   2.378  -0.022   5.511 -0.7004 -0.4827 -0.9418
  122VAL     CB 1452   2.176   0.019   5.575  0.6811 -0.2947 -0.4907
  122VAL     HB 1453   2.139   0.066   5.668  0.0869  1.1228 -1.3997
  122VAL    CG1 1454   2.131   0.098   5.450  0.2350  0.1026 -0.0828
  122VAL   HG11 1455   2.021   0.100   5.437  0.3062 -0.8524 -0.9977
  122VAL   HG12 1456   2.172   0.051   5.358  0.4500  0.3894 -0.1347
  122VAL   HG13 1457   2.141   0.208   5.447 -1.5005  0.4087  2.2534
  122VAL    CG2 1458   2.113  -0.121   5.570 -1.0245  0.4401 -0.1833
  122VAL   HG21 1459   2.003  -0.118   5.552 -1.7895 -0.0077  3.6057
  122VAL   HG22 1460   2.120  -0.181   5.663 -1.2610 -0.0919 -0.5006
  122VAL   HG23 1461   2.149  -0.182   5.485 -2.6013  0.3988 -0.8515
  122VAL      C 1462   2.384   0.165   5.557 -0.1949  0.0893 -0.0268
  122VAL      O 1463   2.419   0.192   5.442 -0.1447  0.3506  0.0477
  123SER      N 1464   2.401   0.254   5.656 -0.4734  0.0021  0.0984
  123SER     HN 1465   2.365   0.222   5.744  1.3211 -3.0380 -0.1615
  123SER     CA 1466   2.466   0.381   5.646  0.1347 -0.3094  0.0778
  123SER     HA 1467   2.424   0.441   5.567 -1.0859 -0.8805  0.2656
  123SER     CB 1468   2.459   0.463   5.776 -0.3900  0.0856 -0.1936
  123SER    HB1 1469   2.533   0.546   5.771  0.4927 -0.7378 -1.5824
  123SER    HB2 1470   2.488   0.394   5.858  0.3026 -0.1778 -0.6470
  123SER     OG 1471   2.333   0.519   5.809 -0.0671  0.4731  0.3985
  123SER    HG1 1472   2.286   0.456   5.864 -0.2964  1.8930  1.8954
  123SER      C 1473   2.606   0.362   5.600  0.0350 -0.1420 -0.3000
  123SER      O 1474   2.658   0.430   5.512  0.3699 -0.1937 -0.1449
  124GLU      N 1475   2.674   0.256   5.647 -0.0773  0.1093  0.4472
  124GLU     HN 1476   2.650   0.211   5.732  1.9064  1.0950  1.6068
  124GLU     CA 1477   2.806   0.220   5.603 -0.3894 -0.1121 -0.3202
  124GLU     HA 1478   2.878   0.300   5.601 -0.0871 -0.3940 -2.0391
  124GLU     CB 1479   2.866   0.112   5.694  0.3915  0.3880 -0.2419
  124GLU    HB1 1480   2.955   0.063   5.649 -1.0074 -0.3819 -2.2756
  124GLU    HB2 1481   2.797   0.026   5.696 -0.0298  0.7072  2.2396
  124GLU     CG 1482   2.913   0.154   5.834 -0.1219 -0.1248  0.0835
  124GLU    HG1 1483   2.953   0.061   5.880 -1.7057 -0.4371  0.9028
  124GLU    HG2 1484   2.828   0.190   5.897  0.0819  1.0080 -0.2723
  124GLU     CD 1485   3.026   0.255   5.844 -0.0139 -0.2604  0.2408
  124GLU    OE1 1486   3.074   0.308   5.740  0.2920 -0.4317  0.2911
  124GLU    OE2 1487   3.063   0.288   5.960  0.6014  0.0280 -0.0315
  124GLU      C 1488   2.811   0.169   5.463 -0.0870  0.0094 -0.3523
  124GLU      O 1489   2.893   0.220   5.385  0.0619  0.0041 -0.2007
  125SER      N 1490   2.719   0.075   5.436  0.0770 -0.2751  0.0723
  125SER     HN 1491   2.664   0.053   5.516 -0.8221  1.2250 -0.0920
  125SER     CA 1492   2.713  -0.004   5.317 -0.1210 -0.2380  0.0563
  125SER     HA 1493   2.811  -0.046   5.299  0.3520  0.5345  0.7319
  125SER     CB 1494   2.610  -0.117   5.302 -0.3815  0.0583 -0.3955
  125SER    HB1 1495   2.642  -0.161   5.205  1.9444  1.9588 -0.5687
  125SER    HB2 1496   2.504  -0.085   5.301 -0.7112 -0.9848 -0.2558
  125SER     OG 1497   2.613  -0.211   5.408  0.4579  0.1323 -0.3494
  125SER    HG1 1498   2.603  -0.162   5.490  0.3802  0.9963 -0.8734
  125SER      C 1499   2.693   0.085   5.200  0.6679  0.3759  0.3775
  125SER      O 1500   2.773   0.072   5.108  0.2286  0.1354  0.0283
  126CYS      N 1501   2.600   0.182   5.205 -0.2980 -0.5080 -0.0825
  126CYS     HN 1502   2.547   0.190   5.290 -3.6357 -2.1900 -1.7957
  126CYS     CA 1503   2.580   0.290   5.113 -0.0110 -0.0364  0.4030
  126CYS     HA 1504   2.566   0.251   5.013 -0.0812  1.4595 -0.1965
  126CYS     CB 1505   2.464   0.381   5.157  0.1965  0.2112  0.4381
  126CYS    HB1 1506   2.448   0.472   5.094 -3.1113  0.1024  0.9759
  126CYS    HB2 1507   2.487   0.430   5.254  1.5350  3.6645 -1.4252
  126CYS     SG 1508   2.304   0.296   5.160  0.1382  0.3205  0.4131
  126CYS    HG1 1509   2.247   0.365   5.062 -2.7028 -0.5276  1.3514
  126CYS      C 1510   2.701   0.370   5.080  0.1710 -0.5741 -0.2690
  126CYS      O 1511   2.737   0.399   4.966  0.0588 -0.0067 -0.1626
  127THR      N 1512   2.781   0.399   5.185 -0.2861  0.1645 -0.1184
  127THR     HN 1513   2.745   0.375   5.275 -1.5621 -1.2572 -0.9631
  127THR     CA 1514   2.907   0.464   5.167 -0.1646  0.0144  0.1907
  127THR     HA 1515   2.893   0.552   5.106 -0.0951 -0.2711 -0.2362
  127THR     CB 1516   2.964   0.520   5.294  0.0308 -0.2515  0.2204
  127THR     HB 1517   2.987   0.441   5.369  0.6872  0.0636  0.3587
  127THR    OG1 1518   2.870   0.597   5.368  0.4671  0.4637  0.0469
  127THR    HG1 1519   2.820   0.530   5.415 -0.2818  0.4949 -0.6774
  127THR    CG2 1520   3.089   0.606   5.266  0.3072 -0.5901  0.4169
  127THR   HG21 1521   3.176   0.537   5.258  1.2575  0.6596 -0.2881
  127THR   HG22 1522   3.105   0.669   5.356  1.5593  2.2912 -1.6830
  127THR   HG23 1523   3.094   0.673   5.178  0.8194  1.7668  2.1360
  127THR      C 1524   3.012   0.392   5.090 -0.3652 -0.0438 -0.0283
  127THR      O 1525   3.079   0.435   4.996 -0.1905  0.0854  0.1542
  128TYR      N 1526   3.033   0.264   5.126 -0.0223 -0.0368 -0.2012
  128TYR     HN 1527   2.964   0.226   5.186 -1.6222  1.2152 -1.1464
  128TYR     CA 1528   3.111   0.167   5.055 -0.0117 -0.3648  0.2567
  128TYR     HA 1529   3.206   0.215   5.039 -0.5809  0.8187  0.2922
  128TYR     CB 1530   3.146   0.039   5.132  0.5098 -0.1915  0.3105
  128TYR    HB1 1531   3.212  -0.034   5.080  1.2548 -0.1071  1.1099
  128TYR    HB2 1532   3.051  -0.017   5.149  0.2823  0.7904  2.7764
  128TYR     CG 1533   3.210   0.076   5.261  0.3503 -0.2297  0.4019
  128TYR    CD1 1534   3.146   0.048   5.380 -0.3187 -0.3941  0.0062
  128TYR    HD1 1535   3.042   0.019   5.373 -0.4976 -0.0762  1.1380
  128TYR    CE1 1536   3.205   0.076   5.501  0.1812 -0.1224 -0.2947
  128TYR    HE1 1537   3.155   0.059   5.595  0.9889  1.4502  0.4573
  128TYR     CZ 1538   3.333   0.125   5.502 -0.3091  1.1996  0.1884
  128TYR     OH 1539   3.395   0.156   5.624 -0.1039 -0.1370  0.4403
  128TYR     HH 1540   3.338   0.121   5.692 -0.1532 -1.5419 -0.2863
  128TYR    CD2 1541   3.341   0.119   5.264  0.0688  0.6971 -0.1818
  128TYR    HD2 1542   3.380   0.137   5.165  1.4705 -3.2569 -0.5403
  128TYR    CE2 1543   3.398   0.153   5.384 -0.1092  0.2029  0.0497
  128TYR    HE2 1544   3.495   0.200   5.387 -0.9770  2.4853 -2.6482
  128TYR      C 1545   3.074   0.135   4.914  0.1209  0.0397  0.1283
  128TYR      O 1546   3.163   0.128   4.829 -0.3020  0.3159 -0.3411
  129ALA      N 1547   2.946   0.119   4.878 -0.0738  0.4415  0.6330
  129ALA     HN 1548   2.877   0.135   4.948 -0.9105  2.4681 -0.5624
  129ALA     CA 1549   2.912   0.087   4.743 -0.0374  0.3189  0.6530
  129ALA     HA 1550   2.978   0.014   4.699  0.0369  0.8188 -0.1007
  129ALA     CB 1551   2.765   0.042   4.729  0.0295  0.2403  0.1711
  129ALA    HB1 1552   2.739  -0.050   4.786  0.1480 -0.2922 -0.6187
  129ALA    HB2 1553   2.730   0.020   4.626 -2.0797 -0.7063  1.0513
  129ALA    HB3 1554   2.700   0.121   4.772 -1.7945 -1.4571  0.6659
  129ALA      C 1555   2.936   0.210   4.662  0.5484 -0.0480  0.2560
  129ALA      O 1556   2.960   0.206   4.542 -0.3038 -0.7045  0.0957
  130THR      N 1557   2.929   0.330   4.724  0.3308  0.0378  0.0667
  130THR     HN 1558   2.908   0.341   4.821 -1.0232  0.6651 -0.2726
  130THR     CA 1559   2.964   0.451   4.657 -0.2661 -0.0664 -0.4506
  130THR     HA 1560   2.908   0.448   4.565 -0.8901  2.3875 -0.2176
  130THR     CB 1561   2.914   0.572   4.732 -0.1035 -0.0390 -0.3856
  130THR     HB 1562   2.964   0.597   4.828  1.0494  1.0316 -1.2273
  130THR    OG1 1563   2.773   0.557   4.731 -0.1595  0.5001 -0.7707
  130THR    HG1 1564   2.766   0.495   4.804 -0.1774  0.9123 -0.4135
  130THR    CG2 1565   2.946   0.695   4.645 -0.3602 -0.0757 -0.5324
  130THR   HG21 1566   2.877   0.779   4.667  0.2227  0.5194 -0.9446
  130THR   HG22 1567   2.937   0.669   4.538 -1.3793 -1.7157 -0.0900
  130THR   HG23 1568   3.046   0.741   4.657 -0.5586 -0.1277  1.9239
  130THR      C 1569   3.105   0.453   4.608 -0.2271 -0.2051 -0.3448
  130THR      O 1570   3.134   0.476   4.491 -0.2202  0.4463 -0.2213
  131VAL      N 1571   3.205   0.444   4.698 -0.3605  0.0633 -0.1663
  131VAL     HN 1572   3.186   0.432   4.795 -0.2256 -0.0556 -0.1529
  131VAL     CA 1573   3.342   0.456   4.659  0.1609 -0.3105  1.4823
  131VAL     HA 1574   3.345   0.541   4.593  1.0501 -0.8666  0.7866
  131VAL     CB 1575   3.444   0.457   4.770  0.9542 -0.3075  0.7667
  131VAL     HB 1576   3.412   0.546   4.828 -0.7104 -0.7578  0.6021
  131VAL    CG1 1577   3.445   0.339   4.868  0.1080 -1.0359 -0.0748
  131VAL   HG11 1578   3.343   0.314   4.903  0.0507 -1.3578 -0.4654
  131VAL   HG12 1579   3.502   0.364   4.961 -0.9373  1.6102 -0.0539
  131VAL   HG13 1580   3.491   0.244   4.832  1.2979 -1.0008  1.2420
  131VAL    CG2 1581   3.583   0.487   4.712  0.6377  0.1502  0.2317
  131VAL   HG21 1582   3.616   0.400   4.652 -3.3529 -0.1483 -1.8821
  131VAL   HG22 1583   3.656   0.511   4.792 -0.1913  1.8393  0.5316
  131VAL   HG23 1584   3.573   0.577   4.648  0.0326 -0.3188 -0.3515
  131VAL      C 1585   3.384   0.340   4.574  0.0895  0.5923  0.1851
  131VAL      O 1586   3.458   0.364   4.479 -0.3309 -0.1664 -0.3450
  132LEU      N 1587   3.330   0.220   4.602  0.4517  0.3027 -0.3454
  132LEU     HN 1588   3.276   0.210   4.685  0.3965 -0.7042 -0.4879
  132LEU     CA 1589   3.343   0.106   4.518 -0.2580 -0.1072  0.0892
  132LEU     HA 1590   3.450   0.092   4.511 -0.1577  1.1335 -1.3682
  132LEU     CB 1591   3.283  -0.026   4.569 -0.0776 -0.3499 -0.3166
  132LEU    HB1 1592   3.285  -0.108   4.494  0.9714 -0.6347 -0.0005
  132LEU    HB2 1593   3.175  -0.011   4.586  0.0713  0.9034 -0.4088
  132LEU     CG 1594   3.354  -0.088   4.691 -0.3849 -0.0066  0.0394
  132LEU     HG 1595   3.360   0.000   4.759 -3.7773  1.2374 -1.1012
  132LEU    CD1 1596   3.267  -0.202   4.744 -0.1366 -0.3965 -0.3898
  132LEU   HD11 1597   3.250  -0.281   4.667 -1.1033  0.1814 -0.7892
  132LEU   HD12 1598   3.163  -0.170   4.768  0.0249  0.4935 -0.8228
  132LEU   HD13 1599   3.313  -0.256   4.829  0.5416  0.7325 -0.0334
  132LEU    CD2 1600   3.491  -0.152   4.663 -0.1385  0.3108  0.5056
  132LEU   HD21 1601   3.477  -0.236   4.592 -0.5144 -0.2210  1.1971
  132LEU   HD22 1602   3.540  -0.197   4.753 -1.4774 -0.8326  0.6942
  132LEU   HD23 1603   3.566  -0.084   4.616 -0.1559 -0.4879 -0.7242
  132LEU      C 1604   3.296   0.131   4.379 -0.2944 -0.0822  0.1066
  132LEU      O 1605   3.365   0.092   4.285 -0.2485  0.0808  0.0715
  133THR      N 1606   3.176   0.188   4.356 -0.3742 -0.3137 -0.0546
  133THR     HN 1607   3.135   0.214   4.443  1.3036 -1.1611  1.0482
  133THR     CA 1608   3.127   0.213   4.224  0.2296 -0.3994 -0.2992
  133THR     HA 1609   3.127   0.116   4.177 -0.1170 -0.1260 -0.8739
  133THR     CB 1610   2.988   0.270   4.225  0.0948 -0.7260 -0.3131
  133THR     HB 1611   2.979   0.359   4.290  1.5878 -1.3117  0.7711
  133THR    OG1 1612   2.899   0.177   4.286  0.2276 -0.8889 -0.3664
  133THR    HG1 1613   2.929   0.166   4.377 -0.1667 -0.0499 -0.1305
  133THR    CG2 1614   2.936   0.289   4.082 -0.0589  0.1178 -0.1517
  133THR   HG21 1615   2.989   0.370   4.028 -0.5945  1.8221  1.7466
  133THR   HG22 1616   2.832   0.327   4.091 -0.9747 -2.0730 -0.6648
  133THR   HG23 1617   2.944   0.195   4.022 -2.1189  0.0233 -0.3622
  133THR      C 1618   3.208   0.309   4.144 -0.9101  0.5292 -0.3707
  133THR      O 1619   3.225   0.284   4.024  0.1631 -0.1189 -0.1040
  134ILE      N 1620   3.254   0.420   4.203 -0.1920  0.1521 -0.2077
  134ILE     HN 1621   3.216   0.456   4.287  1.0926 -2.0144  1.3803
  134ILE     CA 1622   3.349   0.506   4.138 -0.2043  0.6231  0.3945
  134ILE     HA 1623   3.307   0.530   4.041 -1.2560  1.0909  0.9491
  134ILE     CB 1624   3.362   0.635   4.215  0.0032  0.7441  0.1555
  134ILE     HB 1625   3.404   0.612   4.315  0.2149 -1.9899 -0.4621
  134ILE    CG2 1626   3.466   0.724   4.144 -0.4842  0.3490 -1.0829
  134ILE   HG21 1627   3.464   0.825   4.190 -1.6469 -0.4119  0.6525
  134ILE   HG22 1628   3.440   0.745   4.038  0.3227  1.0774 -1.1535
  134ILE   HG23 1629   3.564   0.673   4.149 -0.5327  0.2496 -1.1335
  134ILE    CG1 1630   3.229   0.709   4.232 -0.0962  0.5357  0.2798
  134ILE   HG11 1631   3.263   0.808   4.267  2.3700  0.2589 -1.1207
  134ILE   HG12 1632   3.156   0.652   4.294  1.5281 -1.0976  0.7836
  134ILE     CD 1633   3.156   0.732   4.100  0.6206 -0.5784 -0.3300
  134ILE    HD1 1634   3.102   0.644   4.057 -2.4738  0.8663  0.2740
  134ILE    HD2 1635   3.218   0.782   4.023  1.8236  1.2237  1.7185
  134ILE    HD3 1636   3.079   0.812   4.111  2.3200  0.9910  0.7051
  134ILE      C 1637   3.477   0.437   4.108 -0.2838  0.3812  0.6102
  134ILE      O 1638   3.529   0.448   3.997 -0.3603 -0.4961  0.4801
  135THR      N 1639   3.530   0.348   4.194  0.6321 -0.1061 -0.4417
  135THR     HN 1640   3.473   0.341   4.275  0.1462 -0.4337 -0.8027
  135THR     CA 1641   3.643   0.264   4.169  0.7308  0.0242 -0.4300
  135THR     HA 1642   3.724   0.330   4.140  2.1752 -1.7884 -0.7343
  135THR     CB 1643   3.695   0.196   4.293 -0.1228  0.1116 -0.0146
  135THR     HB 1644   3.628   0.117   4.331  0.6587 -0.2841  0.5594
  135THR    OG1 1645   3.714   0.284   4.403 -0.0385 -0.2279  0.2417
  135THR    HG1 1646   3.629   0.322   4.427  1.8283  3.5435  1.6194
  135THR    CG2 1647   3.837   0.144   4.262 -0.1081  0.0997  0.0744
  135THR   HG21 1648   3.905   0.228   4.237 -1.4257  0.9838 -0.6306
  135THR   HG22 1649   3.832   0.057   4.194 -0.4537  0.5118 -0.4390
  135THR   HG23 1650   3.868   0.100   4.359 -1.3760  1.8119  1.3332
  135THR      C 1651   3.629   0.170   4.055  0.1685  0.1610 -0.4775
  135THR      O 1652   3.709   0.168   3.961  0.3038  0.4956 -0.3694
  136ALA      N 1653   3.518   0.095   4.052 -0.3176  0.8573 -0.0891
  136ALA     HN 1654   3.468   0.074   4.136  0.2681 -1.5414 -0.2679
  136ALA     CA 1655   3.483   0.012   3.940  0.3850  0.2779  0.1177
  136ALA     HA 1656   3.561  -0.063   3.932  0.0847  0.0371 -0.6335
  136ALA     CB 1657   3.351  -0.065   3.959  0.6589 -0.2427 -0.0558
  136ALA    HB1 1658   3.261   0.000   3.950 -0.5281 -2.0201 -1.9405
  136ALA    HB2 1659   3.349  -0.118   4.056 -0.5722 -0.7494 -0.3368
  136ALA    HB3 1660   3.341  -0.149   3.887  0.9597  0.4701 -0.9482
  136ALA      C 1661   3.470   0.087   3.812 -0.3868 -0.2725 -0.1333
  136ALA      O 1662   3.522   0.041   3.710  0.4519  0.0445  0.1428
  137LEU      N 1663   3.407   0.205   3.814  0.3304  0.1082  0.6132
  137LEU     HN 1664   3.386   0.258   3.896 -1.1646  0.6347 -0.0725
  137LEU     CA 1665   3.387   0.287   3.698  0.1549  0.2260  0.7260
  137LEU     HA 1666   3.338   0.226   3.624 -2.0000  1.4452  1.0506
  137LEU     CB 1667   3.281   0.393   3.731 -0.2701  0.0752 -0.1352
  137LEU    HB1 1668   3.324   0.449   3.817  1.0359 -2.2243  0.7978
  137LEU    HB2 1669   3.194   0.341   3.778  0.9819 -2.7221 -0.7504
  137LEU     CG 1670   3.237   0.487   3.618 -0.3281 -0.2930 -0.4204
  137LEU     HG 1671   3.330   0.531   3.577 -1.1696 -0.0442 -2.1954
  137LEU    CD1 1672   3.162   0.422   3.500  0.0666 -0.1615 -0.7448
  137LEU   HD11 1673   3.229   0.352   3.445  1.0897 -0.3355  0.6615
  137LEU   HD12 1674   3.121   0.501   3.435  4.4921  1.7302 -1.6489
  137LEU   HD13 1675   3.085   0.359   3.549 -0.3529  1.8387  1.3373
  137LEU    CD2 1676   3.147   0.598   3.675 -0.4836 -0.4226 -0.4134
  137LEU   HD21 1677   3.104   0.663   3.595 -0.3711 -1.3988 -1.2913
  137LEU   HD22 1678   3.194   0.660   3.754 -0.9126 -2.0702  1.2203
  137LEU   HD23 1679   3.059   0.548   3.723 -0.7724  0.6151  0.1650
  137LEU      C 1680   3.512   0.335   3.634  0.2125 -0.6954  0.1268
  137LEU      O 1681   3.538   0.332   3.514  0.4260  0.4047  0.1311
  138SER      N 1682   3.612   0.365   3.720 -0.1919  0.3100  0.2611
  138SER     HN 1683   3.593   0.371   3.817  1.1778 -0.9013  0.6341
  138SER     CA 1684   3.743   0.403   3.676 -0.4105  0.2239 -0.4846
  138SER     HA 1685   3.733   0.476   3.597  0.0890  1.1452  0.2822
  138SER     CB 1686   3.827   0.456   3.793 -0.7648 -0.2691  0.0012
  138SER    HB1 1687   3.923   0.499   3.756 -1.6009  1.1460 -0.6272
  138SER    HB2 1688   3.840   0.375   3.868  0.6884  1.5801  1.8747
  138SER     OG 1689   3.755   0.557   3.862  0.1275  0.2600  0.1744
  138SER    HG1 1690   3.702   0.511   3.927  0.5909  0.3082  0.5875
  138SER      C 1691   3.823   0.295   3.612  0.2667  0.3311  0.1742
  138SER      O 1692   3.910   0.315   3.528 -0.0884  0.4467 -0.1675
  139VAL      N 1693   3.798   0.166   3.642  0.0475  0.3685  0.1498
  139VAL     HN 1694   3.729   0.154   3.713 -0.6069  0.8609 -0.3765
  139VAL     CA 1695   3.847   0.056   3.566 -0.2123  0.2020  0.2246
  139VAL     HA 1696   3.949   0.080   3.543  0.3097 -0.5299  1.6818
  139VAL     CB 1697   3.822  -0.077   3.631 -0.0671  0.0695  0.0100
  139VAL     HB 1698   3.714  -0.083   3.655 -0.1579  2.7467  0.5298
  139VAL    CG1 1699   3.882  -0.195   3.553  0.3476  0.4792 -0.3008
  139VAL   HG11 1700   3.990  -0.190   3.527  0.5794 -0.1769  0.4912
  139VAL   HG12 1701   3.824  -0.226   3.463  2.6347 -1.2062 -1.3045
  139VAL   HG13 1702   3.867  -0.290   3.610 -0.5717 -0.9477 -2.7560
  139VAL    CG2 1703   3.891  -0.078   3.769 -0.3860 -0.8392  0.1708
  139VAL   HG21 1704   3.843   0.005   3.826  0.0732 -0.7289  0.3971
  139VAL   HG22 1705   3.996  -0.046   3.754 -0.4953 -1.0979 -1.2985
  139VAL   HG23 1706   3.875  -0.181   3.806 -0.7334 -1.7601 -2.3439
  139VAL      C 1707   3.783   0.047   3.431 -0.1462 -0.3578  0.2266
  139VAL      O 1708   3.853   0.031   3.331  0.5620 -0.1051  0.6711
  140GLU      N 1709   3.651   0.072   3.425 -0.0817 -0.1235 -0.2838
  140GLU     HN 1710   3.591   0.106   3.497 -2.0322 -0.6837 -1.5697
  140GLU     CA 1711   3.589   0.067   3.297 -0.2172  0.0882 -0.2274
  140GLU     HA 1712   3.608  -0.028   3.249 -0.8748  0.9348 -2.2945
  140GLU     CB 1713   3.435   0.064   3.304 -0.1794  0.1177  0.7194
  140GLU    HB1 1714   3.401   0.051   3.199 -0.8268 -0.9950  1.0557
  140GLU    HB2 1715   3.390   0.159   3.341  2.1573  1.3659  0.5941
  140GLU     CG 1716   3.377  -0.048   3.390 -0.2171 -0.4352 -0.0127
  140GLU    HG1 1717   3.401  -0.028   3.497 -0.9527 -0.3281  0.1389
  140GLU    HG2 1718   3.412  -0.145   3.350  2.9290  0.4969  0.2065
  140GLU     CD 1719   3.226  -0.057   3.379 -0.2793  0.0630  0.3586
  140GLU    OE1 1720   3.157   0.032   3.322  0.0364  0.4068  0.5089
  140GLU    OE2 1721   3.177  -0.163   3.427 -0.5247  0.0625  0.1118
  140GLU      C 1722   3.640   0.170   3.202  0.4284  0.0607  0.0854
  140GLU      O 1723   3.658   0.141   3.084  0.8048  0.7433 -0.0329
  141ARG      N 1724   3.679   0.290   3.250  1.0721 -0.3503  0.6045
  141ARG     HN 1725   3.666   0.303   3.348  0.9023  0.7751  0.4464
  141ARG     CA 1726   3.733   0.402   3.180  0.0339 -0.3578 -0.2251
  141ARG     HA 1727   3.678   0.417   3.088  1.0613  1.4186 -0.6097
  141ARG     CB 1728   3.724   0.528   3.267 -0.0997 -0.6463  0.1798
  141ARG    HB1 1729   3.801   0.604   3.239  0.3612 -0.5304  1.6680
  141ARG    HB2 1730   3.730   0.513   3.377  0.7153 -3.7163 -0.1790
  141ARG     CG 1731   3.598   0.611   3.242  0.4433  0.0519 -0.2802
  141ARG    HG1 1732   3.579   0.628   3.134  0.0297 -3.0664 -0.7874
  141ARG    HG2 1733   3.611   0.703   3.303 -0.3487  0.8059 -1.2267
  141ARG     CD 1734   3.466   0.545   3.281  0.3569  0.5564  0.2904
  141ARG    HD1 1735   3.475   0.530   3.391  0.9585  0.6089  0.2523
  141ARG    HD2 1736   3.454   0.445   3.234  2.5286  0.2201  0.3573
  141ARG     NE 1737   3.367   0.655   3.262 -0.0170  0.1795  0.0461
  141ARG     HE 1738   3.375   0.738   3.316 -1.3988  0.1746  0.2905
  141ARG     CZ 1739   3.249   0.650   3.194  0.1954  0.2160 -0.3312
  141ARG    NH1 1740   3.201   0.543   3.124 -0.4937 -0.4643  1.1398
  141ARG   HH11 1741   3.237   0.451   3.137 -0.1594 -0.8647 -1.8870
  141ARG   HH12 1742   3.114   0.548   3.075  0.6958  0.5796 -0.9770
  141ARG    NH2 1743   3.178   0.765   3.175 -0.2204 -0.0405 -0.3363
  141ARG   HH21 1744   3.189   0.851   3.224  0.3043  0.3533 -1.1408
  141ARG   HH22 1745   3.097   0.756   3.117 -0.1876  0.5815 -0.4874
  141ARG      C 1746   3.874   0.380   3.139  0.2277  0.5104 -0.0332
  141ARG      O 1747   3.918   0.415   3.029 -0.2301  0.1884 -0.3209
  142TYR      N 1748   3.958   0.320   3.225  0.0031  0.1768 -0.0499
  142TYR     HN 1749   3.923   0.284   3.312  1.3125  0.8393  0.7752
  142TYR     CA 1750   4.092   0.283   3.195 -0.0179  0.0508  0.0111
  142TYR     HA 1751   4.145   0.362   3.144  1.0776 -2.6035 -3.3500
  142TYR     CB 1752   4.164   0.245   3.326  0.2869  0.3685 -0.0620
  142TYR    HB1 1753   4.102   0.167   3.376 -0.0983  0.4641 -0.3835
  142TYR    HB2 1754   4.169   0.336   3.390  0.6745 -0.5390  1.2344
  142TYR     CG 1755   4.304   0.195   3.320  0.1120 -0.1779  0.3007
  142TYR    CD1 1756   4.405   0.253   3.246  0.2474 -0.2907  0.3962
  142TYR    HD1 1757   4.385   0.336   3.180 -2.8868 -0.4090  1.0380
  142TYR    CE1 1758   4.534   0.216   3.272  0.4460  0.2206  0.1457
  142TYR    HE1 1759   4.618   0.267   3.228  1.3423  0.1977  1.7260
  142TYR     CZ 1760   4.563   0.105   3.348 -0.2280  0.0861  0.2069
  142TYR     OH 1761   4.690   0.045   3.355 -0.2787 -0.0201  0.2206
  142TYR     HH 1762   4.685  -0.028   3.418  0.0417 -0.4801 -0.2762
  142TYR    CD2 1763   4.331   0.089   3.402  0.2637 -0.2291  0.1850
  142TYR    HD2 1764   4.257   0.030   3.454  0.6495 -1.8726 -1.0333
  142TYR    CE2 1765   4.459   0.038   3.408  0.1023 -0.6658 -0.0423
  142TYR    HE2 1766   4.482  -0.057   3.455  0.8718  0.1736  1.3409
  142TYR      C 1767   4.099   0.183   3.085  0.2602  0.1186 -0.0335
  142TYR      O 1768   4.194   0.187   3.006  0.4166  0.2006  0.1580
  143PHE      N 1769   4.009   0.083   3.083 -0.0398  0.3760  0.4455
  143PHE     HN 1770   3.946   0.076   3.159  1.3659 -0.4393  1.5733
  143PHE     CA 1771   4.000  -0.016   2.980  0.4569  0.6250  0.1575
  143PHE     HA 1772   4.101  -0.054   2.970  1.0229  2.5741 -2.6557
  143PHE     CB 1773   3.900  -0.128   3.014  0.8686  0.3136  0.3508
  143PHE    HB1 1774   3.809  -0.073   3.046  0.3414 -0.3783  0.0604
  143PHE    HB2 1775   3.932  -0.187   3.103 -1.1940  0.2794  1.1327
  143PHE     CG 1776   3.854  -0.224   2.910 -0.0029  0.6777  0.3920
  143PHE    CD1 1777   3.725  -0.222   2.864  0.2031  0.3164 -0.2177
  143PHE    HD1 1778   3.667  -0.141   2.907 -1.0116 -1.6000  2.0222
  143PHE    CE1 1779   3.688  -0.305   2.761  0.6164  0.4187 -0.4479
  143PHE    HE1 1780   3.584  -0.313   2.734  1.1638  0.9206 -2.9528
  143PHE     CZ 1781   3.780  -0.391   2.706  0.5375 -0.1935  0.3676
  143PHE     HZ 1782   3.744  -0.447   2.622  0.6122  0.3695 -0.0427
  143PHE    CD2 1783   3.945  -0.306   2.849 -0.4493  0.0620  0.5513
  143PHE    HD2 1784   4.046  -0.300   2.889  0.9270  0.7367 -2.7034
  143PHE    CE2 1785   3.911  -0.394   2.749  0.6021  0.0471  0.1921
  143PHE    HE2 1786   3.979  -0.463   2.700  0.4083 -0.4097  0.5519
  143PHE      C 1787   3.976   0.040   2.844 -0.5855 -0.8314 -0.2840
  143PHE      O 1788   4.036  -0.003   2.746  0.2096 -0.1856 -0.0931
  144ALA      N 1789   3.883   0.138   2.833  0.0862 -0.1626 -0.0893
  144ALA     HN 1790   3.836   0.160   2.918  0.7043  0.4400  0.1111
  144ALA     CA 1791   3.859   0.212   2.714 -0.8374  0.1795  0.3058
  144ALA     HA 1792   3.829   0.141   2.638  0.9345 -0.1142 -0.1602
  144ALA     CB 1793   3.744   0.310   2.742 -1.2562 -0.5198  1.0793
  144ALA    HB1 1794   3.702   0.356   2.650  1.7778 -4.6168 -2.7676
  144ALA    HB2 1795   3.770   0.386   2.819 -0.8791 -1.1304  1.5583
  144ALA    HB3 1796   3.667   0.248   2.792 -1.9990  0.0963  0.7285
  144ALA      C 1797   3.968   0.298   2.659 -0.4150 -0.4537  0.1494
  144ALA      O 1798   3.996   0.303   2.539 -0.5194  0.3656  0.1585
  145ILE      N 1799   4.044   0.362   2.749 -0.1543  0.0087 -0.3955
  145ILE     HN 1800   4.017   0.354   2.845 -1.8010 -0.0552 -0.8376
  145ILE     CA 1801   4.165   0.432   2.721 -0.3853  0.2614 -0.7781
  145ILE     HA 1802   4.157   0.497   2.635 -0.7696 -0.6893 -1.4753
  145ILE     CB 1803   4.209   0.516   2.838 -0.1918 -0.2765 -0.4582
  145ILE     HB 1804   4.207   0.458   2.932 -0.0022  0.3528 -0.0611
  145ILE    CG2 1805   4.349   0.577   2.815 -0.0582 -0.1550  0.6499
  145ILE   HG21 1806   4.391   0.626   2.906  1.7206  0.7848 -0.6143
  145ILE   HG22 1807   4.340   0.656   2.737 -0.2116 -1.9571 -1.2415
  145ILE   HG23 1808   4.426   0.502   2.789 -0.6638 -1.7960  3.2537
  145ILE    CG1 1809   4.115   0.638   2.841  0.0666 -0.0933  0.4597
  145ILE   HG11 1810   4.007   0.614   2.827 -0.7137  1.0934  3.6774
  145ILE   HG12 1811   4.151   0.704   2.760  1.5679 -0.9721  0.3809
  145ILE     CD 1812   4.120   0.709   2.976  0.0387  0.0042  0.4095
  145ILE    HD1 1813   4.048   0.793   2.980 -0.4181 -0.4157  1.4982
  145ILE    HD2 1814   4.224   0.741   2.999 -0.6505  0.8880  2.5387
  145ILE    HD3 1815   4.094   0.637   3.057 -1.0584  1.4200  1.3622
  145ILE      C 1816   4.274   0.341   2.676 -0.6341 -0.4129 -0.0267
  145ILE      O 1817   4.347   0.380   2.585 -0.4931 -0.4099  0.0876
  146CYS      N 1818   4.307   0.226   2.739 -0.1279 -0.1165  0.2540
  146CYS     HN 1819   4.280   0.207   2.833  3.8072 -1.5645  1.2938
  146CYS     CA 1820   4.414   0.139   2.700 -0.0082  0.1849 -0.0990
  146CYS     HA 1821   4.496   0.206   2.682  0.5763 -1.1535 -3.1358
  146CYS     CB 1822   4.446   0.040   2.813 -0.3990 -0.4506 -0.5372
  146CYS    HB1 1823   4.350  -0.013   2.832 -0.8338  0.6574  0.5167
  146CYS    HB2 1824   4.460   0.102   2.903  1.0799 -1.2611 -0.1761
  146CYS     SG 1825   4.587  -0.073   2.790 -0.2707 -0.4350  0.1610
  146CYS    HG1 1826   4.512  -0.110   2.687  1.7582 -1.0363 -1.1493
  146CYS      C 1827   4.401   0.065   2.571 -0.3398  0.1331 -0.0379
  146CYS      O 1828   4.496   0.041   2.497 -0.3087  0.2755 -0.0442
  147PHE      N 1829   4.280   0.019   2.536 -0.2552  0.3678 -0.6439
  147PHE     HN 1830   4.201   0.036   2.594 -1.7690 -1.0397 -2.1613
  147PHE     CA 1831   4.253  -0.066   2.424  0.0015 -0.3380 -0.1789
  147PHE     HA 1832   4.343  -0.088   2.369 -0.2980  0.1416 -0.8853
  147PHE     CB 1833   4.190  -0.197   2.474 -0.2352 -0.1569 -0.0018
  147PHE    HB1 1834   4.146  -0.253   2.389  1.3565 -0.6194 -0.5466
  147PHE    HB2 1835   4.114  -0.168   2.550  2.4361 -0.3281  2.9254
  147PHE     CG 1836   4.294  -0.290   2.525 -0.2991 -0.3694 -0.2564
  147PHE    CD1 1837   4.381  -0.348   2.437  0.5081  0.6280 -0.1380
  147PHE    HD1 1838   4.375  -0.321   2.332  0.4951  3.9300  0.6102
  147PHE    CE1 1839   4.483  -0.431   2.478  0.3669  0.6359  0.2315
  147PHE    HE1 1840   4.559  -0.476   2.416 -0.3486 -1.1989  0.6147
  147PHE     CZ 1841   4.497  -0.469   2.609 -0.9428 -0.8892 -0.0329
  147PHE     HZ 1842   4.577  -0.528   2.651 -1.0748  0.7887  2.8824
  147PHE    CD2 1843   4.312  -0.320   2.658 -0.0570  0.4924 -0.0865
  147PHE    HD2 1844   4.249  -0.275   2.734  0.7279  1.6539 -0.1049
  147PHE    CE2 1845   4.409  -0.409   2.697 -0.6173 -0.1689 -0.1854
  147PHE    HE2 1846   4.431  -0.418   2.802 -2.1533 -1.2467  0.0812
  147PHE      C 1847   4.159   0.003   2.331 -0.2860 -0.7711 -0.2139
  147PHE      O 1848   4.048   0.022   2.381 -0.1397 -0.1611 -0.1066
  148PRO      N 1849   4.187   0.046   2.211  0.1783  0.4689  0.3225
  148PRO     CD 1850   4.321   0.046   2.156  0.0702  0.0940  0.0576
  148PRO    HD1 1851   4.342  -0.058   2.123 -0.4120  0.3919 -1.2405
  148PRO    HD2 1852   4.396   0.079   2.231 -0.0720 -0.0357  0.2578
  148PRO     CA 1853   4.087   0.088   2.117  0.2294 -0.3902 -0.1218
  148PRO     HA 1854   4.060   0.180   2.166  1.4712 -0.2770  0.3915
  148PRO     CB 1855   4.169   0.100   1.989  0.3062 -0.6130 -0.0937
  148PRO    HB1 1856   4.121   0.171   1.919  0.4093 -1.4074 -0.9782
  148PRO    HB2 1857   4.167   0.003   1.935 -1.2303  0.5003 -2.1851
  148PRO     CG 1858   4.307   0.145   2.039 -0.1916  0.4280  0.3700
  148PRO    HG1 1859   4.387   0.148   1.962  0.0622  0.5943  0.6366
  148PRO    HG2 1860   4.292   0.248   2.078 -0.8670 -0.2214  1.9031
  148PRO      C 1861   3.960   0.017   2.084  0.1710 -0.2292 -0.2452
  148PRO      O 1862   3.949  -0.104   2.108 -0.2280 -0.1843 -0.2074
  149LEU      N 1863   3.860   0.083   2.024 -0.2260 -0.2375  0.4043
  149LEU     HN 1864   3.875   0.177   1.994  0.5166 -0.9313 -1.5911
  149LEU     CA 1865   3.730   0.029   2.003 -0.4131  0.1615  0.5163
  149LEU     HA 1866   3.682   0.011   2.098 -1.8745  1.7776  0.1257
  149LEU     CB 1867   3.631   0.129   1.941  0.0787  0.0718 -0.4207
  149LEU    HB1 1868   3.530   0.084   1.930 -0.2617  1.1306 -1.9946
  149LEU    HB2 1869   3.665   0.147   1.836  0.6940 -1.1950 -0.4555
  149LEU     CG 1870   3.608   0.252   2.030  0.1146 -0.5098  0.4064
  149LEU     HG 1871   3.708   0.296   2.052  0.5885 -0.0730 -2.1891
  149LEU    CD1 1872   3.543   0.367   1.950  0.9551  0.0450  0.5049
  149LEU   HD11 1873   3.531   0.451   2.021 -0.8377 -1.0326  1.5404
  149LEU   HD12 1874   3.441   0.335   1.918  0.7869  1.7134 -0.7562
  149LEU   HD13 1875   3.598   0.392   1.856  0.3767  0.6730  0.3345
  149LEU    CD2 1876   3.526   0.222   2.156 -0.0554  0.3359  0.5045
  149LEU   HD21 1877   3.426   0.177   2.137  0.3652 -0.3959 -0.0182
  149LEU   HD22 1878   3.512   0.320   2.205  1.2413  1.9520 -2.1428
  149LEU   HD23 1879   3.580   0.150   2.222 -1.6109  1.0031  2.6165
  149LEU      C 1880   3.718  -0.096   1.922  0.3846  0.0142  0.6237
  149LEU      O 1881   3.782  -0.107   1.817 -0.0675  0.0758  0.3363
  150ARG      N 1882   3.635  -0.191   1.968 -0.2987  0.0546 -0.4793
  150ARG     HN 1883   3.590  -0.175   2.056  1.7737  0.4437  0.5834
  150ARG     CA 1884   3.592  -0.307   1.897  0.5636 -0.6392  0.1207
  150ARG     HA 1885   3.685  -0.343   1.854  1.7100  2.5105 -0.2883
  150ARG     CB 1886   3.510  -0.409   1.978 -0.1244 -0.0894  0.1226
  150ARG    HB1 1887   3.456  -0.482   1.914 -0.5655  1.8493 -1.8260
  150ARG    HB2 1888   3.435  -0.349   2.034  1.0825  0.8671  0.7726
  150ARG     CG 1889   3.584  -0.478   2.093 -0.3165 -0.5169 -0.0094
  150ARG    HG1 1890   3.513  -0.543   2.149 -3.5016  2.0116 -0.7891
  150ARG    HG2 1891   3.622  -0.398   2.160  1.1737 -0.5810 -0.7288
  150ARG     CD 1892   3.703  -0.566   2.054  0.0307 -0.0587  0.0066
  150ARG    HD1 1893   3.740  -0.627   2.140 -0.7469  0.0417  0.4213
  150ARG    HD2 1894   3.783  -0.497   2.020 -1.2619  1.5857  0.1668
  150ARG     NE 1895   3.660  -0.650   1.939 -0.3361  0.1090  0.0199
  150ARG     HE 1896   3.694  -0.629   1.847  0.3260 -0.4278  0.1344
  150ARG     CZ 1897   3.615  -0.779   1.947 -0.6505  0.2134 -0.0644
  150ARG    NH1 1898   3.572  -0.829   2.067  0.0374  0.0408  0.1126
  150ARG   HH11 1899   3.576  -0.781   2.154 -0.1286 -0.3344  0.3285
  150ARG   HH12 1900   3.529  -0.919   2.057 -0.2108 -0.0468  1.7286
  150ARG    NH2 1901   3.602  -0.847   1.829 -0.5273 -0.0930  0.0981
  150ARG   HH21 1902   3.660  -0.826   1.750 -0.4836  0.9694  0.3903
  150ARG   HH22 1903   3.582  -0.944   1.831  0.1748 -0.3202 -2.0194
  150ARG      C 1904   3.510  -0.272   1.778  0.3574 -0.0309  0.4393
  150ARG      O 1905   3.431  -0.178   1.788 -0.1265 -0.3289 -0.5246
  151ALA      N 1906   3.517  -0.345   1.665 -0.5431  0.3640  0.1213
  151ALA     HN 1907   3.554  -0.436   1.684 -2.9166 -0.4789  1.1286
  151ALA     CA 1908   3.451  -0.314   1.543  0.2417  0.1123 -0.3713
  151ALA     HA 1909   3.474  -0.211   1.520 -1.0970  0.2224 -1.3453
  151ALA     CB 1910   3.506  -0.401   1.429  0.0121  0.0337 -0.4250
  151ALA    HB1 1911   3.487  -0.347   1.334  1.5261 -0.7930 -1.2357
  151ALA    HB2 1912   3.472  -0.505   1.445  3.4978 -0.8416  3.0584
  151ALA    HB3 1913   3.617  -0.395   1.429  0.0001  0.2662 -0.5667
  151ALA      C 1914   3.302  -0.315   1.547  0.2613  0.2756  0.5036
  151ALA      O 1915   3.236  -0.222   1.501 -0.1103 -0.1357  0.1985
  152LYS      N 1916   3.241  -0.417   1.612 -0.3754  0.1978 -0.2011
  152LYS     HN 1917   3.295  -0.490   1.652  1.0505  1.4129  0.1824
  152LYS     CA 1918   3.102  -0.435   1.640 -0.3407  0.1851 -0.0374
  152LYS     HA 1919   3.048  -0.410   1.550  0.2066 -1.6457 -0.9224
  152LYS     CB 1920   3.066  -0.583   1.664  0.5211 -0.0366 -0.0617
  152LYS    HB1 1921   2.962  -0.588   1.704  0.1410  0.1468 -0.9907
  152LYS    HB2 1922   3.134  -0.619   1.744  0.2736 -0.3191  0.0234
  152LYS     CG 1923   3.079  -0.672   1.540  0.0383 -0.4312  0.1711
  152LYS    HG1 1924   3.063  -0.770   1.590 -3.3747  0.7084  1.6485
  152LYS    HG2 1925   3.173  -0.663   1.482 -0.8257 -0.3414 -1.2518
  152LYS     CD 1926   2.946  -0.664   1.465  0.3031  0.1159 -0.2402
  152LYS    HD1 1927   2.948  -0.590   1.382  1.1166 -0.0939 -0.4224
  152LYS    HD2 1928   2.857  -0.643   1.527  0.3423 -0.6158  0.0698
  152LYS     CE 1929   2.911  -0.801   1.406  0.0821  0.1399 -0.1625
  152LYS    HE1 1930   2.816  -0.786   1.351 -0.7462 -0.0614  1.1560
  152LYS    HE2 1931   2.898  -0.875   1.488  0.4271 -0.2256 -0.4376
  152LYS     NZ 1932   3.011  -0.854   1.311 -0.0597 -0.6650  0.1279
  152LYS    HZ1 1933   3.092  -0.789   1.304  0.2853 -1.0077  0.7943
  152LYS    HZ2 1934   2.964  -0.862   1.219 -0.6159 -2.6585  0.5382
  152LYS    HZ3 1935   3.035  -0.952   1.336 -0.0528 -0.8111 -0.4383
  152LYS      C 1936   3.045  -0.342   1.741 -0.6025 -0.1839  0.1562
  152LYS      O 1937   3.102  -0.304   1.843 -0.7457 -0.0753  0.1962
  153VAL      N 1938   2.922  -0.297   1.708 -0.5691  0.1604  0.5003
  153VAL     HN 1939   2.882  -0.327   1.623 -1.4611 -0.0328  0.9790
  153VAL     CA 1940   2.845  -0.207   1.788 -0.2167  0.9852 -0.0767
  153VAL     HA 1941   2.914  -0.127   1.811  1.5719 -1.0986  2.3341
  153VAL     CB 1942   2.722  -0.151   1.722 -0.2556  0.6846 -0.2607
  153VAL     HB 1943   2.650  -0.224   1.680 -1.2720  0.0234  2.4330
  153VAL    CG1 1944   2.651  -0.047   1.811 -0.1376  0.4650  0.0911
  153VAL   HG11 1945   2.593   0.022   1.746  0.1864  0.0388 -0.6735
  153VAL   HG12 1946   2.723   0.015   1.868  2.0680 -0.8464 -1.0999
  153VAL   HG13 1947   2.582  -0.089   1.887 -0.3153 -0.7587 -0.7030
  153VAL    CG2 1948   2.759  -0.073   1.594  0.0643  0.1911 -0.4724
  153VAL   HG21 1949   2.791  -0.149   1.519 -1.3827  0.7854 -1.7477
  153VAL   HG22 1950   2.839  -0.003   1.627  0.2824  0.8307 -2.2621
  153VAL   HG23 1951   2.672  -0.014   1.557 -0.1857  1.1874  1.5602
  153VAL      C 1952   2.809  -0.265   1.920 -0.6190  0.1112 -0.5648
  153VAL      O 1953   2.835  -0.205   2.024 -0.1679 -0.0207 -0.5959
  154VAL      N 1954   2.759  -0.390   1.920  0.8948 -0.5169 -0.6999
  154VAL     HN 1955   2.748  -0.438   1.833 -2.2312  0.9169 -1.2158
  154VAL     CA 1956   2.743  -0.463   2.042 -0.0398  0.1899 -0.3873
  154VAL     HA 1957   2.776  -0.413   2.132  1.2457 -1.6145  0.2166
  154VAL     CB 1958   2.598  -0.498   2.056 -0.0015  0.0403 -0.3574
  154VAL     HB 1959   2.565  -0.556   1.967 -0.4721 -0.1905 -0.0369
  154VAL    CG1 1960   2.568  -0.595   2.171 -0.6270  0.0034 -0.5466
  154VAL   HG11 1961   2.625  -0.572   2.264  0.9395 -0.4510 -1.3566
  154VAL   HG12 1962   2.608  -0.690   2.131  0.0544  0.4346 -0.9093
  154VAL   HG13 1963   2.460  -0.613   2.192 -0.5752  0.6346  0.3165
  154VAL    CG2 1964   2.512  -0.370   2.063 -0.4180 -0.2716  0.2893
  154VAL   HG21 1965   2.404  -0.398   2.063 -0.9638  1.6578 -0.9444
  154VAL   HG22 1966   2.529  -0.291   1.987  1.9568 -1.8620 -0.9784
  154VAL   HG23 1967   2.526  -0.317   2.159 -0.0663  1.1532 -0.5320
  154VAL      C 1968   2.826  -0.586   2.025 -0.2091  0.0107  0.0676
  154VAL      O 1969   2.817  -0.650   1.921  0.1436  0.2962 -0.1405
  155VAL      N 1970   2.918  -0.608   2.121  0.3065  0.5537 -0.2920
  155VAL     HN 1971   2.918  -0.552   2.203 -1.1717  1.0924 -0.6319
  155VAL     CA 1972   2.998  -0.726   2.108 -0.6601 -0.1103 -0.3492
  155VAL     HA 1973   2.961  -0.795   2.033  2.7178 -2.5502 -0.0056
  155VAL     CB 1974   3.138  -0.691   2.066 -0.6307  0.4279  0.1877
  155VAL     HB 1975   3.129  -0.605   1.996 -0.5580  0.1256 -0.1973
  155VAL    CG1 1976   3.233  -0.632   2.172 -0.6637  0.0601  0.4233
  155VAL   HG11 1977   3.191  -0.547   2.230  2.1413  1.9726 -0.1441
  155VAL   HG12 1978   3.322  -0.591   2.121 -1.9046  2.3363 -0.0427
  155VAL   HG13 1979   3.267  -0.719   2.232  0.6628 -1.2559 -2.0885
  155VAL    CG2 1980   3.191  -0.810   1.984  0.0713  0.3743  0.7138
  155VAL   HG21 1981   3.181  -0.899   2.049 -2.1550  2.3105  3.2951
  155VAL   HG22 1982   3.301  -0.806   1.968 -0.0827  2.2037 -0.2100
  155VAL   HG23 1983   3.124  -0.828   1.898 -1.1258 -4.3804  2.3121
  155VAL      C 1984   2.996  -0.800   2.238  0.6201 -0.0256 -0.2707
  155VAL      O 1985   3.028  -0.919   2.241  0.5576 -0.0279  0.4279
  156THR      N 1986   2.952  -0.735   2.347  0.4550 -0.2713 -0.1908
  156THR     HN 1987   2.933  -0.637   2.340 -1.4899 -0.7281 -2.4918
  156THR     CA 1988   2.946  -0.799   2.475 -0.2637  0.1085 -0.0290
  156THR     HA 1989   2.901  -0.897   2.464  2.3914 -1.1995 -0.0916
  156THR     CB 1990   3.081  -0.803   2.539 -0.2742  0.0032 -0.0128
  156THR     HB 1991   3.142  -0.878   2.485 -1.7696 -0.1266 -1.6117
  156THR    OG1 1992   3.077  -0.847   2.674 -0.1527 -0.1768 -0.0673
  156THR    HG1 1993   3.155  -0.903   2.680 -0.4165 -0.4044  3.8740
  156THR    CG2 1994   3.146  -0.664   2.545 -0.6432  0.1833 -0.2071
  156THR   HG21 1995   3.153  -0.618   2.444  1.2900 -0.8371 -0.5717
  156THR   HG22 1996   3.252  -0.677   2.576 -0.7607 -0.3309 -0.0168
  156THR   HG23 1997   3.108  -0.587   2.616 -1.8902  2.2157 -2.8810
  156THR      C 1998   2.846  -0.720   2.551 -0.1803  0.2512 -0.0670
  156THR      O 1999   2.821  -0.603   2.523 -0.3757  0.2714  0.1880
  157LYS      N 2000   2.805  -0.784   2.662  0.0853  0.2959  0.0582
  157LYS     HN 2001   2.849  -0.872   2.674 -1.3124 -0.6005 -1.1252
  157LYS     CA 2002   2.716  -0.736   2.764 -0.1769  0.0485 -0.0513
  157LYS     HA 2003   2.658  -0.651   2.732 -3.0427 -2.4158 -1.8789
  157LYS     CB 2004   2.597  -0.827   2.798 -0.0043 -0.4040 -0.6521
  157LYS    HB1 2005   2.532  -0.782   2.875 -0.7620 -0.7952 -1.0571
  157LYS    HB2 2006   2.631  -0.926   2.836 -1.2318  0.5308  3.3339
  157LYS     CG 2007   2.497  -0.832   2.682 -0.4166 -0.9158 -0.2780
  157LYS    HG1 2008   2.422  -0.908   2.714 -3.6427  0.8522 -2.9814
  157LYS    HG2 2009   2.549  -0.860   2.588 -0.9190 -0.1427 -0.7936
  157LYS     CD 2010   2.408  -0.711   2.651 -0.0627 -0.5891 -0.0302
  157LYS    HD1 2011   2.473  -0.636   2.601 -2.2426 -0.4749 -2.9173
  157LYS    HD2 2012   2.364  -0.675   2.747  2.0576 -1.6243  1.4201
  157LYS     CE 2013   2.299  -0.735   2.547  0.0635  0.5753 -0.4438
  157LYS    HE1 2014   2.231  -0.814   2.584  1.8459 -0.9394 -0.2133
  157LYS    HE2 2015   2.339  -0.779   2.452 -1.1498 -1.9048  0.1115
  157LYS     NZ 2016   2.219  -0.613   2.522 -0.6252  0.3799  0.7670
  157LYS    HZ1 2017   2.117  -0.632   2.533 -0.3583 -0.2297  2.6087
  157LYS    HZ2 2018   2.245  -0.583   2.426 -0.5148 -3.3023 -0.5010
  157LYS    HZ3 2019   2.248  -0.540   2.591 -1.1700 -0.3167  1.7679
  157LYS      C 2020   2.789  -0.707   2.891  0.1326 -0.2376 -0.1626
  157LYS      O 2021   2.740  -0.639   2.981 -0.2359 -0.0930 -0.4731
  158GLY      N 2022   2.917  -0.750   2.897  0.2737  0.2039  0.0877
  158GLY     HN 2023   2.964  -0.782   2.815  1.6352  0.8362  0.5885
  158GLY     CA 2024   3.017  -0.753   2.999 -0.2178  1.0162  0.6096
  158GLY    HA1 2025   3.055  -0.652   3.000  2.4190  0.1484 -0.9610
  158GLY    HA2 2026   3.096  -0.816   2.960 -0.6665  0.8218  0.0020
  158GLY      C 2027   2.983  -0.806   3.134  0.5674 -0.2728  0.3230
  158GLY      O 2028   2.884  -0.876   3.149 -0.1264  0.5628 -0.2532
  159ARG      N 2029   3.065  -0.776   3.237  0.3926  0.6202  0.2062
  159ARG     HN 2030   3.154  -0.733   3.226  0.7139 -0.3487 -1.2210
  159ARG     CA 2031   3.050  -0.831   3.368 -0.1617  0.0368 -0.0959
  159ARG     HA 2032   2.999  -0.926   3.374 -0.2323  0.0992  0.2811
  159ARG     CB 2033   3.193  -0.859   3.416 -0.0377 -0.2102 -0.5938
  159ARG    HB1 2034   3.186  -0.885   3.524 -0.9342  1.5049 -0.2021
  159ARG    HB2 2035   3.258  -0.769   3.411  0.0471  0.1936  3.7411
  159ARG     CG 2036   3.260  -0.976   3.344  0.5919 -0.1174 -0.1694
  159ARG    HG1 2037   3.354  -1.000   3.399  0.8296 -0.6239 -0.7809
  159ARG    HG2 2038   3.286  -0.952   3.239  1.6397 -1.9426 -0.3768
  159ARG     CD 2039   3.176  -1.104   3.350  0.3712  0.0092 -0.5833
  159ARG    HD1 2040   3.086  -1.086   3.286 -1.3861  0.1027  1.7837
  159ARG    HD2 2041   3.156  -1.127   3.456 -2.6002 -2.0275 -1.4635
  159ARG     NE 2042   3.258  -1.215   3.295  0.1356 -0.3218 -0.2665
  159ARG     HE 2043   3.355  -1.194   3.283  0.3830 -1.2473  0.0490
  159ARG     CZ 2044   3.206  -1.339   3.273  0.0611 -0.1689 -0.9590
  159ARG    NH1 2045   3.077  -1.366   3.308  0.2946  0.0328  0.0892
  159ARG   HH11 2046   3.012  -1.301   3.348 -5.5035 -2.9646 -3.1181
  159ARG   HH12 2047   3.037  -1.457   3.310  0.0472  0.1245 -0.4372
  159ARG    NH2 2048   3.277  -1.445   3.224 -0.0095 -0.8137  0.2940
  159ARG   HH21 2049   3.373  -1.429   3.197  0.2957 -1.4758  0.9638
  159ARG   HH22 2050   3.223  -1.522   3.190  0.5362 -0.8590 -0.4999
  159ARG      C 2051   2.976  -0.748   3.467 -0.0248  0.1132 -0.0567
  159ARG      O 2052   2.977  -0.785   3.584 -0.2083 -0.0343 -0.1008
  160VAL      N 2053   2.909  -0.638   3.428 -0.3378 -0.0801 -0.0633
  160VAL     HN 2054   2.914  -0.621   3.330  0.6889 -1.2813 -0.2561
  160VAL     CA 2055   2.841  -0.545   3.511  0.4873  0.2149  0.2874
  160VAL     HA 2056   2.919  -0.498   3.570  0.7531  0.2572 -0.0952
  160VAL     CB 2057   2.785  -0.429   3.434  0.0249 -0.2526 -0.0822
  160VAL     HB 2058   2.872  -0.388   3.377 -1.1243  2.8688  0.2594
  160VAL    CG1 2059   2.677  -0.466   3.331 -0.0954 -0.0539 -0.0281
  160VAL   HG11 2060   2.665  -0.380   3.262  0.0123 -0.3851 -0.4721
  160VAL   HG12 2061   2.587  -0.492   3.391  1.7604 -0.0958  2.9201
  160VAL   HG13 2062   2.709  -0.556   3.274 -1.0938 -1.0789  0.9792
  160VAL    CG2 2063   2.737  -0.316   3.526  0.3686 -0.7847  0.7588
  160VAL   HG21 2064   2.808  -0.307   3.611  0.5982  2.4431  0.3430
  160VAL   HG22 2065   2.639  -0.345   3.569 -0.5443  1.7714  0.5587
  160VAL   HG23 2066   2.733  -0.212   3.486  1.4979 -0.5835  1.1342
  160VAL      C 2067   2.746  -0.591   3.616 -0.2905  0.1151 -0.4562
  160VAL      O 2068   2.756  -0.551   3.732 -0.2485 -0.1812 -0.3558
  161LYS      N 2069   2.664  -0.693   3.584  0.0901 -0.4549  0.3503
  161LYS     HN 2070   2.684  -0.744   3.501 -0.4178 -0.8161  0.4455
  161LYS     CA 2071   2.576  -0.763   3.672 -0.6226  0.5073  0.4244
  161LYS     HA 2072   2.525  -0.696   3.739  0.6119  0.5032  1.3995
  161LYS     CB 2073   2.469  -0.844   3.597 -0.2749  0.3058  0.1382
  161LYS    HB1 2074   2.411  -0.913   3.663  0.1467 -1.0084 -0.8243
  161LYS    HB2 2075   2.502  -0.912   3.516 -4.2144 -0.4824 -1.0511
  161LYS     CG 2076   2.372  -0.757   3.517 -0.5615 -0.2983 -0.1826
  161LYS    HG1 2077   2.308  -0.827   3.460  0.5386 -0.7878 -0.8410
  161LYS    HG2 2078   2.429  -0.692   3.447 -1.5924  2.1597  1.0996
  161LYS     CD 2079   2.298  -0.665   3.614 -0.1330 -0.0822 -0.0598
  161LYS    HD1 2080   2.356  -0.588   3.671 -1.1070  0.9166 -0.3905
  161LYS    HD2 2081   2.250  -0.734   3.687 -2.5312 -0.8619 -2.2409
  161LYS     CE 2082   2.190  -0.588   3.539 -0.5468 -0.1878  0.4203
  161LYS    HE1 2083   2.225  -0.526   3.453 -1.5692  3.4181  2.3893
  161LYS    HE2 2084   2.149  -0.517   3.614  0.9224 -0.0005  1.0698
  161LYS     NZ 2085   2.082  -0.676   3.490  0.2059 -0.8522 -0.0644
  161LYS    HZ1 2086   2.000  -0.611   3.495  0.8880 -0.0760  2.2788
  161LYS    HZ2 2087   2.054  -0.758   3.547 -0.5350 -1.2388 -0.9431
  161LYS    HZ3 2088   2.109  -0.712   3.396 -1.5632 -0.4500 -0.7662
  161LYS      C 2089   2.642  -0.848   3.775  0.0704  0.5218  0.0002
  161LYS      O 2090   2.609  -0.845   3.894 -0.3283  0.2387 -0.1037
  162LEU      N 2091   2.752  -0.917   3.739  0.1435  0.2621  0.7076
  162LEU     HN 2092   2.776  -0.935   3.645 -0.2445  1.0683  0.4432
  162LEU     CA 2093   2.840  -0.968   3.840  0.0405 -0.4322  0.4494
  162LEU     HA 2094   2.785  -1.033   3.906 -0.9728  0.9583  1.0154
  162LEU     CB 2095   2.942  -1.054   3.764 -0.0845 -0.3525  0.1886
  162LEU    HB1 2096   2.989  -1.001   3.678  0.7529  2.1966  2.0964
  162LEU    HB2 2097   2.897  -1.147   3.724 -1.3245  0.8951 -1.4199
  162LEU     CG 2098   3.069  -1.084   3.846 -0.1047 -0.0234  0.3402
  162LEU     HG 2099   3.111  -0.995   3.897 -0.8822  0.2926  0.4503
  162LEU    CD1 2100   3.032  -1.182   3.959 -0.1831 -0.4284 -0.0366
  162LEU   HD11 2101   2.989  -1.278   3.923 -2.1484  0.7757 -1.0983
  162LEU   HD12 2102   2.949  -1.150   4.026  1.4858  0.7868  1.5388
  162LEU   HD13 2103   3.121  -1.207   4.021 -1.0670 -1.4850  0.8437
  162LEU    CD2 2104   3.173  -1.138   3.746 -0.6034  0.1795 -0.2933
  162LEU   HD21 2105   3.143  -1.224   3.682  0.9771 -0.0058 -0.8179
  162LEU   HD22 2106   3.263  -1.177   3.797 -1.6979 -1.6051  0.3754
  162LEU   HD23 2107   3.200  -1.059   3.673  0.3780 -3.2683 -4.0200
  162LEU      C 2108   2.910  -0.864   3.920  0.6024 -0.5913  0.1689
  162LEU      O 2109   2.916  -0.875   4.042 -0.0947  0.4692  0.3139
  163VAL      N 2110   2.954  -0.754   3.856  0.2333 -0.4539  0.1490
  163VAL     HN 2111   2.939  -0.746   3.758 -1.1993  1.2820  0.4375
  163VAL     CA 2112   3.016  -0.644   3.924  0.4079 -0.1558 -0.4850
  163VAL     HA 2113   3.097  -0.689   3.980  0.4815  0.0878 -0.3964
  163VAL     CB 2114   3.084  -0.549   3.830  0.5730  0.0590 -0.1512
  163VAL     HB 2115   3.010  -0.524   3.750 -1.0438  0.9072  1.5365
  163VAL    CG1 2116   3.125  -0.415   3.893  0.3069  0.0838 -0.0259
  163VAL   HG11 2117   3.031  -0.363   3.920 -0.5077 -0.9017 -0.8618
  163VAL   HG12 2118   3.183  -0.359   3.817  1.1025 -0.9817 -0.2330
  163VAL   HG13 2119   3.186  -0.429   3.985 -0.1138  0.2088  0.2753
  163VAL    CG2 2120   3.197  -0.632   3.768  0.6958 -0.0940  0.2771
  163VAL   HG21 2121   3.222  -0.592   3.667  1.0267  1.7083  1.0392
  163VAL   HG22 2122   3.176  -0.739   3.743  2.1799 -0.3193 -0.1133
  163VAL   HG23 2123   3.292  -0.624   3.825  1.4414  2.0384 -1.1551
  163VAL      C 2124   2.937  -0.575   4.029  0.4040 -0.8205 -0.0430
  163VAL      O 2125   2.988  -0.551   4.138  0.1618  0.3306 -0.1681
  164ILE      N 2126   2.810  -0.541   4.001  0.3291 -0.7559  0.3710
  164ILE     HN 2127   2.780  -0.542   3.906  2.7325 -0.0680 -0.4477
  164ILE     CA 2128   2.711  -0.482   4.086  0.2679  0.1467 -0.3153
  164ILE     HA 2129   2.746  -0.386   4.120 -2.1253  1.4334 -1.2655
  164ILE     CB 2130   2.590  -0.432   4.013 -0.1086  0.1256  0.2865
  164ILE     HB 2131   2.562  -0.519   3.950 -1.3895 -0.2921  1.3915
  164ILE    CG2 2132   2.475  -0.401   4.110 -0.6338 -0.3082 -0.1906
  164ILE   HG21 2133   2.512  -0.328   4.185  0.0526 -1.7394  0.9180
  164ILE   HG22 2134   2.443  -0.483   4.178  0.1590 -0.8835 -0.5065
  164ILE   HG23 2135   2.387  -0.357   4.058  0.5975  0.5777 -1.5758
  164ILE    CG1 2136   2.619  -0.315   3.917 -0.3793  0.1825  0.2734
  164ILE   HG11 2137   2.713  -0.331   3.861 -0.1563  0.8688  0.4432
  164ILE   HG12 2138   2.634  -0.216   3.964  1.8870 -0.3133  0.7199
  164ILE     CD 2139   2.508  -0.284   3.816 -0.4303 -0.5933  0.0835
  164ILE    HD1 2140   2.424  -0.237   3.871  1.0395  1.8147  0.4474
  164ILE    HD2 2141   2.489  -0.374   3.754  3.7779 -1.9677  0.4709
  164ILE    HD3 2142   2.537  -0.196   3.755 -1.7904  1.0050  1.6361
  164ILE      C 2143   2.690  -0.561   4.210  0.1016  0.1874 -0.3171
  164ILE      O 2144   2.673  -0.511   4.322  0.2406  0.2065 -0.3043
  165PHE      N 2145   2.683  -0.695   4.197 -0.6077  0.1956 -0.0645
  165PHE     HN 2146   2.674  -0.723   4.101  0.5961 -2.0801  0.4293
  165PHE     CA 2147   2.677  -0.784   4.308  0.0972  0.2565  0.0253
  165PHE     HA 2148   2.585  -0.766   4.362  0.6241  0.1228  1.0042
  165PHE     CB 2149   2.654  -0.925   4.252  0.0213  0.2562  0.0564
  165PHE    HB1 2150   2.738  -0.952   4.185  2.9579  1.9751  2.8047
  165PHE    HB2 2151   2.566  -0.921   4.183  0.9478 -1.8183 -1.3590
  165PHE     CG 2152   2.647  -1.032   4.355  0.0304 -0.0962 -0.3023
  165PHE    CD1 2153   2.542  -1.020   4.443 -0.1118 -0.5049 -0.4153
  165PHE    HD1 2154   2.483  -0.930   4.436  0.8640  0.2817  0.7894
  165PHE    CE1 2155   2.526  -1.105   4.550  0.5235 -0.1198 -0.0001
  165PHE    HE1 2156   2.439  -1.097   4.614  1.2096 -0.9398  1.0754
  165PHE     CZ 2157   2.623  -1.197   4.580  0.2270 -0.4830 -0.1428
  165PHE     HZ 2158   2.622  -1.263   4.665  0.0038 -1.4072 -0.8428
  165PHE    CD2 2159   2.746  -1.122   4.389  0.0411  0.0487  0.0602
  165PHE    HD2 2160   2.835  -1.129   4.328  0.2755  0.0025  0.4100
  165PHE    CE2 2161   2.735  -1.202   4.499 -0.0696 -0.7740 -0.5402
  165PHE    HE2 2162   2.817  -1.267   4.525 -0.0118 -0.8763 -0.9814
  165PHE      C 2163   2.798  -0.781   4.394 -0.0086  0.3197  0.1730
  165PHE      O 2164   2.783  -0.776   4.516  0.2354 -0.4426  0.2411
  166VAL      N 2165   2.915  -0.777   4.328 -0.2174 -0.2718 -0.2314
  166VAL     HN 2166   2.920  -0.784   4.228  0.0650 -2.9172 -0.1059
  166VAL     CA 2167   3.040  -0.767   4.397 -0.3153 -0.3246 -0.0464
  166VAL     HA 2168   3.030  -0.845   4.471  0.7948 -0.1467  0.2976
  166VAL     CB 2169   3.160  -0.797   4.311 -0.3774 -0.0271 -0.2390
  166VAL     HB 2170   3.146  -0.741   4.216 -0.5407  0.0079 -0.1954
  166VAL    CG1 2171   3.294  -0.757   4.375 -0.8040  0.3574  0.4415
  166VAL   HG11 2172   3.378  -0.771   4.303  1.0343 -0.6840  2.6613
  166VAL   HG12 2173   3.305  -0.824   4.463  0.6364 -0.2951 -0.1873
  166VAL   HG13 2174   3.303  -0.652   4.409  1.4908 -0.4763  2.6919
  166VAL    CG2 2175   3.162  -0.946   4.274  0.4925 -0.1311  0.1987
  166VAL   HG21 2176   3.071  -0.977   4.217 -0.5747 -0.3435  1.9598
  166VAL   HG22 2177   3.182  -1.002   4.367 -3.2421 -0.9720  0.6587
  166VAL   HG23 2178   3.244  -0.964   4.201 -2.2022 -3.0619 -2.4314
  166VAL      C 2179   3.057  -0.642   4.476  0.1828 -0.3987 -0.0314
  166VAL      O 2180   3.086  -0.653   4.595  0.2763  0.1180 -0.0069
  167ILE      N 2181   3.014  -0.527   4.421  0.4318 -0.2652  0.0553
  167ILE     HN 2182   2.978  -0.527   4.328  0.8075  1.5909 -0.1286
  167ILE     CA 2183   3.006  -0.400   4.486 -0.3652 -0.4019  0.2319
  167ILE     HA 2184   3.099  -0.368   4.531 -1.0091  4.7924 -1.4636
  167ILE     CB 2185   2.971  -0.295   4.385  0.0266 -0.1851  0.3189
  167ILE     HB 2186   2.892  -0.343   4.324  0.1737  1.2576 -1.0526
  167ILE    CG2 2187   2.937  -0.163   4.456 -0.1177  0.0292 -0.1443
  167ILE   HG21 2188   2.929  -0.079   4.384  1.0983  0.4044  0.1374
  167ILE   HG22 2189   3.010  -0.146   4.538 -1.7142 -2.2265  1.9011
  167ILE   HG23 2190   2.836  -0.166   4.502  0.8093 -1.7749  1.9739
  167ILE    CG1 2191   3.093  -0.280   4.293 -0.3183 -0.2046 -0.1450
  167ILE   HG11 2192   3.142  -0.376   4.264  0.3676 -0.0019  0.3114
  167ILE   HG12 2193   3.173  -0.217   4.337 -0.2558 -0.5700  0.2750
  167ILE     CD 2194   3.050  -0.210   4.164  0.3113 -0.1235 -0.3149
  167ILE    HD1 2195   3.141  -0.198   4.101  0.1618  1.7353 -0.2177
  167ILE    HD2 2196   3.004  -0.111   4.179  1.0432  0.5425 -2.1632
  167ILE    HD3 2197   2.978  -0.279   4.115 -1.7916  2.4678 -1.1251
  167ILE      C 2198   2.917  -0.402   4.605 -0.4120  0.2404  0.2083
  167ILE      O 2199   2.962  -0.377   4.717  0.6125  0.0774 -0.1595
  168TRP      N 2200   2.788  -0.439   4.603 -0.3144 -0.0807 -0.0383
  168TRP     HN 2201   2.746  -0.461   4.515  1.5052 -0.8684 -0.7676
  168TRP     CA 2202   2.716  -0.469   4.723  0.2968 -0.2479  0.2861
  168TRP     HA 2203   2.721  -0.380   4.785  0.2728  1.0885 -1.5431
  168TRP     CB 2204   2.568  -0.477   4.685  0.3433  0.1511  0.0104
  168TRP    HB1 2205   2.500  -0.516   4.764  0.5257  0.0740  0.1291
  168TRP    HB2 2206   2.552  -0.546   4.599  0.7179  0.3649 -0.2324
  168TRP     CG 2207   2.513  -0.344   4.646 -0.2040  0.0469  0.4085
  168TRP    CD1 2208   2.474  -0.294   4.525 -0.8857 -0.2316  0.5124
  168TRP    HD1 2209   2.492  -0.335   4.427 -2.5344  1.7251 -0.7006
  168TRP    NE1 2210   2.416  -0.171   4.548 -0.0007  0.3103 -0.1222
  168TRP    HE1 2211   2.391  -0.099   4.488  2.9286  3.9549  2.5760
  168TRP    CE2 2212   2.420  -0.144   4.682 -0.4646 -0.3638  0.0308
  168TRP    CD2 2213   2.481  -0.249   4.748  0.3988  0.3243  0.3459
  168TRP    CE3 2214   2.496  -0.240   4.883 -0.5876 -0.3454  0.5141
  168TRP    HE3 2215   2.531  -0.327   4.937 -2.2554 -1.2671  0.1594
  168TRP    CZ3 2216   2.457  -0.130   4.954  0.0421  0.0073  0.3231
  168TRP    HZ3 2217   2.461  -0.119   5.062  1.0529  0.4792  0.2515
  168TRP    CZ2 2218   2.388  -0.029   4.748 -0.0947 -0.1379 -0.1842
  168TRP    HZ2 2219   2.333   0.046   4.694 -0.4287 -0.6673 -0.5826
  168TRP    CH2 2220   2.399  -0.026   4.885 -0.1705 -0.4366 -0.1705
  168TRP    HH2 2221   2.359   0.061   4.935 -1.1821 -0.1605 -1.4244
  168TRP      C 2222   2.759  -0.573   4.821 -0.0385 -0.1488  0.5393
  168TRP      O 2223   2.748  -0.555   4.942 -0.3178 -0.2492  0.5301
  169ALA      N 2224   2.810  -0.690   4.778 -0.0917  0.0160  0.0194
  169ALA     HN 2225   2.810  -0.708   4.680 -1.1773  2.8421 -0.6038
  169ALA     CA 2226   2.856  -0.792   4.867 -0.4573 -0.4427 -0.3159
  169ALA     HA 2227   2.780  -0.817   4.939  1.6981 -1.3195  1.7906
  169ALA     CB 2228   2.898  -0.919   4.790  0.1476 -0.6990  0.4250
  169ALA    HB1 2229   2.909  -1.006   4.859  2.1013 -2.6193 -2.1070
  169ALA    HB2 2230   2.992  -0.913   4.731 -0.1600  0.0045 -0.0085
  169ALA    HB3 2231   2.811  -0.949   4.727 -0.4290  0.1206  0.8000
  169ALA      C 2232   2.977  -0.748   4.942 -0.2635  0.0499 -0.9129
  169ALA      O 2233   2.988  -0.771   5.062 -0.3768 -0.4071 -0.9901
  170VAL      N 2234   3.077  -0.684   4.879 -0.3279  0.7541 -0.3175
  170VAL     HN 2235   3.067  -0.664   4.782  0.6439 -1.0994 -0.8589
  170VAL     CA 2236   3.201  -0.641   4.936 -0.0158  0.2320 -0.5959
  170VAL     HA 2237   3.238  -0.719   5.001  1.9924 -0.3983 -2.3538
  170VAL     CB 2238   3.310  -0.624   4.835  0.6174 -0.2970 -0.0152
  170VAL     HB 2239   3.271  -0.577   4.742  2.2226 -2.2181 -1.7666
  170VAL    CG1 2240   3.428  -0.546   4.897 -0.0388  0.5385  0.1931
  170VAL   HG11 2241   3.466  -0.605   4.984 -0.5835  0.2866  0.2656
  170VAL   HG12 2242   3.389  -0.449   4.933 -4.1383 -1.4580  1.8638
  170VAL   HG13 2243   3.511  -0.526   4.827 -0.7387  0.3332 -0.7072
  170VAL    CG2 2244   3.345  -0.765   4.784 -0.1709 -0.3993 -0.2867
  170VAL   HG21 2245   3.430  -0.772   4.712  0.4895  1.5737  0.2143
  170VAL   HG22 2246   3.250  -0.805   4.743 -0.7280  1.6225 -1.0823
  170VAL   HG23 2247   3.370  -0.829   4.871 -2.0025 -3.5541 -1.8982
  170VAL      C 2248   3.172  -0.523   5.022 -0.2400 -0.0420 -0.2943
  170VAL      O 2249   3.214  -0.513   5.137  0.2642 -0.6861 -0.4149
  171ALA      N 2250   3.077  -0.435   4.986 -0.1750  0.1453 -0.0083
  171ALA     HN 2251   3.036  -0.439   4.896 -0.0546 -1.1854 -0.0246
  171ALA     CA 2252   3.023  -0.333   5.071  0.3791  0.2717  0.1983
  171ALA     HA 2253   3.104  -0.287   5.125 -1.1536 -0.4648  3.3782
  171ALA     CB 2254   2.944  -0.227   4.992 -0.0499 -0.6911 -0.6911
  171ALA    HB1 2255   2.852  -0.270   4.948 -0.4362  0.4912 -1.0740
  171ALA    HB2 2256   3.016  -0.190   4.916  0.1941 -0.3683 -0.3027
  171ALA    HB3 2257   2.914  -0.141   5.055  2.9979 -0.7009  1.0024
  171ALA      C 2258   2.943  -0.378   5.188  0.1917 -0.2381 -0.1200
  171ALA      O 2259   2.954  -0.322   5.298 -1.1737  0.1987 -0.1942
  172PHE      N 2260   2.862  -0.484   5.172  0.4199 -0.3946 -0.2424
  172PHE     HN 2261   2.827  -0.516   5.084  1.3038 -2.3281  0.0514
  172PHE     CA 2262   2.806  -0.549   5.287  0.2052  0.1492 -0.0364
  172PHE     HA 2263   2.749  -0.478   5.345 -3.2917 -4.0884  2.2798
  172PHE     CB 2264   2.710  -0.667   5.268  0.1201  0.0935  0.7092
  172PHE    HB1 2265   2.666  -0.722   5.353 -2.1373 -0.1736 -0.5434
  172PHE    HB2 2266   2.757  -0.735   5.193 -1.1734  1.6276 -1.6480
  172PHE     CG 2267   2.590  -0.621   5.191  0.0755 -0.5202  0.4026
  172PHE    CD1 2268   2.538  -0.708   5.098  0.3423  0.4179 -0.6565
  172PHE    HD1 2269   2.575  -0.809   5.083 -1.0694 -0.4095  1.0270
  172PHE    CE1 2270   2.421  -0.679   5.033  0.3236  0.2016 -0.7211
  172PHE    HE1 2271   2.386  -0.750   4.960  1.4662 -1.2599  0.1033
  172PHE     CZ 2272   2.365  -0.554   5.047 -0.3255 -0.2251  0.7110
  172PHE     HZ 2273   2.290  -0.516   4.979  0.8001  1.2898  0.2619
  172PHE    CD2 2274   2.526  -0.503   5.218 -0.3808 -0.7242  0.2149
  172PHE    HD2 2275   2.563  -0.434   5.293  2.2670  0.4036 -1.9827
  172PHE    CE2 2276   2.412  -0.473   5.147  0.1768  0.5554 -0.1537
  172PHE    HE2 2277   2.371  -0.374   5.160  0.5571  0.6207  0.6240
  172PHE      C 2278   2.902  -0.606   5.386 -0.1992 -0.4601  0.0088
  172PHE      O 2279   2.894  -0.575   5.504 -0.4190 -0.0800 -0.1030
  173CYS      N 2280   2.998  -0.689   5.341 -0.4869 -0.8870  0.1807
  173CYS     HN 2281   3.004  -0.713   5.245  0.3270 -0.6888  0.1744
  173CYS     CA 2282   3.091  -0.757   5.426 -0.1620 -0.0603  0.4944
  173CYS     HA 2283   3.036  -0.814   5.499 -0.5131  0.0920  0.3506
  173CYS     CB 2284   3.182  -0.854   5.349 -0.4007  0.1889 -0.1043
  173CYS    HB1 2285   3.264  -0.896   5.410 -0.4708  0.3712  0.1158
  173CYS    HB2 2286   3.231  -0.794   5.268  2.4145 -0.5117  0.9730
  173CYS     SG 2287   3.081  -0.985   5.273 -0.1779 -0.0565  0.0223
  173CYS    HG1 2288   3.042  -0.928   5.160  0.7915 -3.4227 -2.1320
  173CYS      C 2289   3.182  -0.667   5.502  0.0613 -0.0627  0.2306
  173CYS      O 2290   3.224  -0.693   5.615  0.7804  0.3855  0.0760
  174SER      N 2291   3.207  -0.550   5.442  0.0913 -0.3676 -0.3566
  174SER     HN 2292   3.174  -0.529   5.350 -0.0520 -0.7316 -0.3909
  174SER     CA 2293   3.287  -0.447   5.501 -0.8192 -0.0268  0.3106
  174SER     HA 2294   3.358  -0.495   5.566 -0.1384  0.6847  0.1085
  174SER     CB 2295   3.372  -0.364   5.403 -0.6075 -0.0351  0.4848
  174SER    HB1 2296   3.465  -0.412   5.367 -0.6018 -0.7726  1.4354
  174SER    HB2 2297   3.412  -0.282   5.465 -0.7217  0.3498  0.0507
  174SER     OG 2298   3.297  -0.308   5.297  0.2962 -0.0090 -0.1498
  174SER    HG1 2299   3.268  -0.380   5.241 -1.3738 -0.1580  0.8414
  174SER      C 2300   3.207  -0.364   5.596 -0.6380 -0.0625  0.4956
  174SER      O 2301   3.266  -0.303   5.685  0.0971 -0.4473  0.2824
  175ALA      N 2302   3.073  -0.363   5.583 -0.5485  0.3003 -0.5259
  175ALA     HN 2303   3.036  -0.399   5.498  0.1349 -1.8104  0.0081
  175ALA     CA 2304   2.985  -0.303   5.678 -0.2262  0.0957 -0.0914
  175ALA     HA 2305   3.026  -0.211   5.717 -0.1339 -0.1843  0.4887
  175ALA     CB 2306   2.860  -0.257   5.602 -0.0619  0.0794 -0.3724
  175ALA    HB1 2307   2.802  -0.335   5.548  0.9075  0.8043 -2.5682
  175ALA    HB2 2308   2.898  -0.194   5.518  0.6561  0.3720  0.1627
  175ALA    HB3 2309   2.781  -0.207   5.662  0.9776  0.2420  0.8861
  175ALA      C 2310   2.954  -0.391   5.794  0.0707  0.2973  0.1441
  175ALA      O 2311   2.893  -0.352   5.893  0.1127  0.5923  0.0546
  176GLY      N 2312   2.981  -0.522   5.775  0.4946  0.4145 -0.0531
  176GLY     HN 2313   3.027  -0.548   5.690 -1.0441  0.8213 -1.0508
  176GLY     CA 2314   2.956  -0.628   5.867  0.7427  0.3761 -0.0280
  176GLY    HA1 2315   2.994  -0.719   5.823 -2.6604 -0.2772 -2.0139
  176GLY    HA2 2316   2.848  -0.633   5.873  0.7436  1.4011  1.0169
  176GLY      C 2317   3.009  -0.609   6.005 -0.3720  0.5198  0.3878
  176GLY      O 2318   2.932  -0.647   6.094  0.4371  0.2712  0.9892
  177PRO      N 2319   3.124  -0.560   6.038 -0.2305  0.2586  0.2850
  177PRO     CD 2320   3.229  -0.530   5.941 -0.3594 -0.3109 -0.0331
  177PRO    HD1 2321   3.219  -0.424   5.910 -0.4494 -0.2567  0.1775
  177PRO    HD2 2322   3.228  -0.598   5.853  1.0892  0.7673 -0.9286
  177PRO     CA 2323   3.173  -0.553   6.173  0.3557 -0.1907  0.1024
  177PRO     HA 2324   3.160  -0.647   6.223  0.5268 -0.5407 -0.4995
  177PRO     CB 2325   3.321  -0.517   6.161  0.4581 -0.7402 -0.3172
  177PRO    HB1 2326   3.376  -0.570   6.242 -0.7933 -1.3021  0.2024
  177PRO    HB2 2327   3.339  -0.409   6.144 -1.4674 -0.6208 -2.0247
  177PRO     CG 2328   3.357  -0.565   6.019 -0.0336 -0.3531 -0.5765
  177PRO    HG1 2329   3.440  -0.514   5.968  0.6892  0.8115  1.6225
  177PRO    HG2 2330   3.367  -0.676   6.024  0.3052 -0.3262 -0.6689
  177PRO      C 2331   3.095  -0.458   6.257 -0.5932 -0.3057 -0.6186
  177PRO      O 2332   3.068  -0.490   6.373 -0.5640 -0.5792 -0.6861
  178ILE      N 2333   3.047  -0.347   6.198 -0.1123  0.1072 -0.2485
  178ILE     HN 2334   3.071  -0.315   6.107  1.0855  0.5190  0.1919
  178ILE     CA 2335   2.962  -0.251   6.262  0.1958  0.0430  0.2607
  178ILE     HA 2336   3.014  -0.211   6.348 -2.0797 -1.2514  2.3730
  178ILE     CB 2337   2.936  -0.139   6.167  0.6026  0.1031  0.2156
  178ILE     HB 2338   2.895  -0.176   6.070  1.7532 -0.8098  0.0498
  178ILE    CG2 2339   2.836  -0.038   6.226 -0.3626 -0.4277 -0.4735
  178ILE   HG21 2340   2.732  -0.074   6.241 -0.6869  0.9539  0.8862
  178ILE   HG22 2341   2.821   0.051   6.162 -1.8913  0.3674  0.9104
  178ILE   HG23 2342   2.869  -0.002   6.326 -1.0060 -0.3666 -0.2777
  178ILE    CG1 2343   3.066  -0.067   6.126  0.2818  0.4076 -0.2864
  178ILE   HG11 2344   3.038   0.020   6.063  1.2741 -0.2226 -1.6320
  178ILE   HG12 2345   3.118  -0.145   6.067 -1.8982 -3.2499  2.1716
  178ILE     CD 2346   3.164  -0.032   6.238  0.5736  0.2334 -0.4875
  178ILE    HD1 2347   3.252   0.019   6.193 -0.0418  2.6335  0.8562
  178ILE    HD2 2348   3.185  -0.127   6.290  1.8269  0.0987 -1.1986
  178ILE    HD3 2349   3.114   0.047   6.298  1.8621  0.8904 -0.2402
  178ILE      C 2350   2.838  -0.313   6.316  0.3518 -0.4709  0.0387
  178ILE      O 2351   2.776  -0.282   6.418  0.0208  0.2547 -0.3782
  179PHE      N 2352   2.781  -0.404   6.235 -0.0291 -0.2290  0.0327
  179PHE     HN 2353   2.805  -0.439   6.145 -3.5749 -2.8222 -0.1047
  179PHE     CA 2354   2.665  -0.478   6.273 -0.5738  0.7159  0.2418
  179PHE     HA 2355   2.578  -0.415   6.285 -1.3700  0.0626 -1.7507
  179PHE     CB 2356   2.624  -0.565   6.153 -0.0137  0.3808  0.2907
  179PHE    HB1 2357   2.701  -0.643   6.133 -0.6158 -0.3181  0.6717
  179PHE    HB2 2358   2.615  -0.497   6.065  0.9105  1.8973  1.3095
  179PHE     CG 2359   2.492  -0.631   6.170  0.0973  0.1055  0.0855
  179PHE    CD1 2360   2.378  -0.580   6.113  0.1771  0.1473 -0.0369
  179PHE    HD1 2361   2.397  -0.487   6.062  2.4603 -0.2520 -0.0205
  179PHE    CE1 2362   2.255  -0.633   6.141  0.3137 -0.0139  0.2697
  179PHE    HE1 2363   2.165  -0.586   6.103  0.6541 -0.0788 -0.6464
  179PHE     CZ 2364   2.246  -0.747   6.217  0.1207 -0.1048  0.1138
  179PHE     HZ 2365   2.147  -0.782   6.240 -0.5115  1.6016  0.1169
  179PHE    CD2 2366   2.483  -0.745   6.248  0.0384  0.1220  0.1012
  179PHE    HD2 2367   2.570  -0.779   6.301  0.5734  1.0984 -0.1246
  179PHE    CE2 2368   2.360  -0.799   6.275  0.0053  0.6262  1.0270
  179PHE    HE2 2369   2.361  -0.888   6.337 -1.9412 -1.1328 -1.2358
  179PHE      C 2370   2.683  -0.548   6.404  0.0601  0.1980 -0.1177
  179PHE      O 2371   2.600  -0.546   6.494 -0.1588 -0.3651 -0.3022
  180VAL      N 2372   2.798  -0.616   6.420  0.0565  0.2682  0.2025
  180VAL     HN 2373   2.865  -0.613   6.347  0.5963 -0.5621  0.6455
  180VAL     CA 2374   2.836  -0.690   6.536 -0.5512 -0.1105  0.1675
  180VAL     HA 2375   2.762  -0.765   6.555 -1.0573  0.1794 -0.6253
  180VAL     CB 2376   2.957  -0.771   6.498 -0.3780  0.0962  0.2748
  180VAL     HB 2377   3.046  -0.710   6.472  1.1848 -1.8799  0.7456
  180VAL    CG1 2378   2.997  -0.860   6.617  0.1666  0.0909  0.0898
  180VAL   HG11 2379   3.057  -0.803   6.691 -1.8901  0.6490  1.4259
  180VAL   HG12 2380   3.058  -0.945   6.580  0.7286 -0.3279  1.8996
  180VAL   HG13 2381   2.914  -0.915   6.666 -0.6351  0.5619 -0.7145
  180VAL    CG2 2382   2.921  -0.868   6.385  0.5139 -0.1025  0.1590
  180VAL   HG21 2383   2.880  -0.811   6.299 -1.2054 -1.0772  0.2982
  180VAL   HG22 2384   2.843  -0.937   6.424  1.5461 -1.3045  0.1892
  180VAL   HG23 2385   3.006  -0.931   6.352  0.0529 -0.8328  0.3425
  180VAL      C 2386   2.861  -0.613   6.662  0.3291 -0.2663  0.0971
  180VAL      O 2387   2.831  -0.655   6.773 -0.2286  0.2023  0.1305
  181LEU      N 2388   2.910  -0.489   6.645 -0.1968 -0.0808 -0.1094
  181LEU     HN 2389   2.939  -0.471   6.552  0.2300  0.8223  0.1841
  181LEU     CA 2390   2.957  -0.404   6.750  0.3933  0.0363 -0.4655
  181LEU     HA 2391   2.972  -0.466   6.837 -0.4910  2.1478  1.3056
  181LEU     CB 2392   3.094  -0.346   6.709  0.4457  0.3996  0.2086
  181LEU    HB1 2393   3.127  -0.272   6.786 -2.0220 -0.6516  2.4513
  181LEU    HB2 2394   3.058  -0.285   6.623 -2.2837 -1.3980 -0.0508
  181LEU     CG 2395   3.208  -0.446   6.685  0.0070 -0.0607  0.0468
  181LEU     HG 2396   3.179  -0.511   6.599 -0.5775  1.8277 -1.2379
  181LEU    CD1 2397   3.339  -0.371   6.654 -0.0751 -0.0323 -0.2451
  181LEU   HD11 2398   3.360  -0.302   6.738  0.2688 -0.2757 -0.1294
  181LEU   HD12 2399   3.333  -0.313   6.560 -0.2215 -1.8929 -1.4450
  181LEU   HD13 2400   3.424  -0.442   6.662  0.0978  0.1764 -0.2566
  181LEU    CD2 2401   3.243  -0.541   6.800 -0.1847  0.0888  0.2296
  181LEU   HD21 2402   3.181  -0.633   6.795  0.1715 -0.0831 -2.7795
  181LEU   HD22 2403   3.232  -0.485   6.895 -1.6715 -0.6665  0.5331
  181LEU   HD23 2404   3.341  -0.593   6.791  1.1369  2.5325 -0.2990
  181LEU      C 2405   2.865  -0.292   6.783  0.2700 -0.2850  0.3194
  181LEU      O 2406   2.895  -0.203   6.862  0.5617  0.1523 -0.2713
  182VAL      N 2407   2.746  -0.295   6.720  0.0137 -0.2596  0.8015
  182VAL     HN 2408   2.726  -0.367   6.653  1.4611  0.1228 -0.0702
  182VAL     CA 2409   2.636  -0.207   6.745  0.2618  0.1659  0.3931
  182VAL     HA 2410   2.666  -0.118   6.799  0.4063  1.2313 -1.3791
  182VAL     CB 2411   2.575  -0.144   6.624 -0.1206 -0.1111  0.4414
  182VAL     HB 2412   2.575  -0.215   6.538  0.2962  0.1492  0.2212
  182VAL    CG1 2413   2.434  -0.083   6.636  0.0231  0.3167  0.0178
  182VAL   HG11 2414   2.359  -0.159   6.669  0.0022  0.5452  0.5058
  182VAL   HG12 2415   2.419  -0.043   6.533  2.8702 -1.6870 -1.3186
  182VAL   HG13 2416   2.429   0.000   6.709 -0.3999  0.2739  0.0438
  182VAL    CG2 2417   2.673  -0.037   6.572 -0.4780  0.3850  0.7859
  182VAL   HG21 2418   2.680   0.036   6.656 -1.2705 -1.7724  2.8266
  182VAL   HG22 2419   2.650   0.011   6.474  4.0299 -2.4259 -1.9851
  182VAL   HG23 2420   2.775  -0.074   6.553 -1.0697 -0.4953 -0.8281
  182VAL      C 2421   2.537  -0.287   6.821  0.0522  0.2597  0.2188
  182VAL      O 2422   2.518  -0.406   6.796 -0.4320  0.2740  0.4953
  183GLY      N 2423   2.487  -0.225   6.930 -0.4321 -0.4334  0.3998
  183GLY     HN 2424   2.497  -0.126   6.936 -1.6023 -0.2141 -0.8087
  183GLY     CA 2425   2.395  -0.289   7.019 -0.2780 -0.7581  0.3269
  183GLY    HA1 2426   2.441  -0.298   7.116 -1.5784  1.0579  1.1479
  183GLY    HA2 2427   2.345  -0.377   6.981  1.4718 -0.2894 -3.5880
  183GLY      C 2428   2.288  -0.191   7.052 -0.0719 -0.2884 -0.3664
  183GLY      O 2429   2.296  -0.075   7.013 -0.3521 -0.4176 -0.8199
  184VAL      N 2430   2.184  -0.237   7.125 -0.0638 -0.1042 -0.2384
  184VAL     HN 2431   2.182  -0.334   7.149 -3.2658 -0.2762 -0.8385
  184VAL     CA 2432   2.100  -0.144   7.193  0.2977  0.5947 -0.7322
  184VAL     HA 2433   2.125  -0.042   7.168  0.6205  0.7061 -0.0039
  184VAL     CB 2434   1.956  -0.151   7.153  0.2862  0.2257 -0.6236
  184VAL     HB 2435   1.935  -0.260   7.161 -1.8778  0.6939  1.1330
  184VAL    CG1 2436   1.852  -0.094   7.251 -0.0303 -0.3275 -0.6291
  184VAL   HG11 2437   1.865   0.017   7.255  0.9562 -0.3576 -2.0523
  184VAL   HG12 2438   1.867  -0.134   7.353  0.3348  0.6632 -0.2788
  184VAL   HG13 2439   1.749  -0.118   7.217  0.2132  0.7644 -2.2531
  184VAL    CG2 2440   1.930  -0.102   7.010 -0.6597  0.1228 -0.4943
  184VAL   HG21 2441   1.824  -0.090   6.979 -0.9447 -0.1372  0.3416
  184VAL   HG22 2442   1.974  -0.182   6.948 -0.4877 -0.8548  0.8446
  184VAL   HG23 2443   1.993  -0.013   6.989  0.4179 -0.6220 -0.5082
  184VAL      C 2444   2.127  -0.156   7.339  0.2513  0.2145 -0.7546
  184VAL      O 2445   2.138  -0.266   7.393 -0.0938  0.4902 -0.1186
  185GLU      N 2446   2.167  -0.045   7.404 -0.3819  0.0188 -0.0296
  185GLU     HN 2447   2.157   0.045   7.364 -2.4116 -1.3579 -3.0585
  185GLU     CA 2448   2.240  -0.041   7.527 -0.1987 -0.1046 -0.1339
  185GLU     HA 2449   2.241  -0.136   7.577  2.0846 -0.4336 -0.6903
  185GLU     CB 2450   2.386  -0.000   7.500 -0.3663  0.6298  0.0405
  185GLU    HB1 2451   2.445   0.019   7.592 -0.6766  0.0946  0.3530
  185GLU    HB2 2452   2.399   0.097   7.447 -0.5002  0.2186 -0.7623
  185GLU     CG 2453   2.457  -0.106   7.415 -0.4976  0.0757  0.6108
  185GLU    HG1 2454   2.539  -0.043   7.374 -2.1128  1.3239 -0.9022
  185GLU    HG2 2455   2.402  -0.148   7.327  1.4067 -2.1426  0.3993
  185GLU     CD 2456   2.521  -0.215   7.499  0.5223  0.2407  0.0670
  185GLU    OE1 2457   2.488  -0.334   7.474  0.4712  0.2719 -0.0170
  185GLU    OE2 2458   2.613  -0.182   7.578  0.1639  0.7442  0.2804
  185GLU      C 2459   2.173   0.054   7.621 -0.2135  0.0026 -0.2518
  185GLU      O 2460   2.131   0.163   7.583 -0.2619  0.1709  0.2786
  186HSD      N 2461   2.159   0.016   7.749  0.2968 -0.2873 -0.2791
  186HSD     HN 2462   2.198  -0.071   7.779 -1.8561 -1.6392 -1.1596
  186HSD     CA 2463   2.092   0.093   7.849  0.1876 -0.2609 -0.3723
  186HSD     HA 2464   2.072   0.192   7.812 -1.0498  0.0803  1.0709
  186HSD     CB 2465   1.957   0.032   7.891 -0.0040 -0.0166 -0.6330
  186HSD    HB1 2466   1.894   0.015   7.801 -0.1836  2.2262 -0.9906
  186HSD    HB2 2467   1.901   0.095   7.963  0.2172 -1.8390  1.2335
  186HSD    ND1 2468   1.992  -0.220   7.884  0.0295  0.6935 -0.0252
  186HSD    HD1 2469   1.993  -0.230   7.784 -2.1091  0.0127 -0.0387
  186HSD     CG 2470   1.953  -0.106   7.950 -0.7480  0.3357  0.1444
  186HSD    CE1 2471   1.973  -0.321   7.973  0.7079  0.2429 -0.3877
  186HSD    HE1 2472   1.986  -0.427   7.947 -2.7536 -1.2530  3.0486
  186HSD    NE2 2473   1.932  -0.285   8.092  0.1206 -0.2090 -0.4503
  186HSD    CD2 2474   1.918  -0.149   8.075 -0.3433 -0.1807  0.0805
  186HSD    HD2 2475   1.884  -0.099   8.164 -1.0303 -0.3532 -0.0808
  186HSD      C 2476   2.178   0.109   7.970  0.2019 -0.1810 -0.3932
  186HSD      O 2477   2.284   0.048   7.979  0.5112  0.3514 -0.3696
  187GLU      N 2478   2.140   0.200   8.062  0.3506 -0.0529 -0.4568
  187GLU     HN 2479   2.057   0.254   8.053 -0.3210 -0.4055  2.6033
  187GLU     CA 2480   2.218   0.224   8.179 -1.2011 -0.1728  0.6282
  187GLU     HA 2481   2.323   0.220   8.155 -1.5694  0.0451 -1.1581
  187GLU     CB 2482   2.201   0.366   8.235 -0.2421  0.2943 -0.2385
  187GLU    HB1 2483   2.232   0.392   8.338 -1.1574  0.0855  0.1002
  187GLU    HB2 2484   2.093   0.385   8.252 -0.2902  1.0982 -1.2994
  187GLU     CG 2485   2.268   0.472   8.147  0.9131  0.2619  0.5820
  187GLU    HG1 2486   2.218   0.478   8.048  2.9960 -0.6969 -0.5911
  187GLU    HG2 2487   2.372   0.434   8.136  0.9844  0.3231  1.0448
  187GLU     CD 2488   2.280   0.610   8.210  0.1819  0.6177 -0.0299
  187GLU    OE1 2489   2.344   0.636   8.316  0.1611 -0.5416  0.2716
  187GLU    OE2 2490   2.236   0.703   8.137 -0.4786  0.2650 -0.0893
  187GLU      C 2491   2.204   0.120   8.285  0.2703 -0.5988  0.4306
  187GLU      O 2492   2.103   0.051   8.292 -0.3434  0.2798  0.4278
  188ASN      N 2493   2.304   0.109   8.374  0.4361  0.4299  0.3916
  188ASN     HN 2494   2.385   0.166   8.361  0.6708 -0.2688 -1.5684
  188ASN     CA 2495   2.294   0.019   8.485 -0.2158  0.2604  0.1966
  188ASN     HA 2496   2.216  -0.056   8.482  1.2086 -1.4149  2.1442
  188ASN     CB 2497   2.432  -0.049   8.483 -0.1535  0.3892  0.0693
  188ASN    HB1 2498   2.517   0.018   8.509  0.6235 -0.6052  0.1606
  188ASN    HB2 2499   2.444  -0.087   8.380 -1.4490  1.2289 -0.4167
  188ASN     CG 2500   2.445  -0.168   8.577 -0.1006  0.1939 -0.1852
  188ASN    OD1 2501   2.368  -0.186   8.672  0.1451 -0.2720 -0.0718
  188ASN    ND2 2502   2.553  -0.247   8.556  0.0497  0.3231  0.0878
  188ASN   HD21 2503   2.562  -0.323   8.620 -1.9277  0.0649  0.1342
  188ASN   HD22 2504   2.626  -0.212   8.497 -0.8714  2.4420  0.1155
  188ASN      C 2505   2.279   0.104   8.606  0.2909 -0.2676  0.6326
  188ASN      O 2506   2.364   0.172   8.664  0.0575  0.1941  0.4375
  189GLY      N 2507   2.154   0.113   8.655  0.0573  0.0298 -0.0050
  189GLY     HN 2508   2.089   0.051   8.613 -2.0825  1.0644  1.6194
  189GLY     CA 2509   2.129   0.170   8.784 -0.1086 -0.0115 -0.0198
  189GLY    HA1 2510   2.208   0.219   8.839 -0.0993 -0.3434  0.2624
  189GLY    HA2 2511   2.091   0.089   8.844 -0.6036  0.0810 -0.2053
  189GLY      C 2512   2.021   0.272   8.789  0.2686  0.3938 -0.0057
  189GLY      O 2513   1.981   0.323   8.894  0.5773 -0.1738  0.3923
  190THR      N 2514   1.944   0.296   8.681 -0.0430 -0.0463  0.1153
  190THR     HN 2515   1.962   0.251   8.594 -1.3289  1.0005 -0.7240
  190THR     CA 2516   1.839   0.393   8.679  0.0221  0.0247  0.1346
  190THR     HA 2517   1.772   0.387   8.764  0.3019  0.6717  0.4070
  190THR     CB 2518   1.890   0.533   8.668  0.4498 -0.1133  0.3234
  190THR     HB 2519   1.952   0.560   8.756  1.0528  1.0904 -0.4361
  190THR    OG1 2520   1.785   0.629   8.667 -0.2266 -0.8510 -0.1917
  190THR    HG1 2521   1.766   0.636   8.761  0.9169  3.8594 -0.0544
  190THR    CG2 2522   1.963   0.546   8.533  0.1853  0.1179  0.2007
  190THR   HG21 2523   2.053   0.483   8.517 -1.2294 -1.8372 -0.4842
  190THR   HG22 2524   1.998   0.651   8.523  2.2551 -0.3661  1.7256
  190THR   HG23 2525   1.887   0.522   8.457 -1.2314  1.2691  1.1924
  190THR      C 2526   1.757   0.351   8.563 -0.0295  0.5288 -0.0122
  190THR      O 2527   1.806   0.278   8.476  0.8224  0.1031  0.8085
  191ASP      N 2528   1.628   0.386   8.549 -0.2430 -0.3404 -0.3282
  191ASP     HN 2529   1.588   0.449   8.616  2.3705  0.5859  0.4581
  191ASP     CA 2530   1.534   0.355   8.446 -0.6454 -0.3080  0.0220
  191ASP     HA 2531   1.449   0.305   8.489 -0.5756  0.0819  0.6307
  191ASP     CB 2532   1.476   0.489   8.397 -0.5799 -0.4276 -0.3926
  191ASP    HB1 2533   1.405   0.475   8.313  0.9366  3.0939 -2.4648
  191ASP    HB2 2534   1.560   0.550   8.357 -1.0728 -1.4382 -3.1241
  191ASP     CG 2535   1.386   0.563   8.495  0.7442 -0.0568  0.5735
  191ASP    OD1 2536   1.366   0.687   8.489  0.4446 -0.1495 -0.5039
  191ASP    OD2 2537   1.326   0.493   8.581 -0.1239 -0.2099 -0.1407
  191ASP      C 2538   1.585   0.278   8.329 -0.0264  0.1661 -0.0298
  191ASP      O 2539   1.638   0.337   8.236  0.5947 -0.0191  0.1991
  192PRO      N 2540   1.568   0.149   8.324  0.4363  0.0996  0.0093
  192PRO     CD 2541   1.487   0.073   8.418  0.3928  0.1386  0.0040
  192PRO    HD1 2542   1.383   0.112   8.429 -0.1864 -0.9670 -1.3213
  192PRO    HD2 2543   1.549   0.066   8.510  1.1003  0.2089 -0.4606
  192PRO     CA 2544   1.632   0.073   8.220  0.4040 -0.2337  0.2309
  192PRO     HA 2545   1.737   0.100   8.217  0.2454  0.4839  0.6799
  192PRO     CB 2546   1.608  -0.069   8.271 -0.0378 -0.1413  0.2826
  192PRO    HB1 2547   1.696  -0.087   8.335 -0.8908  1.3079  1.9429
  192PRO    HB2 2548   1.602  -0.144   8.189 -1.5707  0.9857 -0.7060
  192PRO     CG 2549   1.481  -0.068   8.358 -0.3529  0.2400 -0.1716
  192PRO    HG1 2550   1.392  -0.076   8.293  0.8765  0.3266 -1.9324
  192PRO    HG2 2551   1.480  -0.141   8.442 -0.5792  0.5392  0.0853
  192PRO      C 2552   1.579   0.093   8.082  0.1376 -0.1243  0.3473
  192PRO      O 2553   1.656   0.091   7.986  0.1132 -0.0565  0.3266
  193TRP      N 2554   1.447   0.107   8.060  0.2391 -0.1485 -0.2780
  193TRP     HN 2555   1.385   0.109   8.137  0.0098  1.0531 -0.4724
  193TRP     CA 2556   1.394   0.117   7.928 -0.0296  0.3659 -0.1333
  193TRP     HA 2557   1.446   0.050   7.861  0.2832  0.7404 -0.2721
  193TRP     CB 2558   1.246   0.078   7.917  0.1778 -0.2982 -0.6360
  193TRP    HB1 2559   1.206   0.051   7.817 -1.9346 -1.1540  0.3640
  193TRP    HB2 2560   1.184   0.165   7.947 -0.1486 -0.3338 -1.2017
  193TRP     CG 2561   1.208  -0.040   8.001  0.3128  0.0580 -0.0714
  193TRP    CD1 2562   1.142  -0.022   8.119 -0.2981  0.0568 -0.4068
  193TRP    HD1 2563   1.118   0.074   8.162  0.3917  0.8553 -1.7332
  193TRP    NE1 2564   1.122  -0.144   8.180  0.3404  0.1920  0.0832
  193TRP    HE1 2565   1.073  -0.168   8.260 -1.8687 -0.3492 -1.3229
  193TRP    CE2 2566   1.186  -0.240   8.106  0.3234  0.1351  0.1431
  193TRP    CD2 2567   1.231  -0.180   7.989 -0.5421 -0.0696 -0.3034
  193TRP    CE3 2568   1.283  -0.258   7.891 -0.0158 -0.1556  0.0375
  193TRP    HE3 2569   1.326  -0.210   7.805  0.0116 -1.8902 -0.9712
  193TRP    CZ3 2570   1.290  -0.394   7.908  0.3169 -0.1164  0.2172
  193TRP    HZ3 2571   1.326  -0.472   7.842 -1.2175 -1.3118  0.7408
  193TRP    CZ2 2572   1.186  -0.375   8.125 -0.1657  0.0976 -0.1070
  193TRP    HZ2 2573   1.145  -0.427   8.210 -2.5615  2.3874  0.2892
  193TRP    CH2 2574   1.238  -0.450   8.022 -0.0719 -0.0697  0.0627
  193TRP    HH2 2575   1.235  -0.558   8.027 -0.2084 -0.0915 -0.4387
  193TRP      C 2576   1.403   0.256   7.873 -0.1038  0.3945 -0.0720
  193TRP      O 2577   1.399   0.284   7.754 -0.6548 -0.2274 -0.2084
  194ASP      N 2578   1.416   0.356   7.962 -0.2486  0.1460  0.2350
  194ASP     HN 2579   1.424   0.331   8.058  2.8841 -3.2096 -0.6670
  194ASP     CA 2580   1.422   0.497   7.939  0.0632  0.1829  0.5314
  194ASP     HA 2581   1.365   0.512   7.848 -1.7996  1.2745  1.7892
  194ASP     CB 2582   1.348   0.576   8.049  0.1639  0.5981  0.3056
  194ASP    HB1 2583   1.331   0.678   8.008 -1.1807 -0.5627 -2.2579
  194ASP    HB2 2584   1.405   0.587   8.144  2.7616  0.8531 -1.1946
  194ASP     CG 2585   1.210   0.515   8.071  0.3788 -0.1221 -0.2922
  194ASP    OD1 2586   1.126   0.502   7.978  0.1681 -0.5222 -0.0485
  194ASP    OD2 2587   1.171   0.512   8.191  0.0751 -0.1229 -0.3905
  194ASP      C 2588   1.561   0.544   7.912 -0.0644  0.4783  0.3774
  194ASP      O 2589   1.591   0.652   7.862  0.0516  0.0960 -0.4008
  195THR      N 2590   1.656   0.452   7.936 -0.6137 -0.0857  0.4261
  195THR     HN 2591   1.644   0.370   7.992  1.0445 -1.8532 -1.6527
  195THR     CA 2592   1.794   0.470   7.902 -0.5979 -0.2597  0.3981
  195THR     HA 2593   1.811   0.571   7.867  3.4459 -1.2737 -1.0643
  195THR     CB 2594   1.890   0.446   8.015 -0.2422 -0.2757  0.0939
  195THR     HB 2595   1.995   0.451   7.981 -0.2905 -2.9727 -0.6830
  195THR    OG1 2596   1.867   0.320   8.076 -0.2766 -0.1209  0.4034
  195THR    HG1 2597   1.793   0.334   8.135 -0.9847 -1.3182 -0.1591
  195THR    CG2 2598   1.877   0.545   8.132 -0.3878  0.1971 -0.3148
  195THR   HG21 2599   1.923   0.522   8.231 -1.5406  2.7350  0.9065
  195THR   HG22 2600   1.772   0.551   8.169 -0.1978 -1.4697  0.6040
  195THR   HG23 2601   1.915   0.647   8.113  1.1718 -0.3373 -0.2226
  195THR      C 2602   1.838   0.384   7.788  0.6153 -0.2397  0.8386
  195THR      O 2603   1.955   0.381   7.750  0.4478 -0.1662  0.3044
  196ASN      N 2604   1.747   0.310   7.722  0.7886  0.7098 -0.5055
  196ASN     HN 2605   1.650   0.329   7.735  0.4297 -1.1691 -0.1236
  196ASN     CA 2606   1.773   0.210   7.623 -0.1051 -0.1398  0.1026
  196ASN     HA 2607   1.865   0.160   7.646 -0.4151 -0.7075  0.1311
  196ASN     CB 2608   1.651   0.116   7.633  0.0503 -0.3708 -0.1687
  196ASN    HB1 2609   1.556   0.156   7.591  0.1027  0.2025  0.2412
  196ASN    HB2 2610   1.638   0.098   7.742  0.4526 -0.4630 -0.1335
  196ASN     CG 2611   1.686  -0.024   7.584  0.0765 -0.7864  1.0208
  196ASN    OD1 2612   1.798  -0.074   7.595  0.2882 -0.3094  1.0439
  196ASN    ND2 2613   1.584  -0.083   7.517 -0.1224  0.4140  0.2372
  196ASN   HD21 2614   1.493  -0.041   7.513 -0.2356  0.1224 -0.2704
  196ASN   HD22 2615   1.586  -0.178   7.487  2.5457  0.3147  0.5086
  196ASN      C 2616   1.786   0.279   7.492  0.2374 -0.2567  0.0756
  196ASN      O 2617   1.685   0.330   7.444  0.6527  0.2942 -0.2307
  197GLU      N 2618   1.908   0.272   7.434  0.4594  0.6214  0.4234
  197GLU     HN 2619   1.976   0.211   7.475 -0.4736 -0.0694  0.9980
  197GLU     CA 2620   1.946   0.356   7.325 -0.1154  0.1790 -0.1297
  197GLU     HA 2621   1.857   0.389   7.275  0.1413  2.5183  0.7876
  197GLU     CB 2622   2.028   0.472   7.384  0.0103 -0.5597  1.1880
  197GLU    HB1 2623   2.099   0.515   7.310 -1.2142 -1.1617 -0.3921
  197GLU    HB2 2624   2.092   0.427   7.463  0.2331  1.1983  2.0693
  197GLU     CG 2625   1.934   0.575   7.447 -0.3989  0.2495 -0.6846
  197GLU    HG1 2626   1.883   0.541   7.539  1.8275  0.4002  0.6845
  197GLU    HG2 2627   1.870   0.628   7.373 -0.5533 -1.7952 -2.0877
  197GLU     CD 2628   2.032   0.677   7.504 -0.1106 -0.2738 -0.2252
  197GLU    OE1 2629   2.042   0.789   7.446  0.1188 -0.7150 -1.0464
  197GLU    OE2 2630   2.086   0.644   7.612  0.4719  0.8252 -0.1665
  197GLU      C 2631   2.035   0.282   7.231  0.1015  0.1510  0.0967
  197GLU      O 2632   2.107   0.190   7.269  0.1512  0.2449  0.2358
  198CYS      N 2633   2.039   0.332   7.106  0.4263 -0.5728 -0.1861
  198CYS     HN 2634   1.975   0.405   7.084 -0.5397 -0.5239  2.3797
  198CYS     CA 2635   2.118   0.280   6.999  0.2675 -1.1888 -0.0098
  198CYS     HA 2636   2.130   0.173   7.006  4.4697 -0.8168  1.0803
  198CYS     CB 2637   2.042   0.304   6.868  0.3719 -0.3881  0.0682
  198CYS    HB1 2638   2.029   0.412   6.845  3.3472 -0.2929 -1.7108
  198CYS    HB2 2639   1.937   0.270   6.884  0.3994 -0.2652  0.5189
  198CYS     SG 2640   2.115   0.248   6.711  0.5952 -0.3398  0.1560
  198CYS      C 2641   2.252   0.345   6.990 -0.3119  0.1624  0.7616
  198CYS      O 2642   2.258   0.467   6.979 -0.1418  0.1195  0.3702
  199ARG      N 2643   2.360   0.265   6.999 -0.1762  0.3046  0.4045
  199ARG     HN 2644   2.350   0.166   6.993  0.5159  0.2702 -0.2914
  199ARG     CA 2645   2.494   0.314   7.006 -0.0400  0.0153 -0.1280
  199ARG     HA 2646   2.515   0.370   6.916  0.9858  1.8386  1.1806
  199ARG     CB 2647   2.532   0.399   7.128  0.5987 -0.3229 -0.0882
  199ARG    HB1 2648   2.479   0.496   7.122 -1.9518 -1.6552 -0.4413
  199ARG    HB2 2649   2.639   0.427   7.111  0.0438 -0.0999 -4.4255
  199ARG     CG 2650   2.515   0.332   7.264 -0.0937  0.7170  0.3525
  199ARG    HG1 2651   2.571   0.236   7.277  0.0398  0.9648  1.7655
  199ARG    HG2 2652   2.406   0.311   7.272 -0.4949  1.6900 -1.8787
  199ARG     CD 2653   2.554   0.431   7.373  0.0442  0.8838  0.1525
  199ARG    HD1 2654   2.521   0.534   7.347  1.0191  1.4302  1.0263
  199ARG    HD2 2655   2.665   0.439   7.379  0.0924  0.6057 -0.3452
  199ARG     NE 2656   2.497   0.379   7.501  0.2209 -0.1910 -0.1986
  199ARG     HE 2657   2.399   0.394   7.516  0.4892 -0.2157  1.8483
  199ARG     CZ 2658   2.566   0.332   7.608  0.1141  0.3742  0.1234
  199ARG    NH1 2659   2.695   0.289   7.595 -0.0744 -0.3605  0.5653
  199ARG   HH11 2660   2.741   0.291   7.506 -1.4760  0.5470 -0.1846
  199ARG   HH12 2661   2.754   0.282   7.675  0.4910  0.4234  0.2375
  199ARG    NH2 2662   2.503   0.301   7.726  0.2620 -0.1547  0.0660
  199ARG   HH21 2663   2.551   0.271   7.808 -2.6986 -1.0013  1.6462
  199ARG   HH22 2664   2.412   0.333   7.752  1.1990  0.8643  2.3213
  199ARG      C 2665   2.588   0.199   6.995  0.3362  0.2613  0.4731
  199ARG      O 2666   2.539   0.087   7.007  0.1612  0.3251  0.3480
  200PRO      N 2667   2.714   0.210   6.962  0.3332  0.1881  0.4365
  200PRO     CD 2668   2.776   0.321   6.893  0.3521 -0.2226 -0.2093
  200PRO    HD1 2669   2.774   0.414   6.954 -0.8060 -0.8214  0.6820
  200PRO    HD2 2670   2.720   0.341   6.799  0.2807 -2.8007 -0.7861
  200PRO     CA 2671   2.806   0.102   6.982 -0.0874 -0.3148 -0.3336
  200PRO     HA 2672   2.782   0.038   6.898 -2.0168 -0.1555  0.0427
  200PRO     CB 2673   2.941   0.170   6.961 -0.5807  0.7554 -0.0850
  200PRO    HB1 2674   3.018   0.094   6.939  0.4577  1.7525  0.0063
  200PRO    HB2 2675   2.978   0.231   7.046 -0.1727  0.6969 -0.2232
  200PRO     CG 2676   2.914   0.270   6.847  0.5031  0.4935 -0.5828
  200PRO    HG1 2677   2.990   0.351   6.845 -0.1923  1.1504 -0.9437
  200PRO    HG2 2678   2.894   0.216   6.753 -0.2496  0.7031 -0.5468
  200PRO      C 2679   2.811   0.028   7.111  0.0038 -0.1150 -0.2229
  200PRO      O 2680   2.800   0.089   7.217 -0.1145 -0.2572 -0.1528
  201THR      N 2681   2.828  -0.105   7.109  0.1910 -0.0925 -0.1373
  201THR     HN 2682   2.857  -0.155   7.028  1.0989  1.1447 -0.6078
  201THR     CA 2683   2.807  -0.169   7.235  0.2951 -0.3373 -0.2435
  201THR     HA 2684   2.724  -0.121   7.285  1.3103  1.0815  0.1505
  201THR     CB 2685   2.776  -0.315   7.218 -0.2580 -0.2425 -0.0782
  201THR     HB 2686   2.687  -0.324   7.153 -1.1791 -1.1510  1.2653
  201THR    OG1 2687   2.745  -0.383   7.338 -0.2808  0.1240  0.1224
  201THR    HG1 2688   2.662  -0.346   7.369  0.0922  0.0589  1.2662
  201THR    CG2 2689   2.894  -0.391   7.154  0.3110 -0.0597  0.7416
  201THR   HG21 2690   2.931  -0.329   7.070  1.4610 -1.6131  0.0523
  201THR   HG22 2691   2.855  -0.487   7.113  1.0110  0.0420 -0.1801
  201THR   HG23 2692   2.975  -0.423   7.223  0.3651 -1.5624  0.0273
  201THR      C 2693   2.920  -0.156   7.331  0.0026  0.7510 -0.0385
  201THR      O 2694   3.033  -0.183   7.291 -0.3223 -0.8641  0.0773
  202GLU      N 2695   2.892  -0.101   7.451  0.0358 -0.0555  0.3494
  202GLU     HN 2696   2.796  -0.079   7.464  0.3967  0.3382  2.7881
  202GLU     CA 2697   2.982  -0.049   7.549  0.4606  0.3920 -0.2641
  202GLU     HA 2698   3.020   0.042   7.505 -1.0973  1.1766 -0.0237
  202GLU     CB 2699   2.909   0.003   7.674  0.0637  0.2439 -0.4353
  202GLU    HB1 2700   2.873  -0.083   7.736  0.2668 -0.1503 -0.8582
  202GLU    HB2 2701   2.818   0.055   7.637 -0.1755  0.6504  0.6826
  202GLU     CG 2702   2.996   0.088   7.767 -0.1841  0.1946 -0.1555
  202GLU    HG1 2703   3.046   0.168   7.708 -0.4061  0.3205 -0.1776
  202GLU    HG2 2704   3.075   0.020   7.803 -0.0710  0.0983 -0.5823
  202GLU     CD 2705   2.913   0.162   7.871 -0.1455  0.2168 -0.1405
  202GLU    OE1 2706   2.922   0.119   7.989  0.2086 -0.0501 -0.2636
  202GLU    OE2 2707   2.832   0.251   7.835  0.6504  0.8905 -0.3103
  202GLU      C 2708   3.099  -0.137   7.579 -0.0073 -0.0431  0.3035
  202GLU      O 2709   3.208  -0.086   7.603  0.1287  0.0740 -0.5221
  203PHE      N 2710   3.082  -0.270   7.586 -0.5349  0.0321  0.5031
  203PHE     HN 2711   2.987  -0.300   7.581 -0.6726  0.6465 -1.3694
  203PHE     CA 2712   3.184  -0.369   7.600 -0.2744  0.2055 -0.1508
  203PHE     HA 2713   3.220  -0.344   7.698 -0.2068 -1.3055  0.2316
  203PHE     CB 2714   3.132  -0.510   7.633  0.3698  0.1351  0.5907
  203PHE    HB1 2715   3.055  -0.544   7.560  0.5537  0.5333  0.2058
  203PHE    HB2 2716   3.075  -0.515   7.729 -0.3123 -1.7428  0.1362
  203PHE     CG 2717   3.238  -0.613   7.645 -0.4405 -0.7361  0.4108
  203PHE    CD1 2718   3.311  -0.638   7.759  0.3707  0.4260  0.1532
  203PHE    HD1 2719   3.307  -0.567   7.841 -1.2223  0.8833 -0.2821
  203PHE    CE1 2720   3.397  -0.744   7.771  0.6957  0.5449 -0.9632
  203PHE    HE1 2721   3.460  -0.750   7.860 -1.2022  0.0432  0.4041
  203PHE     CZ 2722   3.420  -0.829   7.666 -0.0667 -0.2572 -0.4868
  203PHE     HZ 2723   3.501  -0.900   7.675 -0.1611 -0.1395  1.7671
  203PHE    CD2 2724   3.267  -0.697   7.540  0.2235  0.5095 -0.4292
  203PHE    HD2 2725   3.222  -0.683   7.443 -0.1930 -1.5006 -0.5892
  203PHE    CE2 2726   3.359  -0.799   7.546 -0.6224 -0.2536 -0.2072
  203PHE    HE2 2727   3.383  -0.850   7.454  1.9426  1.5797 -0.6597
  203PHE      C 2728   3.297  -0.368   7.502 -0.1163  0.0031  0.0268
  203PHE      O 2729   3.415  -0.383   7.530 -0.2202  0.1088  0.5356
  204ALA      N 2730   3.260  -0.347   7.374  0.7224  0.2542 -0.1761
  204ALA     HN 2731   3.163  -0.329   7.361  0.1142 -3.1075 -1.1750
  204ALA     CA 2732   3.352  -0.335   7.265  0.3822 -0.0829 -0.4992
  204ALA     HA 2733   3.419  -0.419   7.274 -0.0887 -0.2000  3.5844
  204ALA     CB 2734   3.277  -0.347   7.130 -0.1980  0.0908 -0.1976
  204ALA    HB1 2735   3.217  -0.440   7.134 -0.7156  0.4445  2.5639
  204ALA    HB2 2736   3.354  -0.352   7.050 -0.7154 -1.1262 -0.6500
  204ALA    HB3 2737   3.202  -0.267   7.117 -0.2577 -0.1222 -1.2203
  204ALA      C 2738   3.441  -0.217   7.280  0.4508 -0.2669  0.5623
  204ALA      O 2739   3.559  -0.220   7.244  0.2962 -1.6084  0.1140
  205VAL      N 2740   3.392  -0.109   7.342 -0.2026 -0.3810  0.2478
  205VAL     HN 2741   3.293  -0.109   7.350 -0.3122 -1.2610 -0.8706
  205VAL     CA 2742   3.456   0.017   7.368  0.0104 -0.5254  0.4212
  205VAL     HA 2743   3.526   0.043   7.289  0.1199 -0.4980  0.5264
  205VAL     CB 2744   3.358   0.125   7.400  0.2139 -0.2357  0.0785
  205VAL     HB 2745   3.309   0.111   7.499 -0.0679  1.9627  0.3076
  205VAL    CG1 2746   3.430   0.261   7.407  0.0055 -0.1064 -0.3161
  205VAL   HG11 2747   3.354   0.342   7.401  0.9155  0.7769  0.0161
  205VAL   HG12 2748   3.496   0.278   7.319 -0.8828  2.1603 -0.6162
  205VAL   HG13 2749   3.489   0.282   7.498 -1.4192  0.3327  0.5449
  205VAL    CG2 2750   3.247   0.128   7.294 -0.1566 -0.1531  0.4664
  205VAL   HG21 2751   3.183   0.037   7.294  0.3534 -0.5126  0.1758
  205VAL   HG22 2752   3.285   0.134   7.190  0.4635  1.3949  0.7577
  205VAL   HG23 2753   3.181   0.216   7.310 -0.0567  0.4312 -2.0047
  205VAL      C 2754   3.543   0.009   7.489  0.3345 -0.0154  0.2243
  205VAL      O 2755   3.654   0.061   7.489  0.6088 -0.5814 -0.5378
  206ARG      N 2756   3.499  -0.062   7.595 -0.2167  0.1007  0.0782
  206ARG     HN 2757   3.408  -0.100   7.597 -0.1942 -0.0113 -0.6116
  206ARG     CA 2758   3.575  -0.084   7.714 -0.1092 -0.3044 -0.0645
  206ARG     HA 2759   3.603   0.016   7.743  1.4783 -0.5043 -0.8141
  206ARG     CB 2760   3.489  -0.145   7.826 -0.2584  0.4794  0.2536
  206ARG    HB1 2761   3.564  -0.177   7.902 -0.0328 -1.3718 -0.6899
  206ARG    HB2 2762   3.428  -0.230   7.790  0.5244 -0.3554  0.8267
  206ARG     CG 2763   3.389  -0.049   7.890 -0.6311  0.2877 -0.0393
  206ARG    HG1 2764   3.329  -0.002   7.809 -1.3210 -0.2538  0.1486
  206ARG    HG2 2765   3.456   0.024   7.941 -2.4947  0.3283  2.5489
  206ARG     CD 2766   3.294  -0.102   7.998 -0.0792 -0.1941  0.2142
  206ARG    HD1 2767   3.340  -0.149   8.088  0.4537  0.0588  0.0779
  206ARG    HD2 2768   3.225  -0.175   7.952  0.6887  0.8908 -2.8969
  206ARG     NE 2769   3.212   0.015   8.039 -0.0607  0.1054 -0.5794
  206ARG     HE 2770   3.124   0.033   7.994  0.1020 -1.0157 -1.3617
  206ARG     CZ 2771   3.232   0.106   8.140 -0.1204 -0.8613  0.3230
  206ARG    NH1 2772   3.354   0.121   8.199 -0.1872  0.2795  0.1979
  206ARG   HH11 2773   3.430   0.069   8.159  0.5804  0.1250  1.7620
  206ARG   HH12 2774   3.362   0.163   8.289 -0.1043  0.8937 -0.0922
  206ARG    NH2 2775   3.120   0.174   8.176  0.4339  0.0781  0.3160
  206ARG   HH21 2776   3.039   0.162   8.118  1.5098  0.1456 -1.2585
  206ARG   HH22 2777   3.136   0.259   8.226  1.6314 -0.1547  0.3492
  206ARG      C 2778   3.698  -0.165   7.691  0.3170  0.4507 -0.5068
  206ARG      O 2779   3.810  -0.131   7.727  0.5176 -0.2823 -0.4250
  207SER      N 2780   3.680  -0.275   7.615  0.6031  0.4849 -0.6255
  207SER     HN 2781   3.585  -0.302   7.597 -0.5380  2.0438  2.3172
  207SER     CA 2782   3.783  -0.370   7.591  0.2335 -0.1311  0.1807
  207SER     HA 2783   3.851  -0.383   7.673 -1.3836 -2.9121  1.2332
  207SER     CB 2784   3.726  -0.512   7.576 -0.5545  0.2411 -0.4135
  207SER    HB1 2785   3.670  -0.545   7.666 -1.5394 -3.4728 -2.1764
  207SER    HB2 2786   3.814  -0.578   7.557 -0.3947  0.2348  0.3316
  207SER     OG 2787   3.639  -0.517   7.464  0.2010  0.0175 -0.9952
  207SER    HG1 2788   3.557  -0.484   7.501  0.4698 -1.9466  1.6104
  207SER      C 2789   3.871  -0.339   7.475 -0.0377 -1.2364 -0.3383
  207SER      O 2790   3.980  -0.394   7.457  0.4484 -0.4474  0.1387
  208GLY      N 2791   3.827  -0.249   7.386  0.6902  0.4162  0.9183
  208GLY     HN 2792   3.732  -0.217   7.391  0.3489 -0.6796  1.8214
  208GLY     CA 2793   3.918  -0.189   7.293 -0.1574  0.0847 -0.1546
  208GLY    HA1 2794   4.020  -0.192   7.327  0.0427 -0.1278 -0.7722
  208GLY    HA2 2795   3.881  -0.088   7.291  1.8576  0.9410  1.7558
  208GLY      C 2796   3.916  -0.243   7.154 -0.4308  0.0604 -0.1423
  208GLY      O 2797   3.980  -0.199   7.059  0.2277 -0.0392  0.2425
  209LEU      N 2798   3.826  -0.342   7.140 -0.2648 -0.1133  0.0001
  209LEU     HN 2799   3.775  -0.368   7.222  0.4629 -1.5347  0.0325
  209LEU     CA 2800   3.802  -0.409   7.016  0.2848 -0.1527 -0.0880
  209LEU     HA 2801   3.898  -0.451   6.992  0.1014  0.3727 -1.8349
  209LEU     CB 2802   3.707  -0.526   7.046 -0.2753  0.3971  0.3162
  209LEU    HB1 2803   3.608  -0.494   7.084  0.0018  1.2099  0.3617
  209LEU    HB2 2804   3.757  -0.579   7.130  2.0498  1.1718 -0.4908
  209LEU     CG 2805   3.684  -0.621   6.927  0.0267  0.4501  0.2159
  209LEU     HG 2806   3.623  -0.574   6.847 -0.7917 -0.6795  0.1462
  209LEU    CD1 2807   3.801  -0.673   6.840 -0.0350  0.2828  0.2323
  209LEU   HD11 2808   3.763  -0.737   6.758 -0.9964 -0.9458  1.5902
  209LEU   HD12 2809   3.884  -0.720   6.896  0.2075 -1.4577 -1.5168
  209LEU   HD13 2810   3.848  -0.588   6.786  1.3692  0.2909  1.4128
  209LEU    CD2 2811   3.597  -0.736   6.980  0.4181  0.2409  0.4171
  209LEU   HD21 2812   3.505  -0.701   7.033  0.4477  1.6266 -0.3910
  209LEU   HD22 2813   3.657  -0.800   7.047  0.4581 -0.4447 -0.2587
  209LEU   HD23 2814   3.559  -0.803   6.900 -0.7407  0.6640  0.5887
  209LEU      C 2815   3.745  -0.324   6.908  0.4172  0.1302  0.0643
  209LEU      O 2816   3.770  -0.343   6.789 -0.3047 -0.0265 -0.0631
  210LEU      N 2817   3.657  -0.228   6.943  0.1558 -0.0944  0.0174
  210LEU     HN 2818   3.653  -0.197   7.038  0.1404  0.5492 -0.1915
  210LEU     CA 2819   3.603  -0.137   6.848 -0.0453 -0.3955 -0.1606
  210LEU     HA 2820   3.549  -0.196   6.775 -0.4891 -0.3166  0.0968
  210LEU     CB 2821   3.494  -0.057   6.923  0.1613 -0.4927  0.2427
  210LEU    HB1 2822   3.529  -0.002   7.013 -0.4067 -0.4347  0.4281
  210LEU    HB2 2823   3.429  -0.132   6.972 -1.8310  1.4724  0.7368
  210LEU     CG 2824   3.414   0.042   6.836  0.3900 -0.0956  0.4796
  210LEU     HG 2825   3.483   0.085   6.761 -2.4308  0.6415 -1.8634
  210LEU    CD1 2826   3.297  -0.026   6.763  0.3275  0.1854  0.3190
  210LEU   HD11 2827   3.242  -0.090   6.835  1.3609  0.5459  1.4626
  210LEU   HD12 2828   3.325  -0.077   6.669  0.9931  1.6644 -0.3180
  210LEU   HD13 2829   3.222   0.052   6.735  0.2898 -0.5160 -1.6509
  210LEU    CD2 2830   3.348   0.150   6.923 -0.0826  0.0094 -0.0071
  210LEU   HD21 2831   3.265   0.106   6.983  0.1792 -1.2899 -0.5616
  210LEU   HD22 2832   3.288   0.213   6.854  0.1797 -0.1931 -0.4238
  210LEU   HD23 2833   3.419   0.208   6.985 -0.8122 -0.4826  1.3389
  210LEU      C 2834   3.704  -0.051   6.779  0.1502 -0.0068  0.6039
  210LEU      O 2835   3.697  -0.045   6.657  0.3071  0.4879  0.6203
  211THR      N 2836   3.796   0.019   6.848  0.0062  0.1111  0.6759
  211THR     HN 2837   3.798   0.015   6.948 -1.3177 -0.0842  0.7251
  211THR     CA 2838   3.895   0.106   6.793 -0.1318 -0.0062  0.2406
  211THR     HA 2839   3.846   0.186   6.740 -1.2949 -0.9345 -0.1384
  211THR     CB 2840   3.980   0.181   6.891  0.2027  0.0759 -0.1122
  211THR     HB 2841   3.909   0.232   6.960  1.5639  1.0909  0.5931
  211THR    OG1 2842   4.055   0.283   6.826 -0.2785  0.0214 -0.7582
  211THR    HG1 2843   3.986   0.345   6.800 -1.1188 -0.2664  0.6842
  211THR    CG2 2844   4.072   0.091   6.975 -0.1505 -0.3083 -0.1324
  211THR   HG21 2845   4.004   0.038   7.045  0.7588  0.7205  1.6034
  211THR   HG22 2846   4.137   0.155   7.039 -0.5717  0.7229 -0.7133
  211THR   HG23 2847   4.150   0.034   6.920 -0.1347 -0.9900  0.5855
  211THR      C 2848   3.986   0.041   6.694  0.4254  0.2388  0.5882
  211THR      O 2849   4.015   0.104   6.593 -0.1702 -0.2219  0.1262
  212VAL      N 2850   4.021  -0.088   6.708 -0.0763  0.0090 -0.2433
  212VAL     HN 2851   3.988  -0.141   6.785 -0.1929  0.5301  0.0672
  212VAL     CA 2852   4.084  -0.160   6.602 -0.0143  0.0817 -0.2541
  212VAL     HA 2853   4.161  -0.096   6.561 -1.6556  0.5373 -2.8657
  212VAL     CB 2854   4.140  -0.293   6.644  0.4607  0.3256 -0.1037
  212VAL     HB 2855   4.048  -0.346   6.677 -1.1008  2.4521 -0.8479
  212VAL    CG1 2856   4.203  -0.364   6.524 -0.2824  0.2023 -0.4275
  212VAL   HG11 2857   4.143  -0.385   6.433  0.8430 -2.0061 -0.7314
  212VAL   HG12 2858   4.242  -0.464   6.552  0.2651  0.9144  1.5389
  212VAL   HG13 2859   4.295  -0.306   6.500  0.9621 -2.4183 -2.5193
  212VAL    CG2 2860   4.238  -0.264   6.760  0.3249 -0.4717  0.2127
  212VAL   HG21 2861   4.327  -0.216   6.715 -0.4733 -0.4186 -1.4134
  212VAL   HG22 2862   4.270  -0.360   6.806  0.7259 -0.0952  0.7232
  212VAL   HG23 2863   4.198  -0.198   6.839 -1.9051  0.3295 -1.4700
  212VAL      C 2864   4.005  -0.175   6.477 -0.3354  0.0528 -0.0456
  212VAL      O 2865   4.051  -0.138   6.369 -0.3098  0.1213 -0.0110
  213MET      N 2866   3.876  -0.214   6.488 -0.3242  0.2159  0.7198
  213MET     HN 2867   3.838  -0.227   6.579  2.3990 -2.4424  1.6693
  213MET     CA 2868   3.800  -0.236   6.369 -0.0794  0.0828  0.5858
  213MET     HA 2869   3.851  -0.305   6.303 -1.4425 -1.9810  1.5819
  213MET     CB 2870   3.663  -0.299   6.399 -0.0782 -0.2634 -0.1138
  213MET    HB1 2871   3.606  -0.299   6.303  0.7354  0.6885 -0.6072
  213MET    HB2 2872   3.612  -0.225   6.465  0.3543  2.1856 -2.3593
  213MET     CG 2873   3.663  -0.441   6.455  0.2223 -0.0254  0.4946
  213MET    HG1 2874   3.557  -0.472   6.470  0.0906  1.0765  2.0185
  213MET    HG2 2875   3.705  -0.438   6.558  0.4301 -0.3705  0.4241
  213MET     SD 2876   3.743  -0.563   6.347 -0.3765  0.1544 -0.1573
  213MET     CE 2877   3.867  -0.600   6.474 -0.1440  0.1271 -0.3908
  213MET    HE1 2878   3.911  -0.502   6.504  0.2096 -0.2803  0.4525
  213MET    HE2 2879   3.947  -0.672   6.445  1.6842  2.1134 -0.5577
  213MET    HE3 2880   3.831  -0.638   6.572 -1.7629  1.5058 -0.4084
  213MET      C 2881   3.769  -0.113   6.290 -0.2499 -0.0496  0.4455
  213MET      O 2882   3.769  -0.108   6.167  0.1528  0.3490  0.4564
  214VAL      N 2883   3.748  -0.002   6.364 -0.3772  0.1027  0.1819
  214VAL     HN 2884   3.766  -0.002   6.462  2.4506 -0.0491 -0.2519
  214VAL     CA 2885   3.722   0.128   6.311 -0.0534  0.1641  0.1666
  214VAL     HA 2886   3.641   0.130   6.239 -0.8573  1.1012  1.0608
  214VAL     CB 2887   3.665   0.210   6.423  0.1943  0.0123  0.4044
  214VAL     HB 2888   3.738   0.222   6.506 -1.1422  0.6635  1.5243
  214VAL    CG1 2889   3.635   0.352   6.369 -0.3631 -0.1239  0.3485
  214VAL   HG11 2890   3.547   0.352   6.302 -2.4443 -0.4740  2.9413
  214VAL   HG12 2891   3.719   0.412   6.330 -0.7788 -0.2998 -0.8412
  214VAL   HG13 2892   3.608   0.408   6.461 -0.1500  0.1653  0.2360
  214VAL    CG2 2893   3.534   0.144   6.468  0.0484 -0.1757 -0.2889
  214VAL   HG21 2894   3.493   0.204   6.552  2.1138 -1.1359  1.4909
  214VAL   HG22 2895   3.550   0.037   6.494  1.2872 -0.2209 -1.1365
  214VAL   HG23 2896   3.460   0.133   6.385 -0.1971  0.4239 -0.1525
  214VAL      C 2897   3.834   0.194   6.238 -0.0842 -0.0817 -0.1048
  214VAL      O 2898   3.821   0.261   6.136  0.1156  0.2456  0.0831
  215TRP      N 2899   3.953   0.177   6.298 -0.2558  0.6671  0.4623
  215TRP     HN 2900   3.954   0.141   6.391  2.0684  0.4940  0.4458
  215TRP     CA 2901   4.078   0.214   6.238 -0.2291 -0.0151  0.0890
  215TRP     HA 2902   4.062   0.315   6.204 -2.9174  0.5611  2.6517
  215TRP     CB 2903   4.192   0.204   6.340  0.1687  0.3866 -0.3097
  215TRP    HB1 2904   4.181   0.115   6.406 -1.3306 -0.1321 -1.2200
  215TRP    HB2 2905   4.178   0.285   6.415  0.1789 -1.5592  1.9056
  215TRP     CG 2906   4.336   0.203   6.301  0.1561 -0.0776 -0.3496
  215TRP    CD1 2907   4.431   0.113   6.339  0.0636 -0.0873 -0.1365
  215TRP    HD1 2908   4.419   0.016   6.385  0.4043 -0.0853 -0.0405
  215TRP    NE1 2909   4.557   0.154   6.305  0.0859 -0.5638 -0.6583
  215TRP    HE1 2910   4.644   0.138   6.347 -0.5607 -1.5291  0.3866
  215TRP    CE2 2911   4.544   0.276   6.244  0.1863  0.0196  0.4482
  215TRP    CD2 2912   4.409   0.305   6.233  0.2837  0.5929  0.7699
  215TRP    CE3 2913   4.370   0.414   6.162  0.8304 -0.2028 -0.8001
  215TRP    HE3 2914   4.264   0.425   6.149  0.8893  1.4237 -0.1654
  215TRP    CZ3 2915   4.466   0.491   6.099  0.3039  0.7717 -0.4430
  215TRP    HZ3 2916   4.435   0.564   6.027 -0.5879 -0.8707 -1.7951
  215TRP    CZ2 2917   4.640   0.357   6.192  0.0320  0.1332  0.3377
  215TRP    HZ2 2918   4.742   0.324   6.210  0.6073  1.5988 -0.1277
  215TRP    CH2 2919   4.599   0.460   6.111  0.0277 -0.4947 -0.4732
  215TRP    HH2 2920   4.678   0.520   6.068  1.0744  1.6042  3.8722
  215TRP      C 2921   4.103   0.138   6.112 -0.7307  0.0042 -0.0247
  215TRP      O 2922   4.122   0.189   6.002 -0.4471 -0.1083 -0.0268
  216VAL      N 2923   4.080   0.006   6.119  0.1164 -0.1483 -0.0365
  216VAL     HN 2924   4.059  -0.039   6.205  0.6651  0.5276  0.4582
  216VAL     CA 2925   4.087  -0.085   6.009 -0.2474  0.0351 -0.2143
  216VAL     HA 2926   4.191  -0.076   5.979  0.1524 -1.9158  0.4349
  216VAL     CB 2927   4.064  -0.228   6.049  0.3598 -0.0932 -0.3072
  216VAL     HB 2928   3.984  -0.236   6.126 -0.1224  0.9216 -0.6858
  216VAL    CG1 2929   4.008  -0.321   5.940  0.1590  0.3654 -0.6015
  216VAL   HG11 2930   4.053  -0.321   5.839 -1.7975  2.1780 -1.5579
  216VAL   HG12 2931   3.905  -0.284   5.917 -0.7726 -0.3760  1.9726
  216VAL   HG13 2932   4.014  -0.427   5.974 -0.4475  0.6184  0.3521
  216VAL    CG2 2933   4.200  -0.286   6.091  0.3866  0.4992  0.4407
  216VAL   HG21 2934   4.184  -0.393   6.115 -1.3647  0.6861  0.2577
  216VAL   HG22 2935   4.235  -0.223   6.176 -1.2019  0.1008  1.4398
  216VAL   HG23 2936   4.272  -0.268   6.008 -0.9293 -1.3264 -1.1875
  216VAL      C 2937   4.001  -0.051   5.892  0.1252 -0.3773 -0.6154
  216VAL      O 2938   4.045  -0.049   5.777  0.3253 -0.0620 -0.5348
  217SER      N 2939   3.874  -0.014   5.916  0.0245 -0.8511 -0.4166
  217SER     HN 2940   3.843  -0.030   6.009 -2.2068  1.8140 -0.5537
  217SER     CA 2941   3.774   0.031   5.824  0.1564 -0.2601 -0.2749
  217SER     HA 2942   3.795  -0.028   5.736 -2.2350  0.6851 -1.5586
  217SER     CB 2943   3.634   0.010   5.883  0.1743 -0.0434 -0.1566
  217SER    HB1 2944   3.562   0.041   5.804 -1.2570 -0.5962  0.8927
  217SER    HB2 2945   3.621   0.083   5.967 -2.3635  1.3235 -1.6075
  217SER     OG 2946   3.608  -0.127   5.910 -0.6801  0.1096 -0.1614
  217SER    HG1 2947   3.656  -0.167   5.983 -1.7350 -0.0554  0.4518
  217SER      C 2948   3.801   0.169   5.775  0.2341 -0.2744 -0.2728
  217SER      O 2949   3.767   0.194   5.660  0.8172  0.4685 -0.2942
  218SER      N 2950   3.866   0.256   5.856  0.3413 -0.2421 -0.3920
  218SER     HN 2951   3.874   0.234   5.953 -3.2573  0.5122  0.2108
  218SER     CA 2952   3.908   0.383   5.808  0.6044  0.0384  0.5543
  218SER     HA 2953   3.826   0.432   5.757 -0.7696 -0.3613  2.2903
  218SER     CB 2954   3.964   0.474   5.919  1.3846 -0.6897  0.7700
  218SER    HB1 2955   3.989   0.573   5.876 -1.4325  0.3742  1.3521
  218SER    HB2 2956   4.059   0.442   5.965  1.5195  0.1699  1.0973
  218SER     OG 2957   3.865   0.505   6.017  0.7302  0.7563 -0.3142
  218SER    HG1 2958   3.850   0.423   6.065 -0.6090  0.3346 -1.3903
  218SER      C 2959   4.010   0.376   5.699  0.5490  0.5592  0.4683
  218SER      O 2960   3.997   0.435   5.591  0.2025 -0.0243  0.1881
  219ILE      N 2961   4.112   0.290   5.716 -0.3544 -0.5841  0.2328
  219ILE     HN 2962   4.112   0.254   5.809 -0.0962  0.0160  0.4783
  219ILE     CA 2963   4.205   0.246   5.617 -0.0671  0.2074  0.1370
  219ILE     HA 2964   4.251   0.339   5.589  1.3940 -0.2824  0.7968
  219ILE     CB 2965   4.313   0.166   5.684  0.0937  0.3043 -0.0061
  219ILE     HB 2966   4.280   0.065   5.718  0.5091  0.0391 -0.3880
  219ILE    CG2 2967   4.417   0.137   5.575 -0.2240  0.5003 -0.3619
  219ILE   HG21 2968   4.465   0.224   5.525  1.9471  0.3141  1.2748
  219ILE   HG22 2969   4.380   0.069   5.495 -0.2046 -1.1227  0.9558
  219ILE   HG23 2970   4.498   0.079   5.624 -0.7236 -0.4372 -0.6346
  219ILE    CG1 2971   4.389   0.239   5.796  0.3354  0.5284 -0.3174
  219ILE   HG11 2972   4.480   0.186   5.831 -0.0524  0.0991  0.0531
  219ILE   HG12 2973   4.326   0.252   5.886 -0.2290  0.9784 -0.7646
  219ILE     CD 2974   4.438   0.377   5.751 -0.2811  0.4827 -1.1632
  219ILE    HD1 2975   4.357   0.442   5.710  0.4823  1.3166 -1.3835
  219ILE    HD2 2976   4.505   0.364   5.663  0.5557 -1.6289 -0.2899
  219ILE    HD3 2977   4.498   0.424   5.832 -0.6719  0.9125 -1.1144
  219ILE      C 2978   4.146   0.172   5.502  0.0807  0.1322  0.1097
  219ILE      O 2979   4.189   0.203   5.391  0.0208 -0.8798 -0.2072
  220PHE      N 2980   4.044   0.087   5.523  0.3977 -0.3851 -0.3956
  220PHE     HN 2981   4.027   0.053   5.616 -0.5757 -1.2994 -0.8924
  220PHE     CA 2982   3.974   0.031   5.413 -0.6088  0.2652 -0.1015
  220PHE     HA 2983   4.047  -0.016   5.349  0.6940  1.4421  0.4904
  220PHE     CB 2984   3.877  -0.082   5.451 -0.1973 -0.1914 -0.3877
  220PHE    HB1 2985   3.800  -0.043   5.521  1.0818  1.8838 -0.0719
  220PHE    HB2 2986   3.925  -0.167   5.504  1.0908 -0.2839 -1.6497
  220PHE     CG 2987   3.807  -0.145   5.335 -0.3140  0.1318 -0.4920
  220PHE    CD1 2988   3.876  -0.201   5.230 -0.0078  0.6160 -0.5558
  220PHE    HD1 2989   3.983  -0.185   5.236 -0.1849  1.1749  2.8467
  220PHE    CE1 2990   3.815  -0.249   5.117  0.1509 -0.8776 -0.0338
  220PHE    HE1 2991   3.876  -0.288   5.037  2.8924  3.6291 -0.4547
  220PHE     CZ 2992   3.677  -0.243   5.110  0.2139  0.2662 -0.4520
  220PHE     HZ 2993   3.625  -0.271   5.020  1.2887  3.1783 -2.1427
  220PHE    CD2 2994   3.670  -0.141   5.325 -0.3192  1.1149 -0.2135
  220PHE    HD2 2995   3.622  -0.116   5.418  3.2791  3.7740  1.1764
  220PHE    CE2 2996   3.605  -0.200   5.219  0.5104  0.2163 -0.2356
  220PHE    HE2 2997   3.497  -0.204   5.223  0.4996  0.8093  0.0466
  220PHE      C 2998   3.912   0.127   5.316 -0.2823 -0.0103 -0.5892
  220PHE      O 2999   3.932   0.115   5.196  0.4111  0.0917 -0.4920
  221PHE      N 3000   3.847   0.229   5.374 -0.5488 -0.5772  0.1321
  221PHE     HN 3001   3.837   0.233   5.473 -1.1997  1.3355  0.0242
  221PHE     CA 3002   3.780   0.326   5.292  0.1915  0.0075  0.2132
  221PHE     HA 3003   3.723   0.270   5.220 -0.6547  0.6861  0.3339
  221PHE     CB 3004   3.706   0.416   5.392  0.2722  0.2888  0.0209
  221PHE    HB1 3005   3.787   0.458   5.455  0.7018 -1.5556  0.7541
  221PHE    HB2 3006   3.642   0.360   5.464  1.3181  0.1149  0.8400
  221PHE     CG 3007   3.623   0.527   5.335 -0.2810  0.0049  0.2631
  221PHE    CD1 3008   3.517   0.498   5.253 -0.2512 -0.1305  0.2724
  221PHE    HD1 3009   3.502   0.393   5.233 -0.3402  0.2125 -1.5960
  221PHE    CE1 3010   3.438   0.598   5.201 -0.0640 -0.2901 -0.3223
  221PHE    HE1 3011   3.347   0.561   5.155  0.2716 -3.9408  1.5275
  221PHE     CZ 3012   3.466   0.730   5.224 -0.5455 -0.3507  0.6572
  221PHE     HZ 3013   3.400   0.808   5.189 -2.7068 -1.3903  2.1583
  221PHE    CD2 3014   3.647   0.660   5.362  0.1143 -0.0415  0.1536
  221PHE    HD2 3015   3.740   0.680   5.411  0.4596  1.3232 -1.0080
  221PHE    CE2 3016   3.574   0.761   5.303  0.0454 -0.2734 -0.1666
  221PHE    HE2 3017   3.608   0.859   5.332 -1.7105  0.3219 -0.0280
  221PHE      C 3018   3.876   0.411   5.216 -0.1281  0.1693 -0.0126
  221PHE      O 3019   3.852   0.429   5.097  0.2061 -0.2630 -0.1518
  222PHE      N 3020   3.987   0.462   5.274  0.0108 -0.2829  0.1251
  222PHE     HN 3021   4.003   0.434   5.368 -0.5133  1.1890  0.6802
  222PHE     CA 3022   4.085   0.545   5.212 -0.0508 -0.1826  0.1629
  222PHE     HA 3023   4.038   0.616   5.144  0.0402  0.2205  0.5160
  222PHE     CB 3024   4.163   0.635   5.309  0.1049 -0.1594  0.0156
  222PHE    HB1 3025   4.253   0.673   5.256  2.1698 -4.1895  0.2201
  222PHE    HB2 3026   4.203   0.569   5.389  0.4645 -0.1814 -0.1797
  222PHE     CG 3027   4.089   0.756   5.355 -0.0082 -0.2705  0.1260
  222PHE    CD1 3028   4.064   0.862   5.271  0.4828  0.2069  0.5726
  222PHE    HD1 3029   4.092   0.854   5.167 -0.8147  0.4055  0.1850
  222PHE    CE1 3030   3.989   0.971   5.310 -0.4769 -0.2399  0.0167
  222PHE    HE1 3031   3.967   1.054   5.245 -1.1453  0.1305  0.6946
  222PHE     CZ 3032   3.965   0.986   5.445 -0.9425  0.0047 -0.0938
  222PHE     HZ 3033   3.923   1.075   5.490 -0.1707  0.5965 -0.5231
  222PHE    CD2 3034   4.055   0.770   5.487 -0.1394  0.1840  0.0458
  222PHE    HD2 3035   4.069   0.694   5.563  0.6941 -0.0154 -0.3018
  222PHE    CE2 3036   3.991   0.883   5.532 -0.7778 -0.0663 -0.2269
  222PHE    HE2 3037   3.975   0.893   5.638 -0.6802  0.6353 -0.2671
  222PHE      C 3038   4.181   0.474   5.123 -0.0584  0.2963 -0.2330
  222PHE      O 3039   4.251   0.529   5.039  0.3962 -0.4408 -0.3435
  223LEU      N 3040   4.179   0.340   5.127  0.2330  0.2921 -0.1884
  223LEU     HN 3041   4.135   0.299   5.206 -1.0412  1.3621 -0.3086
  223LEU     CA 3042   4.242   0.257   5.029  0.2556  0.0643  0.0184
  223LEU     HA 3043   4.345   0.288   5.026  0.1693  0.4890  1.0487
  223LEU     CB 3044   4.248   0.109   5.072  0.2913  0.0398 -0.0702
  223LEU    HB1 3045   4.153   0.088   5.125  0.1151 -0.6985 -0.6713
  223LEU    HB2 3046   4.321   0.102   5.156  2.1161 -0.7883 -1.6583
  223LEU     CG 3047   4.280   0.002   4.967 -0.4658  0.2166 -0.4866
  223LEU     HG 3048   4.202   0.006   4.887 -2.3675 -2.7850  1.0075
  223LEU    CD1 3049   4.428   0.002   4.926 -0.2684  0.5844  0.2181
  223LEU   HD11 3050   4.464   0.104   4.901  0.7212  0.4966  1.1690
  223LEU   HD12 3051   4.445  -0.068   4.841 -2.6505  1.7462 -1.3081
  223LEU   HD13 3052   4.491  -0.027   5.013 -0.8172  1.2263  0.8437
  223LEU    CD2 3053   4.269  -0.138   5.031  0.2372  0.3736 -0.0218
  223LEU   HD21 3054   4.310  -0.140   5.134 -0.4756 -2.0798  0.2581
  223LEU   HD22 3055   4.323  -0.210   4.967  1.0794  1.7929 -0.9798
  223LEU   HD23 3056   4.163  -0.170   5.037  0.5656 -0.5038  2.1796
  223LEU      C 3057   4.197   0.269   4.887  0.0647 -0.0796  0.0649
  223LEU      O 3058   4.278   0.307   4.802 -0.2223 -0.3378 -0.3257
  224PRO      N 3059   4.077   0.261   4.839 -0.1153 -0.0167  0.5026
  224PRO     CD 3060   3.966   0.191   4.902 -0.5915  0.1371 -0.1556
  224PRO    HD1 3061   3.913   0.254   4.977 -2.1827 -1.5364  0.1995
  224PRO    HD2 3062   3.991   0.094   4.950  1.3930  1.2055  1.0683
  224PRO     CA 3063   4.036   0.309   4.710  0.5169 -0.1226  0.2605
  224PRO     HA 3064   4.084   0.241   4.641  0.4282 -0.0542  0.1312
  224PRO     CB 3065   3.887   0.281   4.697  0.4205  0.4821  0.0017
  224PRO    HB1 3066   3.851   0.254   4.595  1.6913 -1.1684 -0.0470
  224PRO    HB2 3067   3.831   0.361   4.750  2.9930  0.3893  3.2048
  224PRO     CG 3068   3.874   0.155   4.784  0.1614  0.0087 -0.7108
  224PRO    HG1 3069   3.769   0.137   4.818  0.7525 -1.1828  0.6076
  224PRO    HG2 3070   3.913   0.059   4.744 -0.4385 -0.5077 -0.1022
  224PRO      C 3071   4.072   0.445   4.660 -0.5874 -0.1046 -0.5208
  224PRO      O 3072   4.106   0.463   4.543  0.1756 -0.1150 -0.3060
  225VAL      N 3073   4.070   0.542   4.753  0.0021 -0.4447 -0.1460
  225VAL     HN 3074   4.059   0.522   4.850  2.2871  0.8339  0.4473
  225VAL     CA 3075   4.088   0.683   4.737  0.3600 -0.4008  0.6126
  225VAL     HA 3076   4.021   0.719   4.661  0.2179 -0.1578  0.8519
  225VAL     CB 3077   4.055   0.762   4.860  0.1504 -0.1447  0.3908
  225VAL     HB 3078   4.132   0.747   4.939 -1.8978 -3.7143  1.9081
  225VAL    CG1 3079   4.031   0.910   4.825  0.4972 -0.1141  0.2743
  225VAL   HG11 3080   3.949   0.919   4.750  1.7205  0.2649 -1.0457
  225VAL   HG12 3081   4.116   0.964   4.779 -0.7158  1.4849 -0.2030
  225VAL   HG13 3082   4.001   0.974   4.911 -3.1963 -2.1414  0.7300
  225VAL    CG2 3083   3.919   0.712   4.912 -0.3061  0.2869 -0.3538
  225VAL   HG21 3084   3.886   0.781   4.993  2.6126  1.9869 -0.4521
  225VAL   HG22 3085   3.921   0.615   4.967 -0.7462  0.7194  0.4551
  225VAL   HG23 3086   3.845   0.714   4.830  0.3817  2.2401 -0.9819
  225VAL      C 3087   4.224   0.726   4.695  0.0933  0.2508  0.4041
  225VAL      O 3088   4.253   0.807   4.607  0.2221  0.0802  0.2886
  226PHE      N 3089   4.317   0.650   4.756 -0.1810 -0.5029 -0.1021
  226PHE     HN 3090   4.283   0.569   4.804  1.2423 -1.6867 -0.9835
  226PHE     CA 3091   4.459   0.654   4.742 -0.2166 -0.2492 -0.3959
  226PHE     HA 3092   4.495   0.756   4.735  0.1426 -0.3109  0.4236
  226PHE     CB 3093   4.534   0.586   4.858  0.0252  0.2207 -0.2732
  226PHE    HB1 3094   4.528   0.476   4.860  0.7248  0.1725 -0.6589
  226PHE    HB2 3095   4.482   0.613   4.953 -0.3478 -0.8165 -0.1784
  226PHE     CG 3096   4.680   0.617   4.859  0.1704 -0.4535  0.3384
  226PHE    CD1 3097   4.736   0.699   4.954 -0.2062  0.3309 -0.0995
  226PHE    HD1 3098   4.666   0.737   5.028 -1.2286  0.3264 -1.0476
  226PHE    CE1 3099   4.871   0.725   4.958 -0.1187 -0.1076 -0.1630
  226PHE    HE1 3100   4.910   0.795   5.030  0.6009 -1.4252  0.7682
  226PHE     CZ 3101   4.953   0.674   4.859  0.0054  0.5504 -0.4082
  226PHE     HZ 3102   5.056   0.700   4.843  0.1449  0.2078 -0.0889
  226PHE    CD2 3103   4.766   0.551   4.775 -0.4256 -0.2633 -0.4412
  226PHE    HD2 3104   4.725   0.481   4.704 -2.6860 -0.8928  1.3568
  226PHE    CE2 3105   4.902   0.571   4.784 -0.5442  0.2801  0.3131
  226PHE    HE2 3106   4.966   0.522   4.711  1.1892  1.3503  1.0534
  226PHE      C 3107   4.495   0.593   4.611 -0.1502 -0.0533 -0.4701
  226PHE      O 3108   4.588   0.638   4.544  0.2472 -0.2877 -0.0847
  227CYS      N 3109   4.424   0.486   4.571 -0.0531 -0.1582 -0.3643
  227CYS     HN 3110   4.351   0.452   4.629  0.1557  0.2672  0.1568
  227CYS     CA 3111   4.460   0.407   4.457  0.6212  0.1414 -0.3680
  227CYS     HA 3112   4.567   0.398   4.454  0.5385 -0.8543 -1.0376
  227CYS     CB 3113   4.408   0.262   4.465  0.4780  0.2330  0.5568
  227CYS    HB1 3114   4.434   0.222   4.364 -0.6782  0.2181  0.2486
  227CYS    HB2 3115   4.297   0.270   4.471  0.5753  2.7101  0.2244
  227CYS     SG 3116   4.487   0.158   4.591  0.3621 -0.0945  0.3610
  227CYS    HG1 3117   4.389   0.130   4.675  1.0137  0.8988  1.4886
  227CYS      C 3118   4.407   0.472   4.334 -0.1198  0.4205  0.0902
  227CYS      O 3119   4.480   0.487   4.236  0.1278 -0.1396  0.1853
  228LEU      N 3120   4.287   0.532   4.331 -0.2736  0.1049 -0.0428
  228LEU     HN 3121   4.221   0.517   4.404 -0.7184 -0.0971 -0.4774
  228LEU     CA 3122   4.252   0.614   4.220  0.4979 -0.1603 -0.4896
  228LEU     HA 3123   4.260   0.553   4.131  1.0508 -0.5535 -0.1702
  228LEU     CB 3124   4.102   0.646   4.233  0.3757 -0.7922 -0.2952
  228LEU    HB1 3125   4.069   0.730   4.168 -0.9165  0.6551  2.0800
  228LEU    HB2 3126   4.091   0.686   4.336  0.3154 -1.0837 -0.1906
  228LEU     CG 3127   4.005   0.527   4.224 -0.4222 -0.1260 -0.6370
  228LEU     HG 3128   4.020   0.450   4.302 -2.8736 -0.4153 -0.3874
  228LEU    CD1 3129   3.860   0.576   4.238 -0.2968 -0.0301  0.3723
  228LEU   HD11 3130   3.840   0.645   4.153 -1.2974  0.4271  0.9492
  228LEU   HD12 3131   3.840   0.624   4.337 -0.6388  1.6196 -0.4477
  228LEU   HD13 3132   3.795   0.486   4.241  1.9205 -1.6644  1.6963
  228LEU    CD2 3133   4.016   0.458   4.087 -0.5350 -0.6116 -0.4012
  228LEU   HD21 3134   4.110   0.399   4.094 -0.3251 -0.3160 -0.6884
  228LEU   HD22 3135   4.026   0.523   3.997  0.5209 -0.6704 -0.3329
  228LEU   HD23 3136   3.938   0.380   4.071 -2.1855  1.1096 -1.1171
  228LEU      C 3137   4.324   0.743   4.199 -0.5987  0.5922  0.2416
  228LEU      O 3138   4.324   0.795   4.087 -0.2843  0.1178  0.0149
  229THR      N 3139   4.385   0.798   4.305  0.8193 -0.6737  0.1211
  229THR     HN 3140   4.385   0.763   4.398  0.7620 -1.5059 -0.1866
  229THR     CA 3141   4.464   0.916   4.285 -0.1467 -0.0698 -0.1935
  229THR     HA 3142   4.405   0.998   4.245 -3.4619 -3.0292 -2.0073
  229THR     CB 3143   4.522   0.957   4.417 -0.2377  0.1450 -0.2190
  229THR     HB 3144   4.573   0.872   4.468  0.7082 -0.4803 -2.1169
  229THR    OG1 3145   4.417   1.000   4.502 -0.5551 -0.0940 -0.4896
  229THR    HG1 3146   4.351   0.932   4.518  0.5803 -1.0502  0.2303
  229THR    CG2 3147   4.614   1.080   4.417  0.0488 -0.0667 -0.2938
  229THR   HG21 3148   4.571   1.172   4.372  0.0056  0.2683  0.4189
  229THR   HG22 3149   4.708   1.074   4.357 -1.0448 -1.8534 -1.9394
  229THR   HG23 3150   4.629   1.115   4.521 -0.7429  0.2501 -0.2787
  229THR      C 3151   4.586   0.891   4.204  0.3314  0.6101  0.3088
  229THR      O 3152   4.620   0.971   4.117 -0.2978  0.2232 -0.2931
  230VAL      N 3153   4.652   0.776   4.227 -0.1095  0.0969 -0.9000
  230VAL     HN 3154   4.633   0.710   4.300 -0.7726 -1.1278 -2.1362
  230VAL     CA 3155   4.767   0.736   4.152 -0.0279 -0.7974 -0.3163
  230VAL     HA 3156   4.845   0.811   4.146 -0.3225 -0.4456  0.1462
  230VAL     CB 3157   4.839   0.624   4.222  0.1347 -0.4373  0.1004
  230VAL     HB 3158   4.763   0.547   4.245 -0.6357  0.4421  0.5681
  230VAL    CG1 3159   4.955   0.576   4.134 -0.3100 -0.2462 -0.5984
  230VAL   HG11 3160   5.033   0.653   4.115  0.7197 -0.9761  0.5045
  230VAL   HG12 3161   4.931   0.538   4.032  0.2943  0.4797 -1.0250
  230VAL   HG13 3162   4.996   0.494   4.197 -0.4131  1.0852  1.2658
  230VAL    CG2 3163   4.902   0.682   4.350 -0.4190 -0.1169  0.2319
  230VAL   HG21 3164   4.941   0.784   4.327 -2.7364  0.9799  0.8496
  230VAL   HG22 3165   4.989   0.616   4.370 -0.7144 -0.8916 -0.9563
  230VAL   HG23 3166   4.825   0.671   4.430  0.3499 -4.1098  0.6283
  230VAL      C 3167   4.724   0.700   4.015 -0.7320  0.2659 -0.3858
  230VAL      O 3168   4.796   0.731   3.920 -0.1872 -0.5467 -0.2518
  231LEU      N 3169   4.605   0.638   4.001 -0.7279  0.1332  0.1761
  231LEU     HN 3170   4.560   0.615   4.087  0.0473 -1.0930  0.2724
  231LEU     CA 3171   4.544   0.604   3.876 -0.0434 -0.2012 -0.0684
  231LEU     HA 3172   4.611   0.539   3.822 -0.3054 -0.5623  0.0336
  231LEU     CB 3173   4.417   0.523   3.907  0.0530 -0.0846  0.6582
  231LEU    HB1 3174   4.336   0.597   3.930  0.1194  1.3779 -3.1262
  231LEU    HB2 3175   4.425   0.449   3.989  1.1647 -1.7960 -0.9105
  231LEU     CG 3176   4.365   0.455   3.779  0.1063 -0.1710  0.6830
  231LEU     HG 3177   4.378   0.524   3.693 -0.7364  0.4436  1.0339
  231LEU    CD1 3178   4.438   0.325   3.742  0.2250  0.0520  0.1291
  231LEU   HD11 3179   4.446   0.256   3.829  1.1580 -1.1261 -0.8621
  231LEU   HD12 3180   4.543   0.338   3.707  0.0040 -0.8845 -0.9108
  231LEU   HD13 3181   4.385   0.261   3.669 -0.3897 -1.5533  1.8889
  231LEU    CD2 3182   4.214   0.426   3.788 -0.1338  0.3554 -1.3312
  231LEU   HD21 3183   4.161   0.523   3.779 -0.7859  0.4804  2.4235
  231LEU   HD22 3184   4.191   0.369   3.880 -0.6562 -0.7150 -2.0955
  231LEU   HD23 3185   4.185   0.360   3.704 -1.5910  1.4619 -1.7384
  231LEU      C 3186   4.515   0.719   3.787  0.7339  0.1188  0.0769
  231LEU      O 3187   4.556   0.722   3.671  1.1710 -0.2280  0.2186
  232TYR      N 3188   4.444   0.821   3.838 -0.1303 -0.2479 -0.3564
  232TYR     HN 3189   4.419   0.819   3.935 -1.1971  1.3688 -0.5568
  232TYR     CA 3190   4.400   0.931   3.759  0.1062  0.1265  0.0263
  232TYR     HA 3191   4.344   0.884   3.679  1.1073 -0.6526 -0.2353
  232TYR     CB 3192   4.304   1.028   3.829  0.2417 -0.0239  0.4196
  232TYR    HB1 3193   4.276   1.111   3.760 -1.8016  0.2286  1.4709
  232TYR    HB2 3194   4.336   1.071   3.927 -2.2515  2.2468  0.3793
  232TYR     CG 3195   4.168   0.970   3.851  0.2370 -0.0333  0.3666
  232TYR    CD1 3196   4.135   0.839   3.826  0.5915  0.0739 -0.7341
  232TYR    HD1 3197   4.201   0.775   3.770  1.2624  0.9550 -0.9596
  232TYR    CE1 3198   4.006   0.801   3.855  0.8424 -0.0701  0.2428
  232TYR    HE1 3199   3.970   0.702   3.831 -2.0959  0.8927  0.2461
  232TYR     CZ 3200   3.923   0.879   3.932  0.0953 -0.1402 -0.4743
  232TYR     OH 3201   3.794   0.831   3.964  0.1475  0.0969  0.1192
  232TYR     HH 3202   3.767   0.758   3.907  2.1081 -0.3066 -0.3730
  232TYR    CD2 3203   4.082   1.049   3.923 -0.1652  0.3188 -0.4926
  232TYR    HD2 3204   4.136   1.139   3.950  1.0208 -0.5942  0.2777
  232TYR    CE2 3205   3.960   1.006   3.970 -0.0678 -0.0593 -0.5833
  232TYR    HE2 3206   3.903   1.072   4.033  1.2838 -0.3827  1.0403
  232TYR      C 3207   4.514   1.012   3.707  0.0578  0.1147 -0.0994
  232TYR      O 3208   4.505   1.056   3.592 -0.1028 -0.4356 -0.3022
  233SER      N 3209   4.619   1.038   3.787 -0.3259 -0.1147  0.4838
  233SER     HN 3210   4.627   0.998   3.878 -0.3470  0.6215  0.8107
  233SER     CA 3211   4.733   1.115   3.750 -0.1848 -0.4344  0.2469
  233SER     HA 3212   4.691   1.187   3.680 -1.1288 -1.9246 -0.7725
  233SER     CB 3213   4.802   1.159   3.880 -0.1419 -0.5372  0.2595
  233SER    HB1 3214   4.846   1.077   3.941 -0.9312 -1.4200 -0.3441
  233SER    HB2 3215   4.729   1.212   3.946  0.2417  1.2914 -0.7295
  233SER     OG 3216   4.901   1.260   3.862 -0.2437 -0.4366  0.2625
  233SER    HG1 3217   4.862   1.346   3.846  3.5174  1.4336  0.1716
  233SER      C 3218   4.825   1.035   3.665  0.0530  0.0004  0.0888
  233SER      O 3219   4.919   1.084   3.602  0.4736 -0.7401  0.1274
  234LEU      N 3220   4.807   0.901   3.658 -0.0781  0.0150  0.1436
  234LEU     HN 3221   4.734   0.854   3.706  1.6722 -0.9891  1.9466
  234LEU     CA 3222   4.892   0.822   3.575 -0.0945 -0.1107  0.2477
  234LEU     HA 3223   4.986   0.876   3.571 -0.6759  1.1112  1.7880
  234LEU     CB 3224   4.894   0.677   3.627 -0.1494 -0.3104 -0.3000
  234LEU    HB1 3225   4.792   0.634   3.623 -0.9525  1.5799 -2.1097
  234LEU    HB2 3226   4.926   0.693   3.733 -1.7661 -0.0344  0.1752
  234LEU     CG 3227   4.984   0.583   3.544 -0.3152 -0.1928 -0.6132
  234LEU     HG 3228   4.949   0.580   3.439  0.3298  0.6852 -0.8642
  234LEU    CD1 3229   5.129   0.635   3.542 -0.4603  0.2634  0.0861
  234LEU   HD11 3230   5.188   0.550   3.502 -0.8314 -0.3854  0.8710
  234LEU   HD12 3231   5.161   0.673   3.641 -0.7046  0.4336  0.1019
  234LEU   HD13 3232   5.143   0.715   3.466  0.1451  0.8618  0.8123
  234LEU    CD2 3233   4.997   0.440   3.599  0.3670  0.2169  0.3206
  234LEU   HD21 3234   4.895   0.398   3.588  0.4507  0.5468 -2.3043
  234LEU   HD22 3235   5.033   0.446   3.704  1.6721  2.9199 -0.1773
  234LEU   HD23 3236   5.069   0.373   3.547  0.3963 -0.5366  1.2984
  234LEU      C 3237   4.836   0.818   3.438 -0.2610  0.7781  0.2866
  234LEU      O 3238   4.901   0.822   3.333 -0.1760  0.5413  0.3299
  235ILE      N 3239   4.702   0.807   3.427 -0.1212 -0.6704 -0.2115
  235ILE     HN 3240   4.647   0.783   3.506 -0.1497 -0.6941 -0.2382
  235ILE     CA 3241   4.638   0.812   3.299  0.1263 -0.2102 -0.3203
  235ILE     HA 3242   4.685   0.732   3.244 -0.5155 -1.1592  0.4590
  235ILE     CB 3243   4.490   0.790   3.311  0.0495  0.4454 -0.0394
  235ILE     HB 3244   4.455   0.852   3.397 -0.6449  0.5515 -0.3977
  235ILE    CG2 3245   4.408   0.811   3.183  0.2546  0.8232 -0.1098
  235ILE   HG21 3246   4.303   0.776   3.187  1.1188 -1.8612  0.7659
  235ILE   HG22 3247   4.458   0.752   3.103 -0.6764  2.2101 -1.7928
  235ILE   HG23 3248   4.412   0.920   3.158 -2.9645  1.2333  0.7262
  235ILE    CG1 3249   4.493   0.640   3.342  0.1634  0.4016 -0.2612
  235ILE   HG11 3250   4.559   0.621   3.429 -0.6259 -0.2783  0.2154
  235ILE   HG12 3251   4.525   0.573   3.260  0.1502 -2.2443  1.7471
  235ILE     CD 3252   4.352   0.599   3.388  0.4192 -0.1073  0.0837
  235ILE    HD1 3253   4.307   0.660   3.469 -0.2938 -3.3246  2.2843
  235ILE    HD2 3254   4.349   0.497   3.432 -0.5680  0.0091  0.2911
  235ILE    HD3 3255   4.273   0.598   3.310 -1.2565 -1.0138  1.7239
  235ILE      C 3256   4.660   0.944   3.234 -0.6403  0.1295  0.0889
  235ILE      O 3257   4.685   0.952   3.113  0.3398 -0.2332  0.2614
  236GLY      N 3258   4.653   1.060   3.302 -0.5483  0.1249  0.1066
  236GLY     HN 3259   4.618   1.061   3.395 -3.2637  2.8953 -0.7799
  236GLY     CA 3260   4.668   1.186   3.236 -0.0340 -0.1532 -0.3185
  236GLY    HA1 3261   4.623   1.263   3.297  0.9404  1.1380 -1.1899
  236GLY    HA2 3262   4.619   1.193   3.140 -1.7523 -1.0158  0.4509
  236GLY      C 3263   4.810   1.223   3.210  0.1604 -0.8419 -0.2491
  236GLY      O 3264   4.839   1.289   3.111 -0.2284  0.1318  0.2689
  237ARG      N 3265   4.911   1.176   3.286  0.3043 -0.5429 -0.2559
  237ARG     HN 3266   4.886   1.133   3.372 -0.4071  0.2484 -0.0534
  237ARG     CA 3267   5.050   1.175   3.253  0.3533  0.0152 -0.0756
  237ARG     HA 3268   5.086   1.277   3.242 -2.0824  0.9218 -0.3408
  237ARG     CB 3269   5.126   1.117   3.373 -0.0279  0.1770  0.2435
  237ARG    HB1 3270   5.093   1.013   3.391  1.3951 -0.6509 -1.6764
  237ARG    HB2 3271   5.091   1.182   3.457 -4.8307 -0.3947 -1.0343
  237ARG     CG 3272   5.277   1.132   3.352  0.0748 -0.6880  0.3507
  237ARG    HG1 3273   5.294   1.236   3.318  0.7555 -1.4426 -1.8260
  237ARG    HG2 3274   5.313   1.068   3.269  0.8161  0.9205 -0.6136
  237ARG     CD 3275   5.371   1.111   3.470  0.4596  0.1214  0.1916
  237ARG    HD1 3276   5.472   1.152   3.446 -0.2725  1.2875 -1.0609
  237ARG    HD2 3277   5.381   1.003   3.495  1.8543 -0.3289 -1.9969
  237ARG     NE 3278   5.318   1.186   3.587  0.1880  0.0682  0.1035
  237ARG     HE 3279   5.294   1.282   3.573  0.5316  0.0257 -0.8027
  237ARG     CZ 3280   5.229   1.140   3.679  0.1084 -0.0519 -0.0332
  237ARG    NH1 3281   5.203   1.010   3.709  0.9189 -0.2140 -0.0267
  237ARG   HH11 3282   5.269   0.942   3.677 -0.2710 -1.1060 -0.6355
  237ARG   HH12 3283   5.124   0.991   3.768  1.1253  0.3716  0.4490
  237ARG    NH2 3284   5.142   1.236   3.724  0.2140  0.2142 -0.3960
  237ARG   HH21 3285   5.150   1.330   3.691 -0.3882  1.3340  2.3583
  237ARG   HH22 3286   5.063   1.206   3.777  0.7127  2.2977  1.7067
  237ARG      C 3287   5.092   1.110   3.125 -0.1561 -0.1276 -0.1710
  237ARG      O 3288   5.168   1.162   3.045  0.3952 -0.1819  0.3070
  238LYS      N 3289   5.028   0.992   3.108 -0.2415 -0.0933 -0.0920
  238LYS     HN 3290   4.976   0.957   3.185 -1.4558 -1.1463 -1.3428
  238LYS     CA 3291   5.040   0.912   2.990  0.2666 -0.3274  0.1157
  238LYS     HA 3292   5.143   0.900   2.960 -0.1210 -1.1332 -0.9628
  238LYS     CB 3293   4.982   0.772   3.013  0.1080 -0.2443  0.2282
  238LYS    HB1 3294   4.975   0.730   2.910 -0.6002  4.3262 -1.8219
  238LYS    HB2 3295   4.883   0.791   3.059  1.3195  1.4187  2.2912
  238LYS     CG 3296   5.078   0.689   3.099  0.4990 -0.2803 -0.2346
  238LYS    HG1 3297   5.081   0.737   3.199 -0.2805  1.0604 -0.8288
  238LYS    HG2 3298   5.181   0.681   3.059  0.0295  0.3104 -1.6371
  238LYS     CD 3299   5.027   0.545   3.093 -0.5066  0.0423  0.2392
  238LYS    HD1 3300   4.996   0.515   2.990  1.1162 -2.1352  0.3043
  238LYS    HD2 3301   4.935   0.552   3.154 -0.5875  1.4486 -0.0246
  238LYS     CE 3302   5.130   0.443   3.144 -0.0852  0.5288  0.3634
  238LYS    HE1 3303   5.096   0.339   3.124 -1.1488  1.0719 -0.8212
  238LYS    HE2 3304   5.142   0.468   3.252  1.4893  2.3168 -0.1726
  238LYS     NZ 3305   5.259   0.453   3.074 -0.3229  0.0619 -0.1473
  238LYS    HZ1 3306   5.322   0.375   3.101 -1.2196 -0.0878  1.6190
  238LYS    HZ2 3307   5.308   0.541   3.101  0.0039 -0.3127  0.4770
  238LYS    HZ3 3308   5.247   0.467   2.971 -0.9522  1.9692  0.1452
  238LYS      C 3309   4.975   0.969   2.868 -0.1376  0.0922  0.5224
  238LYS      O 3310   5.033   0.966   2.759 -0.9809 -0.3430  0.0799
  239LEU      N 3311   4.853   1.024   2.878 -0.3775 -0.3885  0.2550
  239LEU     HN 3312   4.796   1.007   2.958 -1.9807 -0.7308 -0.8978
  239LEU     CA 3313   4.794   1.100   2.772  0.0596 -0.9150 -0.3772
  239LEU     HA 3314   4.784   1.032   2.689 -0.8069  1.6324 -2.5244
  239LEU     CB 3315   4.658   1.161   2.811  0.3576 -0.5870  0.1612
  239LEU    HB1 3316   4.622   1.215   2.721  1.2419 -2.4527 -1.3888
  239LEU    HB2 3317   4.671   1.221   2.904 -0.5824 -0.7586  0.4128
  239LEU     CG 3318   4.537   1.069   2.835  0.3878 -0.5789  0.3445
  239LEU     HG 3319   4.552   1.032   2.939  1.6552 -3.0921 -0.6388
  239LEU    CD1 3320   4.400   1.137   2.823  0.4631 -0.3937  0.5273
  239LEU   HD11 3321   4.394   1.183   2.721  1.5875 -0.9561  0.1976
  239LEU   HD12 3322   4.373   1.210   2.902 -2.7622 -0.6383 -0.1852
  239LEU   HD13 3323   4.317   1.066   2.839  0.5710 -0.4744  0.7273
  239LEU    CD2 3324   4.542   0.957   2.731 -0.0825 -0.0014 -0.3099
  239LEU   HD21 3325   4.614   0.873   2.747 -1.5927 -1.4866 -0.9438
  239LEU   HD22 3326   4.558   0.998   2.629  1.2327  0.7448  0.1693
  239LEU   HD23 3327   4.444   0.907   2.719 -1.0598  0.9512  2.8302
  239LEU      C 3328   4.875   1.214   2.720 -0.5490 -0.1659  0.2800
  239LEU      O 3329   4.892   1.223   2.599 -0.0390  0.0105  0.3612
  240TRP      N 3330   4.942   1.293   2.805 -0.2835  0.1298 -0.2012
  240TRP     HN 3331   4.917   1.290   2.902 -0.4326  1.0428 -0.2015
  240TRP     CA 3332   5.033   1.391   2.753  0.3475 -0.2250  0.2187
  240TRP     HA 3333   4.982   1.461   2.688  0.8910  0.6377  0.7089
  240TRP     CB 3334   5.086   1.481   2.865  0.6334 -0.3478  0.1816
  240TRP    HB1 3335   5.138   1.411   2.934 -0.1470 -1.6406 -0.4990
  240TRP    HB2 3336   5.001   1.518   2.926 -1.6125 -1.3190 -2.1993
  240TRP     CG 3337   5.173   1.593   2.820 -0.1072  0.3118  0.3859
  240TRP    CD1 3338   5.125   1.712   2.773 -0.2120  0.2537  0.3455
  240TRP    HD1 3339   5.021   1.721   2.744 -0.4634 -4.0253 -0.7252
  240TRP    NE1 3340   5.229   1.791   2.730  0.1010 -0.3311  0.0202
  240TRP    HE1 3341   5.243   1.854   2.658  1.0340 -0.3065  0.2122
  240TRP    CE2 3342   5.345   1.723   2.757  0.1581 -0.0548  0.4755
  240TRP    CD2 3343   5.315   1.601   2.815 -0.0857 -0.4612 -0.4903
  240TRP    CE3 3344   5.412   1.519   2.866  0.1023  0.2118  0.2494
  240TRP    HE3 3345   5.396   1.418   2.901  1.7530 -0.1467  0.0318
  240TRP    CZ3 3346   5.543   1.552   2.840  0.0364  0.3393  0.0757
  240TRP    HZ3 3347   5.620   1.479   2.862 -0.8498 -0.3918  0.8400
  240TRP    CZ2 3348   5.475   1.764   2.752  0.0788  0.1187 -0.3178
  240TRP    HZ2 3349   5.508   1.861   2.720  1.0944 -0.5846 -1.4399
  240TRP    CH2 3350   5.573   1.674   2.785  0.1575  0.4713  0.4343
  240TRP    HH2 3351   5.679   1.693   2.769  0.4614 -1.1139  0.4189
  240TRP      C 3352   5.150   1.341   2.675  0.3964  0.0274  0.1288
  240TRP      O 3353   5.195   1.388   2.571  0.0404  0.0008 -0.0405
  241ARG      N 3354   5.202   1.228   2.727 -0.1596 -0.2062  0.1847
  241ARG     HN 3355   5.171   1.187   2.813  2.1472  0.5407  1.4397
  241ARG     CA 3356   5.317   1.159   2.679  0.2297  0.3776  0.2696
  241ARG     HA 3357   5.394   1.235   2.668 -1.3589  1.8832 -1.0530
  241ARG     CB 3358   5.352   1.050   2.781  0.3287  0.1214 -0.0344
  241ARG    HB1 3359   5.418   0.973   2.736  1.6035  0.7175  0.7679
  241ARG    HB2 3360   5.263   0.995   2.818  0.7132 -0.0413  0.6716
  241ARG     CG 3361   5.433   1.099   2.901  0.1933 -0.2454  0.2093
  241ARG    HG1 3362   5.371   1.187   2.927 -1.1974 -0.4071 -2.3026
  241ARG    HG2 3363   5.525   1.137   2.851  0.6316 -1.9507 -0.3391
  241ARG     CD 3364   5.461   1.002   3.016  0.2737 -0.4395  0.0274
  241ARG    HD1 3365   5.510   0.911   2.976 -0.7826 -1.7663  1.5983
  241ARG    HD2 3366   5.364   0.966   3.059 -1.1751  2.6345 -0.4237
  241ARG     NE 3367   5.548   1.067   3.117  0.0462  0.1025 -0.1205
  241ARG     HE 3368   5.547   1.167   3.124  0.6676  0.1856 -1.0290
  241ARG     CZ 3369   5.619   0.993   3.207  0.3033  0.1598 -0.2747
  241ARG    NH1 3370   5.592   0.859   3.217  0.4381  0.1473 -0.0566
  241ARG   HH11 3371   5.540   0.815   3.144  1.4938 -2.7141  0.7846
  241ARG   HH12 3372   5.645   0.799   3.276  2.0627 -0.9557 -2.4535
  241ARG    NH2 3373   5.722   1.053   3.274 -0.3598  0.6198  0.3445
  241ARG   HH21 3374   5.748   1.146   3.248 -1.7685  0.2864 -2.6481
  241ARG   HH22 3375   5.788   0.987   3.309 -0.7730  0.5553  1.0106
  241ARG      C 3376   5.298   1.108   2.540 -0.1803  0.3535  0.3334
  241ARG      O 3377   5.386   1.127   2.456 -0.7681  0.1470 -0.3342
  242ARG      N 3378   5.185   1.044   2.506  0.1583  0.1817 -0.4873
  242ARG     HN 3379   5.122   1.038   2.583 -0.3316  2.3046 -0.6455
  242ARG     CA 3380   5.130   1.003   2.380 -0.5411  0.1762 -0.1840
  242ARG     HA 3381   5.203   0.932   2.345  1.7119  2.4824 -0.5171
  242ARG     CB 3382   4.995   0.936   2.410 -0.4072  0.0868  0.2168
  242ARG    HB1 3383   4.948   0.928   2.310 -0.2611 -0.8982  0.2232
  242ARG    HB2 3384   4.930   1.008   2.464 -0.2797 -1.2517  2.2775
  242ARG     CG 3385   4.996   0.799   2.477 -0.3537 -0.2652 -0.5012
  242ARG    HG1 3386   4.900   0.744   2.466  1.2359 -3.5434  0.5878
  242ARG    HG2 3387   5.004   0.809   2.587 -1.4936  0.1067 -0.4458
  242ARG     CD 3388   5.114   0.704   2.451  0.6669  0.8478 -0.0152
  242ARG    HD1 3389   5.101   0.617   2.519 -2.0020  2.0350  1.1281
  242ARG    HD2 3390   5.213   0.749   2.475  0.6700 -0.1137  2.0367
  242ARG     NE 3391   5.111   0.651   2.312  0.3808 -0.0004  0.3096
  242ARG     HE 3392   5.041   0.688   2.252 -0.2271  0.0656  1.0395
  242ARG     CZ 3393   5.218   0.601   2.244  0.0274 -0.3951  0.0430
  242ARG    NH1 3394   5.327   0.559   2.314  0.1995  0.5510  0.3532
  242ARG   HH11 3395   5.405   0.533   2.256  0.1074  0.5829  0.2148
  242ARG   HH12 3396   5.337   0.549   2.413  0.9552  2.2310  0.4782
  242ARG    NH2 3397   5.233   0.616   2.109  0.2927  0.1707  0.1330
  242ARG   HH21 3398   5.155   0.647   2.055  0.6837 -0.5046 -0.8518
  242ARG   HH22 3399   5.326   0.604   2.074  0.4718  2.5773 -0.3735
  242ARG      C 3400   5.121   1.109   2.275  0.3625 -0.0022 -0.4530
  242ARG      O 3401   5.144   1.086   2.157  0.2613 -0.0752 -0.4583
  243ARG      N 3402   5.073   1.229   2.312  0.2002 -0.1011 -0.3377
  243ARG     HN 3403   5.054   1.250   2.407  1.8263  0.2214 -0.0577
  243ARG     CA 3404   5.068   1.337   2.218  0.0293 -0.2148 -0.4603
  243ARG     HA 3405   5.038   1.295   2.123 -0.9603 -1.5046  0.3973
  243ARG     CB 3406   4.973   1.451   2.257  0.8823  0.2917  0.1838
  243ARG    HB1 3407   4.874   1.402   2.256 -0.1075  2.1733 -0.4298
  243ARG    HB2 3408   4.955   1.535   2.186 -1.3447  0.8116  1.2877
  243ARG     CG 3409   4.986   1.525   2.390 -1.0701  0.4588  0.3076
  243ARG    HG1 3410   5.092   1.555   2.398 -1.4832  2.6020 -1.2605
  243ARG    HG2 3411   4.955   1.447   2.463 -1.5584  1.7963  1.5910
  243ARG     CD 3412   4.887   1.642   2.394 -0.6068  0.8600  0.1972
  243ARG    HD1 3413   4.880   1.698   2.489 -0.4266 -2.0651  2.0524
  243ARG    HD2 3414   4.785   1.601   2.373 -0.0815 -0.3041 -0.2073
  243ARG     NE 3415   4.934   1.750   2.303  0.0399  0.4902  0.0817
  243ARG     HE 3416   5.011   1.742   2.241 -0.4422 -0.1551 -0.4384
  243ARG     CZ 3417   4.860   1.859   2.267 -0.3699 -0.0091 -0.6122
  243ARG    NH1 3418   4.739   1.893   2.322 -0.0742 -0.3465  0.2638
  243ARG   HH11 3419   4.703   1.862   2.409 -1.1587  1.0786  0.3481
  243ARG   HH12 3420   4.698   1.970   2.274  1.0368 -0.7088 -1.3879
  243ARG    NH2 3421   4.913   1.940   2.170  0.0231  0.4079 -0.0597
  243ARG   HH21 3422   4.995   1.907   2.124 -0.3053  1.2838 -1.3251
  243ARG   HH22 3423   4.875   2.032   2.157 -2.0493 -0.1775  1.2889
  243ARG      C 3424   5.199   1.402   2.186 -0.1092  0.6451  0.6709
  243ARG      O 3425   5.228   1.438   2.073 -0.1900 -0.1812  0.3812
  244ARG      N 3426   5.290   1.405   2.285  0.3744  0.8060  0.2219
  244ARG     HN 3427   5.267   1.381   2.379  1.6332  0.5991  0.5000
  244ARG     CA 3428   5.421   1.461   2.275  0.5874  0.2128 -0.4360
  244ARG     HA 3429   5.421   1.557   2.226  1.0660  0.0765 -0.7172
  244ARG     CB 3430   5.466   1.471   2.422 -0.1532  0.7330 -0.2430
  244ARG    HB1 3431   5.431   1.383   2.480  1.9137  1.0154  1.5660
  244ARG    HB2 3432   5.406   1.555   2.464 -1.7129 -0.3568 -0.1802
  244ARG     CG 3433   5.615   1.491   2.450 -0.0391 -0.0382 -0.2743
  244ARG    HG1 3434   5.667   1.401   2.413  0.9455 -0.1604  1.3249
  244ARG    HG2 3435   5.631   1.490   2.560 -0.5533 -1.5233 -0.1920
  244ARG     CD 3436   5.669   1.630   2.415  0.3534 -0.0999  0.0737
  244ARG    HD1 3437   5.627   1.705   2.486  1.4888 -0.7835  1.5129
  244ARG    HD2 3438   5.631   1.655   2.313  0.8452 -0.2626 -0.1535
  244ARG     NE 3439   5.817   1.635   2.418  0.3381  0.3656  0.1973
  244ARG     HE 3440   5.856   1.700   2.483  1.2021  0.3184 -0.2501
  244ARG     CZ 3441   5.899   1.592   2.317 -0.2911  0.2618 -0.2696
  244ARG    NH1 3442   5.861   1.541   2.197 -0.7024 -0.4407  0.1540
  244ARG   HH11 3443   5.765   1.515   2.184 -1.6461  2.4779  0.5394
  244ARG   HH12 3444   5.907   1.570   2.113 -2.3440  0.0585 -0.6289
  244ARG    NH2 3445   6.026   1.641   2.318 -0.3038  0.2905  0.0466
  244ARG   HH21 3446   6.064   1.647   2.410  0.7751 -0.0084 -0.3618
  244ARG   HH22 3447   6.092   1.611   2.249 -1.1945  0.5402 -0.9253
  244ARG      C 3448   5.514   1.370   2.203 -0.0722 -0.3998 -0.5176
  244ARG      O 3449   5.620   1.413   2.158 -0.2497  0.7320  0.1219
  245GLY      N 3450   5.475   1.241   2.203 -0.2347 -0.3515 -0.2293
  245GLY     HN 3451   5.396   1.217   2.258 -0.3403  0.8653  0.1820
  245GLY     CA 3452   5.545   1.134   2.139 -0.1170 -0.5364  0.2067
  245GLY    HA1 3453   5.495   1.050   2.184 -0.7644 -1.5924 -2.3051
  245GLY    HA2 3454   5.646   1.155   2.173 -0.6322  1.4107  0.6554
  245GLY      C 3455   5.538   1.141   1.990 -0.1988  0.2788  0.2412
  245GLY      O 3456   5.639   1.161   1.924  0.0951  0.0014  0.6000
  246ASP      N 3457   5.414   1.139   1.939 -0.1647  1.1442  0.1219
  246ASP     HN 3458   5.338   1.136   2.003  1.3447  1.3911  1.9949
  246ASP     CA 3459   5.385   1.154   1.799 -0.3958  0.0066  0.0439
  246ASP     HA 3460   5.459   1.098   1.743 -1.7622 -0.4444 -1.3987
  246ASP     CB 3461   5.242   1.115   1.758 -0.4267  0.0504  0.1105
  246ASP    HB1 3462   5.207   1.141   1.655 -1.4472  1.3810  0.7691
  246ASP    HB2 3463   5.187   1.176   1.833  1.1792 -0.5979  1.8857
  246ASP     CG 3464   5.198   0.969   1.770 -0.4179 -0.0376 -0.8497
  246ASP    OD1 3465   5.081   0.935   1.799 -0.1306 -0.3882 -0.1065
  246ASP    OD2 3466   5.285   0.884   1.736  0.4827  0.5689 -0.1101
  246ASP      C 3467   5.397   1.295   1.753  0.3942 -0.1503 -0.2473
  246ASP      O 3468   5.387   1.318   1.633 -0.4031  0.0981 -0.1424
  247ALA      N 3469   5.405   1.391   1.847  0.0824 -0.5039  0.1463
  247ALA     HN 3470   5.403   1.362   1.942  1.4689 -1.5986 -0.1211
  247ALA     CA 3471   5.438   1.529   1.834 -0.4762 -0.4147 -0.4020
  247ALA     HA 3472   5.429   1.573   1.933 -0.5514  1.6779 -1.2955
  247ALA     CB 3473   5.582   1.550   1.784 -0.2960 -1.3820 -0.3147
  247ALA    HB1 3474   5.595   1.524   1.677  1.2888  0.4473 -0.6214
  247ALA    HB2 3475   5.653   1.489   1.844 -0.2409  1.0805  2.3348
  247ALA    HB3 3476   5.611   1.657   1.793 -0.1095 -1.3863 -0.8335
  247ALA      C 3477   5.335   1.609   1.762 -0.4041 -0.3882 -0.4761
  247ALA      O 3478   5.372   1.700   1.689  0.5440 -0.1795  0.2434
  248VAL      N 3479   5.205   1.578   1.780 -0.4277  0.0165  0.1019
  248VAL     HN 3480   5.179   1.495   1.828 -0.9290 -0.5708 -1.1337
  248VAL     CA 3481   5.089   1.638   1.723 -0.0036 -0.0787 -0.8874
  248VAL     HA 3482   5.112   1.642   1.617 -0.2222 -1.8852 -1.0342
  248VAL     CB 3483   4.967   1.552   1.741  0.1263 -0.0718  0.0245
  248VAL     HB 3484   4.879   1.598   1.693 -1.3957 -1.2160  1.5709
  248VAL    CG1 3485   4.984   1.421   1.661 -0.7554 -0.0180 -0.2524
  248VAL   HG11 3486   4.885   1.370   1.652 -1.5227  1.4065 -0.2494
  248VAL   HG12 3487   5.052   1.343   1.699 -3.2595 -2.1946  0.0609
  248VAL   HG13 3488   5.006   1.438   1.554  0.1273 -2.9958 -0.6188
  248VAL    CG2 3489   4.924   1.522   1.886 -0.0297  0.3751  0.0710
  248VAL   HG21 3490   4.988   1.439   1.923  0.6939  0.4822 -0.9146
  248VAL   HG22 3491   4.818   1.495   1.904 -0.1010  0.5447 -0.0927
  248VAL   HG23 3492   4.961   1.602   1.954  1.2552 -2.7532  3.4195
  248VAL      C 3493   5.062   1.781   1.754 -0.1985 -0.2743 -0.1521
  248VAL      O 3494   5.085   1.824   1.867 -0.0542  0.4230 -0.4418
  249VAL      N 3495   5.016   1.860   1.656  0.0752 -0.0503 -0.1004
  249VAL     HN 3496   4.975   1.807   1.582 -3.1218 -1.4690  2.4204
  249VAL     CA 3497   4.979   1.997   1.673  0.2992 -0.0153  0.1046
  249VAL     HA 3498   5.067   2.052   1.705  0.6367 -0.4874 -0.0123
  249VAL     CB 3499   4.947   2.059   1.540 -0.8355  0.0127  0.3772
  249VAL     HB 3500   4.888   1.985   1.482 -0.3814  1.8197 -2.6085
  249VAL    CG1 3501   4.872   2.193   1.548 -0.7757  0.0464  0.3657
  249VAL   HG11 3502   4.863   2.238   1.447 -0.7586  0.2347  0.4481
  249VAL   HG12 3503   4.941   2.268   1.592 -1.2794  0.5775  0.2544
  249VAL   HG13 3504   4.782   2.200   1.612  0.2455 -0.0176  1.8445
  249VAL    CG2 3505   5.075   2.093   1.462 -0.6806 -0.7347  0.2975
  249VAL   HG21 3506   5.146   2.007   1.468  0.1230 -0.0207  1.4575
  249VAL   HG22 3507   5.135   2.180   1.496  1.0351 -0.8720 -2.0539
  249VAL   HG23 3508   5.054   2.111   1.354 -0.5189  0.2337  0.4131
  249VAL      C 3509   4.872   2.024   1.773  0.2254 -0.3780  0.1226
  249VAL      O 3510   4.888   2.106   1.863  0.3463  0.0247 -0.2632
  250GLY      N 3511   4.760   1.949   1.766  0.0009 -0.0370 -0.0022
  250GLY     HN 3512   4.751   1.889   1.687 -0.3732  1.4107 -1.0869
  250GLY     CA 3513   4.652   1.949   1.860 -0.1747  0.4852 -0.2088
  250GLY    HA1 3514   4.566   1.989   1.807  0.6103  1.4203 -0.8290
  250GLY    HA2 3515   4.694   1.994   1.949 -0.5166  1.7128 -0.6412
  250GLY      C 3516   4.617   1.807   1.884  0.3077  0.4584  0.3546
  250GLY      O 3517   4.630   1.713   1.805  0.0927  0.3106  0.4909
  251ALA      N 3518   4.559   1.787   2.004 -0.1001  0.5504  0.1747
  251ALA     HN 3519   4.538   1.863   2.065 -2.7563  1.8501 -2.1091
  251ALA     CA 3520   4.509   1.662   2.052  0.1452  0.3682 -0.0381
  251ALA     HA 3521   4.579   1.585   2.027 -3.0948 -2.5838 -0.7744
  251ALA     CB 3522   4.520   1.660   2.206 -0.7452 -0.5158  0.0214
  251ALA    HB1 3523   4.470   1.748   2.252 -1.3149  0.2195 -1.9021
  251ALA    HB2 3524   4.623   1.665   2.246 -0.5998 -2.6145  0.0428
  251ALA    HB3 3525   4.468   1.572   2.250  0.7542 -1.8320 -0.7262
  251ALA      C 3526   4.375   1.626   1.997  0.5634 -0.3943 -0.5600
  251ALA      O 3527   4.290   1.713   1.982  0.5546 -0.2011  0.5606
  252SER      N 3528   4.335   1.498   1.983 -0.0547 -0.2929  0.2557
  252SER     HN 3529   4.392   1.420   2.006 -1.1154 -2.8412 -4.4709
  252SER     CA 3530   4.220   1.466   1.903 -0.0181  0.5247 -0.1374
  252SER     HA 3531   4.209   1.546   1.832  1.3600  1.3977  0.5816
  252SER     CB 3532   4.242   1.341   1.816 -0.9312  0.3404 -0.1065
  252SER    HB1 3533   4.339   1.348   1.763  0.5214  0.5424  2.4663
  252SER    HB2 3534   4.163   1.331   1.738  0.0544 -1.5861 -0.9259
  252SER     OG 3535   4.231   1.218   1.886  0.4517  0.0774 -0.3262
  252SER    HG1 3536   4.309   1.221   1.942 -0.9277 -0.1673  1.7054
  252SER      C 3537   4.096   1.453   1.984  0.1110  0.1958  0.0079
  252SER      O 3538   4.103   1.456   2.107  0.5620 -0.0541 -0.0058
  253LEU      N 3539   3.978   1.443   1.920  0.3488  0.1201 -0.4255
  253LEU     HN 3540   3.982   1.434   1.821 -1.7264  0.7584 -0.6018
  253LEU     CA 3541   3.849   1.434   1.982  0.3357 -0.4224 -0.5241
  253LEU     HA 3542   3.841   1.519   2.049 -0.5168 -1.0000  0.1260
  253LEU     CB 3543   3.736   1.440   1.878  0.1714  0.3922 -0.3066
  253LEU    HB1 3544   3.758   1.362   1.802  0.4066 -0.8813  1.0170
  253LEU    HB2 3545   3.733   1.537   1.823  3.1068  0.7185 -0.0468
  253LEU     CG 3546   3.595   1.405   1.928  0.3892 -0.2198 -0.1201
  253LEU     HG 3547   3.602   1.305   1.976  1.0271 -0.5409 -0.8658
  253LEU    CD1 3548   3.543   1.508   2.029  0.7342 -0.3678  0.2109
  253LEU   HD11 3549   3.630   1.542   2.090  0.0554 -1.7259  2.0306
  253LEU   HD12 3550   3.476   1.457   2.101 -0.0957  0.9648  0.4267
  253LEU   HD13 3551   3.489   1.594   1.983 -3.5002 -1.7211  2.1498
  253LEU    CD2 3552   3.505   1.383   1.805  0.5669 -0.1537 -0.2616
  253LEU   HD21 3553   3.399   1.361   1.829  0.9500 -3.0326 -0.8566
  253LEU   HD22 3554   3.543   1.305   1.736  0.3107 -0.9489  0.4851
  253LEU   HD23 3555   3.512   1.481   1.753  0.1190  1.0304  1.7727
  253LEU      C 3556   3.837   1.311   2.065 -0.4915 -0.0912 -0.1412
  253LEU      O 3557   3.790   1.321   2.178  0.2964 -0.3862  0.2165
  254ARG      N 3558   3.898   1.198   2.024 -0.0473  0.0300  0.1744
  254ARG     HN 3559   3.935   1.198   1.932 -1.6661  1.4814 -0.5299
  254ARG     CA 3560   3.903   1.082   2.108 -0.1082  0.1300  0.3187
  254ARG     HA 3561   3.801   1.070   2.141 -0.5198  3.6011  0.7358
  254ARG     CB 3562   3.953   0.956   2.034 -0.0080 -0.0715  0.7292
  254ARG    HB1 3563   4.059   0.959   2.000 -0.6561 -0.0702 -1.4137
  254ARG    HB2 3564   3.897   0.937   1.940  2.8613 -1.6752 -0.8031
  254ARG     CG 3565   3.944   0.831   2.121  0.2130 -0.1522  0.6365
  254ARG    HG1 3566   4.030   0.844   2.191  1.4500 -1.0923 -0.6548
  254ARG    HG2 3567   3.991   0.750   2.062 -0.2285  0.6540 -0.8777
  254ARG     CD 3568   3.808   0.801   2.184 -0.4436  0.4869 -0.4484
  254ARG    HD1 3569   3.763   0.884   2.243 -1.2502  0.4779 -1.0439
  254ARG    HD2 3570   3.818   0.718   2.258 -0.5119 -0.2280 -1.2271
  254ARG     NE 3571   3.717   0.754   2.076 -0.5336 -0.0645 -0.1377
  254ARG     HE 3572   3.749   0.724   1.986 -0.4068 -2.5881  0.6673
  254ARG     CZ 3573   3.582   0.742   2.093 -0.3922 -1.0552  0.3280
  254ARG    NH1 3574   3.521   0.780   2.208 -0.2415  0.1243  0.0309
  254ARG   HH11 3575   3.583   0.798   2.284 -0.2823  1.6119 -0.2626
  254ARG   HH12 3576   3.421   0.787   2.211 -0.3345 -0.9864 -0.2120
  254ARG    NH2 3577   3.509   0.708   1.983 -0.1685 -0.3173 -0.0549
  254ARG   HH21 3578   3.554   0.705   1.894 -0.5384  1.6693 -0.3490
  254ARG   HH22 3579   3.411   0.708   2.004 -0.0190 -0.8790  0.6734
  254ARG      C 3580   3.983   1.106   2.231 -0.1405  0.3001  0.3066
  254ARG      O 3581   3.952   1.075   2.345  0.1166 -0.2654  0.2275
  255ASP      N 3582   4.100   1.171   2.216  0.0548 -0.1557 -0.1839
  255ASP     HN 3583   4.134   1.188   2.124 -0.8826  1.7618 -0.2126
  255ASP     CA 3584   4.185   1.208   2.326 -0.4631  0.4243  0.0276
  255ASP     HA 3585   4.204   1.110   2.367 -0.9674 -0.6869 -2.1934
  255ASP     CB 3586   4.322   1.262   2.283 -0.2422 -0.5103 -0.4786
  255ASP    HB1 3587   4.383   1.241   2.374 -0.8940 -0.8012 -0.1015
  255ASP    HB2 3588   4.321   1.370   2.261 -0.2704 -0.4003  0.0394
  255ASP     CG 3589   4.382   1.185   2.166  0.6065 -0.3669 -0.1455
  255ASP    OD1 3590   4.387   1.060   2.177  0.4113 -0.3246  0.4928
  255ASP    OD2 3591   4.423   1.247   2.064 -0.1265  0.2203 -0.0908
  255ASP      C 3592   4.122   1.295   2.428  0.3262  0.3103  0.6138
  255ASP      O 3593   4.135   1.287   2.550  0.2683  0.2151  0.6134
  256GLN      N 3594   4.049   1.396   2.377  0.0034  0.0004  0.4552
  256GLN     HN 3595   4.054   1.419   2.280 -1.3553  0.5378  0.4963
  256GLN     CA 3596   3.969   1.485   2.456  0.0594  0.0287  0.4811
  256GLN     HA 3597   4.037   1.522   2.531  2.4461 -0.7608 -1.1652
  256GLN     CB 3598   3.927   1.604   2.369 -0.2736 -0.6656 -0.3242
  256GLN    HB1 3599   3.865   1.675   2.428 -0.7269 -1.1521 -0.2102
  256GLN    HB2 3600   3.872   1.575   2.277 -0.7633  0.6035 -0.4572
  256GLN     CG 3601   4.034   1.702   2.319 -0.6531  0.0405  0.2241
  256GLN    HG1 3602   3.992   1.801   2.293 -1.4075  0.2955  2.2658
  256GLN    HG2 3603   4.079   1.665   2.224  1.0842  1.0973  0.6062
  256GLN     CD 3604   4.153   1.736   2.407 -0.5718 -0.1205  0.1771
  256GLN    OE1 3605   4.168   1.850   2.449  0.2442 -0.3357  0.5003
  256GLN    NE2 3606   4.246   1.637   2.421  0.0903  0.4689  0.0002
  256GLN   HE21 3607   4.335   1.669   2.452  0.7872 -1.6709  0.3635
  256GLN   HE22 3608   4.227   1.543   2.393  1.0423  1.2619 -4.0048
  256GLN      C 3609   3.857   1.422   2.532 -0.4146  0.3488  0.0546
  256GLN      O 3610   3.844   1.455   2.650  0.2979 -0.1369  0.2787
  257ASN      N 3611   3.785   1.325   2.472 -0.3782  0.6028 -0.4082
  257ASN     HN 3612   3.795   1.305   2.375  0.8905 -0.7527 -0.0481
  257ASN     CA 3613   3.683   1.258   2.547  0.1809 -0.0611 -0.2218
  257ASN     HA 3614   3.614   1.334   2.579  0.0143  0.0144 -0.7478
  257ASN     CB 3615   3.607   1.175   2.442 -0.2977 -0.1232  0.1706
  257ASN    HB1 3616   3.665   1.089   2.403 -1.2889 -0.5743 -0.3401
  257ASN    HB2 3617   3.591   1.233   2.349  0.0271  0.8474  0.7011
  257ASN     CG 3618   3.471   1.122   2.484 -0.2244 -0.4908 -0.0515
  257ASN    OD1 3619   3.426   1.131   2.598 -0.2593 -0.0777 -0.0962
  257ASN    ND2 3620   3.398   1.061   2.387 -0.7512 -0.4652  0.3224
  257ASN   HD21 3621   3.307   1.028   2.412 -2.0775  2.4519 -0.1484
  257ASN   HD22 3622   3.435   1.078   2.295 -1.2918  0.1840  0.2182
  257ASN      C 3623   3.737   1.181   2.663  0.0307  0.2000  0.0213
  257ASN      O 3624   3.682   1.192   2.773 -0.0835  0.1527 -0.0311
  258HSD      N 3625   3.848   1.108   2.645  0.0552  0.3113 -0.2882
  258HSD     HN 3626   3.888   1.100   2.554 -1.5668  0.4633 -1.0574
  258HSD     CA 3627   3.914   1.051   2.758 -0.3046  0.2280 -0.1201
  258HSD     HA 3628   3.848   0.979   2.805  1.4203 -1.2907  0.0771
  258HSD     CB 3629   4.042   0.980   2.712 -0.2796 -0.1022  0.4354
  258HSD    HB1 3630   4.097   0.954   2.804  0.1632  0.1820  0.2578
  258HSD    HB2 3631   4.097   1.053   2.648 -3.1612  1.5021 -0.3866
  258HSD    ND1 3632   3.918   0.771   2.647 -0.3298  0.3394 -0.1217
  258HSD    HD1 3633   3.866   0.766   2.732 -4.7035  0.8029 -2.4863
  258HSD     CG 3634   4.014   0.866   2.619  0.0133  0.0738  0.1272
  258HSD    CE1 3635   3.922   0.679   2.547  0.1664 -0.0110  0.2101
  258HSD    HE1 3636   3.854   0.593   2.546  0.6593 -0.4046 -0.6249
  258HSD    NE2 3637   4.007   0.713   2.452  0.1312  0.0840  0.2127
  258HSD    CD2 3638   4.061   0.833   2.496 -0.1119  0.2630  0.0264
  258HSD    HD2 3639   4.125   0.889   2.429 -0.7143  2.6314  1.3513
  258HSD      C 3640   3.955   1.149   2.862  0.0536 -0.0755  0.0248
  258HSD      O 3641   3.935   1.123   2.981  0.2205  0.1944  0.1147
  259LYS      N 3642   4.002   1.270   2.826  0.1228  0.0002  0.3630
  259LYS     HN 3643   4.026   1.296   2.733  0.0184  0.5592  0.4919
  259LYS     CA 3644   4.026   1.375   2.920  0.3147  0.1535  0.1428
  259LYS     HA 3645   4.096   1.336   2.993 -0.2794  0.2280  0.7533
  259LYS     CB 3646   4.107   1.482   2.844  0.5553 -0.2343 -0.1539
  259LYS    HB1 3647   4.045   1.522   2.761 -1.4672 -2.6549  0.0729
  259LYS    HB2 3648   4.192   1.431   2.795 -0.1527 -1.1452 -0.4606
  259LYS     CG 3649   4.140   1.604   2.930  0.6419 -0.5280  0.2366
  259LYS    HG1 3650   4.200   1.571   3.017 -0.5590 -0.1227  1.2387
  259LYS    HG2 3651   4.046   1.646   2.971 -0.7232 -3.4227  0.2824
  259LYS     CD 3652   4.227   1.709   2.859  0.3607 -0.2585  0.2929
  259LYS    HD1 3653   4.250   1.788   2.934  2.0980  0.4299 -0.9121
  259LYS    HD2 3654   4.155   1.753   2.787 -0.1326 -0.4477  0.6627
  259LYS     CE 3655   4.361   1.673   2.795  0.2901  0.1980 -0.1213
  259LYS    HE1 3656   4.379   1.743   2.711  0.1649  0.0993 -0.2321
  259LYS    HE2 3657   4.359   1.565   2.767 -2.0032 -0.7623  3.1205
  259LYS     NZ 3658   4.472   1.683   2.891  0.2276  0.3341 -0.0615
  259LYS    HZ1 3659   4.554   1.633   2.849  0.5338 -0.8533  1.7775
  259LYS    HZ2 3660   4.447   1.640   2.983 -1.3852  1.3513  0.0038
  259LYS    HZ3 3661   4.484   1.784   2.912 -3.1082  0.7146  0.5415
  259LYS      C 3662   3.912   1.430   2.998  0.0427 -0.1366 -0.0491
  259LYS      O 3663   3.915   1.428   3.121  0.3181  0.3568 -0.0453
  260GLN      N 3664   3.806   1.475   2.930  0.2953  0.8325  0.1863
  260GLN     HN 3665   3.795   1.460   2.832  0.1542  2.4813 -0.0862
  260GLN     CA 3666   3.687   1.515   2.998 -0.1389  0.1486 -0.1582
  260GLN     HA 3667   3.709   1.604   3.055 -0.6420  0.0322  0.2362
  260GLN     CB 3668   3.584   1.556   2.891 -0.7959 -0.3370  0.2812
  260GLN    HB1 3669   3.480   1.577   2.927  0.2982  1.9226  2.4536
  260GLN    HB2 3670   3.577   1.474   2.816  2.8927 -0.1035 -0.4773
  260GLN     CG 3671   3.624   1.688   2.824  0.4112 -0.6289  0.4126
  260GLN    HG1 3672   3.546   1.723   2.753 -0.2097  1.0061  1.8396
  260GLN    HG2 3673   3.719   1.677   2.768  0.9107  0.2999  1.0554
  260GLN     CD 3674   3.662   1.803   2.916  0.0358 -0.3654  0.2391
  260GLN    OE1 3675   3.779   1.842   2.922 -0.2722  0.5893  0.2351
  260GLN    NE2 3676   3.570   1.859   2.999 -0.2477 -0.2876 -0.1236
  260GLN   HE21 3677   3.599   1.920   3.072 -0.7921  0.4465 -0.5119
  260GLN   HE22 3678   3.477   1.824   3.010  0.3294 -1.7237  0.4743
  260GLN      C 3679   3.621   1.412   3.083  0.1330  0.3031  0.2416
  260GLN      O 3680   3.566   1.450   3.186  0.4909 -0.1389  0.6009
  261THR      N 3681   3.631   1.281   3.056 -0.2423  0.3656 -0.2046
  261THR     HN 3682   3.671   1.264   2.967  0.3110 -0.3480  0.1733
  261THR     CA 3683   3.595   1.172   3.143  0.6038 -0.2250 -0.5785
  261THR     HA 3684   3.494   1.196   3.173  0.9422 -0.6557  0.9587
  261THR     CB 3685   3.584   1.042   3.069 -0.4789 -0.5310  0.1012
  261THR     HB 3686   3.683   1.002   3.039  0.1721 -1.1207  2.7485
  261THR    OG1 3687   3.501   1.048   2.954  0.1756 -0.2421 -0.3573
  261THR    HG1 3688   3.539   1.122   2.905  2.7495  0.3344  2.2193
  261THR    CG2 3689   3.523   0.932   3.158 -0.6122 -0.2730  0.3299
  261THR   HG21 3690   3.500   0.849   3.088  3.6489  0.6607 -2.5267
  261THR   HG22 3691   3.430   0.971   3.206 -0.5708 -1.6561  1.5837
  261THR   HG23 3692   3.593   0.889   3.232 -0.3812  0.9378  0.8480
  261THR      C 3693   3.668   1.164   3.272 -0.5256  0.5920  0.1326
  261THR      O 3694   3.608   1.149   3.379 -0.3221  0.3295  0.2113
  262VAL      N 3695   3.802   1.174   3.266 -0.5278  0.5904  0.0756
  262VAL     HN 3696   3.842   1.154   3.177  1.3091 -0.9781  1.1679
  262VAL     CA 3697   3.898   1.179   3.371 -0.2765 -0.0385 -0.1218
  262VAL     HA 3698   3.873   1.094   3.433 -0.0605 -0.9007 -1.1824
  262VAL     CB 3699   4.037   1.164   3.316  0.0673 -0.2990  0.7968
  262VAL     HB 3700   4.036   1.203   3.212 -0.7732 -1.6947  0.2511
  262VAL    CG1 3701   4.152   1.227   3.397 -0.0107  0.5437  0.2650
  262VAL   HG11 3702   4.254   1.205   3.360  1.6428 -0.9850  4.9903
  262VAL   HG12 3703   4.156   1.195   3.504 -0.6018  0.7234  0.3441
  262VAL   HG13 3704   4.131   1.335   3.383 -0.0636  0.5082  0.0661
  262VAL    CG2 3705   4.049   1.012   3.291  0.1157 -0.1482 -0.1220
  262VAL   HG21 3706   4.037   0.953   3.384  0.1851 -0.2277 -0.1638
  262VAL   HG22 3707   4.151   0.989   3.255  0.7827  1.0945  0.8683
  262VAL   HG23 3708   3.976   0.970   3.219 -0.1461 -0.5981  0.4036
  262VAL      C 3709   3.879   1.301   3.455  0.1258 -0.1688  0.1661
  262VAL      O 3710   3.888   1.297   3.578 -0.0065 -0.1630  0.1758
  263LYS      N 3711   3.859   1.417   3.390  0.0623  0.0290  0.5398
  263LYS     HN 3712   3.860   1.415   3.291  0.6603  2.2897  0.4431
  263LYS     CA 3713   3.824   1.541   3.452  0.5167  0.3190  0.2264
  263LYS     HA 3714   3.905   1.570   3.517  0.5312  1.8621 -0.4510
  263LYS     CB 3715   3.811   1.653   3.348 -0.2547 -0.1230 -0.1647
  263LYS    HB1 3716   3.743   1.731   3.390 -1.9713 -2.5319  1.8251
  263LYS    HB2 3717   3.764   1.618   3.254 -0.3592 -0.7496  0.1142
  263LYS     CG 3718   3.945   1.722   3.322 -0.2838 -0.3114 -0.8188
  263LYS    HG1 3719   4.023   1.651   3.288  1.2133  0.8543  0.0569
  263LYS    HG2 3720   3.975   1.748   3.426 -1.2144 -1.6933 -0.1699
  263LYS     CD 3721   3.939   1.841   3.226 -0.0221  0.3666 -0.0016
  263LYS    HD1 3722   3.934   1.804   3.122  1.2221  1.2812 -0.4021
  263LYS    HD2 3723   4.041   1.885   3.233 -0.0312  0.1879  1.6267
  263LYS     CE 3724   3.844   1.956   3.265 -0.2592 -0.0005  0.5225
  263LYS    HE1 3725   3.875   1.991   3.365  1.7385  0.5674 -0.2264
  263LYS    HE2 3726   3.734   1.945   3.261 -0.3170  0.8082 -1.0638
  263LYS     NZ 3727   3.876   2.070   3.176  0.6957 -0.5687  0.1138
  263LYS    HZ1 3728   3.837   2.064   3.080  0.5023  0.3644  0.1240
  263LYS    HZ2 3729   3.973   2.105   3.190 -0.4733  2.0791  2.7311
  263LYS    HZ3 3730   3.828   2.151   3.221  1.6603 -0.2960  0.6811
  263LYS      C 3731   3.697   1.535   3.530  0.1770 -0.0382 -0.3517
  263LYS      O 3732   3.689   1.586   3.641 -0.1697 -0.3007 -0.2519
  264MET      N 3733   3.591   1.465   3.483 -0.4796  0.6355  0.1034
  264MET     HN 3734   3.599   1.419   3.395 -1.6093 -1.0638  0.8452
  264MET     CA 3735   3.471   1.440   3.556 -0.5909  0.2893 -0.1980
  264MET     HA 3736   3.440   1.536   3.594 -1.5409  0.2050 -0.7158
  264MET     CB 3737   3.372   1.398   3.445 -0.0463 -0.7040 -0.3165
  264MET    HB1 3738   3.403   1.318   3.375 -0.4060 -0.6893 -0.4959
  264MET    HB2 3739   3.353   1.477   3.369  0.8841 -0.7249 -0.5807
  264MET     CG 3740   3.232   1.353   3.486  0.1006 -0.5791  0.3388
  264MET    HG1 3741   3.237   1.255   3.539 -0.5902 -1.0976 -0.5261
  264MET    HG2 3742   3.179   1.339   3.389  0.7951  0.2764 -0.1735
  264MET     SD 3743   3.139   1.458   3.602  0.0627 -0.4982  0.2351
  264MET     CE 3744   2.980   1.370   3.595  0.1006 -0.5678  0.2442
  264MET    HE1 3745   2.925   1.382   3.499  1.5994 -2.9231 -0.9890
  264MET    HE2 3746   2.914   1.416   3.672  0.1719  1.3032 -0.7428
  264MET    HE3 3747   2.989   1.262   3.616  0.7896 -0.9155 -1.6533
  264MET      C 3748   3.492   1.347   3.670  0.4169  0.8540  0.0816
  264MET      O 3749   3.443   1.367   3.781  0.0845 -0.0972  0.1139
  265LEU      N 3750   3.565   1.237   3.645 -0.2993  0.2840  0.4840
  265LEU     HN 3751   3.578   1.210   3.550 -0.7287  2.1621 -0.1443
  265LEU     CA 3752   3.594   1.143   3.749 -0.2731  0.1926  0.3951
  265LEU     HA 3753   3.506   1.112   3.803 -0.3819 -0.2984 -0.0606
  265LEU     CB 3754   3.644   1.008   3.696 -0.7970  0.0229  0.3310
  265LEU    HB1 3755   3.711   0.949   3.763  0.5348  0.2502 -0.7655
  265LEU    HB2 3756   3.719   1.028   3.617 -1.1853 -0.2643 -0.1208
  265LEU     CG 3757   3.541   0.909   3.638  0.0212 -0.5567 -0.1546
  265LEU     HG 3758   3.499   0.971   3.556 -0.0615  0.9081  0.9491
  265LEU    CD1 3759   3.610   0.787   3.575  0.8525  0.2740 -0.8763
  265LEU   HD11 3760   3.661   0.719   3.647 -1.2119 -2.0810 -1.4884
  265LEU   HD12 3761   3.683   0.820   3.498  1.6585 -1.2849 -0.8180
  265LEU   HD13 3762   3.541   0.723   3.516  1.5862 -2.4129  1.0046
  265LEU    CD2 3763   3.440   0.855   3.741 -0.2362 -0.2287 -0.2331
  265LEU   HD21 3764   3.492   0.839   3.838 -1.4564  1.8460  0.8344
  265LEU   HD22 3765   3.378   0.779   3.688 -0.3735  0.1443 -0.6143
  265LEU   HD23 3766   3.370   0.934   3.776 -0.1871  0.1101 -0.8924
  265LEU      C 3767   3.680   1.190   3.861  0.2744  0.2442 -0.0474
  265LEU      O 3768   3.650   1.156   3.975 -0.3025 -0.3774 -0.3838
  266ALA      N 3769   3.787   1.271   3.845  0.1537  0.3875 -0.1319
  266ALA     HN 3770   3.820   1.283   3.751 -1.0896  1.0218 -0.5152
  266ALA     CA 3771   3.861   1.333   3.950 -0.2189 -0.1006  0.4239
  266ALA     HA 3772   3.902   1.264   4.023 -0.4427 -2.4954 -1.5770
  266ALA     CB 3773   3.979   1.405   3.882 -0.3882 -0.0425  0.1905
  266ALA    HB1 3774   4.034   1.466   3.957  0.3918  0.0640 -0.4504
  266ALA    HB2 3775   3.942   1.466   3.797 -1.4709 -1.2226 -0.2279
  266ALA    HB3 3776   4.041   1.326   3.834 -1.5974  0.5521 -2.5028
  266ALA      C 3777   3.780   1.430   4.029 -0.0618  0.1821  0.2392
  266ALA      O 3778   3.780   1.436   4.152 -0.2206 -0.2469  0.2621
  267VAL      N 3779   3.704   1.515   3.958 -0.0643 -0.1716 -0.1865
  267VAL     HN 3780   3.706   1.498   3.860 -0.0290 -1.1973 -0.0212
  267VAL     CA 3781   3.617   1.609   4.022 -0.3392 -0.3689 -0.2640
  267VAL     HA 3782   3.687   1.664   4.084  0.3954 -0.0440 -1.3463
  267VAL     CB 3783   3.567   1.704   3.918 -0.2506 -0.2456 -0.1957
  267VAL     HB 3784   3.534   1.645   3.829  1.4358 -2.4027  0.5290
  267VAL    CG1 3785   3.459   1.802   3.968  0.0389  0.1408 -0.3265
  267VAL   HG11 3786   3.438   1.881   3.893 -1.2296  1.2767  1.1658
  267VAL   HG12 3787   3.521   1.841   4.052  0.3400  0.1648 -0.5563
  267VAL   HG13 3788   3.368   1.749   4.003 -0.7791  0.6835 -1.5650
  267VAL    CG2 3789   3.682   1.795   3.873  0.0070 -0.2660  0.4184
  267VAL   HG21 3790   3.638   1.882   3.820  1.3888  2.0979  2.9001
  267VAL   HG22 3791   3.760   1.750   3.808  0.0659  1.8199 -1.0675
  267VAL   HG23 3792   3.735   1.832   3.963 -1.1723  0.5712  0.7838
  267VAL      C 3793   3.506   1.554   4.105 -0.2320 -0.1251  0.0463
  267VAL      O 3794   3.477   1.597   4.216 -0.2422  0.0494 -0.0224
  268VAL      N 3795   3.448   1.440   4.064  0.1486 -0.2527 -0.1478
  268VAL     HN 3796   3.466   1.404   3.973  2.3250  2.6686 -1.0072
  268VAL     CA 3797   3.364   1.355   4.143 -0.1663  0.4963  0.3345
  268VAL     HA 3798   3.290   1.425   4.178  0.8159  0.7922  1.9577
  268VAL     CB 3799   3.306   1.239   4.068  0.0421  0.2713  0.5178
  268VAL     HB 3800   3.375   1.192   3.994  0.0713  2.1458 -0.6956
  268VAL    CG1 3801   3.252   1.122   4.152 -0.3705  0.0976  0.0104
  268VAL   HG11 3802   3.173   1.152   4.224 -0.5914 -0.3300 -0.0440
  268VAL   HG12 3803   3.325   1.058   4.205 -0.6664 -1.1591 -1.0433
  268VAL   HG13 3804   3.203   1.055   4.077 -2.5553 -1.0576  2.3234
  268VAL    CG2 3805   3.193   1.284   3.974  0.4371  0.5366  0.1646
  268VAL   HG21 3806   3.113   1.329   4.038  1.0106  0.4733  0.9412
  268VAL   HG22 3807   3.151   1.198   3.917 -0.9422 -0.1975  2.1575
  268VAL   HG23 3808   3.228   1.363   3.905  0.5644  1.6740  1.4661
  268VAL      C 3809   3.433   1.301   4.264 -0.2291 -0.5736 -0.0905
  268VAL      O 3810   3.377   1.300   4.374  0.4555 -0.2017  0.2744
  269VAL      N 3811   3.556   1.247   4.261  0.0862  0.1470 -0.5225
  269VAL     HN 3812   3.609   1.245   4.177  0.5098  0.6949 -0.2701
  269VAL     CA 3813   3.633   1.195   4.370  0.2213  0.2473 -0.5706
  269VAL     HA 3814   3.582   1.118   4.425  0.7205  0.0801 -0.3420
  269VAL     CB 3815   3.750   1.122   4.310  0.1896 -0.4043  0.1596
  269VAL     HB 3816   3.798   1.170   4.223  1.2070 -1.6209  0.0159
  269VAL    CG1 3817   3.862   1.100   4.414  0.1417  0.0155  0.3023
  269VAL   HG11 3818   3.901   1.191   4.463 -1.0059  1.1243 -0.7710
  269VAL   HG12 3819   3.945   1.043   4.368 -0.6120  0.1725 -1.3385
  269VAL   HG13 3820   3.830   1.045   4.505  1.7956 -3.1556 -0.8821
  269VAL    CG2 3821   3.693   0.991   4.251  0.3372 -0.1280 -0.6011
  269VAL   HG21 3822   3.775   0.920   4.227  0.4949 -0.6862  1.3759
  269VAL   HG22 3823   3.634   0.994   4.158 -2.7521 -0.2143  1.2373
  269VAL   HG23 3824   3.627   0.940   4.324  1.4169 -2.3434 -1.0958
  269VAL      C 3825   3.665   1.301   4.469  0.0808 -0.1301 -0.1222
  269VAL      O 3826   3.648   1.281   4.590  0.1905  0.5958  0.0151
  270PHE      N 3827   3.702   1.422   4.426 -0.0413 -0.0747 -0.0707
  270PHE     HN 3828   3.716   1.447   4.330 -2.7049  2.6277  0.0634
  270PHE     CA 3829   3.713   1.539   4.508 -0.3585 -0.1315  0.0556
  270PHE     HA 3830   3.762   1.517   4.602 -1.5741  0.3092  0.8074
  270PHE     CB 3831   3.793   1.638   4.421 -0.5933  0.1290  0.1367
  270PHE    HB1 3832   3.745   1.636   4.320 -2.3546  0.2284  0.9280
  270PHE    HB2 3833   3.894   1.593   4.412 -1.1591 -0.8285 -2.2936
  270PHE     CG 3834   3.795   1.779   4.470  0.6450  0.3267 -0.4604
  270PHE    CD1 3835   3.693   1.865   4.436  0.4179  0.0540 -0.4697
  270PHE    HD1 3836   3.610   1.827   4.379 -1.8426  0.3173  2.3907
  270PHE    CE1 3837   3.692   1.992   4.488 -0.2139 -0.1756  0.0964
  270PHE    HE1 3838   3.623   2.067   4.451 -1.8808 -0.9420  1.5019
  270PHE     CZ 3839   3.789   2.031   4.577 -0.1789  0.1614 -0.0853
  270PHE     HZ 3840   3.791   2.132   4.613  2.1778  0.2341 -0.2203
  270PHE    CD2 3841   3.888   1.813   4.565 -0.1343 -0.1210  0.4757
  270PHE    HD2 3842   3.966   1.744   4.596 -0.0730  0.1519  0.9336
  270PHE    CE2 3843   3.877   1.936   4.624 -0.4534  0.0157  0.1352
  270PHE    HE2 3844   3.949   1.971   4.697 -1.7778  2.1090  0.5363
  270PHE      C 3845   3.586   1.587   4.567 -0.1703  0.5465 -0.0789
  270PHE      O 3846   3.580   1.593   4.690  0.4217  0.1015 -0.0263
  271ALA      N 3847   3.477   1.600   4.489  0.0899  0.0535 -0.5274
  271ALA     HN 3848   3.483   1.578   4.392  1.2273 -1.8648 -0.0730
  271ALA     CA 3849   3.351   1.639   4.545  0.0723 -0.0304 -0.5095
  271ALA     HA 3850   3.355   1.727   4.607  0.0830  0.1480 -0.7650
  271ALA     CB 3851   3.248   1.649   4.431 -0.2190  0.4665 -0.2034
  271ALA    HB1 3852   3.147   1.661   4.476  0.8151  1.4619  2.0648
  271ALA    HB2 3853   3.245   1.563   4.361 -0.1866 -0.0749  0.4488
  271ALA    HB3 3854   3.271   1.744   4.378 -1.1275  0.6057 -0.3527
  271ALA      C 3855   3.300   1.542   4.646 -0.3927  0.1561 -0.5630
  271ALA      O 3856   3.249   1.575   4.752  0.1978 -0.7050  0.0070
  272PHE      N 3857   3.322   1.410   4.628  0.0890  0.1472  0.0408
  272PHE     HN 3858   3.359   1.391   4.537 -0.9336 -0.6464 -0.2352
  272PHE     CA 3859   3.305   1.307   4.726  0.2075  0.0644 -0.0259
  272PHE     HA 3860   3.200   1.301   4.750  0.4877  0.6853  1.5110
  272PHE     CB 3861   3.337   1.172   4.660  0.2158  0.1213 -0.1379
  272PHE    HB1 3862   3.444   1.169   4.632  1.0785 -0.5184  2.8829
  272PHE    HB2 3863   3.272   1.166   4.569  1.4412 -1.5256 -0.9482
  272PHE     CG 3864   3.312   1.058   4.752  0.1135 -0.1198 -0.4615
  272PHE    CD1 3865   3.180   1.020   4.760  0.2697 -0.5923 -0.1065
  272PHE    HD1 3866   3.104   1.081   4.713  0.4633  1.3260  1.9148
  272PHE    CE1 3867   3.137   0.916   4.839 -0.1660  0.0174  0.4714
  272PHE    HE1 3868   3.031   0.899   4.853 -0.1464 -1.5150 -0.9226
  272PHE     CZ 3869   3.236   0.837   4.894 -0.0908 -0.1082  0.1612
  272PHE     HZ 3870   3.207   0.750   4.952 -0.3690 -0.6395 -0.7636
  272PHE    CD2 3871   3.407   0.973   4.803 -0.1261  0.0730  0.3240
  272PHE    HD2 3872   3.512   0.992   4.786 -0.2259  0.4032  0.0553
  272PHE    CE2 3873   3.370   0.861   4.874 -0.1309 -0.5203 -0.6035
  272PHE    HE2 3874   3.443   0.803   4.929 -1.7323 -0.4096  1.7950
  272PHE      C 3875   3.367   1.335   4.859 -0.4666  0.6024  0.1814
  272PHE      O 3876   3.304   1.333   4.965  0.0181  0.2953  0.4665
  273ILE      N 3877   3.499   1.356   4.865 -0.3483 -0.0565 -0.0882
  273ILE     HN 3878   3.545   1.372   4.777 -0.9888 -1.6833 -0.7615
  273ILE     CA 3879   3.565   1.369   4.991 -0.1436 -0.2510 -0.1725
  273ILE     HA 3880   3.520   1.299   5.060  0.9543 -2.8296 -1.9165
  273ILE     CB 3881   3.711   1.341   4.979 -0.1594 -0.2603 -0.3365
  273ILE     HB 3882   3.758   1.410   4.905  0.9247  0.9192  1.3548
  273ILE    CG2 3883   3.788   1.376   5.108  0.2183  0.1557 -0.6687
  273ILE   HG21 3884   3.727   1.326   5.186  1.4997  0.3419  0.4763
  273ILE   HG22 3885   3.785   1.485   5.129  0.2795 -0.3356  2.2239
  273ILE   HG23 3886   3.892   1.340   5.120 -0.1722 -1.2795 -1.3235
  273ILE    CG1 3887   3.749   1.200   4.929  0.2372 -0.1136 -0.4593
  273ILE   HG11 3888   3.857   1.201   4.906  0.6094  0.5745  1.1411
  273ILE   HG12 3889   3.690   1.178   4.837 -1.3132  1.7860 -0.0156
  273ILE     CD 3890   3.714   1.089   5.028  0.1406 -0.0878 -0.4645
  273ILE    HD1 3891   3.747   1.113   5.132  0.8865  0.4018 -0.8050
  273ILE    HD2 3892   3.751   0.989   4.998  0.5134 -1.0552  2.8242
  273ILE    HD3 3893   3.603   1.086   5.029  0.1451 -0.4402 -0.8110
  273ILE      C 3894   3.534   1.494   5.066  0.8817 -0.0037 -0.1550
  273ILE      O 3895   3.509   1.502   5.186 -0.7832 -0.1611 -0.4694
  274LEU      N 3896   3.523   1.605   4.990 -0.2987 -0.2079 -0.2983
  274LEU     HN 3897   3.556   1.608   4.896 -0.2191  1.5518 -0.2461
  274LEU     CA 3898   3.493   1.734   5.043 -0.2577 -0.2799 -0.0982
  274LEU     HA 3899   3.556   1.758   5.127 -2.2726 -0.6388  1.5950
  274LEU     CB 3900   3.517   1.831   4.926 -0.7018  0.0102  0.0464
  274LEU    HB1 3901   3.461   1.793   4.838 -0.4543  0.3634 -0.2647
  274LEU    HB2 3902   3.624   1.811   4.900 -1.4690 -3.3467 -1.0265
  274LEU     CG 3903   3.488   1.980   4.952  0.1566  0.1559  0.2072
  274LEU     HG 3904   3.380   2.003   4.962  0.1924  0.5558 -0.3209
  274LEU    CD1 3905   3.560   2.036   5.076  0.5486 -0.0545  0.0759
  274LEU   HD11 3906   3.658   1.985   5.092 -0.2825 -1.4502  0.8244
  274LEU   HD12 3907   3.502   2.020   5.169  0.0790 -0.4162 -0.2747
  274LEU   HD13 3908   3.571   2.144   5.052  2.4924 -0.7134 -2.5757
  274LEU    CD2 3909   3.533   2.051   4.823 -0.3175  0.1017  0.0086
  274LEU   HD21 3910   3.493   2.008   4.729  0.1670 -2.0460  0.7134
  274LEU   HD22 3911   3.644   2.053   4.813 -0.5037  0.0180 -2.4847
  274LEU   HD23 3912   3.507   2.158   4.809 -3.3563 -0.1348  2.7692
  274LEU      C 3913   3.355   1.738   5.100 -0.1338 -0.3131  0.2095
  274LEU      O 3914   3.335   1.807   5.199  0.1017  0.0763 -0.0143
  275CYS      N 3915   3.259   1.662   5.043 -0.4064  0.2586 -0.0998
  275CYS     HN 3916   3.271   1.621   4.953  0.3065  2.0618 -0.8783
  275CYS     CA 3917   3.125   1.663   5.092 -0.1599  0.3111  0.5770
  275CYS     HA 3918   3.097   1.752   5.148  2.5285  1.3593  0.4242
  275CYS     CB 3919   3.026   1.658   4.974 -0.0854  0.3739  0.5115
  275CYS    HB1 3920   2.922   1.674   5.009 -0.5879  0.9954 -1.2057
  275CYS    HB2 3921   3.040   1.561   4.921  0.7402  1.0624 -0.5845
  275CYS     SG 3922   3.049   1.802   4.865  0.0988 -0.0445 -0.0058
  275CYS    HG1 3923   3.148   1.748   4.796  0.4151  1.0098 -0.3949
  275CYS      C 3924   3.097   1.550   5.184  0.0959  0.2665  0.6013
  275CYS      O 3925   3.005   1.558   5.266 -0.5847 -0.0442 -0.1134
  276TRP      N 3926   3.166   1.434   5.181 -0.0391  0.2005 -0.0405
  276TRP     HN 3927   3.217   1.420   5.097 -1.7856  2.2646 -1.5771
  276TRP     CA 3928   3.167   1.329   5.278  0.2454 -0.1174 -0.3839
  276TRP     HA 3929   3.066   1.305   5.307  1.2251 -2.3839  1.4617
  276TRP     CB 3930   3.229   1.197   5.232  0.0556 -0.3059 -0.1042
  276TRP    HB1 3931   3.325   1.231   5.187  0.0609  0.2126  0.2890
  276TRP    HB2 3932   3.161   1.165   5.150 -0.7709  0.9622  0.0677
  276TRP     CG 3933   3.258   1.092   5.334  0.2407 -0.5387 -0.3925
  276TRP    CD1 3934   3.175   0.989   5.368 -0.5369  0.0220 -0.5589
  276TRP    HD1 3935   3.077   0.972   5.327 -1.5883  2.2730  0.8323
  276TRP    NE1 3936   3.241   0.908   5.457  0.0748  0.1060 -0.9275
  276TRP    HE1 3937   3.211   0.824   5.496  0.2663 -0.0291 -1.0711
  276TRP    CE2 3938   3.369   0.953   5.474 -0.0886  0.0652  0.5422
  276TRP    CD2 3939   3.380   1.073   5.407 -0.1083 -0.0505  0.3300
  276TRP    CE3 3940   3.493   1.147   5.423 -0.0122 -0.0768 -0.2173
  276TRP    HE3 3941   3.509   1.227   5.352 -0.4814  0.0092 -0.2278
  276TRP    CZ3 3942   3.592   1.101   5.507  0.0390 -0.4924 -0.4982
  276TRP    HZ3 3943   3.687   1.152   5.509  0.5896 -1.4230  2.5458
  276TRP    CZ2 3944   3.464   0.907   5.560  0.0631 -0.0396  0.3203
  276TRP    HZ2 3945   3.461   0.819   5.622 -1.0216  0.1425  0.5453
  276TRP    CH2 3946   3.572   0.989   5.584  0.3968 -0.3316 -0.1700
  276TRP    HH2 3947   3.655   0.950   5.641  1.1309  0.3012 -0.7721
  276TRP      C 3948   3.219   1.370   5.412  0.0969 -0.7784 -0.1205
  276TRP      O 3949   3.165   1.343   5.519 -0.2485  0.0688 -0.0699
  277LEU      N 3950   3.334   1.440   5.419 -0.4628  0.1055  0.3947
  277LEU     HN 3951   3.378   1.473   5.336 -0.2640 -0.4456  0.2762
  277LEU     CA 3952   3.397   1.482   5.540 -0.3175 -0.1379  0.4033
  277LEU     HA 3953   3.411   1.391   5.597 -0.8797  0.5172  1.6197
  277LEU     CB 3954   3.536   1.531   5.495 -0.2508 -0.8041 -0.1343
  277LEU    HB1 3955   3.532   1.617   5.426  1.8508  1.8038  2.7357
  277LEU    HB2 3956   3.592   1.454   5.438 -0.3328  0.6704 -2.2992
  277LEU     CG 3957   3.629   1.593   5.601 -0.4652 -0.3451 -0.2126
  277LEU     HG 3958   3.583   1.686   5.639 -1.3865 -0.3307 -1.3021
  277LEU    CD1 3959   3.659   1.498   5.718 -0.2988  0.0614  0.0753
  277LEU   HD11 3960   3.716   1.543   5.802 -0.8572  2.1744 -0.5981
  277LEU   HD12 3961   3.718   1.417   5.670  0.5880  1.6276 -1.6145
  277LEU   HD13 3962   3.560   1.466   5.758 -0.2795  0.4429  0.4377
  277LEU    CD2 3963   3.757   1.637   5.527 -0.0273 -0.1255  0.6651
  277LEU   HD21 3964   3.727   1.697   5.438 -0.8482 -4.5620 -2.4155
  277LEU   HD22 3965   3.799   1.547   5.477  1.7003  0.0470  1.7280
  277LEU   HD23 3966   3.822   1.700   5.591 -0.5366 -0.0269  1.0976
  277LEU      C 3967   3.325   1.570   5.636 -0.4314 -0.2749  0.4437
  277LEU      O 3968   3.345   1.546   5.755  0.0654  0.0262  0.4235
  278PRO      N 3969   3.246   1.669   5.609  0.0232 -0.0393 -0.0526
  278PRO     CD 3970   3.251   1.746   5.485 -0.2773  0.2831  0.1323
  278PRO    HD1 3971   3.166   1.697   5.432 -0.5000 -0.8992  1.5001
  278PRO    HD2 3972   3.353   1.736   5.443  0.0037 -0.0002  0.8537
  278PRO     CA 3973   3.183   1.746   5.712 -0.0333 -0.3482  0.1425
  278PRO     HA 3974   3.255   1.766   5.790  2.1411 -0.4411 -1.7643
  278PRO     CB 3975   3.132   1.869   5.638  0.0508 -0.1840  0.3581
  278PRO    HB1 3976   3.104   1.952   5.707 -0.8379  0.3328 -0.5931
  278PRO    HB2 3977   3.038   1.840   5.585  0.2346  0.3572 -0.2710
  278PRO     CG 3978   3.230   1.893   5.523 -0.5228  0.2939 -0.0399
  278PRO    HG1 3979   3.202   1.964   5.443 -1.0340 -0.7477 -0.8056
  278PRO    HG2 3980   3.322   1.936   5.568 -1.7407  0.3147  2.5960
  278PRO      C 3981   3.082   1.666   5.788 -0.5774  0.0728 -0.1344
  278PRO      O 3982   3.074   1.688   5.909  1.1568 -0.7219  0.1508
  279PHE      N 3983   3.006   1.579   5.719 -0.7175 -0.1029  0.2406
  279PHE     HN 3984   3.015   1.576   5.620 -1.2577  0.5176  0.1670
  279PHE     CA 3985   2.916   1.482   5.775 -0.6715 -0.1686  0.2014
  279PHE     HA 3986   2.856   1.539   5.845 -1.2725 -2.4421  1.6210
  279PHE     CB 3987   2.831   1.421   5.662  0.1197 -0.3771 -0.2873
  279PHE    HB1 3988   2.746   1.374   5.715 -0.9690  0.7711 -0.9721
  279PHE    HB2 3989   2.887   1.338   5.613  1.0682 -1.7234  2.8219
  279PHE     CG 3990   2.768   1.511   5.561 -0.4685 -0.3564  0.0935
  279PHE    CD1 3991   2.737   1.472   5.433 -0.3979 -0.4418  0.1024
  279PHE    HD1 3992   2.750   1.366   5.413  0.3929 -0.2369 -0.5599
  279PHE    CE1 3993   2.690   1.562   5.340 -0.5286 -0.0190  0.5759
  279PHE    HE1 3994   2.685   1.532   5.236 -2.1081  1.7011  0.1105
  279PHE     CZ 3995   2.674   1.694   5.372 -0.2461  0.1920 -0.1374
  279PHE     HZ 3996   2.650   1.773   5.302 -1.2581  0.9868  1.0575
  279PHE    CD2 3997   2.742   1.642   5.593  0.3333 -0.1748  0.0310
  279PHE    HD2 3998   2.763   1.681   5.691  2.5477  0.6789 -0.7338
  279PHE    CE2 3999   2.700   1.735   5.501 -0.2328 -0.4035  0.0505
  279PHE    HE2 4000   2.682   1.837   5.532 -0.2215 -0.1883 -0.6261
  279PHE      C 4001   2.991   1.377   5.849  0.0888  0.2777  0.0783
  279PHE      O 4002   2.946   1.337   5.957 -0.6803  0.2349 -0.2517
  280HSD      N 4003   3.102   1.322   5.797 -0.2111 -0.6087  0.3627
  280HSD     HN 4004   3.124   1.339   5.702 -1.1462  0.6372  0.3397
  280HSD     CA 4005   3.186   1.234   5.873  0.4265 -0.1682  0.1782
  280HSD     HA 4006   3.129   1.145   5.896  0.6929  0.1214  2.0829
  280HSD     CB 4007   3.312   1.203   5.790  0.1237 -0.0403 -0.3363
  280HSD    HB1 4008   3.369   1.294   5.763  1.4552 -0.4626  0.9141
  280HSD    HB2 4009   3.278   1.147   5.700  1.9511 -1.1451 -0.3762
  280HSD    ND1 4010   3.374   0.977   5.883 -0.0554 -0.1669 -0.0399
  280HSD    HD1 4011   3.281   0.942   5.875  0.0362  0.0283 -2.7331
  280HSD     CG 4012   3.408   1.108   5.855 -0.1055 -0.1921 -0.2144
  280HSD    CE1 4013   3.485   0.922   5.940 -0.0076  0.4733  0.5087
  280HSD    HE1 4014   3.488   0.818   5.973 -0.1911 -0.5082 -2.3137
  280HSD    NE2 4015   3.586   1.006   5.941  0.1996  0.2225  0.7483
  280HSD    CD2 4016   3.537   1.126   5.893  0.1128 -0.4137 -0.8274
  280HSD    HD2 4017   3.605   1.210   5.885  1.0456 -1.2577 -2.1184
  280HSD      C 4018   3.228   1.290   6.004  0.1156  0.1609  0.1381
  280HSD      O 4019   3.214   1.231   6.111  0.1601 -0.2785 -0.0951
  281VAL      N 4020   3.265   1.420   6.005  0.3215  0.1058 -0.0814
  281VAL     HN 4021   3.269   1.471   5.920  1.4608 -1.3606 -0.9599
  281VAL     CA 4022   3.298   1.497   6.121 -0.7073  0.9773 -0.3527
  281VAL     HA 4023   3.365   1.444   6.187  0.8679  2.2399 -0.8836
  281VAL     CB 4024   3.373   1.621   6.084 -0.1714  0.6820 -0.2730
  281VAL     HB 4025   3.314   1.675   6.007 -2.7700 -1.0124  0.3710
  281VAL    CG1 4026   3.400   1.720   6.199 -0.4034  0.2584  0.1465
  281VAL   HG11 4027   3.315   1.786   6.228 -0.7509  0.4938 -1.3615
  281VAL   HG12 4028   3.480   1.788   6.164  0.9340 -0.9781  0.7078
  281VAL   HG13 4029   3.427   1.662   6.291  1.0506  0.9202  0.1573
  281VAL    CG2 4030   3.514   1.588   6.034 -0.4805 -0.6201 -0.3048
  281VAL   HG21 4031   3.503   1.515   5.951 -1.4845 -0.9395  0.0926
  281VAL   HG22 4032   3.572   1.547   6.120 -2.5548 -1.2600  0.8725
  281VAL   HG23 4033   3.571   1.677   6.001 -1.3660  0.7063  1.5589
  281VAL      C 4034   3.181   1.533   6.207 -0.4902  0.7279  0.0541
  281VAL      O 4035   3.191   1.525   6.329  0.2620  0.2233 -0.0341
  282GLY      N 4036   3.063   1.568   6.153 -0.3554  0.0453 -0.6981
  282GLY     HN 4037   3.068   1.587   6.055 -1.8420 -0.1459 -0.8370
  282GLY     CA 4038   2.954   1.615   6.232 -0.1311  0.2113 -0.4871
  282GLY    HA1 4039   2.893   1.672   6.164 -0.0615  2.7103  1.3995
  282GLY    HA2 4040   3.004   1.677   6.305  1.3453 -1.0920 -0.3516
  282GLY      C 4041   2.881   1.507   6.303 -0.2428  0.2872 -0.4856
  282GLY      O 4042   2.840   1.531   6.417 -0.2127  0.4076 -0.5002
  283ARG      N 4043   2.872   1.386   6.245 -0.8797  0.2012 -0.2196
  283ARG     HN 4044   2.885   1.380   6.146  0.1884  0.0280 -0.0814
  283ARG     CA 4045   2.814   1.265   6.296  0.0869 -0.2721 -0.2248
  283ARG     HA 4046   2.722   1.293   6.344  0.1273 -0.0717 -0.2616
  283ARG     CB 4047   2.795   1.158   6.187  0.1152 -0.2980 -0.2047
  283ARG    HB1 4048   2.762   1.066   6.241 -0.8441  0.4056  0.4500
  283ARG    HB2 4049   2.888   1.137   6.130 -0.2299 -0.5908 -0.6576
  283ARG     CG 4050   2.681   1.197   6.093 -0.2882  0.5947  0.6314
  283ARG    HG1 4051   2.689   1.128   6.005 -2.1382  0.1157  0.8038
  283ARG    HG2 4052   2.700   1.298   6.050  0.3415 -0.5607 -2.0701
  283ARG     CD 4053   2.540   1.185   6.150 -0.3640 -0.0985  0.3095
  283ARG    HD1 4054   2.527   1.252   6.238 -0.0789 -0.4338  0.6132
  283ARG    HD2 4055   2.518   1.077   6.162 -1.7179  0.1843  0.5507
  283ARG     NE 4056   2.462   1.241   6.036 -0.4565 -0.0076  0.4172
  283ARG     HE 4057   2.506   1.254   5.948  1.9841 -1.3311  1.3589
  283ARG     CZ 4058   2.328   1.213   6.029 -0.3414 -0.5653  0.3537
  283ARG    NH1 4059   2.254   1.196   6.143  0.0534  0.1917  0.7297
  283ARG   HH11 4060   2.155   1.183   6.142 -0.0763  1.0420  1.1830
  283ARG   HH12 4061   2.291   1.213   6.234  1.0278 -1.3447  0.6614
  283ARG    NH2 4062   2.264   1.235   5.910  0.5545 -0.3835 -0.1075
  283ARG   HH21 4063   2.316   1.251   5.827 -2.6415  3.1177 -1.7910
  283ARG   HH22 4064   2.185   1.175   5.897  0.5345 -0.5478  0.7037
  283ARG      C 4065   2.911   1.214   6.397  0.1223 -0.3534 -0.2998
  283ARG      O 4066   2.865   1.169   6.502  0.2139  0.5819  0.1527
  284TYR      N 4067   3.042   1.235   6.375 -0.0083  0.8514 -0.0217
  284TYR     HN 4068   3.080   1.259   6.287  2.3653 -1.3932  0.2516
  284TYR     CA 4069   3.144   1.207   6.472 -0.0146  0.3608 -0.1551
  284TYR     HA 4070   3.122   1.107   6.507  1.0911  0.3551  0.5651
  284TYR     CB 4071   3.278   1.203   6.396  0.0937  0.0077  0.0516
  284TYR    HB1 4072   3.292   1.298   6.340  1.0377 -1.2284 -1.9123
  284TYR    HB2 4073   3.277   1.122   6.321  0.3428 -0.2179  0.2891
  284TYR     CG 4074   3.394   1.195   6.490  0.1161 -0.0934  0.0146
  284TYR    CD1 4075   3.452   1.076   6.529  0.4242 -0.2026 -0.7541
  284TYR    HD1 4076   3.404   0.987   6.494 -3.7381  2.2824 -2.0829
  284TYR    CE1 4077   3.543   1.068   6.632 -0.1792  0.0648 -0.1870
  284TYR    HE1 4078   3.583   0.974   6.668  0.8402  0.8960  0.9436
  284TYR     CZ 4079   3.594   1.187   6.681  0.1618 -0.0576 -0.2392
  284TYR     OH 4080   3.701   1.183   6.773  0.0138  0.2711 -0.0527
  284TYR     HH 4081   3.745   1.268   6.766  0.8713 -0.2450 -1.4939
  284TYR    CD2 4082   3.448   1.312   6.538  0.3214 -0.2172  0.0871
  284TYR    HD2 4083   3.404   1.406   6.509  0.4332  0.0467  0.7715
  284TYR    CE2 4084   3.544   1.307   6.636 -0.1953  0.1232  0.6202
  284TYR    HE2 4085   3.585   1.400   6.673  0.5381  0.1963 -0.3171
  284TYR      C 4086   3.137   1.286   6.597 -0.7758 -0.0796  0.0882
  284TYR      O 4087   3.133   1.238   6.711  0.0969 -0.0977  0.1156
  285LEU      N 4088   3.123   1.419   6.582  0.0950  0.0003 -0.0533
  285LEU     HN 4089   3.133   1.457   6.490  0.7614 -0.3686 -0.1418
  285LEU     CA 4090   3.088   1.515   6.682 -0.0900  0.4266 -0.5207
  285LEU     HA 4091   3.158   1.497   6.763 -0.9450  0.7714  0.3120
  285LEU     CB 4092   3.107   1.659   6.631  0.6815  0.4304 -0.2400
  285LEU    HB1 4093   3.056   1.725   6.705 -2.8879  0.5348 -2.5518
  285LEU    HB2 4094   3.060   1.678   6.532  1.0874  3.6839  0.0974
  285LEU     CG 4095   3.254   1.702   6.625  0.7313  0.2246 -0.5369
  285LEU     HG 4096   3.315   1.657   6.544  0.7401  1.1249 -1.0490
  285LEU    CD1 4097   3.250   1.851   6.586  0.1157  0.3303 -0.0795
  285LEU   HD11 4098   3.173   1.913   6.637  0.4349  1.1642 -0.5933
  285LEU   HD12 4099   3.234   1.859   6.476  0.7483  1.2997 -0.1116
  285LEU   HD13 4100   3.349   1.896   6.608  0.4107 -0.1557 -0.4078
  285LEU    CD2 4101   3.334   1.690   6.756 -0.2594  0.0091  0.0560
  285LEU   HD21 4102   3.284   1.752   6.834 -1.0186  0.1443 -0.5212
  285LEU   HD22 4103   3.441   1.719   6.752 -0.5860  1.3365  0.5033
  285LEU   HD23 4104   3.326   1.588   6.800  2.0024 -0.2051  0.0582
  285LEU      C 4105   2.954   1.500   6.746  0.1908 -0.3034 -0.0939
  285LEU      O 4106   2.925   1.535   6.860 -0.3136 -0.4730 -0.1676
  286PHE      N 4107   2.854   1.441   6.679 -0.2052  0.0858  0.1554
  286PHE     HN 4108   2.860   1.428   6.580 -3.5769 -0.6101 -0.0887
  286PHE     CA 4109   2.730   1.398   6.736 -0.0371 -0.3853  0.1677
  286PHE     HA 4110   2.686   1.484   6.785 -2.6295 -1.6617  0.2252
  286PHE     CB 4111   2.629   1.358   6.627 -0.0581 -0.2482  0.1368
  286PHE    HB1 4112   2.669   1.285   6.554 -2.7886  0.7696 -2.6106
  286PHE    HB2 4113   2.595   1.453   6.579 -2.5360 -0.4185  1.3669
  286PHE     CG 4114   2.500   1.305   6.678 -0.1742  0.0972  0.2108
  286PHE    CD1 4115   2.453   1.185   6.628  0.1057 -0.0677  0.3422
  286PHE    HD1 4116   2.514   1.139   6.552 -1.7183 -0.9254 -0.6643
  286PHE    CE1 4117   2.343   1.120   6.680  0.4945 -0.5375  0.5926
  286PHE    HE1 4118   2.321   1.022   6.642  3.5771 -0.4162 -1.9728
  286PHE     CZ 4119   2.274   1.181   6.782 -0.6378 -0.0828 -0.4199
  286PHE     HZ 4120   2.192   1.123   6.823  0.1478 -2.1555 -1.6350
  286PHE    CD2 4121   2.428   1.360   6.782 -0.1319 -0.0789  0.3354
  286PHE    HD2 4122   2.466   1.454   6.820 -1.3316  0.6768 -0.2771
  286PHE    CE2 4123   2.311   1.306   6.827 -0.2520 -0.2719 -0.2053
  286PHE    HE2 4124   2.256   1.356   6.905  1.8215 -1.4920  2.1768
  286PHE      C 4125   2.748   1.294   6.841  0.4510 -0.1323  0.3375
  286PHE      O 4126   2.685   1.290   6.946 -0.5427  0.6391 -0.2155
  287SER      N 4127   2.837   1.200   6.804  0.4385 -0.0236  0.0288
  287SER     HN 4128   2.875   1.215   6.713 -0.5318 -0.5301 -0.4750
  287SER     CA 4129   2.859   1.073   6.866 -0.5154 -0.2029  0.0180
  287SER     HA 4130   2.762   1.029   6.881  0.2633 -1.7726  0.6368
  287SER     CB 4131   2.939   0.971   6.783  0.0225  0.2607 -0.0394
  287SER    HB1 4132   2.960   0.871   6.827 -0.1552  0.6612  0.9817
  287SER    HB2 4133   3.031   1.016   6.739  0.1437  0.3215  0.2699
  287SER     OG 4134   2.867   0.938   6.666 -0.1078  0.1910  0.0609
  287SER    HG1 4135   2.853   1.019   6.615  0.8763 -1.5222 -3.2419
  287SER      C 4136   2.922   1.070   7.001 -0.0764  0.2178 -0.1735
  287SER      O 4137   2.894   0.989   7.088 -0.0402 -0.1305 -0.4847
  288LYS      N 4138   2.998   1.178   7.029 -0.2733  0.2672  0.1804
  288LYS     HN 4139   3.017   1.250   6.963 -0.5377  1.6238  1.5344
  288LYS     CA 4140   3.064   1.201   7.153  0.6206 -0.0018 -0.2341
  288LYS     HA 4141   3.115   1.109   7.176  0.3310 -0.1826 -0.3071
  288LYS     CB 4142   3.155   1.324   7.143 -0.4168  0.8384  0.4128
  288LYS    HB1 4143   3.202   1.347   7.242  2.4385  1.5935 -1.0066
  288LYS    HB2 4144   3.088   1.411   7.124 -0.1410  0.9454 -0.0922
  288LYS     CG 4145   3.260   1.328   7.031 -0.4021 -0.4973  0.3681
  288LYS    HG1 4146   3.297   1.433   7.026  1.1724 -0.9348  1.9138
  288LYS    HG2 4147   3.209   1.309   6.934 -1.2065  0.8410  0.5028
  288LYS     CD 4148   3.362   1.215   7.043 -0.1208 -0.3212 -0.3196
  288LYS    HD1 4149   3.423   1.197   6.952 -1.6125 -1.3568 -1.1611
  288LYS    HD2 4150   3.314   1.117   7.063  1.8327 -1.1971  0.3522
  288LYS     CE 4151   3.463   1.250   7.153 -0.3819 -0.0870 -0.1527
  288LYS    HE1 4152   3.410   1.288   7.243 -1.0097 -0.6786 -0.2630
  288LYS    HE2 4153   3.533   1.329   7.119  1.0312 -0.7446  1.1350
  288LYS     NZ 4154   3.547   1.133   7.188  0.0376  0.3441  0.2791
  288LYS    HZ1 4155   3.589   1.081   7.108  2.1641  0.5684  1.1624
  288LYS    HZ2 4156   3.490   1.067   7.244  0.3813  0.0077  0.2358
  288LYS    HZ3 4157   3.628   1.155   7.250 -0.5371  0.9440  0.8401
  288LYS      C 4158   2.967   1.218   7.265  0.2607 -0.2767 -0.5012
  288LYS      O 4159   3.004   1.206   7.382 -0.0807  0.1850 -0.3432
  289SER      N 4160   2.837   1.243   7.240  0.3039  0.2377 -0.2344
  289SER     HN 4161   2.805   1.250   7.145 -0.7607  0.6870  0.1445
  289SER     CA 4162   2.739   1.267   7.340 -0.0454 -0.2097 -0.4696
  289SER     HA 4163   2.769   1.337   7.416 -0.0973 -1.9027  1.2004
  289SER     CB 4164   2.611   1.333   7.284 -0.3505 -0.4341 -0.0469
  289SER    HB1 4165   2.641   1.433   7.247 -0.1706  0.1413  1.5834
  289SER    HB2 4166   2.535   1.348   7.364 -0.1423  0.1629  0.0403
  289SER     OG 4167   2.561   1.253   7.178  0.3559 -0.3728 -0.4363
  289SER    HG1 4168   2.602   1.276   7.094 -0.7706  0.4669 -0.7901
  289SER      C 4169   2.706   1.150   7.428  0.0691 -0.0246 -0.1774
  289SER      O 4170   2.706   1.162   7.550  0.0851  0.2209 -0.2017
  290PHE      N 4171   2.694   1.034   7.360 -0.2897  0.1389 -0.4009
  290PHE     HN 4172   2.714   1.040   7.263  1.3469  0.9520 -0.0570
  290PHE     CA 4173   2.663   0.904   7.411 -0.3445  0.3179  0.0314
  290PHE     HA 4174   2.614   0.910   7.507 -0.7106 -1.9443  0.0420
  290PHE     CB 4175   2.556   0.846   7.317 -0.0684  0.1381 -0.1730
  290PHE    HB1 4176   2.462   0.902   7.334  0.1114 -0.0836  1.7779
  290PHE    HB2 4177   2.542   0.738   7.338  0.5567 -0.0412 -0.6289
  290PHE     CG 4178   2.573   0.852   7.169  0.0234  0.1486 -0.1621
  290PHE    CD1 4179   2.499   0.933   7.087  0.1468  0.3946 -0.0327
  290PHE    HD1 4180   2.421   0.998   7.124 -2.6460 -1.4025 -2.2481
  290PHE    CE1 4181   2.516   0.926   6.950  0.9353  0.1647  0.0760
  290PHE    HE1 4182   2.473   1.007   6.893 -0.4885 -0.5256  0.1494
  290PHE     CZ 4183   2.595   0.824   6.901  0.1291 -0.2632 -0.3433
  290PHE     HZ 4184   2.616   0.826   6.795 -3.1697  3.4541 -1.1897
  290PHE    CD2 4185   2.659   0.758   7.118  0.3180  0.4640 -0.2548
  290PHE    HD2 4186   2.717   0.692   7.181 -0.5565  0.8709  1.0159
  290PHE    CE2 4187   2.667   0.740   6.982 -0.1621 -0.3611 -0.1837
  290PHE    HE2 4188   2.743   0.679   6.937  1.2910  1.0466  0.2575
  290PHE      C 4189   2.782   0.817   7.435 -0.3888  0.1315 -0.4088
  290PHE      O 4190   2.759   0.703   7.475  0.2104  0.1614  0.0381
  291GLU      N 4191   2.908   0.860   7.413 -0.0967 -0.5257 -0.0403
  291GLU     HN 4192   2.927   0.952   7.380 -1.8345  0.3271  1.1690
  291GLU     CA 4193   3.019   0.771   7.426  0.0847 -0.3222 -0.1966
  291GLU     HA 4194   2.989   0.688   7.364 -1.2554  1.4720 -2.1225
  291GLU     CB 4195   3.133   0.851   7.361  0.2769 -0.1900  0.3022
  291GLU    HB1 4196   3.157   0.928   7.437 -3.3075  0.8207  0.6025
  291GLU    HB2 4197   3.086   0.905   7.276 -0.9627 -2.2255 -0.3713
  291GLU     CG 4198   3.255   0.776   7.307  0.0009 -0.6797  0.3613
  291GLU    HG1 4199   3.223   0.699   7.233 -2.2450  1.3959 -0.9860
  291GLU    HG2 4200   3.293   0.726   7.399 -0.9466 -0.1851  1.0436
  291GLU     CD 4201   3.362   0.871   7.257 -1.0927  0.3153 -0.1467
  291GLU    OE1 4202   3.403   0.962   7.333 -0.3694 -0.3567  0.2870
  291GLU    OE2 4203   3.414   0.853   7.143  0.0353  0.5768  0.3116
  291GLU      C 4204   3.045   0.739   7.569  0.0630 -0.1135 -0.1448
  291GLU      O 4205   3.017   0.824   7.652  0.2029 -0.5313  0.3350
  292PRO      N 4206   3.087   0.621   7.604 -0.0230 -0.0165  0.2924
  292PRO     CD 4207   3.100   0.504   7.518 -0.1452 -0.0567  0.3290
  292PRO    HD1 4208   3.179   0.518   7.441  0.2000  0.7048  0.8084
  292PRO    HD2 4209   3.001   0.470   7.481 -0.8342 -0.2170  2.2065
  292PRO     CA 4210   3.147   0.601   7.732 -0.2479  0.1297  0.4206
  292PRO     HA 4211   3.072   0.578   7.806  0.2711  1.7300  1.5028
  292PRO     CB 4212   3.236   0.478   7.712  0.2287  0.6380 -0.6181
  292PRO    HB1 4213   3.266   0.431   7.808 -0.5274  2.9858  0.8537
  292PRO    HB2 4214   3.318   0.507   7.642  0.8743 -1.7349 -0.9310
  292PRO     CG 4215   3.140   0.398   7.623  0.5784 -0.2896 -0.1713
  292PRO    HG1 4216   3.184   0.308   7.575  1.7470  0.0535  0.2324
  292PRO    HG2 4217   3.047   0.377   7.681  1.2862  0.5051  1.2986
  292PRO      C 4218   3.229   0.701   7.807 -0.2125  0.6122 -0.2568
  292PRO      O 4219   3.342   0.732   7.768 -0.0894  0.4576 -0.0244
  293GLY      N 4220   3.187   0.760   7.920 -0.6760  0.4536 -0.3406
  293GLY     HN 4221   3.100   0.730   7.957 -0.5852 -0.4271 -0.8236
  293GLY     CA 4222   3.251   0.866   7.993 -0.5584  0.0011  0.2141
  293GLY    HA1 4223   3.354   0.843   8.014 -0.3996  0.7139  0.2423
  293GLY    HA2 4224   3.182   0.872   8.076  1.8300  0.0318  2.3410
  293GLY      C 4225   3.241   1.002   7.935 -0.1677 -0.1180 -0.1367
  293GLY      O 4226   3.321   1.091   7.965 -0.3554  0.2175 -0.6201
  294SER      N 4227   3.139   1.030   7.852 -0.4490  0.2340  0.3252
  294SER     HN 4228   3.083   0.951   7.829 -0.8323  0.4112  0.6404
  294SER     CA 4229   3.103   1.157   7.797 -0.1260  0.1761 -0.0148
  294SER     HA 4230   3.192   1.191   7.744  0.8210 -1.7160  0.2778
  294SER     CB 4231   2.990   1.151   7.693 -0.0987 -0.2041 -0.0242
  294SER    HB1 4232   2.891   1.128   7.738  0.4575  0.1019  1.4042
  294SER    HB2 4233   3.020   1.071   7.622  2.4814  0.4559  0.1942
  294SER     OG 4234   2.979   1.275   7.623  0.0891 -0.1384  0.0618
  294SER    HG1 4235   2.962   1.261   7.530 -1.2584 -1.3109  0.4331
  294SER      C 4236   3.057   1.259   7.895 -0.6901  0.4489 -0.5563
  294SER      O 4237   2.952   1.245   7.958 -0.2918 -0.0193  0.0164
  295LEU      N 4238   3.129   1.372   7.894  0.1416 -0.0594  0.1916
  295LEU     HN 4239   3.214   1.382   7.844  0.0974  2.5917  0.5061
  295LEU     CA 4240   3.102   1.494   7.965  0.0853  0.0506 -0.0184
  295LEU     HA 4241   3.008   1.477   8.015 -1.6595 -0.2094 -3.0934
  295LEU     CB 4242   3.227   1.519   8.052  0.3080 -0.6010 -0.1429
  295LEU    HB1 4243   3.209   1.620   8.095  1.0058  0.5800 -2.4166
  295LEU    HB2 4244   3.325   1.526   8.000  0.2328  1.9290 -0.0719
  295LEU     CG 4245   3.243   1.417   8.166 -0.0559 -0.6429 -0.1255
  295LEU     HG 4246   3.250   1.314   8.124  1.2782 -0.9036  0.6729
  295LEU    CD1 4247   3.385   1.437   8.221 -0.0755  0.4464 -0.4344
  295LEU   HD11 4248   3.467   1.414   8.149  0.0142 -0.7492  0.0187
  295LEU   HD12 4249   3.384   1.364   8.306 -2.4826  0.8187 -0.0770
  295LEU   HD13 4250   3.400   1.539   8.261  1.9874 -0.0408  0.1696
  295LEU    CD2 4251   3.147   1.416   8.286  0.0403  0.5204 -0.0319
  295LEU   HD21 4252   3.047   1.378   8.256 -0.2214 -0.3639  1.8551
  295LEU   HD22 4253   3.133   1.521   8.319 -2.8105  1.2791 -3.0064
  295LEU   HD23 4254   3.172   1.350   8.371 -2.0754  0.6292  0.7425
  295LEU      C 4255   3.073   1.601   7.865  0.3647  0.0575 -0.0946
  295LEU      O 4256   3.065   1.721   7.893 -0.9197 -0.0472  0.0356
  296GLU      N 4257   3.060   1.566   7.736  0.0095 -0.1031 -0.0152
  296GLU     HN 4258   3.067   1.469   7.712  0.5219 -0.2698  0.7719
  296GLU     CA 4259   3.032   1.654   7.628  0.0316 -0.2135 -0.1106
  296GLU     HA 4260   3.098   1.738   7.638 -1.3212  0.8749  0.0126
  296GLU     CB 4261   3.066   1.586   7.494  0.2484 -0.2182 -0.0524
  296GLU    HB1 4262   3.053   1.655   7.408 -0.6649  0.6536  0.7593
  296GLU    HB2 4263   3.000   1.502   7.464 -2.2975  2.1711 -1.6831
  296GLU     CG 4264   3.213   1.545   7.481  0.3545  0.2561 -0.3957
  296GLU    HG1 4265   3.215   1.467   7.402 -3.3851  0.1468 -0.5925
  296GLU    HG2 4266   3.244   1.494   7.575  0.4505 -0.4411 -0.7951
  296GLU     CD 4267   3.315   1.655   7.460  0.7190 -0.1906 -1.0027
  296GLU    OE1 4268   3.417   1.651   7.535  0.3647  0.2024 -0.4910
  296GLU    OE2 4269   3.293   1.740   7.370  0.6421  0.4049 -0.4276
  296GLU      C 4270   2.895   1.714   7.625  0.0593 -0.1632 -0.4627
  296GLU      O 4271   2.789   1.659   7.654 -0.2042  0.6859  0.2152
  297ILE      N 4272   2.883   1.842   7.585 -0.1440 -0.1218 -0.2678
  297ILE     HN 4273   2.962   1.894   7.555 -0.0800  0.2324  0.4752
  297ILE     CA 4274   2.771   1.930   7.594  0.0041  0.0367  0.0731
  297ILE     HA 4275   2.722   1.903   7.686  1.7122 -0.9754  0.7232
  297ILE     CB 4276   2.813   2.074   7.602 -0.1364  0.0597  0.3919
  297ILE     HB 4277   2.884   2.087   7.517 -2.3675  1.3861 -1.3780
  297ILE    CG2 4278   2.707   2.182   7.579 -0.1671 -0.0963 -0.1954
  297ILE   HG21 4279   2.743   2.281   7.613  0.0930  0.4505 -1.9671
  297ILE   HG22 4280   2.616   2.172   7.642  0.1464  1.7887  0.6051
  297ILE   HG23 4281   2.686   2.180   7.469  0.8208 -0.7694 -0.3854
  297ILE    CG1 4282   2.885   2.102   7.735  0.5775  0.8088 -0.1387
  297ILE   HG11 4283   2.901   2.211   7.746 -0.2096  0.9136  0.0299
  297ILE   HG12 4284   2.985   2.053   7.727  0.2405  0.1343 -0.3323
  297ILE     CD 4285   2.806   2.048   7.855  0.4375  0.0665 -0.5571
  297ILE    HD1 4286   2.852   2.086   7.949 -2.5789  1.3811  0.5335
  297ILE    HD2 4287   2.816   1.938   7.852 -0.6429 -0.0811  0.4330
  297ILE    HD3 4288   2.702   2.089   7.849 -0.2981 -1.4850  0.7833
  297ILE      C 4289   2.663   1.914   7.493  0.2245  0.1594 -0.1847
  297ILE      O 4290   2.683   1.902   7.372 -0.3101  0.0833 -0.2700
  298ALA      N 4291   2.535   1.905   7.535  0.3493  0.4959  0.2637
  298ALA     HN 4292   2.515   1.928   7.630  2.6782 -1.4699  1.3249
  298ALA     CA 4293   2.422   1.873   7.454  0.3704  0.3038  0.3102
  298ALA     HA 4294   2.434   1.768   7.431 -1.9504 -0.0073  0.2474
  298ALA     CB 4295   2.286   1.877   7.525  0.0901 -0.4175 -0.1722
  298ALA    HB1 4296   2.278   1.976   7.576  0.8858 -0.3128 -0.2377
  298ALA    HB2 4297   2.286   1.789   7.593 -1.0317 -1.9748 -2.0899
  298ALA    HB3 4298   2.195   1.863   7.463 -1.6779 -0.9834  2.3489
  298ALA      C 4299   2.411   1.958   7.332  0.0196 -0.3597 -0.1241
  298ALA      O 4300   2.403   1.914   7.217  0.2394  0.7760 -0.5862
  299GLN      N 4301   2.414   2.092   7.344 -0.0634 -0.3847  0.1768
  299GLN     HN 4302   2.407   2.133   7.435  1.1073  1.0406 -0.3476
  299GLN     CA 4303   2.396   2.187   7.239  0.6858 -0.1648  0.2479
  299GLN     HA 4304   2.304   2.162   7.190  1.3598 -2.3279 -0.0167
  299GLN     CB 4305   2.394   2.329   7.299  0.3612 -0.2020  0.3221
  299GLN    HB1 4306   2.358   2.396   7.217  2.1059 -1.8511 -1.9091
  299GLN    HB2 4307   2.495   2.364   7.329  0.3132 -0.5305  0.8809
  299GLN     CG 4308   2.300   2.353   7.417 -0.1269  0.1875 -0.1375
  299GLN    HG1 4309   2.313   2.461   7.438 -0.2254 -0.0684  1.3366
  299GLN    HG2 4310   2.356   2.305   7.500  1.3970  1.7955 -0.1926
  299GLN     CD 4311   2.154   2.309   7.404  0.0514 -0.3390 -0.3852
  299GLN    OE1 4312   2.118   2.197   7.368 -0.2010 -0.5670  0.5533
  299GLN    NE2 4313   2.060   2.400   7.438  0.6439  0.0602  0.2180
  299GLN   HE21 4314   1.965   2.370   7.448  0.9684 -1.4551 -1.0088
  299GLN   HE22 4315   2.075   2.498   7.455 -1.9932  0.6914 -0.6667
  299GLN      C 4316   2.487   2.180   7.121  0.0218  0.3429 -0.2970
  299GLN      O 4317   2.444   2.197   7.007 -0.1991 -0.5968 -0.3598
  300ILE      N 4318   2.614   2.146   7.145 -0.0619 -0.0153 -0.3647
  300ILE     HN 4319   2.648   2.119   7.236  1.2407  1.1909 -0.4606
  300ILE     CA 4320   2.713   2.150   7.042  0.4524 -0.0816  0.1238
  300ILE     HA 4321   2.694   2.239   6.985 -0.7599 -0.9319 -0.8233
  300ILE     CB 4322   2.858   2.154   7.084  0.5014 -0.1773 -0.0350
  300ILE     HB 4323   2.875   2.048   7.114 -2.5636 -0.7964 -0.1361
  300ILE    CG2 4324   2.952   2.182   6.965  0.1571 -0.3419 -0.3490
  300ILE   HG21 4325   2.961   2.098   6.893 -0.7603 -1.0812  0.3567
  300ILE   HG22 4326   3.058   2.181   6.999 -0.2250 -2.1140  0.9722
  300ILE   HG23 4327   2.933   2.281   6.920 -0.1679  1.1365  2.7905
  300ILE    CG1 4328   2.892   2.244   7.204  0.2123 -0.4299  0.2383
  300ILE   HG11 4329   3.001   2.240   7.221  0.2639 -1.0556 -0.2061
  300ILE   HG12 4330   2.831   2.212   7.291 -1.5444  2.8541  0.3824
  300ILE     CD 4331   2.863   2.392   7.180  0.3877 -0.5203 -0.5695
  300ILE    HD1 4332   2.948   2.462   7.198  0.2457 -1.0598  3.0856
  300ILE    HD2 4333   2.783   2.430   7.247  1.7410  0.3435  0.6346
  300ILE    HD3 4334   2.824   2.404   7.077 -0.3471 -0.3441 -0.2733
  300ILE      C 4335   2.678   2.035   6.954 -0.4585 -0.1333  0.5397
  300ILE      O 4336   2.670   2.048   6.832  0.2371 -0.0114  0.5029
  301SER      N 4337   2.651   1.919   7.016 -0.1744 -0.2251  0.4922
  301SER     HN 4338   2.650   1.917   7.115  2.4202  0.7821  0.6136
  301SER     CA 4339   2.632   1.794   6.949  0.1941 -0.1613  0.2653
  301SER     HA 4340   2.712   1.780   6.877  0.6069 -0.5692  0.7949
  301SER     CB 4341   2.617   1.673   7.043  0.6879  0.3593  1.0214
  301SER    HB1 4342   2.696   1.675   7.121  1.3050 -1.0120  0.4656
  301SER    HB2 4343   2.633   1.578   6.987  0.6917 -0.8780  3.0341
  301SER     OG 4344   2.497   1.670   7.118  0.0915 -0.2907  0.0591
  301SER    HG1 4345   2.497   1.748   7.173  0.9377 -0.6842  0.6485
  301SER      C 4346   2.510   1.796   6.863  0.7572  0.4308 -0.5392
  301SER      O 4347   2.513   1.753   6.748  0.4109 -0.5591 -0.1920
  302GLN      N 4348   2.401   1.848   6.920  0.3000 -0.5617 -0.4848
  302GLN     HN 4349   2.398   1.877   7.015 -0.5816  1.1238 -0.9781
  302GLN     CA 4350   2.278   1.866   6.849  0.0479 -0.3215  0.0030
  302GLN     HA 4351   2.251   1.766   6.818 -1.1504  0.1089 -0.4022
  302GLN     CB 4352   2.168   1.920   6.942 -0.0542 -0.2870 -0.1376
  302GLN    HB1 4353   2.078   1.934   6.877 -0.5578  0.7234  0.7556
  302GLN    HB2 4354   2.187   2.021   6.984  2.4174 -0.5709 -0.4042
  302GLN     CG 4355   2.120   1.835   7.060 -0.0001 -0.2063 -0.0579
  302GLN    HG1 4356   2.043   1.887   7.120  1.0611  1.8418 -0.3556
  302GLN    HG2 4357   2.202   1.826   7.135  0.5737 -0.1904 -0.6710
  302GLN     CD 4358   2.084   1.694   7.016 -0.7176 -0.1820  0.4302
  302GLN    OE1 4359   1.988   1.679   6.941 -0.4727 -0.2338  0.1220
  302GLN    NE2 4360   2.151   1.584   7.061 -0.1943 -0.0232  0.0576
  302GLN   HE21 4361   2.110   1.493   7.063  0.4183 -0.3183  2.5932
  302GLN   HE22 4362   2.203   1.592   7.146 -1.7493 -0.4141  1.0796
  302GLN      C 4363   2.285   1.954   6.729 -0.4794  0.1264  0.2962
  302GLN      O 4364   2.240   1.917   6.621  0.1109 -0.3096  0.1956
  303TYR      N 4365   2.357   2.067   6.742  0.2442 -0.2269 -0.5144
  303TYR     HN 4366   2.396   2.094   6.830 -1.3737 -0.7639  0.3972
  303TYR     CA 4367   2.382   2.154   6.631 -0.7037 -0.0374 -0.5911
  303TYR     HA 4368   2.293   2.169   6.573  0.1204 -0.0537 -1.9032
  303TYR     CB 4369   2.449   2.285   6.676 -0.3307 -0.3174 -0.3221
  303TYR    HB1 4370   2.517   2.327   6.598  0.6410 -0.0307  0.6542
  303TYR    HB2 4371   2.514   2.259   6.762  0.5153  2.5513  0.0238
  303TYR     CG 4372   2.350   2.389   6.712  0.1311  0.0145  0.0048
  303TYR    CD1 4373   2.233   2.410   6.642 -0.0717 -0.1480  0.2921
  303TYR    HD1 4374   2.202   2.348   6.559 -0.4867  0.2122  0.1735
  303TYR    CE1 4375   2.144   2.507   6.683  0.1388  0.0460  0.2916
  303TYR    HE1 4376   2.054   2.506   6.624 -0.5969  1.4128  1.3426
  303TYR     CZ 4377   2.185   2.599   6.776  0.3935  0.1181  0.1118
  303TYR     OH 4378   2.104   2.712   6.801  0.0474 -0.1719  0.3190
  303TYR     HH 4379   2.032   2.696   6.739 -0.9300 -0.8765  1.5812
  303TYR    CD2 4380   2.373   2.469   6.821 -0.3904  0.0736  0.0764
  303TYR    HD2 4381   2.470   2.474   6.868 -0.7545  1.9535  0.7252
  303TYR    CE2 4382   2.300   2.582   6.849  0.7807  0.9422 -0.3006
  303TYR    HE2 4383   2.329   2.654   6.924 -1.9663  0.7855  1.0299
  303TYR      C 4384   2.463   2.088   6.524 -0.4221 -0.1989 -0.2793
  303TYR      O 4385   2.429   2.089   6.406  0.2531  0.4570 -0.4812
  304CYS      N 4386   2.566   2.013   6.566 -0.4512 -0.2409 -0.2831
  304CYS     HN 4387   2.583   2.005   6.664  0.9354 -0.2612 -0.5082
  304CYS     CA 4388   2.644   1.937   6.473  0.4924  0.3361  0.0189
  304CYS     HA 4389   2.670   2.002   6.391 -1.2003  1.0635  0.0128
  304CYS     CB 4390   2.768   1.867   6.530  0.0625 -0.3495  0.1349
  304CYS    HB1 4391   2.818   1.792   6.465 -1.2508 -2.6522  1.6322
  304CYS    HB2 4392   2.743   1.806   6.619  2.9104 -0.2799  1.1023
  304CYS     SG 4393   2.897   1.987   6.578 -0.2414 -0.0125  0.1151
  304CYS    HG1 4394   2.855   2.000   6.702  0.2064  1.6009  0.1202
  304CYS      C 4395   2.565   1.829   6.408  0.4944  0.3342  0.0197
  304CYS      O 4396   2.580   1.805   6.288 -0.9470 -0.2033 -0.0817
  305ASN      N 4397   2.472   1.756   6.473  0.3331  0.2161 -0.3371
  305ASN     HN 4398   2.480   1.776   6.570  0.4505  2.4642 -0.7508
  305ASN     CA 4399   2.377   1.665   6.417 -0.0158  0.2477  0.1993
  305ASN     HA 4400   2.437   1.598   6.358 -0.6927 -0.1110 -0.0942
  305ASN     CB 4401   2.309   1.582   6.527 -0.2181  0.2185  0.0519
  305ASN    HB1 4402   2.237   1.647   6.581 -0.2042  2.5918 -2.5347
  305ASN    HB2 4403   2.383   1.552   6.604  0.2326  1.7606  0.2398
  305ASN     CG 4404   2.260   1.448   6.474  0.2580  0.0768 -0.0375
  305ASN    OD1 4405   2.314   1.390   6.380  0.9730  0.5265  0.0895
  305ASN    ND2 4406   2.148   1.397   6.531  0.3213 -0.2136 -0.1684
  305ASN   HD21 4407   2.105   1.314   6.494  1.4167  0.1778 -2.4548
  305ASN   HD22 4408   2.119   1.427   6.622 -0.0849  1.8048 -0.9037
  305ASN      C 4409   2.280   1.720   6.318  0.4952  0.5075 -0.1619
  305ASN      O 4410   2.248   1.668   6.212 -0.5983 -0.6065  0.6837
  306LEU      N 4411   2.224   1.837   6.353  0.3891  0.4370 -0.0974
  306LEU     HN 4412   2.224   1.869   6.448  0.0326  1.8805 -0.5610
  306LEU     CA 4413   2.127   1.907   6.274  0.0495  0.0636 -0.0152
  306LEU     HA 4414   2.058   1.827   6.248  2.2834 -1.3576 -2.0674
  306LEU     CB 4415   2.066   2.013   6.367 -0.7270 -0.4121  0.0309
  306LEU    HB1 4416   2.147   2.085   6.393  1.2911 -2.1030 -1.1773
  306LEU    HB2 4417   2.029   1.962   6.458 -0.8720 -2.6191 -1.2004
  306LEU     CG 4418   1.954   2.095   6.301 -0.3422  0.2668  0.2110
  306LEU     HG 4419   1.984   2.132   6.201  3.2768  0.5977  1.2768
  306LEU    CD1 4420   1.832   2.005   6.278  0.0724 -0.4264  0.6710
  306LEU   HD11 4421   1.788   1.979   6.377 -1.8121  0.1212  0.0347
  306LEU   HD12 4422   1.861   1.914   6.221 -2.7971 -0.2146 -1.3900
  306LEU   HD13 4423   1.750   2.060   6.226  1.4316  0.7994 -0.2460
  306LEU    CD2 4424   1.928   2.219   6.389  0.4059  0.4195  0.2280
  306LEU   HD21 4425   1.899   2.180   6.488 -3.1085  0.4803 -0.6355
  306LEU   HD22 4426   1.840   2.281   6.361  0.3320  1.0130  1.6924
  306LEU   HD23 4427   2.016   2.286   6.397 -1.0346  2.8252 -2.3071
  306LEU      C 4428   2.169   1.962   6.142 -0.2511  0.2641 -0.0283
  306LEU      O 4429   2.102   1.946   6.040  0.3350 -0.8372 -0.2613
  307VAL      N 4430   2.291   2.018   6.132 -0.1078 -0.1485 -0.6577
  307VAL     HN 4431   2.355   2.016   6.208 -1.0407  2.8015  0.3465
  307VAL     CA 4432   2.348   2.071   6.012  0.5388  0.1059 -0.2474
  307VAL     HA 4433   2.268   2.127   5.966  0.7604  0.3197 -0.3748
  307VAL     CB 4434   2.455   2.169   6.049  0.0350  0.3771  0.5120
  307VAL     HB 4435   2.534   2.133   6.117  0.7722  1.1628  0.1042
  307VAL    CG1 4436   2.529   2.219   5.923 -0.5658  0.7667  0.3057
  307VAL   HG11 4437   2.621   2.270   5.960 -0.5105  1.0365 -0.2025
  307VAL   HG12 4438   2.474   2.291   5.859 -0.7082  1.4803  1.1957
  307VAL   HG13 4439   2.565   2.140   5.854  0.2918  2.1571 -0.8927
  307VAL    CG2 4440   2.383   2.292   6.107 -0.7213  0.2390 -0.1110
  307VAL   HG21 4441   2.454   2.377   6.103  0.0580 -0.4334 -0.8426
  307VAL   HG22 4442   2.366   2.276   6.215  1.0099  2.0982  0.4998
  307VAL   HG23 4443   2.294   2.316   6.044 -0.5142 -2.6626 -1.6671
  307VAL      C 4444   2.389   1.958   5.923 -0.2562 -0.2107 -0.2222
  307VAL      O 4445   2.373   1.961   5.801 -0.2602 -0.0358 -0.2178
  308SER      N 4446   2.443   1.847   5.976 -0.2091  0.1656  0.5274
  308SER     HN 4447   2.439   1.836   6.075  0.1551  1.6716  0.7372
  308SER     CA 4448   2.479   1.730   5.902 -0.5544  0.1343  0.4080
  308SER     HA 4449   2.538   1.760   5.817 -1.3929 -1.6177 -0.8688
  308SER     CB 4450   2.569   1.641   5.989  0.1583  0.2697 -0.1881
  308SER    HB1 4451   2.601   1.558   5.922 -1.1500 -1.1175  0.8471
  308SER    HB2 4452   2.515   1.598   6.076  1.7869  0.3608  0.9180
  308SER     OG 4453   2.690   1.703   6.031  0.1852  0.4761 -0.5629
  308SER    HG1 4454   2.676   1.758   6.108 -0.5497  1.3320 -1.2821
  308SER      C 4455   2.360   1.667   5.838 -0.0224 -0.4412 -0.0167
  308SER      O 4456   2.350   1.641   5.718  0.6746 -0.6955 -0.0265
  309PHE      N 4457   2.261   1.648   5.927  0.2250  0.1434  0.3866
  309PHE     HN 4458   2.283   1.679   6.019  2.5622  1.5822 -0.5547
  309PHE     CA 4459   2.133   1.598   5.889  0.5586 -0.3580 -0.0907
  309PHE     HA 4460   2.143   1.499   5.846  1.5037 -0.0885 -0.5034
  309PHE     CB 4461   2.052   1.587   6.019 -0.0460  0.3086 -0.4029
  309PHE    HB1 4462   2.046   1.689   6.063  3.6233  0.4313  0.0702
  309PHE    HB2 4463   2.102   1.515   6.087 -1.6816 -2.0338 -1.5075
  309PHE     CG 4464   1.915   1.530   6.001 -0.1260  0.4063 -0.1100
  309PHE    CD1 4465   1.812   1.614   5.967  0.0772  0.5507 -0.3689
  309PHE    HD1 4466   1.829   1.718   5.942 -0.5443  0.7111 -0.1436
  309PHE    CE1 4467   1.683   1.569   5.955  0.1731  0.0389  0.4129
  309PHE    HE1 4468   1.603   1.634   5.922  0.1783 -0.2952 -0.2874
  309PHE     CZ 4469   1.653   1.439   5.985  0.5497  0.0330  0.7725
  309PHE     HZ 4470   1.552   1.404   5.971  0.8598 -1.0587  1.1661
  309PHE    CD2 4471   1.886   1.401   6.038  0.0895  0.5084  0.4380
  309PHE    HD2 4472   1.964   1.348   6.089  2.1798  1.3378 -1.7087
  309PHE    CE2 4473   1.755   1.359   6.032  0.4518 -0.5987 -0.0672
  309PHE    HE2 4474   1.736   1.256   6.057 -0.5355 -0.5902 -0.7094
  309PHE      C 4475   2.061   1.676   5.784  0.6019 -0.2251 -0.0213
  309PHE      O 4476   2.019   1.615   5.686 -0.0905  0.1003  0.0657
  310VAL      N 4477   2.043   1.809   5.792 -0.6417 -0.3904  0.1656
  310VAL     HN 4478   2.061   1.854   5.879 -0.3728  1.3179 -0.7167
  310VAL     CA 4479   1.973   1.883   5.691  0.1315  0.0407 -0.0680
  310VAL     HA 4480   1.887   1.825   5.661  1.8657 -2.6089 -0.2539
  310VAL     CB 4481   1.937   2.023   5.729  0.0073  0.0633 -0.2705
  310VAL     HB 4482   1.877   2.015   5.822  1.4923 -0.5034  0.6774
  310VAL    CG1 4483   2.063   2.104   5.763 -0.2327  0.1304  0.4694
  310VAL   HG11 4484   2.033   2.178   5.840 -0.1264 -0.4207  1.0503
  310VAL   HG12 4485   2.124   2.143   5.679  2.1645 -0.7091  1.7196
  310VAL   HG13 4486   2.132   2.036   5.817 -1.2550 -0.5458  0.9734
  310VAL    CG2 4487   1.868   2.095   5.611 -0.8345 -0.4386 -0.0909
  310VAL   HG21 4488   1.919   2.086   5.513  1.0256 -1.0975  0.8884
  310VAL   HG22 4489   1.831   2.196   5.638 -1.1872 -0.2562 -1.2366
  310VAL   HG23 4490   1.771   2.040   5.603 -0.9551 -0.2724  0.2049
  310VAL      C 4491   2.048   1.877   5.562 -0.0810  0.6710 -0.2203
  310VAL      O 4492   1.989   1.850   5.457 -0.2159  0.5173 -0.1061
  311LEU      N 4493   2.181   1.894   5.559  0.1560 -0.9591  0.3026
  311LEU     HN 4494   2.233   1.913   5.641  0.4592  0.2444 -0.1484
  311LEU     CA 4495   2.259   1.886   5.439 -0.0961  0.4556  0.0257
  311LEU     HA 4496   2.228   1.955   5.362  1.5158  2.2072  0.8616
  311LEU     CB 4497   2.400   1.932   5.480  0.0427 -0.8754  1.1345
  311LEU    HB1 4498   2.460   1.900   5.392 -1.5254 -1.4165  0.2194
  311LEU    HB2 4499   2.441   1.876   5.566  1.6459 -0.1892  0.8522
  311LEU     CG 4500   2.421   2.082   5.506 -0.2911 -0.5398 -0.4137
  311LEU     HG 4501   2.360   2.107   5.596 -1.2676  2.9899 -1.8575
  311LEU    CD1 4502   2.568   2.121   5.527 -0.4922 -0.0877  0.1821
  311LEU   HD11 4503   2.567   2.232   5.524 -2.1090 -0.0095  1.9595
  311LEU   HD12 4504   2.628   2.075   5.446  3.2951 -1.4372  3.4029
  311LEU   HD13 4505   2.611   2.080   5.621  0.3319 -0.4294 -0.3300
  311LEU    CD2 4506   2.368   2.171   5.393  0.1966  0.2707 -0.0162
  311LEU   HD21 4507   2.369   2.280   5.413 -1.0838  1.1485 -3.7658
  311LEU   HD22 4508   2.259   2.152   5.376  0.9729 -3.7317 -1.4422
  311LEU   HD23 4509   2.420   2.129   5.304 -2.2944 -4.2447  0.3866
  311LEU      C 4510   2.250   1.749   5.382 -0.5641  0.2972  0.4749
  311LEU      O 4511   2.220   1.732   5.263 -0.3986 -0.3395  0.5179
  312PHE      N 4512   2.275   1.642   5.459 -0.3316 -0.2411 -0.3259
  312PHE     HN 4513   2.290   1.648   5.558 -1.2772  1.2697 -0.2325
  312PHE     CA 4514   2.283   1.507   5.413  0.4085 -0.3439  0.0898
  312PHE     HA 4515   2.358   1.512   5.335 -0.9349  3.1138 -1.1505
  312PHE     CB 4516   2.327   1.408   5.522  0.5301  0.1474  0.4895
  312PHE    HB1 4517   2.256   1.414   5.607 -1.1512 -1.3913 -0.7447
  312PHE    HB2 4518   2.425   1.434   5.567  1.3569 -0.7762 -0.6982
  312PHE     CG 4519   2.338   1.264   5.486  0.3647  0.0953  0.6514
  312PHE    CD1 4520   2.428   1.229   5.388 -0.2266 -0.0206  0.1414
  312PHE    HD1 4521   2.493   1.301   5.340  1.4188 -0.7619  1.1822
  312PHE    CE1 4522   2.443   1.096   5.357 -0.0493  0.0032  0.1248
  312PHE    HE1 4523   2.520   1.074   5.285  1.2409  0.4458  1.3326
  312PHE     CZ 4524   2.372   0.998   5.421 -0.0081 -0.0376  0.1080
  312PHE     HZ 4525   2.388   0.897   5.384  0.4568 -0.6433  1.8855
  312PHE    CD2 4526   2.252   1.169   5.537  0.1658  0.0537  0.2453
  312PHE    HD2 4527   2.168   1.197   5.599  0.5749  2.0662 -0.0314
  312PHE    CE2 4528   2.280   1.036   5.516 -0.4802  0.0131 -0.3663
  312PHE    HE2 4529   2.219   0.960   5.562 -1.4210  1.2487  0.5020
  312PHE      C 4530   2.153   1.473   5.348  0.4114  0.1584 -0.1809
  312PHE      O 4531   2.144   1.434   5.231 -0.2010 -0.1202 -0.0447
  313TYR      N 4532   2.037   1.489   5.413  0.2455 -0.3866 -0.3415
  313TYR     HN 4533   2.042   1.536   5.501 -2.3076 -0.8720  0.1550
  313TYR     CA 4534   1.909   1.470   5.352  0.2024 -0.3835 -0.2530
  313TYR     HA 4535   1.909   1.377   5.296  0.3550  0.2284 -1.2914
  313TYR     CB 4536   1.792   1.445   5.448  0.0105 -0.0119 -0.3878
  313TYR    HB1 4537   1.697   1.420   5.396 -1.2465  2.1850  0.7105
  313TYR    HB2 4538   1.771   1.530   5.516 -3.6644  0.4358 -1.8254
  313TYR     CG 4539   1.834   1.323   5.522  0.0990  0.3883  0.2233
  313TYR    CD1 4540   1.837   1.196   5.470 -0.6649  0.3461  0.2684
  313TYR    HD1 4541   1.810   1.177   5.367  0.5057 -0.0798  0.0228
  313TYR    CE1 4542   1.875   1.085   5.543 -0.5459 -0.0388 -0.3655
  313TYR    HE1 4543   1.898   0.994   5.489  0.1016  0.7326 -1.4369
  313TYR     CZ 4544   1.897   1.098   5.678  0.0213  0.1786 -0.4744
  313TYR     OH 4545   1.935   0.984   5.752 -0.1596  0.4041 -0.0287
  313TYR     HH 4546   1.974   1.021   5.831 -0.9191 -0.2981  0.7056
  313TYR    CD2 4547   1.858   1.328   5.658  0.4469 -0.4361  0.2030
  313TYR    HD2 4548   1.852   1.425   5.707 -2.7703 -0.6384  0.4222
  313TYR    CE2 4549   1.886   1.221   5.738  0.3029 -0.2607  0.4879
  313TYR    HE2 4550   1.907   1.233   5.844  0.7302 -0.0704  0.3801
  313TYR      C 4551   1.871   1.555   5.236  0.1410 -0.1404 -0.0535
  313TYR      O 4552   1.805   1.507   5.145  0.0126 -0.0418 -0.0123
  314LEU      N 4553   1.912   1.683   5.228 -0.5029  0.0820  0.1551
  314LEU     HN 4554   1.960   1.734   5.299  0.2421  1.3841 -1.1985
  314LEU     CA 4555   1.901   1.769   5.114  0.0209  0.0232  0.0551
  314LEU     HA 4556   1.798   1.760   5.081  0.3441  2.6746 -2.0503
  314LEU     CB 4557   1.916   1.914   5.161 -0.1245 -0.0522  0.3344
  314LEU    HB1 4558   2.017   1.940   5.200  0.4301 -0.0817 -1.0586
  314LEU    HB2 4559   1.857   1.923   5.255  0.8935 -2.7490  1.3380
  314LEU     CG 4560   1.881   2.022   5.057 -0.0287 -0.2022  0.1456
  314LEU     HG 4561   1.936   2.004   4.963 -1.2379 -2.7887 -0.1652
  314LEU    CD1 4562   1.732   2.013   5.019  0.0728 -0.2231 -0.2495
  314LEU   HD11 4563   1.663   2.045   5.100 -0.5981 -0.0581 -0.8780
  314LEU   HD12 4564   1.709   1.909   4.988  1.6698 -0.5951 -0.2712
  314LEU   HD13 4565   1.717   2.080   4.932  0.4456  0.0812 -0.0823
  314LEU    CD2 4566   1.919   2.163   5.107 -0.9571 -0.0043  0.3181
  314LEU   HD21 4567   1.831   2.208   5.158 -1.3085  0.5845 -0.7751
  314LEU   HD22 4568   1.947   2.218   5.015  1.1724 -1.5305 -0.0172
  314LEU   HD23 4569   2.016   2.169   5.161 -0.0424  2.2052 -1.4092
  314LEU      C 4570   1.977   1.721   4.995 -0.1963 -0.1467 -0.0162
  314LEU      O 4571   1.941   1.740   4.878 -0.0219 -0.1303 -0.0668
  315SER      N 4572   2.094   1.665   5.027 -0.1210  0.1065  0.1542
  315SER     HN 4573   2.121   1.670   5.123 -1.8416 -0.7419  0.7082
  315SER     CA 4574   2.187   1.607   4.935 -0.0853  0.0720  0.2115
  315SER     HA 4575   2.203   1.676   4.853  0.1774 -1.7222 -1.3198
  315SER     CB 4576   2.328   1.578   4.989  0.1211  0.2240 -0.2355
  315SER    HB1 4577   2.399   1.550   4.909 -2.1066 -0.1216 -2.1888
  315SER    HB2 4578   2.323   1.503   5.071 -0.8330  1.7352  1.1451
  315SER     OG 4579   2.375   1.695   5.055  0.1921 -0.0231  0.1612
  315SER    HG1 4580   2.335   1.685   5.141 -1.2589 -0.6874 -0.5443
  315SER      C 4581   2.136   1.483   4.869  0.0494  0.0687  0.1140
  315SER      O 4582   2.139   1.458   4.748 -0.6376  0.7704 -0.0545
  316ALA      N 4583   2.078   1.394   4.951  0.0808  0.0871  0.1559
  316ALA     HN 4584   2.088   1.411   5.049  3.4506 -0.7619  0.0956
  316ALA     CA 4585   2.000   1.284   4.905 -0.3817  0.4687  0.0184
  316ALA     HA 4586   2.069   1.225   4.847 -2.6048 -2.4398  0.0929
  316ALA     CB 4587   1.939   1.201   5.020 -0.5402  0.0855 -0.3381
  316ALA    HB1 4588   1.885   1.113   4.978 -0.0655 -0.1964 -0.3628
  316ALA    HB2 4589   1.877   1.264   5.087  1.7178  0.0444  1.9254
  316ALA    HB3 4590   2.022   1.161   5.082 -0.2446  1.4559  0.2092
  316ALA      C 4591   1.884   1.309   4.815 -0.1115  0.4795 -0.3311
  316ALA      O 4592   1.856   1.230   4.725  0.3851  0.0251 -0.0886
  317ALA      N 4593   1.812   1.420   4.840  0.1669  0.5554  0.1300
  317ALA     HN 4594   1.818   1.459   4.932  0.5666  0.4101  0.1701
  317ALA     CA 4595   1.700   1.470   4.767 -0.0181 -0.0506 -0.0035
  317ALA     HA 4596   1.642   1.382   4.741 -0.0185  0.1001 -0.5261
  317ALA     CB 4597   1.628   1.578   4.850  0.6029  0.7411 -0.4793
  317ALA    HB1 4598   1.694   1.667   4.859  0.8422  0.4835  0.4175
  317ALA    HB2 4599   1.608   1.544   4.954 -0.0670  3.0402  0.1950
  317ALA    HB3 4600   1.523   1.599   4.822 -0.1897 -2.3542 -0.1956
  317ALA      C 4601   1.725   1.525   4.631  0.0872 -0.5073 -0.1716
  317ALA      O 4602   1.636   1.527   4.546  0.3088  0.0059 -0.3964
  318ILE      N 4603   1.843   1.586   4.611 -0.1417 -0.1926 -0.5680
  318ILE     HN 4604   1.908   1.602   4.685 -2.0806  2.7397  0.7141
  318ILE     CA 4605   1.872   1.660   4.491  0.0513  0.0646 -0.3636
  318ILE     HA 4606   1.782   1.690   4.439 -0.3889 -1.1584 -0.3411
  318ILE     CB 4607   1.950   1.782   4.531  0.1119 -0.1545  0.2069
  318ILE     HB 4608   2.023   1.743   4.604  0.9131 -4.6764 -2.6239
  318ILE    CG2 4609   2.029   1.856   4.422 -0.2416 -0.2456 -0.1140
  318ILE   HG21 4610   2.123   1.802   4.397  0.8169  1.5131 -0.1262
  318ILE   HG22 4611   2.050   1.960   4.454  1.2200 -1.1516  2.0532
  318ILE   HG23 4612   1.977   1.865   4.324  1.3054 -1.1126 -1.0694
  318ILE    CG1 4613   1.854   1.877   4.606 -0.5002 -0.8382  0.3059
  318ILE   HG11 4614   1.915   1.961   4.645 -1.4794  0.1916 -0.3168
  318ILE   HG12 4615   1.804   1.834   4.694 -2.1077  1.0476  0.3744
  318ILE     CD 4616   1.745   1.934   4.515  0.3981  0.4680  0.0257
  318ILE    HD1 4617   1.779   1.973   4.417 -1.5919 -0.1416 -0.9497
  318ILE    HD2 4618   1.686   2.007   4.575 -0.8837  1.2139 -2.0358
  318ILE    HD3 4619   1.683   1.844   4.498  2.4321 -0.7353 -1.4266
  318ILE      C 4620   1.941   1.563   4.402 -0.9784 -0.5159 -0.5475
  318ILE      O 4621   1.980   1.599   4.291 -0.4531  0.1764 -0.1519
  319ASN      N 4622   1.957   1.436   4.443 -0.6252 -0.3722 -0.2278
  319ASN     HN 4623   1.933   1.423   4.539 -0.0896 -0.0507 -0.0491
  319ASN     CA 4624   2.006   1.335   4.354  0.3296 -0.0184 -0.1100
  319ASN     HA 4625   2.108   1.362   4.332 -0.6997  2.5136 -2.3429
  319ASN     CB 4626   2.011   1.208   4.441 -0.0247  0.1324  0.1334
  319ASN    HB1 4627   1.906   1.177   4.458  0.8074 -1.5618  2.6503
  319ASN    HB2 4628   2.057   1.224   4.541  0.3630  0.3633 -0.0795
  319ASN     CG 4629   2.079   1.087   4.378  0.1378  0.4377 -0.2866
  319ASN    OD1 4630   2.014   0.990   4.340  0.1271  0.3628 -0.0786
  319ASN    ND2 4631   2.213   1.096   4.355  0.1485  0.3692 -0.2502
  319ASN   HD21 4632   2.261   1.021   4.308  1.0936  0.8734 -0.1123
  319ASN   HD22 4633   2.266   1.148   4.422  0.6828 -2.4210  1.6621
  319ASN      C 4634   1.939   1.316   4.222 -0.0454 -0.0995  0.0900
  319ASN      O 4635   2.014   1.327   4.125 -0.0943 -0.0309  0.0601
  320PRO      N 4636   1.813   1.298   4.198 -0.0016 -0.3961  0.0763
  320PRO     CD 4637   1.713   1.273   4.302  0.0799 -0.8095  0.0573
  320PRO    HD1 4638   1.733   1.346   4.382  0.8823  0.0099 -0.8598
  320PRO    HD2 4639   1.723   1.169   4.339  2.5516 -1.9989 -3.4003
  320PRO     CA 4640   1.755   1.284   4.068 -0.0590 -0.0532  0.0637
  320PRO     HA 4641   1.818   1.216   4.013  0.7134  1.7076 -1.3053
  320PRO     CB 4642   1.610   1.242   4.092  0.0005 -0.5190 -0.3727
  320PRO    HB1 4643   1.615   1.134   4.116 -0.7233  0.1193  3.2225
  320PRO    HB2 4644   1.539   1.267   4.009  1.4664 -1.8801 -2.1219
  320PRO     CG 4645   1.577   1.293   4.233  0.1913 -0.8982 -0.1912
  320PRO    HG1 4646   1.541   1.398   4.236  0.3708 -0.8613  1.3046
  320PRO    HG2 4647   1.496   1.242   4.290 -1.1945  0.2378 -1.0827
  320PRO      C 4648   1.758   1.415   3.998 -0.5105  0.1048  0.3300
  320PRO      O 4649   1.772   1.423   3.876 -0.1266  0.3800  0.3897
  321ILE      N 4650   1.752   1.526   4.073  0.6907  0.2255  0.2634
  321ILE     HN 4651   1.733   1.507   4.169 -4.2400  1.0190 -0.3296
  321ILE     CA 4652   1.762   1.664   4.038  0.2937  0.1378 -0.2027
  321ILE     HA 4653   1.691   1.675   3.957 -1.8238 -1.7463  1.2892
  321ILE     CB 4654   1.731   1.765   4.144 -0.2752  0.2940 -0.5115
  321ILE     HB 4655   1.811   1.759   4.221  1.4627  1.5333 -2.1334
  321ILE    CG2 4656   1.731   1.911   4.095  0.7114  0.4498 -0.0766
  321ILE   HG21 4657   1.683   1.986   4.161 -0.8529  0.4123 -1.1264
  321ILE   HG22 4658   1.677   1.887   4.001  3.5380 -3.0042 -1.0812
  321ILE   HG23 4659   1.830   1.951   4.064  1.2011 -0.8818 -0.2933
  321ILE    CG1 4660   1.596   1.743   4.214 -0.0116  0.2986  0.0120
  321ILE   HG11 4661   1.567   1.836   4.268 -1.6690  0.7167 -1.4737
  321ILE   HG12 4662   1.594   1.661   4.288  1.4723 -0.3256 -0.6123
  321ILE     CD 4663   1.472   1.727   4.126 -0.1523  0.4015  0.1906
  321ILE    HD1 4664   1.481   1.630   4.073 -1.0760 -0.6156  1.8026
  321ILE    HD2 4665   1.476   1.808   4.050 -0.1259  2.5973  2.4163
  321ILE    HD3 4666   1.376   1.722   4.182 -0.6480 -0.5236 -0.6837
  321ILE      C 4667   1.892   1.689   3.969  0.3653  0.3654  0.0148
  321ILE      O 4668   1.905   1.723   3.852  0.2375  1.2004  0.2332
  322LEU      N 4669   2.002   1.651   4.037  0.1984 -0.8425 -0.3788
  322LEU     HN 4670   2.000   1.635   4.135  1.3552  2.5189  0.3190
  322LEU     CA 4671   2.129   1.658   3.970  0.0384  0.5811 -0.5624
  322LEU     HA 4672   2.138   1.759   3.934 -1.3261  0.5842 -0.9490
  322LEU     CB 4673   2.238   1.625   4.074 -0.4168 -0.2982 -0.3558
  322LEU    HB1 4674   2.331   1.587   4.027 -0.1765 -2.5111  1.6771
  322LEU    HB2 4675   2.199   1.540   4.135 -0.8263 -1.6635 -2.3934
  322LEU     CG 4676   2.275   1.748   4.157  0.1726 -0.3551 -0.5269
  322LEU     HG 4677   2.185   1.810   4.181  0.0013 -0.7012 -0.2631
  322LEU    CD1 4678   2.340   1.709   4.291 -0.1965  0.2694 -0.1608
  322LEU   HD11 4679   2.436   1.656   4.278 -0.1062 -0.3696  2.5314
  322LEU   HD12 4680   2.269   1.650   4.353  0.4088 -0.6993 -0.3727
  322LEU   HD13 4681   2.368   1.799   4.350 -2.5003  0.4020  0.8598
  322LEU    CD2 4682   2.361   1.846   4.076 -0.0555  0.7300  0.4987
  322LEU   HD21 4683   2.358   1.946   4.124 -0.1604  0.7935  0.3634
  322LEU   HD22 4684   2.319   1.851   3.973 -0.5440 -2.1003  0.4711
  322LEU   HD23 4685   2.463   1.801   4.068  0.6159  2.2479  0.2098
  322LEU      C 4686   2.145   1.567   3.853  0.0235  0.0796 -0.1830
  322LEU      O 4687   2.194   1.612   3.749  0.1914 -0.0197 -0.1465
  323TYR      N 4688   2.098   1.442   3.863 -0.4954  0.2888  0.0362
  323TYR     HN 4689   2.063   1.419   3.954 -0.8763  0.9412  0.0569
  323TYR     CA 4690   2.100   1.348   3.756 -0.2031 -0.0704  0.3518
  323TYR     HA 4691   2.205   1.334   3.732  0.1193  0.0923  1.6209
  323TYR     CB 4692   2.038   1.211   3.789  0.0176 -0.2035  0.2253
  323TYR    HB1 4693   2.048   1.148   3.698 -1.0237 -1.6461  1.0654
  323TYR    HB2 4694   1.934   1.236   3.822  0.3262  2.1584 -0.4253
  323TYR     CG 4695   2.102   1.126   3.893  0.0790 -0.1560  0.2270
  323TYR    CD1 4696   2.228   1.154   3.938  0.2311 -0.1913 -0.1734
  323TYR    HD1 4697   2.284   1.241   3.906  2.6117 -1.8862 -0.8794
  323TYR    CE1 4698   2.298   1.071   4.023  0.4371 -0.2077 -0.3568
  323TYR    HE1 4699   2.399   1.096   4.050  0.6743 -0.1761 -1.2349
  323TYR     CZ 4700   2.229   0.965   4.076  0.2946 -0.1486 -0.4217
  323TYR     OH 4701   2.280   0.862   4.158 -0.0861  0.0258  0.0390
  323TYR     HH 4702   2.207   0.804   4.179 -0.0473 -0.0363  0.0027
  323TYR    CD2 4703   2.030   1.029   3.960 -0.4656 -0.4592 -0.7661
  323TYR    HD2 4704   1.927   1.015   3.933 -1.0626 -2.6535  2.1535
  323TYR    CE2 4705   2.095   0.950   4.052  0.2565  0.3658 -0.5458
  323TYR    HE2 4706   2.051   0.855   4.078  1.6823 -0.0814  0.3027
  323TYR      C 4707   2.033   1.398   3.633 -0.0118 -0.1162  0.2274
  323TYR      O 4708   2.092   1.395   3.525 -0.0212 -0.0237  0.2193
  324ASN      N 4709   1.915   1.462   3.642  0.1785  0.2571  0.0777
  324ASN     HN 4710   1.869   1.449   3.730 -0.8888 -0.4859 -0.5696
  324ASN     CA 4711   1.855   1.526   3.529  0.2304  0.0736 -0.0543
  324ASN     HA 4712   1.843   1.450   3.453  1.2373  3.0900 -3.5040
  324ASN     CB 4713   1.715   1.571   3.574  0.4603  0.4748  0.2703
  324ASN    HB1 4714   1.705   1.647   3.654 -2.3417 -0.1384  0.6292
  324ASN    HB2 4715   1.691   1.467   3.607  0.6065  0.0254 -1.0059
  324ASN     CG 4716   1.631   1.608   3.452  0.7042 -0.1155 -0.0820
  324ASN    OD1 4717   1.643   1.714   3.390 -0.3154 -0.0076 -0.1170
  324ASN    ND2 4718   1.536   1.521   3.409  0.3515  0.5113 -0.5836
  324ASN   HD21 4719   1.497   1.532   3.317 -1.3804 -0.0990  0.0502
  324ASN   HD22 4720   1.503   1.440   3.456  0.4165  0.2269 -1.0160
  324ASN      C 4721   1.940   1.629   3.464 -0.4821  0.3907 -0.5024
  324ASN      O 4722   1.958   1.629   3.342  0.0389 -0.5452 -0.4324
  325ILE      N 4723   1.993   1.722   3.545  0.2582  0.2562 -0.8227
  325ILE     HN 4724   1.974   1.709   3.642  1.2657 -0.7272 -0.7340
  325ILE     CA 4725   2.067   1.836   3.498  0.0077  0.6752 -0.2104
  325ILE     HA 4726   2.020   1.880   3.412  0.7772  3.9083  0.8800
  325ILE     CB 4727   2.087   1.941   3.604 -0.2194 -0.0491  0.5648
  325ILE     HB 4728   2.141   1.900   3.691  0.7557  1.6158  0.7794
  325ILE    CG2 4729   2.170   2.056   3.546  0.0135 -0.5401 -0.0950
  325ILE   HG21 4730   2.273   2.030   3.514 -0.5829 -0.4410 -2.2404
  325ILE   HG22 4731   2.183   2.142   3.615  2.4479 -0.8835 -0.0355
  325ILE   HG23 4732   2.113   2.101   3.462 -0.6757 -0.0472  0.6276
  325ILE    CG1 4733   1.953   2.003   3.647 -0.2851 -0.0889  0.4179
  325ILE   HG11 4734   1.866   1.936   3.627 -1.0413  1.0484 -0.2497
  325ILE   HG12 4735   1.928   2.088   3.580 -1.2667 -1.7252 -1.4087
  325ILE     CD 4736   1.956   2.062   3.788  0.7305  0.2037  0.2772
  325ILE    HD1 4737   2.031   2.143   3.789  0.2154  0.7501 -1.4741
  325ILE    HD2 4738   1.989   1.984   3.860 -1.4189 -1.3420 -0.3209
  325ILE    HD3 4739   1.854   2.098   3.813 -0.2765 -1.7250 -0.8102
  325ILE      C 4740   2.194   1.790   3.436 -0.2572 -0.1655 -0.1513
  325ILE      O 4741   2.252   1.857   3.350  0.2368 -0.5487 -0.1208
  326MET      N 4742   2.255   1.682   3.488 -0.1065  0.2232  0.4935
  326MET     HN 4743   2.220   1.622   3.559  0.2280 -1.8503 -1.0235
  326MET     CA 4744   2.383   1.642   3.437 -0.1823  0.6947 -0.0780
  326MET     HA 4745   2.438   1.725   3.396  1.4094 -0.3865 -0.2192
  326MET     CB 4746   2.462   1.595   3.561  0.2080  0.3258 -0.4641
  326MET    HB1 4747   2.551   1.533   3.538  0.1257  0.2081 -0.4662
  326MET    HB2 4748   2.393   1.531   3.619  0.1768 -0.1144 -0.9798
  326MET     CG 4749   2.503   1.708   3.656 -0.1454  0.3611 -0.3510
  326MET    HG1 4750   2.531   1.671   3.757  3.6696  0.2520 -1.2920
  326MET    HG2 4751   2.421   1.782   3.659 -1.7486 -1.3681  1.6676
  326MET     SD 4752   2.653   1.801   3.613  0.2014  0.1056  0.2951
  326MET     CE 4753   2.646   1.884   3.775 -0.4290 -0.0704  0.3617
  326MET    HE1 4754   2.544   1.914   3.807 -0.5429 -1.0725  0.9647
  326MET    HE2 4755   2.713   1.973   3.775 -0.7677  0.2285 -1.3406
  326MET    HE3 4756   2.689   1.809   3.844 -1.8435  1.7482  3.4171
  326MET      C 4757   2.385   1.535   3.333  0.0148 -0.0377  0.6671
  326MET      O 4758   2.490   1.491   3.287 -0.4537 -0.0051 -0.4731
  327SER      N 4759   2.271   1.488   3.280  0.2863  0.4828 -0.4159
  327SER     HN 4760   2.188   1.512   3.330  0.3467 -2.5720  1.3910
  327SER     CA 4761   2.263   1.392   3.175 -0.4082  0.0917 -0.0145
  327SER     HA 4762   2.357   1.381   3.124 -1.3433  1.3909 -2.1780
  327SER     CB 4763   2.227   1.252   3.228  0.0080 -0.0450 -0.0880
  327SER    HB1 4764   2.136   1.261   3.291  1.2206  0.5062  1.6599
  327SER    HB2 4765   2.305   1.215   3.297  0.9086  0.0672 -1.0121
  327SER     OG 4766   2.224   1.156   3.124  0.5202  0.1809 -0.3155
  327SER    HG1 4767   2.312   1.142   3.089 -0.0899  0.1977 -1.9663
  327SER      C 4768   2.167   1.440   3.071  0.1134 -0.0700 -0.5778
  327SER      O 4769   2.053   1.470   3.105  0.3420  0.3201 -0.1510
  328LYS      N 4770   2.208   1.446   2.943  0.5793 -0.1758 -0.4362
  328LYS     HN 4771   2.300   1.420   2.917  0.5311  0.6741 -1.5290
  328LYS     CA 4772   2.108   1.456   2.841  0.2881 -0.0331 -0.1395
  328LYS     HA 4773   2.040   1.534   2.871 -0.2175 -0.2706 -0.6569
  328LYS     CB 4774   2.155   1.506   2.703  0.0163  0.4902 -0.0461
  328LYS    HB1 4775   2.237   1.437   2.674 -1.8035 -1.2869 -1.2331
  328LYS    HB2 4776   2.196   1.608   2.720  2.2167 -0.4918  0.9326
  328LYS     CG 4777   2.047   1.516   2.595  0.1273 -0.2496 -0.2342
  328LYS    HG1 4778   1.956   1.564   2.637 -0.1291 -1.2668  0.3996
  328LYS    HG2 4779   2.004   1.422   2.555 -2.9785  1.4604 -1.2513
  328LYS     CD 4780   2.101   1.585   2.469  0.4125  0.3501  0.2087
  328LYS    HD1 4781   2.153   1.512   2.403 -2.7807 -2.3729  0.3976
  328LYS    HD2 4782   2.177   1.658   2.506  1.1363 -0.1679 -0.2251
  328LYS     CE 4783   1.990   1.653   2.389  0.3768  0.1349  0.0748
  328LYS    HE1 4784   1.952   1.726   2.463  1.1010 -1.2773  1.9254
  328LYS    HE2 4785   1.903   1.588   2.365 -1.2878  1.1606  2.8274
  328LYS     NZ 4786   2.036   1.712   2.261 -0.1916 -0.1645 -0.2718
  328LYS    HZ1 4787   2.059   1.636   2.194  0.5284 -1.1505  1.0298
  328LYS    HZ2 4788   2.109   1.785   2.267 -0.0222 -0.1408 -2.1649
  328LYS    HZ3 4789   1.955   1.758   2.215 -0.0350 -0.1102 -0.4946
  328LYS      C 4790   2.030   1.331   2.820 -0.0744  0.1009  0.3957
  328LYS      O 4791   1.909   1.328   2.799 -0.0250 -0.5370  0.1969
  329LYS      N 4792   2.099   1.216   2.828 -0.4656 -0.1724 -0.0584
  329LYS     HN 4793   2.197   1.222   2.845 -0.4842  0.9661 -0.2787
  329LYS     CA 4794   2.048   1.083   2.817 -0.1486 -0.3445  0.4787
  329LYS     HA 4795   2.021   1.082   2.712 -1.0351  1.4635  0.6367
  329LYS     CB 4796   2.161   0.979   2.825  0.1773  0.0187  0.6386
  329LYS    HB1 4797   2.128   0.873   2.824 -0.9658  0.3668  0.1168
  329LYS    HB2 4798   2.219   0.998   2.917 -0.2323  3.4716  0.3253
  329LYS     CG 4799   2.267   0.989   2.716 -0.4687  0.0003  0.0009
  329LYS    HG1 4800   2.350   0.924   2.751  0.4630  0.2654 -1.6034
  329LYS    HG2 4801   2.311   1.091   2.714 -0.6780  0.1141  0.8331
  329LYS     CD 4802   2.216   0.961   2.574 -0.0391 -0.5387 -0.0522
  329LYS    HD1 4803   2.155   1.047   2.538  1.9360 -0.1435 -2.6827
  329LYS    HD2 4804   2.141   0.879   2.576 -2.4357  1.5234  1.0464
  329LYS     CE 4805   2.315   0.920   2.466 -0.0595 -0.4151 -0.1181
  329LYS    HE1 4806   2.356   0.819   2.490  4.3593  1.4441  1.1471
  329LYS    HE2 4807   2.394   0.998   2.458 -2.9363  2.8701  1.1226
  329LYS     NZ 4808   2.252   0.912   2.333  0.0300 -0.9924 -0.1294
  329LYS    HZ1 4809   2.180   0.837   2.344 -2.2364  1.1862  1.0862
  329LYS    HZ2 4810   2.322   0.891   2.259  1.7937 -0.3330  1.2919
  329LYS    HZ3 4811   2.208   1.006   2.323  2.0260  0.0763  0.7507
  329LYS      C 4812   1.931   1.050   2.903 -0.2861  0.0999  0.4652
  329LYS      O 4813   1.823   1.018   2.854 -0.0637  0.1268 -0.0529
  330TYR      N 4814   1.954   1.063   3.035 -0.2551  0.5854  0.4166
  330TYR     HN 4815   2.048   1.077   3.066 -0.1120  2.6737 -0.7841
  330TYR     CA 4816   1.858   1.031   3.137 -0.3861  0.4328  0.2476
  330TYR     HA 4817   1.811   0.939   3.109  0.5449  0.1964 -0.6092
  330TYR     CB 4818   1.938   1.024   3.268  0.1540 -0.3764 -0.1191
  330TYR    HB1 4819   2.003   1.112   3.251  1.4318 -1.4660 -1.0880
  330TYR    HB2 4820   2.022   0.952   3.279  0.8054  0.3000 -0.6022
  330TYR     CG 4821   1.863   1.035   3.397  0.7610  0.1912  0.1887
  330TYR    CD1 4822   1.826   1.161   3.438 -0.6154 -0.0900 -0.1275
  330TYR    HD1 4823   1.873   1.246   3.391  0.6098 -0.4436  0.3983
  330TYR    CE1 4824   1.746   1.172   3.549  0.3290 -0.3390  0.5982
  330TYR    HE1 4825   1.710   1.269   3.580 -1.0935 -0.7958  0.4499
  330TYR     CZ 4826   1.705   1.059   3.616 -0.4699 -0.2719  0.2394
  330TYR     OH 4827   1.614   1.087   3.721  0.0151  0.1018  0.5683
  330TYR     HH 4828   1.609   1.004   3.770 -3.1322 -0.3017 -0.1860
  330TYR    CD2 4829   1.804   0.924   3.452  0.4527  0.4879  0.4602
  330TYR    HD2 4830   1.829   0.831   3.403  1.0466  0.8754 -0.0017
  330TYR    CE2 4831   1.732   0.933   3.568 -0.3998 -0.1636 -0.0072
  330TYR    HE2 4832   1.683   0.848   3.613  0.5624 -0.5936  0.2585
  330TYR      C 4833   1.743   1.126   3.132 -0.6052  0.1404 -0.3590
  330TYR      O 4834   1.626   1.102   3.162 -0.4512 -0.0807  0.0823
  331ARG      N 4835   1.774   1.253   3.104  0.3422  0.0872  0.3957
  331ARG     HN 4836   1.868   1.276   3.079 -0.2908 -0.3907 -2.9461
  331ARG     CA 4837   1.677   1.358   3.104  0.2273 -0.0182  0.1855
  331ARG     HA 4838   1.618   1.349   3.193 -1.0067  0.2391 -0.5809
  331ARG     CB 4839   1.746   1.494   3.082 -0.2774  0.2636  0.3395
  331ARG    HB1 4840   1.814   1.500   2.995  1.4040 -0.5288  1.5494
  331ARG    HB2 4841   1.815   1.503   3.169 -0.9977  0.9065  0.8535
  331ARG     CG 4842   1.649   1.612   3.077 -0.1876  0.3411  0.4161
  331ARG    HG1 4843   1.581   1.590   3.163 -2.0007 -0.8970 -1.2311
  331ARG    HG2 4844   1.583   1.604   2.987  0.5054  0.9964 -0.1616
  331ARG     CD 4845   1.709   1.752   3.085  0.1055  0.2222  0.2822
  331ARG    HD1 4846   1.765   1.764   3.180 -1.0687 -0.6970  1.1178
  331ARG    HD2 4847   1.626   1.825   3.093 -0.3362 -0.3213  0.6678
  331ARG     NE 4848   1.784   1.776   2.959 -0.4699 -0.0389 -0.1125
  331ARG     HE 4849   1.731   1.788   2.875 -0.5958 -1.9429 -0.3434
  331ARG     CZ 4850   1.920   1.778   2.948 -0.4430 -0.1747  0.2086
  331ARG    NH1 4851   2.004   1.752   3.053 -0.3662  0.3368  0.2788
  331ARG   HH11 4852   1.977   1.693   3.130 -0.4131 -0.3975 -0.2865
  331ARG   HH12 4853   2.098   1.786   3.053 -0.1623  0.0740  3.2205
  331ARG    NH2 4854   1.981   1.803   2.828 -0.1941 -0.0019  0.3682
  331ARG   HH21 4855   1.945   1.853   2.750  0.8323  0.9879  0.5079
  331ARG   HH22 4856   2.081   1.805   2.828 -0.1006 -2.1260  0.7320
  331ARG      C 4857   1.579   1.343   2.993  0.0828  0.8749  0.1836
  331ARG      O 4858   1.458   1.346   3.019 -0.0914  0.0658 -0.4847
  332VAL      N 4859   1.616   1.320   2.866 -0.0284 -0.1471  0.3249
  332VAL     HN 4860   1.713   1.312   2.845  0.1923  3.1359 -0.5219
  332VAL     CA 4861   1.530   1.306   2.753  0.3847  0.1548 -0.0299
  332VAL     HA 4862   1.461   1.389   2.756 -0.5447 -0.5869 -0.2580
  332VAL     CB 4863   1.614   1.287   2.630 -0.3754  0.0568 -0.5409
  332VAL     HB 4864   1.698   1.221   2.659 -1.3106 -0.5473  0.8802
  332VAL    CG1 4865   1.539   1.230   2.508  0.1177 -0.6725 -0.5095
  332VAL   HG11 4866   1.500   1.129   2.533 -3.5935  0.8458  0.5650
  332VAL   HG12 4867   1.605   1.231   2.419  0.6927 -0.2358 -0.0907
  332VAL   HG13 4868   1.458   1.303   2.489  0.0709 -0.8093 -0.8330
  332VAL    CG2 4869   1.657   1.430   2.593 -0.1726  0.1391  0.0045
  332VAL   HG21 4870   1.713   1.427   2.497 -2.9348  0.0220 -1.7164
  332VAL   HG22 4871   1.720   1.481   2.669 -0.3565  1.2639 -0.5638
  332VAL   HG23 4872   1.564   1.491   2.582 -0.2153  0.2274  0.8149
  332VAL      C 4873   1.438   1.189   2.761  0.4721  0.0390 -0.6487
  332VAL      O 4874   1.322   1.198   2.720  0.0163 -0.1354  0.5709
  333ALA      N 4875   1.484   1.077   2.819 -0.4065  0.0927  0.1696
  333ALA     HN 4876   1.580   1.071   2.843 -0.5917 -0.7073  0.7644
  333ALA     CA 4877   1.416   0.961   2.868 -0.1187 -0.1047  0.1001
  333ALA     HA 4878   1.365   0.916   2.784  0.2873 -1.0826  0.3624
  333ALA     CB 4879   1.527   0.863   2.909  0.4735  0.9578  1.0789
  333ALA    HB1 4880   1.593   0.837   2.824  0.6697 -1.1007  1.7964
  333ALA    HB2 4881   1.477   0.766   2.928 -0.4751  0.4812 -2.9614
  333ALA    HB3 4882   1.585   0.899   2.997  0.6275  2.2706  0.4604
  333ALA      C 4883   1.318   0.981   2.978 -0.0049  0.1981  0.1458
  333ALA      O 4884   1.205   0.933   2.969  0.0858 -0.0114  0.1359
  334VAL      N 4885   1.352   1.050   3.089 -0.2553  0.1919  0.2286
  334VAL     HN 4886   1.442   1.093   3.089  0.8423 -1.9608 -0.0226
  334VAL     CA 4887   1.264   1.093   3.192  0.0262  0.1721  0.4776
  334VAL     HA 4888   1.210   1.007   3.228 -2.0116  1.3550  0.3781
  334VAL     CB 4889   1.340   1.156   3.305  0.4001  0.0956  0.2714
  334VAL     HB 4890   1.423   1.217   3.263  1.5077 -1.7429 -0.3091
  334VAL    CG1 4891   1.254   1.249   3.393  0.0516  0.6440 -0.6344
  334VAL   HG11 4892   1.161   1.197   3.423  0.8815 -0.3303  0.3658
  334VAL   HG12 4893   1.228   1.341   3.337 -3.2600  1.6658  2.2402
  334VAL   HG13 4894   1.303   1.283   3.487 -1.9103  1.6424  0.0692
  334VAL    CG2 4895   1.403   1.044   3.388 -0.0403  0.0343  0.5300
  334VAL   HG21 4896   1.438   1.079   3.488  1.1331  0.5054 -0.0295
  334VAL   HG22 4897   1.496   1.013   3.335 -0.7432 -2.2356  0.5086
  334VAL   HG23 4898   1.340   0.954   3.406 -0.5966  0.0644 -1.1170
  334VAL      C 4899   1.157   1.186   3.147  0.1514  0.1559  0.1496
  334VAL      O 4900   1.038   1.179   3.176  0.1686  0.0737  0.2002
  335PHE      N 4901   1.198   1.282   3.062  0.2732 -0.0281 -0.0024
  335PHE     HN 4902   1.297   1.284   3.048  0.9317 -0.6924  3.5359
  335PHE     CA 4903   1.112   1.377   3.000 -0.0256 -0.2651  0.0488
  335PHE     HA 4904   1.040   1.416   3.071  1.0603 -0.5115  1.2998
  335PHE     CB 4905   1.180   1.490   2.920  0.4127 -0.3906  0.2444
  335PHE    HB1 4906   1.109   1.536   2.848  0.6269 -0.5434 -0.0711
  335PHE    HB2 4907   1.269   1.448   2.868  0.3453 -1.1388  0.7062
  335PHE     CG 4908   1.226   1.596   3.013 -0.7627 -0.0517  0.4481
  335PHE    CD1 4909   1.207   1.601   3.150 -0.0544 -0.0523  0.5488
  335PHE    HD1 4910   1.150   1.531   3.208 -2.0637 -0.7567 -2.0732
  335PHE    CE1 4911   1.263   1.696   3.232  0.6292  0.1146 -0.0938
  335PHE    HE1 4912   1.258   1.693   3.340 -1.8400 -0.5317 -0.1541
  335PHE     CZ 4913   1.338   1.796   3.175  0.5658  0.3055  0.1551
  335PHE     HZ 4914   1.385   1.870   3.239 -1.1346 -0.6718  2.6927
  335PHE    CD2 4915   1.286   1.707   2.959 -0.2773 -0.3844  0.2965
  335PHE    HD2 4916   1.304   1.713   2.853  2.7454  2.3753  0.8157
  335PHE    CE2 4917   1.335   1.808   3.038 -0.8545  0.0270  0.1417
  335PHE    HE2 4918   1.374   1.898   2.993 -1.9624  1.6462  2.2257
  335PHE      C 4919   1.009   1.320   2.908  0.0662 -0.3737  0.0138
  335PHE      O 4920   0.893   1.359   2.918  0.2211  0.1208 -0.0994
  336ARG      N 4921   1.054   1.228   2.821  0.1874 -0.5092  0.2183
  336ARG     HN 4922   1.153   1.215   2.815  0.3455  0.9677 -0.8826
  336ARG     CA 4923   0.971   1.134   2.751  0.3388 -0.4702 -0.0134
  336ARG     HA 4924   0.904   1.198   2.696 -0.3910  1.3070  2.7370
  336ARG     CB 4925   1.049   1.045   2.652  0.2196 -0.3949 -0.1758
  336ARG    HB1 4926   0.995   0.951   2.632  2.0966 -1.4532 -0.5022
  336ARG    HB2 4927   1.144   1.015   2.701 -0.4778 -2.7364 -0.1575
  336ARG     CG 4928   1.085   1.116   2.521  0.3163  0.1938  0.1664
  336ARG    HG1 4929   1.104   1.224   2.539 -0.6143  0.5396 -0.8300
  336ARG    HG2 4930   0.998   1.124   2.452  2.0739  2.1009 -1.9746
  336ARG     CD 4931   1.190   1.048   2.434 -0.2806  0.1855 -0.5530
  336ARG    HD1 4932   1.290   1.071   2.477  0.8550 -1.3225 -2.2348
  336ARG    HD2 4933   1.179   1.087   2.330  1.4120  0.3231 -0.7158
  336ARG     NE 4934   1.170   0.901   2.436  0.2710  0.1136  0.6074
  336ARG     HE 4935   1.084   0.859   2.464  0.0423 -0.9620 -1.4809
  336ARG     CZ 4936   1.264   0.819   2.380 -0.2183  0.0328 -0.1179
  336ARG    NH1 4937   1.383   0.865   2.332  0.1001 -0.0928  0.5451
  336ARG   HH11 4938   1.405   0.962   2.327  0.2728  0.0309  2.6501
  336ARG   HH12 4939   1.466   0.809   2.331 -0.7144 -1.3251  0.4522
  336ARG    NH2 4940   1.253   0.684   2.397 -0.4927 -0.0221 -0.7338
  336ARG   HH21 4941   1.173   0.636   2.433 -1.2605  2.9044  1.8480
  336ARG   HH22 4942   1.327   0.633   2.353  2.0899  0.7401  2.3887
  336ARG      C 4943   0.877   1.055   2.835 -0.2129  0.4573  0.2502
  336ARG      O 4944   0.758   1.038   2.810 -0.0228  0.1608 -0.4617
  337LEU      N 4945   0.923   1.000   2.949  0.0410  0.0183 -0.0617
  337LEU     HN 4946   1.023   1.000   2.956  0.1468 -0.3192 -1.3080
  337LEU     CA 4947   0.849   0.918   3.040 -0.3133  0.4715  0.0605
  337LEU     HA 4948   0.809   0.830   2.992 -1.1078  0.4663  0.7232
  337LEU     CB 4949   0.928   0.862   3.159 -0.7323 -0.0671  0.0889
  337LEU    HB1 4950   0.962   0.945   3.224 -2.9290 -0.0843  1.3549
  337LEU    HB2 4951   1.020   0.812   3.122 -0.8959 -1.6406  1.6983
  337LEU     CG 4952   0.860   0.770   3.261 -0.2100 -0.3329  0.2006
  337LEU     HG 4953   0.772   0.812   3.313 -0.9658 -0.4584 -0.9491
  337LEU    CD1 4954   0.832   0.633   3.195 -0.0678 -0.3954  0.2698
  337LEU   HD11 4955   0.754   0.641   3.116 -0.1560 -1.0354  0.2891
  337LEU   HD12 4956   0.786   0.558   3.263  1.3941 -0.2103  1.5257
  337LEU   HD13 4957   0.923   0.591   3.147  0.6559  0.9538  0.4092
  337LEU    CD2 4958   0.957   0.725   3.372  0.1101  0.0799  0.0885
  337LEU   HD21 4959   0.997   0.819   3.416  2.5187  0.2006 -2.0784
  337LEU   HD22 4960   1.039   0.674   3.316 -0.6937 -2.4589  1.0663
  337LEU   HD23 4961   0.914   0.649   3.441 -1.0004 -0.0503 -0.7108
  337LEU      C 4962   0.733   0.990   3.099 -0.1056  0.2848  0.7044
  337LEU      O 4963   0.626   0.929   3.097  0.0599  0.0017 -0.1364
  338LEU      N 4964   0.749   1.116   3.145  0.5538  0.2145  0.6738
  338LEU     HN 4965   0.837   1.162   3.147 -0.7491  3.0046 -0.5584
  338LEU     CA 4966   0.643   1.196   3.198  0.0735 -0.3948  0.6470
  338LEU     HA 4967   0.574   1.130   3.249 -0.8027  1.1474  1.5107
  338LEU     CB 4968   0.693   1.299   3.301 -0.3127  0.3712  0.0760
  338LEU    HB1 4969   0.605   1.350   3.347  1.1792  1.2646  2.1096
  338LEU    HB2 4970   0.750   1.372   3.240 -1.8868 -0.3507 -2.3957
  338LEU     CG 4971   0.778   1.241   3.415 -0.3823  0.2955  0.0897
  338LEU     HG 4972   0.865   1.189   3.368 -1.1299 -0.0404 -0.9452
  338LEU    CD1 4973   0.836   1.362   3.490 -0.1052  0.5799 -0.5775
  338LEU   HD11 4974   0.905   1.336   3.574 -3.4783 -1.9298  1.6930
  338LEU   HD12 4975   0.746   1.395   3.544  0.5893 -1.6287  2.2203
  338LEU   HD13 4976   0.875   1.430   3.411  0.2565  2.1461  0.8865
  338LEU    CD2 4977   0.700   1.136   3.496  0.5368 -0.0631  0.5210
  338LEU   HD21 4978   0.693   1.046   3.431  1.4611 -0.0602  0.4043
  338LEU   HD22 4979   0.599   1.173   3.520  0.8156  0.7418  0.4626
  338LEU   HD23 4980   0.745   1.105   3.593 -1.0681 -0.7860  1.0615
  338LEU      C 4981   0.563   1.252   3.086  0.7376  0.4502  0.5873
  338LEU      O 4982   0.449   1.293   3.102  0.3543 -0.3901  0.0892
  339GLY      N 4983   0.613   1.264   2.961 -0.0727 -0.0636  0.2069
  339GLY     HN 4984   0.704   1.227   2.949 -0.0270 -0.2927  1.1461
  339GLY     CA 4985   0.548   1.334   2.854 -0.4223 -0.4890  0.1374
  339GLY    HA1 4986   0.443   1.307   2.852 -0.5654  0.1219 -1.0252
  339GLY    HA2 4987   0.605   1.312   2.766  0.9572 -0.1432  0.9125
  339GLY      C 4988   0.551   1.483   2.860 -0.2723 -0.4717 -0.3744
  339GLY      O 4989   0.449   1.551   2.847  0.2444  0.5099  0.6079
  340PHE      N 4990   0.675   1.528   2.886 -0.1651 -0.2546 -1.2120
  340PHE     HN 4991   0.751   1.467   2.904  1.1202  1.2216 -1.4170
  340PHE     CA 4992   0.704   1.667   2.906  0.3113 -0.4738 -0.3384
  340PHE     HA 4993   0.631   1.702   2.978 -3.5607 -1.8888 -3.2443
  340PHE     CB 4994   0.841   1.693   2.972  0.1667  0.0616 -0.2470
  340PHE    HB1 4995   0.910   1.636   2.907 -0.2726 -0.7073 -0.0595
  340PHE    HB2 4996   0.858   1.648   3.072  1.1008  2.8255  0.9357
  340PHE     CG 4997   0.897   1.831   2.974 -0.2969  0.2490 -0.0620
  340PHE    CD1 4998   0.855   1.909   3.080  0.3100  0.1681  0.2414
  340PHE    HD1 4999   0.789   1.871   3.157  3.4194  1.7119  4.0029
  340PHE    CE1 5000   0.904   2.036   3.101 -0.1447  0.3518  0.2025
  340PHE    HE1 5001   0.881   2.088   3.193 -1.8601 -0.1460  0.0790
  340PHE     CZ 5002   0.987   2.092   3.006 -0.1410  0.0198  0.0072
  340PHE     HZ 5003   1.022   2.194   3.011 -0.4126  0.4085 -3.4250
  340PHE    CD2 5004   0.986   1.883   2.883  0.3477 -0.1509  0.3309
  340PHE    HD2 5005   1.011   1.822   2.798 -0.9708  1.6137 -1.4247
  340PHE    CE2 5006   1.031   2.011   2.904 -0.2161  0.1280 -0.1119
  340PHE    HE2 5007   1.109   2.042   2.836 -0.5337  0.0720 -0.4991
  340PHE      C 5008   0.688   1.750   2.784  0.0055  0.1154  0.0967
  340PHE      O 5009   0.654   1.868   2.783 -0.3627  0.0106 -0.0557
  341GLU      N 5010   0.715   1.688   2.667  0.0627  0.1214  0.1069
  341GLU     HN 5011   0.741   1.592   2.659 -0.9597 -0.2734  1.1288
  341GLU     CA 5012   0.710   1.759   2.544  0.2573  0.1364  0.1083
  341GLU     HA 5013   0.757   1.855   2.560  1.0320 -0.2268  0.0809
  341GLU     CB 5014   0.795   1.690   2.436 -0.3227  0.0687 -0.3084
  341GLU    HB1 5015   0.790   1.755   2.345 -0.2902 -0.2828 -0.5641
  341GLU    HB2 5016   0.739   1.600   2.404 -0.5244  0.0506  0.1020
  341GLU     CG 5017   0.940   1.660   2.476 -0.5003 -0.4610 -0.0661
  341GLU    HG1 5018   0.942   1.570   2.541  3.7654 -0.0600  0.6374
  341GLU    HG2 5019   0.988   1.738   2.539  0.8933 -0.3002 -1.2819
  341GLU     CD 5020   1.025   1.628   2.354 -0.4097  0.0037 -0.1257
  341GLU    OE1 5021   1.056   1.719   2.272 -0.4361 -0.1254 -0.2807
  341GLU    OE2 5022   1.053   1.507   2.333 -0.0927  0.1292 -0.4216
  341GLU      C 5023   0.577   1.810   2.501  0.0339  0.1461  0.8028
  341GLU      O 5024   0.577   1.928   2.467 -0.4501 -0.1240 -0.1665
  342PRO      N 5025   0.469   1.738   2.501 -0.0649  0.2859 -0.1571
  342PRO     CD 5026   0.459   1.596   2.470 -0.6305  0.2121  0.3399
  342PRO    HD1 5027   0.456   1.544   2.568 -0.9438  1.0096  0.7648
  342PRO    HD2 5028   0.545   1.562   2.408 -1.1981  1.6310 -1.3107
  342PRO     CA 5029   0.348   1.810   2.471 -0.0244  0.5194  0.2292
  342PRO     HA 5030   0.359   1.858   2.375  0.4949 -0.6012 -0.2922
  342PRO     CB 5031   0.252   1.691   2.462  0.3508  0.2376 -0.1206
  342PRO    HB1 5032   0.159   1.705   2.402 -0.4577 -0.3587  0.9539
  342PRO    HB2 5033   0.221   1.673   2.567  1.3410  0.8442  0.2918
  342PRO     CG 5034   0.326   1.573   2.398 -0.3199 -0.1984 -0.1064
  342PRO    HG1 5035   0.293   1.474   2.435  1.6704 -0.8943 -0.0751
  342PRO    HG2 5036   0.327   1.580   2.287  0.4125  2.6332  0.0026
  342PRO      C 5037   0.301   1.915   2.566 -0.7817 -0.2196  0.6925
  342PRO      O 5038   0.241   2.013   2.524  0.2797  0.0411 -0.2900
  343PHE      N 5039   0.338   1.901   2.695  0.7110  0.1650  0.3319
  343PHE     HN 5040   0.372   1.811   2.722  0.7930 -0.2422 -1.0016
  343PHE     CA 5041   0.329   2.002   2.795 -0.3508  0.1698  0.2467
  343PHE     HA 5042   0.228   2.040   2.785  0.0384  0.4645 -4.6759
  343PHE     CB 5043   0.350   1.945   2.936 -0.1784  0.0636  0.1772
  343PHE    HB1 5044   0.446   1.889   2.924 -0.8032 -0.7173 -1.5076
  343PHE    HB2 5045   0.270   1.873   2.963  1.6365 -1.0167  3.1636
  343PHE     CG 5046   0.358   2.040   3.050 -0.2412  0.6093 -0.2701
  343PHE    CD1 5047   0.480   2.053   3.113  0.0003  0.3642 -0.6809
  343PHE    HD1 5048   0.562   1.995   3.075 -0.8744 -1.2218 -0.2417
  343PHE    CE1 5049   0.480   2.127   3.229 -0.4221 -0.1626 -0.3377
  343PHE    HE1 5050   0.576   2.132   3.279  0.2430 -0.3228 -1.5642
  343PHE     CZ 5051   0.372   2.196   3.279 -0.0021  0.0795  0.2504
  343PHE     HZ 5052   0.391   2.254   3.368 -0.4748  1.3386 -0.4487
  343PHE    CD2 5053   0.245   2.101   3.100 -0.2910 -0.0142  0.4054
  343PHE    HD2 5054   0.155   2.091   3.042  0.0683 -0.9254 -0.0104
  343PHE    CE2 5055   0.254   2.184   3.209 -0.1949 -0.3262  0.6352
  343PHE    HE2 5056   0.170   2.243   3.242 -0.3694  0.1644 -0.6411
  343PHE      C 5057   0.415   2.119   2.762 -0.0906 -0.1657 -0.2731
  343PHE      O 5058   0.374   2.233   2.783 -0.0079 -0.0646 -0.6527
  344SER      N 5059   0.538   2.100   2.711 -0.0203 -0.6553  0.0793
  344SER     HN 5060   0.580   2.011   2.694  1.0266  0.2442 -2.6036
  344SER     CA 5061   0.622   2.210   2.675 -0.0182 -0.6688  0.0431
  344SER     HA 5062   0.634   2.278   2.757 -0.7148 -0.3203 -0.1366
  344SER     CB 5063   0.764   2.161   2.642 -0.0063 -0.3778 -0.3447
  344SER    HB1 5064   0.765   2.084   2.562 -1.9447 -0.4307 -0.3612
  344SER    HB2 5065   0.781   2.106   2.737 -3.1100 -2.6968 -0.9736
  344SER     OG 5066   0.859   2.265   2.624 -0.2570 -0.0264  0.3197
  344SER    HG1 5067   0.880   2.295   2.713  1.5545 -0.7474  0.1862
  344SER      C 5068   0.588   2.283   2.550  0.2679 -0.0908  0.3025
  344SER      O 5069   0.604   2.405   2.537 -0.0302 -0.1132 -0.3023
  345GLN      N 5070   0.527   2.218   2.450 -0.0609  0.3306  0.2242
  345GLN     HN 5071   0.503   2.121   2.460  2.2982 -0.2789  0.5236
  345GLN     CA 5072   0.490   2.285   2.329 -0.4760 -0.1333  0.0853
  345GLN     HA 5073   0.578   2.340   2.298  0.0694  0.1443  2.0110
  345GLN     CB 5074   0.453   2.190   2.215 -0.4162 -0.1670  0.0941
  345GLN    HB1 5075   0.410   2.249   2.132 -1.4823 -1.5441 -0.3812
  345GLN    HB2 5076   0.365   2.126   2.240 -0.4259 -0.0533  0.3445
  345GLN     CG 5077   0.566   2.100   2.163 -0.2610 -0.0858  0.2913
  345GLN    HG1 5078   0.536   2.076   2.059 -0.8599 -0.4597  0.5426
  345GLN    HG2 5079   0.555   2.003   2.216  0.7098 -0.0836  0.5186
  345GLN     CD 5080   0.710   2.145   2.181 -0.2616 -0.0999  0.3329
  345GLN    OE1 5081   0.787   2.096   2.263 -0.7183 -0.2482  0.6700
  345GLN    NE2 5082   0.743   2.241   2.090  0.3726 -0.2194  0.4294
  345GLN   HE21 5083   0.825   2.295   2.107  1.5439 -2.3756  2.1306
  345GLN   HE22 5084   0.691   2.254   2.006  1.9378 -0.5297 -0.6340
  345GLN      C 5085   0.378   2.381   2.347 -0.2201  0.0601  0.6846
  345GLN      O 5086   0.261   2.342   2.349 -0.3828  0.5224  0.5232
  346ARG      N 5087   0.412   2.511   2.342  0.5026 -0.1521 -0.0623
  346ARG     HN 5088   0.506   2.536   2.320  0.5613  0.2154  0.5729
  346ARG     CA 5089   0.324   2.622   2.360  0.3445 -0.3263  0.2347
  346ARG     HA 5090   0.262   2.588   2.442  0.5074 -2.2210 -0.3854
  346ARG     CB 5091   0.398   2.752   2.394 -0.4282  0.1984 -0.0544
  346ARG    HB1 5092   0.336   2.842   2.373 -1.3374  0.3428  2.8636
  346ARG    HB2 5093   0.487   2.766   2.329  0.2626  4.2700  1.4599
  346ARG     CG 5094   0.454   2.765   2.536 -0.3731 -0.5072 -0.0073
  346ARG    HG1 5095   0.542   2.699   2.547 -0.0859 -0.0464  0.4689
  346ARG    HG2 5096   0.375   2.733   2.608 -0.9841 -0.3444 -0.5900
  346ARG     CD 5097   0.505   2.905   2.571 -0.2996 -0.3919 -0.5550
  346ARG    HD1 5098   0.599   2.937   2.522  1.1095 -0.1531  2.0763
  346ARG    HD2 5099   0.528   2.904   2.680 -3.6017  1.6606  0.2852
  346ARG     NE 5100   0.385   2.993   2.566 -0.0499  0.0024  0.1424
  346ARG     HE 5101   0.291   2.961   2.559 -0.7460  1.9877 -0.2634
  346ARG     CZ 5102   0.391   3.129   2.563  0.4711 -0.0271 -0.3578
  346ARG    NH1 5103   0.502   3.210   2.570  0.1989  0.3275 -0.1020
  346ARG   HH11 5104   0.592   3.175   2.595  0.5522  1.8145  0.8051
  346ARG   HH12 5105   0.481   3.305   2.548 -1.6471 -0.3009 -1.3561
  346ARG    NH2 5106   0.279   3.195   2.522  0.2898 -0.0808  0.0516
  346ARG   HH21 5107   0.214   3.128   2.486  2.3160 -1.8664 -0.4846
  346ARG   HH22 5108   0.268   3.293   2.534 -3.2967 -0.2438 -0.5976
  346ARG      C 5109   0.213   2.629   2.260  0.4296  0.0338  0.1672
  346ARG      O 5110   0.239   2.604   2.142  0.3595  0.3260  0.0889
  347LYS      N 5111   0.095   2.680   2.299  0.4603  0.0787  0.2029
  347LYS     HN 5112   0.068   2.709   2.390 -1.5134 -1.8792  0.3412
  347LYS     CA 5113  -0.011   2.689   2.203  0.4869 -0.0087  0.1653
  347LYS     HA 5114  -0.010   2.606   2.134 -1.5546  2.7237 -3.5698
  347LYS     CB 5115  -0.147   2.690   2.274  0.4748  0.1694  0.1427
  347LYS    HB1 5116  -0.229   2.696   2.199  0.9277 -0.1037 -0.3752
  347LYS    HB2 5117  -0.156   2.788   2.326 -2.7681  0.6406 -1.0561
  347LYS     CG 5118  -0.170   2.565   2.360  0.7963  0.2260  0.3127
  347LYS    HG1 5119  -0.268   2.576   2.410 -0.7742  1.5140 -2.7556
  347LYS    HG2 5120  -0.088   2.549   2.433 -0.4440 -1.6738  1.3767
  347LYS     CD 5121  -0.162   2.440   2.272 -0.3175  0.3938 -0.0363
  347LYS    HD1 5122  -0.053   2.426   2.257 -0.6156  1.1352 -4.0467
  347LYS    HD2 5123  -0.205   2.461   2.171 -1.4189  2.5470  0.8102
  347LYS     CE 5124  -0.224   2.314   2.333  0.4302  0.1894  0.3057
  347LYS    HE1 5125  -0.226   2.220   2.275 -0.7509 -1.9133  3.5040
  347LYS    HE2 5126  -0.331   2.337   2.350  0.3635 -0.1127  0.2928
  347LYS     NZ 5127  -0.176   2.279   2.468 -0.4166  0.3438  0.6548
  347LYS    HZ1 5128  -0.086   2.228   2.457  0.6457  2.1585  0.5534
  347LYS    HZ2 5129  -0.237   2.213   2.522 -0.0017  0.5939  1.4498
  347LYS    HZ3 5130  -0.148   2.359   2.528  3.3943  1.2038 -1.9018
  347LYS      C 5131   0.009   2.817   2.122 -0.2145 -0.0341 -0.0559
  347LYS    OT1 5132   0.081   2.910   2.155 -0.1635 -0.1675  0.2118
  347LYS    OT2 5133  -0.053   2.808   2.005  0.4780 -0.5561 -0.3877
  347LYS     CT 5134  -0.058   2.922   1.919 -0.1779 -0.3203 -0.0462
  347LYS    HT1 5135   0.039   2.934   1.865 -0.1870 -1.3799 -0.3331
  347LYS    HT2 5136  -0.093   3.018   1.962  0.7632  0.7331 -1.5143
  347LYS    HT3 5137  -0.130   2.901   1.837  0.5973  0.3879 -0.9346
  348CHL1    C3 5138   2.985   4.733   6.200 -0.4093  0.0746 -0.0124
  348CHL1    H3 5139   3.040   4.654   6.255 -0.6529  0.4108  0.7292
  348CHL1    O3 5140   2.852   4.725   6.249 -0.4314  0.4880 -0.0011
  348CHL1   H3' 5141   2.850   4.775   6.331 -0.4588  1.5832 -0.6493
  348CHL1    C4 5142   3.051   4.868   6.233 -0.5648  0.1310  0.0651
  348CHL1   H4A 5143   2.992   4.951   6.188  0.2354  0.1939 -0.9078
  348CHL1   H4B 5144   3.062   4.880   6.343  2.9161 -5.7111  0.7822
  348CHL1    C5 5145   3.182   4.885   6.162 -0.2217 -0.4273  0.5639
  348CHL1    C6 5146   3.291   4.925   6.228  0.0518 -0.1916 -0.0295
  348CHL1    H6 5147   3.282   4.940   6.336 -1.9586 -2.9263  0.2589
  348CHL1    C7 5148   3.426   4.951   6.167  0.0299 -0.2575 -0.1067
  348CHL1   H7A 5149   3.473   5.039   6.216 -2.2349 -1.4103  4.6327
  348CHL1   H7B 5150   3.496   4.867   6.186  0.0581 -0.4636 -1.0691
  348CHL1    C8 5151   3.422   4.960   6.013  0.1590 -0.3751 -0.1165
  348CHL1    H8 5152   3.376   5.058   5.988 -1.0263 -0.7705  0.4509
  348CHL1   C14 5153   3.561   4.947   5.957  0.2445 -0.5336  0.1270
  348CHL1   H14 5154   3.596   4.848   5.992  2.0057 -0.3017 -0.8827
  348CHL1   C15 5155   3.664   5.046   6.014 -0.6885  0.4183  0.1920
  348CHL1  H15A 5156   3.622   5.148   6.024 -0.1318  0.7106 -0.4014
  348CHL1  H15B 5157   3.694   5.009   6.114 -2.2596 -1.2539  0.1184
  348CHL1   C16 5158   3.770   5.045   5.904 -0.2921 -0.3018  0.5747
  348CHL1  H16A 5159   3.773   5.152   5.872 -3.3482 -0.1671  0.4159
  348CHL1  H16B 5160   3.865   5.008   5.949 -0.0455  0.7402  0.9561
  348CHL1   C17 5161   3.717   4.956   5.791  0.6216 -0.1793  0.0385
  348CHL1   H17 5162   3.748   4.854   5.821  0.9787 -0.1861 -0.3419
  348CHL1   C13 5163   3.568   4.944   5.807  0.6087  0.0914  0.1304
  348CHL1   C18 5164   3.506   5.073   5.751  0.0064 -0.2398  0.0191
  348CHL1  H18A 5165   3.555   5.162   5.797 -0.8555  0.5336 -0.5260
  348CHL1  H18B 5166   3.525   5.081   5.642  0.8397  0.6359  0.2029
  348CHL1  H18C 5167   3.397   5.079   5.771 -0.1093  0.2343 -0.7201
  348CHL1   C12 5168   3.488   4.820   5.764  0.1486  0.5189 -0.2701
  348CHL1  H12A 5169   3.478   4.808   5.654 -0.4987  2.0864 -0.4009
  348CHL1  H12B 5170   3.538   4.734   5.814  1.2301  1.5896  0.5472
  348CHL1   C11 5171   3.344   4.824   5.814  0.1314 -0.0651 -0.2572
  348CHL1  H11A 5172   3.282   4.894   5.754  0.2877  0.1088 -0.2181
  348CHL1  H11B 5173   3.313   4.720   5.792  0.2235  0.0169 -0.8001
  348CHL1    C9 5174   3.332   4.850   5.965 -0.2692  0.0561 -0.3080
  348CHL1    H9 5175   3.384   4.764   6.012 -1.3165  0.5588  1.9204
  348CHL1   C10 5176   3.191   4.850   6.016 -0.0396  0.5289  0.3440
  348CHL1   C19 5177   3.118   4.958   5.934 -0.2182 -0.0632 -0.2890
  348CHL1  H19A 5178   3.100   4.927   5.829  1.6258 -1.4427 -0.2589
  348CHL1  H19B 5179   3.012   4.974   5.964 -0.9304  0.0339 -2.6763
  348CHL1  H19C 5180   3.184   5.047   5.943  2.2502 -1.9211  1.7897
  348CHL1    C1 5181   3.122   4.716   5.989  0.2376  0.3810  0.3616
  348CHL1   H1A 5182   3.128   4.703   5.879 -0.0530  2.0262  0.1240
  348CHL1   H1B 5183   3.184   4.637   6.036 -0.6919 -1.3530 -1.1714
  348CHL1    C2 5184   2.981   4.708   6.048  0.1341 -0.2940  0.0320
  348CHL1   H2A 5185   2.931   4.615   6.010 -0.0337  0.2577 -1.1415
  348CHL1   H2B 5186   2.917   4.793   6.015 -2.0013 -2.2818 -1.2767
  348CHL1   C20 5187   3.777   4.974   5.654 -0.3589  0.0678 -0.3754
  348CHL1   H20 5188   3.741   5.073   5.621 -2.3427 -1.5575 -3.5407
  348CHL1   C21 5189   3.735   4.870   5.549  0.6076 -0.5292 -0.1936
  348CHL1  H21A 5190   3.746   4.766   5.584 -0.5490 -0.5332  0.2150
  348CHL1  H21B 5191   3.797   4.878   5.458  0.1457  0.0226 -0.4707
  348CHL1  H21C 5192   3.625   4.888   5.545  0.7046 -0.0547 -0.9927
  348CHL1   C22 5193   3.930   4.980   5.671 -0.3757 -0.4381  0.0098
  348CHL1  H22A 5194   3.961   5.071   5.727 -1.2785  1.0892 -1.8356
  348CHL1  H22B 5195   3.973   4.991   5.568  1.6011  1.2279  0.9256
  348CHL1   C23 5196   3.994   4.854   5.728  0.6139  0.3682  0.7139
  348CHL1  H23A 5197   3.974   4.848   5.837 -3.9184  1.0639  0.0894
  348CHL1  H23B 5198   3.956   4.774   5.662 -2.5479  3.4639 -1.5865
  348CHL1   C24 5199   4.147   4.856   5.736  0.6724  0.2080 -0.3147
  348CHL1  H24A 5200   4.192   4.843   5.635  0.9212  1.3210 -0.3618
  348CHL1  H24B 5201   4.174   4.959   5.768 -0.5648  0.0042  1.5272
  348CHL1   C25 5202   4.209   4.751   5.830  0.1058 -0.1301 -0.3120
  348CHL1   H25 5203   4.178   4.768   5.935  0.3751 -0.5671 -0.1567
  348CHL1   C26 5204   4.167   4.610   5.785 -0.2165 -0.2012  0.2083
  348CHL1  H26A 5205   4.062   4.609   5.752 -0.2469 -0.3398  0.3076
  348CHL1  H26B 5206   4.236   4.569   5.708 -1.8566 -2.7402 -0.0023
  348CHL1  H26C 5207   4.182   4.534   5.864  1.9816 -0.4581 -0.3748
  348CHL1   C27 5208   4.362   4.764   5.843  0.1169 -0.4143 -0.1602
  348CHL1  H27A 5209   4.385   4.868   5.875 -3.6873  0.6407 -0.3407
  348CHL1  H27B 5210   4.384   4.696   5.928  1.0728  1.4834  1.1918
  348CHL1  H27C 5211   4.409   4.747   5.744 -0.3566  0.3019 -0.5163
  349CHL1    C3 5212   4.572   5.689   6.400  0.0855  0.1699  0.1916
  349CHL1    H3 5213   4.613   5.791   6.415  2.5480 -0.6268 -0.6731
  349CHL1    O3 5214   4.602   5.598   6.505  0.3029 -0.0682 -0.0793
  349CHL1   H3' 5215   4.693   5.566   6.498 -0.0831 -1.4668  0.8690
  349CHL1    C4 5216   4.420   5.694   6.376  0.0827 -0.1135  0.1418
  349CHL1   H4A 5217   4.383   5.590   6.363 -2.3030  0.6894  0.0630
  349CHL1   H4B 5218   4.370   5.737   6.466 -0.8751  1.6310 -1.1531
  349CHL1    C5 5219   4.382   5.771   6.252  0.5524  0.4519  0.3415
  349CHL1    C6 5220   4.292   5.869   6.266  0.1064  0.0545  0.2863
  349CHL1    H6 5221   4.242   5.879   6.364 -2.5596 -0.7331 -0.8973
  349CHL1    C7 5222   4.244   5.955   6.152 -0.1695 -0.2257  0.1891
  349CHL1   H7A 5223   4.134   5.966   6.149 -0.1026  0.6750  0.6428
  349CHL1   H7B 5224   4.284   6.055   6.178 -1.6201  0.2448  0.7063
  349CHL1    C8 5225   4.298   5.909   6.016 -0.8225 -0.0584 -0.1282
  349CHL1    H8 5226   4.216   5.844   5.980 -1.4703 -1.0147  2.8109
  349CHL1   C14 5227   4.311   6.029   5.926 -0.2849 -0.1998 -0.2447
  349CHL1   H14 5228   4.405   6.079   5.955  0.6802 -0.8446 -2.1035
  349CHL1   C15 5229   4.209   6.144   5.922 -0.6452 -0.4927  0.2739
  349CHL1  H15A 5230   4.110   6.095   5.930  0.3017 -2.2817  1.5527
  349CHL1  H15B 5231   4.244   6.205   6.008 -0.2012 -0.1989 -0.1057
  349CHL1   C16 5232   4.244   6.210   5.788 -0.2125  0.2973  0.7678
  349CHL1  H16A 5233   4.151   6.218   5.728  1.5325  1.5460 -1.9874
  349CHL1  H16B 5234   4.283   6.313   5.802 -1.3239  1.3658 -2.8520
  349CHL1   C17 5235   4.352   6.125   5.718 -0.9058  0.3042 -0.3394
  349CHL1   H17 5236   4.453   6.164   5.742 -0.5603 -0.5491 -0.3794
  349CHL1   C13 5237   4.335   5.991   5.783  0.4104  0.1753 -0.2307
  349CHL1   C18 5238   4.217   5.917   5.717  0.0176  0.3160  0.3031
  349CHL1  H18A 5239   4.199   5.822   5.770 -0.6776 -0.8382 -1.8850
  349CHL1  H18B 5240   4.124   5.978   5.716 -0.4235 -0.3193 -1.8246
  349CHL1  H18C 5241   4.233   5.884   5.612 -1.6563 -2.3766  0.8129
  349CHL1   C12 5242   4.462   5.905   5.777  0.2149 -0.0895 -0.6348
  349CHL1  H12A 5243   4.481   5.865   5.675 -2.7592  0.4758 -1.5048
  349CHL1  H12B 5244   4.547   5.974   5.796 -1.1500  1.8303 -1.2181
  349CHL1   C11 5245   4.479   5.792   5.879 -0.3730  0.4521  0.0714
  349CHL1  H11A 5246   4.411   5.719   5.831  1.7699  0.5587 -3.4809
  349CHL1  H11B 5247   4.581   5.748   5.876 -1.0125 -1.0356 -1.3940
  349CHL1    C9 5248   4.429   5.836   6.018 -0.6581  0.2392  0.0354
  349CHL1    H9 5249   4.502   5.915   6.046  1.6190 -1.0978 -1.7586
  349CHL1   C10 5250   4.455   5.735   6.126 -0.5547  0.0243 -0.1889
  349CHL1   C19 5251   4.385   5.611   6.067 -0.3606 -0.2693  0.1970
  349CHL1  H19A 5252   4.395   5.530   6.142  1.2495  0.5616  0.9549
  349CHL1  H19B 5253   4.281   5.641   6.045  0.6030  3.3943 -0.0360
  349CHL1  H19C 5254   4.445   5.570   5.982  1.1276  2.0750  0.0166
  349CHL1    C1 5255   4.605   5.711   6.146 -0.5139 -0.1502 -0.6842
  349CHL1   H1A 5256   4.641   5.661   6.054 -0.0086  0.5025 -0.8541
  349CHL1   H1B 5257   4.653   5.811   6.151 -3.6292  1.3944  1.9414
  349CHL1    C2 5258   4.633   5.629   6.273 -0.8190  0.3068 -0.3191
  349CHL1   H2A 5259   4.744   5.624   6.279 -0.7961  1.6487  1.2504
  349CHL1   H2B 5260   4.592   5.528   6.252  0.5634 -0.2390 -0.5552
  349CHL1   C20 5261   4.336   6.141   5.570 -0.3684 -0.2618 -0.4632
  349CHL1   H20 5262   4.235   6.105   5.539 -0.7219  0.6071 -0.3476
  349CHL1   C21 5263   4.441   6.056   5.496 -0.2002 -0.3028 -0.1781
  349CHL1  H21A 5264   4.543   6.070   5.536  0.5424 -1.4084 -1.5791
  349CHL1  H21B 5265   4.437   6.082   5.388  0.0405 -2.3021 -0.7117
  349CHL1  H21C 5266   4.412   5.949   5.504  1.1353 -0.8800 -2.4065
  349CHL1   C22 5267   4.343   6.289   5.529 -0.7268 -0.2444 -0.4610
  349CHL1  H22A 5268   4.248   6.340   5.559  0.0426  0.2143  1.3437
  349CHL1  H22B 5269   4.430   6.334   5.581 -0.4922  1.9484 -2.5903
  349CHL1   C23 5270   4.355   6.321   5.380  0.2574  0.1455 -0.3036
  349CHL1  H23A 5271   4.352   6.432   5.376  1.6533  0.4594  3.5020
  349CHL1  H23B 5272   4.458   6.301   5.343 -0.0477  1.2074 -1.8289
  349CHL1   C24 5273   4.245   6.253   5.299  0.0950 -0.2469  0.2378
  349CHL1  H24A 5274   4.235   6.144   5.316 -0.2126  0.0915  2.4128
  349CHL1  H24B 5275   4.150   6.296   5.336  0.1245  0.6090 -0.6347
  349CHL1   C25 5276   4.261   6.286   5.149  0.5563 -0.2144  0.2917
  349CHL1   H25 5277   4.269   6.396   5.137  0.7859  0.0522  2.4705
  349CHL1   C26 5278   4.384   6.213   5.091  0.1728 -0.1776 -0.5792
  349CHL1  H26A 5279   4.394   6.215   4.980 -0.8276  1.5966 -0.6915
  349CHL1  H26B 5280   4.478   6.265   5.120 -0.3856 -0.4135  1.8912
  349CHL1  H26C 5281   4.387   6.108   5.126 -0.5450  0.3986  1.3561
  349CHL1   C27 5282   4.141   6.239   5.066  0.9898  0.6777 -0.8615
  349CHL1  H27A 5283   4.156   6.276   4.962 -0.7464  3.3854 -0.2514
  349CHL1  H27B 5284   4.130   6.129   5.079  2.6093  0.5382 -0.5380
  349CHL1  H27C 5285   4.053   6.298   5.098  0.7239 -0.2463  0.1634
  350CHL1    C3 5286   2.655   7.339   6.202  0.0425  0.2008 -0.3152
  350CHL1    H3 5287   2.693   7.249   6.149 -0.5713 -0.3768  0.2105
  350CHL1    O3 5288   2.672   7.320   6.342 -0.8308 -0.5298 -0.2985
  350CHL1   H3' 5289   2.764   7.296   6.346 -0.3792  1.1827  0.2060
  350CHL1    C4 5290   2.710   7.471   6.147  0.2200  0.1511 -0.2575
  350CHL1   H4A 5291   2.673   7.544   6.223 -2.2644 -0.8190 -0.4471
  350CHL1   H4B 5292   2.821   7.467   6.157  0.3427  1.5707 -0.7222
  350CHL1    C5 5293   2.656   7.510   6.012  0.1129  0.2031 -0.2002
  350CHL1    C6 5294   2.738   7.557   5.917 -0.2099  0.8397 -0.1696
  350CHL1    H6 5295   2.844   7.579   5.936 -0.1219  1.8188 -1.6555
  350CHL1    C7 5296   2.693   7.597   5.780  0.1004  0.0201 -0.5188
  350CHL1   H7A 5297   2.735   7.693   5.745  1.1005  0.0972  0.8081
  350CHL1   H7B 5298   2.715   7.521   5.702 -0.1582  0.7687 -1.3366
  350CHL1    C8 5299   2.540   7.610   5.770  0.0837  0.1539 -0.0984
  350CHL1    H8 5300   2.504   7.705   5.816 -2.7733  1.3912 -4.3032
  350CHL1   C14 5301   2.487   7.610   5.630 -0.2017 -0.4245  0.0068
  350CHL1   H14 5302   2.489   7.506   5.592 -1.9036  0.2118 -2.0722
  350CHL1   C15 5303   2.558   7.702   5.529 -0.1852  0.3676  0.7286
  350CHL1  H15A 5304   2.566   7.801   5.579  1.3202 -1.2270  4.0083
  350CHL1  H15B 5305   2.657   7.659   5.501 -1.6174 -2.3612 -0.5427
  350CHL1   C16 5306   2.455   7.710   5.417  0.3722 -0.4309  0.1459
  350CHL1  H16A 5307   2.416   7.813   5.404  0.7321 -0.4945 -1.8188
  350CHL1  H16B 5308   2.499   7.671   5.323  0.6593  0.3360 -0.0361
  350CHL1   C17 5309   2.334   7.626   5.464 -0.2679 -0.0550 -0.7990
  350CHL1   H17 5310   2.360   7.520   5.440 -1.0046 -0.2876 -0.5839
  350CHL1   C13 5311   2.340   7.636   5.613 -0.0622 -0.1252 -0.8018
  350CHL1   C18 5312   2.294   7.775   5.659 -0.1283 -0.5624  0.4971
  350CHL1  H18A 5313   2.308   7.786   5.769  0.7011 -0.6134  0.3973
  350CHL1  H18B 5314   2.354   7.859   5.619 -2.7400  1.5996  0.8419
  350CHL1  H18C 5315   2.189   7.805   5.635  0.3452 -0.9338 -2.3912
  350CHL1   C12 5316   2.262   7.527   5.689  0.6225 -0.1224 -0.0843
  350CHL1  H12A 5317   2.159   7.563   5.709  1.1518  1.0927  0.5668
  350CHL1  H12B 5318   2.263   7.422   5.651  3.4730 -0.5575  0.9279
  350CHL1   C11 5319   2.313   7.526   5.833 -0.0523  0.5041  0.1633
  350CHL1  H11A 5320   2.278   7.619   5.882 -0.0471  1.3044 -1.3121
  350CHL1  H11B 5321   2.266   7.438   5.883 -0.6166  0.4927 -0.3758
  350CHL1    C9 5322   2.465   7.504   5.846 -0.0629  0.3321  0.0077
  350CHL1    H9 5323   2.483   7.408   5.793 -0.3435  0.6155 -0.6106
  350CHL1   C10 5324   2.509   7.492   5.989  0.0551  0.4341 -0.0197
  350CHL1   C19 5325   2.426   7.592   6.071 -0.1215 -0.0037  0.3391
  350CHL1  H19A 5326   2.414   7.693   6.026  0.8535 -0.0670 -0.0845
  350CHL1  H19B 5327   2.325   7.548   6.079  0.4465 -1.2417  1.0369
  350CHL1  H19C 5328   2.463   7.617   6.173 -2.1942 -0.7273  1.3132
  350CHL1    C1 5329   2.472   7.349   6.032  0.1636  0.3106 -0.3285
  350CHL1   H1A 5330   2.363   7.327   6.026 -0.0548  0.9345  0.9084
  350CHL1   H1B 5331   2.525   7.277   5.967  2.1974  0.9781  0.5200
  350CHL1    C2 5332   2.502   7.332   6.181  0.0325  0.3673 -0.2949
  350CHL1   H2A 5333   2.453   7.238   6.213  1.5577  0.0703  1.3651
  350CHL1   H2B 5334   2.458   7.412   6.244  0.0447  0.2666 -0.1586
  350CHL1   C20 5335   2.209   7.655   5.387 -0.6428  0.2218 -0.0895
  350CHL1   H20 5336   2.197   7.765   5.404 -2.2560  0.6276 -3.1197
  350CHL1   C21 5337   2.082   7.587   5.441 -0.5963  0.0673 -0.1737
  350CHL1  H21A 5338   2.007   7.595   5.359  1.6404  0.6331 -2.3000
  350CHL1  H21B 5339   2.044   7.628   5.537  0.4848 -1.4400  0.9489
  350CHL1  H21C 5340   2.113   7.482   5.458  0.8211  0.7624  2.0230
  350CHL1   C22 5341   2.220   7.634   5.235  0.0836 -0.1561  0.0120
  350CHL1  H22A 5342   2.325   7.613   5.208 -0.3811 -0.3637 -1.7419
  350CHL1  H22B 5343   2.159   7.543   5.215 -1.1594  0.8100 -0.7356
  350CHL1   C23 5344   2.148   7.742   5.154  0.2556 -0.3941 -0.4653
  350CHL1  H23A 5345   2.060   7.775   5.213 -0.4828 -0.2552 -1.6108
  350CHL1  H23B 5346   2.208   7.833   5.132  0.7872 -0.8459 -0.9135
  350CHL1   C24 5347   2.099   7.701   5.015 -0.2038 -0.3151 -0.3290
  350CHL1  H24A 5348   2.046   7.789   4.973 -1.4145 -1.1112 -0.5145
  350CHL1  H24B 5349   2.190   7.688   4.952 -1.3923 -1.3377 -1.9052
  350CHL1   C25 5350   1.994   7.589   5.015 -0.4776 -0.0590 -0.1969
  350CHL1   H25 5351   2.045   7.497   5.050  1.1804  0.7487 -0.3902
  350CHL1   C26 5352   1.863   7.608   5.094 -0.0921  0.4877  0.3239
  350CHL1  H26A 5353   1.830   7.711   5.067  2.6196  1.5269  0.6630
  350CHL1  H26B 5354   1.788   7.533   5.061 -1.2994  1.9784 -0.4424
  350CHL1  H26C 5355   1.886   7.593   5.201 -3.7509 -2.0063  0.9461
  350CHL1   C27 5356   1.963   7.558   4.868 -0.2746  0.3948 -0.3377
  350CHL1  H27A 5357   1.877   7.487   4.865  1.1311 -1.3790  0.1894
  350CHL1  H27B 5358   1.932   7.651   4.815 -2.2831  0.0743  0.1824
  350CHL1  H27C 5359   2.048   7.506   4.819 -1.3564 -0.7150 -1.1109
  351CHL1    C3 5360   3.939   1.379   6.211  0.1000  0.1662  0.0883
  351CHL1    H3 5361   4.020   1.444   6.250  1.4421 -1.1409 -0.4031
  351CHL1    O3 5362   3.845   1.347   6.313  0.3809 -0.1945  0.2371
  351CHL1   H3' 5363   3.760   1.357   6.270  0.8370 -0.7895 -0.8452
  351CHL1    C4 5364   3.864   1.451   6.097 -0.1824  0.5011  0.4813
  351CHL1   H4A 5365   3.778   1.385   6.075  0.5221 -1.2041  2.4752
  351CHL1   H4B 5366   3.841   1.551   6.138 -0.1539  0.1158  1.4741
  351CHL1    C5 5367   3.947   1.470   5.973 -0.2009  0.3464  0.4438
  351CHL1    C6 5368   3.959   1.591   5.916  0.5872  0.1452  0.1713
  351CHL1    H6 5369   3.900   1.675   5.955 -0.0235  0.0726 -0.5535
  351CHL1    C7 5370   4.036   1.614   5.789 -0.5149 -0.2317 -0.5840
  351CHL1   H7A 5371   3.987   1.681   5.716 -1.9799 -0.7468 -0.1018
  351CHL1   H7B 5372   4.130   1.669   5.813 -0.0838  0.3181 -3.2110
  351CHL1    C8 5373   4.073   1.483   5.716  0.1050 -0.3265 -0.1123
  351CHL1    H8 5374   3.978   1.463   5.662 -0.6411  0.7663  0.7573
  351CHL1   C14 5375   4.189   1.505   5.624 -0.1940 -0.1211 -0.4430
  351CHL1   H14 5376   4.277   1.535   5.684  1.9278 -1.2892 -2.7535
  351CHL1   C15 5377   4.168   1.619   5.523  0.1832  0.5851  0.2666
  351CHL1  H15A 5378   4.065   1.616   5.481  0.2365  3.0702 -0.1818
  351CHL1  H15B 5379   4.185   1.725   5.550  1.9512  0.6049 -0.7615
  351CHL1   C16 5380   4.269   1.582   5.414 -0.4589 -0.1821 -0.0813
  351CHL1  H16A 5381   4.217   1.573   5.317  0.9419  0.6202 -0.9428
  351CHL1  H16B 5382   4.350   1.658   5.424 -0.9298  0.1311  1.7554
  351CHL1   C17 5383   4.332   1.446   5.447  0.2517  0.1226 -0.1597
  351CHL1   H17 5384   4.418   1.475   5.512 -0.1391  1.5791 -0.2599
  351CHL1   C13 5385   4.231   1.387   5.541  0.2631 -0.0782 -0.2729
  351CHL1   C18 5386   4.114   1.321   5.466  0.2139  0.1953 -0.4333
  351CHL1  H18A 5387   4.025   1.303   5.529  0.0185  0.0827 -0.7404
  351CHL1  H18B 5388   4.075   1.385   5.383  0.5624 -2.2257 -2.6003
  351CHL1  H18C 5389   4.143   1.229   5.410 -0.7463  0.1335 -0.8512
  351CHL1   C12 5390   4.288   1.284   5.641 -0.0031  0.6552  0.6455
  351CHL1  H12A 5391   4.302   1.200   5.570  1.2733  0.0804  1.5378
  351CHL1  H12B 5392   4.386   1.323   5.676  0.3114  1.3348 -0.9047
  351CHL1   C11 5393   4.178   1.250   5.742 -0.0451 -0.5031  0.2189
  351CHL1  H11A 5394   4.095   1.189   5.698  0.8734 -0.5451 -1.5262
  351CHL1  H11B 5395   4.214   1.184   5.824 -0.2874 -0.2499  0.5337
  351CHL1    C9 5396   4.117   1.374   5.809 -0.1135 -0.3794 -0.0713
  351CHL1    H9 5397   4.204   1.425   5.854  0.7705  1.0906 -3.1957
  351CHL1   C10 5398   4.017   1.349   5.919 -0.4315  0.4760 -0.1571
  351CHL1   C19 5399   3.908   1.258   5.861 -0.3767 -0.0214  0.5073
  351CHL1  H19A 5400   3.817   1.245   5.923 -0.7518  0.0933 -0.0070
  351CHL1  H19B 5401   3.878   1.303   5.763 -0.1232 -0.9790 -0.0163
  351CHL1  H19C 5402   3.949   1.158   5.839 -0.6152  0.0416 -0.2633
  351CHL1    C1 5403   4.084   1.273   6.034 -0.4660  0.0974 -0.3871
  351CHL1   H1A 5404   4.129   1.177   5.999 -0.3845  0.1988 -0.5576
  351CHL1   H1B 5405   4.173   1.328   6.069 -0.1388 -0.5913 -0.1004
  351CHL1    C2 5406   3.997   1.247   6.158  0.4199  0.2288  0.2769
  351CHL1   H2A 5407   4.056   1.205   6.242 -0.6680 -0.2752  0.8158
  351CHL1   H2B 5408   3.923   1.166   6.138  3.1800 -2.2915 -0.4954
  351CHL1   C20 5409   4.379   1.352   5.340  0.0757 -0.6975  0.4642
  351CHL1   H20 5410   4.377   1.251   5.386  0.3336 -0.5029  0.9078
  351CHL1   C21 5411   4.528   1.391   5.331 -0.0988 -0.1041  0.0383
  351CHL1  H21A 5412   4.511   1.491   5.287 -2.1899 -0.6237 -0.4740
  351CHL1  H21B 5413   4.585   1.324   5.264 -2.9373 -0.8863 -1.7792
  351CHL1  H21C 5414   4.587   1.406   5.424 -0.6145  1.5296  0.1305
  351CHL1   C22 5415   4.305   1.357   5.205  0.1321  0.2507  0.4560
  351CHL1  H22A 5416   4.196   1.346   5.227 -0.7558  4.7677 -0.7050
  351CHL1  H22B 5417   4.324   1.453   5.153  2.8457  0.5783  1.8723
  351CHL1   C23 5418   4.345   1.252   5.101  0.7111  0.0867  0.8364
  351CHL1  H23A 5419   4.285   1.284   5.013  0.6121 -0.3202  0.7529
  351CHL1  H23B 5420   4.452   1.267   5.076  0.1558  0.3947 -1.6824
  351CHL1   C24 5421   4.332   1.104   5.134 -0.3883 -0.0374 -0.0962
  351CHL1  H24A 5422   4.371   1.095   5.237 -1.8131  1.4350  0.6142
  351CHL1  H24B 5423   4.223   1.084   5.123 -0.4055 -0.8497  1.3230
  351CHL1   C25 5424   4.419   1.021   5.038  0.2437  0.1142  0.3409
  351CHL1   H25 5425   4.527   1.027   5.064  0.3351  0.1667 -0.0486
  351CHL1   C26 5426   4.390   0.876   5.082  0.0201 -0.0512 -0.3321
  351CHL1  H26A 5427   4.403   0.878   5.193  0.7605  0.8351 -0.4134
  351CHL1  H26B 5428   4.286   0.845   5.064 -0.1205 -0.7911  1.4984
  351CHL1  H26C 5429   4.457   0.813   5.019  2.6319  2.3390 -0.1627
  351CHL1   C27 5430   4.399   1.033   4.886  0.1441 -0.2981  0.3183
  351CHL1  H27A 5431   4.304   0.981   4.861  0.4358  0.4278 -2.6356
  351CHL1  H27B 5432   4.385   1.139   4.855 -0.0843 -0.2708  0.5133
  351CHL1  H27C 5433   4.484   0.988   4.830  0.4321  1.6088 -0.8608
  352CHL1    C3 5434   7.951   7.776   5.936  0.2145 -0.3027  0.2867
  352CHL1    H3 5435   7.918   7.843   6.019 -0.4193  0.6764 -0.7112
  352CHL1    O3 5436   8.071   7.710   5.973  0.3132 -0.4456 -0.2863
  352CHL1   H3' 5437   8.137   7.778   5.957 -0.4608  0.3507 -0.2216
  352CHL1    C4 5438   7.846   7.670   5.898  0.3787  0.0908 -1.3344
  352CHL1   H4A 5439   7.894   7.598   5.828 -1.0216 -0.9158 -1.2891
  352CHL1   H4B 5440   7.815   7.607   5.984 -0.3528 -0.4365 -1.9738
  352CHL1    C5 5441   7.722   7.739   5.848  0.0128  0.5628  0.1819
  352CHL1    C6 5442   7.605   7.716   5.908 -0.1870 -0.7028 -0.6647
  352CHL1    H6 5443   7.585   7.654   5.997 -1.0846  2.0641  1.1858
  352CHL1    C7 5444   7.474   7.763   5.850 -0.1699 -0.1508 -0.2605
  352CHL1   H7A 5445   7.400   7.680   5.848 -2.7380  1.9415  1.4178
  352CHL1   H7B 5446   7.432   7.843   5.914 -1.0227  0.6982 -1.8268
  352CHL1    C8 5447   7.492   7.815   5.707 -0.2047  0.4553 -0.0464
  352CHL1    H8 5448   7.497   7.733   5.632 -1.6279  0.0154  0.3151
  352CHL1   C14 5449   7.371   7.891   5.660 -0.2726  0.1850 -0.3174
  352CHL1   H14 5450   7.371   7.975   5.733 -1.8269  1.6570 -1.9304
  352CHL1   C15 5451   7.236   7.821   5.681  0.0682 -0.4803 -0.2920
  352CHL1  H15A 5452   7.238   7.723   5.631 -1.7770  0.0673 -1.5644
  352CHL1  H15B 5453   7.212   7.814   5.790  1.0152 -1.7631 -0.1509
  352CHL1   C16 5454   7.142   7.915   5.605 -0.2226 -0.0054  0.6253
  352CHL1  H16A 5455   7.082   7.854   5.534 -3.7281  1.2200  2.2957
  352CHL1  H16B 5456   7.072   7.968   5.673  0.4529  1.6527  0.0805
  352CHL1   C17 5457   7.232   8.015   5.531 -0.1713 -0.1895  0.4382
  352CHL1   H17 5458   7.249   8.099   5.602  1.5303 -0.1324  0.0166
  352CHL1   C13 5459   7.364   7.945   5.521 -0.2116 -0.1484 -0.4488
  352CHL1   C18 5460   7.370   7.837   5.411  0.4960 -0.8477  0.2604
  352CHL1  H18A 5461   7.349   7.878   5.310 -1.1581  2.3594  1.7490
  352CHL1  H18B 5462   7.467   7.782   5.410  1.9400  1.4276 -2.2606
  352CHL1  H18C 5463   7.294   7.758   5.428 -0.5915 -0.1799 -1.2449
  352CHL1   C12 5464   7.486   8.039   5.516  0.1281 -0.5667 -0.1364
  352CHL1  H12A 5465   7.488   8.089   5.417 -2.0974  1.1470  0.6053
  352CHL1  H12B 5466   7.473   8.122   5.589  2.8602 -0.3634  0.2235
  352CHL1   C11 5467   7.618   7.976   5.559  0.2343 -0.0298  0.3390
  352CHL1  H11A 5468   7.633   7.906   5.473 -1.4341  0.2943 -0.2563
  352CHL1  H11B 5469   7.694   8.056   5.546 -0.8316  0.8725 -0.5675
  352CHL1    C9 5470   7.613   7.902   5.693  0.1250  0.0648  0.3870
  352CHL1    H9 5471   7.593   7.984   5.766 -2.8611 -0.8791  0.7485
  352CHL1   C10 5472   7.740   7.831   5.731  0.2490 -0.0763 -0.2893
  352CHL1   C19 5473   7.786   7.747   5.610 -1.0333 -0.3508 -0.5982
  352CHL1  H19A 5474   7.866   7.675   5.635  0.3483  1.2149 -0.2750
  352CHL1  H19B 5475   7.699   7.691   5.571 -0.1847 -0.7601 -1.9746
  352CHL1  H19C 5476   7.815   7.811   5.524 -2.8837  1.0363 -0.2718
  352CHL1    C1 5477   7.849   7.932   5.772 -0.0637 -0.0366  0.4473
  352CHL1   H1A 5478   7.873   7.999   5.687 -0.1060  0.9246  1.1697
  352CHL1   H1B 5479   7.801   7.999   5.847 -2.3081 -0.2711 -0.6815
  352CHL1    C2 5480   7.981   7.874   5.822 -0.0697 -0.1236  0.3627
  352CHL1   H2A 5481   8.056   7.950   5.855 -0.3464  0.6811 -0.7612
  352CHL1   H2B 5482   8.024   7.814   5.738  1.9797  2.2550 -0.4360
  352CHL1   C20 5483   7.171   8.065   5.403  0.2806  0.4779  0.4790
  352CHL1   H20 5484   7.132   7.975   5.352  1.4337 -1.4217  2.7478
  352CHL1   C21 5485   7.264   8.136   5.302 -0.5784  0.6262 -0.2195
  352CHL1  H21A 5486   7.317   8.211   5.365  0.5649  0.4323 -0.9182
  352CHL1  H21B 5487   7.205   8.182   5.221  0.8942  0.4917 -1.4050
  352CHL1  H21C 5488   7.348   8.079   5.257  0.8739  0.6199  2.3007
  352CHL1   C22 5489   7.057   8.166   5.424  0.3476  0.8985 -1.0153
  352CHL1  H22A 5490   6.998   8.136   5.513  1.4981  0.3138 -0.4181
  352CHL1  H22B 5491   7.112   8.257   5.454 -0.9548  0.4843  3.4312
  352CHL1   C23 5492   6.957   8.187   5.311 -0.1148  0.0147 -0.7809
  352CHL1  H23A 5493   7.014   8.198   5.216  1.3066  0.1655  0.0611
  352CHL1  H23B 5494   6.891   8.098   5.304 -0.7081  0.4510 -0.8314
  352CHL1   C24 5495   6.866   8.306   5.342  0.2409  0.1553 -0.2552
  352CHL1  H24A 5496   6.818   8.291   5.441 -0.9640 -0.3086 -0.8928
  352CHL1  H24B 5497   6.928   8.398   5.331  1.4033 -0.5324  0.4159
  352CHL1   C25 5498   6.748   8.317   5.243 -0.0639  0.0672  0.0986
  352CHL1   H25 5499   6.691   8.222   5.236  0.8357 -0.3773 -1.4404
  352CHL1   C26 5500   6.652   8.432   5.278 -0.2305 -0.0022 -0.1354
  352CHL1  H26A 5501   6.567   8.456   5.210  0.1702  1.6979 -0.0684
  352CHL1  H26B 5502   6.613   8.417   5.381 -0.0825  0.1661 -0.0551
  352CHL1  H26C 5503   6.720   8.519   5.278  1.3900 -1.1682  2.2955
  352CHL1   C27 5504   6.797   8.337   5.099  0.0708  0.0223  0.1381
  352CHL1  H27A 5505   6.833   8.441   5.085  0.1225  0.1878  1.3531
  352CHL1  H27B 5506   6.865   8.254   5.070 -1.4906 -1.4812  0.6062
  352CHL1  H27C 5507   6.705   8.324   5.038  0.3214 -2.2961  0.1700
  353CHL1    C3 5508   2.676   6.943   6.063 -0.0811 -0.0699 -0.3718
  353CHL1    H3 5509   2.673   7.046   6.105 -0.5365  0.2241 -1.1099
  353CHL1    O3 5510   2.685   6.849   6.170 -0.3630  0.7086  0.3473
  353CHL1   H3' 5511   2.778   6.858   6.192  0.5470 -0.8790 -2.3492
  353CHL1    C4 5512   2.553   6.894   5.984 -0.4174 -0.3398  0.3120
  353CHL1   H4A 5513   2.575   6.794   5.943 -1.3754 -1.2705  1.9417
  353CHL1   H4B 5514   2.466   6.888   6.053  0.9418 -2.6486  1.9753
  353CHL1    C5 5515   2.532   6.975   5.860  0.1591  0.2857  0.6107
  353CHL1    C6 5516   2.418   7.044   5.844  0.5001  0.7669  0.2038
  353CHL1    H6 5517   2.343   7.037   5.925  0.4496 -0.7145  0.0467
  353CHL1    C7 5518   2.374   7.113   5.718  0.1236 -0.4644 -0.3505
  353CHL1   H7A 5519   2.277   7.080   5.673  1.2638 -1.9614 -1.8409
  353CHL1   H7B 5520   2.362   7.221   5.740 -2.2533 -1.1347  2.3419
  353CHL1    C8 5521   2.480   7.094   5.609  0.1440  0.1517 -0.4376
  353CHL1    H8 5522   2.458   6.992   5.570  1.2579 -1.0658  1.9258
  353CHL1   C14 5523   2.462   7.196   5.500 -0.2107  0.2721 -0.2657
  353CHL1   H14 5524   2.483   7.296   5.544 -0.8151 -1.0474  3.4217
  353CHL1   C15 5525   2.322   7.204   5.436 -0.2896 -0.3699 -0.1834
  353CHL1  H15A 5526   2.278   7.102   5.438 -2.2814  0.4438  0.1052
  353CHL1  H15B 5527   2.259   7.268   5.502 -0.2443 -2.5656  2.1658
  353CHL1   C16 5528   2.344   7.259   5.295  0.2991  0.2899  0.1548
  353CHL1  H16A 5529   2.295   7.195   5.218 -0.6291  1.3829 -0.1910
  353CHL1  H16B 5530   2.309   7.363   5.281  3.2231  1.2549 -0.5782
  353CHL1   C17 5531   2.497   7.266   5.281  0.2818  0.2812 -0.0434
  353CHL1   H17 5532   2.525   7.364   5.325 -0.0527  0.6722 -0.6940
  353CHL1   C13 5533   2.551   7.170   5.383  0.1560  0.2676  0.0115
  353CHL1   C18 5534   2.543   7.029   5.321 -0.4945  0.3244 -0.0342
  353CHL1  H18A 5535   2.616   7.016   5.238  1.4863 -2.0109  1.9380
  353CHL1  H18B 5536   2.553   6.943   5.390 -2.7974 -1.9972 -2.3333
  353CHL1  H18C 5537   2.445   7.001   5.275 -0.4531 -1.1956  0.7452
  353CHL1   C12 5538   2.693   7.198   5.434  0.2198 -0.1814  0.0876
  353CHL1  H12A 5539   2.763   7.195   5.348  0.7496  4.7336  0.0425
  353CHL1  H12B 5540   2.700   7.302   5.472  1.1010 -0.4839  0.8025
  353CHL1   C11 5541   2.727   7.107   5.552 -0.0560 -0.4231 -0.0195
  353CHL1  H11A 5542   2.757   7.008   5.512  0.1964 -0.0733 -0.7091
  353CHL1  H11B 5543   2.813   7.153   5.605  0.1632 -0.6556 -0.1705
  353CHL1    C9 5544   2.621   7.095   5.662  0.0178 -1.3855 -0.0425
  353CHL1    H9 5545   2.624   7.198   5.705  1.1625 -1.3111 -0.2951
  353CHL1   C10 5546   2.649   6.992   5.767  0.4913 -0.2921  0.9241
  353CHL1   C19 5547   2.664   6.853   5.703  0.0716  0.3889 -0.7003
  353CHL1  H19A 5548   2.572   6.822   5.649 -1.6405  1.7395  1.2629
  353CHL1  H19B 5549   2.746   6.844   5.630  0.9542  1.5438  0.1069
  353CHL1  H19C 5550   2.687   6.775   5.780 -1.6333  0.4224 -0.1079
  353CHL1    C1 5551   2.770   7.037   5.851  0.6631  0.5673  0.2245
  353CHL1   H1A 5552   2.851   7.027   5.776  1.2664 -2.2544  1.1439
  353CHL1   H1B 5553   2.754   7.144   5.877 -4.7813 -0.4622  2.4308
  353CHL1    C2 5554   2.802   6.954   5.975  0.2982  0.4324  0.2300
  353CHL1   H2A 5555   2.893   6.982   6.033  0.4101  0.6608 -0.0522
  353CHL1   H2B 5556   2.825   6.852   5.938  0.3360  0.6198 -0.2626
  353CHL1   C20 5557   2.565   7.265   5.147  0.5882 -0.1208  0.1110
  353CHL1   H20 5558   2.654   7.200   5.150  1.2757  0.7665  3.4186
  353CHL1   C21 5559   2.620   7.407   5.123  0.1940  0.1498  0.7642
  353CHL1  H21A 5560   2.663   7.402   5.021  0.0296 -2.1023  0.7451
  353CHL1  H21B 5561   2.699   7.425   5.198  0.4268  3.5428 -0.1540
  353CHL1  H21C 5562   2.539   7.483   5.126  2.3149  2.7381 -1.8244
  353CHL1   C22 5563   2.480   7.211   5.031  0.2033 -0.1516  0.4020
  353CHL1  H22A 5564   2.428   7.124   5.076 -0.4536  0.9863  1.9360
  353CHL1  H22B 5565   2.405   7.283   4.993 -0.8749 -2.3353 -1.9021
  353CHL1   C23 5566   2.555   7.185   4.900  0.3606 -0.2626  0.5145
  353CHL1  H23A 5567   2.480   7.178   4.818  1.5635 -3.4783 -0.4775
  353CHL1  H23B 5568   2.615   7.273   4.869  0.2543  0.5905  2.6003
  353CHL1   C24 5569   2.655   7.068   4.892  0.3284 -0.2381 -0.3583
  353CHL1  H24A 5570   2.747   7.088   4.951 -0.1304 -0.7263  0.5593
  353CHL1  H24B 5571   2.609   6.980   4.941  1.6140 -0.1915  1.0101
  353CHL1   C25 5572   2.698   7.025   4.751  0.0277 -0.2072 -0.4605
  353CHL1   H25 5573   2.751   7.109   4.702  1.4143  0.5877  2.1972
  353CHL1   C26 5574   2.806   6.916   4.760  0.1537  0.0041  0.9130
  353CHL1  H26A 5575   2.896   6.945   4.817  1.0106  0.2041 -0.4798
  353CHL1  H26B 5576   2.765   6.825   4.808  0.7296 -1.4117 -1.0993
  353CHL1  H26C 5577   2.844   6.881   4.661  1.2554 -0.3286  1.4353
  353CHL1   C27 5578   2.589   6.986   4.650  0.5898 -0.9301 -0.7925
  353CHL1  H27A 5579   2.545   6.888   4.680 -0.3934 -0.0529  0.7268
  353CHL1  H27B 5580   2.510   7.061   4.666  0.7620 -0.6094 -1.4184
  353CHL1  H27C 5581   2.625   6.986   4.545  0.4930 -0.7430 -0.8250
  354CHL1    C3 5582   8.818   4.013   5.840 -0.6102 -1.1860  0.0564
  354CHL1    H3 5583   8.723   3.956   5.832 -1.4921  0.2933 -0.5036
  354CHL1    O3 5584   8.857   4.035   5.975 -0.1810 -0.0416 -0.2349
  354CHL1   H3' 5585   8.933   4.089   5.956 -0.4271 -0.1608 -1.7441
  354CHL1    C4 5586   8.933   3.939   5.770  0.2722 -0.0610  0.2844
  354CHL1   H4A 5587   9.023   3.994   5.805 -1.5550  2.8237  0.8292
  354CHL1   H4B 5588   8.932   3.834   5.808 -0.7767  0.1097  0.7742
  354CHL1    C5 5589   8.923   3.942   5.621 -0.1597  0.3144  0.3207
  354CHL1    C6 5590   8.922   3.832   5.544  0.2712  0.1838  0.5015
  354CHL1    H6 5591   8.954   3.735   5.584  0.7987 -0.5641 -1.5722
  354CHL1    C7 5592   8.905   3.828   5.395  0.1845 -0.2335  0.5233
  354CHL1   H7A 5593   8.974   3.758   5.343  1.1069 -0.6111  2.1923
  354CHL1   H7B 5594   8.802   3.795   5.369 -0.1100  0.0651  1.2921
  354CHL1    C8 5595   8.940   3.966   5.338 -0.0880 -0.3534  0.0531
  354CHL1    H8 5596   9.048   3.991   5.344 -0.1819  1.0149 -2.4930
  354CHL1   C14 5597   8.900   3.964   5.194 -0.0569  0.0157  0.0384
  354CHL1   H14 5598   8.792   3.940   5.196 -0.8852  3.1716 -0.2014
  354CHL1   C15 5599   8.951   3.855   5.098 -0.0394 -0.4236  0.5461
  354CHL1  H15A 5600   9.062   3.850   5.102  0.0176 -0.0655 -0.3277
  354CHL1  H15B 5601   8.899   3.759   5.120 -0.6230 -0.2297  0.0477
  354CHL1   C16 5602   8.914   3.901   4.957 -0.1563 -0.6676  0.4964
  354CHL1  H16A 5603   9.009   3.900   4.900 -1.1833 -1.6220 -1.2715
  354CHL1  H16B 5604   8.844   3.830   4.908  0.1784  0.6048 -2.0090
  354CHL1   C17 5605   8.859   4.044   4.977  0.5807 -0.2821 -0.1914
  354CHL1   H17 5606   8.750   4.025   4.987  0.7254 -0.5154  1.0375
  354CHL1   C13 5607   8.904   4.090   5.112 -0.1535 -0.0257 -0.0304
  354CHL1   C18 5608   9.051   4.135   5.102 -0.2578  0.3123 -0.0742
  354CHL1  H18A 5609   9.120   4.066   5.048  1.4112  2.5951 -0.9808
  354CHL1  H18B 5610   9.064   4.236   5.058  1.5135  0.5129  0.8290
  354CHL1  H18C 5611   9.099   4.148   5.201  2.6487 -0.9129 -1.2001
  354CHL1   C12 5612   8.817   4.196   5.182 -0.6158 -0.7404  0.4848
  354CHL1  H12A 5613   8.850   4.298   5.155  0.0075 -0.1993  2.9939
  354CHL1  H12B 5614   8.709   4.184   5.159 -0.1869 -1.5223 -1.2168
  354CHL1   C11 5615   8.832   4.203   5.334  0.4329  0.0428  0.3558
  354CHL1  H11A 5616   8.923   4.265   5.343 -1.9050  3.3999  4.2136
  354CHL1  H11B 5617   8.750   4.267   5.372 -1.8424 -0.7594 -2.8468
  354CHL1    C9 5618   8.855   4.069   5.408  0.0597 -0.2099  0.0200
  354CHL1    H9 5619   8.757   4.019   5.403 -0.4899  0.9313 -2.0367
  354CHL1   C10 5620   8.896   4.073   5.552 -0.7528  0.1546  0.2428
  354CHL1   C19 5621   9.019   4.165   5.561 -0.6726  0.0409  0.2987
  354CHL1  H19A 5622   9.105   4.124   5.504 -0.4926  0.3648  0.3358
  354CHL1  H19B 5623   8.993   4.268   5.528  0.2416  0.1595 -0.0886
  354CHL1  H19C 5624   9.053   4.180   5.665  2.1432 -0.1900 -0.5054
  354CHL1    C1 5625   8.777   4.145   5.619 -0.8807  0.0160  0.1650
  354CHL1   H1A 5626   8.766   4.249   5.580 -1.3480 -0.2251 -0.3597
  354CHL1   H1B 5627   8.689   4.084   5.587 -0.8602  1.0589 -2.0592
  354CHL1    C2 5628   8.784   4.147   5.772  0.6129 -0.8231  0.1317
  354CHL1   H2A 5629   8.680   4.168   5.806 -0.8737 -4.0761 -1.8739
  354CHL1   H2B 5630   8.860   4.216   5.814  0.9793 -0.7651 -0.6100
  354CHL1   C20 5631   8.885   4.129   4.856 -0.2645  0.4079  0.1020
  354CHL1   H20 5632   8.995   4.136   4.840 -0.6228 -0.5118 -3.6646
  354CHL1   C21 5633   8.853   4.278   4.879 -0.9857  0.2984 -0.1777
  354CHL1  H21A 5634   8.855   4.334   4.783  0.0985  0.8702  0.1590
  354CHL1  H21B 5635   8.933   4.327   4.938  0.3175  1.1455 -2.5027
  354CHL1  H21C 5636   8.755   4.281   4.932 -1.0267  0.0604 -0.2353
  354CHL1   C22 5637   8.824   4.077   4.725  0.0555 -0.1162  0.1554
  354CHL1  H22A 5638   8.871   4.135   4.643  0.4043 -1.3434 -0.5324
  354CHL1  H22B 5639   8.848   3.971   4.702 -0.4261 -0.6046  1.8198
  354CHL1   C23 5640   8.671   4.069   4.715  0.1139 -0.8182 -0.2078
  354CHL1  H23A 5641   8.646   3.974   4.768  0.3904  0.7388  2.9955
  354CHL1  H23B 5642   8.630   4.157   4.769  3.5925  2.3558 -2.2208
  354CHL1   C24 5643   8.624   4.067   4.570  0.0022  0.0258 -0.1831
  354CHL1  H24A 5644   8.516   4.089   4.560  0.1013  0.0713 -1.2628
  354CHL1  H24B 5645   8.685   4.133   4.504 -0.3510 -0.9848 -1.5575
  354CHL1   C25 5646   8.645   3.932   4.500 -0.5125 -0.1136 -0.0680
  354CHL1   H25 5647   8.747   3.894   4.523 -1.0171 -0.3996  1.9202
  354CHL1   C26 5648   8.535   3.836   4.550 -0.7178  0.0358 -0.2322
  354CHL1  H26A 5649   8.526   3.740   4.496 -0.2583  0.0843 -0.3998
  354CHL1  H26B 5650   8.547   3.813   4.658 -0.8715  2.2567  0.3196
  354CHL1  H26C 5651   8.434   3.883   4.539 -0.7200 -0.2292 -1.4283
  354CHL1   C27 5652   8.635   3.953   4.348 -0.4531 -0.8136 -0.1732
  354CHL1  H27A 5653   8.529   3.966   4.316 -0.7201 -3.4792 -0.5734
  354CHL1  H27B 5654   8.700   4.034   4.309  0.4905 -1.7169 -0.5055
  354CHL1  H27C 5655   8.676   3.871   4.287  0.3436 -1.1008  0.7256
  355CHL1    C3 5656   4.490   6.937   6.784 -0.3515 -0.2059  0.2280
  355CHL1    H3 5657   4.381   6.925   6.768 -0.0235 -4.3049  0.0129
  355CHL1    O3 5658   4.540   6.903   6.913  0.4132 -0.2385 -0.0736
  355CHL1   H3' 5659   4.635   6.918   6.924  1.5137 -5.9116  1.4879
  355CHL1    C4 5660   4.564   6.858   6.675 -0.2506 -0.0449  0.1788
  355CHL1   H4A 5661   4.673   6.852   6.695 -0.5884 -0.4791  2.0496
  355CHL1   H4B 5662   4.532   6.751   6.677 -0.5682  0.0327 -0.4674
  355CHL1    C5 5663   4.540   6.907   6.535  0.0052 -0.0778  0.1228
  355CHL1    C6 5664   4.483   6.828   6.444  0.9095 -0.1063 -0.4349
  355CHL1    H6 5665   4.456   6.724   6.468  0.8963 -0.1559 -0.6618
  355CHL1    C7 5666   4.456   6.868   6.302 -0.7203 -0.0812 -0.1381
  355CHL1   H7A 5667   4.500   6.791   6.236  0.3740 -0.7121  1.2800
  355CHL1   H7B 5668   4.347   6.874   6.279 -1.1274 -3.5549  0.3666
  355CHL1    C8 5669   4.512   7.008   6.272 -0.1826 -0.1553  0.5093
  355CHL1    H8 5670   4.618   6.985   6.251 -0.9002 -1.1103 -2.4517
  355CHL1   C14 5671   4.445   7.073   6.154  0.3067 -0.4940  0.0432
  355CHL1   H14 5672   4.344   7.099   6.191  1.4380  0.6476  2.6216
  355CHL1   C15 5673   4.420   6.990   6.027 -0.5896  0.4073 -0.3762
  355CHL1  H15A 5674   4.514   6.938   6.003 -0.2071  1.3713 -1.0221
  355CHL1  H15B 5675   4.339   6.915   6.041  0.4987 -0.6920  0.2381
  355CHL1   C16 5676   4.380   7.096   5.924  0.4753  0.3721 -0.8287
  355CHL1  H16A 5677   4.443   7.076   5.834  1.2945 -0.5623 -0.0809
  355CHL1  H16B 5678   4.274   7.074   5.899  0.7292 -0.4441 -1.2409
  355CHL1   C17 5679   4.410   7.234   5.985 -0.3090  0.1350  0.1106
  355CHL1   H17 5680   4.315   7.275   6.026  0.9283  1.4902  1.7361
  355CHL1   C13 5681   4.498   7.203   6.102 -0.2624 -0.2908 -0.0328
  355CHL1   C18 5682   4.645   7.180   6.061 -0.1039  0.4999  0.0664
  355CHL1  H18A 5683   4.691   7.277   6.032 -1.1616  0.9102 -0.3042
  355CHL1  H18B 5684   4.703   7.148   6.150 -1.8517 -1.7491  0.4898
  355CHL1  H18C 5685   4.663   7.102   5.983  0.6379 -1.0789  1.7495
  355CHL1   C12 5686   4.495   7.302   6.220  0.3104 -0.2129 -0.0786
  355CHL1  H12A 5687   4.555   7.395   6.213  0.9188 -0.6298 -0.4946
  355CHL1  H12B 5688   4.389   7.333   6.235  0.5574 -0.1359  1.7531
  355CHL1   C11 5689   4.554   7.247   6.350  0.3349  0.0556  0.0234
  355CHL1  H11A 5690   4.663   7.257   6.332  0.5253 -1.9591 -0.1406
  355CHL1  H11B 5691   4.516   7.311   6.434 -2.9182 -0.4851 -0.8953
  355CHL1    C9 5692   4.514   7.104   6.388 -0.6803  0.3524  0.1065
  355CHL1    H9 5693   4.406   7.108   6.414 -0.5599  1.6231  0.4859
  355CHL1   C10 5694   4.581   7.050   6.511  0.0379 -0.1918 -0.5154
  355CHL1   C19 5695   4.734   7.061   6.498  0.1210 -0.6563  0.0116
  355CHL1  H19A 5696   4.761   7.011   6.403 -0.6136  1.5943 -1.4592
  355CHL1  H19B 5697   4.763   7.168   6.497 -1.5575 -0.1825 -0.8925
  355CHL1  H19C 5698   4.778   7.014   6.589  2.1306  2.2651  0.6868
  355CHL1    C1 5699   4.524   7.131   6.629 -0.2307 -0.5872 -0.3715
  355CHL1   H1A 5700   4.573   7.230   6.623 -0.2382 -0.6277 -1.3490
  355CHL1   H1B 5701   4.415   7.150   6.614 -0.2984 -1.4647 -1.1653
  355CHL1    C2 5702   4.533   7.084   6.774  0.4121 -0.4625 -0.3706
  355CHL1   H2A 5703   4.473   7.153   6.838  0.1868  0.5569 -1.6246
  355CHL1   H2B 5704   4.637   7.103   6.810 -1.1463  1.7803  3.6179
  355CHL1   C20 5705   4.464   7.333   5.886 -0.1983  0.0113  0.0466
  355CHL1   H20 5706   4.567   7.312   5.850 -0.1146 -0.4562  0.5378
  355CHL1   C21 5707   4.470   7.472   5.951  0.0475  0.1251 -0.2166
  355CHL1  H21A 5708   4.491   7.551   5.877 -1.7529 -0.6551 -1.6464
  355CHL1  H21B 5709   4.549   7.478   6.029  1.0953 -0.6658 -1.1763
  355CHL1  H21C 5710   4.368   7.496   5.988  1.0964  3.0235  1.0844
  355CHL1   C22 5711   4.367   7.346   5.767  0.0073 -0.0992 -0.1339
  355CHL1  H22A 5712   4.339   7.248   5.725 -0.0431 -1.2780  2.4842
  355CHL1  H22B 5713   4.270   7.389   5.801 -0.0017  0.1295 -0.4402
  355CHL1   C23 5714   4.425   7.417   5.644  0.1253 -0.6377 -0.3882
  355CHL1  H23A 5715   4.431   7.524   5.671  0.7652 -0.7829  0.0845
  355CHL1  H23B 5716   4.531   7.383   5.635  0.4340  0.4926 -1.2812
  355CHL1   C24 5717   4.340   7.387   5.521 -0.7140 -0.0373  0.0419
  355CHL1  H24A 5718   4.332   7.278   5.502 -0.3166  0.4046 -3.1703
  355CHL1  H24B 5719   4.236   7.427   5.534  0.1541  1.9128  1.5737
  355CHL1   C25 5720   4.400   7.457   5.398 -0.2790 -0.0990  0.2174
  355CHL1   H25 5721   4.508   7.434   5.407 -0.5790 -1.2342  1.2608
  355CHL1   C26 5722   4.334   7.404   5.269 -0.1591  0.1815  0.0411
  355CHL1  H26A 5723   4.236   7.455   5.270 -0.1111  0.2676  0.3649
  355CHL1  H26B 5724   4.392   7.432   5.178 -0.1458 -0.8566 -0.2879
  355CHL1  H26C 5725   4.319   7.294   5.270 -0.1506  0.1788 -0.1643
  355CHL1   C27 5726   4.379   7.609   5.410 -0.4096 -0.1064  0.0982
  355CHL1  H27A 5727   4.270   7.627   5.405 -0.2966  0.2766 -1.1026
  355CHL1  H27B 5728   4.423   7.647   5.505 -1.2978 -2.8869  1.7603
  355CHL1  H27C 5729   4.423   7.660   5.322  0.2643  3.4497  2.2983
  356CHL1    C3 5730   0.968   3.637   6.338  0.0783  0.1289  0.2919
  356CHL1    H3 5731   0.986   3.533   6.303 -3.3857 -1.0777  1.6498
  356CHL1    O3 5732   1.037   3.651   6.462 -0.2913 -0.3983  0.5637
  356CHL1   H3' 5733   1.131   3.648   6.444  0.0404 -1.7794  2.2534
  356CHL1    C4 5734   1.006   3.741   6.231 -0.1338  0.0562  0.1463
  356CHL1   H4A 5735   0.980   3.847   6.252 -1.4980 -0.3760  0.8035
  356CHL1   H4B 5736   1.115   3.729   6.216 -0.1677 -1.2553  0.8092
  356CHL1    C5 5737   0.941   3.704   6.101  0.1851 -0.3612  0.1031
  356CHL1    C6 5738   1.015   3.681   5.991  0.0003  0.1199 -0.1281
  356CHL1    H6 5739   1.121   3.711   5.992  0.3050 -0.8942  0.2692
  356CHL1    C7 5740   0.957   3.656   5.855 -0.3491 -0.8756  0.1881
  356CHL1   H7A 5741   1.005   3.721   5.779 -1.3273  2.0345  1.8562
  356CHL1   H7B 5742   0.964   3.548   5.830 -2.5783 -1.0597  0.1619
  356CHL1    C8 5743   0.806   3.686   5.854 -0.1736  0.0352 -0.1141
  356CHL1    H8 5744   0.797   3.797   5.847  0.8333  0.1044 -0.4753
  356CHL1   C14 5745   0.747   3.616   5.735  0.3533 -0.6736  0.0323
  356CHL1   H14 5746   0.754   3.507   5.754 -2.3265 -0.7298  1.1822
  356CHL1   C15 5747   0.826   3.616   5.603  0.8361  0.2537  0.3132
  356CHL1  H15A 5748   0.872   3.716   5.587  0.6461  0.3883  0.5972
  356CHL1  H15B 5749   0.911   3.546   5.590 -0.6148 -1.3440 -1.1208
  356CHL1   C16 5750   0.715   3.584   5.502  0.7346 -0.4903  0.6544
  356CHL1  H16A 5751   0.695   3.670   5.434  0.0380 -0.5354  0.7991
  356CHL1  H16B 5752   0.749   3.511   5.426  1.9567  2.3495 -1.7340
  356CHL1   C17 5753   0.584   3.565   5.578  0.4676  0.2474  0.3940
  356CHL1   H17 5754   0.586   3.457   5.608 -2.4852 -0.0072  0.0095
  356CHL1   C13 5755   0.602   3.642   5.706  0.3020 -0.1950  0.6874
  356CHL1   C18 5756   0.577   3.791   5.678 -0.4568 -0.5114 -0.4290
  356CHL1  H18A 5757   0.470   3.813   5.663  0.1271  0.7350 -3.3622
  356CHL1  H18B 5758   0.606   3.856   5.763  0.1489 -0.1964 -0.8686
  356CHL1  H18C 5759   0.634   3.822   5.588  0.4247 -3.0837 -0.8334
  356CHL1   C12 5760   0.526   3.587   5.828 -0.6910 -0.2831  0.0428
  356CHL1  H12A 5761   0.417   3.605   5.838 -0.1902  1.6883  5.2764
  356CHL1  H12B 5762   0.533   3.480   5.857 -2.9930  0.1351  2.5755
  356CHL1   C11 5763   0.586   3.646   5.955 -0.2265  0.5352 -0.5484
  356CHL1  H11A 5764   0.556   3.753   5.953 -1.9973  0.1241  0.7855
  356CHL1  H11B 5765   0.530   3.605   6.042  0.6187 -0.6693 -0.5471
  356CHL1    C9 5766   0.738   3.631   5.975 -0.3319 -0.2915 -0.3497
  356CHL1    H9 5767   0.758   3.522   5.978 -0.1440 -0.2509 -0.1353
  356CHL1   C10 5768   0.792   3.691   6.102  0.1613 -0.1841 -0.6095
  356CHL1   C19 5769   0.740   3.833   6.128 -0.0577 -0.2030 -0.9319
  356CHL1  H19A 5770   0.770   3.895   6.040  2.6462 -1.6653 -1.1497
  356CHL1  H19B 5771   0.629   3.832   6.137 -0.0312 -1.6608 -0.5735
  356CHL1  H19C 5772   0.787   3.884   6.215 -1.8179 -0.6469  0.3216
  356CHL1    C1 5773   0.743   3.613   6.225  0.0717  0.1576 -0.4290
  356CHL1   H1A 5774   0.637   3.634   6.251  0.6702  1.0693  1.5374
  356CHL1   H1B 5775   0.750   3.503   6.211 -0.7355 -0.1550  1.3213
  356CHL1    C2 5776   0.816   3.635   6.358  0.0045 -0.5368 -0.2733
  356CHL1   H2A 5777   0.775   3.561   6.430 -2.4437 -1.2831 -2.3000
  356CHL1   H2B 5778   0.779   3.732   6.397 -1.1895 -0.2866 -1.9194
  356CHL1   C20 5779   0.453   3.576   5.506  0.6791 -0.5244 -0.1276
  356CHL1   H20 5780   0.379   3.613   5.581  0.1842 -1.0084 -0.3709
  356CHL1   C21 5781   0.412   3.435   5.463 -0.1383 -0.0102 -1.0756
  356CHL1  H21A 5782   0.411   3.364   5.549  0.6815  1.6958  0.4085
  356CHL1  H21B 5783   0.474   3.412   5.374  2.1260 -0.4069  0.5198
  356CHL1  H21C 5784   0.304   3.437   5.436 -0.2220  2.2791 -0.7556
  356CHL1   C22 5785   0.437   3.671   5.386 -0.3483 -0.0947  0.3299
  356CHL1  H22A 5786   0.460   3.774   5.420  1.3857 -0.9471  1.9659
  356CHL1  H22B 5787   0.511   3.644   5.308 -0.1213  0.3763  0.3750
  356CHL1   C23 5788   0.299   3.681   5.321 -0.4303 -0.2198  0.4831
  356CHL1  H23A 5789   0.268   3.579   5.291  1.7560 -0.5342 -1.0037
  356CHL1  H23B 5790   0.221   3.727   5.384 -0.7131  1.4276 -0.9880
  356CHL1   C24 5791   0.287   3.770   5.197 -0.0815 -0.1307  0.5119
  356CHL1  H24A 5792   0.321   3.874   5.210 -0.9460  0.1416  0.6294
  356CHL1  H24B 5793   0.347   3.732   5.110 -1.3105 -0.9926  0.0090
  356CHL1   C25 5794   0.146   3.784   5.138  0.2091 -0.6066 -0.3213
  356CHL1   H25 5795   0.085   3.833   5.217  1.6846  0.1347  0.3931
  356CHL1   C26 5796   0.146   3.881   5.019 -0.5017  0.0030  0.1650
[truncated: 5,871,035 more chars]
