# Supplementary material for: pKa Calculations of GPCRs: Understanding Protonation States in Receptor Activation
Source: J Chem Inf Model. 2024 Aug 16;64(17):6850–6. doi: 10.1021/acs.jcim.4c01125 (PMC11388449; doi:10.1021/acs.jcim.4c01125)
Supplement: Supplementary file 2 — ci4c01125_si_002.zip [file ci4c01125_si_002.zip › nt1r_active_deprot_first.gro]

NT1R ActDeprot in POPC:CHL Membrane
90650
   50PRO    CAY    1   4.533   5.461  10.035 -0.5361  0.0197 -0.2952
   50PRO    HY1    2   4.627   5.409  10.066 -1.4319  0.6180  4.0161
   50PRO    HY2    3   4.502   5.516  10.126 -2.6181 -1.3434 -0.1316
   50PRO    HY3    4   4.556   5.532   9.953  0.9257 -0.1480 -0.0735
   50PRO     CY    5   4.427   5.367   9.989 -0.2303 -0.2228 -0.5184
   50PRO     OY    6   4.430   5.254  10.037 -0.3512 -0.1202 -0.2664
   50PRO      N    7   4.333   5.401   9.906 -0.0455  0.3465 -0.4985
   50PRO     CD    8   4.284   5.538   9.907 -0.3838  0.2266  0.3935
   50PRO    HD1    9   4.339   5.599   9.832  0.7159 -0.7598  0.3704
   50PRO    HD2   10   4.279   5.580  10.010  0.8639  1.1013  0.1217
   50PRO     CA   11   4.217   5.317   9.893  0.0313  0.1787 -0.1012
   50PRO     HA   12   4.227   5.235   9.963 -2.5718 -0.9681 -0.9474
   50PRO     CB   13   4.095   5.407   9.915  0.0238  0.2314 -0.3579
   50PRO    HB1   14   4.072   5.414  10.023 -0.8409 -0.1776 -0.5050
   50PRO    HB2   15   4.000   5.366   9.873 -0.0753  2.3836 -2.4358
   50PRO     CG   16   4.137   5.544   9.860 -0.2477  0.4542 -0.0113
   50PRO    HG1   17   4.132   5.539   9.749 -0.3968 -0.9417  0.0448
   50PRO    HG2   18   4.071   5.624   9.900  0.5667  0.2698  1.7909
   50PRO      C   19   4.215   5.251   9.760 -0.4768  0.2681 -0.1393
   50PRO      O   20   4.144   5.152   9.741 -0.2365 -0.1073  0.8676
   51SER      N   21   4.286   5.299   9.656 -0.0140 -0.2860 -0.0874
   51SER     HN   22   4.331   5.388   9.660 -0.2811 -0.0509 -1.6923
   51SER     CA   23   4.308   5.246   9.525  0.2346 -0.1159 -0.1130
   51SER     HA   24   4.246   5.158   9.517 -1.6647  1.1232  0.4831
   51SER     CB   25   4.283   5.340   9.406  0.3602 -0.1811 -0.1932
   51SER    HB1   26   4.280   5.280   9.312  0.9826 -2.1625  0.9799
   51SER    HB2   27   4.347   5.427   9.383  0.7195 -0.5451 -0.5937
   51SER     OG   28   4.155   5.400   9.422  0.3214 -0.1263 -0.6956
   51SER    HG1   29   4.168   5.484   9.378  0.4903 -0.9570 -2.3182
   51SER      C   30   4.446   5.191   9.508  0.2145 -0.1071 -0.3048
   51SER      O   31   4.499   5.185   9.397  0.6038 -0.2037 -0.1132
   52SER      N   32   4.509   5.154   9.621  0.1017  0.4617 -0.0528
   52SER     HN   33   4.469   5.165   9.712 -2.4552  4.2148 -1.3649
   52SER     CA   34   4.642   5.103   9.620  0.1108  0.4699  0.5009
   52SER     HA   35   4.703   5.173   9.565  0.3781  0.7887  1.1933
   52SER     CB   36   4.704   5.116   9.761  0.1308  0.6760  0.4746
   52SER    HB1   37   4.648   5.037   9.815 -0.6903 -0.0816 -1.3694
   52SER    HB2   38   4.679   5.209   9.817  1.1445  0.4344  1.3446
   52SER     OG   39   4.843   5.091   9.767 -0.0878 -0.7055  0.0754
   52SER    HG1   40   4.857   4.999   9.742  0.9820 -0.8753  1.2044
   52SER      C   41   4.664   4.975   9.547 -0.6358  0.4861  0.2442
   52SER      O   42   4.768   4.955   9.485 -0.8252 -0.2137  0.1473
   53GLU      N   43   4.562   4.887   9.537 -0.6041  0.5519 -0.7638
   53GLU     HN   44   4.471   4.902   9.572 -0.2091 -1.8943  1.5912
   53GLU     CA   45   4.577   4.761   9.471 -0.3555  0.0115  0.3141
   53GLU     HA   46   4.680   4.738   9.492 -0.3429 -0.7428 -0.5276
   53GLU     CB   47   4.491   4.656   9.545 -0.3513 -0.2979 -0.1175
   53GLU    HB1   48   4.501   4.566   9.480  2.2754 -0.2582  0.1340
   53GLU    HB2   49   4.385   4.688   9.554 -0.4603 -0.6639 -0.0933
   53GLU     CG   50   4.543   4.623   9.685 -0.0789  0.5124 -0.0251
   53GLU    HG1   51   4.507   4.710   9.745  4.4539  1.2274  2.0891
   53GLU    HG2   52   4.654   4.619   9.679 -0.0978  0.2870 -0.2169
   53GLU     CD   53   4.484   4.495   9.741  0.2777  0.4476  0.2085
   53GLU    OE1   54   4.359   4.484   9.749  0.2872  0.1422 -0.0335
   53GLU    OE2   55   4.563   4.402   9.771 -0.0511  0.2796  0.5548
   53GLU      C   56   4.548   4.766   9.325  0.5039  0.2321  0.1491
   53GLU      O   57   4.533   4.666   9.255  0.6962  0.1531  0.2174
   54LEU      N   58   4.520   4.887   9.274 -0.2491 -0.0701 -0.1585
   54LEU     HN   59   4.505   4.973   9.322 -2.4709 -0.6817  0.3802
   54LEU     CA   60   4.509   4.900   9.132 -0.2343  0.2876 -0.1282
   54LEU     HA   61   4.500   4.805   9.082 -2.6126  0.7516 -0.6927
   54LEU     CB   62   4.388   4.987   9.095 -0.5065 -0.0512 -0.0398
   54LEU    HB1   63   4.366   4.988   8.986 -0.6425 -2.0917 -0.0620
   54LEU    HB2   64   4.390   5.090   9.135  1.0272 -0.3094  0.6087
   54LEU     CG   65   4.258   4.935   9.159 -0.3696  0.0594  0.3297
   54LEU     HG   66   4.273   4.920   9.269  0.9748 -1.0107  0.0423
   54LEU    CD1   67   4.140   5.031   9.141 -0.5679 -0.1155  0.6842
   54LEU   HD11   68   4.044   5.002   9.190 -0.5836  0.3788  0.9568
   54LEU   HD12   69   4.117   5.037   9.033 -2.1274  0.3152  1.0128
   54LEU   HD13   70   4.165   5.136   9.168 -0.7979  0.7153 -2.0642
   54LEU    CD2   71   4.228   4.793   9.107 -0.0419 -0.0693  0.4845
   54LEU   HD21   72   4.133   4.763   9.155  0.0361 -0.6321  0.2899
   54LEU   HD22   73   4.308   4.717   9.124  2.6071  2.3814 -0.1380
   54LEU   HD23   74   4.219   4.794   8.996 -0.8608 -1.5977  0.5149
   54LEU      C   75   4.634   4.956   9.073 -0.0612  0.1103  0.0687
   54LEU      O   76   4.646   4.968   8.951  0.3095 -0.2150  0.0728
   55ASP      N   77   4.741   4.980   9.151  0.0542 -0.6296  0.1455
   55ASP     HN   78   4.730   4.947   9.244 -1.6158 -1.4077 -0.2953
   55ASP     CA   79   4.869   5.022   9.102 -0.1081  0.3114  0.5093
   55ASP     HA   80   4.851   5.107   9.037  0.6292 -2.0415 -3.0544
   55ASP     CB   81   4.967   5.065   9.213  0.2113  0.4196  0.1849
   55ASP    HB1   82   5.022   4.975   9.248 -2.3991 -0.8893  1.2161
   55ASP    HB2   83   4.904   5.102   9.296  1.5702  2.5416  0.3315
   55ASP     CG   84   5.060   5.178   9.175 -0.0159  0.4430 -0.3098
   55ASP    OD1   85   5.065   5.217   9.055 -0.0733 -0.2043 -0.5279
   55ASP    OD2   86   5.136   5.219   9.267  0.1394 -0.3808 -0.0630
   55ASP      C   87   4.922   4.918   9.010 -0.4210  0.1820  0.4720
   55ASP      O   88   4.913   4.796   9.023 -0.5304  0.2434  0.9989
   56VAL      N   89   4.983   4.973   8.903 -0.6426  0.0874  0.2974
   56VAL     HN   90   4.985   5.072   8.891  0.7894 -0.1630 -2.2641
   56VAL     CA   91   5.050   4.905   8.797 -0.2746  0.4092  0.3218
   56VAL     HA   92   5.026   4.799   8.795 -2.1367  0.8137 -1.2236
   56VAL     CB   93   4.997   4.947   8.663 -0.2287  0.2395  0.2489
   56VAL     HB   94   5.016   5.056   8.656  0.4747  0.1625  0.8400
   56VAL    CG1   95   5.065   4.871   8.548 -0.1542  0.1666  0.3407
   56VAL   HG11   96   5.023   4.894   8.448 -1.3898  0.3160  0.8717
   56VAL   HG12   97   5.064   4.762   8.573  1.4444  0.2167  0.7166
   56VAL   HG13   98   5.171   4.902   8.544  0.7068 -2.5368 -0.3888
   56VAL    CG2   99   4.847   4.911   8.659 -0.1653 -0.0506  0.4039
   56VAL   HG21  100   4.814   4.943   8.558  2.2192  1.0652 -0.0957
   56VAL   HG22  101   4.791   4.977   8.728 -0.5318 -1.1177  1.1436
   56VAL   HG23  102   4.826   4.805   8.686  0.2992 -0.1427  0.4242
   56VAL      C  103   5.197   4.925   8.809 -0.1257 -0.0202 -0.6342
   56VAL      O  104   5.247   5.037   8.827  0.3542 -0.3250 -0.0259
   57ASN      N  105   5.270   4.812   8.816 -0.5310 -0.2521 -0.0796
   57ASN     HN  106   5.230   4.726   8.788 -0.1446 -1.1986  2.1144
   57ASN     CA  107   5.407   4.823   8.855 -0.4421 -0.3330 -0.3701
   57ASN     HA  108   5.418   4.911   8.916  2.2332  0.0363 -1.2464
   57ASN     CB  109   5.447   4.690   8.922  0.1462  0.0656  0.0840
   57ASN    HB1  110   5.554   4.679   8.946  0.0738  2.0631  1.6256
   57ASN    HB2  111   5.421   4.603   8.858  1.7627  0.8649 -1.7610
   57ASN     CG  112   5.376   4.671   9.055  0.1893 -0.0646  0.0881
   57ASN    OD1  113   5.389   4.748   9.151 -0.0122 -0.1150  0.1583
   57ASN    ND2  114   5.278   4.576   9.053  0.1750 -0.0524  0.1465
   57ASN   HD21  115   5.236   4.551   9.140  0.3090 -2.4509 -0.4188
   57ASN   HD22  116   5.285   4.495   8.995  0.9574 -0.0146  0.1703
   57ASN      C  117   5.507   4.843   8.746  0.0824  0.1789  0.1985
   57ASN      O  118   5.625   4.855   8.777  0.0833 -0.2998  0.3843
   58THR      N  119   5.467   4.839   8.618  0.6445 -0.3999  0.0356
   58THR     HN  120   5.374   4.809   8.597  0.9129 -1.3520  0.1605
   58THR     CA  121   5.547   4.868   8.503 -0.0563  0.3725 -0.2700
   58THR     HA  122   5.586   4.773   8.472  0.9055  1.0059 -1.0553
   58THR     CB  123   5.472   4.907   8.380  0.7555  0.1266 -0.8501
   58THR     HB  124   5.539   4.932   8.295 -0.2013 -0.1304 -1.7006
   58THR    OG1  125   5.375   5.009   8.399  0.2070 -0.3821 -0.8850
   58THR    HG1  126   5.321   4.994   8.321  0.4213 -1.0087 -0.9166
   58THR    CG2  127   5.388   4.792   8.324  0.0026  0.4308 -0.3630
   58THR   HG21  128   5.456   4.710   8.290 -0.0029  0.3378 -0.1491
   58THR   HG22  129   5.320   4.818   8.240 -0.7680  0.5021  0.2705
   58THR   HG23  130   5.316   4.752   8.399  0.8803  1.1624  0.8908
   58THR      C  131   5.655   4.968   8.525  0.0262  0.1835  0.2049
   58THR      O  132   5.632   5.082   8.567 -0.5830  0.1743 -0.0956
   59ASP      N  133   5.779   4.938   8.482 -0.0009 -0.1807  0.3749
   59ASP     HN  134   5.795   4.843   8.457 -2.6160 -0.0845 -2.1172
   59ASP     CA  135   5.895   5.022   8.474  0.0624 -0.2684  0.3761
   59ASP     HA  136   5.896   5.080   8.565  0.7447 -1.1634  0.9579
   59ASP     CB  137   6.024   4.946   8.440  0.1502 -0.1187  0.3732
   59ASP    HB1  138   6.110   5.000   8.394  0.8534  0.7064  2.5073
   59ASP    HB2  139   5.996   4.859   8.376 -1.8013 -1.4194  2.8485
   59ASP     CG  140   6.100   4.880   8.555  0.5626  0.0257  0.1861
   59ASP    OD1  141   6.027   4.826   8.642  0.1657  0.1506 -0.0666
   59ASP    OD2  142   6.225   4.872   8.551  0.5357 -0.2111 -0.2199
   59ASP      C  143   5.880   5.126   8.368  0.0264 -0.3262  0.3239
   59ASP      O  144   5.808   5.110   8.270 -0.1728 -0.4764  0.4935
   60ILE      N  145   5.953   5.237   8.391  0.0367 -0.1833 -0.3837
   60ILE     HN  146   6.016   5.247   8.467  0.2647 -0.6734 -0.5014
   60ILE     CA  147   5.953   5.348   8.301  0.4397  0.3388  0.2507
   60ILE     HA  148   5.849   5.376   8.297  0.5625  1.1603  1.9644
   60ILE     CB  149   6.021   5.464   8.368  0.1141  0.7526 -0.1270
   60ILE     HB  150   5.966   5.472   8.464 -0.4722  0.3866 -0.4198
   60ILE    CG2  151   6.169   5.433   8.394 -0.2037 -0.8202 -0.0374
   60ILE   HG21  152   6.174   5.353   8.471  1.9924 -1.4521 -0.7578
   60ILE   HG22  153   6.207   5.527   8.441 -3.0154 -0.4315  1.7233
   60ILE   HG23  154   6.222   5.402   8.302 -0.7555 -2.0924  0.0646
   60ILE    CG1  155   5.983   5.599   8.305 -0.4473  0.5681 -0.1941
   60ILE   HG11  156   5.882   5.617   8.262 -0.5951  2.6646  0.9048
   60ILE   HG12  157   6.054   5.611   8.221 -0.6782 -0.0885 -0.4919
   60ILE     CD  158   5.991   5.716   8.403 -0.1176  0.5328 -0.1775
   60ILE    HD1  159   6.062   5.689   8.484 -0.4617 -0.2964 -0.1495
   60ILE    HD2  160   5.886   5.730   8.438 -1.8082 -1.5349 -3.8252
   60ILE    HD3  161   6.016   5.811   8.351 -0.6942  1.2450  0.8058
   60ILE      C  162   5.995   5.316   8.161 -0.3083  0.2326  0.0455
   60ILE      O  163   5.931   5.356   8.064  0.4263  0.2999 -0.4096
   61TYR      N  164   6.103   5.237   8.156  0.0602  0.7520 -0.2955
   61TYR     HN  165   6.124   5.207   8.249 -1.5076  3.4009  1.0451
   61TYR     CA  166   6.176   5.192   8.042  0.0509  0.5830 -0.2355
   61TYR     HA  167   6.209   5.284   7.996 -1.9580  1.5545  0.1967
   61TYR     CB  168   6.284   5.084   8.065  0.0632  0.6473  0.0104
   61TYR    HB1  169   6.343   5.058   7.975  0.9186 -1.2997  1.0907
   61TYR    HB2  170   6.243   4.985   8.094  1.7032 -0.9860 -2.8758
   61TYR     CG  171   6.380   5.114   8.175 -0.0049  0.5020  0.1097
   61TYR    CD1  172   6.458   5.226   8.166  0.0597  0.4649  0.1947
   61TYR    HD1  173   6.467   5.288   8.078  0.7136  1.6884  1.0895
   61TYR    CE1  174   6.534   5.268   8.272  0.2536  0.4287  0.0720
   61TYR    HE1  175   6.582   5.365   8.267  0.7570  0.1762 -0.0811
   61TYR     CZ  176   6.538   5.197   8.390  0.6233  0.2794 -0.0296
   61TYR     OH  177   6.618   5.248   8.495  0.5013  0.1527  0.1237
   61TYR     HH  178   6.655   5.332   8.468  1.0432 -0.1959 -0.2308
   61TYR    CD2  179   6.383   5.047   8.295  0.1143  0.4804  0.0948
   61TYR    HD2  180   6.316   4.963   8.309  0.8882 -0.1322  0.1637
   61TYR    CE2  181   6.467   5.080   8.399 -0.1325  0.7539  0.2062
   61TYR    HE2  182   6.462   5.014   8.485 -1.2851 -0.5705 -0.8254
   61TYR      C  183   6.083   5.126   7.946 -0.1620  0.6224 -0.0544
   61TYR      O  184   6.079   5.167   7.831 -0.2801 -0.4106 -0.4263
   62SER      N  185   5.998   5.028   7.983  0.0635  0.5249  0.2096
   62SER     HN  186   6.004   4.990   8.075 -0.2834 -0.1397 -0.0383
   62SER     CA  187   5.900   4.967   7.899  0.6956 -0.0956 -0.0927
   62SER     HA  188   5.955   4.923   7.817  4.0551  0.4169  1.7028
   62SER     CB  189   5.833   4.845   7.964 -0.3316  0.3133 -0.3657
   62SER    HB1  190   5.918   4.778   7.989  0.0856  1.5793  1.8872
   62SER    HB2  191   5.769   4.800   7.884 -0.1508  2.0257 -1.5165
   62SER     OG  192   5.762   4.862   8.086  0.4004  0.6730  0.0128
   62SER    HG1  193   5.803   4.938   8.128  0.2185 -0.6012  2.6689
   62SER      C  194   5.793   5.062   7.857 -0.0576 -0.8422  0.0954
   62SER      O  195   5.752   5.063   7.741  0.5076 -0.1508 -0.1062
   63LYS      N  196   5.742   5.150   7.945  0.4603 -0.0620 -0.3681
   63LYS     HN  197   5.758   5.149   8.043 -0.4169  1.4814 -0.1712
   63LYS     CA  198   5.647   5.252   7.911  0.4899  0.1164  0.0862
   63LYS     HA  199   5.560   5.199   7.875 -0.8246  1.9712  0.4188
   63LYS     CB  200   5.597   5.334   8.031 -0.0248  0.0292 -0.0628
   63LYS    HB1  201   5.549   5.428   7.998  1.6911  0.9293 -0.1314
   63LYS    HB2  202   5.690   5.360   8.087 -0.0190 -0.5636  0.2038
   63LYS     CG  203   5.490   5.257   8.108 -0.0169  0.0972  0.0174
   63LYS    HG1  204   5.518   5.152   8.133 -2.2719 -0.1173  2.0676
   63LYS    HG2  205   5.403   5.266   8.040 -0.2869 -1.0318  0.1924
   63LYS     CD  206   5.439   5.316   8.239 -0.0526 -0.1618  0.1221
   63LYS    HD1  207   5.365   5.238   8.268 -0.6945  0.0689 -0.8544
   63LYS    HD2  208   5.387   5.414   8.231 -1.4907 -0.8506  0.7653
   63LYS     CE  209   5.548   5.311   8.347  0.1095 -0.7207 -0.0640
   63LYS    HE1  210   5.630   5.384   8.327 -0.6962  0.5145  0.9953
   63LYS    HE2  211   5.594   5.212   8.368  1.8284  0.8224  4.6487
   63LYS     NZ  212   5.497   5.350   8.480  0.3658  0.0073 -0.1702
   63LYS    HZ1  213   5.415   5.298   8.517  0.2660  1.2743  1.4846
   63LYS    HZ2  214   5.467   5.445   8.454 -1.6075 -0.4370  0.3241
   63LYS    HZ3  215   5.575   5.349   8.549 -0.4993  0.9015  0.8479
   63LYS      C  216   5.702   5.337   7.802  0.2859  0.6528  0.3994
   63LYS      O  217   5.630   5.351   7.704  0.4344 -0.2890  0.1450
   64VAL      N  218   5.824   5.392   7.807  0.7441 -0.3346  0.1528
   64VAL     HN  219   5.870   5.379   7.895 -0.1281 -1.6719  0.4447
   64VAL     CA  220   5.883   5.462   7.697 -0.0898  0.4758  0.2170
   64VAL     HA  221   5.806   5.537   7.682 -1.0770  0.1168  2.8185
   64VAL     CB  222   6.003   5.538   7.745  0.5674 -0.4741  0.1155
   64VAL     HB  223   6.076   5.463   7.780  0.6319 -1.2218 -1.5045
   64VAL    CG1  224   6.061   5.629   7.636 -0.0623  0.4323  0.5190
   64VAL   HG11  225   5.979   5.683   7.583 -1.2386 -0.4100  1.4440
   64VAL   HG12  226   6.129   5.576   7.565 -1.8030 -1.1611 -0.0163
   64VAL   HG13  227   6.118   5.714   7.680  0.7989 -0.1034  0.4754
   64VAL    CG2  228   5.968   5.622   7.869  0.0946  0.1609 -0.4393
   64VAL   HG21  229   5.929   5.562   7.954  0.5703 -0.3374 -0.5677
   64VAL   HG22  230   5.895   5.703   7.845  1.0134  0.9259 -0.7122
   64VAL   HG23  231   6.059   5.672   7.908  0.2512 -0.5300  0.0994
   64VAL      C  232   5.904   5.388   7.570 -0.3476 -0.1087  0.5080
   64VAL      O  233   5.873   5.439   7.462 -0.0814  0.0035  0.4825
   65LEU      N  234   5.953   5.262   7.570 -0.2925 -0.0935 -0.3577
   65LEU     HN  235   5.965   5.218   7.658 -2.8481 -0.3988 -0.0906
   65LEU     CA  236   5.976   5.188   7.450 -0.2659 -0.2326 -0.2665
   65LEU     HA  237   6.025   5.255   7.380 -0.8200 -1.3519 -1.7724
   65LEU     CB  238   6.064   5.065   7.477 -0.3460 -0.2192  0.0555
   65LEU    HB1  239   6.015   5.011   7.561 -2.9338  0.8150 -0.7063
   65LEU    HB2  240   6.165   5.099   7.511 -1.0246 -0.1521  2.1599
   65LEU     CG  241   6.094   4.973   7.357  0.4281 -0.3249  0.3228
   65LEU     HG  242   5.993   4.942   7.323  0.4589  1.2582 -1.3543
   65LEU    CD1  243   6.182   5.050   7.258 -0.0375  0.0856  0.2221
   65LEU   HD11  244   6.213   4.972   7.184 -0.7754 -0.8758  0.9135
   65LEU   HD12  245   6.273   5.096   7.303 -0.7230 -1.6501  3.6459
   65LEU   HD13  246   6.129   5.127   7.198 -0.5352 -0.2793  0.1889
   65LEU    CD2  247   6.169   4.853   7.418  0.0969 -0.6736  0.0477
   65LEU   HD21  248   6.120   4.809   7.508  1.4733 -0.9894  0.6657
   65LEU   HD22  249   6.264   4.894   7.458 -1.5167  2.4856  1.0106
   65LEU   HD23  250   6.184   4.764   7.353 -0.5622 -3.3312  3.2833
   65LEU      C  251   5.848   5.154   7.382 -0.1940 -0.4414 -0.2975
   65LEU      O  252   5.839   5.173   7.261 -0.1637  0.5643 -0.1455
   66VAL      N  253   5.737   5.127   7.453 -0.3066 -0.0542 -0.3276
   66VAL     HN  254   5.738   5.120   7.552 -0.1523 -1.6815 -0.4197
   66VAL     CA  255   5.613   5.097   7.389 -0.3462  0.2446 -0.3932
   66VAL     HA  256   5.631   5.042   7.298  0.6792  0.6602 -0.4511
   66VAL     CB  257   5.528   5.014   7.481 -0.4692  0.2282 -0.5205
   66VAL     HB  258   5.579   4.928   7.528 -1.4287  0.3378  0.7735
   66VAL    CG1  259   5.473   5.095   7.600  0.4980  0.6871 -0.3797
   66VAL   HG11  260   5.413   5.024   7.659  0.0825  0.6742 -0.8102
   66VAL   HG12  261   5.407   5.179   7.568 -0.0516  0.7809  0.9647
   66VAL   HG13  262   5.561   5.136   7.655  1.4526 -0.6502 -0.8583
   66VAL    CG2  263   5.404   4.968   7.402 -0.2391  0.3659 -0.9688
   66VAL   HG21  264   5.430   4.908   7.312  0.2703  0.8734 -1.1673
   66VAL   HG22  265   5.346   5.058   7.371  0.2053  1.3031  0.7791
   66VAL   HG23  266   5.338   4.910   7.470  0.1469  0.2672 -0.6711
   66VAL      C  267   5.553   5.220   7.330 -0.5725  0.4110  0.1751
   66VAL      O  268   5.497   5.219   7.220  0.3079 -0.0351 -0.2757
   67THR      N  269   5.576   5.334   7.398  0.2730  0.3094  0.0720
   67THR     HN  270   5.641   5.322   7.472 -1.4883  0.1095  1.6624
   67THR     CA  271   5.528   5.461   7.354 -0.4652  0.0943  0.2407
   67THR     HA  272   5.420   5.452   7.346 -0.3962  0.4891 -1.5887
   67THR     CB  273   5.563   5.572   7.449 -0.4176  0.0030  0.3301
   67THR     HB  274   5.672   5.584   7.469 -0.2496  1.2016 -1.1036
   67THR    OG1  275   5.492   5.543   7.568 -0.2821 -0.6512  0.2542
   67THR    HG1  276   5.530   5.465   7.609 -2.8711 -1.1990  1.8604
   67THR    CG2  277   5.512   5.708   7.397  0.0229  0.0075 -0.1069
   67THR   HG21  278   5.578   5.749   7.318  1.7104  0.6453  1.5633
   67THR   HG22  279   5.498   5.783   7.478  1.2669 -1.4589  1.5494
   67THR   HG23  280   5.424   5.690   7.332 -0.0329  0.9602 -0.3059
   67THR      C  281   5.589   5.492   7.221 -0.2397 -0.6606  0.1679
   67THR      O  282   5.519   5.540   7.132  0.1033 -0.2684  0.1132
   68ALA      N  283   5.721   5.476   7.202  0.0064  0.4618  0.8709
   68ALA     HN  284   5.781   5.430   7.266  0.9772  1.5608  0.7845
   68ALA     CA  285   5.778   5.521   7.079 -0.2856 -0.6973  0.2942
   68ALA     HA  286   5.736   5.617   7.051  1.9557  0.6890  1.3760
   68ALA     CB  287   5.929   5.534   7.106 -0.2475  0.3517 -0.3548
   68ALA    HB1  288   5.984   5.438   7.100 -0.7027  0.1490 -1.5788
   68ALA    HB2  289   5.951   5.574   7.207 -1.9065  1.1594 -0.2673
   68ALA    HB3  290   5.977   5.612   7.043  0.4621  2.7466  2.8639
   68ALA      C  291   5.769   5.425   6.966  0.5315 -0.2372 -0.1739
   68ALA      O  292   5.766   5.464   6.850  0.6620 -0.1374 -0.1449
   69VAL      N  293   5.751   5.296   6.999  0.6359 -0.1935  0.0550
   69VAL     HN  294   5.775   5.262   7.090 -2.7398 -0.1208  1.0836
   69VAL     CA  295   5.694   5.204   6.906 -0.0796  0.2802  0.0191
   69VAL     HA  296   5.755   5.198   6.816 -0.2354 -1.8822 -0.0013
   69VAL     CB  297   5.692   5.070   6.972 -0.0114  0.2637 -0.0112
   69VAL     HB  298   5.667   5.097   7.077  0.0833 -0.9846  0.3571
   69VAL    CG1  299   5.588   4.971   6.918  0.1833  0.1041 -0.0990
   69VAL   HG11  300   5.608   4.943   6.812 -0.6032  0.2971 -0.3094
   69VAL   HG12  301   5.482   5.006   6.919  0.4241  1.0002  2.3876
   69VAL   HG13  302   5.583   4.883   6.985 -0.8784  0.0310 -0.2547
   69VAL    CG2  303   5.834   5.013   6.957  0.0006  0.4463 -0.6036
   69VAL   HG21  304   5.866   5.005   6.851  0.0364  2.6357 -0.7973
   69VAL   HG22  305   5.840   4.913   7.004 -1.0609  1.2072  1.2711
   69VAL   HG23  306   5.915   5.067   7.012  0.2254 -2.8255  2.7011
   69VAL      C  307   5.558   5.237   6.855 -0.1687 -0.0949  0.0132
   69VAL      O  308   5.531   5.235   6.735 -0.6473  0.2131  0.1143
   70TYR      N  309   5.464   5.280   6.941 -0.5765  0.4347 -0.6869
   70TYR     HN  310   5.483   5.280   7.039 -2.7448  0.8936 -0.2047
   70TYR     CA  311   5.333   5.327   6.907 -0.6763  0.7087  0.0501
   70TYR     HA  312   5.281   5.257   6.844  1.1853  1.0240 -1.9808
   70TYR     CB  313   5.261   5.376   7.034  0.1385  0.1433  0.7387
   70TYR    HB1  314   5.193   5.459   7.010  0.5145 -0.2336 -1.9353
   70TYR    HB2  315   5.330   5.396   7.119  0.5912 -0.3107  0.4914
   70TYR     CG  316   5.180   5.263   7.088 -0.0052 -0.2291 -0.2401
   70TYR    CD1  317   5.223   5.134   7.101 -0.2367 -0.2941 -0.1160
   70TYR    HD1  318   5.321   5.117   7.060 -1.5832 -0.2283 -3.6751
   70TYR    CE1  319   5.152   5.032   7.162  0.1796 -0.2996  0.3728
   70TYR    HE1  320   5.195   4.933   7.161  1.8891  0.3831  1.3828
   70TYR     CZ  321   5.023   5.061   7.199  0.0334 -0.1827 -0.2136
   70TYR     OH  322   4.942   4.950   7.233  0.2279 -0.2909 -0.1020
   70TYR     HH  323   4.851   4.969   7.210  0.5007  1.1898 -0.0596
   70TYR    CD2  324   5.056   5.290   7.143  0.0679  0.1872 -0.2703
   70TYR    HD2  325   5.010   5.387   7.143  0.9810  0.7198  2.8126
   70TYR    CE2  326   4.976   5.190   7.193  0.2677 -0.1116 -0.5383
   70TYR    HE2  327   4.879   5.223   7.227  0.3152 -0.9113  0.4184
   70TYR      C  328   5.346   5.447   6.819  0.5448  0.0316 -0.7244
   70TYR      O  329   5.284   5.464   6.714 -0.0645  0.2957 -0.3296
   71LEU      N  330   5.427   5.546   6.858  0.2082  0.2506 -0.5747
   71LEU     HN  331   5.461   5.553   6.952  0.7212  3.3352 -0.8886
   71LEU     CA  332   5.446   5.659   6.772  0.2234  0.4522 -0.3108
   71LEU     HA  333   5.349   5.700   6.751 -1.3069 -2.5047  0.3711
   71LEU     CB  334   5.537   5.757   6.847  0.2368 -0.0281  0.3067
   71LEU    HB1  335   5.570   5.846   6.790 -0.5498  1.4613  2.0878
   71LEU    HB2  336   5.627   5.703   6.884  1.2785  0.9400 -0.7522
   71LEU     CG  337   5.464   5.822   6.966  0.2331 -0.2563  0.4324
   71LEU     HG  338   5.412   5.736   7.012  1.3433 -1.2368 -0.0961
   71LEU    CD1  339   5.556   5.902   7.060  0.7061 -0.3906  0.0892
   71LEU   HD11  340   5.490   5.934   7.143  0.3488  0.0098 -0.3366
   71LEU   HD12  341   5.603   5.988   7.008  0.2338 -1.0438 -1.4789
   71LEU   HD13  342   5.631   5.830   7.097 -0.2725 -0.9191  1.0714
   71LEU    CD2  343   5.360   5.924   6.917  0.4691 -0.0999  0.2480
   71LEU   HD21  344   5.284   5.879   6.849 -0.6457  2.0231  0.0072
   71LEU   HD22  345   5.404   6.002   6.851 -1.6088  0.5164 -0.4870
   71LEU   HD23  346   5.310   5.978   7.000  1.7872 -1.0509  1.7197
   71LEU      C  347   5.513   5.630   6.642  0.1680 -0.1930 -0.1995
   71LEU      O  348   5.468   5.685   6.542  0.2063  0.1117 -0.0491
   72ALA      N  349   5.623   5.553   6.638  0.2067 -0.1693  0.3321
   72ALA     HN  350   5.664   5.509   6.718 -2.3736  1.4731  2.7170
   72ALA     CA  351   5.692   5.525   6.516 -0.5389 -0.2693 -0.0720
   72ALA     HA  352   5.730   5.617   6.473 -1.5565 -0.8912 -2.4620
   72ALA     CB  353   5.815   5.439   6.552 -0.0626  0.1948 -0.5613
   72ALA    HB1  354   5.784   5.335   6.574  2.2879 -0.4189  0.1590
   72ALA    HB2  355   5.882   5.488   6.626  1.1878 -1.5037 -0.5147
   72ALA    HB3  356   5.875   5.435   6.459 -1.2987  0.2532 -1.3827
   72ALA      C  357   5.606   5.452   6.418 -0.4299  0.3925 -0.6682
   72ALA      O  358   5.615   5.467   6.296 -0.2720  0.0545 -0.6982
   73LEU      N  359   5.523   5.355   6.458  0.5837 -0.2988 -0.1984
   73LEU     HN  360   5.528   5.332   6.555  1.2547  0.0513 -0.1452
   73LEU     CA  361   5.440   5.276   6.372  0.2783 -0.0710 -0.1136
   73LEU     HA  362   5.510   5.245   6.296  1.1524  2.3305 -0.3982
   73LEU     CB  363   5.379   5.157   6.448 -0.2907  0.0503 -0.3737
   73LEU    HB1  364   5.281   5.119   6.412 -1.0182 -1.5298  2.8641
   73LEU    HB2  365   5.355   5.190   6.551 -0.7515  1.4659 -0.8991
   73LEU     CG  366   5.476   5.039   6.463 -0.5208 -0.0943 -0.0230
   73LEU     HG  367   5.570   5.084   6.503 -1.2591  0.7274  0.8660
   73LEU    CD1  368   5.413   4.937   6.560 -0.2128 -0.2289  0.0364
   73LEU   HD11  369   5.487   4.859   6.587  0.4919  1.1478  2.3406
   73LEU   HD12  370   5.332   4.888   6.502 -2.0844  0.5745  1.8481
   73LEU   HD13  371   5.379   4.997   6.647  1.5405  0.0533  0.5754
   73LEU    CD2  372   5.505   4.973   6.328  0.0038  0.2906 -0.1025
   73LEU   HD21  373   5.560   5.041   6.260  2.5888 -0.5542  1.0249
   73LEU   HD22  374   5.413   4.924   6.289 -0.1847 -0.7833  1.5854
   73LEU   HD23  375   5.574   4.890   6.355  1.0317  1.3781  0.7289
   73LEU      C  376   5.334   5.354   6.301  0.2825  0.0044 -0.0381
   73LEU      O  377   5.316   5.339   6.180  0.4333 -0.2226 -0.0342
   74PHE      N  378   5.267   5.438   6.382  0.3019  0.0477 -0.0660
   74PHE     HN  379   5.280   5.431   6.481 -1.0756 -1.2780  0.0654
   74PHE     CA  380   5.158   5.522   6.343 -0.2579 -0.7756 -0.3023
   74PHE     HA  381   5.088   5.453   6.299  0.5511 -1.9989  0.2647
   74PHE     CB  382   5.119   5.604   6.466  0.1521  0.0989 -0.7459
   74PHE    HB1  383   5.204   5.661   6.509  0.8148 -2.0072  0.9117
   74PHE    HB2  384   5.084   5.533   6.544 -0.8460 -1.2920 -2.3965
   74PHE     CG  385   5.010   5.703   6.439 -0.2905  0.1903  1.1970
   74PHE    CD1  386   4.878   5.673   6.458 -0.4567 -0.3215 -0.6417
   74PHE    HD1  387   4.853   5.571   6.483 -2.0628  0.6763  2.3203
   74PHE    CE1  388   4.780   5.766   6.435 -0.1854 -0.0282 -0.6110
   74PHE    HE1  389   4.678   5.749   6.468  0.3852 -0.8974  0.7903
   74PHE     CZ  390   4.818   5.894   6.400  0.1186  0.2662  0.7636
   74PHE     HZ  391   4.739   5.965   6.382 -0.0620 -0.3641 -1.1000
   74PHE    CD2  392   5.047   5.826   6.389 -0.0110 -0.2063  0.4000
   74PHE    HD2  393   5.148   5.842   6.355 -0.1566  1.6531  0.7419
   74PHE    CE2  394   4.948   5.919   6.363  0.0887 -0.0974  0.4077
   74PHE    HE2  395   4.970   6.010   6.310 -1.5074 -0.1944 -0.4773
   74PHE      C  396   5.192   5.607   6.226 -0.0329 -0.5377 -0.0651
   74PHE      O  397   5.114   5.612   6.131 -0.2485  0.1795  0.1389
   75VAL      N  398   5.305   5.679   6.235 -0.2179 -0.2345 -0.1413
   75VAL     HN  399   5.364   5.675   6.315 -0.8197  0.7390  0.3762
   75VAL     CA  400   5.354   5.773   6.138  0.7498 -0.4624  0.1145
   75VAL     HA  401   5.269   5.836   6.116 -0.0928 -1.2750  0.8682
   75VAL     CB  402   5.468   5.859   6.180  0.3453  0.1972 -0.1252
   75VAL     HB  403   5.500   5.930   6.100  0.3057 -1.1472 -1.3582
   75VAL    CG1  404   5.415   5.944   6.297  0.1592 -0.6808  0.4308
   75VAL   HG11  405   5.382   5.876   6.379  2.3611 -1.0148  1.1106
   75VAL   HG12  406   5.345   6.025   6.268 -0.2837 -1.6529 -1.3728
   75VAL   HG13  407   5.506   5.988   6.342 -0.4051  2.7695 -1.5302
   75VAL    CG2  408   5.589   5.782   6.237  0.4129  0.3046 -0.1183
   75VAL   HG21  409   5.654   5.751   6.153 -0.4535  1.2205 -1.1710
   75VAL   HG22  410   5.550   5.689   6.283 -0.9766  0.6840 -0.4524
   75VAL   HG23  411   5.660   5.833   6.305  0.8508 -0.3198 -0.0939
   75VAL      C  412   5.373   5.701   6.009 -0.4954 -0.6898  0.0398
   75VAL      O  413   5.336   5.753   5.904  0.3020 -0.2518 -0.0345
   76VAL      N  414   5.440   5.585   6.007  0.4373 -0.1678  0.1037
   76VAL     HN  415   5.464   5.530   6.087  0.0023 -0.6012 -0.0590
   76VAL     CA  416   5.463   5.506   5.890 -0.3466  0.4669 -0.4871
   76VAL     HA  417   5.492   5.571   5.809  0.3599  0.5874 -0.1387
   76VAL     CB  418   5.570   5.403   5.910 -0.4882  0.3606 -0.2657
   76VAL     HB  419   5.544   5.343   6.000 -0.9319 -1.2833 -1.4423
   76VAL    CG1  420   5.586   5.315   5.785  0.5414  0.1178  0.0252
   76VAL   HG11  421   5.608   5.384   5.701 -2.8738  1.0898 -0.2421
   76VAL   HG12  422   5.495   5.257   5.759 -0.9229  2.5518 -0.6018
   76VAL   HG13  423   5.669   5.241   5.783 -1.6218 -2.4810 -1.2251
   76VAL    CG2  424   5.695   5.492   5.929 -0.0972 -0.1155 -0.5890
   76VAL   HG21  425   5.779   5.420   5.940 -0.7928 -0.9770 -0.7851
   76VAL   HG22  426   5.681   5.559   6.016 -1.0710  1.8548 -2.1849
   76VAL   HG23  427   5.722   5.560   5.846 -3.4324 -1.3926 -2.9902
   76VAL      C  428   5.340   5.443   5.832 -0.3699 -0.2126  0.2858
   76VAL      O  429   5.313   5.427   5.714 -0.1927  0.3964  0.1590
   77GLY      N  430   5.255   5.394   5.924  0.1185 -0.4957  0.5892
   77GLY     HN  431   5.277   5.401   6.021  1.2155  1.5440  0.2489
   77GLY     CA  432   5.140   5.314   5.898 -0.1523 -0.0829  0.5186
   77GLY    HA1  433   5.113   5.271   5.994  1.2464 -2.3892 -0.0559
   77GLY    HA2  434   5.172   5.232   5.836  1.1888 -0.8254  2.1067
   77GLY      C  435   5.028   5.396   5.844  0.1651 -0.2757 -0.4578
   77GLY      O  436   4.972   5.363   5.740 -0.0981 -0.6238 -0.2066
   78THR      N  437   4.999   5.514   5.904 -0.0177 -0.5491  0.0046
   78THR     HN  438   5.047   5.540   5.987  0.9429  0.2349 -0.7594
   78THR     CA  439   4.908   5.616   5.861  0.5079 -0.1259 -0.1241
   78THR     HA  440   4.821   5.563   5.825  1.0697  0.4595 -2.4962
   78THR     CB  441   4.866   5.721   5.960  0.1174 -0.2068 -0.2056
   78THR     HB  442   4.783   5.783   5.919 -0.0671  0.4160  1.0622
   78THR    OG1  443   4.974   5.795   6.014 -0.2398 -0.1950  0.5010
   78THR    HG1  444   5.025   5.727   6.058  0.8075  1.8518  2.6623
   78THR    CG2  445   4.793   5.646   6.073 -0.5731  0.5152 -0.1638
   78THR   HG21  446   4.865   5.591   6.138  1.1409 -0.1704 -2.5115
   78THR   HG22  447   4.720   5.569   6.042  2.4203 -3.0913  0.9739
   78THR   HG23  448   4.739   5.713   6.143 -0.8763 -0.0681  0.1724
   78THR      C  449   4.951   5.681   5.735  0.1577 -0.2275 -0.2976
   78THR      O  450   4.869   5.702   5.645 -0.1005  0.3818  0.0733
   79VAL      N  451   5.081   5.716   5.721 -0.0123  0.5179 -0.0638
   79VAL     HN  452   5.139   5.713   5.802 -0.7572 -1.0215  0.4497
   79VAL     CA  453   5.124   5.768   5.595  0.1526  0.2985 -0.0987
   79VAL     HA  454   5.055   5.846   5.566  0.8536  1.3876  1.0379
   79VAL     CB  455   5.260   5.829   5.611  0.3563 -0.2358  0.2290
   79VAL     HB  456   5.339   5.762   5.653 -0.7512  0.2188  3.3050
   79VAL    CG1  457   5.302   5.880   5.472 -0.0664  0.0057  0.1873
   79VAL   HG11  458   5.325   5.796   5.403  1.1485  0.8830 -0.5239
   79VAL   HG12  459   5.391   5.946   5.487 -0.8756  0.9721  0.8458
   79VAL   HG13  460   5.231   5.945   5.417  1.8071 -0.3295 -2.8937
   79VAL    CG2  461   5.257   5.953   5.702 -0.1267 -0.1099  0.0418
   79VAL   HG21  462   5.363   5.965   5.731  0.8303 -4.6166 -0.9238
   79VAL   HG22  463   5.189   5.946   5.790 -0.1541  1.0448  0.1334
   79VAL   HG23  464   5.227   6.041   5.640  2.6890  2.1466  1.6460
   79VAL      C  465   5.123   5.664   5.490 -0.5757 -0.3193  0.5045
   79VAL      O  466   5.081   5.695   5.378  0.2140  0.0240  0.2911
   80GLY      N  467   5.150   5.535   5.520  0.0509 -0.2948  0.0918
   80GLY     HN  468   5.188   5.517   5.611 -0.6676 -1.4641  0.1859
   80GLY     CA  469   5.136   5.421   5.435  0.3169  0.2833 -0.7355
   80GLY    HA1  470   5.150   5.343   5.508 -2.1452 -0.7336 -1.2599
   80GLY    HA2  471   5.205   5.434   5.353  0.2042 -1.3149 -1.1128
   80GLY      C  472   4.998   5.407   5.379 -0.0426 -0.0385  0.2221
   80GLY      O  473   4.972   5.406   5.259 -0.1761 -0.0725  0.2514
   81ASN      N  474   4.897   5.401   5.468 -0.1241 -0.2910  0.1134
   81ASN     HN  475   4.920   5.370   5.560  2.4694 -0.2128 -0.4398
   81ASN     CA  476   4.761   5.411   5.426  0.0901  0.6971 -0.3693
   81ASN     HA  477   4.747   5.330   5.356 -1.5149  0.4207  0.2267
   81ASN     CB  478   4.670   5.387   5.547  0.5037  0.2161 -0.1524
   81ASN    HB1  479   4.565   5.412   5.523  0.6657 -1.1896 -2.5531
   81ASN    HB2  480   4.690   5.452   5.635 -0.7000 -1.4702  1.4382
   81ASN     CG  481   4.671   5.239   5.585  0.7468  0.1895 -0.2618
   81ASN    OD1  482   4.669   5.148   5.502  0.4807  0.1389 -0.2012
   81ASN    ND2  483   4.697   5.214   5.716 -0.7914  0.3442  0.0931
   81ASN   HD21  484   4.718   5.119   5.737 -0.1446  0.3065 -0.6543
   81ASN   HD22  485   4.711   5.290   5.780  1.5048  1.3810 -1.4638
   81ASN      C  486   4.712   5.535   5.359  0.0959  0.7581 -0.2615
   81ASN      O  487   4.631   5.525   5.267 -1.0327 -0.3453  0.8179
   82THR      N  488   4.754   5.657   5.395  0.3713  0.4701  0.4066
   82THR     HN  489   4.823   5.676   5.465 -1.9326  3.2349  2.2189
   82THR     CA  490   4.707   5.777   5.332 -0.7056 -0.3043 -0.2878
   82THR     HA  491   4.602   5.767   5.306 -0.6016 -1.9409 -0.2316
   82THR     CB  492   4.725   5.902   5.412  0.3784 -0.7651  0.2038
   82THR     HB  493   4.712   5.989   5.344 -1.0406 -1.1365 -0.0213
   82THR    OG1  494   4.853   5.921   5.470  0.4214 -0.5232  0.0281
   82THR    HG1  495   4.870   5.868   5.548  1.2302  1.4507  1.2822
   82THR    CG2  496   4.622   5.918   5.526 -0.2632  0.3524 -0.5205
   82THR   HG21  497   4.523   5.877   5.498 -0.5343  0.1218  0.7551
   82THR   HG22  498   4.609   6.027   5.543  0.1924  0.4765 -0.9409
   82THR   HG23  499   4.648   5.874   5.624 -0.4324 -1.2208 -1.1540
   82THR      C  500   4.766   5.802   5.197  0.4101  0.7960  0.3863
   82THR      O  501   4.701   5.853   5.107  0.2134 -0.1177 -0.0061
   83VAL      N  502   4.892   5.762   5.172  0.0424  0.0767 -0.3906
   83VAL     HN  503   4.954   5.733   5.245  2.8358  2.5120 -1.5883
   83VAL     CA  504   4.957   5.775   5.045  0.4329 -0.3606 -0.2390
   83VAL     HA  505   4.935   5.873   5.006  2.6376  0.3029  0.0524
   83VAL     CB  506   5.105   5.755   5.044  0.4748 -0.0803  0.1404
   83VAL     HB  507   5.141   5.666   5.101 -0.5551 -0.3841  0.3379
   83VAL    CG1  508   5.169   5.760   4.904  0.0139 -0.7779 -0.0997
   83VAL   HG11  509   5.166   5.663   4.850 -0.6039 -0.4627 -0.6439
   83VAL   HG12  510   5.280   5.769   4.905  0.0260 -0.9117  0.9051
   83VAL   HG13  511   5.128   5.845   4.845 -0.3601 -0.0420  1.1770
   83VAL    CG2  512   5.158   5.877   5.121 -0.2731  0.4457 -0.1701
   83VAL   HG21  513   5.133   5.969   5.064  0.6475 -0.1151 -1.5235
   83VAL   HG22  514   5.269   5.880   5.133 -0.3888  2.1606  0.8095
   83VAL   HG23  515   5.123   5.890   5.226  0.5541  1.9998 -0.0475
   83VAL      C  516   4.891   5.674   4.957 -0.2360 -0.2367  0.1128
   83VAL      O  517   4.870   5.696   4.838  0.4417  0.0390  0.0373
   84THR      N  518   4.857   5.556   5.013  0.1250 -0.3880  0.0142
   84THR     HN  519   4.880   5.539   5.108  0.1245  2.5864  0.6619
   84THR     CA  520   4.785   5.456   4.941 -0.1221 -0.4337  0.3222
   84THR     HA  521   4.838   5.422   4.852 -2.5351  1.3688 -1.9440
   84THR     CB  522   4.765   5.328   5.017  0.2612 -0.4391  0.4171
   84THR     HB  523   4.715   5.341   5.115 -0.9241 -0.8216 -0.1226
   84THR    OG1  524   4.897   5.279   5.034  0.5546  0.1589 -0.0697
   84THR    HG1  525   4.952   5.337   5.087  1.3726  0.8570 -1.6320
   84THR    CG2  526   4.702   5.211   4.940  0.4210  0.0726 -0.5093
   84THR   HG21  527   4.693   5.126   5.011 -1.8829 -0.0466 -0.8655
   84THR   HG22  528   4.772   5.191   4.856  1.1327  0.0664  0.0665
   84THR   HG23  529   4.599   5.233   4.904 -0.6200 -0.9895  1.6209
   84THR      C  530   4.653   5.504   4.894  0.1135  0.3530  0.4545
   84THR      O  531   4.630   5.500   4.773 -0.4680 -0.6881  0.5863
   85LEU      N  532   4.559   5.554   4.977 -0.0543 -0.1947  0.5946
   85LEU     HN  533   4.570   5.567   5.076 -1.2320  0.1825  0.6857
   85LEU     CA  534   4.437   5.613   4.933  0.2765 -0.0472 -0.1339
   85LEU     HA  535   4.376   5.543   4.879  1.1593 -1.2267  0.3505
   85LEU     CB  536   4.352   5.650   5.056 -0.1815  0.2393 -0.5354
   85LEU    HB1  537   4.263   5.710   5.026  0.5009  2.1335  1.0027
   85LEU    HB2  538   4.398   5.728   5.120  0.2553  0.1488 -0.7354
   85LEU     CG  539   4.310   5.518   5.123  0.1591  0.3088 -0.1829
   85LEU     HG  540   4.399   5.455   5.146  0.4461  0.0772 -1.8019
   85LEU    CD1  541   4.239   5.564   5.252  0.1623 -0.1343 -0.0217
   85LEU   HD11  542   4.143   5.616   5.234  1.4503  3.9420  3.3104
   85LEU   HD12  543   4.301   5.637   5.308 -2.1460  0.1896  2.2790
   85LEU   HD13  544   4.218   5.472   5.311 -1.4267 -0.6698 -1.3600
   85LEU    CD2  545   4.214   5.428   5.044 -0.1474  0.2423  0.2581
   85LEU   HD21  546   4.143   5.492   4.987  1.0086 -0.0249 -1.5731
   85LEU   HD22  547   4.146   5.374   5.113 -1.3273 -0.9292 -1.7232
   85LEU   HD23  548   4.271   5.354   4.983 -2.4832 -0.8587 -0.7080
   85LEU      C  549   4.441   5.724   4.834 -0.1790 -0.1683 -0.2893
   85LEU      O  550   4.349   5.731   4.753 -0.5902 -0.3623  0.1605
   86PHE      N  551   4.543   5.813   4.841  0.1434 -0.5571 -0.0163
   86PHE     HN  552   4.596   5.814   4.925 -0.3652 -0.0796  0.3044
   86PHE     CA  553   4.562   5.919   4.748 -0.3222 -0.2581  0.2252
   86PHE     HA  554   4.471   5.976   4.733 -0.4825 -0.8224 -1.1466
   86PHE     CB  555   4.671   6.019   4.788  0.0661 -0.4842 -0.2574
   86PHE    HB1  556   4.769   5.967   4.790 -0.0484 -0.7081 -0.3639
   86PHE    HB2  557   4.656   6.063   4.889  1.6822 -1.5750  0.4989
   86PHE     CG  558   4.696   6.124   4.685 -0.1593 -0.0476  0.1269
   86PHE    CD1  559   4.612   6.233   4.678 -0.0174  0.1313  1.1113
   86PHE    HD1  560   4.537   6.248   4.754  0.2942 -0.4250  1.5445
   86PHE    CE1  561   4.623   6.320   4.572 -0.1004 -0.3408  0.7126
   86PHE    HE1  562   4.554   6.402   4.565 -0.9773 -1.1393 -0.4028
   86PHE     CZ  563   4.733   6.316   4.490 -0.4036 -0.3234  0.3008
   86PHE     HZ  564   4.744   6.392   4.414 -0.0321 -0.4994  0.1733
   86PHE    CD2  565   4.796   6.111   4.591 -0.3183  0.0157 -0.0530
   86PHE    HD2  566   4.865   6.028   4.589 -0.1776  0.1334 -0.1721
   86PHE    CE2  567   4.825   6.215   4.506 -0.0529 -0.0637 -0.0594
   86PHE    HE2  568   4.917   6.201   4.450  0.4247  1.1703  0.3715
   86PHE      C  569   4.584   5.861   4.612 -0.1142 -0.2220  0.2433
   86PHE      O  570   4.516   5.894   4.515  0.0999  0.1523  0.2185
   87THR      N  571   4.684   5.773   4.603  0.0133 -0.0649  0.1141
   87THR     HN  572   4.731   5.755   4.689  1.0772 -1.3183 -0.6788
   87THR     CA  573   4.709   5.703   4.480 -0.3915 -0.4884  0.2696
   87THR     HA  574   4.740   5.771   4.403 -1.0406  0.7403  1.0616
   87THR     CB  575   4.826   5.612   4.508 -0.1120 -0.1285  0.2863
   87THR     HB  576   4.810   5.542   4.592 -2.2454  0.5937  0.5524
   87THR    OG1  577   4.941   5.684   4.549 -0.2935  0.1971  0.2300
   87THR    HG1  578   4.930   5.701   4.643  2.3939  0.2001  0.6054
   87THR    CG2  579   4.877   5.535   4.385  0.2279  0.7003 -0.1009
   87THR   HG21  580   4.806   5.458   4.347  3.6869 -2.3606 -0.9295
   87THR   HG22  581   4.971   5.478   4.403 -0.5971 -1.6095 -2.4283
   87THR   HG23  582   4.906   5.590   4.293 -0.1716  0.8524 -0.1425
   87THR      C  583   4.590   5.632   4.427  0.1279 -0.7022 -0.6312
   87THR      O  584   4.563   5.655   4.309 -0.1632 -0.0300 -0.4391
   88LEU      N  585   4.508   5.559   4.506 -0.4793  0.3803 -0.2457
   88LEU     HN  586   4.536   5.547   4.600 -2.6190 -1.0133  0.2766
   88LEU     CA  587   4.384   5.497   4.470 -0.3239 -0.2380  0.2684
   88LEU     HA  588   4.416   5.442   4.383 -1.5010 -1.4500  0.5782
   88LEU     CB  589   4.330   5.393   4.569 -0.2995 -0.1478  0.3770
   88LEU    HB1  590   4.232   5.359   4.530 -1.5356 -0.7856  3.6653
   88LEU    HB2  591   4.307   5.444   4.666 -2.3007 -0.6915  0.2277
   88LEU     CG  592   4.417   5.267   4.583 -0.0402 -0.0024  0.0922
   88LEU     HG  593   4.509   5.291   4.642 -0.2316  1.6906 -0.2384
   88LEU    CD1  594   4.345   5.166   4.674  0.3760 -0.0346  0.3907
   88LEU   HD11  595   4.299   5.213   4.763  1.0172  0.0233  0.7006
   88LEU   HD12  596   4.423   5.099   4.716 -1.4798 -1.9815  0.9133
   88LEU   HD13  597   4.266   5.116   4.613 -1.6916 -0.5862  3.3156
   88LEU    CD2  598   4.456   5.195   4.453 -0.6401 -0.4429  0.1529
   88LEU   HD21  599   4.508   5.268   4.387 -0.1890  0.8466  1.8384
   88LEU   HD22  600   4.362   5.164   4.404 -1.4445  2.3212 -0.2409
   88LEU   HD23  601   4.524   5.109   4.473 -0.8110 -0.4276  0.8395
   88LEU      C  602   4.274   5.581   4.414 -0.3912 -0.4281  0.1118
   88LEU      O  603   4.207   5.545   4.318 -0.0357  0.6053 -0.5441
   89ALA      N  604   4.251   5.698   4.476 -0.3288 -0.4079  0.0995
   89ALA     HN  605   4.302   5.728   4.557 -1.5290  0.0731  0.7103
   89ALA     CA  606   4.153   5.795   4.436  0.3685  0.2310 -0.0708
   89ALA     HA  607   4.057   5.748   4.426 -0.0145  0.5011  1.9699
   89ALA     CB  608   4.138   5.903   4.545 -0.0366  0.7632 -0.6505
   89ALA    HB1  609   4.238   5.944   4.567  0.7017 -2.0970  1.9929
   89ALA    HB2  610   4.110   5.851   4.639 -0.6805 -0.8814 -1.6963
   89ALA    HB3  611   4.077   5.990   4.511  2.1373  2.5576 -0.1721
   89ALA      C  612   4.189   5.865   4.310  0.4244  0.5767  0.1364
   89ALA      O  613   4.094   5.897   4.238  0.6227  0.2051 -0.2966
   90ARG      N  614   4.318   5.882   4.273  0.4220 -0.3822 -0.3318
   90ARG     HN  615   4.393   5.868   4.337  0.8388  0.4591 -0.6206
   90ARG     CA  616   4.344   5.954   4.152 -0.5785  0.1805 -0.2305
   90ARG     HA  617   4.256   5.998   4.109 -0.7814 -0.6028 -0.6384
   90ARG     CB  618   4.444   6.070   4.162 -0.4949  0.1075 -0.1993
   90ARG    HB1  619   4.460   6.118   4.063  0.9083 -0.8600 -0.4646
   90ARG    HB2  620   4.537   6.021   4.197 -1.0352 -0.5447  0.3472
   90ARG     CG  621   4.403   6.171   4.270 -0.3269 -0.8562  0.7796
   90ARG    HG1  622   4.482   6.249   4.274 -2.0982  1.0746 -0.1587
   90ARG    HG2  623   4.400   6.127   4.372 -3.0459 -0.8042  0.8050
   90ARG     CD  624   4.279   6.254   4.238  0.3943 -0.1495 -0.2826
   90ARG    HD1  625   4.197   6.182   4.216  2.0083 -1.8321 -0.9901
   90ARG    HD2  626   4.295   6.319   4.150 -2.3220  0.9517 -0.0847
   90ARG     NE  627   4.244   6.340   4.355 -0.1405 -0.1938 -0.4066
   90ARG     HE  628   4.174   6.303   4.417  1.5028 -2.4727  0.2446
   90ARG     CZ  629   4.262   6.475   4.365  0.0931 -0.2727  0.3292
   90ARG    NH1  630   4.186   6.542   4.456  0.8030  0.3557  0.4622
   90ARG   HH11  631   4.145   6.485   4.527 -2.4690  2.2102  0.2711
   90ARG   HH12  632   4.187   6.642   4.462 -0.7204  0.4220  0.0623
   90ARG    NH2  633   4.361   6.537   4.296 -0.0030  0.0755  0.5033
   90ARG   HH21  634   4.427   6.486   4.240 -0.9930 -0.9433  0.2307
   90ARG   HH22  635   4.374   6.636   4.302  1.5396 -0.1871  4.5072
   90ARG      C  636   4.386   5.867   4.038  0.1465  0.3097 -0.0645
   90ARG      O  637   4.415   5.920   3.931  0.6048  0.3955  0.0955
   91LYS      N  638   4.392   5.734   4.054  0.1240  0.2660 -0.4193
   91LYS     HN  639   4.382   5.692   4.144  0.2420 -0.2691 -0.6501
   91LYS     CA  640   4.421   5.649   3.942 -0.0525  0.0086 -0.2707
   91LYS     HA  641   4.499   5.699   3.888 -0.1432 -0.2459 -0.6397
   91LYS     CB  642   4.472   5.513   3.994 -0.2332 -0.0710 -0.2977
   91LYS    HB1  643   4.396   5.470   4.063 -1.5770 -0.3486 -1.8776
   91LYS    HB2  644   4.566   5.535   4.049 -0.3444 -2.6739  1.0648
   91LYS     CG  645   4.505   5.408   3.888 -0.5034 -0.1498 -0.3049
   91LYS    HG1  646   4.559   5.441   3.797  1.6239 -1.8545  0.2386
   91LYS    HG2  647   4.406   5.363   3.865 -1.3685  0.2651  2.2594
   91LYS     CD  648   4.601   5.298   3.935 -0.3499  0.1452  0.0751
   91LYS    HD1  649   4.565   5.261   4.033  2.0202  1.2595  1.4557
   91LYS    HD2  650   4.699   5.349   3.941 -0.1462 -0.2045 -0.2482
   91LYS     CE  651   4.618   5.187   3.831 -0.1569  0.0796  0.1747
   91LYS    HE1  652   4.674   5.231   3.747 -0.8006 -0.0808 -0.3489
   91LYS    HE2  653   4.512   5.161   3.806 -0.6192  1.5481  0.5094
   91LYS     NZ  654   4.678   5.061   3.881  0.1629  0.3099  0.3721
   91LYS    HZ1  655   4.771   5.084   3.922  0.5547  0.9587 -0.8231
   91LYS    HZ2  656   4.694   4.985   3.811 -2.2622  0.8219 -0.8667
   91LYS    HZ3  657   4.623   5.018   3.958  0.2122 -1.6386 -0.6046
   91LYS      C  658   4.309   5.633   3.844 -0.4334  0.5636  0.0670
   91LYS      O  659   4.195   5.600   3.875 -0.4891  0.1469 -0.5796
   92LYS      N  660   4.348   5.650   3.717  0.0583 -0.6202  0.0492
   92LYS     HN  661   4.443   5.673   3.697  0.3187 -0.6305  1.2319
   92LYS     CA  662   4.257   5.650   3.606  0.2996 -0.4023 -0.1508
   92LYS     HA  663   4.158   5.678   3.639  0.7160  0.7475  0.1654
   92LYS     CB  664   4.300   5.752   3.500  0.5653  0.0601  0.3920
   92LYS    HB1  665   4.241   5.736   3.407 -0.1194  1.7425  0.5085
   92LYS    HB2  666   4.404   5.724   3.474  0.2102  2.1386 -4.2676
   92LYS     CG  667   4.296   5.896   3.552 -0.0084 -0.0155  0.5649
   92LYS    HG1  668   4.360   5.968   3.496  1.0889 -1.0611  0.4214
   92LYS    HG2  669   4.326   5.892   3.659 -1.2805 -1.4753  0.9106
   92LYS     CD  670   4.155   5.952   3.534  0.1050 -0.0323 -0.4340
   92LYS    HD1  671   4.086   5.908   3.609  0.4831  0.4413  0.1972
   92LYS    HD2  672   4.113   5.925   3.434 -0.5071 -0.5827 -0.0387
   92LYS     CE  673   4.146   6.104   3.552  0.1736 -0.1201  0.3448
   92LYS    HE1  674   4.201   6.170   3.483 -2.6505  1.9699 -0.0851
   92LYS    HE2  675   4.191   6.124   3.652  1.9792  0.4996 -0.5428
   92LYS     NZ  676   4.005   6.149   3.552  0.0859 -0.3854 -0.0243
   92LYS    HZ1  677   3.960   6.103   3.471 -0.2183 -0.4678  0.1885
   92LYS    HZ2  678   3.983   6.249   3.533  0.9301 -0.1920 -0.0295
   92LYS    HZ3  679   3.974   6.123   3.648 -0.7536 -1.4515 -0.5691
   92LYS      C  680   4.224   5.515   3.553  0.3150 -0.4529 -0.0329
   92LYS      O  681   4.285   5.411   3.579  0.4502 -0.4093 -0.1690
   93SER      N  682   4.121   5.504   3.468 -0.0351  0.6790  0.2309
   93SER     HN  683   4.066   5.585   3.451 -1.4379 -0.5155 -1.2146
   93SER     CA  684   4.085   5.387   3.394  0.1654  0.3415  0.6581
   93SER     HA  685   4.004   5.418   3.329  1.9737  0.8969 -1.4573
   93SER     CB  686   4.187   5.340   3.289  0.1888  0.3321  0.6847
   93SER    HB1  687   4.151   5.254   3.229  2.9467 -0.5399  0.1498
   93SER    HB2  688   4.280   5.303   3.337  0.0684 -1.8876 -0.6603
   93SER     OG  689   4.207   5.436   3.186  0.6436 -0.3946  0.0867
   93SER    HG1  690   4.260   5.511   3.215  2.4882 -1.6282  0.1134
   93SER      C  691   4.035   5.264   3.463  0.0655  0.1854  0.3131
   93SER      O  692   4.078   5.152   3.438 -0.4244  0.0727 -0.0371
   94LEU      N  693   3.933   5.283   3.549 -0.2916  0.0286 -0.0717
   94LEU     HN  694   3.901   5.375   3.573  0.8610  0.5799 -0.5559
   94LEU     CA  695   3.897   5.179   3.639  0.1992 -0.1347 -0.0568
   94LEU     HA  696   3.966   5.096   3.645  2.2116  1.3896 -1.4036
   94LEU     CB  697   3.881   5.233   3.782  0.0366 -0.5784  0.0955
   94LEU    HB1  698   3.831   5.163   3.853 -1.9857  0.9542  0.2661
   94LEU    HB2  699   3.816   5.323   3.785 -1.4867 -1.5902 -0.9869
   94LEU     CG  700   4.020   5.271   3.836 -0.2980 -0.1561  0.6808
   94LEU     HG  701   4.071   5.331   3.757 -1.3445 -0.8881 -0.5984
   94LEU    CD1  702   3.990   5.343   3.968 -0.5195  0.4965  0.2771
   94LEU   HD11  703   3.941   5.278   4.044 -1.5076  1.3431  0.3990
   94LEU   HD12  704   3.927   5.433   3.950  0.2249  0.9818  0.0566
   94LEU   HD13  705   4.081   5.369   4.026 -0.4969 -0.7790  0.8444
   94LEU    CD2  706   4.122   5.157   3.852  0.5344  0.6070  0.8652
   94LEU   HD21  707   4.090   5.080   3.926  0.1051  0.9582  1.0537
   94LEU   HD22  708   4.209   5.198   3.909  2.2058 -3.0468  1.2561
   94LEU   HD23  709   4.154   5.123   3.751  1.1157 -0.6906  1.4531
   94LEU      C  710   3.764   5.125   3.596 -0.0850  0.2639  0.3097
   94LEU      O  711   3.670   5.117   3.675  0.0536  0.3004  0.4804
   95GLN      N  712   3.749   5.096   3.465  0.0524 -0.0662  0.3661
   95GLN     HN  713   3.821   5.130   3.404  0.2737 -2.3162 -0.6906
   95GLN     CA  714   3.647   5.019   3.402  0.0417  0.1353  0.1369
   95GLN     HA  715   3.573   5.005   3.479  2.1532  1.3332  2.5515
   95GLN     CB  716   3.591   5.082   3.273 -0.1769 -0.2188  0.0574
   95GLN    HB1  717   3.551   5.182   3.302  1.7609  0.7330 -0.3424
   95GLN    HB2  718   3.499   5.025   3.247 -0.1456  0.1650 -0.9169
   95GLN     CG  719   3.670   5.078   3.142 -0.3520 -0.0410 -0.0541
   95GLN    HG1  720   3.626   5.146   3.066  0.1811 -1.0467 -1.2916
   95GLN    HG2  721   3.683   4.980   3.092  2.6198  0.6618 -0.8486
   95GLN     CD  722   3.812   5.129   3.161 -0.2733 -0.1423 -0.3582
   95GLN    OE1  723   3.830   5.249   3.181  0.5575 -0.3415  0.1163
   95GLN    NE2  724   3.918   5.043   3.165 -0.0575  0.1425  0.2347
   95GLN   HE21  725   4.010   5.082   3.154  1.3531 -2.5977  1.5055
   95GLN   HE22  726   3.898   4.949   3.137  0.5045  0.6166 -1.9619
   95GLN      C  727   3.699   4.884   3.366  0.2139  0.4074 -0.6599
   95GLN      O  728   3.625   4.801   3.313 -0.2073  0.0270  0.4800
   96SER      N  729   3.824   4.856   3.408  0.0473  0.2209 -0.2822
   96SER     HN  730   3.880   4.929   3.446  0.0354 -0.3859  0.9339
   96SER     CA  731   3.897   4.734   3.395 -0.4211 -0.1567  0.5267
   96SER     HA  732   3.869   4.683   3.304 -0.6143 -2.7579  1.9765
   96SER     CB  733   4.045   4.775   3.377 -0.5328 -0.1391 -0.4362
   96SER    HB1  734   4.057   4.838   3.287  1.3068 -1.8508 -1.4750
   96SER    HB2  735   4.101   4.679   3.378 -0.9331 -0.4301  2.0608
   96SER     OG  736   4.089   4.838   3.496  0.3537 -1.1189 -0.2291
   96SER    HG1  737   4.158   4.898   3.468  2.5157 -2.8624  1.0084
   96SER      C  738   3.864   4.638   3.503 -0.4808 -0.4379  0.2587
   96SER      O  739   3.799   4.665   3.604 -0.2414 -0.1264  0.3310
   97LEU      N  740   3.917   4.514   3.494  0.0104 -0.2137  0.0223
   97LEU     HN  741   3.963   4.481   3.412  0.3826  1.4810 -0.4898
   97LEU     CA  742   3.902   4.410   3.590  0.0939 -0.0807  0.1796
   97LEU     HA  743   3.795   4.397   3.604 -0.3139  1.1991 -1.4283
   97LEU     CB  744   3.952   4.274   3.538  0.1326  0.1495 -0.3858
   97LEU    HB1  745   3.932   4.200   3.618  1.4079 -1.2309 -1.2932
   97LEU    HB2  746   4.061   4.285   3.519  1.0134 -2.5651  2.3755
   97LEU     CG  747   3.888   4.232   3.405  0.5744 -0.2891 -0.4620
   97LEU     HG  748   3.905   4.316   3.335  0.7384  1.8451  2.0037
   97LEU    CD1  749   3.950   4.096   3.367  0.3446 -0.5294  0.0060
   97LEU   HD11  750   3.928   4.027   3.451  3.4695 -1.3133  0.3037
   97LEU   HD12  751   4.061   4.105   3.364  0.4295 -1.5094  0.0497
   97LEU   HD13  752   3.919   4.058   3.268  2.8154 -3.7163  0.2744
   97LEU    CD2  753   3.735   4.214   3.414  0.5539  0.4266  0.7101
   97LEU   HD21  754   3.674   4.300   3.451 -1.7424 -1.2165  0.9300
   97LEU   HD22  755   3.704   4.149   3.498  1.1571  1.8091  2.0718
   97LEU   HD23  756   3.687   4.176   3.322 -3.6457  0.9336  2.4629
   97LEU      C  757   3.969   4.432   3.722  0.2280  0.0620  0.0880
   97LEU      O  758   3.916   4.393   3.826  0.0028  0.0670 -0.0240
   98GLN      N  759   4.084   4.501   3.714 -0.0004  0.4315 -0.0898
   98GLN     HN  760   4.124   4.521   3.626 -0.2418 -1.5813 -0.7249
   98GLN     CA  761   4.157   4.535   3.832 -0.0630  0.0612  0.0585
   98GLN     HA  762   4.170   4.448   3.896  1.2893  0.8279  0.8870
   98GLN     CB  763   4.295   4.592   3.797  0.0447 -0.2210  0.0230
   98GLN    HB1  764   4.359   4.515   3.747 -2.5424 -2.4654 -0.0733
   98GLN    HB2  765   4.340   4.609   3.897 -2.5235 -0.6095  1.3169
   98GLN     CG  766   4.292   4.720   3.714 -0.5093 -0.0861  0.2508
   98GLN    HG1  767   4.233   4.792   3.775 -0.5590 -0.5949  0.8149
   98GLN    HG2  768   4.247   4.703   3.614  0.7550  1.1931 -0.5896
   98GLN     CD  769   4.426   4.789   3.691 -0.5803  0.0935  0.3626
   98GLN    OE1  770   4.455   4.903   3.726 -0.0044  0.0157  0.1462
   98GLN    NE2  771   4.520   4.713   3.628 -0.3696  0.8224 -0.2052
   98GLN   HE21  772   4.602   4.760   3.596  0.7000 -0.1039  1.0724
   98GLN   HE22  773   4.514   4.617   3.603  2.1149  1.3336 -3.3186
   98GLN      C  774   4.082   4.639   3.909 -0.0190  0.0093  0.1726
   98GLN      O  775   4.120   4.677   4.020  0.0076  0.2853  0.0709
   99SER      N  776   3.976   4.702   3.855  0.0741  0.2223  0.2383
   99SER     HN  777   3.950   4.678   3.762  1.9370 -3.5469  0.5004
   99SER     CA  778   3.899   4.796   3.931 -1.2148 -0.3155 -0.3789
   99SER     HA  779   3.973   4.867   3.965  0.9143 -2.7679  0.4824
   99SER     CB  780   3.793   4.866   3.844 -0.2578  0.5983 -0.8238
   99SER    HB1  781   3.840   4.920   3.758 -0.3377  1.1708 -0.5117
   99SER    HB2  782   3.760   4.951   3.907  1.2774  0.0447  0.8120
   99SER     OG  783   3.686   4.783   3.803 -0.2155 -0.0342  0.3165
   99SER    HG1  784   3.722   4.730   3.731 -1.5723 -0.5090 -0.0531
   99SER      C  785   3.832   4.743   4.053 -0.1267 -0.2037  0.2825
   99SER      O  786   3.831   4.808   4.157  0.0223 -0.1430  0.2474
  100THR      N  787   3.774   4.621   4.050  0.3087 -0.4117  0.2596
  100THR     HN  788   3.778   4.562   3.970  0.7172 -0.4475  0.3019
  100THR     CA  789   3.709   4.563   4.163 -0.0139 -0.2681  0.1511
  100THR     HA  790   3.652   4.639   4.214  0.2667 -0.4649  0.7765
  100THR     CB  791   3.613   4.454   4.128 -0.4200 -0.1056  0.7374
  100THR     HB  792   3.585   4.390   4.215 -0.2298 -1.3531 -0.0878
  100THR    OG1  793   3.667   4.366   4.031 -0.9663  0.7086 -0.3206
  100THR    HG1  794   3.637   4.281   4.064  1.0456 -0.2602 -0.7937
  100THR    CG2  795   3.488   4.529   4.080  0.2099  0.2849 -0.3255
  100THR   HG21  796   3.520   4.583   3.988 -2.2544  0.7736 -0.9673
  100THR   HG22  797   3.457   4.600   4.160 -1.8462  0.7933 -1.4868
  100THR   HG23  798   3.406   4.456   4.063  1.7318 -1.3288 -0.9760
  100THR      C  799   3.807   4.517   4.266  0.0071  0.3099  0.3956
  100THR      O  800   3.795   4.524   4.388 -0.3964 -0.8499  0.4351
  101VAL      N  801   3.928   4.486   4.216 -0.2006 -0.3388  0.2852
  101VAL     HN  802   3.939   4.505   4.119  0.1435  0.9294  0.5590
  101VAL     CA  803   4.042   4.441   4.291 -0.2150 -0.0239  0.5000
  101VAL     HA  804   4.013   4.363   4.360  0.3237  1.1047  2.0442
  101VAL     CB  805   4.153   4.372   4.216 -0.4184 -0.2369  0.3901
  101VAL     HB  806   4.211   4.448   4.159 -1.4436 -1.3569 -2.3074
  101VAL    CG1  807   4.246   4.297   4.313  0.1043 -0.4038 -0.2372
  101VAL   HG11  808   4.307   4.222   4.259  0.0186 -0.8079  0.2195
  101VAL   HG12  809   4.196   4.261   4.405 -1.1911  0.0764 -0.7402
  101VAL   HG13  810   4.327   4.360   4.356 -0.7570  0.8769 -0.4147
  101VAL    CG2  811   4.101   4.273   4.111  0.0535 -0.0250 -0.0510
  101VAL   HG21  812   4.184   4.209   4.075  1.3272  2.2025 -1.2399
  101VAL   HG22  813   4.051   4.324   4.025 -0.8745  0.6723  0.8653
  101VAL   HG23  814   4.030   4.212   4.172 -0.6222  1.9077  1.2138
  101VAL      C  815   4.091   4.557   4.370 -0.1535  0.0900  0.2967
  101VAL      O  816   4.106   4.544   4.491 -0.1340  0.0230  0.2875
  102HSD      N  817   4.104   4.673   4.304 -0.2958 -0.0223  0.0694
  102HSD     HN  818   4.086   4.678   4.206  1.1729  0.0837 -0.2146
  102HSD     CA  819   4.141   4.799   4.362  0.3571 -0.2711  0.2006
  102HSD     HA  820   4.238   4.790   4.409  0.4582 -1.3260 -0.1725
  102HSD     CB  821   4.164   4.906   4.255  0.2341 -0.5277 -0.0862
  102HSD    HB1  822   4.146   5.009   4.292 -1.1758 -0.2972 -1.3209
  102HSD    HB2  823   4.087   4.886   4.178 -1.1276 -0.7715  1.3004
  102HSD    ND1  824   4.362   4.803   4.135 -0.3761 -0.4338  0.3650
  102HSD    HD1  825   4.318   4.713   4.129 -0.4019 -0.5430  1.8692
  102HSD     CG  826   4.299   4.913   4.190  0.1810  0.1442 -0.1384
  102HSD    CE1  827   4.471   4.846   4.067 -0.6525 -0.0498  0.1614
  102HSD    HE1  828   4.532   4.782   4.003  0.2374 -0.5609  1.4906
  102HSD    NE2  829   4.485   4.976   4.083  0.1020 -0.0501 -0.4182
  102HSD    CD2  830   4.379   5.019   4.160  0.6574 -0.0634  0.3648
  102HSD    HD2  831   4.366   5.124   4.181 -1.0556 -0.4665  1.5907
  102HSD      C  832   4.052   4.851   4.469  0.3150 -0.4359  0.2463
  102HSD      O  833   4.106   4.912   4.561  0.0577  0.2392 -0.0457
  103TYR      N  834   3.919   4.829   4.460  0.3041 -0.4233  0.3699
  103TYR     HN  835   3.876   4.800   4.375  0.1278 -0.0879  0.3460
  103TYR     CA  836   3.829   4.858   4.567 -0.1075  0.2703 -0.1606
  103TYR     HA  837   3.840   4.962   4.596  2.2830  0.1488 -0.4813
  103TYR     CB  838   3.682   4.826   4.533 -0.1709 -0.0020  0.3578
  103TYR    HB1  839   3.609   4.837   4.616  0.5561 -0.2646  1.0472
  103TYR    HB2  840   3.676   4.720   4.499 -3.3131  0.1621  0.0928
  103TYR     CG  841   3.631   4.912   4.423  0.2863 -0.2298 -0.0406
  103TYR    CD1  842   3.668   5.043   4.404  0.0799 -0.2482 -0.6047
  103TYR    HD1  843   3.757   5.078   4.456 -0.1863 -2.0648  1.2251
  103TYR    CE1  844   3.610   5.126   4.311 -0.0937 -0.3123 -0.5548
  103TYR    HE1  845   3.640   5.229   4.298 -2.4039  0.5211  0.3249
  103TYR     CZ  846   3.518   5.074   4.223 -0.3075 -0.5426 -0.1950
  103TYR     OH  847   3.464   5.156   4.122 -0.0272  0.0372  0.1163
  103TYR     HH  848   3.484   5.245   4.150  1.4534 -0.1179 -0.3756
  103TYR    CD2  849   3.535   4.869   4.335 -0.2327  0.4752  0.1675
  103TYR    HD2  850   3.503   4.766   4.340 -2.1692  0.9806 -0.7786
  103TYR    CE2  851   3.482   4.942   4.231 -0.5198 -0.4963 -0.3801
  103TYR    HE2  852   3.402   4.917   4.162  0.3183 -0.5095 -1.3661
  103TYR      C  853   3.849   4.781   4.693  0.5484  0.5510 -0.0902
  103TYR      O  854   3.835   4.833   4.804 -0.1922  0.1810 -0.0070
  104HSD      N  855   3.885   4.652   4.686 -0.2691  0.2952  0.3356
  104HSD     HN  856   3.895   4.612   4.596  1.0604 -1.7837  1.3388
  104HSD     CA  857   3.927   4.574   4.798  0.1519 -0.0378 -0.0533
  104HSD     HA  858   3.845   4.589   4.867  0.0427  0.5250 -0.3030
  104HSD     CB  859   3.952   4.426   4.763 -0.2107 -0.0871 -0.1049
  104HSD    HB1  860   3.998   4.385   4.855  0.4965  0.4070 -0.2277
  104HSD    HB2  861   4.024   4.415   4.679  0.6154  3.1899  0.0325
  104HSD    ND1  862   3.772   4.339   4.605  0.3112  0.2542 -0.2573
  104HSD    HD1  863   3.803   4.373   4.516 -1.5265  0.0986 -1.0086
  104HSD     CG  864   3.828   4.348   4.731 -0.2903 -0.0194  0.0347
  104HSD    CE1  865   3.673   4.247   4.608 -0.1625  0.7671  0.0916
  104HSD    HE1  866   3.606   4.224   4.525  1.1972  0.3428 -0.9128
  104HSD    NE2  867   3.656   4.199   4.730 -0.8343  0.1063 -0.2447
  104HSD    CD2  868   3.758   4.257   4.803 -0.7539  0.0520 -0.3141
  104HSD    HD2  869   3.779   4.226   4.905 -1.1524 -1.0400 -0.5444
  104HSD      C  870   4.053   4.627   4.858  0.1091  0.0480 -0.0377
  104HSD      O  871   4.060   4.649   4.979  0.3609 -1.3608  0.2167
  105LEU      N  872   4.149   4.668   4.773  0.3868 -0.0715  0.2165
  105LEU     HN  873   4.137   4.650   4.676 -0.6340 -0.7456  0.4470
  105LEU     CA  874   4.265   4.740   4.815  0.1043  0.2101  0.5170
  105LEU     HA  875   4.315   4.686   4.895  0.3984 -0.8131 -0.3330
  105LEU     CB  876   4.366   4.762   4.702 -0.3649  0.0929  0.0721
  105LEU    HB1  877   4.460   4.804   4.744 -0.8384 -0.8384  2.1536
  105LEU    HB2  878   4.323   4.829   4.624  1.0489 -1.3222 -2.0413
  105LEU     CG  879   4.417   4.635   4.633 -0.1237  0.3776 -0.2823
  105LEU     HG  880   4.333   4.578   4.588  0.6883  0.7671 -2.4146
  105LEU    CD1  881   4.516   4.677   4.523 -0.2408  0.1881 -0.4619
  105LEU   HD11  882   4.600   4.732   4.569 -0.1160 -0.7502  0.4726
  105LEU   HD12  883   4.466   4.751   4.457  1.4379  1.7365 -0.0860
  105LEU   HD13  884   4.552   4.589   4.465 -0.3544 -0.9824  1.1920
  105LEU    CD2  885   4.487   4.546   4.737 -0.4933  0.2004 -0.1863
  105LEU   HD21  886   4.552   4.467   4.695 -2.2822 -1.0650 -0.7094
  105LEU   HD22  887   4.403   4.506   4.798 -1.3575 -0.2561 -1.6288
  105LEU   HD23  888   4.556   4.612   4.793  1.0421 -1.1627 -0.4176
  105LEU      C  889   4.243   4.867   4.890 -0.3362 -0.0776  0.8807
  105LEU      O  890   4.326   4.902   4.974  0.7048  0.3880 -0.3189
  106GLY      N  891   4.140   4.946   4.855  0.3014  0.2030 -0.4176
  106GLY     HN  892   4.094   4.926   4.769  0.3626 -0.4478 -0.3035
  106GLY     CA  893   4.115   5.071   4.921  0.7770 -0.0268  0.2113
  106GLY    HA1  894   4.060   5.135   4.854  0.1065  0.9652  1.6858
  106GLY    HA2  895   4.212   5.108   4.950  0.2709  0.6969  0.9830
  106GLY      C  896   4.029   5.061   5.041  0.0940  0.4654 -0.2335
  106GLY      O  897   4.040   5.134   5.139 -0.2664  0.5658 -0.2642
  107SER      N  898   3.940   4.960   5.044 -0.1569  0.6947  0.3645
  107SER     HN  899   3.932   4.900   4.964  0.1352 -1.7635  2.0520
  107SER     CA  900   3.865   4.912   5.156  0.1049  0.1965  0.3320
  107SER     HA  901   3.799   4.985   5.201 -0.0010 -1.0502  2.2915
  107SER     CB  902   3.774   4.796   5.112 -0.0132  0.4556 -0.1237
  107SER    HB1  903   3.816   4.702   5.071 -0.6400  0.8213 -1.6856
  107SER    HB2  904   3.706   4.822   5.029 -1.3007 -2.6858 -0.1969
  107SER     OG  905   3.685   4.764   5.219  0.0098  0.1483 -0.1963
  107SER    HG1  906   3.704   4.678   5.257 -1.3229  0.9032  2.4293
  107SER      C  907   3.956   4.881   5.269  0.3073 -0.0796  0.0949
  107SER      O  908   3.939   4.933   5.379  0.3872 -0.0559  0.0967
  108LEU      N  909   4.062   4.803   5.239  0.6685  0.3665  0.1865
  108LEU     HN  910   4.071   4.761   5.149  3.2058 -1.2146  1.0854
  108LEU     CA  911   4.159   4.761   5.335  0.3912 -0.2517  0.2029
  108LEU     HA  912   4.102   4.714   5.414  0.4754  0.2183  0.5499
  108LEU     CB  913   4.243   4.656   5.261  0.1498 -0.0580 -0.3545
  108LEU    HB1  914   4.284   4.701   5.168 -2.1926  2.0283 -0.4735
  108LEU    HB2  915   4.171   4.579   5.227 -0.1722  0.0465  0.0873
  108LEU     CG  916   4.351   4.582   5.342 -0.3294 -0.3967 -0.0178
  108LEU     HG  917   4.427   4.659   5.364 -1.5880  0.9605 -0.2948
  108LEU    CD1  918   4.293   4.532   5.475  0.7484  0.0705  0.6397
  108LEU   HD11  919   4.378   4.506   5.542 -0.4928 -0.9445  1.8887
  108LEU   HD12  920   4.231   4.440   5.467  0.6791  0.2095 -0.5252
  108LEU   HD13  921   4.241   4.612   5.533 -0.5487 -0.1198 -0.2102
  108LEU    CD2  922   4.414   4.460   5.271  0.5208  0.1275 -0.1770
  108LEU   HD21  923   4.337   4.391   5.230  0.4396 -0.7281  1.3467
  108LEU   HD22  924   4.494   4.408   5.328  0.7533  0.5010 -0.1547
  108LEU   HD23  925   4.466   4.499   5.180 -2.3007  1.3872 -1.3752
  108LEU      C  926   4.227   4.880   5.394 -0.4490  0.4489 -0.2222
  108LEU      O  927   4.240   4.899   5.515 -0.6317 -0.0717 -0.1194
  109ALA      N  928   4.272   4.975   5.309  0.5771 -0.1451 -0.3603
  109ALA     HN  929   4.261   4.977   5.210  0.2502  1.4175 -0.3075
  109ALA     CA  930   4.353   5.085   5.352 -0.3807  0.3696  0.1640
  109ALA     HA  931   4.436   5.037   5.401  0.7176  1.6554 -0.3783
  109ALA     CB  932   4.400   5.157   5.224 -0.5139 -0.1539 -0.1845
  109ALA    HB1  933   4.471   5.240   5.243 -1.5588  0.4318  1.3839
  109ALA    HB2  934   4.313   5.196   5.168 -1.0801 -0.1823  0.6506
  109ALA    HB3  935   4.448   5.082   5.158  1.3165  0.1252  0.7630
  109ALA      C  936   4.286   5.185   5.440  0.1912  0.8470  0.0609
  109ALA      O  937   4.335   5.254   5.529  0.2076  0.1662  0.5824
  110LEU      N  938   4.156   5.208   5.416  0.1888  0.6916 -0.0779
  110LEU     HN  939   4.106   5.176   5.335 -2.5987  1.7629  1.0764
  110LEU     CA  940   4.062   5.275   5.500 -0.6254 -0.4739 -0.0329
  110LEU     HA  941   4.104   5.371   5.525 -2.6095  0.4213  0.0661
  110LEU     CB  942   3.934   5.299   5.418 -0.0670 -0.2300 -0.8335
  110LEU    HB1  943   3.938   5.213   5.347  0.4839 -0.5110 -0.4711
  110LEU    HB2  944   3.948   5.382   5.345 -1.5279  2.0398  1.3499
  110LEU     CG  945   3.797   5.316   5.485  0.4507  0.2152  0.1313
  110LEU     HG  946   3.776   5.245   5.567  0.0724  0.6575  0.4220
  110LEU    CD1  947   3.790   5.454   5.552 -1.5633 -0.0544  0.5311
  110LEU   HD11  948   3.819   5.533   5.479 -1.3795  1.8048  2.5122
  110LEU   HD12  949   3.867   5.460   5.632 -0.2271  1.7119 -0.8022
  110LEU   HD13  950   3.690   5.487   5.588 -0.6127  0.2138  3.1462
  110LEU    CD2  951   3.680   5.295   5.387  0.4014  0.0714  0.2205
  110LEU   HD21  952   3.688   5.373   5.309  1.6212 -0.5642 -0.3230
  110LEU   HD22  953   3.579   5.301   5.432  0.0976 -2.4659  0.0217
  110LEU   HD23  954   3.683   5.201   5.329 -2.2553 -0.2916  0.5543
  110LEU      C  955   4.028   5.212   5.631 -1.0059 -0.4196 -0.1026
  110LEU      O  956   4.027   5.279   5.734  0.3582  0.0648 -0.3795
  111SER      N  957   4.011   5.079   5.634  0.0193 -0.5660 -0.2718
  111SER     HN  958   4.013   5.026   5.549 -0.0066 -1.2295  0.1324
  111SER     CA  959   3.993   5.010   5.758  0.2393  0.1785  0.1805
  111SER     HA  960   3.913   5.059   5.811 -0.2372 -0.3908  0.0015
  111SER     CB  961   3.943   4.867   5.729  0.2721  0.1949  0.0383
  111SER    HB1  962   3.847   4.866   5.673  0.8817 -1.4964 -1.0503
  111SER    HB2  963   3.906   4.832   5.828 -0.7143 -0.2533 -0.4725
  111SER     OG  964   4.036   4.783   5.662  0.1732 -0.2463  0.4518
  111SER    HG1  965   4.108   4.748   5.716  0.0674 -1.4778 -0.1867
  111SER      C  966   4.112   5.004   5.848  0.2035 -0.0501  0.2145
  111SER      O  967   4.109   5.013   5.971 -0.0692  0.1035  0.2004
  112ASP      N  968   4.230   4.989   5.787 -0.1067 -0.2174 -0.3529
  112ASP     HN  969   4.242   4.976   5.689  2.5122  2.1975 -0.4698
  112ASP     CA  970   4.360   5.000   5.847 -0.2255  0.6839 -0.2531
  112ASP     HA  971   4.357   4.934   5.933 -0.7501 -1.1850 -1.6411
  112ASP     CB  972   4.463   4.942   5.748  0.2092  0.4678  0.3191
  112ASP    HB1  973   4.564   4.978   5.777  0.7001 -0.7148  0.1331
  112ASP    HB2  974   4.449   4.974   5.643  0.1069  0.6457  0.3857
  112ASP     CG  975   4.473   4.791   5.762  0.9278  0.5267  0.4748
  112ASP    OD1  976   4.420   4.731   5.860 -0.3486 -0.2697 -0.6659
  112ASP    OD2  977   4.543   4.725   5.682 -0.3646 -0.2070 -0.0842
  112ASP      C  978   4.384   5.139   5.893  0.6737  0.4681 -0.0626
  112ASP      O  979   4.423   5.156   6.009 -0.4884 -0.1508  0.4294
  113LEU      N  980   4.348   5.246   5.820 -0.1217  0.0481 -0.2951
  113LEU     HN  981   4.332   5.236   5.722  0.6700  2.3494 -0.7320
  113LEU     CA  982   4.355   5.381   5.867  0.0988  0.0053 -0.2028
  113LEU     HA  983   4.452   5.402   5.909 -0.4127  2.0388  0.0691
  113LEU     CB  984   4.327   5.472   5.747 -0.0988  0.3986  0.1387
  113LEU    HB1  985   4.223   5.449   5.715  0.0632 -2.2056  1.2866
  113LEU    HB2  986   4.386   5.460   5.654 -1.2114 -1.0886 -0.4077
  113LEU     CG  987   4.347   5.624   5.758 -0.2064  0.4475 -0.2997
  113LEU     HG  988   4.282   5.670   5.835  1.2133  2.9730 -0.5005
  113LEU    CD1  989   4.492   5.662   5.793 -0.1499  0.1575 -0.2175
  113LEU   HD11  990   4.555   5.640   5.704  0.7715  2.1655 -0.1204
  113LEU   HD12  991   4.530   5.610   5.884 -2.2530 -2.2070 -0.5584
  113LEU   HD13  992   4.498   5.772   5.801  0.9304  0.0574  0.6550
  113LEU    CD2  993   4.302   5.685   5.624 -0.5623 -0.2163 -0.4871
  113LEU   HD21  994   4.195   5.666   5.602 -0.4600  0.3866 -1.5800
  113LEU   HD22  995   4.371   5.643   5.548 -0.0895  0.2401 -0.3188
  113LEU   HD23  996   4.324   5.794   5.630 -1.2279 -0.1293  0.8209
  113LEU      C  997   4.272   5.411   5.987  0.1373  0.5177 -0.3025
  113LEU      O  998   4.322   5.475   6.079  0.3349  0.4504 -0.3641
  114LEU      N  999   4.145   5.367   5.999  0.0921  0.5757 -0.5529
  114LEU     HN 1000   4.107   5.323   5.918  2.2155  0.0646 -1.3354
  114LEU     CA 1001   4.061   5.388   6.113  0.1751 -0.0889 -0.3638
  114LEU     HA 1002   4.053   5.493   6.138  1.4155 -0.2017  0.6404
  114LEU     CB 1003   3.925   5.329   6.070  0.0744 -0.4258  0.4049
  114LEU    HB1 1004   3.852   5.322   6.154  1.9612  0.8281  2.2805
  114LEU    HB2 1005   3.943   5.229   6.026  0.6084  0.8618 -2.5564
  114LEU     CG 1006   3.851   5.415   5.966 -0.0329 -0.4481  0.4619
  114LEU     HG 1007   3.921   5.439   5.884  1.7870 -1.4951  1.6398
  114LEU    CD1 1008   3.725   5.344   5.913 -0.0582  0.3225 -0.5249
  114LEU   HD11 1009   3.758   5.250   5.865  1.4656 -0.0239  1.0835
  114LEU   HD12 1010   3.676   5.419   5.847 -1.4845 -0.5545 -0.5152
  114LEU   HD13 1011   3.665   5.308   5.999 -0.2005 -1.7197 -1.4257
  114LEU    CD2 1012   3.814   5.553   6.022  0.1418 -0.1472 -0.1618
  114LEU   HD21 1013   3.896   5.612   6.068 -0.8916 -0.5889  2.4243
  114LEU   HD22 1014   3.752   5.527   6.111 -1.4211  1.2515 -0.7891
  114LEU   HD23 1015   3.755   5.616   5.952  2.0685  0.6641 -1.1054
  114LEU      C 1016   4.108   5.325   6.240 -0.0693 -0.0153 -0.2363
  114LEU      O 1017   4.095   5.377   6.351 -0.3505 -0.2139 -0.1750
  115THR      N 1018   4.158   5.201   6.223 -0.5718 -0.3158  0.4580
  115THR     HN 1019   4.153   5.162   6.132  0.7121 -0.6325  0.5080
  115THR     CA 1020   4.210   5.121   6.330  0.0253 -0.1324  0.3093
  115THR     HA 1021   4.129   5.105   6.400 -0.8938 -0.2045 -0.7408
  115THR     CB 1022   4.244   4.983   6.281 -0.0719  0.0371 -0.2473
  115THR     HB 1023   4.329   4.980   6.210  0.2073 -3.2374  0.0864
  115THR    OG1 1024   4.126   4.923   6.231 -0.1602 -0.1706  0.2111
  115THR    HG1 1025   4.126   4.929   6.136 -1.5636  2.5238  0.3005
  115THR    CG2 1026   4.286   4.890   6.396 -0.4369  0.4373  0.2135
  115THR   HG21 1027   4.371   4.936   6.451 -0.3555 -0.1187  0.5629
  115THR   HG22 1028   4.325   4.794   6.356  0.6331  1.4033 -1.1682
  115THR   HG23 1029   4.208   4.865   6.472 -0.3361  1.5869  0.7136
  115THR      C 1030   4.320   5.190   6.402  0.1623 -0.2346  0.1989
  115THR      O 1031   4.321   5.203   6.524  0.1735  0.1178  0.1625
  116LEU      N 1032   4.416   5.251   6.330  0.1164 -0.1672  0.1942
  116LEU     HN 1033   4.393   5.248   6.233 -0.3504  1.9544  0.1869
  116LEU     CA 1034   4.527   5.328   6.377 -0.1056  0.0673  0.3409
  116LEU     HA 1035   4.557   5.260   6.456  0.3346 -2.3098 -1.7487
  116LEU     CB 1036   4.633   5.357   6.270 -0.1296 -0.0015  0.2986
  116LEU    HB1 1037   4.699   5.434   6.315  0.5881  0.3881 -1.3542
  116LEU    HB2 1038   4.583   5.393   6.178  0.4143  0.4365  0.1688
  116LEU     CG 1039   4.724   5.240   6.229  0.1066  0.3617 -0.2282
  116LEU     HG 1040   4.651   5.163   6.195 -1.3808  2.2722 -1.6208
  116LEU    CD1 1041   4.809   5.276   6.106  0.8656 -0.6109  0.0017
  116LEU   HD11 1042   4.874   5.362   6.136 -1.6725  2.0665 -1.6792
  116LEU   HD12 1043   4.754   5.303   6.014  2.5164  0.4537 -0.7277
  116LEU   HD13 1044   4.872   5.187   6.087 -0.7200 -2.3460  2.2739
  116LEU    CD2 1045   4.813   5.186   6.342 -0.4641  0.7175  0.3971
  116LEU   HD21 1046   4.888   5.111   6.310 -0.6922  0.6219  0.0765
  116LEU   HD22 1047   4.742   5.145   6.417  0.8452 -1.9360  0.2963
  116LEU   HD23 1048   4.873   5.271   6.381 -0.6036  1.9190 -1.8273
  116LEU      C 1049   4.480   5.457   6.435  0.1431  0.2735  0.0845
  116LEU      O 1050   4.504   5.486   6.552  0.5579  0.0732  0.0510
  117LEU      N 1051   4.400   5.535   6.361  0.3161  0.3589 -0.0147
  117LEU     HN 1052   4.373   5.501   6.271  0.6003  1.5735 -0.5807
  117LEU     CA 1053   4.343   5.655   6.414  0.1410  0.3322 -0.1399
  117LEU     HA 1054   4.421   5.723   6.446 -2.4499  3.0184  0.9320
  117LEU     CB 1055   4.258   5.722   6.304  0.0717  0.7523  0.1628
  117LEU    HB1 1056   4.204   5.808   6.348 -2.4486 -0.3512 -0.6001
  117LEU    HB2 1057   4.181   5.649   6.270  0.3359  0.5486  0.0005
  117LEU     CG 1058   4.343   5.775   6.187  0.0862 -0.7310 -0.5276
  117LEU     HG 1059   4.401   5.696   6.136  1.1092 -0.2288 -0.1715
  117LEU    CD1 1060   4.242   5.834   6.087  0.4617  1.1214  0.1346
  117LEU   HD11 1061   4.180   5.911   6.138 -1.3726 -0.1385 -0.0626
  117LEU   HD12 1062   4.169   5.760   6.046  1.2965 -1.8427  3.4312
  117LEU   HD13 1063   4.292   5.873   5.996 -1.5054  0.7018 -1.2101
  117LEU    CD2 1064   4.444   5.884   6.225 -0.3027 -0.3544 -0.5545
  117LEU   HD21 1065   4.505   5.924   6.141 -0.3651 -0.5464 -0.6926
  117LEU   HD22 1066   4.508   5.838   6.304 -3.1226 -1.7701  1.0745
  117LEU   HD23 1067   4.401   5.980   6.261  2.0640  0.5585  0.0440
  117LEU      C 1068   4.258   5.646   6.536 -0.0521 -0.0062 -0.2989
  117LEU      O 1069   4.262   5.734   6.622 -0.0562  0.4034 -0.7108
  118LEU      N 1070   4.173   5.543   6.551 -0.8620  0.6620 -0.2241
  118LEU     HN 1071   4.158   5.472   6.483 -2.3316 -0.6118  1.3307
  118LEU     CA 1072   4.075   5.545   6.655 -0.6056 -0.3652  0.0480
  118LEU     HA 1073   4.067   5.642   6.701 -1.6753 -0.2733 -0.2939
  118LEU     CB 1074   3.934   5.515   6.600 -0.2476 -0.5796 -0.7571
  118LEU    HB1 1075   3.865   5.499   6.685 -0.3155  0.4366 -0.6063
  118LEU    HB2 1076   3.936   5.410   6.563 -1.4976 -1.7940  2.3526
  118LEU     CG 1077   3.883   5.609   6.489 -0.2937  0.0403 -0.2135
  118LEU     HG 1078   3.946   5.603   6.398  0.5933  4.3866 -0.1093
  118LEU    CD1 1079   3.746   5.552   6.448 -0.2860 -0.5518  0.5481
  118LEU   HD11 1080   3.697   5.613   6.369 -0.5926 -1.6584 -0.1528
  118LEU   HD12 1081   3.690   5.552   6.543  0.1669 -2.8447  0.8871
  118LEU   HD13 1082   3.762   5.447   6.415  0.6653  0.4839 -2.6889
  118LEU    CD2 1083   3.870   5.758   6.526  0.9343  0.1021  0.0057
  118LEU   HD21 1084   3.813   5.806   6.444  1.1439  0.3693  0.0152
  118LEU   HD22 1085   3.965   5.813   6.542  2.8077 -2.4104 -1.5586
  118LEU   HD23 1086   3.811   5.763   6.620 -0.1461 -1.0771 -0.5840
  118LEU      C 1087   4.108   5.449   6.765  0.0886  0.3709  0.4910
  118LEU      O 1088   4.024   5.414   6.848  0.2092 -0.0201  0.4509
  119ALA      N 1089   4.236   5.411   6.777  0.1796  0.4646 -0.1267
  119ALA     HN 1090   4.295   5.429   6.698  1.3078 -0.1176  0.5554
  119ALA     CA 1091   4.278   5.317   6.876  0.2114 -0.0604 -0.6349
  119ALA     HA 1092   4.202   5.314   6.952 -0.8024 -3.3163 -1.6024
  119ALA     CB 1093   4.285   5.172   6.824  0.3912 -0.0684 -0.5898
  119ALA    HB1 1094   4.363   5.158   6.746 -0.3530  0.2532 -1.4094
  119ALA    HB2 1095   4.183   5.136   6.799  0.2342  0.0021 -0.0665
  119ALA    HB3 1096   4.317   5.113   6.913 -0.7719  0.7113  0.3852
  119ALA      C 1097   4.398   5.354   6.957 -0.2520  0.4717 -0.1852
  119ALA      O 1098   4.392   5.390   7.075  0.0606 -0.1186  0.0149
  120MET      N 1099   4.507   5.363   6.880 -0.0561  0.6201  0.1089
  120MET     HN 1100   4.503   5.318   6.791  0.1733  2.2474 -0.7800
  120MET     CA 1101   4.631   5.414   6.930  0.0859  0.0035  0.3897
  120MET     HA 1102   4.655   5.344   7.009 -0.0471  1.5500  1.8580
  120MET     CB 1103   4.738   5.407   6.819 -0.1330 -0.3155  0.1963
  120MET    HB1 1104   4.687   5.455   6.733 -0.3944 -1.5723 -0.3707
  120MET    HB2 1105   4.752   5.304   6.778 -2.5666 -1.2945  1.5979
  120MET     CG 1106   4.873   5.469   6.853  0.0386 -0.3682 -0.3831
  120MET    HG1 1107   4.953   5.414   6.798 -2.2291 -4.5684  0.1754
  120MET    HG2 1108   4.907   5.465   6.959  2.4073  1.0609 -0.9874
  120MET     SD 1109   4.884   5.643   6.800  0.4510 -0.2248  0.1637
  120MET     CE 1110   5.048   5.689   6.863  0.4336  0.2726 -0.1496
  120MET    HE1 1111   5.082   5.636   6.954 -1.8387 -0.5711  0.2583
  120MET    HE2 1112   5.057   5.799   6.873 -0.7866  0.3665  0.0982
  120MET    HE3 1113   5.116   5.657   6.781 -1.9596 -2.3207 -1.2833
  120MET      C 1114   4.651   5.533   7.016 -0.0234  0.0183  0.3935
  120MET      O 1115   4.716   5.515   7.119  0.1097 -0.1239  0.2839
  121PRO      N 1116   4.596   5.649   6.995 -0.1294 -0.1364 -0.2059
  121PRO     CD 1117   4.514   5.681   6.879 -0.0723  0.0198 -0.2033
  121PRO    HD1 1118   4.429   5.611   6.864  0.2226 -0.6724  1.2211
  121PRO    HD2 1119   4.572   5.690   6.785 -0.8864  1.0222 -0.6317
  121PRO     CA 1120   4.613   5.758   7.087 -0.4990 -0.3336  0.0983
  121PRO     HA 1121   4.718   5.773   7.106 -0.7732  2.0876 -0.0088
  121PRO     CB 1122   4.559   5.875   7.005  0.0343 -0.3311 -0.2571
  121PRO    HB1 1123   4.647   5.916   6.952 -2.1724  0.4319 -3.6476
  121PRO    HB2 1124   4.513   5.958   7.064  1.4398 -0.4661  1.1079
  121PRO     CG 1125   4.455   5.820   6.906 -0.2126 -0.0492 -0.1551
  121PRO    HG1 1126   4.346   5.819   6.929 -0.4045  2.7312 -0.5744
  121PRO    HG2 1127   4.462   5.885   6.816  0.4468  0.1303  0.0154
  121PRO      C 1128   4.533   5.739   7.211 -0.7321  0.1118  0.0180
  121PRO      O 1129   4.570   5.802   7.310  0.1835 -0.3149 -0.0455
  122VAL      N 1130   4.419   5.667   7.207 -0.2735 -0.5985 -0.4865
  122VAL     HN 1131   4.402   5.614   7.124  1.6328 -1.2395 -0.5141
  122VAL     CA 1132   4.338   5.652   7.324  0.0442  0.0345 -0.1794
  122VAL     HA 1133   4.340   5.740   7.385 -0.3824 -1.1892  1.6786
  122VAL     CB 1134   4.198   5.618   7.282 -0.0295 -0.6365  0.5867
  122VAL     HB 1135   4.194   5.515   7.241  0.8924  0.1439 -1.6108
  122VAL    CG1 1136   4.104   5.631   7.403 -0.0287  0.1103  0.5108
  122VAL   HG11 1137   4.105   5.734   7.443  3.0329 -0.1295  1.2866
  122VAL   HG12 1138   4.142   5.565   7.484  0.1432 -2.2470 -1.3922
  122VAL   HG13 1139   3.998   5.606   7.383 -1.1126  1.6849  3.6730
  122VAL    CG2 1140   4.134   5.710   7.178  0.0913 -0.4498  0.6764
  122VAL   HG21 1141   4.149   5.817   7.206 -1.5562 -0.1113  0.3798
  122VAL   HG22 1142   4.025   5.694   7.169  0.0949  0.3317 -1.4690
  122VAL   HG23 1143   4.170   5.692   7.074 -2.6438 -1.6908 -0.1473
  122VAL      C 1144   4.394   5.548   7.416  0.8241  0.3394 -0.3030
  122VAL      O 1145   4.410   5.573   7.535  0.4331  0.2333 -0.2286
  123GLU      N 1146   4.441   5.437   7.356  0.1281  0.0252 -0.2725
  123GLU     HN 1147   4.444   5.435   7.256  1.4896 -0.8066 -0.2274
  123GLU     CA 1148   4.504   5.331   7.428  0.3138  0.1821 -0.2029
  123GLU     HA 1149   4.436   5.307   7.508  2.2860  1.0207  1.8225
  123GLU     CB 1150   4.535   5.222   7.324  0.7460  0.2197 -0.1167
  123GLU    HB1 1151   4.588   5.273   7.240 -0.2084 -0.9929 -1.5101
  123GLU    HB2 1152   4.440   5.175   7.290  1.0018 -0.2669 -0.1615
  123GLU     CG 1153   4.626   5.107   7.365 -0.4522 -0.4876  0.6346
  123GLU    HG1 1154   4.601   5.072   7.467  1.5915  0.1145  1.3984
  123GLU    HG2 1155   4.732   5.142   7.371 -1.0051  1.2814  0.6519
  123GLU     CD 1156   4.629   4.986   7.273  0.0682  0.0927 -0.1256
  123GLU    OE1 1157   4.698   4.975   7.168  0.3992  0.1706  0.0787
  123GLU    OE2 1158   4.554   4.895   7.317  0.7124 -0.2858  0.2185
  123GLU      C 1159   4.626   5.379   7.499  0.2227  0.1093  0.0071
  123GLU      O 1160   4.647   5.350   7.616 -0.3004 -0.2887  0.0053
  124LEU      N 1161   4.710   5.465   7.438  0.9961 -0.5215  0.1618
  124LEU     HN 1162   4.682   5.496   7.347 -0.1408  2.8771  1.4947
  124LEU     CA 1163   4.828   5.520   7.498  0.3720  0.2305  0.7244
  124LEU     HA 1164   4.890   5.438   7.532 -1.4279 -0.5531  2.3971
  124LEU     CB 1165   4.903   5.594   7.386 -0.0693 -0.7584 -0.2483
  124LEU    HB1 1166   4.843   5.685   7.362  1.1631  0.0665 -0.2877
  124LEU    HB2 1167   4.913   5.528   7.298 -0.5272 -1.0025 -0.1240
  124LEU     CG 1168   5.040   5.654   7.422 -0.3341 -0.2861 -0.0160
  124LEU     HG 1169   5.018   5.732   7.498 -0.2692 -0.6695  0.3974
  124LEU    CD1 1170   5.145   5.549   7.460  0.7470  0.5498 -0.6408
  124LEU   HD11 1171   5.156   5.469   7.385 -0.9527 -1.8505  1.4867
  124LEU   HD12 1172   5.115   5.502   7.556  1.1989  3.6935  1.2137
  124LEU   HD13 1173   5.239   5.603   7.486 -0.4329  1.8614  1.1430
  124LEU    CD2 1174   5.074   5.739   7.298 -0.2058 -0.6871 -0.2593
  124LEU   HD21 1175   5.089   5.669   7.214 -0.4872  0.5823 -1.4085
  124LEU   HD22 1176   5.169   5.796   7.309 -0.8830  0.1095  2.3152
  124LEU   HD23 1177   4.990   5.811   7.284 -0.1547 -0.6554 -0.4049
  124LEU      C 1178   4.803   5.595   7.624 -0.2115  0.9180  0.2086
  124LEU      O 1179   4.873   5.568   7.722 -0.3232  0.8049  0.2582
  125TYR      N 1180   4.697   5.677   7.628 -0.9004  0.1106 -0.9459
  125TYR     HN 1181   4.635   5.683   7.550  1.0024  1.4807 -2.4399
  125TYR     CA 1182   4.666   5.750   7.747  0.0829 -0.1347 -0.5282
  125TYR     HA 1183   4.755   5.806   7.770  0.1082 -0.3938  0.0471
  125TYR     CB 1184   4.542   5.834   7.712 -0.1515 -0.0988  0.3400
  125TYR    HB1 1185   4.448   5.779   7.689  0.1796 -0.0242 -1.3647
  125TYR    HB2 1186   4.573   5.890   7.621 -0.9679 -0.6068 -0.2672
  125TYR     CG 1187   4.522   5.941   7.814 -0.0748  0.4177 -0.1781
  125TYR    CD1 1188   4.628   6.019   7.852  0.1787  0.0115 -0.0394
  125TYR    HD1 1189   4.730   6.007   7.819  0.5449  2.1580  0.1146
  125TYR    CE1 1190   4.610   6.124   7.939 -0.0217 -0.0206 -0.0422
  125TYR    HE1 1191   4.686   6.199   7.953 -0.5117  0.6469 -0.8666
  125TYR     CZ 1192   4.485   6.146   7.992 -0.0551  0.4637 -0.3116
  125TYR     OH 1193   4.473   6.258   8.077  0.2341 -0.0291  0.3937
  125TYR     HH 1194   4.382   6.269   8.107  0.2565  1.0893  0.1025
  125TYR    CD2 1195   4.396   5.961   7.864  0.0576  0.2647  0.2202
  125TYR    HD2 1196   4.316   5.896   7.830  2.5316 -2.0897 -1.4785
  125TYR    CE2 1197   4.381   6.064   7.954  0.0496 -0.1557  0.7045
  125TYR    HE2 1198   4.285   6.087   7.999 -0.2384  2.2286 -0.9298
  125TYR      C 1199   4.639   5.663   7.865  0.1469  0.0042 -0.4106
  125TYR      O 1200   4.706   5.675   7.968 -0.2963 -0.7405 -0.0219
  126ASN      N 1201   4.550   5.564   7.848  0.1871 -0.1027 -0.0126
  126ASN     HN 1202   4.526   5.545   7.753  1.4666  1.4538 -0.6964
  126ASN     CA 1203   4.490   5.499   7.961 -0.1092  0.1748 -0.0096
  126ASN     HA 1204   4.508   5.557   8.051  0.3124 -0.3004  0.2132
  126ASN     CB 1205   4.339   5.479   7.938  0.0138 -0.2190 -0.4953
  126ASN    HB1 1206   4.299   5.429   8.028 -1.9746  0.2396 -1.0781
  126ASN    HB2 1207   4.318   5.410   7.854  2.6554 -0.5759 -0.9345
  126ASN     CG 1208   4.270   5.612   7.910 -0.0541 -0.0607  0.3994
  126ASN    OD1 1209   4.255   5.702   7.994  0.4814 -0.0188  0.4561
  126ASN    ND2 1210   4.224   5.625   7.783 -0.1145  0.3435  0.4597
  126ASN   HD21 1211   4.152   5.693   7.770  0.8903  1.3227 -0.2535
  126ASN   HD22 1212   4.219   5.545   7.724 -3.0926  0.4573  0.4185
  126ASN      C 1213   4.547   5.364   7.986  0.1050  0.2727  0.0366
  126ASN      O 1214   4.559   5.317   8.100  0.3447  0.3811  0.0547
  127PHE      N 1215   4.585   5.285   7.884 -0.7963  0.2216 -0.2767
  127PHE     HN 1216   4.582   5.317   7.790 -0.0145  0.3559 -0.2651
  127PHE     CA 1217   4.631   5.150   7.894 -0.1843  0.4732  0.5282
  127PHE     HA 1218   4.606   5.118   7.993 -0.0556  0.1219  0.4488
  127PHE     CB 1219   4.547   5.065   7.797  0.3224  0.3861  0.1597
  127PHE    HB1 1220   4.587   4.962   7.797 -1.8129 -0.5152 -1.4495
  127PHE    HB2 1221   4.558   5.106   7.694  0.7527 -0.5567 -0.1750
  127PHE     CG 1222   4.403   5.059   7.835  0.1901 -0.1633 -0.4066
  127PHE    CD1 1223   4.377   5.011   7.962 -0.2917 -0.5730 -0.6568
  127PHE    HD1 1224   4.457   4.955   8.006  0.8350  0.3086 -1.5076
  127PHE    CE1 1225   4.248   5.021   8.009  0.0386  0.5932  0.0389
  127PHE    HE1 1226   4.225   4.978   8.106 -1.5615 -3.6125 -1.9523
  127PHE     CZ 1227   4.149   5.059   7.923 -0.3807 -0.1914  0.1641
  127PHE     HZ 1228   4.047   5.076   7.955 -0.4643  0.0263 -0.2038
  127PHE    CD2 1229   4.305   5.099   7.748 -0.1941 -0.7111 -0.2330
  127PHE    HD2 1230   4.323   5.142   7.650  2.3363 -0.0164  0.4734
  127PHE    CE2 1231   4.176   5.100   7.794 -0.0236 -0.1634  0.2465
  127PHE    HE2 1232   4.093   5.117   7.727  1.1563 -0.3030 -1.3035
  127PHE      C 1233   4.777   5.128   7.874 -0.1891  0.4501  0.5148
  127PHE      O 1234   4.823   5.014   7.872 -0.4301  0.3559  0.0706
  128ILE      N 1235   4.857   5.235   7.859  0.3539 -0.0152  0.0446
  128ILE     HN 1236   4.819   5.323   7.833  0.6569  0.3786  0.8770
  128ILE     CA 1237   4.999   5.218   7.870  0.3439 -0.2062 -0.1269
  128ILE     HA 1238   5.033   5.116   7.885 -0.2069 -0.1012  2.1422
  128ILE     CB 1239   5.058   5.279   7.747  0.3742  0.1764  0.0752
  128ILE     HB 1240   5.028   5.386   7.747 -1.9457 -0.3195 -3.0659
  128ILE    CG2 1241   5.212   5.284   7.759  0.3722  0.6481 -0.0670
  128ILE   HG21 1242   5.259   5.298   7.659  0.2197  2.8619  0.1319
  128ILE   HG22 1243   5.243   5.183   7.794  1.4105  1.2254  0.7042
  128ILE   HG23 1244   5.251   5.369   7.819 -0.4024  0.0224  1.3741
  128ILE    CG1 1245   5.022   5.213   7.612 -0.2993 -0.3749  0.5209
  128ILE   HG11 1246   5.086   5.269   7.540  0.6665 -0.8907  0.9705
  128ILE   HG12 1247   4.914   5.235   7.598  0.6609  4.1321 -1.6194
  128ILE     CD 1248   5.064   5.066   7.614  0.5227 -0.1542  0.0974
  128ILE    HD1 1249   5.027   5.025   7.518  0.7185 -0.0249 -0.0346
  128ILE    HD2 1250   5.005   5.022   7.698 -0.4079  0.6277 -0.1137
  128ILE    HD3 1251   5.173   5.049   7.625  0.7480 -0.6817 -2.3763
  128ILE      C 1252   5.046   5.298   7.986 -0.0522 -0.4333  0.1951
  128ILE      O 1253   5.128   5.250   8.064 -0.1572 -0.3417  0.3626
  129TRP      N 1254   4.992   5.418   8.014  0.2999 -0.2029 -0.1039
  129TRP     HN 1255   4.926   5.462   7.953  1.4494 -0.2428 -1.4380
  129TRP     CA 1256   5.053   5.509   8.105  0.0449  0.0148 -0.1468
  129TRP     HA 1257   5.146   5.471   8.145  0.4037  1.8344  0.8735
  129TRP     CB 1258   5.078   5.647   8.043 -0.0025  0.1580  0.1524
  129TRP    HB1 1259   5.096   5.729   8.116  0.2179 -0.2425  0.5528
  129TRP    HB2 1260   4.987   5.679   7.988  0.9229 -1.1824 -2.2702
  129TRP     CG 1261   5.193   5.650   7.948 -0.0459 -0.1620  0.0887
  129TRP    CD1 1262   5.195   5.662   7.812  0.1145  0.3076  0.1293
  129TRP    HD1 1263   5.101   5.665   7.759  1.3076 -1.4776 -2.2738
  129TRP    NE1 1264   5.323   5.666   7.763  0.0272  0.1663 -0.1161
  129TRP    HE1 1265   5.353   5.648   7.672 -1.1367 -0.9902 -0.3034
  129TRP    CE2 1266   5.405   5.665   7.873  0.0308  0.2602 -0.1178
  129TRP    CD2 1267   5.329   5.664   7.988 -0.0531  0.7549 -0.1637
  129TRP    CE3 1268   5.393   5.666   8.108 -0.3774  0.5565  0.0158
  129TRP    HE3 1269   5.346   5.656   8.205  1.1325 -0.2680  0.7111
  129TRP    CZ3 1270   5.530   5.678   8.111 -0.3877  0.7047 -0.0894
  129TRP    HZ3 1271   5.580   5.674   8.207  0.1156  1.7248 -0.2959
  129TRP    CZ2 1272   5.539   5.692   7.871  0.1557 -0.3234  0.1372
  129TRP    HZ2 1273   5.599   5.700   7.782  0.9703 -2.1454  0.4769
  129TRP    CH2 1274   5.600   5.691   7.994  0.2043 -0.4948  0.1119
  129TRP    HH2 1275   5.708   5.692   7.999  0.2507 -3.3173  1.5771
  129TRP      C 1276   4.960   5.520   8.221 -0.0084 -0.1764 -0.1707
  129TRP      O 1277   4.995   5.468   8.327  0.3755  0.8032  0.2007
  130VAL      N 1278   4.845   5.588   8.208  0.0935 -0.0132 -0.2362
  130VAL     HN 1279   4.805   5.612   8.120 -1.3913  2.4364  1.0042
  130VAL     CA 1280   4.766   5.630   8.320 -0.3398 -0.2952 -0.4317
  130VAL     HA 1281   4.835   5.643   8.402  0.6901 -1.1441 -1.1403
  130VAL     CB 1282   4.708   5.765   8.290 -0.1417 -0.0190  0.4019
  130VAL     HB 1283   4.634   5.773   8.207  0.3276 -1.5912 -0.1899
  130VAL    CG1 1284   4.639   5.824   8.414 -0.0075 -0.1922  0.5571
  130VAL   HG11 1285   4.693   5.794   8.507  2.5395 -1.7724 -1.2825
  130VAL   HG12 1286   4.532   5.802   8.430  0.0779  0.6249  2.6943
  130VAL   HG13 1287   4.625   5.934   8.406  0.4136 -0.0658  1.3823
  130VAL    CG2 1288   4.818   5.863   8.246 -0.4450 -0.0392 -0.4269
  130VAL   HG21 1289   4.888   5.888   8.328  0.2986  1.9671 -1.6000
  130VAL   HG22 1290   4.769   5.959   8.221  1.2015  1.4941  1.8105
  130VAL   HG23 1291   4.886   5.845   8.160  0.7808  3.0613 -0.2244
  130VAL      C 1292   4.657   5.533   8.351 -0.2065 -0.5021 -0.6029
  130VAL      O 1293   4.549   5.548   8.295 -0.2710  0.1063 -0.3311
  131HSD      N 1294   4.679   5.426   8.429 -0.3330 -0.1147 -0.0315
  131HSD     HN 1295   4.770   5.411   8.466 -0.6544 -0.1062  0.8086
  131HSD     CA 1296   4.598   5.308   8.437 -0.0658 -0.2758  0.3898
  131HSD     HA 1297   4.568   5.301   8.333  2.3742  0.9648 -0.4903
  131HSD     CB 1298   4.666   5.176   8.473  0.4076 -0.1215  0.0739
  131HSD    HB1 1299   4.583   5.102   8.479  0.8553 -0.5841  0.8853
  131HSD    HB2 1300   4.710   5.190   8.575  2.5666  2.3206 -1.0807
  131HSD    ND1 1301   4.877   5.179   8.332 -0.1130 -0.2026 -0.0915
  131HSD    HD1 1302   4.919   5.255   8.382  0.8069 -1.4887  1.1623
  131HSD     CG 1303   4.751   5.130   8.359 -0.0491 -0.4041 -0.1546
  131HSD    CE1 1304   4.932   5.106   8.231  0.5404 -0.1872  0.2453
  131HSD    HE1 1305   5.031   5.125   8.190 -0.5957 -0.9102 -3.2368
  131HSD    NE2 1306   4.846   5.012   8.196  0.4503  0.0652 -0.2292
  131HSD    CD2 1307   4.730   5.030   8.269  0.5561 -0.8513  0.1916
  131HSD    HD2 1308   4.652   4.957   8.251  0.3456 -0.1119 -2.4213
  131HSD      C 1309   4.471   5.330   8.513 -0.0734 -0.2434  0.3688
  131HSD      O 1310   4.370   5.269   8.478  0.0686 -0.5941  0.5631
  132HSD      N 1311   4.460   5.424   8.608 -0.2168  0.6197 -0.4809
  132HSD     HN 1312   4.533   5.485   8.640  0.3002  0.2654 -0.9716
  132HSD     CA 1313   4.331   5.452   8.662 -0.1549 -0.3659  0.2092
  132HSD     HA 1314   4.258   5.450   8.582  2.9447 -0.6410 -2.8406
  132HSD     CB 1315   4.290   5.359   8.777 -0.3646 -0.1611  0.3028
  132HSD    HB1 1316   4.314   5.257   8.739  1.4413  1.2721 -2.6897
  132HSD    HB2 1317   4.182   5.370   8.799 -0.4954 -0.6673 -0.0723
  132HSD    ND1 1318   4.346   5.427   9.023 -0.2074 -0.3982  0.4384
  132HSD    HD1 1319   4.269   5.487   9.046 -0.6488 -1.0604  0.6860
  132HSD     CG 1320   4.375   5.371   8.900 -0.1850  0.2650  0.1358
  132HSD    CE1 1321   4.454   5.402   9.101  0.1091 -0.3758  0.0134
  132HSD    HE1 1322   4.460   5.442   9.203  1.3253  3.3851 -1.3684
  132HSD    NE2 1323   4.549   5.332   9.041  0.3333  0.2286 -0.3467
  132HSD    CD2 1324   4.495   5.309   8.916 -0.5905 -0.5271  0.1692
  132HSD    HD2 1325   4.545   5.248   8.843  1.0977  1.1326 -0.1479
  132HSD      C 1326   4.344   5.593   8.708  0.1959 -0.2720 -0.1742
  132HSD      O 1327   4.453   5.638   8.744  0.1624  0.0895 -0.5169
  133PRO      N 1328   4.243   5.673   8.720  0.3065 -0.1284 -0.1976
  133PRO     CD 1329   4.270   5.806   8.773 -0.0421 -0.0314 -0.2568
  133PRO    HD1 1330   4.364   5.857   8.740  0.4916  0.6862  2.1988
  133PRO    HD2 1331   4.280   5.799   8.883 -0.2501 -0.1759 -0.2465
  133PRO     CA 1332   4.107   5.662   8.674  0.3189  0.3158 -0.3466
  133PRO     HA 1333   4.072   5.567   8.710  1.6056 -0.2565 -0.5539
  133PRO     CB 1334   4.039   5.787   8.730 -0.0889 -0.4360  0.8569
  133PRO    HB1 1335   4.011   5.753   8.832 -1.9700 -3.7566 -0.5796
  133PRO    HB2 1336   3.947   5.823   8.680  0.0681 -1.1524  0.0244
  133PRO     CG 1337   4.147   5.894   8.746 -0.0765 -0.1978 -0.6615
  133PRO    HG1 1338   4.160   5.951   8.651 -0.4603  0.5927 -0.2535
  133PRO    HG2 1339   4.122   5.966   8.828  1.4279 -0.1727 -0.1813
  133PRO      C 1340   4.095   5.645   8.526 -0.3758  0.4859 -0.3098
  133PRO      O 1341   4.179   5.687   8.448  0.2759  0.4868  0.3756
  134TRP      N 1342   3.988   5.581   8.475 -0.3371  0.1896 -0.0261
  134TRP     HN 1343   3.933   5.529   8.540  0.3773  0.9161  1.1979
  134TRP     CA 1344   3.936   5.585   8.342  0.2953  0.0822 -0.2795
  134TRP     HA 1345   4.018   5.549   8.283  0.0191 -1.2303  0.0986
  134TRP     CB 1346   3.822   5.486   8.310  0.3234 -0.2285  0.5456
  134TRP    HB1 1347   3.748   5.506   8.390  0.8565 -0.0390  1.0018
  134TRP    HB2 1348   3.873   5.388   8.321  1.0588  0.0646 -0.1127
  134TRP     CG 1349   3.759   5.483   8.175  0.2784 -0.7207  0.5754
  134TRP    CD1 1350   3.630   5.519   8.147  0.4078 -0.8103 -0.1618
  134TRP    HD1 1351   3.552   5.522   8.221  0.4720  1.2346 -0.1171
  134TRP    NE1 1352   3.622   5.532   8.011 -0.1280 -0.6092 -0.1157
  134TRP    HE1 1353   3.533   5.542   7.973  0.7109 -0.9551 -2.3653
  134TRP    CE2 1354   3.734   5.483   7.949  0.4871  0.4548  0.1294
  134TRP    CD2 1355   3.824   5.456   8.051  0.2185  0.2666  0.3185
  134TRP    CE3 1356   3.950   5.417   8.017  0.3580  0.7836  0.2369
  134TRP    HE3 1357   4.027   5.396   8.090  1.6983 -0.0002 -1.3447
  134TRP    CZ3 1358   3.981   5.404   7.884  0.2377  0.3534  0.2485
  134TRP    HZ3 1359   4.077   5.362   7.861  0.2528  0.8784 -0.7375
  134TRP    CZ2 1360   3.766   5.472   7.817 -0.2170  0.0312 -0.0096
  134TRP    HZ2 1361   3.690   5.504   7.748  0.0949  1.0317  0.0838
  134TRP    CH2 1362   3.894   5.439   7.782  0.0021  0.3673  0.4522
  134TRP    HH2 1363   3.912   5.419   7.677  0.5563  0.2482  0.5634
  134TRP      C 1364   3.901   5.725   8.307 -0.0104  0.0793  0.0010
  134TRP      O 1365   3.842   5.798   8.386 -0.2898  0.2358 -0.3458
  135ALA      N 1366   3.933   5.770   8.184 -0.6443  0.1324 -0.1505
  135ALA     HN 1367   3.974   5.703   8.122 -1.4100 -2.4831  1.9524
  135ALA     CA 1368   3.911   5.903   8.136 -0.0378  0.4250  0.3678
  135ALA     HA 1369   3.925   5.970   8.219 -1.0980  0.4195  0.5617
  135ALA     CB 1370   4.026   5.924   8.036 -0.6100  0.3731 -0.3018
  135ALA    HB1 1371   4.117   5.896   8.093 -1.0136 -2.4114 -0.8597
  135ALA    HB2 1372   4.038   6.033   8.019  1.0603  0.2316 -0.1721
  135ALA    HB3 1373   4.026   5.854   7.949  1.9637 -1.1648  0.8139
  135ALA      C 1374   3.782   5.939   8.072  0.0212  0.0365  0.0276
  135ALA      O 1375   3.753   6.058   8.059 -0.0453  0.0186  0.0019
  136PHE      N 1376   3.691   5.849   8.031  0.0866  0.1642 -0.4055
  136PHE     HN 1377   3.709   5.751   8.028 -1.8070 -0.2116 -1.5909
  136PHE     CA 1378   3.582   5.878   7.943 -0.2626 -0.0823 -0.0586
  136PHE     HA 1379   3.565   5.984   7.934 -1.1112 -0.2995 -1.3771
  136PHE     CB 1380   3.620   5.829   7.802  0.2407  0.2885 -0.0547
  136PHE    HB1 1381   3.541   5.853   7.728  1.1247  1.2889 -0.7015
  136PHE    HB2 1382   3.639   5.719   7.805 -0.2445  0.0822 -2.5266
  136PHE     CG 1383   3.735   5.889   7.729  0.2738 -0.3437 -0.5300
  136PHE    CD1 1384   3.729   6.015   7.675 -0.0006 -0.2678 -0.3227
  136PHE    HD1 1385   3.642   6.078   7.692  0.0233 -0.3064 -0.0437
  136PHE    CE1 1386   3.832   6.056   7.594 -0.0520  0.1396 -0.1891
  136PHE    HE1 1387   3.828   6.152   7.545 -0.3991 -0.6099 -1.6970
  136PHE     CZ 1388   3.947   5.982   7.582 -0.1053 -0.0217  0.3052
  136PHE     HZ 1389   4.028   6.019   7.521 -0.4366  3.1009  1.5857
  136PHE    CD2 1390   3.851   5.816   7.724  0.6596  0.1545  0.7354
  136PHE    HD2 1391   3.858   5.723   7.779 -0.2034  0.0462  0.6781
  136PHE    CE2 1392   3.956   5.861   7.648  0.3962 -0.0001  0.2761
  136PHE    HE2 1393   4.044   5.797   7.641 -0.2950 -0.8387 -1.6284
  136PHE      C 1394   3.447   5.826   7.980 -0.2446 -0.1734 -0.1198
  136PHE      O 1395   3.361   5.809   7.894  0.0144 -0.6560 -0.2856
  137GLY      N 1396   3.419   5.797   8.108 -0.7426  0.4135 -0.0914
  137GLY     HN 1397   3.501   5.796   8.163  0.0473  1.0304 -1.2166
  137GLY     CA 1398   3.290   5.748   8.147 -0.9818  0.5037 -0.7539
  137GLY    HA1 1399   3.214   5.808   8.099 -1.6351  1.3656  1.2371
  137GLY    HA2 1400   3.281   5.754   8.254 -0.6761  1.3821 -0.7696
  137GLY      C 1401   3.254   5.608   8.110 -0.4329  0.1514  0.0273
  137GLY      O 1402   3.332   5.545   8.039 -0.3854  0.4111 -0.1517
  138ASP      N 1403   3.141   5.556   8.161  0.1201 -0.5962  0.5238
  138ASP     HN 1404   3.087   5.614   8.221  0.4823 -1.0034  1.2568
  138ASP     CA 1405   3.069   5.442   8.113 -0.2093 -0.0745 -0.2560
  138ASP     HA 1406   3.138   5.359   8.115  0.1361  0.2070 -0.4161
  138ASP     CB 1407   2.948   5.421   8.206  0.1004  0.1592  0.2104
  138ASP    HB1 1408   2.883   5.509   8.219  0.1083  0.0577  0.9981
  138ASP    HB2 1409   2.979   5.385   8.306 -0.5136  0.0763  0.3724
  138ASP     CG 1410   2.859   5.310   8.151  0.3828 -0.0655  0.2030
  138ASP    OD1 1411   2.785   5.334   8.052  0.2826  0.5446  0.4217
  138ASP    OD2 1412   2.852   5.201   8.215 -0.0927 -0.1328  0.0363
  138ASP      C 1413   3.042   5.460   7.968 -0.5150 -0.1296 -0.2060
  138ASP      O 1414   3.069   5.367   7.892 -0.0880 -0.2282  0.0581
  139ALA      N 1415   2.999   5.578   7.921 -0.2022  0.2266  0.3861
  139ALA     HN 1416   2.976   5.655   7.980  0.1396  0.4000  0.2942
  139ALA     CA 1417   2.981   5.596   7.780  0.3095 -0.2268  0.2615
  139ALA     HA 1418   2.908   5.525   7.744  1.7098 -1.8556  0.4993
  139ALA     CB 1419   2.929   5.739   7.757  0.1945 -0.2962  0.0829
  139ALA    HB1 1420   2.888   5.741   7.654 -0.0867  1.0189  0.2070
  139ALA    HB2 1421   3.015   5.808   7.774  1.0812 -1.0687 -1.0744
  139ALA    HB3 1422   2.845   5.762   7.825  1.8446  0.8706  1.8277
  139ALA      C 1423   3.101   5.578   7.694 -0.0833  0.2589 -0.3923
  139ALA      O 1424   3.091   5.520   7.586 -0.2251  0.3757 -0.4430
  140GLY      N 1425   3.223   5.620   7.732 -0.2816 -0.2288  0.8043
  140GLY     HN 1426   3.218   5.669   7.819 -0.2515 -2.4749  2.1436
  140GLY     CA 1427   3.345   5.606   7.659 -0.4067  0.1836  0.5126
  140GLY    HA1 1428   3.423   5.668   7.701  2.5396 -0.9862 -2.7501
  140GLY    HA2 1429   3.319   5.634   7.558 -0.0988  1.4215  0.7597
  140GLY      C 1430   3.402   5.468   7.659  0.0817  0.3811  0.1161
  140GLY      O 1431   3.476   5.432   7.568 -0.1313  0.2276  0.0026
  141CYS      N 1432   3.372   5.382   7.758 -0.0621  0.0881 -0.1789
  141CYS     HN 1433   3.310   5.414   7.830 -1.0716  1.5697 -1.6180
  141CYS     CA 1434   3.408   5.245   7.739  0.1778  0.1463 -0.1445
  141CYS     HA 1435   3.513   5.240   7.716  0.4872  0.5343  1.0893
  141CYS     CB 1436   3.378   5.166   7.867 -0.0912  0.3352 -0.0899
  141CYS    HB1 1437   3.380   5.058   7.844 -0.7217 -0.2233  2.1709
  141CYS    HB2 1438   3.276   5.196   7.898  1.2054  1.2660  3.9960
  141CYS     SG 1439   3.485   5.221   8.004  0.0174  0.2987 -0.1588
  141CYS      C 1440   3.336   5.177   7.628 -0.2976  0.4538 -0.0291
  141CYS      O 1441   3.398   5.093   7.563  0.2804  0.5613  0.3789
  142ARG      N 1442   3.207   5.205   7.603 -0.3733 -0.0060 -0.1540
  142ARG     HN 1443   3.163   5.278   7.655  4.8680  2.9619  0.7780
  142ARG     CA 1444   3.123   5.155   7.498  0.1704 -0.1459 -0.5298
  142ARG     HA 1445   3.143   5.049   7.488 -0.8693 -0.5741  1.4267
  142ARG     CB 1446   2.974   5.176   7.530  0.3452  0.4458 -0.0748
  142ARG    HB1 1447   2.908   5.126   7.455 -3.1258  3.2956  0.7899
  142ARG    HB2 1448   2.944   5.283   7.531 -2.2852 -0.1971  1.9523
  142ARG     CG 1449   2.932   5.125   7.668 -0.4553  0.4205 -0.3189
  142ARG    HG1 1450   2.988   5.181   7.746 -1.4980 -0.1025  0.8310
  142ARG    HG2 1451   2.976   5.023   7.671 -0.9923 -0.0181 -3.5300
  142ARG     CD 1452   2.787   5.143   7.713 -0.4543 -0.2566 -0.0430
  142ARG    HD1 1453   2.736   5.063   7.656  1.0552 -0.1365 -1.6396
  142ARG    HD2 1454   2.764   5.248   7.688  1.8631  0.3570  0.1793
  142ARG     NE 1455   2.780   5.124   7.861 -0.7260 -0.2494 -0.0540
  142ARG     HE 1456   2.808   5.196   7.925  1.6836 -0.6108 -0.5774
  142ARG     CZ 1457   2.778   5.000   7.918 -0.4808 -0.1163  0.2520
  142ARG    NH1 1458   2.753   4.879   7.859 -1.2567  0.1835 -0.0481
  142ARG   HH11 1459   2.777   4.865   7.763  2.0595  1.2381  0.5095
  142ARG   HH12 1460   2.770   4.800   7.917 -1.3580  1.2001  1.4348
  142ARG    NH2 1461   2.794   4.990   8.053 -0.9649 -0.0201  0.3203
  142ARG   HH21 1462   2.784   4.903   8.102  1.5382 -0.5535  0.0305
  142ARG   HH22 1463   2.811   5.075   8.103  0.8595 -1.7243  2.8692
  142ARG      C 1464   3.171   5.210   7.368  0.3606  0.5600 -0.1669
  142ARG      O 1465   3.203   5.130   7.280 -0.6591 -0.4931  0.3871
  143GLY      N 1466   3.203   5.340   7.364 -0.4091  0.7763  0.4010
  143GLY     HN 1467   3.178   5.383   7.450  2.4904 -0.3617  1.9634
  143GLY     CA 1468   3.247   5.416   7.250 -0.1807 -0.1781 -0.1562
  143GLY    HA1 1469   3.264   5.517   7.283 -0.4069 -0.3283  0.4464
  143GLY    HA2 1470   3.177   5.402   7.169  0.1315  0.6003 -0.5716
  143GLY      C 1471   3.376   5.373   7.190 -0.0319 -0.3951  0.3086
  143GLY      O 1472   3.384   5.334   7.074 -0.4459  0.2189  0.0700
  144TYR      N 1473   3.478   5.387   7.277  0.0110 -0.0105  0.1989
  144TYR     HN 1474   3.464   5.421   7.370 -0.4321  0.8977 -0.1843
  144TYR     CA 1475   3.609   5.349   7.235 -0.0191  0.2016 -0.0917
  144TYR     HA 1476   3.634   5.403   7.145 -0.3166 -1.1794 -1.0261
  144TYR     CB 1477   3.717   5.384   7.340 -0.3495 -0.5745  0.5145
  144TYR    HB1 1478   3.665   5.353   7.433 -2.5817  0.9270 -0.1333
  144TYR    HB2 1479   3.726   5.494   7.343  0.3277 -0.5869 -0.5949
  144TYR     CG 1480   3.845   5.310   7.326 -0.4170 -0.6154  0.0890
  144TYR    CD1 1481   3.939   5.350   7.233 -0.2336 -0.7214  0.2268
  144TYR    HD1 1482   3.920   5.428   7.161  3.1096 -2.1615 -2.4758
  144TYR    CE1 1483   4.051   5.276   7.206  0.7694  0.7206  0.3617
  144TYR    HE1 1484   4.123   5.305   7.131 -0.4902  0.4455 -0.9897
  144TYR     CZ 1485   4.078   5.163   7.281  0.1779  0.5542  0.3293
  144TYR     OH 1486   4.192   5.082   7.263 -0.2450  0.0273  0.0088
  144TYR     HH 1487   4.212   5.042   7.348  0.7082 -1.9107 -1.0581
  144TYR    CD2 1488   3.877   5.204   7.408  0.1460 -0.2498  0.3514
  144TYR    HD2 1489   3.800   5.168   7.475 -0.1550 -2.4802 -1.0968
  144TYR    CE2 1490   3.988   5.128   7.379 -0.0239 -0.3089 -0.1528
  144TYR    HE2 1491   4.009   5.047   7.446 -0.6978  1.3490  2.1789
  144TYR      C 1492   3.621   5.207   7.193 -0.2613  0.0926  0.2032
  144TYR      O 1493   3.676   5.169   7.090 -0.4011 -0.2206  0.2414
  145TYR      N 1494   3.575   5.110   7.274 -0.5482 -0.1236 -0.2182
  145TYR     HN 1495   3.522   5.133   7.355  1.5492  0.3293  1.0992
  145TYR     CA 1496   3.588   4.969   7.255 -0.1203 -0.1126 -0.0264
  145TYR     HA 1497   3.692   4.949   7.232 -0.6464 -1.7709 -1.1887
  145TYR     CB 1498   3.557   4.883   7.378  0.6571 -0.6183 -0.1791
  145TYR    HB1 1499   3.551   4.775   7.350  0.5790 -0.0998 -2.3028
  145TYR    HB2 1500   3.466   4.904   7.439  0.9948  0.4674 -0.0280
  145TYR     CG 1501   3.672   4.884   7.473  0.1502 -0.1683  0.4383
  145TYR    CD1 1502   3.792   4.829   7.434 -0.2885 -0.6411 -0.2754
  145TYR    HD1 1503   3.801   4.793   7.333 -1.1637 -1.3253 -0.1277
  145TYR    CE1 1504   3.897   4.826   7.522 -0.5279  0.0769  0.0449
  145TYR    HE1 1505   3.996   4.794   7.490 -0.7954  0.3201 -1.0384
  145TYR     CZ 1506   3.881   4.865   7.653  0.0780  0.7430 -0.0737
  145TYR     OH 1507   3.989   4.849   7.742  0.1511  0.1121 -0.2703
  145TYR     HH 1508   4.068   4.847   7.687  0.7379  0.0995  0.5464
  145TYR    CD2 1509   3.659   4.930   7.602 -0.4472 -0.4365  0.4775
  145TYR    HD2 1510   3.558   4.952   7.633 -0.3458 -0.5101  0.8639
  145TYR    CE2 1511   3.759   4.912   7.695 -0.1013  0.0483  0.2013
  145TYR    HE2 1512   3.748   4.933   7.801  1.9467  4.1422 -0.1728
  145TYR      C 1513   3.518   4.912   7.136 -0.0556  0.0262 -0.1307
  145TYR      O 1514   3.568   4.825   7.065 -0.0926  0.0428 -0.1774
  146PHE      N 1515   3.396   4.961   7.107 -0.1943 -0.2368  0.0089
  146PHE     HN 1516   3.358   5.033   7.165 -2.5160 -2.1970  1.0996
  146PHE     CA 1517   3.309   4.941   6.995  0.3757 -0.2666 -0.4316
  146PHE     HA 1518   3.272   4.840   6.993 -2.2424  0.6380 -0.3777
  146PHE     CB 1519   3.174   5.014   7.000  0.4828 -0.0661 -0.4574
  146PHE    HB1 1520   3.201   5.118   7.030  4.5318 -0.8702 -0.6569
  146PHE    HB2 1521   3.116   4.979   7.087 -0.8638 -2.1376 -2.0926
  146PHE     CG 1522   3.077   5.002   6.888 -0.1975  0.4076  0.0724
  146PHE    CD1 1523   3.020   4.880   6.858  0.2767  0.3305 -0.5397
  146PHE    HD1 1524   3.044   4.793   6.917  0.6985  0.5471 -0.3849
  146PHE    CE1 1525   2.930   4.867   6.755 -0.1677  0.1413 -0.1309
  146PHE    HE1 1526   2.902   4.765   6.731 -1.4918 -0.0232  1.8738
  146PHE     CZ 1527   2.887   4.978   6.688  0.0484  0.3508  0.0759
  146PHE     HZ 1528   2.821   4.965   6.603 -0.3196  0.1655  0.3911
  146PHE    CD2 1529   3.037   5.109   6.811  0.1865  0.2987 -0.2851
  146PHE    HD2 1530   3.094   5.199   6.829  1.2890 -0.3717 -0.3437
  146PHE    CE2 1531   2.941   5.102   6.712  0.3053  0.3358 -0.4027
  146PHE    HE2 1532   2.921   5.189   6.651  1.2265  0.6648 -0.2543
  146PHE      C 1533   3.371   4.970   6.863  0.8758 -0.4920 -0.2523
  146PHE      O 1534   3.370   4.888   6.772  0.2333 -0.6054 -0.1483
  147LEU      N 1535   3.436   5.088   6.853 -0.0263  0.0401  0.0558
  147LEU     HN 1536   3.452   5.144   6.934 -1.2751  1.0182 -0.3306
  147LEU     CA 1537   3.477   5.137   6.725  0.1483 -0.0095  0.0935
  147LEU     HA 1538   3.400   5.114   6.653  0.2175 -0.7836  0.2552
  147LEU     CB 1539   3.504   5.288   6.740  0.3510 -0.0878  0.5303
  147LEU    HB1 1540   3.560   5.322   6.650  0.2679  0.0970  0.5481
  147LEU    HB2 1541   3.569   5.306   6.828 -1.2663 -0.5217  1.8636
  147LEU     CG 1542   3.378   5.375   6.740  0.0716 -0.4876  0.6323
  147LEU     HG 1543   3.325   5.353   6.835  1.6692 -3.2907  0.9837
  147LEU    CD1 1544   3.407   5.525   6.717  0.0431 -0.7157 -0.9875
  147LEU   HD11 1545   3.445   5.554   6.616 -2.2451  0.3529 -1.6076
  147LEU   HD12 1546   3.477   5.563   6.794 -0.1480  0.1732 -1.2461
  147LEU   HD13 1547   3.312   5.579   6.739  1.2102  0.5404  1.2456
  147LEU    CD2 1548   3.285   5.344   6.622 -0.3529  0.7848  0.6158
  147LEU   HD21 1549   3.342   5.335   6.527 -1.3226 -1.6120  0.1734
  147LEU   HD22 1550   3.222   5.436   6.617  2.0605  2.4657 -1.5041
  147LEU   HD23 1551   3.226   5.251   6.636  1.3081 -0.0299  2.6960
  147LEU      C 1552   3.602   5.071   6.677  0.0904  0.0469 -0.1343
  147LEU      O 1553   3.613   5.048   6.556 -0.0932 -0.1319 -0.1187
  148ARG      N 1554   3.694   5.031   6.766 -0.0704  0.6343  0.3008
  148ARG     HN 1555   3.687   5.064   6.860  0.2199  1.6262 -0.0132
  148ARG     CA 1556   3.806   4.954   6.722 -0.1558  0.4211  0.4513
  148ARG     HA 1557   3.843   4.997   6.630 -1.4990  2.7146  0.9129
  148ARG     CB 1558   3.931   4.947   6.811  0.1493 -0.5919 -0.0383
  148ARG    HB1 1559   3.968   5.052   6.817  0.6640 -0.7249 -0.7409
  148ARG    HB2 1560   4.014   4.884   6.773 -0.0820 -2.5506  2.4131
  148ARG     CG 1561   3.916   4.900   6.956  0.1900 -0.5183 -0.0100
  148ARG    HG1 1562   3.886   4.794   6.976  2.2414 -1.0007  0.7200
  148ARG    HG2 1563   3.838   4.953   7.015 -0.5540 -1.9463  0.3363
  148ARG     CD 1564   4.042   4.926   7.039 -0.4026 -0.1346  0.7844
  148ARG    HD1 1565   4.021   4.905   7.146  0.0841  0.4378  0.9948
  148ARG    HD2 1566   4.074   5.032   7.038  0.2885 -0.3441 -0.0757
  148ARG     NE 1567   4.141   4.826   6.990  0.0243  0.4943  0.3551
  148ARG     HE 1568   4.107   4.745   6.941  1.6487  0.2097 -0.3710
  148ARG     CZ 1569   4.263   4.801   7.044  0.0134  0.0386  0.1706
  148ARG    NH1 1570   4.332   4.885   7.127 -0.4337  0.4014  0.1775
  148ARG   HH11 1571   4.294   4.972   7.158 -1.9362 -0.1934  0.0802
  148ARG   HH12 1572   4.430   4.865   7.137 -0.8781 -1.5156  1.1210
  148ARG    NH2 1573   4.343   4.699   6.998  0.0428  0.0558  0.1826
  148ARG   HH21 1574   4.315   4.643   6.920  1.4415  1.1280 -1.1336
  148ARG   HH22 1575   4.428   4.673   7.044 -0.0573  0.0410  0.3643
  148ARG      C 1576   3.778   4.815   6.676  0.3325  0.5766 -0.3407
  148ARG      O 1577   3.825   4.771   6.571 -0.6792 -0.7043 -0.2755
  149ASP      N 1578   3.699   4.742   6.757  0.2184  0.3661 -0.6405
  149ASP     HN 1579   3.672   4.781   6.845 -1.4918  0.4839 -1.1722
  149ASP     CA 1580   3.676   4.606   6.719 -0.0680  0.1405  0.3217
  149ASP     HA 1581   3.773   4.564   6.694  0.6861  1.1564  1.3799
  149ASP     CB 1582   3.629   4.513   6.832 -0.6030  0.0082 -0.0076
  149ASP    HB1 1583   3.574   4.425   6.793 -0.2070 -0.9386  1.4943
  149ASP    HB2 1584   3.551   4.570   6.887 -1.3916  0.2502 -1.3436
  149ASP     CG 1585   3.738   4.468   6.928 -0.1505 -0.1224 -0.5800
  149ASP    OD1 1586   3.856   4.500   6.897 -0.0556 -0.5767 -0.6948
  149ASP    OD2 1587   3.717   4.391   7.026  0.3951 -0.2330 -0.5464
  149ASP      C 1588   3.598   4.587   6.594  0.7260  0.3319 -0.2137
  149ASP      O 1589   3.628   4.503   6.510 -0.2916 -0.0305 -0.2268
  150ALA      N 1590   3.497   4.675   6.579  0.2664 -0.1682 -0.0810
  150ALA     HN 1591   3.461   4.739   6.646 -1.5061 -0.2108 -0.9420
  150ALA     CA 1592   3.429   4.693   6.454  0.0091 -0.3547  0.0294
  150ALA     HA 1593   3.378   4.600   6.437 -2.2031  0.6669  0.7516
  150ALA     CB 1594   3.318   4.799   6.458  0.6843  0.3973 -0.6108
  150ALA    HB1 1595   3.353   4.902   6.435  0.9646  0.1142 -1.4938
  150ALA    HB2 1596   3.266   4.795   6.556  0.5847  0.6876 -0.6508
  150ALA    HB3 1597   3.244   4.769   6.380 -0.5873  0.0340  0.6872
  150ALA      C 1598   3.518   4.714   6.336  0.2301 -0.4847  0.1709
  150ALA      O 1599   3.499   4.643   6.237 -0.0046  0.4187 -0.4465
  151CYS      N 1600   3.622   4.798   6.345 -0.4683  0.4291 -0.0561
  151CYS     HN 1601   3.619   4.848   6.431 -0.4710 -1.1990  0.9507
  151CYS     CA 1602   3.713   4.817   6.237  0.2341  0.0894  0.4623
  151CYS     HA 1603   3.667   4.820   6.139  0.3717 -0.8142  0.3613
  151CYS     CB 1604   3.787   4.952   6.240  0.5129 -0.0505  0.1067
  151CYS    HB1 1605   3.840   4.962   6.144 -1.6516 -1.2229 -1.2949
  151CYS    HB2 1606   3.854   4.958   6.329 -1.3134 -3.0074  1.8511
  151CYS     SG 1607   3.652   5.074   6.253  0.3235 -0.2556  0.0657
  151CYS    HG1 1608   3.633   5.073   6.384  1.6771  2.0732  0.3333
  151CYS      C 1609   3.817   4.711   6.224  0.0826  0.0569 -0.5938
  151CYS      O 1610   3.859   4.689   6.110 -0.1979  0.0017 -0.6889
  152THR      N 1611   3.852   4.643   6.334 -0.1284  0.4696 -0.2687
  152THR     HN 1612   3.805   4.683   6.413 -2.0936  2.5429 -2.3242
  152THR     CA 1613   3.942   4.532   6.338 -0.3722  0.2915  0.4078
  152THR     HA 1614   4.031   4.568   6.290 -1.5899  1.0712 -1.3567
  152THR     CB 1615   3.967   4.482   6.478  0.6685 -0.3735 -0.0085
  152THR     HB 1616   3.871   4.451   6.524  1.7945 -1.0472  2.0253
  152THR    OG1 1617   4.012   4.579   6.571 -0.3936 -0.2266  0.3596
  152THR    HG1 1618   3.951   4.652   6.556 -0.1546 -0.6310 -3.6905
  152THR    CG2 1619   4.069   4.367   6.475  0.6087 -0.4260 -0.0608
  152THR   HG21 1620   4.025   4.281   6.419 -0.0658  1.6210 -2.8809
  152THR   HG22 1621   4.097   4.339   6.579 -1.3761 -0.2161  0.5592
  152THR   HG23 1622   4.162   4.402   6.426  1.5719  0.1015  2.0017
  152THR      C 1623   3.882   4.422   6.257 -0.0053  0.2354  0.2125
  152THR      O 1624   3.942   4.350   6.178 -0.4982 -0.0037  0.0491
  153TYR      N 1625   3.750   4.398   6.264 -0.0703  0.3462 -0.5406
  153TYR     HN 1626   3.700   4.452   6.332  1.5692  1.3176 -0.0575
  153TYR     CA 1627   3.669   4.314   6.181  0.0064 -0.4041  0.1279
  153TYR     HA 1628   3.707   4.214   6.186 -0.7210 -0.7112 -0.2810
  153TYR     CB 1629   3.523   4.294   6.225 -0.0170 -0.5201 -0.0061
  153TYR    HB1 1630   3.454   4.241   6.155 -2.0713 -0.2140  1.6715
  153TYR    HB2 1631   3.479   4.395   6.237  0.0300 -0.5751  0.6185
  153TYR     CG 1632   3.501   4.227   6.356 -0.2972  0.2301  0.3338
  153TYR    CD1 1633   3.530   4.094   6.372 -0.6307  0.0780 -0.2958
  153TYR    HD1 1634   3.582   4.037   6.295 -0.1429 -0.8922  0.7278
  153TYR    CE1 1635   3.502   4.037   6.494 -0.1116  0.1049 -0.1606
  153TYR    HE1 1636   3.529   3.934   6.513 -1.6548 -0.1720  0.6546
  153TYR     CZ 1637   3.439   4.101   6.598 -0.5640 -0.2806 -0.1919
  153TYR     OH 1638   3.412   4.039   6.722  0.4341 -0.2981  0.0243
  153TYR     HH 1639   3.333   4.080   6.758  1.4172  1.5035  0.2862
  153TYR    CD2 1640   3.423   4.291   6.450 -0.8827 -0.0706  0.0591
  153TYR    HD2 1641   3.387   4.392   6.437 -0.0570  0.0460 -1.5541
  153TYR    CE2 1642   3.397   4.229   6.570 -0.0988 -0.0242  0.2583
  153TYR    HE2 1643   3.335   4.281   6.642 -3.5130 -1.1359 -1.6668
  153TYR      C 1644   3.670   4.351   6.037  0.3422  0.2439  0.2893
  153TYR      O 1645   3.688   4.264   5.951  0.5059  0.1078  0.4598
  154ALA      N 1646   3.657   4.480   6.003 -0.3621  0.0146 -0.3365
  154ALA     HN 1647   3.637   4.551   6.070  2.0285 -0.2591  0.7434
  154ALA     CA 1648   3.670   4.533   5.870 -0.4165  0.0109 -0.3438
  154ALA     HA 1649   3.594   4.492   5.806  0.1983  0.4778 -1.4030
  154ALA     CB 1650   3.646   4.685   5.862  0.1293  0.1165 -0.0436
  154ALA    HB1 1651   3.552   4.724   5.907  1.1156 -0.4943  2.7671
  154ALA    HB2 1652   3.620   4.720   5.760  0.7530  1.3408  0.1968
  154ALA    HB3 1653   3.733   4.748   5.889  0.9904 -1.7268  1.7797
  154ALA      C 1654   3.800   4.499   5.806 -0.1615  0.1957  0.0704
  154ALA      O 1655   3.809   4.435   5.702 -0.3690 -0.1824  0.2805
  155THR      N 1656   3.915   4.519   5.874  0.0945  0.0742 -0.3272
  155THR     HN 1657   3.915   4.570   5.959 -1.8732 -2.3000  1.2441
  155THR     CA 1658   4.044   4.481   5.824  0.2485  0.0154  0.1090
  155THR     HA 1659   4.063   4.538   5.734  1.4229 -1.6055 -0.7363
  155THR     CB 1660   4.160   4.519   5.910  0.3524  0.0307 -0.0391
  155THR     HB 1661   4.138   4.474   6.009 -0.2724 -0.4810 -0.4020
  155THR    OG1 1662   4.164   4.660   5.926 -0.3669  0.1064 -0.4889
  155THR    HG1 1663   4.250   4.702   5.922 -0.1868 -0.1380  0.4657
  155THR    CG2 1664   4.297   4.470   5.859  0.0168 -0.4492 -0.4974
  155THR   HG21 1665   4.299   4.361   5.837 -1.7926 -0.7958  0.7995
  155THR   HG22 1666   4.364   4.491   5.946 -4.6202 -0.2641  3.4821
  155THR   HG23 1667   4.326   4.533   5.772 -0.3796 -0.2275 -0.4696
  155THR      C 1668   4.057   4.335   5.797  0.4854  0.0246  0.1707
  155THR      O 1669   4.092   4.302   5.684  0.1997 -0.0109  0.0906
  156ALA      N 1670   4.025   4.244   5.891 -0.0384 -0.0566 -0.0801
  156ALA     HN 1671   3.999   4.282   5.980 -0.0898 -0.5558  0.1208
  156ALA     CA 1672   4.014   4.102   5.875  0.1446 -0.1155  0.2956
  156ALA     HA 1673   4.117   4.076   5.854  0.8925 -0.8680  4.0987
  156ALA     CB 1674   3.958   4.035   6.001 -0.1362  0.5015  0.5039
  156ALA    HB1 1675   3.849   4.051   6.000 -0.3520 -0.8004 -1.2639
  156ALA    HB2 1676   4.002   4.066   6.099  0.4389  0.0656  0.3919
  156ALA    HB3 1677   3.964   3.924   6.000 -1.1554  0.3762 -2.7074
  156ALA      C 1678   3.919   4.059   5.768  0.2681  0.3284  0.0018
  156ALA      O 1679   3.951   3.967   5.694  0.4267  0.2632  0.1478
  157LEU      N 1680   3.799   4.114   5.746  0.0009 -0.1129  0.3327
  157LEU     HN 1681   3.762   4.187   5.803 -0.2171  0.8627 -1.0029
  157LEU     CA 1682   3.709   4.071   5.643  0.2877 -0.3187  0.1673
  157LEU     HA 1683   3.724   3.966   5.622  1.5111 -0.4065  1.3582
  157LEU     CB 1684   3.562   4.098   5.679  0.3206 -0.1048  0.1400
  157LEU    HB1 1685   3.497   4.080   5.591 -0.9265  0.1950  0.9791
  157LEU    HB2 1686   3.544   4.204   5.707 -1.4070 -0.8346  2.0014
  157LEU     CG 1687   3.507   4.008   5.790  0.0715 -0.2499 -0.1007
  157LEU     HG 1688   3.564   4.030   5.883  2.0903 -0.9186 -1.1100
  157LEU    CD1 1689   3.359   4.042   5.815  0.1856 -0.0455  0.3042
  157LEU   HD11 1690   3.356   4.149   5.846 -1.4001  0.7785 -2.3962
  157LEU   HD12 1691   3.309   3.986   5.897 -0.1793  0.5966  0.5309
  157LEU   HD13 1692   3.310   4.038   5.716 -0.7584  0.1192  0.7510
  157LEU    CD2 1693   3.535   3.859   5.766  0.5289 -0.2382  0.3255
  157LEU   HD21 1694   3.471   3.834   5.678 -2.2517 -0.4820  2.2739
  157LEU   HD22 1695   3.496   3.798   5.851 -0.1074 -0.0952  0.1409
  157LEU   HD23 1696   3.643   3.833   5.757  0.3953 -0.6851 -0.0765
  157LEU      C 1697   3.743   4.135   5.513  0.3476 -0.1754  0.2529
  157LEU      O 1698   3.694   4.101   5.406  0.0214 -0.3036  0.4420
  158ASN      N 1699   3.834   4.234   5.511  0.5500 -0.3629  0.1113
  158ASN     HN 1700   3.861   4.275   5.598 -1.5331  0.9634  0.1986
  158ASN     CA 1701   3.892   4.294   5.395  0.0988 -0.4959 -0.1878
  158ASN     HA 1702   3.809   4.296   5.326 -0.7867  2.1156  0.8308
  158ASN     CB 1703   3.943   4.437   5.423 -0.7496 -0.2400  0.0838
  158ASN    HB1 1704   4.001   4.467   5.333 -1.6826  0.9197 -0.1551
  158ASN    HB2 1705   4.001   4.442   5.518  1.1015  0.7250 -1.0404
  158ASN     CG 1706   3.831   4.540   5.421 -0.5078  0.0326  0.4744
  158ASN    OD1 1707   3.734   4.528   5.347 -0.1035 -1.2426  0.1312
  158ASN    ND2 1708   3.842   4.652   5.497  0.7299  0.0914  0.2415
  158ASN   HD21 1709   3.923   4.676   5.550  1.0735  0.0110 -0.2422
  158ASN   HD22 1710   3.761   4.711   5.498  0.1991 -0.6163 -0.1808
  158ASN      C 1711   3.998   4.206   5.337 -0.2691 -1.0006 -0.0989
  158ASN      O 1712   4.012   4.199   5.215  0.0497 -0.2458 -0.1156
  159VAL      N 1713   4.066   4.132   5.426  0.3613  0.2568  0.5024
  159VAL     HN 1714   4.064   4.142   5.525  1.2971  1.0107  0.4571
  159VAL     CA 1715   4.167   4.041   5.381  0.0642 -0.0326  0.4137
  159VAL     HA 1716   4.217   4.067   5.289 -1.3705  0.3381 -0.2954
  159VAL     CB 1717   4.273   4.025   5.486 -0.3104 -0.3806  0.7460
  159VAL     HB 1718   4.227   3.989   5.580  0.0803 -1.6101  0.4827
  159VAL    CG1 1719   4.373   3.919   5.437  0.0314  0.4863 -0.4704
  159VAL   HG11 1720   4.458   3.922   5.508 -2.0524 -1.6974  2.3005
  159VAL   HG12 1721   4.394   3.949   5.331 -0.8725  0.7652 -0.5774
  159VAL   HG13 1722   4.331   3.817   5.445 -0.0488  0.5359 -0.2667
  159VAL    CG2 1723   4.341   4.161   5.509 -0.4183 -0.2855  0.5120
  159VAL   HG21 1724   4.411   4.151   5.595  1.4050 -1.6048 -1.0385
  159VAL   HG22 1725   4.278   4.251   5.524  0.0742  0.1325  0.1466
  159VAL   HG23 1726   4.400   4.179   5.417 -1.1683 -0.5553 -0.0304
  159VAL      C 1727   4.108   3.908   5.348 -0.3134  0.3276 -0.3681
  159VAL      O 1728   4.149   3.841   5.253 -0.7590 -0.0308 -0.3116
  160ALA      N 1729   3.997   3.869   5.413  0.3513 -0.5429  0.2577
  160ALA     HN 1730   3.964   3.909   5.498 -2.6114 -1.4259 -0.3425
  160ALA     CA 1731   3.926   3.752   5.371  0.1817 -0.3957  0.1334
  160ALA     HA 1732   3.988   3.664   5.376 -0.3925 -0.7285  2.6454
  160ALA     CB 1733   3.804   3.735   5.462  0.2364 -0.3891  0.2078
  160ALA    HB1 1734   3.751   3.640   5.437  0.8730 -1.0677  1.3435
  160ALA    HB2 1735   3.721   3.809   5.461 -1.7926 -2.5318 -0.2593
  160ALA    HB3 1736   3.825   3.724   5.571  0.2343  0.0867  0.2595
  160ALA      C 1737   3.861   3.760   5.237 -0.6645 -0.6127  0.5244
  160ALA      O 1738   3.876   3.669   5.155 -0.3284  0.2537 -0.3970
  161SER      N 1739   3.789   3.868   5.202  0.2982 -0.1672 -0.1127
  161SER     HN 1740   3.761   3.932   5.272 -0.7439  0.4293 -1.0437
  161SER     CA 1741   3.741   3.905   5.073 -0.2529 -0.3253  0.0459
  161SER     HA 1742   3.692   3.821   5.026  1.2581 -0.2432 -1.7966
  161SER     CB 1743   3.647   4.028   5.074  0.0966 -0.0452 -0.5560
  161SER    HB1 1744   3.553   3.997   5.124 -0.3399 -0.0421 -1.3599
  161SER    HB2 1745   3.620   4.066   4.974  1.6596 -0.2269 -1.0793
  161SER     OG 1746   3.709   4.139   5.138 -0.0203 -0.2634 -0.0498
  161SER    HG1 1747   3.719   4.111   5.229  0.4253  0.1682  0.0405
  161SER      C 1748   3.848   3.928   4.972  0.1823 -0.3385  0.4994
  161SER      O 1749   3.828   3.899   4.854 -0.1107  0.2893  0.3844
  162LEU      N 1750   3.965   3.985   5.004  0.2070 -0.0377 -0.0912
  162LEU     HN 1751   3.975   4.037   5.088  2.8103  1.3362 -1.1339
  162LEU     CA 1752   4.072   3.997   4.910  0.6278 -0.1223  0.3693
  162LEU     HA 1753   4.029   4.041   4.821 -1.9911  1.7454  2.4022
  162LEU     CB 1754   4.180   4.095   4.958  0.1488  0.3506  0.4909
  162LEU    HB1 1755   4.235   4.050   5.044 -0.1919  0.4720  0.7748
  162LEU    HB2 1756   4.128   4.187   4.992  0.1272 -0.2025  2.0327
  162LEU     CG 1757   4.292   4.126   4.857  0.0165 -0.2237  0.1609
  162LEU     HG 1758   4.344   4.029   4.845  0.6907 -0.2758  2.8159
  162LEU    CD1 1759   4.250   4.188   4.722  0.6115 -0.2354 -0.0316
  162LEU   HD11 1760   4.332   4.207   4.650 -1.0326  0.3449 -1.8294
  162LEU   HD12 1761   4.208   4.290   4.738  1.3868 -0.2137  2.4257
  162LEU   HD13 1762   4.168   4.137   4.667  0.3631 -0.6135  0.6787
  162LEU    CD2 1763   4.385   4.225   4.929 -0.0727  0.3255 -0.4717
  162LEU   HD21 1764   4.340   4.326   4.938 -1.4110 -0.2803 -0.1594
  162LEU   HD22 1765   4.483   4.228   4.876 -1.5087  2.4358 -3.3304
  162LEU   HD23 1766   4.407   4.188   5.031 -1.4693 -0.1589 -0.3226
  162LEU      C 1767   4.126   3.870   4.853  0.0609 -0.1349 -0.1440
  162LEU      O 1768   4.154   3.855   4.734 -0.6515 -0.1209 -0.3201
  163SER      N 1769   4.134   3.775   4.948 -0.1844  0.1855  0.1998
  163SER     HN 1770   4.110   3.809   5.038 -0.0732 -2.3871  1.2931
  163SER     CA 1771   4.158   3.637   4.919 -0.3434  0.2389 -0.1973
  163SER     HA 1772   4.253   3.633   4.868 -0.7390  0.5169 -0.9724
  163SER     CB 1773   4.183   3.553   5.045 -0.3028  0.1928 -0.2364
  163SER    HB1 1774   4.240   3.464   5.010 -0.5609 -0.9011  1.9351
  163SER    HB2 1775   4.088   3.514   5.089 -1.9154  2.8558 -1.1322
  163SER     OG 1776   4.262   3.630   5.134  0.3162  0.0437 -0.6478
  163SER    HG1 1777   4.190   3.689   5.160 -1.6508 -2.4542 -0.0894
  163SER      C 1778   4.060   3.575   4.825  0.3598  0.8642 -1.3629
  163SER      O 1779   4.097   3.503   4.733 -0.6130 -0.4142 -0.7840
  164VAL      N 1780   3.930   3.602   4.843  0.2622 -0.3247 -0.0985
  164VAL     HN 1781   3.895   3.665   4.911 -0.0613  0.2504 -0.7789
  164VAL     CA 1782   3.826   3.563   4.752 -0.0640 -0.7589  0.4526
  164VAL     HA 1783   3.829   3.456   4.736  1.3466 -0.5430 -0.9288
  164VAL     CB 1784   3.687   3.583   4.806 -0.0480 -0.4897  0.3979
  164VAL     HB 1785   3.662   3.687   4.834 -0.4593 -0.2067 -0.9224
  164VAL    CG1 1786   3.581   3.529   4.708 -0.0214 -0.3259  0.2778
  164VAL   HG11 1787   3.575   3.592   4.617 -1.6673 -2.9225 -1.5517
  164VAL   HG12 1788   3.483   3.532   4.761  0.1228  0.0303  0.5298
  164VAL   HG13 1789   3.604   3.425   4.676  1.7312 -0.0397  0.4887
  164VAL    CG2 1790   3.674   3.493   4.930  0.0998 -0.2034  0.6213
  164VAL   HG21 1791   3.741   3.519   5.015  0.1543 -1.3809  0.9537
  164VAL   HG22 1792   3.695   3.385   4.915  1.0647 -0.2663  2.2147
  164VAL   HG23 1793   3.573   3.487   4.976 -0.3150  2.1288  0.1267
  164VAL      C 1794   3.841   3.615   4.613  0.1935 -0.3741  0.6227
  164VAL      O 1795   3.820   3.548   4.512  0.1383  0.3635  0.1335
  165GLU      N 1796   3.866   3.747   4.601 -0.4001 -0.3338 -0.2675
  165GLU     HN 1797   3.890   3.799   4.683  1.2013 -0.2658 -0.7601
  165GLU     CA 1798   3.879   3.814   4.476 -0.4200 -0.2213 -0.2095
  165GLU     HA 1799   3.792   3.801   4.414 -1.0853  1.2777  0.3621
  165GLU     CB 1800   3.889   3.966   4.498  0.3371 -0.2300 -0.4606
  165GLU    HB1 1801   3.959   3.987   4.581 -0.4987  3.1720 -0.4507
  165GLU    HB2 1802   3.792   4.002   4.539  1.2272  0.8803  0.7713
  165GLU     CG 1803   3.942   4.053   4.384  0.0872  0.7893  0.1831
  165GLU    HG1 1804   4.025   4.004   4.328 -0.4609 -2.2449  1.7989
  165GLU    HG2 1805   3.999   4.137   4.429 -2.7660  1.6676  2.4298
  165GLU     CD 1806   3.828   4.087   4.290 -0.5677 -0.4548  0.5138
  165GLU    OE1 1807   3.724   4.142   4.335 -0.2642  0.1251  0.5120
  165GLU    OE2 1808   3.832   4.055   4.168  0.1118 -0.2435  0.4791
  165GLU      C 1809   3.994   3.765   4.396  0.2064  0.4343  0.2701
  165GLU      O 1810   3.987   3.737   4.276 -0.0437 -0.1766  0.4218
  166ARG      N 1811   4.116   3.751   4.451  0.4588 -0.0189 -0.3764
  166ARG     HN 1812   4.132   3.769   4.548  0.4560 -0.5366 -0.2787
  166ARG     CA 1813   4.226   3.689   4.385  0.5240 -0.0819 -0.2086
  166ARG     HA 1814   4.242   3.744   4.294  1.3997  1.4599  0.8207
  166ARG     CB 1815   4.354   3.700   4.471  0.4062  0.4403 -0.0980
  166ARG    HB1 1816   4.437   3.629   4.453 -0.2579 -0.2247 -0.5791
  166ARG    HB2 1817   4.320   3.687   4.576 -3.0426  1.0280 -1.0026
  166ARG     CG 1818   4.423   3.836   4.464  0.1612  0.5414 -0.6346
  166ARG    HG1 1819   4.345   3.914   4.468  0.5929  1.0233 -1.3852
  166ARG    HG2 1820   4.471   3.834   4.364  1.2664 -2.4333 -0.1452
  166ARG     CD 1821   4.531   3.856   4.571 -0.6803  0.1363  0.3097
  166ARG    HD1 1822   4.608   3.776   4.562 -1.1939 -0.2765 -0.6760
  166ARG    HD2 1823   4.477   3.855   4.667 -0.2258  0.8420  0.5840
  166ARG     NE 1824   4.583   3.992   4.537  0.3102 -0.3133 -0.0200
  166ARG     HE 1825   4.562   4.040   4.453  1.1523 -1.0440 -0.6748
  166ARG     CZ 1826   4.684   4.051   4.608 -0.1964  0.6009 -0.0591
  166ARG    NH1 1827   4.737   4.002   4.724 -0.3553  1.3730  0.3507
  166ARG   HH11 1828   4.684   3.945   4.786  0.0982  0.3660 -0.1611
  166ARG   HH12 1829   4.815   4.056   4.753  2.1407 -2.7396  2.1614
  166ARG    NH2 1830   4.739   4.164   4.556  0.6288  0.3207  0.1900
  166ARG   HH21 1831   4.721   4.196   4.463 -1.3560  3.3318  1.4561
  166ARG   HH22 1832   4.804   4.225   4.602  1.3277  1.2820 -1.9094
  166ARG      C 1833   4.207   3.547   4.346  0.2448 -0.1224  0.0711
  166ARG      O 1834   4.235   3.507   4.233 -0.3594 -0.0058 -0.1217
  167TYR      N 1835   4.146   3.462   4.432  0.0997 -0.0539  0.0362
  167TYR     HN 1836   4.109   3.497   4.518 -0.4708 -1.5328  0.4150
  167TYR     CA 1837   4.120   3.323   4.412  0.6024 -0.1263 -0.1513
  167TYR     HA 1838   4.212   3.269   4.400  0.1988 -0.2613 -3.5745
  167TYR     CB 1839   4.047   3.258   4.531 -0.2232  0.2103 -0.4641
  167TYR    HB1 1840   3.980   3.321   4.593  2.2279  0.6301  1.9127
  167TYR    HB2 1841   4.118   3.233   4.612 -2.3181  0.9234  1.6909
  167TYR     CG 1842   3.975   3.130   4.505  0.2945 -0.0832 -0.4741
  167TYR    CD1 1843   4.039   3.008   4.504 -0.2344 -0.3668 -0.1924
  167TYR    HD1 1844   4.144   3.005   4.527  0.0675 -0.6196 -1.5122
  167TYR    CE1 1845   3.973   2.891   4.476  0.0966 -0.5584 -0.1746
  167TYR    HE1 1846   4.032   2.801   4.462  0.5282 -0.0948 -1.4216
  167TYR     CZ 1847   3.838   2.892   4.452 -0.0746  0.2099  0.7507
  167TYR     OH 1848   3.767   2.775   4.420  0.4619  0.0834  0.0044
  167TYR     HH 1849   3.823   2.717   4.368  1.8891  0.4091  1.1423
  167TYR    CD2 1850   3.838   3.126   4.492  0.2110  0.2629  0.2648
  167TYR    HD2 1851   3.792   3.224   4.491  0.9336  0.6185  0.7490
  167TYR    CE2 1852   3.768   3.010   4.468  0.0848  0.5162 -0.6380
  167TYR    HE2 1853   3.661   2.998   4.473 -0.0208  0.5824  5.8707
  167TYR      C 1854   4.045   3.304   4.285 -0.1436 -0.1471  0.2802
  167TYR      O 1855   4.101   3.237   4.197 -0.2079 -0.2008  0.2805
  168LEU      N 1856   3.929   3.369   4.268 -0.3589 -0.5797  0.0728
  168LEU     HN 1857   3.883   3.420   4.340 -0.5010 -0.5943 -0.0076
  168LEU     CA 1858   3.858   3.375   4.143 -0.3870 -0.6058  0.0871
  168LEU     HA 1859   3.834   3.272   4.122  0.1320 -1.0123  1.3635
  168LEU     CB 1860   3.723   3.446   4.161 -0.2734 -0.2554 -0.4316
  168LEU    HB1 1861   3.678   3.448   4.059  1.4029  0.4045 -1.1926
  168LEU    HB2 1862   3.742   3.552   4.188  0.6565 -0.3909 -0.5425
  168LEU     CG 1863   3.628   3.385   4.266 -0.3143  0.3277 -0.1290
  168LEU     HG 1864   3.686   3.375   4.360 -0.9146  0.7828  0.3011
  168LEU    CD1 1865   3.514   3.475   4.317 -0.4615 -0.3273  0.7200
  168LEU   HD11 1866   3.539   3.583   4.326 -1.2681 -0.0031 -0.6099
  168LEU   HD12 1867   3.483   3.432   4.414 -1.4996 -3.4119 -0.8216
  168LEU   HD13 1868   3.432   3.467   4.242 -0.6099  1.0466  0.7179
  168LEU    CD2 1869   3.577   3.247   4.222 -0.3858  0.3943 -0.2583
  168LEU   HD21 1870   3.503   3.215   4.299 -1.1334  1.0544 -0.6853
  168LEU   HD22 1871   3.658   3.171   4.213 -2.6856 -2.0649 -1.5570
  168LEU   HD23 1872   3.518   3.250   4.128 -0.1877  0.1626 -0.3908
  168LEU      C 1873   3.931   3.429   4.025 -1.1559  0.1062 -0.0723
  168LEU      O 1874   3.927   3.364   3.921 -0.8817 -0.1605  0.0827
  169ALA      N 1875   4.001   3.544   4.038 -0.4242 -0.3094 -0.2828
  169ALA     HN 1876   4.015   3.582   4.129  1.5551 -2.2083  0.3006
  169ALA     CA 1877   4.075   3.607   3.933 -0.0245 -0.2186  0.0507
  169ALA     HA 1878   4.009   3.617   3.848  0.1281 -0.7443 -0.1344
  169ALA     CB 1879   4.136   3.739   3.981 -0.3773 -0.0958  0.1679
  169ALA    HB1 1880   4.202   3.782   3.902  0.5551  0.4643  1.2133
  169ALA    HB2 1881   4.191   3.721   4.076 -1.2817  0.1686  0.7512
  169ALA    HB3 1882   4.072   3.828   3.998  1.3680  0.6780  3.5057
  169ALA      C 1883   4.188   3.526   3.879 -0.6070 -0.9661 -0.0771
  169ALA      O 1884   4.214   3.533   3.759 -0.1388 -0.9202  0.0226
  170ILE      N 1885   4.250   3.443   3.965  0.0087  0.0175  0.4487
  170ILE     HN 1886   4.235   3.449   4.064 -0.4646  0.1038  0.3741
  170ILE     CA 1887   4.372   3.381   3.923 -0.0877 -0.1276  0.3828
  170ILE     HA 1888   4.405   3.425   3.830  1.4513 -2.0800 -0.0554
  170ILE     CB 1889   4.485   3.405   4.018  0.4603 -0.2759 -0.2236
  170ILE     HB 1890   4.450   3.378   4.120 -1.1245 -2.0843 -1.1924
  170ILE    CG2 1891   4.610   3.323   3.981  0.3702 -0.5150 -0.0046
  170ILE   HG21 1892   4.589   3.216   3.963 -1.1413 -0.6979  2.4717
  170ILE   HG22 1893   4.697   3.337   4.048 -0.0297  0.5717  0.3209
  170ILE   HG23 1894   4.630   3.364   3.879 -1.9655 -0.6522 -0.5823
  170ILE    CG1 1895   4.519   3.555   4.020  0.1886 -0.2177  0.1852
  170ILE   HG11 1896   4.428   3.618   4.010  0.3294 -0.3942 -3.2418
  170ILE   HG12 1897   4.580   3.586   3.933  2.4469 -1.3113  1.2932
  170ILE     CD 1898   4.605   3.602   4.137 -0.3378  0.0126  0.4826
  170ILE    HD1 1899   4.630   3.710   4.138 -0.6628  0.1527 -1.6771
  170ILE    HD2 1900   4.706   3.555   4.135 -0.0657  0.5405  1.1499
  170ILE    HD3 1901   4.556   3.586   4.236  2.0776 -1.2988  1.5541
  170ILE      C 1902   4.340   3.238   3.894 -0.0529  0.0295 -0.4493
  170ILE      O 1903   4.374   3.186   3.788  0.3028 -0.3977 -0.1276
  171CYS      N 1904   4.258   3.172   3.977  0.1392  0.1164 -0.1903
  171CYS     HN 1905   4.225   3.220   4.058  2.9064  2.0420 -0.0713
  171CYS     CA 1906   4.222   3.035   3.954  0.1922  0.0570  0.0710
  171CYS     HA 1907   4.300   2.976   3.908 -0.0948 -0.7884  0.6395
  171CYS     CB 1908   4.207   2.961   4.088 -0.0514  0.0614  0.0466
  171CYS    HB1 1909   4.176   2.855   4.081  0.3863  0.0230 -1.5546
  171CYS    HB2 1910   4.129   3.019   4.142  1.5301  0.6659  1.8031
  171CYS     SG 1911   4.356   2.966   4.193 -0.2956 -0.6211  0.4315
  171CYS    HG1 1912   4.370   2.835   4.208 -0.6820 -0.7617 -0.3416
  171CYS      C 1913   4.109   3.002   3.863  0.4178  0.0758 -0.2163
  171CYS      O 1914   4.089   2.885   3.829  0.4962 -0.0403  0.1307
  172HSD      N 1915   4.031   3.103   3.821 -0.2730 -0.3504  0.0135
  172HSD     HN 1916   4.053   3.197   3.847  0.1758 -0.1548 -1.0049
  172HSD     CA 1917   3.909   3.092   3.749 -0.2739  0.3008 -0.0945
  172HSD     HA 1918   3.910   2.995   3.700  0.0872 -0.7745  1.9584
  172HSD     CB 1919   3.778   3.080   3.828 -0.5156  0.2362 -0.5009
  172HSD    HB1 1920   3.693   3.065   3.758 -1.8170 -1.0369  1.2624
  172HSD    HB2 1921   3.765   3.163   3.901  0.2959 -0.3242  0.3010
  172HSD    ND1 1922   3.834   2.967   4.045  0.0615  0.1862 -0.2658
  172HSD    HD1 1923   3.875   3.051   4.080 -0.9074  0.5817 -0.0506
  172HSD     CG 1924   3.783   2.960   3.917 -0.2099  0.4875 -0.1766
  172HSD    CE1 1925   3.816   2.847   4.107 -0.1023  0.3812  0.0709
  172HSD    HE1 1926   3.844   2.819   4.208  1.2692 -0.6477 -0.5599
  172HSD    NE2 1927   3.744   2.768   4.030 -0.1664  0.4890  0.0187
  172HSD    CD2 1928   3.726   2.836   3.911  0.1141  0.3352 -0.1132
  172HSD    HD2 1929   3.671   2.783   3.835  0.7026 -0.2559 -0.1395
  172HSD      C 1930   3.902   3.192   3.639 -0.3219  0.0002 -0.3694
  172HSD      O 1931   3.791   3.242   3.622 -0.2294  0.0171 -0.9420
  173PRO      N 1932   3.998   3.229   3.559 -0.2355 -0.8217 -0.6487
  173PRO     CD 1933   4.120   3.152   3.537  0.3392 -0.2827  0.5790
  173PRO    HD1 1934   4.088   3.050   3.507 -0.5692  0.0436  0.3802
  173PRO    HD2 1935   4.189   3.147   3.624  1.0328 -2.2852 -0.0326
  173PRO     CA 1936   3.993   3.354   3.490  0.2271 -0.5902 -0.2627
  173PRO     HA 1937   3.963   3.432   3.558 -1.5976 -0.9556 -0.6034
  173PRO     CB 1938   4.139   3.377   3.450  0.2564 -0.0805  0.1287
  173PRO    HB1 1939   4.188   3.427   3.536 -2.5503  2.9934  0.1337
  173PRO    HB2 1940   4.145   3.445   3.363  0.9420 -1.5746 -1.0397
  173PRO     CG 1941   4.185   3.233   3.424 -0.2555 -0.2675  0.2392
  173PRO    HG1 1942   4.148   3.200   3.324  0.9947  0.8775 -0.6443
  173PRO    HG2 1943   4.296   3.230   3.437 -0.0820 -2.8064 -1.1429
  173PRO      C 1944   3.890   3.372   3.384 -0.0908  0.1084  0.1594
  173PRO      O 1945   3.837   3.482   3.372 -0.0871  0.0744 -0.1939
  174PHE      N 1946   3.858   3.268   3.305  0.8697  0.3917 -0.6256
  174PHE     HN 1947   3.907   3.183   3.318  0.2978 -0.1170 -1.6523
  174PHE     CA 1948   3.750   3.263   3.212  0.1435  0.3878  0.2033
  174PHE     HA 1949   3.770   3.341   3.140 -2.5433 -0.0187 -1.1149
  174PHE     CB 1950   3.762   3.122   3.153  0.0317  0.2471  0.5161
  174PHE    HB1 1951   3.681   3.093   3.082  0.3857 -0.8237  0.5173
  174PHE    HB2 1952   3.752   3.050   3.237 -0.7316  0.4361  0.5991
  174PHE     CG 1953   3.885   3.098   3.073 -0.3003  0.1510  0.0264
  174PHE    CD1 1954   3.966   2.987   3.080 -0.2995  0.1477 -0.0307
  174PHE    HD1 1955   3.934   2.910   3.148 -4.2422  2.6987  1.4045
  174PHE    CE1 1956   4.069   2.963   2.992  0.3881  0.3971  0.6947
  174PHE    HE1 1957   4.122   2.869   2.993 -1.0904 -0.4815  0.4683
  174PHE     CZ 1958   4.105   3.058   2.899 -0.3262 -0.3178 -0.3387
  174PHE     HZ 1959   4.191   3.049   2.835  0.6776 -1.3666  1.0961
  174PHE    CD2 1960   3.921   3.194   2.980 -0.1088 -0.3426 -0.4118
  174PHE    HD2 1961   3.864   3.284   2.965  0.1268 -0.4926 -2.4729
  174PHE    CE2 1962   4.024   3.169   2.892 -0.1793 -0.2213 -0.5292
  174PHE    HE2 1963   4.040   3.239   2.812 -1.5205  0.6300 -0.0832
  174PHE      C 1964   3.616   3.287   3.274  0.2024 -0.0309  0.4939
  174PHE      O 1965   3.530   3.357   3.221  0.2960  0.2139  0.6630
  175LYS      N 1966   3.594   3.232   3.394 -0.3358  0.5290  0.6525
  175LYS     HN 1967   3.661   3.172   3.437 -1.5114 -0.9293  0.5104
  175LYS     CA 1968   3.480   3.262   3.475 -0.9432 -0.0528  0.0238
  175LYS     HA 1969   3.392   3.251   3.414 -1.6225 -2.2013  1.2616
  175LYS     CB 1970   3.459   3.164   3.592 -0.2208 -0.0903  0.1248
  175LYS    HB1 1971   3.546   3.165   3.662 -1.3818  0.7250  1.6098
  175LYS    HB2 1972   3.444   3.065   3.543 -0.9920  0.1559 -0.1451
  175LYS     CG 1973   3.342   3.195   3.685 -0.0279 -0.2484  0.4236
  175LYS    HG1 1974   3.244   3.203   3.633 -0.7300 -1.5951  1.4698
  175LYS    HG2 1975   3.366   3.293   3.731 -0.7518  0.2603 -0.2505
  175LYS     CD 1976   3.332   3.090   3.796 -0.1899 -0.4677  0.2049
  175LYS    HD1 1977   3.435   3.090   3.836  0.6423 -0.4493 -1.8547
  175LYS    HD2 1978   3.296   2.992   3.757 -2.7848  0.1496  0.8005
  175LYS     CE 1979   3.240   3.131   3.912 -0.0373 -0.2493  0.2489
  175LYS    HE1 1980   3.146   3.162   3.861  0.2759  0.1267 -0.1040
  175LYS    HE2 1981   3.288   3.211   3.972  4.3421  1.2849 -4.5486
  175LYS     NZ 1982   3.212   3.022   4.008 -0.6052 -0.4991 -0.1934
  175LYS    HZ1 1983   3.159   3.057   4.091  1.1650  1.5950  0.1581
  175LYS    HZ2 1984   3.292   2.988   4.064 -1.8322 -0.6981  1.5285
  175LYS    HZ3 1985   3.164   2.940   3.966  0.1952  0.1582 -2.5874
  175LYS      C 1986   3.492   3.403   3.523 -0.0737 -0.2279  0.3322
  175LYS      O 1987   3.399   3.480   3.500  0.0135 -0.1622  0.1949
  176ALA      N 1988   3.610   3.450   3.567 -0.1315 -0.1689  0.4242
  176ALA     HN 1989   3.688   3.388   3.572  0.5898  0.7168  0.3591
  176ALA     CA 1990   3.617   3.559   3.659 -0.2994 -0.0535  0.3018
  176ALA     HA 1991   3.545   3.539   3.737  1.0131  0.0483  1.5993
  176ALA     CB 1992   3.754   3.578   3.727 -0.4849  0.5358  0.5176
  176ALA    HB1 1993   3.787   3.495   3.794 -0.2741  1.6634  1.8620
  176ALA    HB2 1994   3.751   3.665   3.797  3.7296  1.1081  0.2417
  176ALA    HB3 1995   3.843   3.589   3.663 -0.1539 -1.6633  0.5064
  176ALA      C 1996   3.588   3.689   3.592  0.4229 -0.0222  0.0455
  176ALA      O 1997   3.524   3.777   3.648 -0.2691 -0.1797 -0.4797
  177LYS      N 1998   3.637   3.695   3.466  0.0936 -0.2592 -0.0965
  177LYS     HN 1999   3.697   3.621   3.436  0.5433  1.3080 -3.4420
  177LYS     CA 2000   3.612   3.807   3.382 -0.0214 -0.0062  0.2710
  177LYS     HA 2001   3.662   3.892   3.426  0.2457  0.8150 -1.4971
  177LYS     CB 2002   3.683   3.790   3.247 -0.5066  0.4495 -0.0479
  177LYS    HB1 2003   3.788   3.769   3.278 -0.7176 -2.9641 -1.2670
  177LYS    HB2 2004   3.670   3.880   3.183  1.3442  0.9373  0.1960
  177LYS     CG 2005   3.653   3.664   3.165 -0.3360  0.0765  0.4580
  177LYS    HG1 2006   3.556   3.651   3.113  1.5212 -0.5418 -3.2137
  177LYS    HG2 2007   3.658   3.568   3.221 -1.3564 -1.0701 -1.3262
  177LYS     CD 2008   3.752   3.645   3.050 -0.4873  0.0470  0.3308
  177LYS    HD1 2009   3.702   3.577   2.978 -0.6578  3.3736 -3.0187
  177LYS    HD2 2010   3.848   3.599   3.083 -0.9826 -2.8589 -1.9245
  177LYS     CE 2011   3.768   3.765   2.957 -0.0006 -0.0884  0.2382
  177LYS    HE1 2012   3.811   3.855   3.006  2.2066 -0.3226 -1.0950
  177LYS    HE2 2013   3.667   3.795   2.922  1.4439  3.1419 -1.7110
  177LYS     NZ 2014   3.847   3.731   2.836 -0.1365  1.0337 -0.1761
  177LYS    HZ1 2015   3.818   3.644   2.786  0.2977  1.9465 -2.1144
  177LYS    HZ2 2016   3.945   3.718   2.865 -0.7668 -2.1132  0.8726
  177LYS    HZ3 2017   3.833   3.813   2.773  0.4179  0.9420 -0.4261
  177LYS      C 2018   3.471   3.848   3.354  0.1753  0.3330 -0.2438
  177LYS      O 2019   3.436   3.965   3.344 -0.1705  0.2112 -0.4610
  178THR      N 2020   3.379   3.751   3.342  0.2792  0.1524  0.3965
  178THR     HN 2021   3.410   3.657   3.353 -1.0218 -0.6087 -1.8469
  178THR     CA 2022   3.238   3.770   3.325  0.3857  0.0475 -0.6596
  178THR     HA 2023   3.227   3.870   3.284  1.1834 -1.0934 -3.9225
  178THR     CB 2024   3.174   3.675   3.229 -0.3769 -0.0628 -0.0469
  178THR     HB 2025   3.064   3.687   3.242 -0.5831  0.2886 -1.9036
  178THR    OG1 2026   3.226   3.546   3.258 -0.0835  0.1227  0.2652
  178THR    HG1 2027   3.201   3.526   3.348 -0.4276  2.2844  0.7095
  178THR    CG2 2028   3.210   3.717   3.086  0.2348 -0.7421 -0.0970
  178THR   HG21 2029   3.179   3.647   3.005  1.4605 -0.3779 -0.9125
  178THR   HG22 2030   3.321   3.713   3.076  0.3546  1.8386 -0.4057
  178THR   HG23 2031   3.167   3.817   3.067 -0.8583 -1.1973 -0.0791
  178THR      C 2032   3.165   3.773   3.455  0.5651  0.2808 -0.5607
  178THR      O 2033   3.057   3.831   3.465  0.3992 -0.0387 -0.4738
  179LEU      N 2034   3.214   3.709   3.563 -0.4801 -0.1798 -0.3466
  179LEU     HN 2035   3.290   3.648   3.544  1.4341  2.1787 -0.8242
  179LEU     CA 2036   3.162   3.725   3.695  0.0648  0.2627 -0.1810
  179LEU     HA 2037   3.056   3.706   3.688  0.1424  0.3916 -3.7366
  179LEU     CB 2038   3.231   3.621   3.785  0.0088  0.4413  0.0701
  179LEU    HB1 2039   3.339   3.645   3.781 -0.1380  0.9748 -1.5960
  179LEU    HB2 2040   3.218   3.525   3.730  2.2398 -0.4307  0.9674
  179LEU     CG 2041   3.162   3.588   3.918  0.1480 -0.2714 -0.0285
  179LEU     HG 2042   3.145   3.678   3.982 -1.0893 -0.2068 -0.4238
  179LEU    CD1 2043   3.026   3.520   3.894 -0.2724  0.5646 -0.0758
  179LEU   HD11 2044   2.980   3.482   3.988 -0.9778  1.1038 -0.2010
  179LEU   HD12 2045   3.048   3.429   3.834 -3.4216  1.1526 -2.3595
  179LEU   HD13 2046   2.948   3.580   3.843 -1.6614 -0.3784  0.8649
  179LEU    CD2 2047   3.257   3.503   4.004 -0.0101 -0.0059  0.4147
  179LEU   HD21 2048   3.203   3.465   4.094 -0.2237 -2.2934 -0.6063
  179LEU   HD22 2049   3.351   3.561   4.014 -0.0787  0.2369 -0.3094
  179LEU   HD23 2050   3.274   3.416   3.937 -1.3190 -0.1987  0.3072
  179LEU      C 2051   3.174   3.864   3.746  0.0217  0.2089 -0.0233
  179LEU      O 2052   3.087   3.913   3.818  0.1333  0.7424 -0.2440
  180MET      N 2053   3.285   3.935   3.717  0.3450 -0.1639  0.2771
  180MET     HN 2054   3.347   3.886   3.656  0.2524  1.1530 -0.9288
  180MET     CA 2055   3.316   4.070   3.752 -0.3954  0.1361 -0.1974
  180MET     HA 2056   3.342   4.080   3.856 -0.3498  0.1784 -0.2119
  180MET     CB 2057   3.447   4.115   3.684  0.0371  0.3226  0.7415
  180MET    HB1 2058   3.460   4.092   3.576  0.8649  0.9496  0.7054
  180MET    HB2 2059   3.520   4.041   3.722  1.2252  0.1762 -1.6317
  180MET     CG 2060   3.499   4.255   3.715 -0.0405  0.5397 -0.0858
  180MET    HG1 2061   3.608   4.266   3.694  0.3685  0.7102  1.8968
  180MET    HG2 2062   3.508   4.280   3.823 -0.1481  0.7883 -0.1320
  180MET     SD 2063   3.418   4.385   3.616 -0.5183  0.4800  0.2235
  180MET     CE 2064   3.536   4.512   3.669  0.4872 -0.3796  0.1040
  180MET    HE1 2065   3.629   4.519   3.610  0.5877 -0.5895  0.2373
  180MET    HE2 2066   3.565   4.502   3.776 -2.3284  0.3647  1.0488
  180MET    HE3 2067   3.495   4.612   3.643  0.4424 -0.0786  1.2759
  180MET      C 2068   3.200   4.162   3.734 -0.4865  0.0973  0.1929
  180MET      O 2069   3.139   4.166   3.627 -0.3383  0.0394  0.1066
  181SER      N 2070   3.175   4.245   3.837  0.2978  0.0590  0.4218
  181SER     HN 2071   3.218   4.221   3.924  0.6857 -1.8142 -0.2315
  181SER     CA 2072   3.089   4.358   3.826 -0.0782 -0.2286  0.3716
  181SER     HA 2073   3.098   4.403   3.728 -0.6586 -3.6604 -1.4078
  181SER     CB 2074   2.941   4.324   3.850 -0.2154 -0.0872 -0.2675
  181SER    HB1 2075   2.918   4.258   3.937  0.2024  0.2951  0.1351
  181SER    HB2 2076   2.911   4.266   3.759  2.0411 -1.9901  0.0979
  181SER     OG 2077   2.865   4.444   3.861 -0.4346 -0.2743  0.3069
  181SER    HG1 2078   2.816   4.451   3.778 -0.3775  0.0764  0.3024
  181SER      C 2079   3.128   4.462   3.926 -0.0689 -0.0416  0.1740
  181SER      O 2080   3.147   4.441   4.045  0.1218  0.0824  0.1663
  182ARG      N 2081   3.156   4.586   3.882  0.1701 -0.1089  0.1375
  182ARG     HN 2082   3.146   4.616   3.787 -2.4063 -1.3989 -0.0813
  182ARG     CA 2083   3.185   4.698   3.967 -0.1586  0.1754 -0.1228
  182ARG     HA 2084   3.270   4.663   4.023  0.2359  0.3526 -0.6026
  182ARG     CB 2085   3.209   4.818   3.875 -0.0554  0.2944  0.0586
  182ARG    HB1 2086   3.214   4.903   3.946  3.8231  1.2781 -1.1607
  182ARG    HB2 2087   3.123   4.830   3.805  0.7120 -0.6193 -1.0813
  182ARG     CG 2088   3.343   4.826   3.801 -0.0826 -0.1271 -0.0369
  182ARG    HG1 2089   3.347   4.753   3.717  0.7281 -1.6913  1.3058
  182ARG    HG2 2090   3.417   4.789   3.875 -0.9113 -1.1042  0.3378
  182ARG     CD 2091   3.376   4.966   3.749 -0.0539 -0.2119 -0.2494
  182ARG    HD1 2092   3.481   4.963   3.711 -0.1064 -4.5055 -0.5925
  182ARG    HD2 2093   3.359   5.042   3.828 -1.8457 -2.0587  1.2835
  182ARG     NE 2094   3.281   4.978   3.636 -0.3488  0.1019  0.0319
  182ARG     HE 2095   3.227   4.897   3.615 -0.3343  0.4849 -1.6065
  182ARG     CZ 2096   3.292   5.065   3.531  0.0365 -0.1038 -0.0987
  182ARG    NH1 2097   3.235   5.033   3.411 -0.4054  0.1455  0.0430
  182ARG   HH11 2098   3.201   4.940   3.402 -2.5238  0.6920  1.4665
  182ARG   HH12 2099   3.258   5.099   3.339  2.2697  0.2775  0.9094
  182ARG    NH2 2100   3.350   5.187   3.550 -0.2438  0.0084  0.0510
  182ARG   HH21 2101   3.382   5.220   3.639 -1.5926  2.0949 -0.1772
  182ARG   HH22 2102   3.341   5.253   3.475  0.8853  0.3617  0.1980
  182ARG      C 2103   3.088   4.723   4.077  0.1064 -0.0569  0.1672
  182ARG      O 2104   3.124   4.718   4.194  0.2588 -0.2328  0.1140
  183SER      N 2105   2.960   4.736   4.036  0.1198 -0.9386 -0.1763
  183SER     HN 2106   2.932   4.732   3.941 -4.8521 -0.1765  0.9903
  183SER     CA 2107   2.851   4.757   4.126 -0.0451 -0.3466 -0.5047
  183SER     HA 2108   2.879   4.842   4.186 -0.1384  0.0339 -1.0001
  183SER     CB 2109   2.722   4.787   4.048  0.0206  0.6027 -0.2553
  183SER    HB1 2110   2.686   4.691   4.006 -1.3580  0.2424  1.6125
  183SER    HB2 2111   2.740   4.861   3.967  0.3051 -1.1438 -1.8482
  183SER     OG 2112   2.616   4.835   4.129  0.1381 -0.3617  0.4910
  183SER    HG1 2113   2.535   4.846   4.078  0.7547 -1.6199 -0.8233
  183SER      C 2114   2.825   4.649   4.226 -0.0694  0.1222  0.0029
  183SER      O 2115   2.775   4.671   4.336 -0.0756  0.4644 -0.0691
  184ARG      N 2116   2.857   4.524   4.188 -0.8766 -0.1439  0.1679
  184ARG     HN 2117   2.887   4.502   4.095  0.1312  0.3220  0.3649
  184ARG     CA 2118   2.838   4.413   4.276  0.7949 -0.3006  0.3662
  184ARG     HA 2119   2.749   4.423   4.337  0.3631 -1.7150 -0.0044
  184ARG     CB 2120   2.819   4.274   4.213  0.0768  0.1345 -0.3969
  184ARG    HB1 2121   2.807   4.210   4.303  0.7931  1.7063  0.8764
  184ARG    HB2 2122   2.913   4.245   4.160 -0.2639 -0.4583 -0.6923
  184ARG     CG 2123   2.694   4.257   4.127 -0.5148  0.5371  0.3725
  184ARG    HG1 2124   2.682   4.340   4.054 -1.0675 -0.8049 -1.1435
  184ARG    HG2 2125   2.610   4.266   4.199  0.9374 -1.1370  2.3997
  184ARG     CD 2126   2.689   4.123   4.052 -0.4595  0.4006  0.6103
  184ARG    HD1 2127   2.689   4.049   4.135  1.0889 -1.3582 -0.8835
  184ARG    HD2 2128   2.776   4.102   3.987 -1.6920 -0.2540 -0.8869
  184ARG     NE 2129   2.571   4.113   3.961  0.0739 -0.0611 -0.0346
  184ARG     HE 2130   2.515   4.195   3.949  0.4129  0.5673  2.1912
  184ARG     CZ 2131   2.529   3.996   3.904 -0.2515 -0.0748  0.2298
  184ARG    NH1 2132   2.610   3.887   3.898  0.4931  0.5046 -0.5904
  184ARG   HH11 2133   2.701   3.881   3.939  0.0281 -1.1131  0.3150
  184ARG   HH12 2134   2.571   3.799   3.869  2.0390 -0.9914  1.5413
  184ARG    NH2 2135   2.406   3.989   3.844 -0.1529 -0.3018  0.0526
  184ARG   HH21 2136   2.346   4.066   3.866 -0.9215 -0.4862 -1.2959
  184ARG   HH22 2137   2.373   3.895   3.839  1.9669 -1.1616  0.9123
  184ARG      C 2138   2.945   4.409   4.380  0.6116  0.0977  0.5740
  184ARG      O 2139   2.920   4.387   4.498  0.0274 -0.0098  0.4376
  185THR      N 2140   3.075   4.425   4.349  0.6583 -1.0062  0.1429
  185THR     HN 2141   3.098   4.426   4.252  1.6060  0.9224  0.3398
  185THR     CA 2142   3.180   4.431   4.445  0.4027 -0.3002  0.3840
  185THR     HA 2143   3.178   4.335   4.494  0.6701  0.7027  2.4827
  185THR     CB 2144   3.312   4.437   4.374 -0.1492  0.0412 -0.6456
  185THR     HB 2145   3.302   4.512   4.293 -0.4025  0.4394 -0.2553
  185THR    OG1 2146   3.363   4.315   4.323  0.0967 -0.1329  0.0061
  185THR    HG1 2147   3.393   4.252   4.390 -0.0472  1.8338  2.0562
  185THR    CG2 2148   3.419   4.497   4.468 -0.3432  0.2222 -0.5378
  185THR   HG21 2149   3.427   4.454   4.570  2.2728  0.6069 -0.4930
  185THR   HG22 2150   3.402   4.603   4.497  1.6934  0.4803 -0.1154
  185THR   HG23 2151   3.517   4.504   4.415 -0.2530  3.2607 -0.1125
  185THR      C 2152   3.166   4.533   4.553  0.1806  0.1217 -0.0405
  185THR      O 2153   3.181   4.503   4.671  0.4726  0.4117 -0.0029
  186LYS      N 2154   3.122   4.656   4.518 -0.3664 -0.0849 -0.0853
  186LYS     HN 2155   3.139   4.673   4.421  2.0791 -0.8241  0.1513
  186LYS     CA 2156   3.086   4.767   4.600 -0.7866  0.0439 -0.4350
  186LYS     HA 2157   3.174   4.797   4.655 -0.7591  1.8681 -1.4072
  186LYS     CB 2158   3.042   4.880   4.506 -0.5301  0.5166  0.0082
  186LYS    HB1 2159   3.002   4.957   4.576  2.3066  0.5538  1.7671
  186LYS    HB2 2160   2.970   4.837   4.434  1.7378  1.3026 -2.9312
  186LYS     CG 2161   3.152   4.955   4.431  0.1562 -0.3750  0.1053
  186LYS    HG1 2162   3.210   4.888   4.365 -1.2511 -0.5123 -1.0345
  186LYS    HG2 2163   3.224   4.999   4.504 -0.1775  2.1548 -0.9721
  186LYS     CD 2164   3.089   5.060   4.340  0.1641  0.0381  0.5696
  186LYS    HD1 2165   3.036   5.135   4.403  0.3524 -0.8767  1.8474
  186LYS    HD2 2166   3.021   5.004   4.273 -1.0295  0.3303  1.5053
  186LYS     CE 2167   3.183   5.140   4.249 -0.0291 -0.2772  0.0900
  186LYS    HE1 2168   3.218   5.075   4.165 -0.4369  0.4483 -0.6565
  186LYS    HE2 2169   3.270   5.186   4.301  1.3599  0.2085 -2.4631
  186LYS     NZ 2170   3.110   5.251   4.185  0.4978 -0.2635 -0.5030
  186LYS    HZ1 2171   3.160   5.279   4.098 -0.1470  0.6881 -0.5912
  186LYS    HZ2 2172   3.087   5.331   4.248  0.6002  1.0828 -2.1144
  186LYS    HZ3 2173   3.024   5.198   4.159  1.2767 -1.3536 -0.9341
  186LYS      C 2174   2.975   4.736   4.694 -0.3531  0.4392  0.2168
  186LYS      O 2175   2.981   4.767   4.813 -0.1233  0.2344  0.2586
  187LYS      N 2176   2.864   4.672   4.653 -0.5330  0.6864  0.3140
  187LYS     HN 2177   2.848   4.638   4.561 -1.9675  2.0119  0.0240
  187LYS     CA 2178   2.762   4.618   4.737  0.1699 -0.4027  0.4904
  187LYS     HA 2179   2.726   4.706   4.790  0.7857 -0.7197  1.4736
  187LYS     CB 2180   2.661   4.552   4.642 -0.0135  0.6036 -0.0330
  187LYS    HB1 2181   2.706   4.459   4.602  1.5128  1.5343 -0.5595
  187LYS    HB2 2182   2.646   4.616   4.553  1.3431 -0.0149 -0.7243
  187LYS     CG 2183   2.521   4.514   4.694  0.2310 -0.8652 -0.3950
  187LYS    HG1 2184   2.464   4.593   4.747 -0.0682 -0.3778 -1.4081
  187LYS    HG2 2185   2.535   4.432   4.767  1.7071 -0.1023  0.2328
  187LYS     CD 2186   2.424   4.465   4.587 -0.3573  0.1345 -0.3288
  187LYS    HD1 2187   2.487   4.392   4.533  2.0083  0.0996  2.2644
  187LYS    HD2 2188   2.396   4.553   4.524 -0.0408 -0.0384 -0.7181
  187LYS     CE 2189   2.301   4.401   4.651 -0.1729 -0.0375 -0.1475
  187LYS    HE1 2190   2.231   4.471   4.702  0.7897  0.7788  0.0727
  187LYS    HE2 2191   2.344   4.335   4.730  2.9691  1.8120 -0.1530
  187LYS     NZ 2192   2.228   4.316   4.554  0.4049  0.0365 -0.6570
  187LYS    HZ1 2193   2.133   4.283   4.583  0.5765 -0.2425 -0.4060
  187LYS    HZ2 2194   2.274   4.233   4.514 -0.2193 -0.6478  0.0044
  187LYS    HZ3 2195   2.206   4.376   4.472  1.6465 -0.5263 -1.4187
  187LYS      C 2196   2.801   4.520   4.842  0.1050 -0.2978  0.6139
  187LYS      O 2197   2.762   4.528   4.959  0.0118  0.6215  0.5242
  188PHE      N 2198   2.886   4.427   4.797  0.5214  0.2768  0.1989
  188PHE     HN 2199   2.910   4.422   4.700  0.0204 -0.0966  0.0891
  188PHE     CA 2200   2.948   4.328   4.880  0.0071  0.1285  0.4100
  188PHE     HA 2201   2.877   4.276   4.943  0.0119 -1.3703 -0.7866
  188PHE     CB 2202   3.024   4.226   4.795  0.3633  0.5303  0.2401
  188PHE    HB1 2203   3.110   4.278   4.748  0.9394 -0.4819  0.1433
  188PHE    HB2 2204   2.965   4.181   4.713  0.2838  2.0771 -0.5836
  188PHE     CG 2205   3.080   4.112   4.875 -0.0532  0.3175  0.2296
  188PHE    CD1 2206   2.992   4.015   4.916 -0.1041  0.3462  0.1907
  188PHE    HD1 2207   2.887   4.033   4.895 -0.0056  0.1209 -0.5061
  188PHE    CE1 2208   3.042   3.908   4.986  0.0338  0.1721 -0.1730
  188PHE    HE1 2209   2.975   3.836   5.032 -1.3621  0.9779 -0.9041
  188PHE     CZ 2210   3.178   3.897   5.006  0.0010  0.2976  0.1306
  188PHE     HZ 2211   3.222   3.815   5.059  0.0981 -1.1511 -2.0663
  188PHE    CD2 2212   3.216   4.097   4.886 -0.0724  0.0428  0.0898
  188PHE    HD2 2213   3.281   4.171   4.842 -0.2560 -1.3834 -2.8094
  188PHE    CE2 2214   3.267   3.988   4.953  0.1413  0.0834 -0.0052
  188PHE    HE2 2215   3.373   3.986   4.974  0.2213 -1.4622 -0.4643
  188PHE      C 2216   3.037   4.386   4.985 -0.0843  0.5350  0.2650
  188PHE      O 2217   3.036   4.344   5.100 -0.2754  0.3951  0.2114
  189ILE      N 2218   3.120   4.486   4.949 -0.1788  0.4201 -0.2857
  189ILE     HN 2219   3.120   4.517   4.854 -0.9713 -2.8566 -1.4688
  189ILE     CA 2220   3.208   4.556   5.037  0.0743 -0.4840  0.1861
  189ILE     HA 2221   3.272   4.485   5.087 -0.7123 -2.6244 -1.6914
  189ILE     CB 2222   3.294   4.645   4.952 -0.4043 -0.0332  0.1674
  189ILE     HB 2223   3.230   4.687   4.872 -1.2944 -2.6262 -0.5713
  189ILE    CG2 2224   3.350   4.761   5.035  0.2560 -0.1031 -0.1712
  189ILE   HG21 2225   3.420   4.733   5.117 -0.0982  0.8455  0.4785
  189ILE   HG22 2226   3.271   4.830   5.073 -0.4585 -1.3077  0.5770
  189ILE   HG23 2227   3.416   4.816   4.965 -1.6842 -0.1345 -2.0980
  189ILE    CG1 2228   3.408   4.564   4.886  0.0934  0.2776  0.6346
  189ILE   HG11 2229   3.374   4.475   4.830  1.2511 -0.5350  1.2099
  189ILE   HG12 2230   3.464   4.518   4.970 -1.3865 -2.3085  0.2996
  189ILE     CD 2231   3.497   4.644   4.790  0.0269 -0.7328 -0.2836
  189ILE    HD1 2232   3.563   4.576   4.733  3.5071 -0.3205  2.8233
  189ILE    HD2 2233   3.574   4.709   4.835  0.7901 -2.4723  1.0509
  189ILE    HD3 2234   3.429   4.703   4.724  1.4141  0.1684 -0.9386
  189ILE      C 2235   3.133   4.628   5.143 -0.3237 -0.2206 -0.2715
  189ILE      O 2236   3.153   4.623   5.264  0.1527  0.1475 -0.3301
  190SER      N 2237   3.028   4.698   5.096 -0.0779  0.8307  0.7015
  190SER     HN 2238   3.012   4.687   4.998  1.0429  0.9245  0.4872
  190SER     CA 2239   2.933   4.745   5.192 -0.9373 -0.0458  0.2918
  190SER     HA 2240   2.993   4.814   5.250 -0.7047 -0.1491  0.1728
  190SER     CB 2241   2.820   4.822   5.123 -0.3478  0.7574  0.2078
  190SER    HB1 2242   2.740   4.864   5.188  0.5670  2.8553  0.0521
  190SER    HB2 2243   2.770   4.752   5.052  2.0889 -0.7740 -0.0824
  190SER     OG 2244   2.871   4.930   5.046 -0.5201  0.4116 -0.3972
  190SER    HG1 2245   2.944   4.889   4.999  1.4015 -0.6092  3.1510
  190SER      C 2246   2.867   4.650   5.286 -0.4130 -0.2916  0.4187
  190SER      O 2247   2.870   4.683   5.404 -0.2190  0.3867  0.2271
  191ALA      N 2248   2.824   4.534   5.233 -0.3455 -0.0858 -0.0979
  191ALA     HN 2249   2.832   4.514   5.136 -0.9580  0.6656 -0.3071
  191ALA     CA 2250   2.766   4.435   5.318  0.1091  0.0341  0.3580
  191ALA     HA 2251   2.685   4.485   5.370 -0.0468  0.3230 -0.1542
  191ALA     CB 2252   2.719   4.319   5.228  0.3354  0.0498  0.2202
  191ALA    HB1 2253   2.683   4.353   5.129 -1.2017 -2.1150 -0.0244
  191ALA    HB2 2254   2.634   4.275   5.283 -1.0162  2.0274 -0.1937
  191ALA    HB3 2255   2.799   4.244   5.206 -1.4570 -2.3877  1.5628
  191ALA      C 2256   2.858   4.390   5.426  0.5273 -0.0377 -0.0260
  191ALA      O 2257   2.825   4.363   5.542 -0.5451 -0.4025 -0.4075
  192ILE      N 2258   2.989   4.383   5.397  0.4327  0.2468 -0.5239
  192ILE     HN 2259   3.028   4.394   5.306  0.0574  0.7849 -0.6212
  192ILE     CA 2260   3.087   4.336   5.490  0.0047  0.1256 -0.1294
  192ILE     HA 2261   3.038   4.261   5.549 -3.2018  0.4510 -2.1250
  192ILE     CB 2262   3.205   4.262   5.435 -0.1325 -0.3892  0.2632
  192ILE     HB 2263   3.260   4.215   5.520  1.7815 -1.7983 -1.6312
  192ILE    CG2 2264   3.142   4.148   5.353  0.4287 -0.1676 -0.4930
  192ILE   HG21 2265   3.211   4.069   5.318  1.2647  1.5625 -3.0034
  192ILE   HG22 2266   3.096   4.174   5.255  0.0385 -2.0846 -0.8667
  192ILE   HG23 2267   3.075   4.090   5.421 -0.1582  0.3372 -0.6329
  192ILE    CG1 2268   3.307   4.333   5.344 -0.2367 -0.1321  0.3444
  192ILE   HG11 2269   3.262   4.423   5.297 -1.2120 -0.2492  1.0257
  192ILE   HG12 2270   3.346   4.266   5.263 -1.4457 -0.1842 -0.2109
  192ILE     CD 2271   3.436   4.370   5.418 -0.0750  0.2994 -0.1494
  192ILE    HD1 2272   3.486   4.273   5.438 -0.8108 -0.0299  0.1568
  192ILE    HD2 2273   3.421   4.429   5.511  0.8055 -2.7635  2.0970
  192ILE    HD3 2274   3.510   4.424   5.356 -1.0646  2.0082  0.0899
  192ILE      C 2275   3.141   4.433   5.589 -0.3753 -0.0215  0.2228
  192ILE      O 2276   3.166   4.389   5.701 -0.7153 -0.1129  0.2634
  193TRP      N 2277   3.153   4.565   5.563  1.1341 -0.1670  0.0684
  193TRP     HN 2278   3.158   4.600   5.470  0.5350  1.6744  0.6826
  193TRP     CA 2279   3.163   4.678   5.650  0.2706  0.0676 -0.1215
  193TRP     HA 2280   3.243   4.654   5.719 -2.1104  0.3629  2.9746
  193TRP     CB 2281   3.179   4.809   5.570 -0.6278 -0.1044 -0.5972
  193TRP    HB1 2282   3.154   4.892   5.639 -0.4280 -0.9647  0.5519
  193TRP    HB2 2283   3.112   4.805   5.482 -2.0362  1.4526  0.3565
  193TRP     CG 2284   3.318   4.840   5.526 -0.5138  0.4590  0.1403
  193TRP    CD1 2285   3.374   4.822   5.403 -0.0285 -0.4570  0.4809
  193TRP    HD1 2286   3.326   4.789   5.311  0.3899  0.8301 -0.2143
  193TRP    NE1 2287   3.500   4.874   5.411  0.0570 -0.6478  0.3751
  193TRP    HE1 2288   3.571   4.856   5.346 -0.3716  0.3308 -0.3920
  193TRP    CE2 2289   3.531   4.921   5.535 -0.3041 -0.2048  0.3012
  193TRP    CD2 2290   3.420   4.893   5.612 -0.4921  0.2963  0.2161
  193TRP    CE3 2291   3.412   4.936   5.741  0.0895  0.2670  0.2650
  193TRP    HE3 2292   3.325   4.922   5.804 -1.3376  0.5233 -1.5317
  193TRP    CZ3 2293   3.524   4.991   5.797  0.3178 -0.2648  0.3392
  193TRP    HZ3 2294   3.509   5.026   5.898  0.6399 -0.5970  0.5031
  193TRP    CZ2 2295   3.643   4.982   5.583 -0.4223 -0.3589  0.7820
  193TRP    HZ2 2296   3.728   5.004   5.519 -0.0727  2.5179  2.0903
  193TRP    CH2 2297   3.631   5.018   5.715  0.1477  0.9618  0.4896
  193TRP    HH2 2298   3.713   5.075   5.756 -2.1367  3.7521  1.5492
  193TRP      C 2299   3.048   4.692   5.743  0.1311 -0.1249 -0.2642
  193TRP      O 2300   3.065   4.718   5.863  0.0404 -0.6251 -0.1405
  194LEU      N 2301   2.925   4.672   5.694  0.1032 -0.4540 -0.0684
  194LEU     HN 2302   2.898   4.665   5.598  0.9697  1.9023 -0.5532
  194LEU     CA 2303   2.805   4.667   5.773  0.0207  0.1099 -0.1472
  194LEU     HA 2304   2.790   4.756   5.831 -0.4216  0.3203 -0.5778
  194LEU     CB 2305   2.690   4.662   5.671  0.1218 -0.2026 -0.2477
  194LEU    HB1 2306   2.700   4.589   5.588  1.8674  0.4164 -0.6113
  194LEU    HB2 2307   2.675   4.758   5.617 -2.1925 -1.7002 -2.5189
  194LEU     CG 2308   2.553   4.638   5.737 -0.0900  0.1801 -0.5486
  194LEU     HG 2309   2.559   4.537   5.783  1.6733  0.0288 -1.0304
  194LEU    CD1 2310   2.522   4.742   5.845  0.0317  0.1125 -0.4471
  194LEU   HD11 2311   2.527   4.845   5.803  0.2113  0.0793 -0.5075
  194LEU   HD12 2312   2.589   4.742   5.933 -0.1069 -2.5501 -0.2615
  194LEU   HD13 2313   2.424   4.723   5.895  0.0608 -0.8929 -0.7689
  194LEU    CD2 2314   2.444   4.638   5.628  0.2167 -0.5991 -0.8698
  194LEU   HD21 2315   2.444   4.742   5.588 -1.6691 -0.2745 -0.1792
  194LEU   HD22 2316   2.342   4.621   5.670  0.4110  1.2325  0.5152
  194LEU   HD23 2317   2.465   4.567   5.546 -3.2940 -0.3032 -2.1903
  194LEU      C 2318   2.808   4.553   5.869  0.1410  0.3311  0.1134
  194LEU      O 2319   2.809   4.575   5.990 -0.4398  0.9843  0.0071
  195ALA      N 2320   2.838   4.433   5.815 -0.6067  0.0311  0.3476
  195ALA     HN 2321   2.843   4.427   5.715 -2.6721 -0.3559  0.2203
  195ALA     CA 2322   2.847   4.311   5.888 -0.2189 -0.1179  0.0554
  195ALA     HA 2323   2.753   4.292   5.938 -0.3703  0.4073 -0.0223
  195ALA     CB 2324   2.877   4.195   5.791  0.5022  0.1320 -0.0278
  195ALA    HB1 2325   2.796   4.209   5.716  2.6269 -0.7117 -2.6043
  195ALA    HB2 2326   2.856   4.097   5.839  0.0696  0.6679  0.9086
  195ALA    HB3 2327   2.978   4.199   5.745  0.3680 -2.3741 -0.6776
  195ALA      C 2328   2.950   4.298   5.994 -0.0469 -0.6414 -0.1699
  195ALA      O 2329   2.928   4.252   6.106 -0.0661 -0.4406 -0.0886
  196SER      N 2330   3.063   4.367   5.970 -0.2449 -0.1151  0.3781
  196SER     HN 2331   3.070   4.425   5.889  1.1121 -1.6169 -0.6321
  196SER     CA 2332   3.174   4.398   6.055 -0.2037  0.3771  0.1502
  196SER     HA 2333   3.213   4.301   6.083 -0.0645  0.8205  1.5633
  196SER     CB 2334   3.283   4.483   5.987 -0.4233 -0.0511 -0.7533
  196SER    HB1 2335   3.366   4.510   6.056 -0.0635 -2.4749 -0.1231
  196SER    HB2 2336   3.236   4.573   5.942 -2.5919 -0.2935  0.8747
  196SER     OG 2337   3.355   4.400   5.897  0.5746 -0.0939  0.0560
  196SER    HG1 2338   3.299   4.379   5.822  0.6418  0.4607 -0.1566
  196SER      C 2339   3.132   4.471   6.178 -0.2707  0.1713  0.2501
  196SER      O 2340   3.164   4.434   6.291  0.4038  0.1161  0.0421
  197ALA      N 2341   3.054   4.579   6.161  0.0531  0.3260 -0.2643
  197ALA     HN 2342   3.036   4.612   6.069  2.6769  2.2020 -0.2300
  197ALA     CA 2343   2.989   4.655   6.263 -0.0497 -0.0273 -0.0655
  197ALA     HA 2344   3.068   4.692   6.327 -0.5478  0.2133  0.4130
  197ALA     CB 2345   2.924   4.788   6.222 -0.1178 -0.2775 -0.7864
  197ALA    HB1 2346   2.911   4.851   6.313 -0.9569  0.1480 -1.1867
  197ALA    HB2 2347   2.823   4.766   6.181  0.4995 -1.6430 -1.6255
  197ALA    HB3 2348   2.979   4.844   6.143  0.0044 -2.1406 -2.0846
  197ALA      C 2349   2.892   4.582   6.350  0.3089  0.0234  0.3830
  197ALA      O 2350   2.877   4.596   6.471 -0.2862 -0.0230  0.3143
  198LEU      N 2351   2.817   4.489   6.289  0.7485  0.0576 -0.2253
  198LEU     HN 2352   2.819   4.469   6.191 -1.3960 -3.0039  0.2173
  198LEU     CA 2353   2.720   4.404   6.351  0.2167 -0.0920 -1.2286
  198LEU     HA 2354   2.674   4.467   6.426 -1.1800 -1.9245 -0.4654
  198LEU     CB 2355   2.616   4.350   6.251 -0.2023 -0.2714 -0.7030
  198LEU    HB1 2356   2.544   4.301   6.319  0.5892  0.1182  0.4680
  198LEU    HB2 2357   2.668   4.281   6.181  0.6807 -0.2956 -0.0455
  198LEU     CG 2358   2.545   4.464   6.176  0.1533  0.1155 -0.4613
  198LEU     HG 2359   2.616   4.522   6.113  2.4386 -0.9466  0.9909
  198LEU    CD1 2360   2.445   4.401   6.077 -0.5443  0.6878 -0.1290
  198LEU   HD11 2361   2.396   4.483   6.020 -1.7176  0.8195  1.0250
  198LEU   HD12 2362   2.371   4.334   6.125  0.1081  1.5501  2.2442
  198LEU   HD13 2363   2.515   4.340   6.015  0.1523  1.7539 -0.4201
  198LEU    CD2 2364   2.470   4.554   6.275 -0.4154 -0.4178 -0.4009
  198LEU   HD21 2365   2.430   4.499   6.362  0.2789 -0.0406  0.1699
  198LEU   HD22 2366   2.391   4.614   6.226 -0.3300  2.1665  2.3456
  198LEU   HD23 2367   2.537   4.629   6.322  0.6532 -1.3669 -0.3707
  198LEU      C 2368   2.778   4.296   6.436 -0.1661  0.7000  0.0720
  198LEU      O 2369   2.720   4.248   6.533 -0.3122  0.0216 -0.3414
  199LEU      N 2370   2.904   4.253   6.418 -0.2087  0.7260 -0.2917
  199LEU     HN 2371   2.951   4.295   6.340  1.2562  2.5927  1.4644
  199LEU     CA 2372   2.974   4.158   6.498 -0.2355  0.3922 -0.6570
  199LEU     HA 2373   2.916   4.074   6.531  2.5718 -1.1477  0.7446
  199LEU     CB 2374   3.087   4.103   6.410  0.3335 -0.2022  0.4144
  199LEU    HB1 2375   3.163   4.044   6.465  3.4960  2.7658 -0.4144
  199LEU    HB2 2376   3.141   4.191   6.368 -0.8649  0.1591 -0.4265
  199LEU     CG 2377   3.043   4.014   6.293  0.5239 -0.3957  0.4892
  199LEU     HG 2378   2.964   4.065   6.234  1.3871  0.8717  0.3922
  199LEU    CD1 2379   3.159   3.996   6.193  0.2428  0.5497 -0.0142
  199LEU   HD11 2380   3.114   3.944   6.106  0.3311  1.8600 -0.8706
  199LEU   HD12 2381   3.226   3.923   6.242 -0.8080  0.2768  1.0764
  199LEU   HD13 2382   3.210   4.094   6.175  2.1738 -0.4884 -0.4522
  199LEU    CD2 2383   2.998   3.873   6.337  0.1984 -0.4790 -0.0931
  199LEU   HD21 2384   2.975   3.816   6.244  0.3350  0.0870 -0.4781
  199LEU   HD22 2385   2.913   3.869   6.407  1.5815 -2.7169  1.6022
  199LEU   HD23 2386   3.079   3.835   6.403  1.5761  0.8111 -0.9633
  199LEU      C 2387   3.044   4.215   6.617 -0.2655 -0.7662 -0.0750
  199LEU      O 2388   3.079   4.145   6.713 -0.1201  0.4569  0.7863
  200ALA      N 2389   3.049   4.348   6.633  0.4833 -0.8391  0.3744
  200ALA     HN 2390   3.004   4.391   6.554 -1.0845 -1.2623  1.0025
  200ALA     CA 2391   3.112   4.421   6.738  0.0518 -0.5626  0.4445
  200ALA     HA 2392   3.178   4.368   6.806  1.3210  1.9724  1.3519
  200ALA     CB 2393   3.196   4.540   6.688 -0.5075 -0.3244  0.0639
  200ALA    HB1 2394   3.268   4.496   6.616 -2.0449  1.2439 -2.5969
  200ALA    HB2 2395   3.256   4.600   6.760 -0.9390  0.0174  0.1429
  200ALA    HB3 2396   3.125   4.608   6.636 -0.0679 -2.4292 -3.6667
  200ALA      C 2397   3.008   4.479   6.827  0.2636  0.4480  0.0570
  200ALA      O 2398   3.039   4.534   6.932  0.7255 -0.2367  0.2867
  201VAL      N 2399   2.880   4.447   6.798  0.3649  0.1223 -0.0406
  201VAL     HN 2400   2.869   4.413   6.705  3.1051 -0.2215 -0.3355
  201VAL     CA 2401   2.766   4.471   6.881  0.3145  0.1075 -0.1061
  201VAL     HA 2402   2.777   4.577   6.899 -2.2876  0.3917  0.1908
  201VAL     CB 2403   2.634   4.432   6.822  0.2485  0.1636  0.0033
  201VAL     HB 2404   2.636   4.330   6.777  0.3902  0.7831 -1.4402
  201VAL    CG1 2405   2.516   4.422   6.921  0.2500  0.5750  0.0483
  201VAL   HG11 2406   2.422   4.421   6.861  1.2669  0.6604 -1.6047
  201VAL   HG12 2407   2.511   4.511   6.987  1.1750  0.6770 -0.0111
  201VAL   HG13 2408   2.517   4.330   6.983 -0.3262 -0.3305 -1.2213
  201VAL    CG2 2409   2.602   4.518   6.699 -0.0797  0.0170 -0.0145
  201VAL   HG21 2410   2.501   4.496   6.657 -1.3004  1.8521  1.7453
  201VAL   HG22 2411   2.679   4.516   6.619 -0.1451 -0.0854 -0.0764
  201VAL   HG23 2412   2.597   4.622   6.738  0.2546 -0.2218  0.6762
  201VAL      C 2413   2.778   4.409   7.016 -0.1188 -0.2638 -0.2360
  201VAL      O 2414   2.746   4.478   7.113  0.2310 -0.3454 -0.0634
  202PRO      N 2415   2.836   4.297   7.045  0.4686  0.1143  0.0721
  202PRO     CD 2416   2.831   4.182   6.955 -0.2151  0.2429 -0.0569
  202PRO    HD1 2417   2.926   4.165   6.900  0.5474 -1.1536  1.5910
  202PRO    HD2 2418   2.740   4.188   6.891 -0.4938  1.4569  0.4283
  202PRO     CA 2419   2.858   4.250   7.179  0.4544  0.1167  0.0754
  202PRO     HA 2420   2.764   4.258   7.232  0.4365  0.3374  0.0142
  202PRO     CB 2421   2.889   4.101   7.173 -0.4537 -0.0754  0.1103
  202PRO    HB1 2422   2.867   4.049   7.269  1.8735 -0.1324  0.6621
  202PRO    HB2 2423   2.995   4.077   7.151  0.0058 -3.0741  4.4819
  202PRO     CG 2424   2.811   4.060   7.047  0.0641  0.0505 -0.2522
  202PRO    HG1 2425   2.855   3.966   7.007 -0.2955 -1.5850  2.8709
  202PRO    HG2 2426   2.702   4.046   7.066  0.1569  0.0557  0.3045
  202PRO      C 2427   2.965   4.316   7.260  0.1103  0.2339  0.4372
  202PRO      O 2428   2.976   4.292   7.380  0.0898 -0.1722  0.3611
  203MET      N 2429   3.034   4.414   7.201  0.0325 -0.0241 -0.0915
  203MET     HN 2430   3.024   4.434   7.103 -0.2158  1.0370  0.1394
  203MET     CA 2431   3.118   4.503   7.275 -0.1388  0.1706 -0.1298
  203MET     HA 2432   3.174   4.431   7.334 -0.6325 -0.5392 -0.5105
  203MET     CB 2433   3.222   4.569   7.183 -0.0104  0.2480  0.0672
  203MET    HB1 2434   3.292   4.614   7.256  0.9051 -2.7061  1.1545
  203MET    HB2 2435   3.170   4.645   7.121 -1.6435  0.0033  1.0852
  203MET     CG 2436   3.310   4.479   7.095 -0.2250 -0.3181  0.4247
  203MET    HG1 2437   3.388   4.548   7.057 -1.6487  2.4334  2.1446
  203MET    HG2 2438   3.241   4.451   7.012  1.6700 -0.4838 -1.1636
  203MET     SD 2439   3.397   4.344   7.179 -0.1134 -0.5031  0.0146
  203MET     CE 2440   3.408   4.251   7.023 -0.3605 -0.5646  0.0344
  203MET    HE1 2441   3.323   4.269   6.953  1.1888  3.4598 -1.0764
  203MET    HE2 2442   3.415   4.141   7.037 -0.4740 -0.7678 -1.3577
  203MET    HE3 2443   3.498   4.289   6.970 -0.2135 -0.0645  0.6316
  203MET      C 2444   3.046   4.607   7.353  0.1399  0.3453 -0.1020
  203MET      O 2445   3.093   4.647   7.459 -0.2834 -0.1134  0.2677
  204LEU      N 2446   2.925   4.649   7.312  0.1055  0.2962 -0.0534
  204LEU     HN 2447   2.871   4.624   7.231  2.2442 -0.1161 -1.4402
  204LEU     CA 2448   2.850   4.754   7.373 -0.5682 -0.2016 -0.0080
  204LEU     HA 2449   2.910   4.841   7.398  0.7553 -1.0329 -0.1724
  204LEU     CB 2450   2.736   4.796   7.279 -0.3679  0.1193 -0.1117
  204LEU    HB1 2451   2.657   4.866   7.313 -0.1779  0.5752 -0.5945
  204LEU    HB2 2452   2.687   4.699   7.257  0.7611 -0.6903  0.7764
  204LEU     CG 2453   2.774   4.846   7.139 -0.2266 -0.0499 -0.1353
  204LEU     HG 2454   2.861   4.799   7.088 -1.0475 -0.3775 -1.2895
  204LEU    CD1 2455   2.656   4.837   7.041 -0.2402 -0.5100 -0.0761
  204LEU   HD11 2456   2.681   4.884   6.943  2.7313 -2.3836 -0.3306
  204LEU   HD12 2457   2.564   4.888   7.076 -0.1536  0.0509 -0.6394
  204LEU   HD13 2458   2.632   4.731   7.018  2.3389 -1.3171  0.6331
  204LEU    CD2 2459   2.809   4.996   7.145 -0.0940 -0.0721 -0.3183
  204LEU   HD21 2460   2.909   5.008   7.192 -0.6930 -0.9645  1.2735
  204LEU   HD22 2461   2.734   5.066   7.188  0.5703  0.8002 -0.5403
  204LEU   HD23 2462   2.820   5.025   7.039  1.4940 -0.4620 -0.2908
  204LEU      C 2463   2.790   4.715   7.504 -0.2738 -0.0490  0.1748
  204LEU      O 2464   2.777   4.800   7.592 -0.5007  0.2416 -0.1360
  205PHE      N 2465   2.762   4.586   7.531  0.1920 -0.2284 -0.1717
  205PHE     HN 2466   2.762   4.525   7.452 -0.1747 -0.0843 -0.2891
  205PHE     CA 2467   2.695   4.539   7.648 -0.3882 -0.3280 -0.5360
  205PHE     HA 2468   2.660   4.624   7.706  0.4652 -0.9455  0.9609
  205PHE     CB 2469   2.569   4.454   7.631 -0.5264 -0.3733  0.6222
  205PHE    HB1 2470   2.495   4.519   7.580 -1.8288 -1.2548  1.3138
  205PHE    HB2 2471   2.529   4.420   7.729 -2.1464 -0.0559  0.1102
  205PHE     CG 2472   2.576   4.329   7.549  0.3607 -0.0279  0.1646
  205PHE    CD1 2473   2.537   4.334   7.418 -0.0204 -0.0350  0.2774
  205PHE    HD1 2474   2.506   4.431   7.382  2.2983  1.0720  1.0798
  205PHE    CE1 2475   2.534   4.218   7.344 -0.6429 -0.0073  0.2491
  205PHE    HE1 2476   2.489   4.216   7.246 -1.0124 -2.6381  0.4054
  205PHE     CZ 2477   2.584   4.101   7.397 -0.3196 -0.0361 -0.1158
  205PHE     HZ 2478   2.582   4.013   7.335  1.5602  0.4331 -0.9439
  205PHE    CD2 2479   2.621   4.211   7.603  0.4918 -0.0632 -0.0195
  205PHE    HD2 2480   2.656   4.208   7.705  0.3630  0.1851  0.0331
  205PHE    CE2 2481   2.634   4.098   7.525 -0.0898 -0.0081 -0.2037
  205PHE    HE2 2482   2.682   4.013   7.572  1.7845  1.2791  0.3571
  205PHE      C 2483   2.791   4.471   7.740 -0.5189  0.2870  0.0695
  205PHE      O 2484   2.753   4.448   7.855 -0.1786  0.0790  0.1421
  206THR      N 2485   2.915   4.448   7.694 -0.6539 -0.7655  0.2113
  206THR     HN 2486   2.938   4.487   7.606 -0.1947  0.9807  1.0588
  206THR     CA 2487   3.016   4.388   7.776 -0.1931  0.2042  0.3713
  206THR     HA 2488   2.970   4.325   7.851 -1.1350  1.1682  0.6354
  206THR     CB 2489   3.116   4.303   7.703 -0.5605 -0.1012  0.2193
  206THR     HB 2490   3.204   4.286   7.769  1.8320  3.4107 -1.7701
  206THR    OG1 2491   3.158   4.352   7.577  0.5545 -0.4138  0.4545
  206THR    HG1 2492   3.090   4.317   7.518 -0.1888 -1.3565  1.8248
  206THR    CG2 2493   3.053   4.164   7.687 -0.3938 -0.1006 -0.4418
  206THR   HG21 2494   2.965   4.164   7.618  0.4069 -0.4487 -1.4860
  206THR   HG22 2495   3.028   4.124   7.787  1.7496 -0.1374  0.1245
  206THR   HG23 2496   3.121   4.096   7.631 -2.0064 -3.1166  1.0091
  206THR      C 2497   3.094   4.486   7.856  0.9640 -0.5129  0.1500
  206THR      O 2498   3.117   4.469   7.976  0.3924 -0.0527  0.3323
  207MET      N 2499   3.136   4.596   7.792 -0.2259  0.0472  0.2989
  207MET     HN 2500   3.116   4.608   7.695 -1.9432  3.1337  0.8858
  207MET     CA 2501   3.223   4.691   7.855 -0.0105  0.3302 -0.4106
  207MET     HA 2502   3.293   4.639   7.918  0.5391  0.7874 -0.6385
  207MET     CB 2503   3.302   4.765   7.746  0.3857  0.5070 -0.0021
  207MET    HB1 2504   3.335   4.868   7.772 -1.6314  2.0467 -2.9643
  207MET    HB2 2505   3.242   4.787   7.655 -1.6858 -0.9557  0.9287
  207MET     CG 2506   3.413   4.675   7.692 -0.0770  0.0005 -0.1166
  207MET    HG1 2507   3.448   4.708   7.591 -0.4245 -1.5220 -0.7573
  207MET    HG2 2508   3.368   4.580   7.657 -0.2739  0.5448 -1.4009
  207MET     SD 2509   3.554   4.651   7.805 -0.1612 -0.1964 -0.0525
  207MET     CE 2510   3.635   4.530   7.697  0.6401  0.0857  0.2287
  207MET    HE1 2511   3.743   4.528   7.722  1.3906  2.6222 -2.2451
  207MET    HE2 2512   3.631   4.542   7.587  0.7673  0.6944  0.2844
  207MET    HE3 2513   3.609   4.427   7.727  1.7011 -0.0931  0.5804
  207MET      C 2514   3.150   4.794   7.935 -0.3066 -0.2821  0.1170
  207MET      O 2515   3.050   4.844   7.885 -0.3028 -0.1551  0.2349
  208GLY      N 2516   3.208   4.837   8.049 -0.0915  0.1600 -0.1526
  208GLY     HN 2517   3.297   4.807   8.082  0.0261  1.7357  1.0710
  208GLY     CA 2518   3.156   4.951   8.118  0.1842  0.2376 -0.0737
  208GLY    HA1 2519   3.065   4.925   8.170 -1.0901  3.6039 -0.3936
  208GLY    HA2 2520   3.124   5.027   8.049 -0.7049  0.6773  0.8058
  208GLY      C 2521   3.259   5.007   8.210  0.0221  0.1874  0.1393
  208GLY      O 2522   3.379   4.990   8.188  0.0671  0.2450  0.3389
  209GLU      N 2523   3.214   5.085   8.310 -0.1453  0.1495  0.0948
  209GLU     HN 2524   3.116   5.094   8.326 -0.4047  0.4283 -1.4654
  209GLU     CA 2525   3.295   5.138   8.416  0.2187  0.2170 -0.2132
  209GLU     HA 2526   3.398   5.110   8.403  0.0319 -0.8541  0.4944
  209GLU     CB 2527   3.280   5.291   8.425 -0.3882  0.1055  0.9447
  209GLU    HB1 2528   3.174   5.320   8.415 -1.1313 -2.3777  0.8277
  209GLU    HB2 2529   3.337   5.312   8.331  1.6274  2.0476  2.5018
  209GLU     CG 2530   3.352   5.377   8.528 -0.2611  0.2816  0.7112
  209GLU    HG1 2531   3.458   5.391   8.496 -0.9209  2.2720 -0.7721
  209GLU    HG2 2532   3.356   5.353   8.637  0.6842  1.5296  0.9800
  209GLU     CD 2533   3.296   5.518   8.520  0.3359  0.4710 -0.2583
  209GLU    OE1 2534   3.206   5.542   8.605 -0.1200 -0.3823 -0.4905
  209GLU    OE2 2535   3.339   5.607   8.441  0.7931 -0.1260 -0.6898
  209GLU      C 2536   3.259   5.079   8.548  0.2354 -0.6798 -0.6033
  209GLU      O 2537   3.142   5.053   8.578  0.1219 -0.1865 -0.6202
  210GLN      N 2538   3.354   5.046   8.636 -0.2013 -0.3317  0.0045
  210GLN     HN 2539   3.446   5.077   8.613  0.3065  1.0030  3.2282
  210GLN     CA 2540   3.332   4.974   8.758 -0.1079 -0.2751  0.0557
  210GLN     HA 2541   3.237   4.980   8.810  0.3209 -1.4641  1.0133
  210GLN     CB 2542   3.381   4.829   8.748 -0.0488 -0.2645  0.1869
  210GLN    HB1 2543   3.487   4.820   8.716 -0.6343  2.3627 -2.9909
  210GLN    HB2 2544   3.309   4.793   8.671  0.3358 -0.3396 -0.1406
  210GLN     CG 2545   3.349   4.747   8.873 -0.0274 -0.5107  0.0334
  210GLN    HG1 2546   3.250   4.772   8.918 -0.0526  0.5990 -0.6019
  210GLN    HG2 2547   3.433   4.756   8.946  1.9026 -1.2114 -1.9842
  210GLN     CD 2548   3.340   4.599   8.840 -0.3310 -0.6926  0.8965
  210GLN    OE1 2549   3.431   4.516   8.840 -0.1304 -0.4865 -0.0525
  210GLN    NE2 2550   3.220   4.550   8.800  0.1131 -0.9485 -0.1829
  210GLN   HE21 2551   3.201   4.460   8.761 -1.0949 -0.3338 -1.0928
  210GLN   HE22 2552   3.153   4.612   8.758  1.5833  1.1248  0.3843
  210GLN      C 2553   3.430   5.032   8.854 -0.2289 -0.2200  0.1477
  210GLN      O 2554   3.540   5.069   8.815 -0.4869 -0.1984 -0.5755
  211ASN      N 2555   3.390   5.038   8.982 -0.5725  0.4066  0.0175
  211ASN     HN 2556   3.306   4.988   9.007 -0.8508 -0.6727 -2.7556
  211ASN     CA 2557   3.477   5.089   9.083 -0.0421 -0.0564 -0.1991
  211ASN     HA 2558   3.554   5.147   9.035  0.2287  0.2123  0.5409
  211ASN     CB 2559   3.394   5.172   9.183  0.0120 -0.3218  0.0675
  211ASN    HB1 2560   3.348   5.120   9.269 -0.9074  2.2179  1.2285
  211ASN    HB2 2561   3.315   5.222   9.123 -0.1431 -2.6189 -1.7785
  211ASN     CG 2562   3.483   5.283   9.237 -0.1264 -0.3313  0.3159
  211ASN    OD1 2563   3.604   5.262   9.243 -0.0986 -0.1267  0.4987
  211ASN    ND2 2564   3.430   5.402   9.277  0.2817 -0.1795  0.4175
  211ASN   HD21 2565   3.331   5.415   9.278  0.2053 -0.7019  1.9073
  211ASN   HD22 2566   3.494   5.470   9.311 -0.8616  1.5675 -0.7287
  211ASN      C 2567   3.538   4.976   9.158 -0.2934 -0.0684 -0.0090
  211ASN      O 2568   3.474   4.895   9.224  0.1175 -0.2232  0.2068
  212ARG      N 2569   3.672   4.964   9.151 -0.2952 -0.0155 -0.1439
  212ARG     HN 2570   3.725   5.033   9.102 -1.1844  1.1032  0.4436
  212ARG     CA 2571   3.742   4.864   9.226  0.3790  0.5707  0.0211
  212ARG     HA 2572   3.672   4.804   9.282 -0.4848  0.8693 -0.7166
  212ARG     CB 2573   3.821   4.767   9.137 -0.2971  0.3968 -0.3944
  212ARG    HB1 2574   3.864   4.677   9.185 -0.3449  0.0701 -0.9475
  212ARG    HB2 2575   3.900   4.825   9.085  0.6077 -0.1081  0.3893
  212ARG     CG 2576   3.738   4.698   9.028  0.2576 -0.0181 -0.5607
  212ARG    HG1 2577   3.671   4.769   8.976 -2.1393 -2.1447 -0.6279
  212ARG    HG2 2578   3.660   4.635   9.077  0.8594 -1.0373 -0.8904
  212ARG     CD 2579   3.818   4.595   8.948  0.6902 -0.2547  0.1649
  212ARG    HD1 2580   3.855   4.521   9.022  2.2927  2.4475  2.2875
  212ARG    HD2 2581   3.905   4.625   8.886  1.2780 -0.2186  0.9858
  212ARG     NE 2582   3.725   4.537   8.848  0.6161 -0.6064  0.4360
  212ARG     HE 2583   3.628   4.561   8.853  0.9277  0.6771  0.7421
  212ARG     CZ 2584   3.746   4.441   8.753  0.3854  0.3212 -0.5798
  212ARG    NH1 2585   3.867   4.386   8.725  0.2592 -0.0561 -0.3995
  212ARG   HH11 2586   3.953   4.417   8.766 -0.0597 -0.6292  0.7364
  212ARG   HH12 2587   3.875   4.301   8.673 -0.2469 -1.8543  2.2418
  212ARG    NH2 2588   3.636   4.393   8.688 -0.0105  0.1924  0.1648
  212ARG   HH21 2589   3.543   4.408   8.721 -0.4153  2.1299 -1.6264
  212ARG   HH22 2590   3.638   4.314   8.626  2.2772 -0.3068  0.7867
  212ARG      C 2591   3.828   4.918   9.335  0.3109  0.0115  0.3562
  212ARG      O 2592   3.915   4.843   9.380  0.6075 -0.1170 -0.4148
  213SER      N 2593   3.808   5.043   9.380  0.2917  0.0716  0.1812
  213SER     HN 2594   3.733   5.095   9.340  0.3986 -1.9550 -2.9722
  213SER     CA 2595   3.865   5.107   9.494 -0.2105  0.1878  0.3709
  213SER     HA 2596   3.969   5.079   9.493 -0.2953 -0.3533  2.2776
  213SER     CB 2597   3.855   5.261   9.489 -0.1592  0.1796  0.0100
  213SER    HB1 2598   3.747   5.286   9.494 -0.2358 -0.3348  1.3300
  213SER    HB2 2599   3.884   5.287   9.385 -1.5594 -1.0046 -0.7013
  213SER     OG 2600   3.933   5.333   9.584 -0.1976  0.3259 -0.0686
  213SER    HG1 2601   4.023   5.334   9.550 -0.4802  0.6007 -0.8213
  213SER      C 2602   3.799   5.054   9.617 -0.0442  0.5952  0.6409
  213SER      O 2603   3.684   5.014   9.632 -0.1060  0.7159  0.4950
  214ALA      N 2604   3.881   5.050   9.723  0.1587 -0.0350  0.4651
  214ALA     HN 2605   3.971   5.091   9.705  0.2765 -0.6475 -0.3906
  214ALA     CA 2606   3.843   4.995   9.850 -0.0086 -0.3366  0.2865
  214ALA     HA 2607   3.768   4.918   9.840  0.6972 -1.0701  0.5497
  214ALA     CB 2608   3.963   4.938   9.927  0.3213  0.3144  0.2703
  214ALA    HB1 2609   4.019   5.006   9.994  0.5050  0.6137 -0.1866
  214ALA    HB2 2610   4.039   4.899   9.855  1.6765  1.2898  1.1208
  214ALA    HB3 2611   3.932   4.851   9.990 -0.4676  0.0374 -0.4729
  214ALA      C 2612   3.780   5.101   9.933  0.5074  0.0797  0.1611
  214ALA      O 2613   3.731   5.067  10.041 -0.3346 -0.2185 -0.2988
  215ASP      N 2614   3.771   5.225   9.883  0.2396 -0.2476 -0.6193
  215ASP     HN 2615   3.822   5.245   9.800  0.0403  0.1213 -0.6563
  215ASP     CA 2616   3.678   5.328   9.919  0.4414 -0.1927 -0.2448
  215ASP     HA 2617   3.627   5.310  10.013  2.5535  0.3854  1.0767
  215ASP     CB 2618   3.753   5.461   9.937 -0.2828  0.2184 -0.2147
  215ASP    HB1 2619   3.817   5.474   9.847  1.2300 -0.8986  0.6387
  215ASP    HB2 2620   3.821   5.450  10.025  0.1280 -0.2604 -0.5835
  215ASP     CG 2621   3.658   5.577   9.965 -0.1631  0.3215 -0.2333
  215ASP    OD1 2622   3.533   5.571   9.980 -0.0935 -0.8866 -0.0213
  215ASP    OD2 2623   3.721   5.684   9.983  0.5143 -0.0657 -0.2420
  215ASP      C 2624   3.574   5.325   9.812  0.1206  0.2972  0.0488
  215ASP      O 2625   3.607   5.343   9.694 -0.0452 -0.0032 -0.0422
  216GLY      N 2626   3.447   5.291   9.839  0.3562 -0.7084 -0.0944
  216GLY     HN 2627   3.426   5.267   9.934 -1.2392  0.5983 -0.0824
  216GLY     CA 2628   3.334   5.277   9.753 -0.5869  0.6036  0.8963
  216GLY    HA1 2629   3.249   5.248   9.814 -0.7612  1.6568  1.1671
  216GLY    HA2 2630   3.369   5.198   9.688 -3.6835 -0.3067  0.1649
  216GLY      C 2631   3.294   5.398   9.676  0.1917 -0.0037 -0.5047
  216GLY      O 2632   3.236   5.384   9.569 -0.0634 -0.6488 -0.2855
  217GLN      N 2633   3.322   5.521   9.724  0.5997 -0.0265 -0.6799
  217GLN     HN 2634   3.354   5.537   9.817  1.8619  2.3850 -1.4525
  217GLN     CA 2635   3.276   5.641   9.662  0.2633  0.1667 -0.0577
  217GLN     HA 2636   3.216   5.613   9.577  0.8697  0.2661 -0.5253
  217GLN     CB 2637   3.185   5.727   9.753  0.4239 -0.0762  0.3358
  217GLN    HB1 2638   3.153   5.812   9.690 -2.7490 -0.4658  1.2846
  217GLN    HB2 2639   3.243   5.758   9.842  0.9193 -0.5398  0.1816
  217GLN     CG 2640   3.059   5.656   9.801 -0.0160  0.3281 -0.2162
  217GLN    HG1 2641   3.010   5.721   9.877 -2.1052  1.0135 -2.0213
  217GLN    HG2 2642   3.082   5.557   9.845  0.7352 -0.5174 -2.3707
  217GLN     CD 2643   2.954   5.633   9.693 -0.3278  0.6038  0.0210
  217GLN    OE1 2644   2.975   5.670   9.577 -0.5614  0.2117 -0.1499
  217GLN    NE2 2645   2.844   5.556   9.714  0.1839 -0.2186 -0.2576
  217GLN   HE21 2646   2.779   5.552   9.638 -1.8361  2.7518  1.1102
  217GLN   HE22 2647   2.800   5.559   9.804 -0.2491 -1.5641 -0.4097
  217GLN      C 2648   3.384   5.718   9.595  0.0733 -0.1283 -0.7105
  217GLN      O 2649   3.374   5.827   9.540 -0.1361  0.2063 -0.0262
  218HSD      N 2650   3.502   5.654   9.585  0.1432 -0.0851 -0.1805
  218HSD     HN 2651   3.507   5.558   9.613  0.2401  0.4180  1.6942
  218HSD     CA 2652   3.625   5.712   9.543  0.0921 -0.1079 -0.3616
  218HSD     HA 2653   3.615   5.815   9.575  0.1772  0.2477 -1.4286
  218HSD     CB 2654   3.752   5.648   9.602 -0.1828 -0.1648  0.1751
  218HSD    HB1 2655   3.773   5.543   9.572 -0.6452 -0.3228  0.3828
  218HSD    HB2 2656   3.734   5.641   9.711  0.3094 -0.5807  0.2317
  218HSD    ND1 2657   4.000   5.674   9.557  0.0025  0.4253  0.1155
  218HSD    HD1 2658   4.021   5.577   9.566  2.6194  0.8057 -0.8847
  218HSD     CG 2659   3.875   5.729   9.577 -0.1826 -0.0919  0.4091
  218HSD    CE1 2660   4.087   5.773   9.524  0.4660 -0.0417 -0.0765
  218HSD    HE1 2661   4.195   5.760   9.517  0.2928 -1.9599  0.1916
  218HSD    NE2 2662   4.019   5.886   9.513 -0.0187 -0.3492 -0.2385
  218HSD    CD2 2663   3.889   5.862   9.552  0.2156 -0.0722  0.7293
  218HSD    HD2 2664   3.825   5.949   9.560  0.1678 -0.0136 -0.2088
  218HSD      C 2665   3.632   5.718   9.394 -0.3546 -0.0867 -0.3806
  218HSD      O 2666   3.628   5.615   9.326 -0.3859 -0.0768 -0.3945
  219ALA      N 2667   3.638   5.839   9.336  0.0647  0.1694  0.1910
  219ALA     HN 2668   3.619   5.924   9.384  0.7272  0.6527 -0.3926
  219ALA     CA 2669   3.632   5.859   9.195  0.0289 -0.1488  0.1463
  219ALA     HA 2670   3.556   5.797   9.150 -0.3607 -0.0952  0.7227
  219ALA     CB 2671   3.578   6.001   9.170  0.1662 -0.1161  0.0290
  219ALA    HB1 2672   3.645   6.082   9.205 -0.4062 -0.0761  1.1050
  219ALA    HB2 2673   3.487   6.021   9.231  0.5135 -0.8984  0.8379
  219ALA    HB3 2674   3.542   6.014   9.066  0.0186  1.9279  0.3045
  219ALA      C 2675   3.764   5.849   9.128 -0.4418 -0.5485 -0.7430
  219ALA      O 2676   3.777   5.867   9.007  0.3674 -0.4222 -0.6459
  220GLY      N 2677   3.865   5.817   9.211 -0.4852  0.0299 -0.4625
  220GLY     HN 2678   3.829   5.813   9.304 -0.3386 -1.8013 -0.4419
  220GLY     CA 2679   4.002   5.795   9.177 -0.3447  0.0228  0.0990
  220GLY    HA1 2680   4.061   5.819   9.264 -0.7199 -0.8479  0.6012
  220GLY    HA2 2681   4.028   5.855   9.091 -0.7693 -2.4320 -1.8627
  220GLY      C 2682   4.029   5.655   9.135  0.2861  0.1020  0.2239
  220GLY      O 2683   4.138   5.612   9.097  0.4054  0.1635  0.4940
  221GLY      N 2684   3.927   5.569   9.151  0.1326  0.2481  0.0399
  221GLY     HN 2685   3.836   5.603   9.173 -0.5393 -0.7190 -1.1118
  221GLY     CA 2686   3.936   5.429   9.122  0.1904  0.2565  0.0167
  221GLY    HA1 2687   3.910   5.377   9.213 -1.0385 -1.0634 -1.0432
  221GLY    HA2 2688   4.038   5.409   9.092 -0.1175  3.5602 -4.2272
  221GLY      C 2689   3.856   5.365   9.014 -0.0196  0.1416  0.2376
  221GLY      O 2690   3.859   5.245   8.991  0.5858  0.2604 -0.3383
  222LEU      N 2691   3.786   5.442   8.928  0.5562  0.0313 -0.3412
  222LEU     HN 2692   3.776   5.541   8.928 -0.6208 -0.0748 -0.6517
  222LEU     CA 2693   3.701   5.387   8.827 -0.3890 -0.2208  0.5743
  222LEU     HA 2694   3.644   5.300   8.857  1.3493 -1.8190 -0.5477
  222LEU     CB 2695   3.604   5.501   8.788  0.0188  0.0704  0.4062
  222LEU    HB1 2696   3.545   5.461   8.703  2.9816  0.5208 -2.0512
  222LEU    HB2 2697   3.672   5.584   8.759 -0.0014  0.2602  0.8957
  222LEU     CG 2698   3.510   5.542   8.902  0.5558  0.0796  0.8491
  222LEU     HG 2699   3.565   5.549   8.999 -1.6200  1.5306  2.0663
  222LEU    CD1 2700   3.454   5.685   8.896 -0.7782 -0.4499  0.4262
  222LEU   HD11 2701   3.393   5.701   8.805  1.3173  0.3572 -0.8912
  222LEU   HD12 2702   3.540   5.755   8.885  0.0273 -1.4567  0.1690
  222LEU   HD13 2703   3.395   5.708   8.988 -2.9458 -1.0295 -0.7581
  222LEU    CD2 2704   3.399   5.438   8.920  0.3655  0.2532  0.6841
  222LEU   HD21 2705   3.348   5.430   8.822  2.4553 -2.4721 -0.3126
  222LEU   HD22 2706   3.324   5.480   8.991  2.2302  0.2774  2.7460
  222LEU   HD23 2707   3.442   5.341   8.952 -0.7304 -0.1748  0.9068
  222LEU      C 2708   3.783   5.340   8.713 -0.9057  0.1837  0.0257
  222LEU      O 2709   3.850   5.422   8.650 -0.2469 -0.0558  0.4034
  223VAL      N 2710   3.776   5.212   8.672  0.2021  0.1949 -0.2443
  223VAL     HN 2711   3.705   5.161   8.720  1.9881 -1.0705  1.1847
  223VAL     CA 2712   3.846   5.140   8.570  0.0595 -0.0262 -0.1887
  223VAL     HA 2713   3.914   5.203   8.515  1.5163 -1.3243  0.0319
  223VAL     CB 2714   3.928   5.026   8.625  0.3687  0.2490 -0.0717
  223VAL     HB 2715   3.961   4.962   8.540 -0.6382 -2.4062  1.4169
  223VAL    CG1 2716   4.048   5.089   8.697  0.1369  0.4801  0.1194
  223VAL   HG11 2717   4.069   5.187   8.648  1.2454  0.3627  0.3258
  223VAL   HG12 2718   4.139   5.026   8.685 -0.9130 -0.8523 -1.1700
  223VAL   HG13 2719   4.019   5.113   8.801 -1.2528  0.5302 -0.2635
  223VAL    CG2 2720   3.853   4.923   8.711  0.2988  0.2969 -0.0752
  223VAL   HG21 2721   3.775   4.875   8.648 -0.2033 -2.2093  2.2921
  223VAL   HG22 2722   3.795   4.965   8.796 -0.9099  0.5192 -0.9692
  223VAL   HG23 2723   3.905   4.832   8.747 -3.3894 -0.9008  2.9459
  223VAL      C 2724   3.748   5.090   8.470 -0.2778 -0.1801  0.2178
  223VAL      O 2725   3.628   5.092   8.498 -0.2846 -0.7342  0.2488
  224CYS      N 2726   3.795   5.062   8.347  0.0677  0.3423  0.2311
  224CYS     HN 2727   3.893   5.055   8.330  0.4095  3.9210 -0.1443
  224CYS     CA 2728   3.710   5.046   8.233  0.1035  0.2442  0.2182
  224CYS     HA 2729   3.604   5.042   8.255  0.4252  2.8878  2.7883
  224CYS     CB 2730   3.748   5.140   8.117 -0.3694  0.6720  0.4052
  224CYS    HB1 2731   3.858   5.159   8.117 -0.1191 -0.4040 -1.9276
  224CYS    HB2 2732   3.722   5.246   8.138  0.6490  0.7431  1.3950
  224CYS     SG 2733   3.653   5.114   7.965 -0.1279 -0.1320  0.3827
  224CYS      C 2734   3.735   4.903   8.200 -0.0328  0.3012 -0.1421
  224CYS      O 2735   3.850   4.875   8.166  0.0831  0.0750  0.4186
  225THR      N 2736   3.632   4.819   8.220  0.3313 -0.0731  0.1884
  225THR     HN 2737   3.545   4.857   8.251  1.2648  0.4031  2.4491
  225THR     CA 2738   3.651   4.677   8.226 -0.4725 -0.2120 -0.4217
  225THR     HA 2739   3.721   4.647   8.150  0.1175  0.1463 -0.0216
  225THR     CB 2740   3.698   4.630   8.360  0.0053 -0.5150 -0.6931
  225THR     HB 2741   3.794   4.682   8.383  0.7747 -2.5516  1.0536
  225THR    OG1 2742   3.739   4.495   8.368  0.2044 -0.4199  0.0018
  225THR    HG1 2743   3.834   4.499   8.355 -0.0205 -1.4248 -2.4944
  225THR    CG2 2744   3.600   4.660   8.475  0.5164  0.0201 -0.3882
  225THR   HG21 2745   3.506   4.602   8.485 -0.1955  0.9612 -1.3421
  225THR   HG22 2746   3.570   4.766   8.463 -0.6710 -0.3643 -1.0269
  225THR   HG23 2747   3.649   4.654   8.575 -0.7890  1.5972  0.3794
  225THR      C 2748   3.520   4.613   8.197 -0.4860 -0.5744  0.4015
  225THR      O 2749   3.416   4.678   8.202 -0.5107 -0.5725 -0.0764
  226PRO      N 2750   3.514   4.491   8.151 -0.8177 -0.0950 -0.8810
  226PRO     CD 2751   3.619   4.416   8.084 -0.3389  0.0113 -0.2600
  226PRO    HD1 2752   3.699   4.377   8.150  0.5203  0.4903 -1.0065
  226PRO    HD2 2753   3.663   4.475   8.001  0.9272  1.3626  1.3119
  226PRO     CA 2754   3.388   4.423   8.156 -0.8102 -0.0581  0.0416
  226PRO     HA 2755   3.315   4.473   8.094  0.1421  0.9328 -0.2986
  226PRO     CB 2756   3.423   4.281   8.112 -0.0484  0.2085 -0.2291
  226PRO    HB1 2757   3.340   4.248   8.045 -0.8143  1.8248 -0.1233
  226PRO    HB2 2758   3.439   4.216   8.201 -0.8706 -0.7705 -0.7606
  226PRO     CG 2759   3.545   4.298   8.020  0.1088 -0.3460 -0.1257
  226PRO    HG1 2760   3.618   4.215   8.010  2.0423  0.7259  3.6159
  226PRO    HG2 2761   3.503   4.334   7.923  0.8672  1.0977  0.0555
  226PRO      C 2762   3.309   4.418   8.283 -0.0888 -0.2360  0.4875
  226PRO      O 2763   3.367   4.405   8.390  0.3567  0.0879  0.2900
  227THR      N 2764   3.180   4.455   8.276  0.1659  0.5735 -0.1380
  227THR     HN 2765   3.131   4.486   8.194 -0.0573 -0.9233 -0.6061
  227THR     CA 2766   3.102   4.478   8.393  0.0952 -0.7513  0.0934
  227THR     HA 2767   3.150   4.464   8.488 -1.2497  0.1591  0.9449
  227THR     CB 2768   3.043   4.616   8.392  0.1517 -0.7283 -0.3658
  227THR     HB 2769   2.982   4.636   8.483  1.3969 -2.0933  0.8177
  227THR    OG1 2770   2.972   4.649   8.273 -0.4374 -0.3636  0.0824
  227THR    HG1 2771   2.946   4.741   8.284 -1.0878 -0.4698 -0.4925
  227THR    CG2 2772   3.154   4.722   8.398 -0.6146  0.0949 -0.4828
  227THR   HG21 2773   3.222   4.718   8.310  0.1113  0.8927  0.0217
  227THR   HG22 2774   3.219   4.697   8.484 -1.4090  0.6727  0.3029
  227THR   HG23 2775   3.117   4.826   8.411 -1.6953 -0.4787  1.2697
  227THR      C 2776   2.984   4.389   8.409  0.2442 -0.8482  0.6502
  227THR      O 2777   2.917   4.393   8.512 -0.4647 -0.1943  0.1737
  228ILE      N 2778   2.969   4.304   8.306 -0.2894  0.1281 -0.1007
  228ILE     HN 2779   3.026   4.299   8.224  0.4887 -1.3600  0.4815
  228ILE     CA 2780   2.878   4.194   8.317 -0.2153  0.0817  0.0710
  228ILE     HA 2781   2.801   4.212   8.390  0.7828 -0.1283  1.2006
  228ILE     CB 2782   2.796   4.176   8.192 -0.4503  0.0611  0.2260
  228ILE     HB 2783   2.730   4.088   8.203  0.0012 -0.5699 -1.6866
  228ILE    CG2 2784   2.700   4.295   8.172 -0.4569 -0.0057 -0.1473
  228ILE   HG21 2785   2.755   4.386   8.204 -0.5749 -0.2269  0.7085
  228ILE   HG22 2786   2.622   4.274   8.248 -0.5517 -1.3134 -0.5702
  228ILE   HG23 2787   2.656   4.311   8.071 -0.9835 -2.0152 -0.2829
  228ILE    CG1 2788   2.877   4.157   8.063 -0.6017  0.4209  0.0768
  228ILE   HG11 2789   2.959   4.086   8.088 -1.8551 -0.5415  1.5897
  228ILE   HG12 2790   2.922   4.250   8.020 -2.1707  0.9110 -0.5854
  228ILE     CD 2791   2.797   4.089   7.952 -0.1879 -0.0549  0.0662
  228ILE    HD1 2792   2.771   4.152   7.865 -2.7302 -0.0680  0.7479
  228ILE    HD2 2793   2.698   4.068   7.998 -0.1994 -1.7190 -0.6418
  228ILE    HD3 2794   2.837   3.990   7.920 -1.5598 -0.5436 -0.2364
  228ILE      C 2795   2.935   4.064   8.360 -0.2930 -0.2568 -0.8233
  228ILE      O 2796   3.057   4.049   8.366 -0.3032  0.0509  0.5673
  229HSD      N 2797   2.859   3.960   8.397  0.3306 -0.4207  0.0246
  229HSD     HN 2798   2.765   3.984   8.420  0.7528 -0.9737  2.6130
  229HSD     CA 2799   2.904   3.838   8.456  0.5515 -0.2877  0.1308
  229HSD     HA 2800   2.953   3.864   8.549  1.9368 -0.4881 -0.5103
  229HSD     CB 2801   2.800   3.735   8.504  0.0986 -0.1561 -0.5691
  229HSD    HB1 2802   2.842   3.647   8.555 -0.3995 -0.1732 -0.1801
  229HSD    HB2 2803   2.729   3.698   8.426  2.5625 -0.9688 -2.5619
  229HSD    ND1 2804   2.757   3.879   8.708 -0.0395  0.1080 -0.1320
  229HSD    HD1 2805   2.850   3.895   8.742 -0.2684 -3.1010  2.5987
  229HSD     CG 2806   2.710   3.800   8.605  0.5355 -0.3323 -0.0651
  229HSD    CE1 2807   2.651   3.917   8.784 -0.0303  1.1626 -0.6393
  229HSD    HE1 2808   2.657   3.994   8.861 -0.6124  0.6454 -0.0666
  229HSD    NE2 2809   2.537   3.877   8.730  0.1893  0.0129 -0.2742
  229HSD    CD2 2810   2.575   3.800   8.622  0.5753 -0.5322  0.2482
  229HSD    HD2 2811   2.500   3.749   8.563  0.2704  2.4650 -2.1591
  229HSD      C 2812   3.008   3.764   8.378  0.1710 -0.3581 -0.3103
  229HSD      O 2813   3.016   3.775   8.256 -0.1884  0.5781 -0.2597
  230THR      N 2814   3.104   3.697   8.444 -0.1153 -0.1994  0.2797
  230THR     HN 2815   3.094   3.692   8.543 -0.8023  0.5970  0.2668
  230THR     CA 2816   3.230   3.646   8.398  0.0337  0.4382 -0.0383
  230THR     HA 2817   3.288   3.736   8.387 -0.8355  1.2713  1.7217
  230THR     CB 2818   3.305   3.564   8.499 -0.4039  0.1912  0.0867
  230THR     HB 2819   3.257   3.464   8.494 -0.5699  0.2746 -0.0122
  230THR    OG1 2820   3.301   3.630   8.625 -0.2124  0.0420  0.1710
  230THR    HG1 2821   3.213   3.625   8.662  0.5925 -0.3778  2.1542
  230THR    CG2 2822   3.455   3.549   8.468 -0.5578  0.0984 -0.6427
  230THR   HG21 2823   3.472   3.504   8.368  2.4122  1.9486 -1.0878
  230THR   HG22 2824   3.498   3.486   8.549 -2.1194  1.1154  1.0807
  230THR   HG23 2825   3.509   3.646   8.473 -0.7871  0.2424 -0.8979
  230THR      C 2826   3.215   3.563   8.276  0.3856 -0.2132  0.3562
  230THR      O 2827   3.277   3.585   8.172 -0.1819 -0.3330 -0.0110
  231ALA      N 2828   3.120   3.468   8.272  0.4502 -0.2706  0.1110
  231ALA     HN 2829   3.066   3.453   8.354  1.8547  2.2927  1.6539
  231ALA     CA 2830   3.103   3.373   8.167 -0.2819  0.0475 -0.0678
  231ALA     HA 2831   3.202   3.336   8.147 -0.1838  0.1767  0.1715
  231ALA     CB 2832   3.015   3.260   8.223  0.4492 -0.3469  0.3008
  231ALA    HB1 2833   2.911   3.297   8.236  1.0115  1.5499 -0.2085
  231ALA    HB2 2834   3.051   3.224   8.322  0.5575  2.6109  1.4410
  231ALA    HB3 2835   3.013   3.169   8.160 -3.6410 -0.5230  0.4205
  231ALA      C 2836   3.046   3.430   8.041 -0.1253  0.4261  0.0289
  231ALA      O 2837   3.065   3.378   7.932 -0.9742  0.2560 -0.0509
  232THR      N 2838   2.965   3.537   8.054 -0.9095 -0.1992  0.4773
  232THR     HN 2839   2.943   3.582   8.140  2.7340  0.6567  1.1354
  232THR     CA 2840   2.917   3.601   7.936  0.3134 -0.2413 -0.0670
  232THR     HA 2841   2.869   3.530   7.870 -2.2459  0.5252  0.8418
  232THR     CB 2842   2.808   3.702   7.959  0.4629 -0.0542 -0.1749
  232THR     HB 2843   2.834   3.777   8.037 -0.0011 -0.1125  0.0360
  232THR    OG1 2844   2.698   3.642   8.026  0.7754 -0.6569 -0.1963
  232THR    HG1 2845   2.636   3.714   8.033 -1.8314 -2.8473  0.9927
  232THR    CG2 2846   2.751   3.749   7.825 -0.3679 -0.0654  0.1681
  232THR   HG21 2847   2.648   3.791   7.830 -0.2517  0.3751 -0.8303
  232THR   HG22 2848   2.732   3.659   7.762 -0.5641 -0.6774  1.0777
  232THR   HG23 2849   2.813   3.822   7.768 -1.0140  2.0874  2.0863
  232THR      C 2850   3.025   3.673   7.863 -0.0917  0.1882 -0.2542
  232THR      O 2851   3.033   3.683   7.740  0.3643 -0.3854 -0.2762
  233VAL      N 2852   3.130   3.715   7.936 -0.2999  0.2923 -0.0147
  233VAL     HN 2853   3.114   3.702   8.033  0.6791 -3.1084 -0.2078
  233VAL     CA 2854   3.250   3.772   7.884 -0.0128 -0.3363 -0.0455
  233VAL     HA 2855   3.221   3.847   7.811  1.0917  1.0701  0.9182
  233VAL     CB 2856   3.342   3.849   7.973 -0.1190 -0.5095  0.2141
  233VAL     HB 2857   3.381   3.774   8.045 -3.9830 -1.6823  1.3074
  233VAL    CG1 2858   3.449   3.929   7.896 -0.6864 -0.0942 -0.1484
  233VAL   HG11 2859   3.402   3.995   7.820  0.8958  1.0770 -0.1682
  233VAL   HG12 2860   3.524   3.861   7.850 -0.6237  1.0450 -1.8346
  233VAL   HG13 2861   3.502   3.999   7.964 -0.8361  1.3654 -1.4750
  233VAL    CG2 2862   3.269   3.964   8.045  0.3539  0.0338 -0.1571
  233VAL   HG21 2863   3.345   4.015   8.108  1.3348 -0.7216 -0.6967
  233VAL   HG22 2864   3.195   3.926   8.119 -0.7298  2.7821  0.2553
  233VAL   HG23 2865   3.224   4.041   7.979  2.1503  1.2990  0.0217
  233VAL      C 2866   3.325   3.668   7.809  0.0458 -0.2707 -0.0792
  233VAL      O 2867   3.375   3.688   7.698  0.1526  0.1300  0.0426
  234LYS      N 2868   3.341   3.546   7.865  0.0519 -0.0298  0.4434
  234LYS     HN 2869   3.307   3.530   7.957 -0.8463 -0.9589 -0.0374
  234LYS     CA 2870   3.412   3.440   7.801  0.1743  0.3618 -0.0827
  234LYS     HA 2871   3.511   3.472   7.775  0.8762 -0.4959  1.3972
  234LYS     CB 2872   3.407   3.315   7.891  0.1880  0.4224  0.0024
  234LYS    HB1 2873   3.460   3.231   7.841  1.6068  1.7212 -0.7936
  234LYS    HB2 2874   3.303   3.281   7.910  0.2576  0.7294  1.0040
  234LYS     CG 2875   3.487   3.336   8.019 -0.0384  0.1601  0.1880
  234LYS    HG1 2876   3.456   3.425   8.079 -1.9070  0.6415 -1.4229
  234LYS    HG2 2877   3.592   3.364   7.998 -0.2500 -0.3929 -1.7332
  234LYS     CD 2878   3.503   3.216   8.113  0.1398 -0.3861 -0.5327
  234LYS    HD1 2879   3.405   3.190   8.158  1.1822 -2.3003  0.7374
  234LYS    HD2 2880   3.557   3.259   8.201 -1.9620 -0.8429  1.0451
  234LYS     CE 2881   3.572   3.088   8.066  0.4726 -0.3715 -0.0950
  234LYS    HE1 2882   3.675   3.089   8.027  1.7843 -2.0980  2.9293
  234LYS    HE2 2883   3.507   3.037   7.992  0.4494 -3.3408  1.7735
  234LYS     NZ 2884   3.578   3.007   8.191 -0.4624  0.4198  0.4818
  234LYS    HZ1 2885   3.655   3.028   8.257 -0.2807 -2.1040  1.1680
  234LYS    HZ2 2886   3.599   2.911   8.158 -0.9580  0.5427 -0.2354
  234LYS    HZ3 2887   3.490   3.016   8.245 -2.1530  1.2721 -2.2151
  234LYS      C 2888   3.357   3.400   7.668 -0.0759 -0.0279  0.1361
  234LYS      O 2889   3.430   3.382   7.571 -0.2509 -0.1495  0.0239
  235VAL      N 2890   3.224   3.394   7.651 -0.0454 -0.3776 -0.0005
  235VAL     HN 2891   3.162   3.398   7.729  0.4946  1.9727  0.3969
  235VAL     CA 2892   3.160   3.356   7.529  0.1141 -0.0942 -0.1732
  235VAL     HA 2893   3.199   3.256   7.512 -0.8828 -0.3262 -1.2452
  235VAL     CB 2894   3.013   3.339   7.554  0.0628  0.3555 -0.1613
  235VAL     HB 2895   2.982   3.432   7.607 -0.6593 -0.4900  0.9461
  235VAL    CG1 2896   2.938   3.322   7.420  0.3346 -0.0709 -0.2607
  235VAL   HG11 2897   2.978   3.232   7.368  1.1179  0.9645 -1.4882
  235VAL   HG12 2898   2.946   3.409   7.352 -0.3188  0.2488  0.0581
  235VAL   HG13 2899   2.832   3.308   7.449  0.7825 -1.2795  0.9199
  235VAL    CG2 2900   3.001   3.216   7.645  0.6455 -0.1474 -0.7474
  235VAL   HG21 2901   3.023   3.121   7.592 -1.3702 -1.2779  0.2894
  235VAL   HG22 2902   2.900   3.203   7.691  1.0438  2.0684  0.9390
  235VAL   HG23 2903   3.070   3.223   7.732  0.6381  0.4369 -0.7863
  235VAL      C 2904   3.186   3.452   7.418 -0.5011 -0.1041 -0.3284
  235VAL      O 2905   3.214   3.421   7.302 -0.1624 -0.2403 -0.2091
  236VAL      N 2906   3.170   3.581   7.456  0.0384 -0.1065 -0.0945
  236VAL     HN 2907   3.154   3.604   7.551  0.0414 -0.2322 -0.0625
  236VAL     CA 2908   3.197   3.694   7.373 -0.0606 -0.1043 -0.1240
  236VAL     HA 2909   3.133   3.678   7.288 -1.7049  0.3133  0.9675
  236VAL     CB 2910   3.147   3.826   7.427 -0.0453 -0.1530  0.0111
  236VAL     HB 2911   3.172   3.823   7.535  1.4044 -0.4719 -0.3024
  236VAL    CG1 2912   3.204   3.951   7.358 -0.4351 -0.0592 -0.1396
  236VAL   HG11 2913   3.158   3.947   7.256  0.8300 -0.9082 -0.7000
  236VAL   HG12 2914   3.313   3.952   7.337 -0.6502  0.5468 -1.3612
  236VAL   HG13 2915   3.179   4.043   7.414  3.9441  0.9557  0.4640
  236VAL    CG2 2916   2.994   3.829   7.414 -0.0024  0.2455 -0.4227
  236VAL   HG21 2917   2.965   3.915   7.477 -0.8480 -0.4155  0.1075
  236VAL   HG22 2918   2.947   3.742   7.464 -1.6404  1.3890  0.1320
  236VAL   HG23 2919   2.970   3.844   7.306  2.7162  0.1063 -1.1155
  236VAL      C 2920   3.338   3.696   7.326  0.0234  0.1526  0.1301
  236VAL      O 2921   3.356   3.700   7.204  0.1660  0.1956  0.1529
  237ILE      N 2922   3.437   3.673   7.414  0.0370 -0.0044  0.0748
  237ILE     HN 2923   3.416   3.662   7.511 -1.7506 -2.1779 -0.4532
  237ILE     CA 2924   3.571   3.677   7.365  0.1092 -0.5141  0.2278
  237ILE     HA 2925   3.585   3.765   7.305 -2.7784 -0.3427 -0.3132
  237ILE     CB 2926   3.673   3.668   7.475  0.2534 -0.0642  0.1306
  237ILE     HB 2927   3.647   3.577   7.533  0.3422 -0.9858 -1.2392
  237ILE    CG2 2928   3.813   3.642   7.418  0.3190 -0.2268  0.3629
  237ILE   HG21 2929   3.852   3.717   7.347 -0.8228 -0.0751 -0.1259
  237ILE   HG22 2930   3.821   3.544   7.365 -0.0897  0.9571 -2.0216
  237ILE   HG23 2931   3.878   3.632   7.507 -1.1064 -0.0717  1.4579
  237ILE    CG1 2932   3.671   3.788   7.572 -0.3459  0.0901 -0.0649
  237ILE   HG11 2933   3.565   3.817   7.586 -0.4391 -0.5472  0.6898
  237ILE   HG12 2934   3.721   3.877   7.529 -0.1979 -0.5661 -1.2791
  237ILE     CD 2935   3.725   3.751   7.711 -0.1786  0.0128 -0.1499
  237ILE    HD1 2936   3.832   3.724   7.706 -0.8560 -2.7489 -3.4060
  237ILE    HD2 2937   3.664   3.675   7.764 -0.9019  0.3963 -0.4090
  237ILE    HD3 2938   3.699   3.842   7.769 -0.4223  1.1408 -1.9330
  237ILE      C 2939   3.597   3.566   7.269  0.7972 -0.5110  0.4063
  237ILE      O 2940   3.658   3.576   7.163 -0.1281 -0.1610 -0.0952
  238GLN      N 2941   3.553   3.442   7.299 -0.3647 -0.2887 -0.3555
  238GLN     HN 2942   3.503   3.421   7.382  0.4817  0.2476  0.3062
  238GLN     CA 2943   3.571   3.326   7.217 -0.0832 -0.1285 -0.5257
  238GLN     HA 2944   3.676   3.320   7.194  0.6196  0.5930  2.1363
  238GLN     CB 2945   3.539   3.193   7.287  0.3960 -0.1057 -0.2591
  238GLN    HB1 2946   3.534   3.115   7.208 -0.4405  2.4935 -2.9608
  238GLN    HB2 2947   3.437   3.202   7.329  0.4885 -1.1160  0.2232
  238GLN     CG 2948   3.629   3.155   7.405 -0.1707 -0.3904  0.0895
  238GLN    HG1 2949   3.639   3.239   7.477 -0.5527  0.4966 -0.8616
  238GLN    HG2 2950   3.731   3.135   7.365 -0.3280  0.0461 -0.5579
  238GLN     CD 2951   3.571   3.027   7.464  0.2309 -0.3118  0.6587
  238GLN    OE1 2952   3.639   2.925   7.450  0.2279 -0.2741  0.3653
  238GLN    NE2 2953   3.464   3.033   7.547 -0.1185  0.2419  0.1766
  238GLN   HE21 2954   3.451   2.948   7.599  0.7916 -0.2509 -0.3797
  238GLN   HE22 2955   3.408   3.114   7.564 -1.1641 -0.3823 -0.1374
  238GLN      C 2956   3.514   3.333   7.080  0.0388  0.6833 -0.5390
  238GLN      O 2957   3.582   3.294   6.985  0.1808 -0.5245  0.0379
  239VAL      N 2958   3.393   3.389   7.065 -0.3885  0.0331  0.4055
  239VAL     HN 2959   3.334   3.415   7.141 -1.0499  0.3860 -0.2127
  239VAL     CA 2960   3.331   3.417   6.939  0.0678  0.2819  0.2359
  239VAL     HA 2961   3.354   3.332   6.876 -1.4814 -0.4837  0.6595
  239VAL     CB 2962   3.182   3.434   6.934 -0.0007 -0.3562  0.0644
  239VAL     HB 2963   3.159   3.524   6.994  1.6446 -0.0394  0.2623
  239VAL    CG1 2964   3.129   3.465   6.793 -0.0456 -0.1893  0.1181
  239VAL   HG11 2965   3.184   3.555   6.757 -0.6328  0.0710 -0.1339
  239VAL   HG12 2966   3.023   3.494   6.778  0.4511  1.0788 -1.2788
  239VAL   HG13 2967   3.158   3.384   6.722  1.2025  0.5560 -0.2650
  239VAL    CG2 2968   3.106   3.308   6.978 -0.6383 -0.3396 -0.9591
  239VAL   HG21 2969   3.127   3.296   7.086  0.0818  1.1207 -0.9182
  239VAL   HG22 2970   3.149   3.220   6.925  1.8665 -0.3756  0.9526
  239VAL   HG23 2971   2.998   3.330   6.967 -0.6529  2.9055  3.2742
  239VAL      C 2972   3.405   3.526   6.868  0.2292 -0.0391 -0.0948
  239VAL      O 2973   3.425   3.508   6.748 -0.2177  0.2437 -0.2147
  240ASN      N 2974   3.453   3.632   6.936  0.1749 -0.1538  0.1249
  240ASN     HN 2975   3.417   3.639   7.029 -1.5217 -1.2712 -0.3810
  240ASN     CA 2976   3.531   3.742   6.889 -0.5842  0.2572 -0.2062
  240ASN     HA 2977   3.470   3.798   6.820  0.3350  2.0273  0.3482
  240ASN     CB 2978   3.557   3.847   6.998 -0.1256 -0.1339  0.0669
  240ASN    HB1 2979   3.590   3.789   7.087  2.8183  1.9354  0.4835
  240ASN    HB2 2980   3.464   3.892   7.038  0.6634  0.9344  0.7468
  240ASN     CG 2981   3.662   3.957   6.988 -0.6751  0.3956  0.0866
  240ASN    OD1 2982   3.732   3.982   7.087  0.1219 -0.3018 -0.2936
  240ASN    ND2 2983   3.689   4.005   6.864 -0.8175  0.2274 -0.0097
  240ASN   HD21 2984   3.773   4.058   6.860 -1.6010  1.7511  2.0577
  240ASN   HD22 2985   3.612   4.010   6.800  0.1492 -2.3014 -1.5411
  240ASN      C 2986   3.662   3.694   6.834 -0.2077  0.1890  0.7207
  240ASN      O 2987   3.699   3.730   6.722  0.2340 -0.3013  0.7086
  241THR      N 2988   3.726   3.596   6.899 -0.0431 -0.3894 -0.2887
  241THR     HN 2989   3.691   3.565   6.987 -1.9101 -0.8954 -1.1483
  241THR     CA 2990   3.848   3.534   6.858 -0.1020 -1.0323  0.4724
  241THR     HA 2991   3.918   3.612   6.833 -1.4324  0.2315  0.5701
  241THR     CB 2992   3.911   3.453   6.967  0.6271 -0.4593  0.4803
  241THR     HB 2993   3.828   3.414   7.028 -0.0322  2.8801  1.9049
  241THR    OG1 2994   3.995   3.536   7.046  0.0612  0.0113  0.5928
  241THR    HG1 2995   3.938   3.611   7.065 -0.4978 -0.1982 -0.2004
  241THR    CG2 2996   4.000   3.333   6.929  0.4297 -0.4388 -0.0631
  241THR   HG21 2997   4.068   3.312   7.015  1.1218  1.0288 -0.2085
  241THR   HG22 2998   4.060   3.351   6.837  0.5291 -0.0971  0.0660
  241THR   HG23 2999   3.935   3.245   6.913 -0.8484  0.1927  1.4142
  241THR      C 3000   3.828   3.461   6.729 -0.4959 -0.3890  0.1629
  241THR      O 3001   3.908   3.460   6.636 -0.0920 -0.1462  0.5053
  242PHE      N 3002   3.720   3.381   6.715 -0.5572 -0.3531  0.4099
  242PHE     HN 3003   3.656   3.365   6.789 -0.6770 -0.3638  0.3039
  242PHE     CA 3004   3.691   3.301   6.600  0.1894 -0.2153  0.1167
  242PHE     HA 3005   3.783   3.254   6.570  0.3278  0.0390  0.1330
  242PHE     CB 3006   3.575   3.205   6.632 -0.5771  0.5966 -0.1590
  242PHE    HB1 3007   3.482   3.257   6.661 -0.5023  1.0075 -0.6404
  242PHE    HB2 3008   3.612   3.146   6.718  0.9751  1.1372 -0.4111
  242PHE     CG 3009   3.545   3.125   6.509  0.3031  0.6468 -0.4190
  242PHE    CD1 3010   3.624   3.016   6.483 -0.5561 -0.2138  0.4844
  242PHE    HD1 3011   3.712   2.989   6.539  0.7984 -1.2729 -1.9847
  242PHE    CE1 3012   3.603   2.937   6.372 -0.4120  0.0489  0.2705
  242PHE    HE1 3013   3.665   2.853   6.347  0.9598  1.2855 -0.6564
  242PHE     CZ 3014   3.497   2.962   6.288 -0.7962 -0.9458  0.4538
  242PHE     HZ 3015   3.479   2.921   6.190  0.4878  3.1637 -1.7199
  242PHE    CD2 3016   3.444   3.154   6.421  0.0161  0.0976 -0.2768
  242PHE    HD2 3017   3.383   3.242   6.438 -0.7308 -0.3468 -0.6138
  242PHE    CE2 3018   3.417   3.071   6.315  0.1670 -0.0691 -0.1835
  242PHE    HE2 3019   3.348   3.105   6.239  0.7082 -0.2185 -0.7558
  242PHE      C 3020   3.660   3.391   6.485 -0.1740 -0.5104 -0.0178
  242PHE      O 3021   3.710   3.383   6.374  0.4243 -0.2293  0.2305
  243MET      N 3022   3.577   3.494   6.512  0.0415 -0.2068 -0.5110
  243MET     HN 3023   3.532   3.517   6.598  0.3395  1.0301 -0.6570
  243MET     CA 3024   3.544   3.588   6.410 -0.3984  0.5540  0.3156
  243MET     HA 3025   3.517   3.536   6.319  1.7260 -0.0608 -0.0340
  243MET     CB 3026   3.423   3.677   6.441 -0.2296  0.8748  0.0701
  243MET    HB1 3027   3.414   3.764   6.373 -0.9288 -0.8763 -2.2186
  243MET    HB2 3028   3.428   3.708   6.547  2.2146 -1.1550  0.6373
  243MET     CG 3029   3.295   3.599   6.411 -0.0503  0.6169 -0.0296
  243MET    HG1 3030   3.221   3.662   6.465  2.9086  2.5016  2.0768
  243MET    HG2 3031   3.290   3.501   6.463 -0.5314 -1.3490 -3.4594
  243MET     SD 3032   3.261   3.589   6.232  0.0802  0.1549 -0.0296
  243MET     CE 3033   3.124   3.469   6.229  0.0491  0.1690  0.6156
  243MET    HE1 3034   3.047   3.495   6.305 -0.5769  2.7539 -0.7968
  243MET    HE2 3035   3.161   3.365   6.239 -0.7780 -0.2089 -0.1614
  243MET    HE3 3036   3.080   3.461   6.128 -1.2963 -1.5991  1.2944
  243MET      C 3037   3.649   3.680   6.357 -0.3651  0.4015  0.1150
  243MET      O 3038   3.658   3.700   6.235 -0.1087  0.4530  0.1420
  244SER      N 3039   3.740   3.731   6.441 -0.3261  0.3994  0.0753
  244SER     HN 3040   3.732   3.718   6.540  1.5200  2.4631  0.5751
  244SER     CA 3041   3.841   3.825   6.404 -0.3614  0.3481 -0.1543
  244SER     HA 3042   3.813   3.890   6.323 -1.6433  0.2263  0.1678
  244SER     CB 3043   3.850   3.906   6.535 -0.6287 -0.0629  0.1225
  244SER    HB1 3044   3.899   3.850   6.617 -0.4253 -0.5159 -0.3051
  244SER    HB2 3045   3.754   3.946   6.573 -1.4755  0.4618 -2.3917
  244SER     OG 3046   3.927   4.024   6.515 -0.3668 -0.2552 -0.0256
  244SER    HG1 3047   4.009   3.982   6.491 -0.8323 -0.3050 -1.6622
  244SER      C 3048   3.973   3.765   6.374 -0.4768  0.1719 -0.3109
  244SER      O 3049   4.071   3.836   6.348 -0.2748  0.0283  0.0547
  245PHE      N 3050   3.990   3.631   6.375  0.1463  0.2444 -0.3724
  245PHE     HN 3051   3.907   3.577   6.388 -1.2545  2.1933 -0.6089
  245PHE     CA 3052   4.111   3.560   6.350  0.0119 -0.1925  0.2079
  245PHE     HA 3053   4.166   3.614   6.274  3.5123 -1.3185  1.7318
  245PHE     CB 3054   4.201   3.541   6.473 -0.2821 -0.5625  0.3679
  245PHE    HB1 3055   4.161   3.475   6.553 -2.2312 -0.6983 -0.6458
  245PHE    HB2 3056   4.214   3.644   6.512 -2.6583 -0.5128  1.2358
  245PHE     CG 3057   4.334   3.479   6.451  0.2903  0.6733  0.2875
  245PHE    CD1 3058   4.437   3.540   6.382  0.3530 -0.1088 -0.3334
  245PHE    HD1 3059   4.400   3.622   6.322 -2.1780 -0.9039 -0.0003
  245PHE    CE1 3060   4.562   3.488   6.363  0.4832 -0.1651  0.6296
  245PHE    HE1 3061   4.646   3.541   6.319  1.9219 -1.4576  1.7175
  245PHE     CZ 3062   4.587   3.364   6.417  0.1242 -0.2455  0.6139
  245PHE     HZ 3063   4.685   3.320   6.407  0.1405 -0.2529  0.8044
  245PHE    CD2 3064   4.366   3.355   6.502 -0.0654  0.2133 -0.5805
  245PHE    HD2 3065   4.291   3.302   6.558  2.1687 -0.9373  1.4959
  245PHE    CE2 3066   4.492   3.301   6.494 -0.0694  0.0175  0.5930
  245PHE    HE2 3067   4.514   3.206   6.540  1.3599  0.7150  1.4390
  245PHE      C 3068   4.088   3.431   6.278  0.0947 -0.1234  0.0564
  245PHE      O 3069   4.118   3.422   6.159  0.2847 -0.5193  0.1351
  246ILE      N 3070   4.033   3.329   6.346 -0.4881  0.1164 -0.0491
  246ILE     HN 3071   4.006   3.349   6.440 -4.4875  1.8676 -1.3347
  246ILE     CA 3072   4.020   3.195   6.298  0.0004 -0.0332  0.2365
  246ILE     HA 3073   4.119   3.156   6.278 -0.5232 -1.4930  0.3938
  246ILE     CB 3074   3.979   3.101   6.408  0.5208 -0.4900  0.0454
  246ILE     HB 3075   3.884   3.141   6.449 -0.1729 -2.3848  0.3956
  246ILE    CG2 3076   3.955   2.959   6.353 -0.7389 -0.1856 -0.2186
  246ILE   HG21 3077   3.923   2.879   6.423  2.2246 -4.3321 -3.1168
  246ILE   HG22 3078   4.052   2.923   6.313 -0.9240  0.8208 -1.7072
  246ILE   HG23 3079   3.881   2.946   6.271 -0.3146  1.2848 -0.8763
  246ILE    CG1 3080   4.072   3.106   6.531  0.2098  0.3669  0.2516
  246ILE   HG11 3081   4.100   3.210   6.559  1.9483  0.3859 -1.3624
  246ILE   HG12 3082   4.157   3.041   6.503  0.3839  1.3154 -1.5919
  246ILE     CD 3083   4.007   3.061   6.662 -0.0836 -0.5083 -0.1866
  246ILE    HD1 3084   3.919   3.127   6.674 -1.5846 -2.3741 -0.5371
  246ILE    HD2 3085   4.072   3.058   6.752 -0.5347 -2.4464  0.1230
  246ILE    HD3 3086   3.953   2.964   6.651 -1.4102  0.2128 -0.2287
  246ILE      C 3087   3.938   3.173   6.176 -0.3085  0.1080  0.4157
  246ILE      O 3088   3.975   3.106   6.079 -0.2425 -0.2263  0.6694
  247PHE      N 3089   3.824   3.243   6.177 -0.3740  0.0036  0.3684
  247PHE     HN 3090   3.800   3.300   6.256 -1.0161 -1.9851  1.6779
  247PHE     CA 3091   3.736   3.241   6.064  0.3907  0.2457 -0.2394
  247PHE     HA 3092   3.709   3.140   6.039 -1.0829  0.5272  0.1152
  247PHE     CB 3093   3.596   3.293   6.101  0.1551 -0.4980 -0.0673
  247PHE    HB1 3094   3.607   3.388   6.158 -0.2530  0.9032 -2.2258
  247PHE    HB2 3095   3.554   3.221   6.175  0.2421 -0.6301 -0.1474
  247PHE     CG 3096   3.506   3.315   5.985 -0.1965  0.2447  0.3346
  247PHE    CD1 3097   3.473   3.209   5.904 -0.0920 -0.0084  0.6240
  247PHE    HD1 3098   3.512   3.110   5.925 -3.5379 -1.9959 -1.3951
  247PHE    CE1 3099   3.386   3.221   5.798  0.6940 -0.0084 -0.0243
  247PHE    HE1 3100   3.354   3.132   5.747  1.6567 -0.6594  0.4594
  247PHE     CZ 3101   3.343   3.348   5.767  0.1202 -0.1290  0.2718
  247PHE     HZ 3102   3.270   3.349   5.687  0.3872 -0.5733  0.0190
  247PHE    CD2 3103   3.452   3.438   5.954 -0.6022  0.0958  0.4462
  247PHE    HD2 3104   3.486   3.528   6.002  1.7713 -0.6369  0.2611
  247PHE    CE2 3105   3.378   3.459   5.840  0.1300  0.0750 -0.0410
  247PHE    HE2 3106   3.329   3.552   5.817  1.3937  0.5127 -1.1032
  247PHE      C 3107   3.799   3.308   5.946  0.2920  0.5229 -0.1366
  247PHE      O 3108   3.806   3.241   5.843 -0.1382  0.4380 -0.1153
  248PRO      N 3109   3.865   3.420   5.946  0.0214  0.6850  0.1294
  248PRO     CD 3110   3.826   3.532   6.030  0.0421  0.5224  0.3572
  248PRO    HD1 3111   3.867   3.542   6.133  2.6561  3.6859 -0.8183
  248PRO    HD2 3112   3.716   3.549   6.030  0.4252  3.6829  0.9605
  248PRO     CA 3113   3.937   3.459   5.828 -0.4085 -0.3666 -0.4975
  248PRO     HA 3114   3.871   3.465   5.743 -1.7781  0.7099  0.5771
  248PRO     CB 3115   3.987   3.597   5.871 -0.1957 -0.5970 -0.0016
  248PRO    HB1 3116   4.027   3.657   5.787 -0.1876  1.6372  1.5016
  248PRO    HB2 3117   4.065   3.589   5.950  0.5319 -2.8421 -0.8695
  248PRO     CG 3118   3.870   3.656   5.952  0.4002  0.3022  0.2088
  248PRO    HG1 3119   3.913   3.733   6.019 -0.4835  0.8708  0.1416
  248PRO    HG2 3120   3.793   3.699   5.884  0.0955 -1.7007 -0.7916
  248PRO      C 3121   4.059   3.378   5.799 -0.5687 -0.6837 -0.2968
  248PRO      O 3122   4.097   3.351   5.686 -0.1971 -0.1863 -0.2911
  249MET      N 3123   4.135   3.330   5.899 -0.6926 -0.7320 -0.2238
  249MET     HN 3124   4.119   3.362   5.992  2.9923  0.1095  0.2785
  249MET     CA 3125   4.254   3.253   5.883 -0.2614 -0.2076  0.3867
  249MET     HA 3126   4.325   3.314   5.829  0.2329 -0.6416  0.5359
  249MET     CB 3127   4.327   3.206   6.010  0.6952  0.2648  0.0191
  249MET    HB1 3128   4.248   3.156   6.070 -1.4198  0.7641 -2.1894
  249MET    HB2 3129   4.366   3.298   6.057  0.4969  0.5759 -0.4225
  249MET     CG 3130   4.446   3.109   5.998  0.5274  0.0279  0.2627
  249MET    HG1 3131   4.521   3.142   6.073  0.3637  0.4985  0.2239
  249MET    HG2 3132   4.492   3.137   5.901 -0.5051 -1.8114 -0.8140
  249MET     SD 3133   4.411   2.931   5.990  0.2676  0.0913 -0.0420
  249MET     CE 3134   4.580   2.874   5.959  0.4136  0.0779  0.7409
  249MET    HE1 3135   4.580   2.764   5.941  1.0323  0.3985 -1.5762
  249MET    HE2 3136   4.641   2.902   6.048  1.2560  0.1111  0.1734
  249MET    HE3 3137   4.622   2.912   5.863 -0.8232 -1.2438 -0.3787
  249MET      C 3138   4.234   3.128   5.803 -0.2307  0.0636 -0.0469
  249MET      O 3139   4.316   3.090   5.720 -0.6073  0.5196 -0.6444
  250VAL      N 3140   4.120   3.060   5.827 -0.4766  0.4312 -0.1501
  250VAL     HN 3141   4.060   3.087   5.902  0.5589 -0.1112  0.9115
  250VAL     CA 3142   4.074   2.951   5.747  0.6113 -0.1244 -0.0366
  250VAL     HA 3143   4.146   2.871   5.762  2.1668  1.1871 -0.2320
  250VAL     CB 3144   3.943   2.902   5.801  0.6153 -0.2321 -0.1233
  250VAL     HB 3145   3.884   2.995   5.819  0.2017 -0.3998 -0.5596
  250VAL    CG1 3146   3.878   2.799   5.707  0.1963 -0.1817  0.1079
  250VAL   HG11 3147   3.806   2.728   5.753 -0.5760 -0.6974 -1.7869
  250VAL   HG12 3148   3.964   2.742   5.667  3.7590  3.1784  2.2598
  250VAL   HG13 3149   3.840   2.842   5.611  2.6229  1.4737 -0.2025
  250VAL    CG2 3150   3.962   2.831   5.936 -0.3254 -0.1356  0.0678
  250VAL   HG21 3151   4.024   2.890   6.007 -0.9023  1.9548 -1.0525
  250VAL   HG22 3152   4.028   2.745   5.914 -0.9071 -0.6541  0.3358
  250VAL   HG23 3153   3.869   2.783   5.973  0.2804 -1.3532  0.0364
  250VAL      C 3154   4.061   2.983   5.603 -1.1479 -0.4278  0.0358
  250VAL      O 3155   4.100   2.902   5.518  0.4006  0.3756 -0.0496
  251VAL      N 3156   4.004   3.098   5.564  0.0430  0.0277 -0.4027
  251VAL     HN 3157   3.976   3.168   5.630  1.2250 -0.2253  0.4091
  251VAL     CA 3158   3.993   3.129   5.425 -0.4774 -0.5706 -0.4985
  251VAL     HA 3159   3.980   3.036   5.372 -0.2530  0.6269 -2.7884
  251VAL     CB 3160   3.869   3.208   5.400 -0.4840 -0.2852  0.4172
  251VAL     HB 3161   3.873   3.233   5.292  4.0171 -2.2263 -0.0586
  251VAL    CG1 3162   3.747   3.116   5.419 -0.9666  0.3138  0.2506
  251VAL   HG11 3163   3.657   3.173   5.385 -1.9497 -1.0768  0.4252
  251VAL   HG12 3164   3.722   3.085   5.522 -3.4065  0.5239 -0.1982
  251VAL   HG13 3165   3.754   3.026   5.355 -0.2299  0.1112  0.6092
  251VAL    CG2 3166   3.847   3.333   5.488  0.2322 -0.0484  0.2628
  251VAL   HG21 3167   3.917   3.415   5.461 -2.1046  1.9172 -0.0497
  251VAL   HG22 3168   3.847   3.311   5.597  1.2519 -0.7802  0.1357
  251VAL   HG23 3169   3.745   3.373   5.477 -0.3905 -1.1522  1.6248
  251VAL      C 3170   4.114   3.191   5.365 -0.2075 -0.4783  0.1329
  251VAL      O 3171   4.144   3.181   5.246 -0.1633  0.7494  0.0244
  252ILE      N 3172   4.195   3.266   5.443 -0.4175  0.5288 -0.5836
  252ILE     HN 3173   4.167   3.289   5.536 -2.1945  2.2219 -1.4720
  252ILE     CA 3174   4.327   3.312   5.415  0.1828 -0.2781  0.7881
  252ILE     HA 3175   4.331   3.378   5.329  2.0422 -0.5855  0.5857
  252ILE     CB 3176   4.372   3.399   5.528  0.0985  0.1735  0.4789
  252ILE     HB 3177   4.344   3.350   5.624 -0.0012 -0.1117  0.3073
  252ILE    CG2 3178   4.525   3.411   5.538  0.1486 -0.2002  0.1899
  252ILE   HG21 3179   4.562   3.481   5.615  0.6882  0.5508 -0.7394
  252ILE   HG22 3180   4.565   3.450   5.442 -0.7736 -0.2908 -0.2378
  252ILE   HG23 3181   4.590   3.322   5.552  1.6827  0.6790 -1.0532
  252ILE    CG1 3182   4.308   3.538   5.519  0.7552  0.4504 -0.0110
  252ILE   HG11 3183   4.197   3.528   5.512  0.2696  1.9523  3.4127
  252ILE   HG12 3184   4.347   3.597   5.434  0.9169  0.4100  0.0355
  252ILE     CD 3185   4.325   3.621   5.646 -0.0831  0.2197  0.2668
  252ILE    HD1 3186   4.433   3.631   5.670  0.3211 -1.1038 -0.8581
  252ILE    HD2 3187   4.268   3.583   5.733  0.6125  0.5814  0.8903
  252ILE    HD3 3188   4.289   3.724   5.627  2.3534  1.0296 -0.4844
  252ILE      C 3189   4.421   3.204   5.374 -0.3593 -0.4951  0.0824
  252ILE      O 3190   4.491   3.215   5.273 -0.0552  0.1535  0.3626
  253SER      N 3191   4.426   3.097   5.455 -0.4379 -0.4213  0.1844
  253SER     HN 3192   4.371   3.092   5.539 -1.4102 -3.6522 -0.4945
  253SER     CA 3193   4.514   2.984   5.449  0.1244  0.0139  0.1497
  253SER     HA 3194   4.606   3.033   5.421 -1.0964  1.3022 -1.9673
  253SER     CB 3195   4.524   2.906   5.581 -0.6338 -0.2387  0.0677
  253SER    HB1 3196   4.574   2.974   5.654 -0.3260  0.8664 -1.1233
  253SER    HB2 3197   4.594   2.822   5.564 -0.2136  0.4683 -2.0940
  253SER     OG 3198   4.401   2.858   5.632 -0.3847 -0.3291  0.5927
  253SER    HG1 3199   4.366   2.936   5.676 -0.7861 -0.6303  0.8082
  253SER      C 3200   4.487   2.887   5.339 -0.4624 -0.8528  1.0394
  253SER      O 3201   4.579   2.853   5.265 -0.8000  0.3253  0.0508
  254VAL      N 3202   4.359   2.857   5.309 -0.4137  0.1558 -0.2392
  254VAL     HN 3203   4.293   2.894   5.373 -0.9191 -2.2031  0.6612
  254VAL     CA 3204   4.312   2.778   5.200 -0.2117 -0.3623  0.0484
  254VAL     HA 3205   4.378   2.693   5.189 -0.7626 -0.7465 -0.3407
  254VAL     CB 3206   4.171   2.730   5.224 -0.1924 -0.4844 -0.0778
  254VAL     HB 3207   4.106   2.818   5.245 -1.1996 -0.2244 -3.6739
  254VAL    CG1 3208   4.110   2.676   5.094  0.1087 -0.5016 -0.2143
  254VAL   HG11 3209   4.175   2.614   5.029 -0.5002  1.7276 -3.2017
  254VAL   HG12 3210   4.082   2.754   5.020 -0.6850 -1.3014 -0.7798
  254VAL   HG13 3211   4.012   2.631   5.122 -1.5990  1.2712 -2.8298
  254VAL    CG2 3212   4.170   2.640   5.349  0.1158  0.9696  1.0087
  254VAL   HG21 3213   4.085   2.570   5.361  1.6478 -0.8610  1.8876
  254VAL   HG22 3214   4.173   2.699   5.443 -1.9709 -0.4356  2.0209
  254VAL   HG23 3215   4.264   2.582   5.332  1.0742  2.4276  1.1307
  254VAL      C 3216   4.328   2.849   5.070  0.5006  0.0163  0.3414
  254VAL      O 3217   4.408   2.807   4.986  0.1919  0.2795 -0.0877
  255LEU      N 3218   4.270   2.969   5.058 -0.3026 -0.4507 -0.6035
  255LEU     HN 3219   4.214   2.995   5.136  0.5738 -0.4892  0.0623
  255LEU     CA 3220   4.271   3.045   4.937 -0.5141 -0.2513 -0.4808
  255LEU     HA 3221   4.243   2.982   4.854 -2.1478 -1.9780  1.3079
  255LEU     CB 3222   4.164   3.156   4.942 -0.1527  0.1029 -0.5086
  255LEU    HB1 3223   4.165   3.215   4.848  2.4296  0.2570 -0.4675
  255LEU    HB2 3224   4.188   3.228   5.023  1.0816 -1.5667  0.6793
  255LEU     CG 3225   4.021   3.102   4.961  0.0110 -0.2593 -0.2804
  255LEU     HG 3226   4.022   3.050   5.059  2.3414  1.2380  0.5842
  255LEU    CD1 3227   3.922   3.220   4.961 -0.0724 -0.3278 -0.5052
  255LEU   HD11 3228   3.894   3.257   4.861  1.4033 -1.9786 -1.5795
  255LEU   HD12 3229   3.961   3.301   5.026  1.9259 -1.3772 -0.3353
  255LEU   HD13 3230   3.830   3.173   5.003 -0.3664  1.0611  0.4613
  255LEU    CD2 3231   3.974   3.000   4.856 -0.2258 -0.6445  0.1996
  255LEU   HD21 3232   4.035   2.907   4.862 -0.0629 -0.4453  2.4591
  255LEU   HD22 3233   3.975   3.039   4.752 -1.5497  1.0854  0.7859
  255LEU   HD23 3234   3.869   2.965   4.865 -0.4338 -1.1129 -2.8727
  255LEU      C 3235   4.405   3.091   4.891 -0.3754 -0.0028  0.1598
  255LEU      O 3236   4.432   3.067   4.773  0.3486 -0.0112  0.3199
  256ASN      N 3237   4.489   3.149   4.979 -0.2642  0.0834 -0.0020
  256ASN     HN 3238   4.467   3.170   5.074  0.2912 -0.2761  0.2090
  256ASN     CA 3239   4.617   3.196   4.937 -0.1012 -0.0660  0.3297
  256ASN     HA 3240   4.588   3.240   4.844 -1.6278  1.6424  1.5529
  256ASN     CB 3241   4.701   3.287   5.029  0.5428 -0.1344 -0.1778
  256ASN    HB1 3242   4.806   3.296   4.995  1.4704  0.5594  2.5566
  256ASN    HB2 3243   4.707   3.241   5.131 -0.4319 -0.1812 -0.1241
  256ASN     CG 3244   4.626   3.419   5.033  0.0325 -0.4203 -0.1539
  256ASN    OD1 3245   4.626   3.499   4.940 -0.0535 -0.1675  0.0606
  256ASN    ND2 3246   4.555   3.447   5.146  1.1276  0.2943  0.3670
  256ASN   HD21 3247   4.479   3.513   5.144 -1.6327 -2.5750 -3.3449
  256ASN   HD22 3248   4.576   3.386   5.222  1.8733 -0.2797 -0.2786
  256ASN      C 3249   4.707   3.083   4.898 -0.1569  0.0334 -0.0918
  256ASN      O 3250   4.790   3.099   4.809  0.2845  0.0818  0.3217
  257THR      N 3251   4.682   2.963   4.953 -0.1785  0.0160 -0.1400
  257THR     HN 3252   4.609   2.958   5.020 -0.8307  2.0581 -0.6132
  257THR     CA 3253   4.740   2.839   4.912 -0.3769 -0.1491  0.0801
  257THR     HA 3254   4.842   2.871   4.905  0.0800 -0.1366  4.1159
  257THR     CB 3255   4.728   2.729   5.014 -0.1275  0.1956  0.4826
  257THR     HB 3256   4.622   2.710   5.040 -0.0591 -0.9169  0.0098
  257THR    OG1 3257   4.787   2.761   5.139  0.0959 -0.3473  0.5206
  257THR    HG1 3258   4.728   2.821   5.185 -0.1861  0.6071 -1.0044
  257THR    CG2 3259   4.803   2.600   4.976 -0.7881  0.0562 -0.3647
  257THR   HG21 3260   4.911   2.625   4.979 -0.1283 -1.9864 -3.2273
  257THR   HG22 3261   4.790   2.571   4.869 -0.0155  1.9025 -1.0118
  257THR   HG23 3262   4.779   2.514   5.042 -2.4153 -0.7205 -1.8684
  257THR      C 3263   4.705   2.793   4.775 -0.5472  0.2361 -0.0070
  257THR      O 3264   4.791   2.750   4.699 -0.1854  0.0605  0.4983
  258ILE      N 3265   4.576   2.796   4.735 -0.5485  0.3333  0.0040
  258ILE     HN 3266   4.504   2.833   4.793 -0.5625 -1.4547  1.1851
  258ILE     CA 3267   4.536   2.751   4.605 -0.3589 -0.0255  0.0690
  258ILE     HA 3268   4.592   2.660   4.588  1.4766  0.7968  1.2761
  258ILE     CB 3269   4.388   2.727   4.602 -0.3835  0.1305 -0.0118
  258ILE     HB 3270   4.330   2.803   4.658 -0.3684 -0.8353  1.3798
  258ILE    CG2 3271   4.336   2.716   4.458 -0.0701  0.1776 -0.1290
  258ILE   HG21 3272   4.407   2.647   4.408 -1.0483 -3.7261  3.4119
  258ILE   HG22 3273   4.332   2.809   4.397 -1.4483 -0.1726 -0.5944
  258ILE   HG23 3274   4.233   2.675   4.451  0.5134 -1.6060  1.3129
  258ILE    CG1 3275   4.358   2.597   4.679  0.1315 -0.0292 -0.0720
  258ILE   HG11 3276   4.408   2.610   4.778 -0.8054 -0.2830  0.4499
  258ILE   HG12 3277   4.395   2.506   4.629 -2.5062 -0.3247 -1.6541
  258ILE     CD 3278   4.208   2.580   4.703  0.1129 -0.4034 -0.4507
  258ILE    HD1 3279   4.165   2.664   4.762  1.1976  0.5236 -0.9298
  258ILE    HD2 3280   4.204   2.487   4.762 -0.3046  0.1932  0.4957
  258ILE    HD3 3281   4.155   2.573   4.606  1.9096 -0.9272 -1.4443
  258ILE      C 3282   4.578   2.841   4.494 -0.2395  0.0991  0.2136
  258ILE      O 3283   4.614   2.799   4.384 -0.3488 -0.0375  0.2294
  259ILE      N 3284   4.587   2.972   4.522 -0.4338  0.0563  0.4854
  259ILE     HN 3285   4.571   2.997   4.617 -1.3336 -2.0541  0.9309
  259ILE     CA 3286   4.627   3.070   4.426  0.0304 -0.5960  0.0057
  259ILE     HA 3287   4.588   3.041   4.330  1.6923 -0.6624 -0.6925
  259ILE     CB 3288   4.607   3.213   4.468  0.0952 -0.5933  0.0282
  259ILE     HB 3289   4.659   3.223   4.566 -2.3609 -0.8059  1.4408
  259ILE    CG2 3290   4.664   3.320   4.374 -0.4332 -0.6062 -0.3055
  259ILE   HG21 3291   4.774   3.327   4.361 -0.1644 -1.1321  1.4422
  259ILE   HG22 3292   4.639   3.425   4.401  0.1327  0.0231 -2.0735
  259ILE   HG23 3293   4.617   3.297   4.276 -0.9058 -0.6911 -0.0628
  259ILE    CG1 3294   4.455   3.229   4.489  0.1402 -0.2596  0.1038
  259ILE   HG11 3295   4.412   3.132   4.519  2.2460 -1.6057 -0.9777
  259ILE   HG12 3296   4.422   3.256   4.386  0.0234 -0.8706 -0.0212
  259ILE     CD 3297   4.413   3.330   4.595  0.3141 -0.0905  0.0144
  259ILE    HD1 3298   4.479   3.332   4.684 -1.6919 -2.2447  1.6824
  259ILE    HD2 3299   4.312   3.317   4.639  1.0238  0.9056  2.0797
  259ILE    HD3 3300   4.421   3.431   4.551 -0.8359 -0.1960 -0.4622
  259ILE      C 3301   4.773   3.049   4.401  0.0485 -0.3103 -0.1482
  259ILE      O 3302   4.814   3.054   4.286  0.0540  0.5130 -0.1126
  260ALA      N 3303   4.856   3.016   4.502  0.1939 -0.0831 -0.1923
  260ALA     HN 3304   4.816   3.011   4.593  0.2217 -2.2285 -0.2476
  260ALA     CA 3305   4.996   2.988   4.493  0.2571  0.3530 -0.5675
  260ALA     HA 3306   5.046   3.062   4.432  0.4847 -0.4267 -1.3542
  260ALA     CB 3307   5.064   3.007   4.629 -0.4103  0.3432 -0.2288
  260ALA    HB1 3308   5.002   2.966   4.711 -3.0037  1.2563 -1.6431
  260ALA    HB2 3309   5.077   3.116   4.644 -1.3743  0.2391  1.5800
  260ALA    HB3 3310   5.164   2.957   4.635 -0.5917  0.0279  0.2434
  260ALA      C 3311   5.011   2.857   4.423  0.3092  0.2287 -0.3247
  260ALA      O 3312   5.105   2.829   4.349  0.2563 -0.3503 -0.1729
  261ASN      N 3313   4.921   2.760   4.445  0.6690 -0.1266 -0.4170
  261ASN     HN 3314   4.851   2.778   4.513 -1.2536  2.9082 -2.9249
  261ASN     CA 3315   4.918   2.636   4.374  0.2257 -0.3478 -0.0130
  261ASN     HA 3316   5.010   2.587   4.402 -0.0736 -0.2581  1.1482
  261ASN     CB 3317   4.802   2.546   4.421 -0.0277  0.0296  0.0824
  261ASN    HB1 3318   4.711   2.593   4.376 -0.7672 -0.6264  0.8510
  261ASN    HB2 3319   4.791   2.545   4.532 -1.7063  0.7547 -0.0346
  261ASN     CG 3320   4.814   2.406   4.363 -0.0777 -0.0557  0.2747
  261ASN    OD1 3321   4.721   2.362   4.297  0.3158 -0.8716  0.2573
  261ASN    ND2 3322   4.925   2.330   4.381 -0.2193 -0.3591 -0.1225
  261ASN   HD21 3323   4.928   2.254   4.316 -2.4065  0.8020 -1.7034
  261ASN   HD22 3324   5.015   2.354   4.420  1.5396 -4.3664 -1.1962
  261ASN      C 3325   4.908   2.657   4.226  0.0999  0.4313  0.1031
  261ASN      O 3326   4.996   2.617   4.150  0.2539  0.9246  0.0172
  262LYS      N 3327   4.803   2.721   4.174  0.0770  0.2093 -0.1261
  262LYS     HN 3328   4.722   2.751   4.224 -1.7627  0.2952 -2.9363
  262LYS     CA 3329   4.777   2.757   4.038 -0.0505  0.0370 -0.1476
  262LYS     HA 3330   4.773   2.668   3.977  0.8505 -0.7465  0.8938
  262LYS     CB 3331   4.653   2.848   4.032 -0.0838 -0.0268 -0.4249
  262LYS    HB1 3332   4.668   2.926   4.109  2.2488  0.5081 -1.3383
  262LYS    HB2 3333   4.565   2.786   4.057  0.0642  0.1634  0.6043
  262LYS     CG 3334   4.627   2.902   3.891 -0.2890  0.3882 -0.2295
  262LYS    HG1 3335   4.712   2.961   3.851 -1.8514  0.3633 -4.0039
  262LYS    HG2 3336   4.544   2.975   3.904 -0.8797 -0.6328  2.4421
  262LYS     CD 3337   4.586   2.792   3.792  0.0092 -0.0058  0.0832
  262LYS    HD1 3338   4.503   2.731   3.834 -1.1704  0.2172 -1.8224
  262LYS    HD2 3339   4.672   2.724   3.780 -0.2300 -0.0800 -1.3517
  262LYS     CE 3340   4.545   2.856   3.660 -0.0975  0.4517  0.3348
  262LYS    HE1 3341   4.627   2.892   3.594  0.8534  2.4710  2.4589
  262LYS    HE2 3342   4.469   2.935   3.677 -1.9051 -0.6926 -1.8145
  262LYS     NZ 3343   4.471   2.756   3.580  0.5143  0.5668 -0.3897
  262LYS    HZ1 3344   4.430   2.800   3.495 -1.3167 -0.5236 -0.1248
  262LYS    HZ2 3345   4.387   2.715   3.627  1.3846 -0.8598 -0.0165
  262LYS    HZ3 3346   4.526   2.673   3.551 -0.9527 -0.0447 -1.6104
  262LYS      C 3347   4.892   2.829   3.978 -0.0819  0.0579 -0.1837
  262LYS      O 3348   4.932   2.793   3.867 -0.7447 -0.5032 -0.2439
  263LEU      N 3349   4.955   2.923   4.050  0.2791  0.0959 -0.5389
  263LEU     HN 3350   4.919   2.957   4.137 -0.5187 -0.5144 -0.6232
  263LEU     CA 3351   5.072   2.987   3.999  0.0298  0.2971 -0.8554
  263LEU     HA 3352   5.062   3.025   3.898 -1.2679  2.1416 -0.0903
  263LEU     CB 3353   5.086   3.112   4.088  0.3978 -0.3238 -0.0330
  263LEU    HB1 3354   5.188   3.153   4.106  0.5871 -1.9407  3.4666
  263LEU    HB2 3355   5.047   3.074   4.185 -0.3484  2.0091  0.6378
  263LEU     CG 3356   4.999   3.236   4.060  0.6111 -0.0796  0.3792
  263LEU     HG 3357   4.890   3.216   4.068  0.7152 -0.7799  0.1323
  263LEU    CD1 3358   5.027   3.337   4.172 -0.0419  0.0882  0.3947
  263LEU   HD11 3359   5.133   3.367   4.166  0.5873 -2.1741 -0.8989
  263LEU   HD12 3360   5.012   3.283   4.268  0.6280 -1.0069 -0.1028
  263LEU   HD13 3361   4.962   3.428   4.179 -1.1644 -0.7962  2.5875
  263LEU    CD2 3362   5.016   3.296   3.920  0.4699 -0.4709  0.1927
  263LEU   HD21 3363   4.935   3.371   3.906  0.8023 -0.0465  0.5175
  263LEU   HD22 3364   5.012   3.224   3.835  2.7388 -1.1587  0.6057
  263LEU   HD23 3365   5.112   3.351   3.909  0.0479  0.1319 -0.5950
  263LEU      C 3366   5.200   2.912   3.999 -0.4894 -0.6030 -0.4362
  263LEU      O 3367   5.300   2.951   3.938 -0.4103 -0.2069 -0.0587
  264THR      N 3368   5.204   2.798   4.070  0.6795 -0.1051  0.3368
  264THR     HN 3369   5.121   2.777   4.121  1.1105  0.6936  1.4088
  264THR     CA 3370   5.309   2.702   4.065  0.2140 -0.5959 -0.1189
  264THR     HA 3371   5.404   2.751   4.050  0.6213 -0.7239  1.8492
  264THR     CB 3372   5.323   2.624   4.192  0.0782 -0.4254  0.0009
  264THR     HB 3373   5.229   2.576   4.224 -2.0080  4.2453  1.8831
  264THR    OG1 3374   5.364   2.711   4.297  0.6959 -0.2703 -0.3611
  264THR    HG1 3375   5.282   2.752   4.325  1.4289  0.2693  1.1149
  264THR    CG2 3376   5.442   2.526   4.187  0.1241 -0.4046  0.6071
  264THR   HG21 3377   5.536   2.583   4.167 -0.4416  0.9154  1.5018
  264THR   HG22 3378   5.437   2.440   4.117  0.7242 -1.0704  1.3630
  264THR   HG23 3379   5.450   2.467   4.281 -1.7453 -0.7735  0.5655
  264THR      C 3380   5.292   2.605   3.953  0.0327 -0.8578  0.1338
  264THR      O 3381   5.392   2.585   3.883  0.4579  0.0892  0.4504
  265VAL      N 3382   5.168   2.562   3.924 -0.2968  0.0577  0.1480
  265VAL     HN 3383   5.089   2.588   3.980  0.9899 -0.9671  2.6335
  265VAL     CA 3384   5.144   2.484   3.807  0.3317  0.0896 -0.0066
  265VAL     HA 3385   5.206   2.396   3.809 -0.4034 -0.4980 -1.3121
  265VAL     CB 3386   4.997   2.453   3.796  0.4491 -0.5203  0.1178
  265VAL     HB 3387   4.941   2.549   3.807 -0.2883 -0.6726 -1.9025
  265VAL    CG1 3388   4.951   2.400   3.660  0.3685  0.6999 -0.3420
  265VAL   HG11 3389   5.005   2.305   3.642  2.0585  1.5455  0.0643
  265VAL   HG12 3390   4.976   2.458   3.568 -1.2801  3.6945  0.9364
  265VAL   HG13 3391   4.845   2.368   3.665  0.3903  0.2271 -2.0583
  265VAL    CG2 3392   4.966   2.359   3.914 -0.3768 -0.1333  0.2189
  265VAL   HG21 3393   5.032   2.269   3.913 -0.2037 -0.0166  0.8036
  265VAL   HG22 3394   4.862   2.324   3.898  0.3310 -2.4990  0.4162
  265VAL   HG23 3395   4.970   2.421   4.006 -1.8671  1.0465 -0.4774
  265VAL      C 3396   5.181   2.559   3.683 -0.0483  0.1501 -0.0854
  265VAL      O 3397   5.248   2.509   3.593  0.4706 -0.1066  0.4403
  266MET      N 3398   5.154   2.691   3.682  0.1163  0.1826 -0.2680
  266MET     HN 3399   5.100   2.725   3.759 -0.8577  1.4790 -1.4676
  266MET     CA 3400   5.195   2.790   3.587  0.4773  0.1442 -0.1556
  266MET     HA 3401   5.160   2.757   3.490 -3.6954  2.2233  0.4085
  266MET     CB 3402   5.117   2.921   3.609 -0.0570 -0.2340  0.2650
  266MET    HB1 3403   5.177   2.989   3.544  0.1434 -1.7527 -1.2266
  266MET    HB2 3404   5.133   2.960   3.712  3.6493  0.3288 -0.3723
  266MET     CG 3405   4.970   2.909   3.569  0.0636 -0.2089 -0.1916
  266MET    HG1 3406   4.922   2.812   3.596 -0.2766 -0.2873 -1.0500
  266MET    HG2 3407   4.961   2.935   3.461  3.4111 -0.0550 -0.5368
  266MET     SD 3408   4.868   3.030   3.657  0.2735 -0.1041 -0.0891
  266MET     CE 3409   4.947   3.170   3.573  0.1719 -0.2594 -0.4461
  266MET    HE1 3410   4.894   3.263   3.602  1.1680  0.5869 -1.2687
  266MET    HE2 3411   4.928   3.153   3.465  0.3642 -1.4974 -0.2953
  266MET    HE3 3412   5.053   3.186   3.601  0.4965  0.4388 -1.9577
  266MET      C 3413   5.340   2.817   3.572  0.4525  0.3254 -0.0775
  266MET      O 3414   5.385   2.819   3.458 -0.1198 -0.4321 -0.3251
  267VAL      N 3415   5.416   2.828   3.683  0.3357 -0.0046  0.0398
  267VAL     HN 3416   5.383   2.827   3.776  0.8621  1.1108  0.2622
  267VAL     CA 3417   5.558   2.839   3.667  0.2163  0.3585 -0.8664
  267VAL     HA 3418   5.574   2.918   3.595 -2.1511 -1.9775 -4.2523
  267VAL     CB 3419   5.625   2.894   3.789  0.1474 -0.3528 -0.5001
  267VAL     HB 3420   5.564   2.976   3.834  1.0943  0.9604 -1.5455
  267VAL    CG1 3421   5.655   2.798   3.905 -0.1221 -0.4605 -0.5182
  267VAL   HG11 3422   5.718   2.713   3.871 -0.1325 -0.7980  0.2836
  267VAL   HG12 3423   5.555   2.762   3.936 -0.3438 -0.1491 -0.8758
  267VAL   HG13 3424   5.711   2.851   3.985  1.1999 -0.9769 -1.0524
  267VAL    CG2 3425   5.750   2.971   3.745  0.0319  0.0497 -0.1412
  267VAL   HG21 3426   5.815   3.010   3.826 -2.1135  0.6993  1.3234
  267VAL   HG22 3427   5.725   3.058   3.680 -1.1701  1.2513  1.8377
  267VAL   HG23 3428   5.819   2.900   3.693 -1.8794 -2.2508  0.3024
  267VAL      C 3429   5.622   2.714   3.617  0.1217  0.0643 -0.2565
  267VAL      O 3430   5.712   2.717   3.533  0.5902 -0.4926  0.2084
  268ARG      N 3431   5.567   2.598   3.659 -0.1635  0.3421  0.1478
  268ARG     HN 3432   5.493   2.591   3.725 -0.4481  1.6205 -0.0036
  268ARG     CA 3433   5.623   2.477   3.607  0.1756  0.5331  0.0617
  268ARG     HA 3434   5.729   2.487   3.625 -0.0247  1.3629  0.8462
  268ARG     CB 3435   5.582   2.358   3.696 -0.1093  0.7963  0.2861
  268ARG    HB1 3436   5.614   2.270   3.637 -1.0439 -0.4428  1.5662
  268ARG    HB2 3437   5.475   2.353   3.724 -0.1932 -0.8204 -0.2174
  268ARG     CG 3438   5.658   2.362   3.830  0.0491  0.3381  0.2118
  268ARG    HG1 3439   5.641   2.464   3.872 -1.6886  1.2049 -2.3264
  268ARG    HG2 3440   5.767   2.344   3.821 -0.0039  0.0284  0.1654
  268ARG     CD 3441   5.596   2.261   3.927  0.1708  0.1351  0.0795
  268ARG    HD1 3442   5.605   2.156   3.893 -0.8672 -0.3985  1.3910
  268ARG    HD2 3443   5.493   2.295   3.949 -0.6517 -1.2665 -1.3978
  268ARG     NE 3444   5.671   2.270   4.056  0.6467  0.0249 -0.1862
  268ARG     HE 3445   5.721   2.351   4.083 -0.7102  0.9920 -0.4660
  268ARG     CZ 3446   5.681   2.166   4.144 -0.0243 -0.0880 -0.2345
  268ARG    NH1 3447   5.599   2.057   4.142  0.8291 -0.7850  1.0464
  268ARG   HH11 3448   5.524   2.058   4.076  2.9206 -0.6545 -1.4766
  268ARG   HH12 3449   5.608   1.985   4.211  2.1682 -2.7549 -1.0622
  268ARG    NH2 3450   5.771   2.179   4.246 -0.2359  0.4048 -0.1093
  268ARG   HH21 3451   5.807   2.268   4.272  0.3984 -0.0503  0.6108
  268ARG   HH22 3452   5.802   2.095   4.291  0.2244  0.1036 -0.9610
  268ARG      C 3453   5.620   2.452   3.460  0.0227  0.0442  0.1462
  268ARG      O 3454   5.709   2.391   3.401 -0.0343 -0.0219  0.1275
  269GLN      N 3455   5.517   2.500   3.388 -0.0793 -0.2889  0.0686
  269GLN     HN 3456   5.445   2.536   3.447  1.5806 -0.1860  2.1588
  269GLN     CA 3457   5.515   2.503   3.245  0.0910  0.4401  0.0782
  269GLN     HA 3458   5.562   2.414   3.206 -0.6005  0.6665 -1.3427
  269GLN     CB 3459   5.370   2.489   3.197  0.2880  0.4432 -0.5217
  269GLN    HB1 3460   5.327   2.399   3.244  1.8081 -0.5277 -0.9231
  269GLN    HB2 3461   5.358   2.470   3.088 -1.4279  0.4073 -0.3558
  269GLN     CG 3462   5.271   2.597   3.242  0.2220 -0.0080  0.4235
  269GLN    HG1 3463   5.306   2.698   3.214  0.3854  0.6661  2.8059
  269GLN    HG2 3464   5.254   2.595   3.352 -1.0833  0.4439  0.2417
  269GLN     CD 3465   5.137   2.575   3.174  0.1876  0.0756  0.4639
  269GLN    OE1 3466   5.060   2.669   3.157 -0.0248 -0.0822  0.5450
  269GLN    NE2 3467   5.099   2.447   3.148 -0.3302  0.4443 -0.6480
  269GLN   HE21 3468   5.005   2.438   3.114 -1.5206 -0.5920  2.4731
  269GLN   HE22 3469   5.150   2.363   3.168 -1.1174 -0.5182 -2.4083
  269GLN      C 3470   5.577   2.624   3.184 -0.8614  0.8494 -0.0931
  269GLN      O 3471   5.600   2.623   3.063  0.2623  0.0737  0.1108
  270ALA      N 3472   5.621   2.723   3.263  0.5156  0.3433 -0.1871
  270ALA     HN 3473   5.600   2.730   3.361 -3.5638 -4.4801 -0.3209
  270ALA     CA 3474   5.661   2.845   3.200  0.0523  0.3497 -0.4720
  270ALA     HA 3475   5.624   2.847   3.099  0.0268  0.1662 -0.4667
  270ALA     CB 3476   5.596   2.964   3.274 -0.1357  0.0912 -0.2173
  270ALA    HB1 3477   5.487   2.948   3.262 -0.0681 -0.6563  0.0733
  270ALA    HB2 3478   5.617   3.064   3.231 -0.8214  0.7248  0.8645
  270ALA    HB3 3479   5.602   2.959   3.385 -1.6516 -0.7119 -0.1539
  270ALA      C 3480   5.805   2.880   3.190  0.1545  0.2015  0.3671
  270ALA      O 3481   5.847   2.991   3.160 -0.1323  0.1126 -0.3885
  271ALA      N 3482   5.888   2.782   3.231 -0.1659 -0.1367  0.2148
  271ALA     HN 3483   5.841   2.704   3.271  0.8264  0.3677  2.4896
  271ALA     CA 3484   6.031   2.785   3.236 -0.1567  0.1642 -0.1559
  271ALA     HA 3485   6.050   2.859   3.312 -0.7425  1.8311 -1.5718
  271ALA     CB 3486   6.093   2.649   3.274 -0.1288  0.1947 -0.0913
  271ALA    HB1 3487   6.071   2.573   3.197  2.3161 -1.6727  0.9375
  271ALA    HB2 3488   6.043   2.608   3.365  1.9147 -1.7908  0.1977
  271ALA    HB3 3489   6.202   2.658   3.293 -0.2900 -1.8484  2.3071
  271ALA      C 3490   6.105   2.838   3.118 -0.0003  0.1948 -0.0443
  271ALA      O 3491   6.213   2.897   3.127  0.0493  0.1275 -0.2000
  272GLU      N 3492   6.047   2.830   2.997  0.2826  0.2314 -0.1832
  272GLU     HN 3493   5.976   2.761   2.987  1.6005 -1.5463  1.8016
  272GLU     CA 3494   6.118   2.890   2.888  0.2368 -0.0502 -0.3685
  272GLU     HA 3495   6.215   2.931   2.909  0.8339 -0.7703 -1.6191
  272GLU     CB 3496   6.146   2.784   2.780  0.3901  0.2879 -0.6648
  272GLU    HB1 3497   6.212   2.827   2.703  2.1743 -1.7776 -0.3872
  272GLU    HB2 3498   6.041   2.766   2.748 -0.1063  0.9050  0.5379
  272GLU     CG 3499   6.217   2.659   2.833  0.3028  0.3914 -0.2989
  272GLU    HG1 3500   6.172   2.632   2.931  0.8065  4.2442  1.1723
  272GLU    HG2 3501   6.321   2.691   2.853 -0.2178  2.1736 -0.2768
  272GLU     CD 3502   6.211   2.543   2.734 -0.3424  0.2262 -0.0752
  272GLU    OE1 3503   6.267   2.558   2.623 -0.3818  0.2498 -0.0919
  272GLU    OE2 3504   6.161   2.433   2.769 -0.4130  0.3901  0.3450
  272GLU      C 3505   6.043   3.010   2.842 -0.5189 -0.5989 -0.5885
  272GLU      O 3506   6.075   3.073   2.741  0.5454  0.1573  0.2098
  273GLN      N 3507   5.942   3.064   2.913 -0.1474 -0.1048 -0.4293
  273GLN     HN 3508   5.918   3.014   2.995  4.1207 -0.2431  0.9784
  273GLN     CA 3509   5.864   3.176   2.869  0.2161  0.4067  0.2247
  273GLN     HA 3510   5.933   3.233   2.808 -1.0054  2.0715  0.3295
  273GLN     CB 3511   5.748   3.131   2.779  0.0445  0.1569  0.5676
  273GLN    HB1 3512   5.794   3.100   2.683 -2.7954 -0.2095 -0.7797
  273GLN    HB2 3513   5.691   3.221   2.748  1.1698  0.6046 -0.2587
  273GLN     CG 3514   5.650   3.027   2.834 -0.3732  0.1107 -0.2492
  273GLN    HG1 3515   5.606   3.073   2.925  0.5477  0.4451  0.0361
  273GLN    HG2 3516   5.716   2.950   2.879  2.3710  3.0769  1.2082
  273GLN     CD 3517   5.539   2.984   2.739 -0.5593  0.1980 -0.0717
  273GLN    OE1 3518   5.426   3.026   2.761 -0.5854 -0.0722  0.3296
  273GLN    NE2 3519   5.565   2.884   2.650 -0.6959  0.0873  0.0116
  273GLN   HE21 3520   5.500   2.855   2.580  1.7908 -2.2268 -1.5536
  273GLN   HE22 3521   5.647   2.828   2.664 -1.8758 -1.3337  1.6139
  273GLN      C 3522   5.822   3.279   2.969 -0.4621  0.2516  0.1009
  273GLN      O 3523   5.734   3.364   2.956 -0.4662  0.2532  0.1386
  294ARG      N 3524   5.883   3.272   3.088 -0.1561 -0.0865 -0.0715
  294ARG     HN 3525   5.949   3.202   3.115 -0.8382 -0.7182 -0.0028
  294ARG     CA 3526   5.875   3.380   3.182 -0.0853 -0.2616  0.1381
  294ARG     HA 3527   5.790   3.439   3.152 -0.9882 -1.3854  0.4188
  294ARG     CB 3528   5.989   3.483   3.185  0.0817 -0.4359 -0.1475
  294ARG    HB1 3529   6.082   3.426   3.205 -1.0570 -1.0719  4.3386
  294ARG    HB2 3530   5.973   3.554   3.269 -0.9923 -0.6466 -0.1589
  294ARG     CG 3531   5.993   3.574   3.062  0.0036  0.1548  0.2803
  294ARG    HG1 3532   5.890   3.614   3.047  0.4434  0.4742 -2.4296
  294ARG    HG2 3533   6.013   3.505   2.977 -0.2395  1.2078 -0.6633
  294ARG     CD 3534   6.099   3.684   3.067  0.6084 -0.4403  0.7539
  294ARG    HD1 3535   6.097   3.739   2.970 -1.4618 -1.0873  0.3693
  294ARG    HD2 3536   6.198   3.635   3.076  0.4399 -0.8537  0.4204
  294ARG     NE 3537   6.064   3.771   3.183 -0.0456  0.1845  0.1000
  294ARG     HE 3538   5.972   3.811   3.180 -0.7957 -1.4611 -2.2556
  294ARG     CZ 3539   6.155   3.831   3.265 -0.1482  0.5483 -0.0525
  294ARG    NH1 3540   6.115   3.936   3.343 -0.4196  0.2340  0.2344
  294ARG   HH11 3541   6.017   3.953   3.351 -0.4425 -0.2598  1.1683
  294ARG   HH12 3542   6.178   3.990   3.399 -0.9381  0.5379  0.5328
  294ARG    NH2 3543   6.288   3.803   3.272 -0.3724 -0.5169  0.0074
  294ARG   HH21 3544   6.330   3.723   3.227  1.3382 -0.9775  2.2538
  294ARG   HH22 3545   6.351   3.863   3.321  0.9407 -2.3129  0.6724
  294ARG      C 3546   5.833   3.343   3.320 -0.3557 -0.1920  0.0761
  294ARG      O 3547   5.715   3.345   3.353 -0.4867  0.2794 -0.4105
  295VAL      N 3548   5.924   3.303   3.410  0.1639  0.2094 -0.2608
  295VAL     HN 3549   6.020   3.295   3.384 -0.2516 -2.3707 -1.3223
  295VAL     CA 3550   5.890   3.253   3.540  0.1559  0.2006 -0.2661
  295VAL     HA 3551   5.788   3.220   3.547  0.3861 -0.8662 -1.4604
  295VAL     CB 3552   5.984   3.140   3.568 -0.0347  0.1485  0.1765
  295VAL     HB 3553   5.969   3.105   3.672  0.5424 -3.7379 -0.8792
  295VAL    CG1 3554   5.938   3.023   3.479  0.0983 -0.2980  0.6874
  295VAL   HG11 3555   5.827   3.028   3.473  0.0946 -1.8248 -1.4212
  295VAL   HG12 3556   5.953   2.921   3.519  0.5148 -1.5283 -2.3225
  295VAL   HG13 3557   5.988   3.042   3.382  0.1810 -0.3508  0.7195
  295VAL    CG2 3558   6.134   3.171   3.554 -0.0313 -0.2106 -0.6591
  295VAL   HG21 3559   6.160   3.220   3.458 -3.1292  1.6341 -0.7046
  295VAL   HG22 3560   6.195   3.079   3.567  0.4354  0.3669  1.8879
  295VAL   HG23 3561   6.171   3.246   3.628 -1.1746 -1.7490  1.5947
  295VAL      C 3562   5.905   3.350   3.652  0.5640 -0.3626  0.1740
  295VAL      O 3563   5.863   3.327   3.765 -0.4135 -0.1344 -0.1323
  296GLN      N 3564   5.959   3.471   3.628 -0.4860 -0.0164 -0.5121
  296GLN     HN 3565   5.986   3.493   3.534 -0.7492 -0.8021 -0.7796
  296GLN     CA 3566   5.993   3.570   3.725 -0.1096 -0.4522 -0.1940
  296GLN     HA 3567   6.052   3.534   3.808 -2.3501  0.2599  1.7970
  296GLN     CB 3568   6.063   3.680   3.643 -0.2054 -0.1720  0.0961
  296GLN    HB1 3569   6.091   3.764   3.710 -1.7408  0.6026 -0.1807
  296GLN    HB2 3570   5.997   3.726   3.566  1.2370 -0.7928 -1.5813
  296GLN     CG 3571   6.193   3.648   3.569  0.1385  0.3356  0.4698
  296GLN    HG1 3572   6.244   3.738   3.530 -1.1080  0.4610 -0.9732
  296GLN    HG2 3573   6.167   3.580   3.484 -0.9828  2.6695 -1.1582
  296GLN     CD 3574   6.290   3.579   3.664  0.2753  0.0067  0.0985
  296GLN    OE1 3575   6.340   3.476   3.620 -0.1111  0.0782 -0.5140
  296GLN    NE2 3576   6.324   3.639   3.781  0.1847  0.5995 -0.1758
  296GLN   HE21 3577   6.386   3.591   3.844 -1.2110 -2.3592 -0.8668
  296GLN   HE22 3578   6.305   3.735   3.803  1.9005  1.1662 -0.9604
  296GLN      C 3579   5.880   3.625   3.805  0.2230 -0.5320  0.3366
  296GLN      O 3580   5.874   3.621   3.928 -0.6677  0.1156  0.3299
  297ALA      N 3581   5.771   3.670   3.741  0.4988 -0.0288  0.2124
  297ALA     HN 3582   5.762   3.671   3.641 -0.8084  2.0161  0.2808
  297ALA     CA 3583   5.669   3.729   3.822  0.5650 -0.1792  0.4056
  297ALA     HA 3584   5.708   3.788   3.903 -0.4523 -1.6690  2.0532
  297ALA     CB 3585   5.571   3.805   3.730  1.0658  0.3157  0.2761
  297ALA    HB1 3586   5.515   3.738   3.661  0.9203 -0.3281  1.0126
  297ALA    HB2 3587   5.632   3.877   3.672  0.7510  1.5044  1.3931
  297ALA    HB3 3588   5.502   3.868   3.790  0.4837  0.1282 -0.1847
  297ALA      C 3589   5.586   3.623   3.885 -0.3524  0.1899 -0.1556
  297ALA      O 3590   5.519   3.635   3.988  0.7667  0.3261  0.5664
  298LEU      N 3591   5.587   3.501   3.828 -0.3861  0.3528 -0.5099
  298LEU     HN 3592   5.635   3.483   3.743 -0.2040  0.1127 -0.3593
  298LEU     CA 3593   5.511   3.395   3.887  0.2751 -0.0157 -0.3016
  298LEU     HA 3594   5.418   3.441   3.915 -0.2294 -0.7885 -0.6554
  298LEU     CB 3595   5.499   3.277   3.788  0.0406 -0.2533  0.0079
  298LEU    HB1 3596   5.448   3.190   3.835  1.3702 -0.6176  0.8561
  298LEU    HB2 3597   5.599   3.236   3.760  0.3769  1.0708 -0.8392
  298LEU     CG 3598   5.423   3.305   3.657 -0.2311 -0.3370  0.1478
  298LEU     HG 3599   5.475   3.387   3.604 -1.8320 -0.5827 -1.9170
  298LEU    CD1 3600   5.425   3.180   3.567  0.1051  0.1997 -0.5889
  298LEU   HD11 3601   5.393   3.211   3.465 -0.3003  1.0925 -0.2018
  298LEU   HD12 3602   5.359   3.100   3.606  0.3896  0.8683  1.3939
  298LEU   HD13 3603   5.530   3.146   3.557  0.3696  0.8365 -0.0827
  298LEU    CD2 3604   5.280   3.357   3.677 -0.3561 -0.9039  0.7924
  298LEU   HD21 3605   5.267   3.460   3.714  0.4170 -0.6551  0.3913
  298LEU   HD22 3606   5.216   3.298   3.746 -5.1313  1.2897 -1.2811
  298LEU   HD23 3607   5.221   3.350   3.583 -0.8983 -1.4703  1.1642
  298LEU      C 3608   5.559   3.347   4.019 -0.1080  0.6199  0.0692
  298LEU      O 3609   5.483   3.324   4.114  0.3398 -0.1259  0.2513
  299ARG      N 3610   5.692   3.337   4.033 -0.1937  0.1488  0.6071
  299ARG     HN 3611   5.751   3.360   3.956 -0.0738 -0.3737  0.5337
  299ARG     CA 3612   5.767   3.313   4.152 -0.1488 -0.1661  0.5177
  299ARG     HA 3613   5.735   3.216   4.188  0.0197 -0.5035 -0.2186
  299ARG     CB 3614   5.919   3.312   4.127 -0.3020 -0.0214 -0.4806
  299ARG    HB1 3615   5.988   3.332   4.212  0.5743 -0.5554 -1.0506
  299ARG    HB2 3616   5.946   3.386   4.049 -1.2215  2.3916  1.3698
  299ARG     CG 3617   5.965   3.178   4.069 -0.3309  0.0048 -0.5643
  299ARG    HG1 3618   5.902   3.164   3.979  1.3713 -1.1034 -1.6426
  299ARG    HG2 3619   5.962   3.099   4.147  1.9098  0.6317  0.2225
  299ARG     CD 3620   6.113   3.186   4.033 -0.2171  0.1228 -0.0790
  299ARG    HD1 3621   6.191   3.186   4.112 -0.0375 -0.3769 -0.2508
  299ARG    HD2 3622   6.136   3.276   3.972 -1.5373  1.6743  1.6116
  299ARG     NE 3623   6.143   3.063   3.954  0.1133 -0.2554  0.6308
  299ARG     HE 3624   6.080   2.986   3.948  2.0828 -1.8107 -1.7774
  299ARG     CZ 3625   6.257   3.034   3.886 -0.1211  0.5731 -0.1242
  299ARG    NH1 3626   6.362   3.122   3.889 -0.1908  0.6499  0.0568
  299ARG   HH11 3627   6.355   3.193   3.959 -3.0227  0.1924  0.3394
  299ARG   HH12 3628   6.451   3.092   3.856  0.5387  0.7469  1.7978
  299ARG    NH2 3629   6.271   2.921   3.811 -0.5460  0.8190 -0.5752
  299ARG   HH21 3630   6.203   2.848   3.814 -0.2377  0.4447 -1.9802
  299ARG   HH22 3631   6.359   2.909   3.766 -0.0031  1.3389  0.3323
  299ARG      C 3632   5.738   3.413   4.258  0.0013  0.4155  0.0215
  299ARG      O 3633   5.717   3.376   4.374 -0.0368 -0.0484 -0.1300
  300HSD      N 3634   5.746   3.542   4.222  0.2010  0.4760  0.2765
  300HSD     HN 3635   5.787   3.551   4.132  0.3894 -0.8674  0.2086
  300HSD     CA 3636   5.723   3.650   4.313 -0.3950  0.4384  0.1752
  300HSD     HA 3637   5.802   3.640   4.386  0.0904 -0.2364 -0.4284
  300HSD     CB 3638   5.726   3.783   4.236  0.4275  0.1922 -0.2199
  300HSD    HB1 3639   5.644   3.793   4.162  0.5407 -0.3471 -0.4286
  300HSD    HB2 3640   5.823   3.781   4.180  0.5319  0.3798 -0.0478
  300HSD    ND1 3641   5.649   3.973   4.390  0.4649  0.1609  0.3021
  300HSD    HD1 3642   5.552   3.949   4.388  0.6060 -0.4075 -1.5580
  300HSD     CG 3643   5.748   3.902   4.324  0.1760  0.2217 -0.1979
  300HSD    CE1 3644   5.715   4.055   4.477  0.0439  0.4219  0.3780
  300HSD    HE1 3645   5.666   4.120   4.549 -1.7520 -0.6663  0.2192
  300HSD    NE2 3646   5.845   4.034   4.477  0.0161  0.2136 -0.3904
  300HSD    CD2 3647   5.866   3.939   4.380  0.2093 -0.0541 -0.0873
  300HSD    HD2 3648   5.963   3.904   4.348 -0.5130 -2.3196  0.0085
  300HSD      C 3649   5.585   3.636   4.370 -0.3740  0.0260  0.1306
  300HSD      O 3650   5.563   3.668   4.487 -0.6981 -0.2439  0.1440
  301GLY      N 3651   5.484   3.596   4.291 -0.0740 -0.0469 -0.2227
  301GLY     HN 3652   5.506   3.578   4.196 -1.1871 -1.5288 -0.2345
  301GLY     CA 3653   5.350   3.579   4.337  0.0322  0.2862  0.2224
  301GLY    HA1 3654   5.288   3.541   4.256  0.2878  0.4112 -0.0348
  301GLY    HA2 3655   5.316   3.672   4.380 -1.4327  0.0662 -0.3837
  301GLY      C 3656   5.337   3.475   4.443  0.0494  0.2023  0.1425
  301GLY      O 3657   5.279   3.496   4.549 -0.3505  0.2993 -0.0907
  302VAL      N 3658   5.397   3.357   4.416 -0.6728 -0.1681  0.1154
  302VAL     HN 3659   5.432   3.349   4.323  0.1676  1.3586  0.2625
  302VAL     CA 3660   5.408   3.250   4.510  0.7413 -0.4814 -0.3785
  302VAL     HA 3661   5.307   3.223   4.539  0.7205  2.1545  2.5661
  302VAL     CB 3662   5.468   3.126   4.450  0.8201 -0.4276 -0.4116
  302VAL     HB 3663   5.570   3.159   4.423  1.0753  0.4678  1.4812
  302VAL    CG1 3664   5.492   3.021   4.559 -0.8435  0.2763  0.6790
  302VAL   HG11 3665   5.430   3.034   4.650  0.1568  2.4012  1.1050
  302VAL   HG12 3666   5.599   3.035   4.584 -0.6458  1.2199 -0.6475
  302VAL   HG13 3667   5.496   2.919   4.514  0.2255 -0.3568  2.1071
  302VAL    CG2 3668   5.388   3.064   4.334  0.2734 -0.2237 -0.1505
  302VAL   HG21 3669   5.283   3.034   4.354  0.5054  0.2946  2.1430
  302VAL   HG22 3670   5.440   2.971   4.300  0.4081 -0.4244  0.5783
  302VAL   HG23 3671   5.375   3.129   4.245 -0.1219 -1.0819 -0.7337
  302VAL      C 3672   5.468   3.286   4.641 -0.0507 -0.3886 -0.0322
  302VAL      O 3673   5.415   3.259   4.749  0.1915  0.2789  0.2623
  303ARG      N 3674   5.580   3.361   4.645 -0.2617 -0.0653 -0.1726
  303ARG     HN 3675   5.628   3.364   4.558  0.1887 -1.3968  0.0085
  303ARG     CA 3676   5.636   3.413   4.766  0.5922  0.4332 -0.7721
  303ARG     HA 3677   5.629   3.329   4.834  0.3173  2.2718  1.6287
  303ARG     CB 3678   5.776   3.474   4.751  0.4477  0.8815 -0.3235
  303ARG    HB1 3679   5.812   3.505   4.852 -0.1605  1.2628 -0.2160
  303ARG    HB2 3680   5.753   3.564   4.690 -2.1507  1.9235  1.9541
  303ARG     CG 3681   5.880   3.389   4.678  0.2866  0.0065  0.4522
  303ARG    HG1 3682   5.829   3.346   4.588  2.4032 -1.1430 -0.2682
  303ARG    HG2 3683   5.898   3.300   4.742  0.1849 -1.6784 -1.7385
  303ARG     CD 3684   6.008   3.468   4.652  0.1448  0.1264  0.1160
  303ARG    HD1 3685   6.052   3.489   4.751 -0.6698  1.2705  0.2559
  303ARG    HD2 3686   5.985   3.561   4.596 -0.5512 -0.0758  0.0532
  303ARG     NE 3687   6.087   3.382   4.559 -0.2575 -0.2577  0.1207
  303ARG     HE 3688   6.045   3.295   4.537  0.3426 -0.6398  0.4572
  303ARG     CZ 3689   6.201   3.408   4.489 -0.4979  0.2470 -0.0918
  303ARG    NH1 3690   6.281   3.514   4.522  0.0487 -0.3128  0.4214
  303ARG   HH11 3691   6.247   3.587   4.582  1.9965  0.5950  0.4865
  303ARG   HH12 3692   6.366   3.526   4.471  1.1719 -0.7893  2.0963
  303ARG    NH2 3693   6.257   3.312   4.408  0.1335  0.3482  0.2144
  303ARG   HH21 3694   6.211   3.224   4.398  1.8881 -0.4465 -1.3209
  303ARG   HH22 3695   6.333   3.324   4.344 -1.3204 -2.4208 -2.2693
  303ARG      C 3696   5.547   3.504   4.845 -0.4136 -0.7590 -0.4999
  303ARG      O 3697   5.525   3.490   4.965  0.0176  0.0813 -0.3186
  304VAL      N 3698   5.487   3.607   4.783 -0.2688 -0.1484  0.3624
  304VAL     HN 3699   5.486   3.614   4.684  1.7464  1.4400  0.3802
  304VAL     CA 3700   5.408   3.702   4.854  0.2466  0.1617  0.5271
  304VAL     HA 3701   5.451   3.721   4.952  0.0125 -0.6930  0.8039
  304VAL     CB 3702   5.393   3.826   4.771 -0.1047  0.0030  0.3522
  304VAL     HB 3703   5.376   3.798   4.665  1.7485 -2.1871  0.5611
  304VAL    CG1 3704   5.269   3.912   4.803  0.1066  0.2546  0.4949
  304VAL   HG11 3705   5.168   3.870   4.788  1.2845 -1.4859 -4.7055
  304VAL   HG12 3706   5.270   4.010   4.751 -0.2527  0.1627  0.3172
  304VAL   HG13 3707   5.268   3.930   4.913 -1.0597 -1.8000  0.8650
  304VAL    CG2 3708   5.523   3.907   4.788 -0.2467  0.3382 -0.1336
  304VAL   HG21 3709   5.501   4.011   4.819 -0.1191 -0.8023  4.4873
  304VAL   HG22 3710   5.578   3.899   4.692  2.1472 -1.2452  1.2686
  304VAL   HG23 3711   5.587   3.865   4.868 -1.3152 -1.8821 -0.3548
  304VAL      C 3712   5.279   3.646   4.902 -0.0703 -0.0710 -0.5686
  304VAL      O 3713   5.228   3.684   5.008  0.2705 -0.0663 -0.4076
  305LEU      N 3714   5.216   3.550   4.832  0.2930 -0.1386 -0.8018
  305LEU     HN 3715   5.242   3.537   4.737 -0.5902  0.7465 -1.1732
  305LEU     CA 3716   5.107   3.472   4.881  0.0530  0.5779 -0.1643
  305LEU     HA 3717   5.024   3.533   4.915  0.3750  1.2815 -0.6186
  305LEU     CB 3718   5.040   3.389   4.769  0.0897  0.5676 -0.1792
  305LEU    HB1 3719   4.953   3.326   4.798  0.1364  0.7668  0.4116
  305LEU    HB2 3720   5.113   3.316   4.728 -1.6316  0.2530 -2.9257
  305LEU     CG 3721   4.981   3.484   4.663 -0.1277  0.6519  0.0148
  305LEU     HG 3722   5.051   3.565   4.633 -1.0875  0.7810 -2.0937
  305LEU    CD1 3723   4.957   3.395   4.540  0.1650 -0.4084  0.7089
  305LEU   HD11 3724   5.059   3.366   4.508  0.0797  1.1059 -1.0815
  305LEU   HD12 3725   4.910   3.458   4.461  0.5843 -4.5745 -3.2926
  305LEU   HD13 3726   4.883   3.318   4.571 -1.3458  1.0550  0.9189
  305LEU    CD2 3727   4.847   3.553   4.694 -0.6037 -0.2050 -0.1036
  305LEU   HD21 3728   4.865   3.621   4.779  1.2335 -1.8045  0.8589
  305LEU   HD22 3729   4.763   3.482   4.711 -0.6748  0.0681  0.7130
  305LEU   HD23 3730   4.825   3.613   4.604 -2.5765 -1.1165 -0.2784
  305LEU      C 3731   5.124   3.387   5.002  0.3265  0.1177 -0.5234
  305LEU      O 3732   5.033   3.386   5.084  0.7755  0.1842 -0.0150
  306ARG      N 3733   5.238   3.320   5.029  0.0701 -0.1266 -0.0517
  306ARG     HN 3734   5.312   3.313   4.963  1.9942 -1.2696  2.0672
  306ARG     CA 3735   5.268   3.246   5.148 -0.1391 -0.0661  0.0396
  306ARG     HA 3736   5.181   3.191   5.181 -2.1374  1.4983 -2.2450
  306ARG     CB 3737   5.379   3.143   5.122  0.0681  0.2937 -0.5126
  306ARG    HB1 3738   5.405   3.075   5.205 -0.9413  1.1229  0.5170
  306ARG    HB2 3739   5.466   3.203   5.089  1.8168 -1.7554  0.1522
  306ARG     CG 3740   5.335   3.044   5.014 -0.3289 -0.7133  0.5532
  306ARG    HG1 3741   5.293   3.089   4.922 -0.8816  0.2391  1.2490
  306ARG    HG2 3742   5.246   2.993   5.055 -2.2404  0.9095 -1.3616
  306ARG     CD 3743   5.444   2.949   4.965  0.1099  0.1520 -0.1753
  306ARG    HD1 3744   5.502   2.911   5.052 -1.1821  0.2001  0.7343
  306ARG    HD2 3745   5.507   3.001   4.889  1.1218  1.1957  1.3139
  306ARG     NE 3746   5.378   2.836   4.893 -0.8023  0.7478 -0.2831
  306ARG     HE 3747   5.281   2.819   4.910 -0.8011  1.8568  1.0665
  306ARG     CZ 3748   5.434   2.763   4.792 -0.4279 -0.2769  0.6479
  306ARG    NH1 3749   5.567   2.750   4.762 -0.5073 -0.1464  0.2301
  306ARG   HH11 3750   5.627   2.811   4.814  1.8005 -0.6858 -1.6561
  306ARG   HH12 3751   5.607   2.696   4.689 -0.9233  1.7619 -1.4979
  306ARG    NH2 3752   5.356   2.684   4.714 -0.2631  0.2695 -0.0789
  306ARG   HH21 3753   5.257   2.687   4.726 -0.5049 -0.9044 -1.4419
  306ARG   HH22 3754   5.381   2.624   4.637 -4.0370 -0.5820 -0.8871
  306ARG      C 3755   5.293   3.335   5.266  0.5442 -0.0791 -0.0937
  306ARG      O 3756   5.262   3.307   5.381 -0.7336  0.8227 -0.2031
  307ALA      N 3757   5.348   3.454   5.235  0.0315  0.0284 -0.6121
  307ALA     HN 3758   5.387   3.465   5.144  2.7302  1.1941  0.5615
  307ALA     CA 3759   5.384   3.557   5.327  0.2916 -0.5341 -0.0806
  307ALA     HA 3760   5.458   3.515   5.395 -0.1335 -2.3203 -0.6618
  307ALA     CB 3761   5.456   3.667   5.248 -0.2278  0.0529  0.2568
  307ALA    HB1 3762   5.465   3.764   5.300  2.2585  0.6529 -1.1314
  307ALA    HB2 3763   5.393   3.676   5.156 -0.7359 -2.3054  0.3000
  307ALA    HB3 3764   5.562   3.647   5.221 -0.0045  2.1137 -0.6265
  307ALA      C 3765   5.270   3.605   5.409  0.4397 -0.0702 -0.1429
  307ALA      O 3766   5.274   3.609   5.532 -0.1839 -0.1132 -0.1153
  308VAL      N 3767   5.157   3.641   5.346  0.1627  0.2087  0.4988
  308VAL     HN 3768   5.157   3.652   5.247 -1.3242  0.6079  0.5207
  308VAL     CA 3769   5.027   3.675   5.396 -0.1686  0.1260 -0.2769
  308VAL     HA 3770   5.027   3.775   5.437 -1.0315 -0.6884  1.8650
  308VAL     CB 3771   4.924   3.669   5.288  0.0955  0.1686 -0.5327
  308VAL     HB 3772   4.944   3.578   5.227 -0.4502 -0.3908  0.1080
  308VAL    CG1 3773   4.777   3.668   5.333  0.0653  0.3961 -0.6202
  308VAL   HG11 3774   4.757   3.760   5.391 -0.3527 -0.4840  0.7018
  308VAL   HG12 3775   4.739   3.582   5.394  0.4607  0.8142  0.2332
  308VAL   HG13 3776   4.718   3.682   5.240  0.7151 -0.2428 -1.1438
  308VAL    CG2 3777   4.938   3.788   5.191 -0.0960  0.5228 -0.1295
  308VAL   HG21 3778   4.926   3.750   5.087  2.6317 -0.5702 -0.1295
  308VAL   HG22 3779   5.041   3.831   5.193  0.5341 -0.8547 -1.0509
  308VAL   HG23 3780   4.862   3.866   5.212 -0.5279 -0.5214  2.5702
  308VAL      C 3781   4.990   3.587   5.511  0.2249  0.2284 -0.0673
  308VAL      O 3782   4.965   3.638   5.620  0.2339  0.2842 -0.0911
  309VAL      N 3783   4.996   3.454   5.489  1.0367  0.2952 -0.2887
  309VAL     HN 3784   5.011   3.421   5.396 -1.8935 -1.0322 -0.3801
  309VAL     CA 3785   4.939   3.366   5.586  0.4711  0.4089 -0.5166
  309VAL     HA 3786   4.845   3.413   5.611  1.3264  1.6508  0.4722
  309VAL     CB 3787   4.937   3.226   5.531 -0.0408  0.1107  0.2455
  309VAL     HB 3788   5.043   3.197   5.517  0.9647  2.3325  2.4043
  309VAL    CG1 3789   4.875   3.127   5.631  0.2594 -0.3660 -0.0376
  309VAL   HG11 3790   4.950   3.112   5.711  0.5981 -0.6384 -0.4023
  309VAL   HG12 3791   4.860   3.031   5.577  1.2715 -0.2681 -0.5205
  309VAL   HG13 3792   4.782   3.161   5.683  1.0110 -1.6759  2.3199
  309VAL    CG2 3793   4.855   3.228   5.401 -0.0008 -0.5339  0.2094
  309VAL   HG21 3794   4.835   3.122   5.372 -2.9665 -0.1055  0.3213
  309VAL   HG22 3795   4.918   3.281   5.327  0.1486  0.7078  1.1945
  309VAL   HG23 3796   4.755   3.274   5.414 -0.2800 -1.5402  2.0203
  309VAL      C 3797   5.012   3.365   5.716 -0.2944 -0.1678 -0.0812
  309VAL      O 3798   4.957   3.392   5.823  0.4294 -0.9034  0.4840
  310ILE      N 3799   5.146   3.353   5.713 -0.2418  0.3360  0.0285
  310ILE     HN 3800   5.186   3.312   5.631 -1.5279  0.0179 -0.4733
  310ILE     CA 3801   5.241   3.359   5.819  0.0234 -0.4001 -0.1579
  310ILE     HA 3802   5.210   3.281   5.886 -0.5087 -0.1744 -0.1331
  310ILE     CB 3803   5.382   3.335   5.772  0.0010 -0.3129 -0.2705
  310ILE     HB 3804   5.432   3.419   5.721  0.3420 -0.2620  0.1393
  310ILE    CG2 3805   5.467   3.321   5.899 -0.0113 -0.2316 -0.2528
  310ILE   HG21 3806   5.572   3.298   5.870  0.6255  0.5635  1.2686
  310ILE   HG22 3807   5.433   3.228   5.950  1.2856 -1.0890 -0.8969
  310ILE   HG23 3808   5.472   3.413   5.962 -1.7802 -0.5806  0.4697
  310ILE    CG1 3809   5.388   3.212   5.680  0.3021 -0.3903 -0.1485
  310ILE   HG11 3810   5.488   3.183   5.642 -0.4536 -0.1737 -2.4711
  310ILE   HG12 3811   5.341   3.233   5.581 -0.9295 -1.0104  0.2822
  310ILE     CD 3812   5.318   3.087   5.733  0.3776 -0.3084  0.1437
  310ILE    HD1 3813   5.376   3.052   5.821 -0.6254  2.3828  2.0434
  310ILE    HD2 3814   5.297   3.008   5.658 -0.0836  0.3047 -0.3830
  310ILE    HD3 3815   5.213   3.108   5.766  0.1275 -0.7802 -0.3522
  310ILE      C 3816   5.237   3.492   5.888 -0.0752 -0.4006 -0.1625
  310ILE      O 3817   5.234   3.494   6.010  0.0032 -0.1348 -0.1652
  311ALA      N 3818   5.229   3.601   5.810  0.4538 -0.1086  0.1883
  311ALA     HN 3819   5.225   3.594   5.710  0.6770 -1.5194  0.2616
  311ALA     CA 3820   5.215   3.733   5.863  0.1536 -0.0776  0.0355
  311ALA     HA 3821   5.302   3.750   5.925 -0.7095 -2.5180  2.0686
  311ALA     CB 3822   5.207   3.832   5.745  0.3057 -0.0516  0.0466
  311ALA    HB1 3823   5.115   3.818   5.685 -0.0966 -0.1332  0.6695
  311ALA    HB2 3824   5.301   3.817   5.688 -0.4895  0.3724 -1.4206
  311ALA    HB3 3825   5.194   3.937   5.777 -0.4413 -0.0540 -0.2371
  311ALA      C 3826   5.095   3.761   5.947 -0.0579 -0.4533 -0.1414
  311ALA      O 3827   5.094   3.833   6.046 -0.2421  0.0355 -0.4952
  312PHE      N 3828   4.979   3.710   5.900 -0.2897  0.3498 -0.4542
  312PHE     HN 3829   4.976   3.665   5.811  0.9825 -1.9239  0.5669
  312PHE     CA 3830   4.856   3.729   5.969 -0.2653 -0.1243 -0.2761
  312PHE     HA 3831   4.855   3.832   6.003  2.7793  0.1365 -0.6770
  312PHE     CB 3832   4.735   3.707   5.876 -0.1618  0.0436 -0.4531
  312PHE    HB1 3833   4.732   3.608   5.824 -0.2766  0.5773 -1.4785
  312PHE    HB2 3834   4.734   3.783   5.796 -0.7829  0.5396  0.0194
  312PHE     CG 3835   4.604   3.718   5.947 -0.0565  0.2674 -0.2910
  312PHE    CD1 3836   4.549   3.842   5.966  0.4485  0.4286  0.1643
  312PHE    HD1 3837   4.606   3.926   5.930  0.1880 -0.1915 -1.8622
  312PHE    CE1 3838   4.418   3.862   6.003  0.1708  0.0597 -0.6015
  312PHE    HE1 3839   4.374   3.959   6.019 -1.4286 -0.8176  0.7239
  312PHE     CZ 3840   4.343   3.750   6.033  0.3443 -0.0462 -0.5591
  312PHE     HZ 3841   4.243   3.761   6.072 -0.1692  0.0260 -1.8233
  312PHE    CD2 3842   4.530   3.608   5.986 -0.0575  0.0982 -0.7585
  312PHE    HD2 3843   4.571   3.509   5.977 -1.3804 -0.3689 -1.8724
  312PHE    CE2 3844   4.405   3.628   6.040  0.2054 -0.0908 -0.0651
  312PHE    HE2 3845   4.350   3.547   6.086 -0.3680 -0.0465 -0.6607
  312PHE      C 3846   4.855   3.651   6.096  0.7086  0.4718  0.1044
  312PHE      O 3847   4.805   3.694   6.200 -0.4188 -0.1164 -0.1855
  313VAL      N 3848   4.914   3.530   6.095 -0.6293 -0.2017  0.2815
  313VAL     HN 3849   4.976   3.513   6.019 -0.3253 -0.2707  0.5404
  313VAL     CA 3850   4.945   3.458   6.214  0.4792 -0.0450  0.0983
  313VAL     HA 3851   4.855   3.439   6.270 -0.4154  0.5193 -1.1184
  313VAL     CB 3852   4.999   3.325   6.173 -0.0601 -0.1375 -0.3212
  313VAL     HB 3853   5.075   3.344   6.094  0.6583 -2.4485 -0.2678
  313VAL    CG1 3854   5.076   3.260   6.290 -0.1608 -0.1873 -0.2825
  313VAL   HG11 3855   5.102   3.156   6.257  0.1247 -0.5190  0.9589
  313VAL   HG12 3856   5.012   3.240   6.378  0.7230 -3.7190 -0.2660
  313VAL   HG13 3857   5.168   3.318   6.312  1.1594 -3.0331  2.4051
  313VAL    CG2 3858   4.876   3.246   6.124 -0.4350 -0.4529  1.0836
  313VAL   HG21 3859   4.807   3.291   6.050  1.1352 -1.8210 -1.3533
  313VAL   HG22 3860   4.811   3.224   6.211  0.8574 -0.3492  2.1210
  313VAL   HG23 3861   4.912   3.149   6.084  0.7812 -0.7553  2.7947
  313VAL      C 3862   5.035   3.533   6.306 -0.4090  0.7907  0.3039
  313VAL      O 3863   5.004   3.551   6.424 -0.3838  0.0701  0.4259
  314VAL      N 3864   5.146   3.593   6.258 -0.0403 -0.0963  0.0310
  314VAL     HN 3865   5.169   3.568   6.164  0.8551  0.7930 -0.0026
  314VAL     CA 3866   5.241   3.662   6.339 -0.1923 -0.0964  0.2113
  314VAL     HA 3867   5.290   3.609   6.419  0.7136  1.5705  0.8074
  314VAL     CB 3868   5.357   3.709   6.255 -0.0292 -0.3809  0.2720
  314VAL     HB 3869   5.309   3.754   6.165 -0.8254 -0.2173  0.7597
  314VAL    CG1 3870   5.447   3.817   6.319  0.0505 -0.0425 -0.4034
  314VAL   HG11 3871   5.475   3.773   6.417  0.3328  0.1734 -0.3884
  314VAL   HG12 3872   5.398   3.914   6.341  0.3824 -0.1333  0.7857
  314VAL   HG13 3873   5.539   3.847   6.265  1.9013 -1.0913  1.9890
  314VAL    CG2 3874   5.442   3.585   6.225  0.6645  0.1474  0.0348
  314VAL   HG21 3875   5.376   3.512   6.175  0.1850  1.2021 -0.9214
  314VAL   HG22 3876   5.482   3.547   6.321 -0.3243  0.9753  0.7983
  314VAL   HG23 3877   5.529   3.599   6.157  3.1872  0.9662  3.1697
  314VAL      C 3878   5.187   3.776   6.418 -0.6158 -0.1586  0.0146
  314VAL      O 3879   5.207   3.794   6.538 -0.3342  0.7068 -0.1564
  315CYS      N 3880   5.113   3.869   6.356 -0.6056 -0.5119 -0.5331
  315CYS     HN 3881   5.095   3.852   6.259  1.4431  0.3018 -1.1014
  315CYS     CA 3882   5.069   3.991   6.416 -0.5823 -0.6262 -0.2818
  315CYS     HA 3883   5.148   4.036   6.474 -1.2449 -1.9524  1.7147
  315CYS     CB 3884   5.028   4.088   6.303 -0.1325 -0.3765 -0.2296
  315CYS    HB1 3885   4.990   4.183   6.346  1.8926 -0.1619  1.2897
  315CYS    HB2 3886   4.951   4.051   6.233  0.0707  1.3959 -1.4549
  315CYS     SG 3887   5.176   4.134   6.207  0.2869  0.1728  0.6634
  315CYS    HG1 3888   5.173   4.025   6.132  0.5496 -1.1603  2.5261
  315CYS      C 3889   4.958   3.972   6.514 -0.4791  0.1813 -0.0040
  315CYS      O 3890   4.955   4.019   6.627  0.0673  0.2825 -0.0283
  316TRP      N 3891   4.866   3.882   6.475 -0.1142 -0.2803  0.1835
  316TRP     HN 3892   4.884   3.831   6.392 -1.0008 -1.3236  0.6054
  316TRP     CA 3893   4.735   3.872   6.531 -0.2845 -0.0878 -0.1740
  316TRP     HA 3894   4.731   3.948   6.608  2.1565 -1.6060  1.6192
  316TRP     CB 3895   4.631   3.888   6.419  0.2918 -0.1334 -0.7175
  316TRP    HB1 3896   4.543   3.823   6.439 -0.3398  1.1814  1.0398
  316TRP    HB2 3897   4.658   3.838   6.323  0.5685  0.9152 -1.2035
  316TRP     CG 3898   4.598   4.029   6.383 -0.0784 -0.1310 -0.3758
  316TRP    CD1 3899   4.671   4.140   6.414  0.3214 -0.4877 -0.0169
  316TRP    HD1 3900   4.773   4.146   6.448  0.2550 -0.5619  0.1919
  316TRP    NE1 3901   4.603   4.254   6.378  0.4412 -0.3392  0.2196
  316TRP    HE1 3902   4.626   4.348   6.385  1.2791 -0.6244  1.6540
  316TRP    CE2 3903   4.483   4.214   6.324  0.3287  0.0361  0.1887
  316TRP    CD2 3904   4.471   4.076   6.337 -0.2612  0.0989  0.3435
  316TRP    CE3 3905   4.353   4.016   6.308 -0.5730  0.0856  1.5897
  316TRP    HE3 3906   4.325   3.913   6.324 -3.3438  0.0200 -2.2581
  316TRP    CZ3 3907   4.254   4.095   6.253  0.0958  0.3658  0.7500
  316TRP    HZ3 3908   4.160   4.047   6.227  0.1126 -0.7234  2.5050
  316TRP    CZ2 3909   4.387   4.291   6.266  0.1552 -0.3923 -0.1024
  316TRP    HZ2 3910   4.399   4.397   6.254 -1.6761  0.1492  2.1356
  316TRP    CH2 3911   4.270   4.229   6.230 -0.1221  0.2239 -0.2667
  316TRP    HH2 3912   4.194   4.291   6.185 -0.3355  0.7803  0.8250
  316TRP      C 3913   4.715   3.753   6.619 -0.3437 -0.1424 -0.2600
  316TRP      O 3914   4.614   3.762   6.688 -0.2731  0.2885 -0.2091
  317LEU      N 3915   4.798   3.647   6.616  0.7229  0.6404  0.3778
  317LEU     HN 3916   4.871   3.630   6.550 -0.8201 -2.1019 -0.8251
  317LEU     CA 3917   4.786   3.543   6.713  0.7790  0.2090 -0.0736
  317LEU     HA 3918   4.683   3.512   6.711  1.1677 -1.3297  1.1941
  317LEU     CB 3919   4.882   3.428   6.675 -0.0634 -0.5320 -0.0004
  317LEU    HB1 3920   4.975   3.479   6.642  0.0379 -1.5089 -1.2803
  317LEU    HB2 3921   4.838   3.392   6.580  0.5943 -1.0710 -0.1054
  317LEU     CG 3922   4.911   3.310   6.770 -0.0689 -0.3433  0.2391
  317LEU     HG 3923   4.942   3.350   6.869 -0.6532 -2.0253  1.1424
  317LEU    CD1 3924   4.793   3.213   6.788 -0.4245 -0.0701 -0.5356
  317LEU   HD11 3925   4.764   3.162   6.694 -0.0196 -2.1108  0.3981
  317LEU   HD12 3926   4.707   3.283   6.800  0.5926  1.4299 -1.5818
  317LEU   HD13 3927   4.789   3.145   6.876  0.6024  0.9327  0.3239
  317LEU    CD2 3928   5.019   3.223   6.703  0.0310 -0.0373 -0.0016
  317LEU   HD21 3929   4.984   3.194   6.602 -0.5336  0.1177  0.1432
  317LEU   HD22 3930   5.047   3.139   6.770  2.0006  1.3944  1.0803
  317LEU   HD23 3931   5.110   3.281   6.677 -0.1449 -0.9095 -2.9227
  317LEU      C 3932   4.808   3.586   6.854  0.4221 -0.3725  0.1657
  317LEU      O 3933   4.723   3.556   6.937  0.4656 -0.0746  0.3174
  318PRO      N 3934   4.905   3.661   6.896  0.1512 -0.0805  0.2777
  318PRO     CD 3935   5.027   3.693   6.822 -0.2030 -0.0734 -0.3139
  318PRO    HD1 3936   5.012   3.745   6.725 -0.2479  0.1165 -0.2075
  318PRO    HD2 3937   5.092   3.604   6.815  1.1481  0.5742  2.3935
  318PRO     CA 3938   4.937   3.675   7.035 -0.0528 -0.6081  0.3778
  318PRO     HA 3939   4.918   3.578   7.079  0.3649 -0.9619 -0.1884
  318PRO     CB 3940   5.082   3.721   7.047 -0.2817  0.4105 -0.5396
  318PRO    HB1 3941   5.141   3.627   7.060 -1.8240 -0.7457 -1.5050
  318PRO    HB2 3942   5.107   3.790   7.131 -4.3619  2.6453 -0.9107
  318PRO     CG 3943   5.110   3.787   6.911 -0.5500  0.4732 -0.5639
  318PRO    HG1 3944   5.075   3.893   6.906  2.0431  1.3826 -0.8947
  318PRO    HG2 3945   5.219   3.788   6.892 -0.4995 -0.4354 -0.3354
  318PRO      C 3946   4.843   3.765   7.106  0.2747  0.1367 -0.1218
  318PRO      O 3947   4.805   3.733   7.219  0.1094  0.4359 -0.0892
  319TYR      N 3948   4.793   3.867   7.035  0.3092  0.1865 -0.0757
  319TYR     HN 3949   4.837   3.876   6.946  0.5631  3.0805  0.2498
  319TYR     CA 3950   4.677   3.945   7.068  0.1483 -0.0222 -0.1420
  319TYR     HA 3951   4.702   4.003   7.156  0.1690  0.1750 -0.2751
  319TYR     CB 3952   4.662   4.049   6.956  0.3210 -0.0380 -0.1809
  319TYR    HB1 3953   4.665   3.991   6.861  0.6099 -0.4129  0.0588
  319TYR    HB2 3954   4.752   4.113   6.944  0.3814  0.2447  1.5264
  319TYR     CG 3955   4.543   4.137   6.977  0.3940 -0.0422  0.2639
  319TYR    CD1 3956   4.559   4.256   7.044  0.2741  0.1132  0.0191
  319TYR    HD1 3957   4.658   4.282   7.078 -0.0325  2.3668 -0.6559
  319TYR    CE1 3958   4.455   4.344   7.061  0.0870 -0.1444  0.2194
  319TYR    HE1 3959   4.470   4.435   7.117  0.5616  0.2918 -0.5921
  319TYR     CZ 3960   4.338   4.307   7.000  0.0702 -0.1961  0.2818
  319TYR     OH 3961   4.224   4.387   7.021  0.3061  0.2632 -0.1520
  319TYR     HH 3962   4.165   4.358   6.951  2.0591 -0.9220 -1.2135
  319TYR    CD2 3963   4.430   4.112   6.903  0.3915  0.1944  0.1866
  319TYR    HD2 3964   4.416   4.023   6.843 -1.0163  0.2827  0.3404
  319TYR    CE2 3965   4.322   4.196   6.921  0.2403  0.0695 -0.1303
  319TYR    HE2 3966   4.224   4.178   6.878 -0.6748 -0.9725  2.2098
  319TYR      C 3967   4.553   3.869   7.099 -0.1263  0.4312 -0.1181
  319TYR      O 3968   4.505   3.894   7.209  0.0135 -0.7312  0.2209
  320HSD      N 3969   4.498   3.783   7.012 -0.1773  0.1397  0.2000
  320HSD     HN 3970   4.541   3.766   6.923  1.0347 -1.8568  1.0961
  320HSD     CA 3971   4.387   3.698   7.045  0.1448 -0.2244  0.3581
  320HSD     HA 3972   4.300   3.756   7.073 -0.5186 -0.4818 -1.0859
  320HSD     CB 3973   4.348   3.619   6.919  0.2954  0.0107  0.1601
  320HSD    HB1 3974   4.267   3.551   6.953  1.3610 -0.9118  0.9276
  320HSD    HB2 3975   4.427   3.559   6.869 -0.2848 -1.5190  0.9859
  320HSD    ND1 3976   4.347   3.763   6.706  0.4780  0.4192  0.2277
  320HSD    HD1 3977   4.443   3.762   6.678  0.5162  2.0337  0.1949
  320HSD     CG 3978   4.288   3.715   6.821  0.5695  0.2113  0.1878
  320HSD    CE1 3979   4.257   3.845   6.646 -0.0033 -0.3502 -0.1196
  320HSD    HE1 3980   4.277   3.883   6.546  1.1582  0.9014  0.5513
  320HSD    NE2 3981   4.148   3.856   6.719 -0.0505  0.1746 -0.2603
  320HSD    CD2 3982   4.164   3.770   6.826  0.4745  0.0637 -0.4266
  320HSD    HD2 3983   4.092   3.752   6.905  0.6607  1.0968 -0.0042
  320HSD      C 3984   4.416   3.613   7.163  0.3237 -0.2758  0.2777
  320HSD      O 3985   4.338   3.592   7.256  0.4013 -0.6278  0.2668
  321VAL      N 3986   4.538   3.557   7.179  0.7987  0.7254  0.2252
  321VAL     HN 3987   4.606   3.569   7.107  0.6197 -0.5672 -0.1848
  321VAL     CA 3988   4.567   3.468   7.287 -0.0229  0.0702 -0.0795
  321VAL     HA 3989   4.493   3.390   7.285  1.8587 -1.8060 -1.0409
  321VAL     CB 3990   4.698   3.398   7.264  0.0027 -0.0142  0.3103
  321VAL     HB 3991   4.767   3.482   7.240  0.8645 -0.8365 -0.1885
  321VAL    CG1 3992   4.746   3.301   7.373 -0.8228 -0.9337 -0.1292
  321VAL   HG11 3993   4.786   3.360   7.459 -0.1144  0.4423 -1.3568
  321VAL   HG12 3994   4.830   3.241   7.335 -0.5570 -0.1716 -0.7791
  321VAL   HG13 3995   4.655   3.248   7.411 -0.8848 -1.4449 -0.9770
  321VAL    CG2 3996   4.677   3.312   7.138 -0.2355 -0.2474  0.5092
  321VAL   HG21 3997   4.776   3.267   7.114  0.7507  1.4244  1.3167
  321VAL   HG22 3998   4.635   3.359   7.047 -0.9553  0.9087  1.4181
  321VAL   HG23 3999   4.617   3.221   7.163  0.9018 -1.5430 -1.2566
  321VAL      C 4000   4.566   3.526   7.424  0.2972 -0.8349  0.3135
  321VAL      O 4001   4.529   3.454   7.517 -0.3717 -0.4161  0.3814
  322ARG      N 4002   4.589   3.658   7.436 -0.0110 -0.7505  0.0038
  322ARG     HN 4003   4.614   3.711   7.356  2.2068 -0.9150  0.5146
  322ARG     CA 4004   4.583   3.733   7.558 -0.2945  0.1125 -0.5376
  322ARG     HA 4005   4.632   3.686   7.641 -0.3052  0.1635 -0.5022
  322ARG     CB 4006   4.637   3.877   7.541 -0.3767  0.1658 -0.3558
  322ARG    HB1 4007   4.588   3.930   7.456 -0.2522 -0.2306 -0.6823
  322ARG    HB2 4008   4.745   3.869   7.516 -0.3364  1.0942 -0.4977
  322ARG     CG 4009   4.628   3.967   7.664  0.6505 -0.1026 -0.0773
  322ARG    HG1 4010   4.656   3.909   7.754 -1.1996 -0.3937  0.3567
  322ARG    HG2 4011   4.524   4.006   7.674 -0.0103 -1.1999 -2.0595
  322ARG     CD 4012   4.715   4.092   7.665  0.4275  0.0556 -0.2467
  322ARG    HD1 4013   4.818   4.059   7.641  0.9464  1.7978 -0.5853
  322ARG    HD2 4014   4.693   4.131   7.767  1.5048  0.4914 -0.1623
  322ARG     NE 4015   4.673   4.196   7.567 -0.7461 -0.6840 -0.5449
  322ARG     HE 4016   4.740   4.221   7.497  0.4330 -2.1856  0.0122
  322ARG     CZ 4017   4.559   4.272   7.567 -0.1953  0.1655 -0.0882
  322ARG    NH1 4018   4.454   4.246   7.651 -0.2426  0.2737 -0.1145
  322ARG   HH11 4019   4.367   4.287   7.626  0.3633  0.9856 -1.1207
  322ARG   HH12 4020   4.460   4.192   7.735 -0.9072  1.7948  0.9519
  322ARG    NH2 4021   4.519   4.345   7.459 -0.4871 -0.5831 -0.4994
  322ARG   HH21 4022   4.590   4.371   7.395  0.6820  1.2341  1.4087
  322ARG   HH22 4023   4.430   4.391   7.453 -0.3660 -0.5002 -1.7566
  322ARG      C 4024   4.442   3.750   7.603 -0.2151 -0.5447 -0.0401
  322ARG      O 4025   4.411   3.747   7.722  0.7350  0.2080  0.2346
  323ARG      N 4026   4.349   3.770   7.509 -0.2573  0.7398  0.2545
  323ARG     HN 4027   4.382   3.771   7.415 -0.8092 -0.9590 -0.0041
  323ARG     CA 4028   4.207   3.781   7.522 -0.3267  0.3307 -0.0934
  323ARG     HA 4029   4.192   3.843   7.610 -3.7576 -1.7003  0.9719
  323ARG     CB 4030   4.138   3.846   7.401 -0.0041  0.6741 -0.0951
  323ARG    HB1 4031   4.030   3.862   7.418 -0.6149 -2.2536 -0.6916
  323ARG    HB2 4032   4.145   3.767   7.323  0.1640  1.6121 -1.0588
  323ARG     CG 4033   4.208   3.972   7.349  0.1512  0.5052 -0.3027
  323ARG    HG1 4034   4.307   3.950   7.303 -0.7121  1.2791 -2.6651
  323ARG    HG2 4035   4.229   4.040   7.435  0.1220 -0.4340  0.4716
  323ARG     CD 4036   4.127   4.047   7.243  0.3098  0.2638 -0.5971
  323ARG    HD1 4037   4.097   3.972   7.167  2.7389 -0.5417 -0.8527
  323ARG    HD2 4038   4.187   4.121   7.186  0.1087 -1.4172 -3.1629
  323ARG     NE 4039   4.006   4.104   7.310  0.3517 -0.0129 -0.2758
  323ARG     HE 4040   3.980   4.077   7.402  1.2389 -0.7305 -0.2165
  323ARG     CZ 4041   3.910   4.176   7.245 -0.0832 -0.3416  0.0018
  323ARG    NH1 4042   3.833   4.252   7.328 -0.1567 -0.5516  0.1265
  323ARG   HH11 4043   3.780   4.328   7.291 -1.3009 -0.7611  1.2564
  323ARG   HH12 4044   3.847   4.240   7.426  0.3193 -1.5625 -0.0506
  323ARG    NH2 4045   3.895   4.196   7.111  0.7352 -0.4625 -0.1112
  323ARG   HH21 4046   3.952   4.142   7.048 -0.0721  0.0838 -1.3446
  323ARG   HH22 4047   3.826   4.256   7.072  1.4818  0.6137  0.1717
  323ARG      C 4048   4.154   3.648   7.564  0.0975  0.3271  0.4484
  323ARG      O 4049   4.072   3.639   7.655 -0.2296  0.4798  0.1712
  324LEU      N 4050   4.206   3.543   7.499  0.1621  0.4421  0.3143
  324LEU     HN 4051   4.263   3.553   7.417  0.1489  1.1056  0.3794
  324LEU     CA 4052   4.194   3.409   7.545 -0.3590  0.3888  0.0305
  324LEU     HA 4053   4.088   3.391   7.541 -0.1734 -0.6089 -1.0940
  324LEU     CB 4054   4.236   3.295   7.450 -0.4764  0.2326  0.1637
  324LEU    HB1 4055   4.211   3.202   7.506 -0.2552 -0.0828 -0.2578
  324LEU    HB2 4056   4.347   3.294   7.445 -0.3183  3.8669  0.1129
  324LEU     CG 4057   4.184   3.296   7.305  0.4007 -0.2554 -0.1640
  324LEU     HG 4058   4.202   3.395   7.258 -0.2152 -0.2704 -0.4301
  324LEU    CD1 4059   4.256   3.186   7.225  0.4088 -0.3114 -0.0799
  324LEU   HD11 4060   4.227   3.081   7.251  2.9086 -1.0614 -0.0291
  324LEU   HD12 4061   4.365   3.194   7.240  0.5441 -2.1384  0.1119
  324LEU   HD13 4062   4.234   3.196   7.117 -0.6475 -1.8962 -0.0614
  324LEU    CD2 4063   4.032   3.278   7.308  0.3260  0.3118 -0.3453
  324LEU   HD21 4064   4.012   3.194   7.379 -2.1101  0.2274 -1.0344
  324LEU   HD22 4065   3.987   3.234   7.217 -1.0113  1.1199 -0.1068
  324LEU   HD23 4066   3.969   3.365   7.337 -0.6494  0.0853 -1.6989
  324LEU      C 4067   4.235   3.374   7.684  0.2945  0.5120 -0.1272
  324LEU      O 4068   4.153   3.307   7.747  0.7737  0.0302 -0.0142
  325MET      N 4069   4.348   3.429   7.732  0.5529  0.0355 -0.1942
  325MET     HN 4070   4.403   3.480   7.666  0.9530 -3.0987 -2.5602
  325MET     CA 4071   4.394   3.407   7.865 -0.1111  0.1376  0.0525
  325MET     HA 4072   4.394   3.303   7.895 -0.1273  0.3482  0.8098
  325MET     CB 4073   4.537   3.464   7.869 -0.2203  0.4061  0.1227
  325MET    HB1 4074   4.532   3.566   7.823 -0.3892  1.1482  1.7363
  325MET    HB2 4075   4.586   3.405   7.788  1.2444  1.4370  0.2161
  325MET     CG 4076   4.611   3.457   8.002  0.0980 -0.6535 -0.1020
  325MET    HG1 4077   4.633   3.351   8.029  1.1587  0.0107  1.8720
  325MET    HG2 4078   4.549   3.504   8.081 -1.1130 -0.4012 -1.1658
  325MET     SD 4079   4.771   3.544   7.992 -0.2242 -0.0832 -0.3510
  325MET     CE 4080   4.827   3.512   8.162 -0.4391  0.5178 -0.1617
  325MET    HE1 4081   4.747   3.540   8.233 -0.6290 -0.7700  0.1625
  325MET    HE2 4082   4.917   3.571   8.188 -0.6714  0.6732  0.2822
  325MET    HE3 4083   4.847   3.405   8.184  0.3884  1.3189  3.6098
  325MET      C 4084   4.304   3.468   7.967 -0.7673  0.2924 -0.6077
  325MET      O 4085   4.258   3.400   8.058 -0.0332  0.5374 -0.0424
  326PHE      N 4086   4.264   3.594   7.942  0.5241  0.8077 -0.1827
  326PHE     HN 4087   4.311   3.656   7.880  0.8263 -1.2278 -2.1040
  326PHE     CA 4088   4.160   3.664   8.010 -0.2809 -0.0828 -0.4783
  326PHE     HA 4089   4.195   3.677   8.111 -0.5320  0.9711 -0.5148
  326PHE     CB 4090   4.151   3.806   7.950  0.3741  0.2160  0.1097
  326PHE    HB1 4091   4.112   3.799   7.846  0.5025 -0.4461  0.1018
  326PHE    HB2 4092   4.252   3.851   7.943  1.6989 -1.9860  3.0770
  326PHE     CG 4093   4.061   3.892   8.032 -0.4278 -0.2866 -0.2174
  326PHE    CD1 4094   4.101   3.913   8.162  0.2733  0.4168 -0.5383
  326PHE    HD1 4095   4.182   3.853   8.200 -0.7577 -1.0050 -0.5351
  326PHE    CE1 4096   4.036   4.006   8.239 -0.0705 -0.1059 -0.1905
  326PHE    HE1 4097   4.069   4.025   8.341  1.1906  0.1735 -0.6278
  326PHE     CZ 4098   3.935   4.082   8.186 -0.3143 -0.2821  0.0203
  326PHE     HZ 4099   3.883   4.155   8.246  2.8982  0.6064  1.9616
  326PHE    CD2 4100   3.962   3.969   7.976 -0.5938 -0.4516 -0.1518
  326PHE    HD2 4101   3.937   3.967   7.871  0.4356  1.2640 -0.4752
  326PHE    CE2 4102   3.898   4.061   8.055 -0.4765 -0.5982  0.1161
  326PHE    HE2 4103   3.812   4.108   8.009 -0.1583 -2.4372 -2.6114
  326PHE      C 4104   4.032   3.590   8.026 -0.0189 -0.3255  0.5708
  326PHE      O 4105   3.968   3.595   8.131 -0.1320  0.5568  0.4645
  327CYS      N 4106   3.990   3.524   7.916 -0.4029 -0.1688  0.6222
  327CYS     HN 4107   4.042   3.549   7.835  1.0553 -0.4233  1.4422
  327CYS     CA 4108   3.887   3.425   7.911 -0.8804  0.3304  0.4211
  327CYS     HA 4109   3.798   3.474   7.947 -2.3299 -0.3716 -1.9709
  327CYS     CB 4110   3.848   3.387   7.767 -0.6281  0.2119  0.3836
  327CYS    HB1 4111   3.935   3.404   7.700 -0.5857  1.4917  0.7410
  327CYS    HB2 4112   3.785   3.476   7.746  2.1837  1.8349 -1.9658
  327CYS     SG 4113   3.751   3.234   7.750 -0.0447 -0.1361  0.1719
  327CYS    HG1 4114   3.854   3.152   7.732  1.0807  0.8029  2.0664
  327CYS      C 4115   3.904   3.311   8.006  0.0449  0.3063  0.2336
  327CYS      O 4116   3.840   3.307   8.111 -0.2312  0.1391  0.0590
  328TYR      N 4117   4.002   3.221   7.984 -0.2312  0.0665 -0.0169
  328TYR     HN 4118   4.060   3.231   7.904 -1.5061  1.0095 -0.8650
  328TYR     CA 4119   4.019   3.101   8.060 -0.1794 -0.0849 -0.2673
  328TYR     HA 4120   3.921   3.056   8.066  0.3444 -1.5270 -1.6838
  328TYR     CB 4121   4.092   2.992   7.980  0.0756  0.1129 -0.3050
  328TYR    HB1 4122   4.071   2.899   8.036 -1.3396  1.1555  0.9773
  328TYR    HB2 4123   4.203   3.002   7.984 -0.0432  1.3541  0.2550
  328TYR     CG 4124   4.043   2.981   7.840 -0.4384 -0.3814 -0.0910
  328TYR    CD1 4125   3.920   2.924   7.818 -0.6007 -0.1072  0.1048
  328TYR    HD1 4126   3.848   2.905   7.897 -1.8247  2.5737 -0.2544
  328TYR    CE1 4127   3.873   2.907   7.690  0.1778  0.0639 -0.2054
  328TYR    HE1 4128   3.771   2.882   7.666  0.1739  1.1240 -1.4167
  328TYR     CZ 4129   3.956   2.936   7.584  0.8323 -1.1191 -0.0295
  328TYR     OH 4130   3.908   2.914   7.452  0.2302 -0.4240  0.0659
  328TYR     HH 4131   3.812   2.913   7.451  0.2244  0.4872 -0.7884
  328TYR    CD2 4132   4.130   2.997   7.734 -0.1845 -0.6422  0.0775
  328TYR    HD2 4133   4.232   3.027   7.755  0.5536 -1.3956 -2.1973
  328TYR    CE2 4134   4.086   2.973   7.606  0.4354  0.5317 -0.3696
  328TYR    HE2 4135   4.148   2.981   7.519 -0.9752 -2.7713 -1.8392
  328TYR      C 4136   4.075   3.105   8.198 -0.0161  0.4155 -0.3437
  328TYR      O 4137   4.035   3.032   8.289  0.2345 -0.1204 -0.6605
  329ILE      N 4138   4.174   3.191   8.229  0.0018  0.2931 -0.0560
  329ILE     HN 4139   4.215   3.251   8.162 -0.5007 -1.0281 -1.6212
  329ILE     CA 4140   4.234   3.199   8.359 -0.1194  0.0509  0.0160
  329ILE     HA 4141   4.250   3.096   8.389  3.4179 -0.8258 -3.8668
  329ILE     CB 4142   4.357   3.283   8.351 -0.1915  0.1335 -0.2762
  329ILE     HB 4143   4.340   3.387   8.316  0.7604  0.2526 -0.4105
  329ILE    CG2 4144   4.423   3.296   8.490 -0.6815  0.7462 -0.0972
  329ILE   HG21 4145   4.523   3.342   8.478  0.8717 -2.2841  0.2693
  329ILE   HG22 4146   4.444   3.201   8.543 -0.6787  1.2534  0.8299
  329ILE   HG23 4147   4.358   3.361   8.552  0.1018  0.9538  0.5186
  329ILE    CG1 4148   4.466   3.210   8.270 -0.4242  0.0721 -0.5309
  329ILE   HG11 4149   4.562   3.259   8.298 -0.1473 -0.1909 -1.0069
  329ILE   HG12 4150   4.442   3.227   8.163 -0.1433  1.3029 -0.4147
  329ILE     CD 4151   4.466   3.061   8.301 -0.6135  0.3076  0.6501
  329ILE    HD1 4152   4.552   3.016   8.247 -1.3417  1.4083 -1.5308
  329ILE    HD2 4153   4.374   3.003   8.275 -0.3692  0.1679  0.0780
  329ILE    HD3 4154   4.489   3.042   8.408 -0.8126  1.2357  0.8631
  329ILE      C 4155   4.135   3.262   8.451 -0.5485 -0.0007 -0.4028
  329ILE      O 4156   4.102   3.381   8.444  0.2398  0.2023 -0.8149
  330SER      N 4157   4.080   3.181   8.543 -0.0139 -0.0962 -0.1657
  330SER     HN 4158   4.100   3.084   8.551  0.0930  0.0663  2.4754
  330SER     CA 4159   3.990   3.213   8.649  0.3569  0.3495  0.0197
  330SER     HA 4160   3.898   3.244   8.601  0.9289  1.7999 -0.1870
  330SER     CB 4161   3.943   3.086   8.722 -0.7321  0.2641 -0.8083
  330SER    HB1 4162   3.849   3.100   8.780 -0.6471 -1.3461 -0.2365
  330SER    HB2 4163   4.023   3.065   8.795  0.1881  3.7028 -0.6376
  330SER     OG 4164   3.930   2.980   8.628 -0.2497 -0.5159 -0.0027
  330SER    HG1 4165   4.011   2.930   8.642  0.8515  1.4603  1.1859
  330SER      C 4166   4.046   3.314   8.743  0.3117  0.5139 -0.1285
  330SER      O 4167   4.165   3.343   8.753  0.4975 -0.3902  0.4048
  331ASP      N 4168   3.959   3.374   8.826 -0.1246  0.0925 -0.2749
  331ASP     HN 4169   3.861   3.360   8.819 -0.0921 -0.9954  0.9321
  331ASP     CA 4170   3.983   3.473   8.927  0.3149 -0.0849 -0.2013
  331ASP     HA 4171   4.040   3.548   8.873 -0.8704  0.9782 -0.0425
  331ASP     CB 4172   3.844   3.516   8.977  0.2675 -0.0673 -0.3444
  331ASP    HB1 4173   3.770   3.437   9.004  0.5546 -0.4018 -0.5230
  331ASP    HB2 4174   3.792   3.563   8.891  2.0027 -1.3382 -2.1737
  331ASP     CG 4175   3.839   3.627   9.082 -0.3330 -0.3493 -0.0710
  331ASP    OD1 4176   3.741   3.623   9.161  0.0708 -0.1624  0.4355
  331ASP    OD2 4177   3.924   3.719   9.072 -0.1423 -0.5207 -0.0289
  331ASP      C 4178   4.075   3.420   9.031 -0.0315 -0.1019  0.0953
  331ASP      O 4179   4.179   3.476   9.063 -0.0520 -0.1172  0.1901
  332GLU      N 4180   4.046   3.298   9.081 -0.0018 -0.0375  0.2712
  332GLU     HN 4181   3.961   3.256   9.051 -0.4574  0.8226  0.3161
  332GLU     CA 4182   4.111   3.233   9.190  0.1917 -0.1111  0.1120
  332GLU     HA 4183   4.116   3.306   9.269 -1.8073 -0.0845  0.2736
  332GLU     CB 4184   4.019   3.120   9.241 -0.5470  0.1193 -0.6817
  332GLU    HB1 4185   3.920   3.164   9.264 -1.2683 -1.1027 -1.3769
  332GLU    HB2 4186   4.057   3.083   9.339  2.2124 -2.3328 -2.4768
  332GLU     CG 4187   4.027   2.987   9.165  0.1341 -0.0601 -0.3015
  332GLU    HG1 4188   4.125   2.938   9.184 -0.7008 -1.1328  1.3905
  332GLU    HG2 4189   4.016   3.005   9.056 -1.1946  0.2397 -0.1255
  332GLU     CD 4190   3.918   2.890   9.209  0.1450  0.2361  0.3974
  332GLU    OE1 4191   3.799   2.927   9.196  0.0974 -0.0191  0.0924
  332GLU    OE2 4192   3.947   2.779   9.261  0.4435 -0.0055 -0.2687
  332GLU      C 4193   4.246   3.185   9.152 -0.0552 -0.1836 -0.6895
  332GLU      O 4194   4.332   3.156   9.235 -0.7749  0.2165  0.2106
  333GLN      N 4195   4.281   3.189   9.022 -0.1561 -0.4982 -0.7294
  333GLN     HN 4196   4.225   3.246   8.961  1.5418  0.3884 -1.5107
  333GLN     CA 4197   4.405   3.145   8.966  0.4421  0.2674 -0.0319
  333GLN     HA 4198   4.436   3.070   9.037 -1.8867 -0.2641  0.5124
  333GLN     CB 4199   4.384   3.072   8.833 -0.0720  0.4217 -0.0378
  333GLN    HB1 4200   4.486   3.038   8.806  0.4219  2.0747 -0.3950
  333GLN    HB2 4201   4.339   3.146   8.763  0.3192  0.2425 -0.4831
  333GLN     CG 4202   4.304   2.941   8.841 -0.2707  0.5397 -0.0649
  333GLN    HG1 4203   4.200   2.957   8.874  0.1828  0.8838  1.2610
  333GLN    HG2 4204   4.358   2.873   8.910  2.0969  1.3454 -1.0015
  333GLN     CD 4205   4.296   2.881   8.701 -0.1956 -0.1759  0.2340
  333GLN    OE1 4206   4.184   2.884   8.651  0.1437  0.0316 -0.5166
  333GLN    NE2 4207   4.410   2.842   8.638 -0.2991  0.4514 -0.3490
  333GLN   HE21 4208   4.410   2.786   8.556 -0.8275 -1.5914  0.9685
  333GLN   HE22 4209   4.501   2.861   8.675 -0.3502  2.7158 -1.2498
  333GLN      C 4210   4.513   3.246   8.955  0.5729  0.1650  0.3052
  333GLN      O 4211   4.634   3.221   8.958  0.6770  0.5835 -0.2000
  334TRP      N 4212   4.478   3.373   8.928  0.0386 -0.0118  0.1639
  334TRP     HN 4213   4.387   3.395   8.893 -0.1612 -0.0183  0.6702
  334TRP     CA 4214   4.560   3.490   8.929 -0.0808  0.0766 -0.0800
  334TRP     HA 4215   4.632   3.480   8.850  0.2601 -2.0631  0.4411
  334TRP     CB 4216   4.488   3.624   8.906  0.2206  0.2828  0.1636
  334TRP    HB1 4217   4.552   3.714   8.916  0.4774  0.1323 -0.0874
  334TRP    HB2 4218   4.416   3.631   8.990 -0.8537 -0.2868 -0.6924
  334TRP     CG 4219   4.422   3.640   8.773 -0.0382  0.4450  0.3115
  334TRP    CD1 4220   4.292   3.606   8.751  0.0772  0.2609 -0.0846
  334TRP    HD1 4221   4.224   3.588   8.833  1.6256  1.0864  1.4283
  334TRP    NE1 4222   4.268   3.622   8.617  0.2566  0.1023 -0.1349
  334TRP    HE1 4223   4.182   3.609   8.572  0.4906  2.1426 -1.2543
  334TRP    CE2 4224   4.382   3.659   8.551  0.4969 -0.3289  0.0312
  334TRP    CD2 4225   4.478   3.682   8.649  0.3739 -0.4687  0.1866
  334TRP    CE3 4226   4.595   3.742   8.613 -0.0518  0.2838  0.0506
  334TRP    HE3 4227   4.675   3.755   8.684  0.4432  0.2592 -0.4911
  334TRP    CZ3 4228   4.619   3.765   8.479 -0.4252 -0.4277 -0.1469
  334TRP    HZ3 4229   4.717   3.803   8.455 -0.5186  1.4403  1.9900
  334TRP    CZ2 4230   4.403   3.686   8.420  0.0279 -0.0025  0.0228
  334TRP    HZ2 4231   4.326   3.671   8.346  0.4403 -2.0891 -0.0387
  334TRP    CH2 4232   4.522   3.744   8.384  0.0097 -0.3513 -0.6054
  334TRP    HH2 4233   4.553   3.750   8.280  1.4808 -1.3212 -0.2567
  334TRP      C 4234   4.648   3.511   9.048 -0.2524  0.0743  0.0482
  334TRP      O 4235   4.618   3.481   9.163  0.4735 -0.0637  0.2076
  335THR      N 4236   4.770   3.561   9.018 -0.1278  0.0323  0.4754
  335THR     HN 4237   4.791   3.575   8.921  0.0366  0.3199  0.5514
  335THR     CA 4238   4.881   3.587   9.104  0.3645 -0.5605  0.0288
  335THR     HA 4239   4.839   3.592   9.203 -1.0535  2.1289 -0.5937
  335THR     CB 4240   4.991   3.487   9.082  0.6213 -0.3094  0.1711
  335THR     HB 4241   5.080   3.525   9.136  0.0803  0.7537  0.3436
  335THR    OG1 4242   5.023   3.458   8.947  0.2478 -0.3442  0.0876
  335THR    HG1 4243   5.080   3.381   8.952 -1.4959 -1.8229 -1.4631
  335THR    CG2 4244   4.941   3.357   9.146 -1.0216  0.3156  0.2007
  335THR   HG21 4245   4.867   3.300   9.085 -0.3191 -2.5853  1.8634
  335THR   HG22 4246   4.900   3.391   9.244 -1.8383  1.2136 -0.4327
  335THR   HG23 4247   5.025   3.288   9.166  0.0277  1.4040 -0.3741
  335THR      C 4248   4.921   3.725   9.063 -0.2489 -0.3781  0.0329
  335THR      O 4249   4.907   3.758   8.945  0.5316 -0.2130 -0.0151
  336PRO      N 4250   4.985   3.798   9.148 -0.2329  0.1086 -0.3934
  336PRO     CD 4251   4.982   3.778   9.292 -0.2499  0.1061 -0.3943
  336PRO    HD1 4252   5.031   3.695   9.348 -1.5754  1.1544  2.5094
  336PRO    HD2 4253   4.879   3.772   9.333  0.9920  0.3783  3.1849
  336PRO     CA 4254   5.070   3.909   9.116  0.6913 -0.3951  0.2486
  336PRO     HA 4255   5.005   3.987   9.079  0.8942 -0.7445 -0.8945
  336PRO     CB 4256   5.135   3.959   9.245 -0.2773  0.6176  0.3608
  336PRO    HB1 4257   5.149   4.069   9.237 -1.3222  0.6335 -3.6968
  336PRO    HB2 4258   5.233   3.909   9.260  0.8033  2.1154 -1.1746
  336PRO     CG 4259   5.035   3.911   9.350 -0.0226 -0.2467  0.2186
  336PRO    HG1 4260   5.068   3.903   9.456 -1.1718  0.3624  0.6506
  336PRO    HG2 4261   4.943   3.974   9.349  0.0693 -0.0820  1.1088
  336PRO      C 4262   5.169   3.893   9.005 -0.1147  0.2390 -0.5871
  336PRO      O 4263   5.196   3.985   8.929  0.6804  0.3105 -0.2301
  337PHE      N 4264   5.230   3.774   8.987  0.4519  0.3791  0.2905
  337PHE     HN 4265   5.212   3.711   9.062 -1.1902  0.6934  0.2137
  337PHE     CA 4266   5.315   3.739   8.878 -0.2003  0.0049 -0.1112
  337PHE     HA 4267   5.396   3.811   8.879  0.2362 -0.4794  0.0295
  337PHE     CB 4268   5.381   3.605   8.918 -0.1633  0.0804  0.0834
  337PHE    HB1 4269   5.304   3.530   8.944  0.0486 -0.2013 -0.0974
  337PHE    HB2 4270   5.454   3.624   9.000  2.4839  2.9451 -2.6359
  337PHE     CG 4271   5.479   3.549   8.820 -0.0449  0.3638  0.0386
  337PHE    CD1 4272   5.598   3.609   8.787  0.2436 -0.1684  0.1041
  337PHE    HD1 4273   5.618   3.707   8.828  0.5791  0.2192 -0.9394
  337PHE    CE1 4274   5.686   3.540   8.707 -0.2899  0.0546 -0.6966
  337PHE    HE1 4275   5.781   3.577   8.671  1.1969 -2.9279 -0.1655
  337PHE     CZ 4276   5.655   3.415   8.658 -0.8798 -0.1083  0.0628
  337PHE     HZ 4277   5.726   3.375   8.587 -1.2200 -1.7478  0.6137
  337PHE    CD2 4278   5.444   3.431   8.760  0.1452  0.7409 -0.8380
  337PHE    HD2 4279   5.344   3.392   8.776  0.7368 -0.4940  0.0643
  337PHE    CE2 4280   5.534   3.357   8.687 -0.4860 -0.9573  0.0367
  337PHE    HE2 4281   5.504   3.264   8.640  1.5646 -0.9835 -1.3726
  337PHE      C 4282   5.252   3.744   8.743  0.0503 -0.0767 -0.2325
  337PHE      O 4283   5.296   3.810   8.648 -0.2993  0.4001 -0.0699
  338LEU      N 4284   5.132   3.685   8.730 -0.0491  0.0488  0.1059
  338LEU     HN 4285   5.105   3.622   8.803  0.6900 -4.0566 -2.8336
  338LEU     CA 4286   5.049   3.692   8.614  0.0269 -0.4155  0.0219
  338LEU     HA 4287   5.115   3.676   8.530  0.9317 -1.1283  0.8440
  338LEU     CB 4288   4.932   3.593   8.609  0.0566 -0.4597  0.2108
  338LEU    HB1 4289   4.870   3.617   8.520 -1.4560  0.5487  1.4788
  338LEU    HB2 4290   4.865   3.602   8.697 -1.4056 -0.8358 -0.8279
  338LEU     CG 4291   4.990   3.451   8.613 -0.4233 -0.6617  0.1215
  338LEU     HG 4292   5.057   3.439   8.701  0.4064  0.5892 -0.3155
  338LEU    CD1 4293   4.869   3.358   8.632 -1.0699  0.0325 -0.5323
  338LEU   HD11 4294   4.799   3.381   8.714 -0.0012  1.8481 -0.0898
  338LEU   HD12 4295   4.903   3.256   8.659 -1.4494 -0.5204 -2.0185
  338LEU   HD13 4296   4.813   3.350   8.536 -0.7078  1.0132 -0.8460
  338LEU    CD2 4297   5.084   3.425   8.494 -0.4130 -0.4106  0.0732
  338LEU   HD21 4298   5.105   3.316   8.488 -3.3962 -1.0696 -0.2902
  338LEU   HD22 4299   5.178   3.483   8.488 -1.5602  1.5558  0.2039
  338LEU   HD23 4300   5.027   3.450   8.402  0.8299 -1.2892 -0.9663
  338LEU      C 4301   5.000   3.831   8.589 -0.0151 -0.4425 -0.0446
  338LEU      O 4302   4.987   3.882   8.477 -0.3306 -0.4120  0.0044
  339TYR      N 4303   4.966   3.902   8.698  0.2098 -0.2761 -0.0825
  339TYR     HN 4304   4.974   3.860   8.788  0.5640 -1.2369 -0.5416
  339TYR     CA 4305   4.917   4.036   8.691  0.3848 -0.1799  0.4511
  339TYR     HA 4306   4.840   4.039   8.615  0.1028 -0.8871  0.6950
  339TYR     CB 4307   4.848   4.075   8.822 -0.5612 -0.1115 -0.0577
  339TYR    HB1 4308   4.931   4.055   8.893 -0.4332  0.2746 -0.0974
  339TYR    HB2 4309   4.762   4.006   8.840 -0.3863  0.0034  1.3520
  339TYR     CG 4310   4.810   4.218   8.840  0.5979  0.2468 -0.3908
  339TYR    CD1 4311   4.689   4.265   8.793  0.2634  0.0428  0.2497
  339TYR    HD1 4312   4.631   4.200   8.729  1.0093  2.3860 -3.0490
  339TYR    CE1 4313   4.664   4.400   8.797 -0.3162 -0.0721  0.6744
  339TYR    HE1 4314   4.571   4.437   8.759  0.0476  1.6793  1.3963
  339TYR     CZ 4315   4.752   4.485   8.859  0.1959  0.3863 -0.6450
  339TYR     OH 4316   4.726   4.624   8.870 -0.7855  0.1243  0.5253
  339TYR     HH 4317   4.808   4.664   8.898 -0.8253  0.2999  0.3922
  339TYR    CD2 4318   4.895   4.302   8.907 -0.3045  0.2698  0.7626
  339TYR    HD2 4319   4.994   4.273   8.941 -0.0008 -0.0570 -0.3478
  339TYR    CE2 4320   4.870   4.437   8.910 -0.0243  0.3526 -0.1682
  339TYR    HE2 4321   4.934   4.512   8.954 -0.1467  0.4697 -0.1887
  339TYR      C 4322   5.015   4.133   8.636  0.2570 -0.1627  0.2475
  339TYR      O 4323   4.978   4.211   8.548  0.1444  0.1016  0.5263
  340ASP      N 4324   5.141   4.126   8.683  0.4387 -0.6671 -0.3019
  340ASP     HN 4325   5.160   4.078   8.769 -1.7998 -2.7543 -0.8498
  340ASP     CA 4326   5.244   4.200   8.618 -0.0781  0.0564 -0.3136
  340ASP     HA 4327   5.214   4.303   8.619 -0.2177  0.0151 -0.2747
  340ASP     CB 4328   5.370   4.180   8.705 -0.3127  0.6404  0.1635
  340ASP    HB1 4329   5.461   4.201   8.645  0.4345 -0.5101  0.8566
  340ASP    HB2 4330   5.378   4.070   8.720 -0.2131  0.5221 -0.7347
  340ASP     CG 4331   5.383   4.265   8.831  0.0497  0.2896  0.3630
  340ASP    OD1 4332   5.291   4.347   8.858  0.0787  0.1917  0.7691
  340ASP    OD2 4333   5.486   4.253   8.903 -0.1704 -0.4397  0.5677
  340ASP      C 4334   5.273   4.165   8.476  0.1416 -0.0999 -0.2320
  340ASP      O 4335   5.292   4.257   8.397 -0.3445 -0.0810 -0.3286
  341PHE      N 4336   5.289   4.035   8.445  0.5018 -0.1109  0.0011
  341PHE     HN 4337   5.281   3.969   8.519  1.5861  0.3987  0.6013
  341PHE     CA 4338   5.326   3.981   8.318  0.2327  0.3017 -0.2529
  341PHE     HA 4339   5.427   4.013   8.300 -0.1220  1.3584 -0.4509
  341PHE     CB 4340   5.329   3.828   8.331 -0.1376  0.2673 -0.5431
  341PHE    HB1 4341   5.238   3.807   8.390  0.3619  3.1130  1.4417
  341PHE    HB2 4342   5.417   3.797   8.392 -0.6847 -1.9336 -0.7869
  341PHE     CG 4343   5.320   3.761   8.198  0.2517 -0.4600 -0.2088
  341PHE    CD1 4344   5.437   3.744   8.127  0.3896 -0.5802  0.0441
  341PHE    HD1 4345   5.521   3.798   8.168  1.1157  0.2910 -2.4063
  341PHE    CE1 4346   5.439   3.694   7.999 -0.0883  0.0528 -0.2136
  341PHE    HE1 4347   5.536   3.685   7.953  1.3036  2.8144  1.8851
  341PHE     CZ 4348   5.323   3.642   7.946  0.0719  0.1690 -0.6908
  341PHE     HZ 4349   5.317   3.602   7.846 -4.5859 -0.2265 -0.4846
  341PHE    CD2 4350   5.207   3.703   8.146  0.0972 -0.1601 -0.2065
  341PHE    HD2 4351   5.110   3.718   8.192  0.9502  0.2403  1.5258
  341PHE    CE2 4352   5.205   3.656   8.017  0.2956  0.0694 -0.2939
  341PHE    HE2 4353   5.115   3.604   7.988  1.9576 -3.0336 -0.3409
  341PHE      C 4354   5.239   4.029   8.206 -0.2159 -0.7524 -0.3685
  341PHE      O 4355   5.283   4.063   8.096  0.2570  0.1953  0.1002
  342TYR      N 4356   5.112   4.023   8.248 -0.0538  0.0865  0.2700
  342TYR     HN 4357   5.085   3.989   8.338 -3.9705 -0.4269 -0.8826
  342TYR     CA 4358   5.007   4.058   8.157  0.4072 -0.0709 -0.3247
  342TYR     HA 4359   5.009   3.991   8.072  1.3282  0.6030 -0.8539
  342TYR     CB 4360   4.875   4.042   8.234  0.2495  0.6858 -0.4250
  342TYR    HB1 4361   4.857   4.115   8.316 -1.0033 -1.8155  1.6890
  342TYR    HB2 4362   4.866   3.942   8.282 -1.3472  0.8980 -0.2368
  342TYR     CG 4363   4.754   4.052   8.148 -0.2471  0.2429  0.2108
  342TYR    CD1 4364   4.706   3.937   8.091 -0.2043  0.0982  0.4677
  342TYR    HD1 4365   4.759   3.844   8.109 -0.3389 -0.0490  0.1142
  342TYR    CE1 4366   4.601   3.947   8.003  0.4456  0.1539 -0.3168
  342TYR    HE1 4367   4.558   3.860   7.957  0.3091  0.5784 -1.0146
  342TYR     CZ 4368   4.545   4.071   7.980 -0.2621 -0.0766  0.1088
  342TYR     OH 4369   4.434   4.087   7.894 -0.3379 -0.5097  0.1221
  342TYR     HH 4370   4.371   4.142   7.941 -0.2506 -0.1172 -0.2175
  342TYR    CD2 4371   4.696   4.175   8.128 -0.2688  0.2189  0.1224
  342TYR    HD2 4372   4.735   4.256   8.189  0.5732  0.9266 -1.2969
  342TYR    CE2 4373   4.592   4.186   8.038 -0.0690 -0.0280 -0.1398
  342TYR    HE2 4374   4.537   4.277   8.024  0.5324  0.2762 -0.5916
  342TYR      C 4375   5.016   4.200   8.113 -0.3405  0.0166 -0.2132
  342TYR      O 4376   4.987   4.232   7.997 -0.2045  0.1916 -0.1995
  343HSD      N 4377   5.060   4.292   8.201 -0.8505  0.3083 -0.2556
  343HSD     HN 4378   5.070   4.275   8.299 -2.0484  1.5302  0.1060
  343HSD     CA 4379   5.092   4.426   8.164 -0.0589  0.2659  0.2317
  343HSD     HA 4380   5.011   4.469   8.106 -0.4459 -0.1447  0.4555
  343HSD     CB 4381   5.103   4.510   8.292  0.2210  0.3997  0.1191
  343HSD    HB1 4382   5.143   4.613   8.281 -0.9226  1.1979  2.5953
  343HSD    HB2 4383   5.165   4.458   8.368 -0.8269  0.4297  1.0205
  343HSD    ND1 4384   4.924   4.454   8.459 -0.2111  0.0501  0.1300
  343HSD    HD1 4385   4.970   4.371   8.491 -0.3518 -0.2518 -0.4480
  343HSD     CG 4386   4.969   4.533   8.355  0.1968 -0.0457  0.2291
  343HSD    CE1 4387   4.802   4.501   8.495  0.0463  0.4945  0.4358
  343HSD    HE1 4388   4.742   4.442   8.564 -1.5018 -1.1402 -2.1278
  343HSD    NE2 4389   4.764   4.606   8.423 -0.0134 -0.1016 -0.4162
  343HSD    CD2 4390   4.873   4.628   8.341  0.2576 -0.0231 -0.0411
  343HSD    HD2 4391   4.884   4.727   8.299 -0.4913  1.3933  2.8819
  343HSD      C 4392   5.207   4.447   8.072 -0.8684 -0.5870 -1.0117
  343HSD      O 4393   5.198   4.539   7.992  0.0324  0.4783  0.0707
  344TYR      N 4394   5.319   4.373   8.087 -0.3111  0.3521 -0.3847
  344TYR     HN 4395   5.330   4.312   8.164 -1.6483 -1.2709 -1.3937
  344TYR     CA 4396   5.415   4.360   7.981 -0.0611 -0.1451 -0.1016
  344TYR     HA 4397   5.446   4.461   7.957  0.5515 -0.0324  1.0466
  344TYR     CB 4398   5.538   4.283   8.031  0.3930  0.0799 -0.8606
  344TYR    HB1 4399   5.610   4.259   7.949  3.9271 -1.0162  2.2774
  344TYR    HB2 4400   5.512   4.178   8.059 -1.8063  0.2802 -1.9273
  344TYR     CG 4401   5.605   4.357   8.141 -0.1728 -0.1470 -0.3601
  344TYR    CD1 4402   5.671   4.476   8.119  0.2387 -0.1847  0.6245
  344TYR    HD1 4403   5.657   4.500   8.015 -0.5229  0.4525  0.8641
  344TYR    CE1 4404   5.726   4.551   8.221  0.1560  0.3442  0.2836
  344TYR    HE1 4405   5.778   4.643   8.200 -1.0137  1.3616  1.6306
  344TYR     CZ 4406   5.715   4.499   8.348 -0.3109 -0.1892  0.0336
  344TYR     OH 4407   5.772   4.572   8.454 -0.5390  0.0859 -0.0301
  344TYR     HH 4408   5.749   4.534   8.539 -0.5220  0.4139  0.1250
  344TYR    CD2 4409   5.599   4.310   8.270  0.0691  0.3567 -0.1606
  344TYR    HD2 4410   5.545   4.221   8.300  0.4958  0.2878  0.4242
  344TYR    CE2 4411   5.646   4.384   8.376 -0.2898 -0.1282  0.3421
  344TYR    HE2 4412   5.629   4.348   8.476 -1.2035  0.5102  0.4217
  344TYR      C 4413   5.377   4.295   7.853 -0.3862 -0.3050  0.0761
  344TYR      O 4414   5.412   4.343   7.746 -0.1735 -0.2438  0.1727
  345PHE      N 4415   5.305   4.181   7.853 -0.0337 -0.5306  0.0181
  345PHE     HN 4416   5.275   4.137   7.938  0.7863 -0.2950  0.4405
  345PHE     CA 4417   5.248   4.115   7.740  0.0707  0.3476 -0.5578
  345PHE     HA 4418   5.327   4.077   7.676  3.0881  3.0540  1.2652
  345PHE     CB 4419   5.185   3.991   7.806 -0.1003  0.5321 -0.3752
  345PHE    HB1 4420   5.105   4.020   7.877  0.0971  0.4701 -0.1263
  345PHE    HB2 4421   5.253   3.935   7.873 -1.8296  1.5601  2.4340
  345PHE     CG 4422   5.126   3.894   7.709 -0.4232  0.1945  0.1543
  345PHE    CD1 4423   5.206   3.856   7.604  0.1404  0.3822  0.5060
  345PHE    HD1 4424   5.309   3.886   7.599  0.4558 -0.7807 -0.9143
  345PHE    CE1 4425   5.154   3.767   7.512  0.9428  0.2206  0.1965
  345PHE    HE1 4426   5.220   3.738   7.432  0.3722  0.6645 -0.4533
  345PHE     CZ 4427   5.026   3.716   7.521  0.8048  0.5030 -0.1521
  345PHE     HZ 4428   4.988   3.652   7.442 -0.0907 -0.8024  1.2848
  345PHE    CD2 4429   4.999   3.843   7.720 -0.4007  0.2091  0.4991
  345PHE    HD2 4430   4.934   3.871   7.802 -2.9029  1.8585 -1.8786
  345PHE    CE2 4431   4.949   3.755   7.627  0.8711 -0.1644  0.1430
  345PHE    HE2 4432   4.846   3.723   7.635  1.1284 -1.5142 -1.4974
  345PHE      C 4433   5.152   4.193   7.658 -0.4469  0.3077  0.0048
  345PHE      O 4434   5.161   4.189   7.535 -0.1906  0.4334  0.0192
  346TYR      N 4435   5.072   4.281   7.721  0.3736  0.4686  0.8411
  346TYR     HN 4436   5.072   4.271   7.820 -2.9038 -2.6282  0.7175
  346TYR     CA 4437   4.986   4.380   7.664 -0.0802 -0.1363  0.4724
  346TYR     HA 4438   4.903   4.336   7.609  1.2494 -1.8190 -0.2785
  346TYR     CB 4439   4.929   4.469   7.776  0.5481  0.2445  0.4927
  346TYR    HB1 4440   5.014   4.523   7.824 -1.0655  2.0337  1.4379
  346TYR    HB2 4441   4.880   4.406   7.853 -1.0967 -0.0935 -0.7706
  346TYR     CG 4442   4.824   4.567   7.737  0.6728  0.1725 -0.0362
  346TYR    CD1 4443   4.691   4.533   7.739  0.7656 -0.2635 -0.8490
  346TYR    HD1 4444   4.651   4.438   7.770  0.7012  0.0584  0.0737
  346TYR    CE1 4445   4.599   4.619   7.684  0.2483 -0.6484 -0.5986
  346TYR    HE1 4446   4.496   4.590   7.674 -0.1092  0.7611 -1.2642
  346TYR     CZ 4447   4.640   4.737   7.625 -0.1177 -0.2851 -0.1314
  346TYR     OH 4448   4.537   4.817   7.569 -0.4024 -0.0891  0.6559
  346TYR     HH 4449   4.571   4.858   7.489 -0.0684 -0.8648  0.3797
  346TYR    CD2 4450   4.864   4.692   7.697  0.0390  0.3153 -0.2311
  346TYR    HD2 4451   4.966   4.729   7.691  0.9194 -1.8894  0.3243
  346TYR    CE2 4452   4.771   4.776   7.641 -0.3670  0.3294  0.4603
  346TYR    HE2 4453   4.807   4.870   7.601  0.0004 -0.2826 -0.6892
  346TYR      C 4454   5.047   4.466   7.558 -0.3223  0.2763  0.6642
  346TYR      O 4455   4.998   4.487   7.447  0.5132 -0.4820  0.1418
  347MET      N 4456   5.168   4.514   7.592  0.0355 -0.1813  0.0690
  347MET     HN 4457   5.209   4.482   7.677  0.2800  0.9998  0.4180
  347MET     CA 4458   5.252   4.599   7.514 -0.1797 -0.1675 -0.1489
  347MET     HA 4459   5.196   4.689   7.490 -1.8508 -1.2148 -0.3158
  347MET     CB 4460   5.377   4.645   7.591 -0.2276 -0.2220 -0.0388
  347MET    HB1 4461   5.433   4.726   7.539 -2.6494  0.9901 -0.8970
  347MET    HB2 4462   5.450   4.561   7.600  2.4234  2.0259  0.7196
  347MET     CG 4463   5.355   4.702   7.731  0.2583  0.3674 -0.1989
  347MET    HG1 4464   5.291   4.632   7.789  0.6913 -0.4047 -0.6366
  347MET    HG2 4465   5.315   4.805   7.732  0.3744  0.4320 -1.1797
  347MET     SD 4466   5.513   4.704   7.822  0.2933  0.2665 -0.2567
  347MET     CE 4467   5.452   4.800   7.963  0.4128 -0.2871  0.1746
  347MET    HE1 4468   5.408   4.891   7.918 -1.9607 -0.7845  1.3165
  347MET    HE2 4469   5.538   4.820   8.030  1.0801  0.5193 -0.8947
  347MET    HE3 4470   5.376   4.741   8.019 -0.7409  0.7185 -0.2996
  347MET      C 4471   5.289   4.537   7.384 -0.0137 -0.2904 -0.0433
  347MET      O 4472   5.275   4.606   7.283 -0.5521  0.1876  0.3532
  348VAL      N 4473   5.335   4.411   7.389 -0.0990 -0.2994  0.5563
  348VAL     HN 4474   5.347   4.369   7.479  0.2594  2.6429  2.0026
  348VAL     CA 4475   5.379   4.333   7.278 -0.1516 -0.2736  0.5161
  348VAL     HA 4476   5.443   4.392   7.214 -2.0699  2.2319  0.7897
  348VAL     CB 4477   5.457   4.213   7.325  0.8763  0.2415  0.1537
  348VAL     HB 4478   5.392   4.147   7.386  0.6142 -1.0262 -1.4180
  348VAL    CG1 4479   5.510   4.128   7.208 -0.6998 -0.7145  0.1137
  348VAL   HG11 4480   5.577   4.044   7.236  0.4356 -0.8232 -2.6177
  348VAL   HG12 4481   5.570   4.197   7.145 -0.9412 -0.3985  0.2242
  348VAL   HG13 4482   5.431   4.080   7.146 -0.5984 -1.5917  0.6552
  348VAL    CG2 4483   5.582   4.257   7.404  1.0994  0.4786 -0.3261
  348VAL   HG21 4484   5.649   4.321   7.344  0.3451  2.9102  1.3030
  348VAL   HG22 4485   5.628   4.157   7.422 -2.6516 -1.1004  1.5110
  348VAL   HG23 4486   5.567   4.313   7.498  2.3119  0.7816 -0.2965
  348VAL      C 4487   5.265   4.291   7.192  0.1081  0.2483 -0.0897
  348VAL      O 4488   5.277   4.278   7.070  0.0910  0.3245 -0.0997
  349THR      N 4489   5.149   4.254   7.249 -0.0924 -0.0604 -0.6926
  349THR     HN 4490   5.122   4.256   7.345 -2.0801 -0.8681 -1.1837
  349THR     CA 4491   5.038   4.211   7.169  0.0672 -0.7680 -0.5384
  349THR     HA 4492   5.073   4.135   7.100 -1.7965 -1.3357 -0.9080
  349THR     CB 4493   4.927   4.159   7.255  0.1807  0.2425  0.2350
  349THR     HB 4494   4.833   4.144   7.198  0.8302 -0.7938 -0.5884
  349THR    OG1 4495   4.898   4.231   7.374 -0.9334  0.0221  0.1040
  349THR    HG1 4496   4.883   4.322   7.348 -0.6854  0.2466  0.7326
  349THR    CG2 4497   4.973   4.022   7.307 -0.1146  0.2718  0.5772
  349THR   HG21 4498   5.026   3.960   7.231 -0.0851  0.3653  0.5215
  349THR   HG22 4499   4.884   3.964   7.342 -0.4184  0.6992  0.5215
  349THR   HG23 4500   5.028   4.035   7.402  0.0746  0.2833  0.4677
  349THR      C 4501   4.986   4.324   7.088  0.0133 -0.3462  0.0798
  349THR      O 4502   4.964   4.318   6.967 -0.2460 -0.1671  0.1175
  350ASN      N 4503   4.967   4.438   7.157 -0.5847 -0.4081  0.0309
  350ASN     HN 4504   5.001   4.445   7.251 -1.1383  0.6187  0.1690
  350ASN     CA 4505   4.905   4.554   7.101 -0.0049  0.2156  0.6548
  350ASN     HA 4506   4.821   4.531   7.036 -1.0258 -1.1632  2.3880
  350ASN     CB 4507   4.859   4.647   7.214 -0.1553  0.3452  0.4874
  350ASN    HB1 4508   4.819   4.741   7.169  0.4024  0.8768  1.0864
  350ASN    HB2 4509   4.943   4.674   7.281 -1.4597  0.8879  1.9566
  350ASN     CG 4510   4.749   4.570   7.286 -0.1576 -0.0989  0.0157
  350ASN    OD1 4511   4.741   4.450   7.311  0.4037 -0.1693 -0.1338
  350ASN    ND2 4512   4.641   4.640   7.330  0.0532  0.2558 -0.0278
  350ASN   HD21 4513   4.635   4.737   7.305 -0.2640  0.1299 -0.4622
  350ASN   HD22 4514   4.573   4.587   7.381  1.8264 -1.3979  0.7214
  350ASN      C 4515   4.988   4.629   7.003  0.0259 -0.3659  0.2290
  350ASN      O 4516   4.936   4.682   6.904  0.2830 -0.4625  0.0400
  351ALA      N 4517   5.122   4.635   7.019  0.0233  0.4798  0.0135
  351ALA     HN 4518   5.173   4.600   7.097  0.6661  0.0423 -0.5974
  351ALA     CA 4519   5.201   4.695   6.916 -0.0723 -0.0802 -0.3946
  351ALA     HA 4520   5.159   4.788   6.881  1.6687  1.5720  1.6019
  351ALA     CB 4521   5.336   4.731   6.979 -0.4652  0.1805  0.3099
  351ALA    HB1 4522   5.404   4.783   6.908  2.4599 -1.2681  1.9025
  351ALA    HB2 4523   5.399   4.643   7.003 -2.8171 -1.5470  0.4559
  351ALA    HB3 4524   5.319   4.797   7.067 -1.6336 -0.1573  0.3484
  351ALA      C 4525   5.210   4.609   6.795  0.6997  0.1287 -0.4899
  351ALA      O 4526   5.233   4.665   6.688  0.2127  0.9264 -0.1892
  352LEU      N 4527   5.199   4.476   6.808 -0.4127  0.2465 -0.0996
  352LEU     HN 4528   5.177   4.434   6.896 -0.5615  1.5123  0.4797
  352LEU     CA 4529   5.191   4.389   6.695 -0.1122 -0.0910  0.1346
  352LEU     HA 4530   5.264   4.431   6.628 -0.8031  1.6808  0.4330
  352LEU     CB 4531   5.216   4.240   6.726 -0.0310 -0.0909  0.0730
  352LEU    HB1 4532   5.183   4.168   6.647 -3.0732  1.2947 -0.0908
  352LEU    HB2 4533   5.156   4.205   6.812 -2.5230 -0.9109 -1.8662
  352LEU     CG 4534   5.362   4.195   6.735 -0.1594 -0.6082 -0.3613
  352LEU     HG 4535   5.419   4.270   6.795 -0.6749  1.2672 -2.0864
  352LEU    CD1 4536   5.382   4.060   6.806  0.2018 -0.2054  0.3142
  352LEU   HD11 4537   5.318   4.064   6.897 -0.1326  1.3409  0.0459
  352LEU   HD12 4538   5.490   4.050   6.829  0.2804  0.2719  0.1725
  352LEU   HD13 4539   5.363   3.970   6.745  1.2280 -0.8963  0.9913
  352LEU    CD2 4540   5.423   4.190   6.593  0.4285 -0.7321 -0.1082
  352LEU   HD21 4541   5.376   4.110   6.532 -1.3183  0.3664 -0.2975
  352LEU   HD22 4542   5.532   4.178   6.611  0.0861 -1.7912  1.5283
  352LEU   HD23 4543   5.411   4.288   6.543  1.7503  0.5275  1.9094
  352LEU      C 4544   5.064   4.403   6.617  0.0518  0.1691 -0.0881
  352LEU      O 4545   5.059   4.384   6.496  0.1786  0.0306 -0.0742
  353PHE      N 4546   4.955   4.440   6.685 -0.1209 -0.0739 -0.2298
  353PHE     HN 4547   4.951   4.446   6.785 -3.8216  1.5017 -0.3089
  353PHE     CA 4548   4.829   4.472   6.624 -0.2084  0.4862  0.2316
  353PHE     HA 4549   4.813   4.381   6.569  0.0590  0.2703  0.5005
  353PHE     CB 4550   4.724   4.508   6.731  0.1458  0.0446  0.7338
  353PHE    HB1 4551   4.754   4.583   6.807 -0.3113 -0.1040  1.0655
  353PHE    HB2 4552   4.716   4.417   6.795 -0.7573 -0.0817  0.4515
  353PHE     CG 4553   4.589   4.544   6.679  0.4667 -0.5453 -0.5689
  353PHE    CD1 4554   4.493   4.454   6.641 -0.3683  0.0787  0.0109
  353PHE    HD1 4555   4.518   4.348   6.637  0.6082  0.3028 -0.1788
  353PHE    CE1 4556   4.364   4.495   6.620 -0.3689  0.0314 -0.0815
  353PHE    HE1 4557   4.295   4.418   6.588  0.0989  0.1090 -1.3649
  353PHE     CZ 4558   4.336   4.629   6.621  0.2360  0.1579  0.7281
  353PHE     HZ 4559   4.239   4.669   6.595  2.1456  2.7771 -3.7437
  353PHE    CD2 4560   4.555   4.677   6.681 -0.3031 -0.7427  0.6083
  353PHE    HD2 4561   4.626   4.754   6.709  0.6099 -0.5120 -2.0122
  353PHE    CE2 4562   4.430   4.726   6.649  0.1712  0.3391  0.3429
  353PHE    HE2 4563   4.391   4.826   6.655  0.3778  0.4093  0.5665
  353PHE      C 4564   4.853   4.580   6.524  0.3905  0.0792 -0.0703
  353PHE      O 4565   4.819   4.565   6.407 -0.3087 -0.0217  0.1392
  354TYR      N 4566   4.925   4.687   6.562  0.0964  0.1802  0.2057
  354TYR     HN 4567   4.969   4.686   6.652 -0.2114 -0.1569  0.3560
  354TYR     CA 4568   4.954   4.805   6.487  0.0079 -0.0154 -0.1391
  354TYR     HA 4569   4.865   4.835   6.436 -2.0170 -0.7444  2.7148
  354TYR     CB 4570   5.005   4.920   6.576  0.2887 -0.1914 -0.0696
  354TYR    HB1 4571   5.036   5.006   6.513  1.9297  0.4770  1.5760
  354TYR    HB2 4572   5.087   4.880   6.640 -0.9002 -1.2822  0.8481
  354TYR     CG 4573   4.896   4.966   6.667  0.2224 -0.3878 -0.0458
  354TYR    CD1 4574   4.765   4.983   6.630  0.0652 -0.8310  0.3055
  354TYR    HD1 4575   4.733   4.961   6.529 -1.4094  1.8267  0.0971
  354TYR    CE1 4576   4.670   5.017   6.724  0.0677 -0.2450  0.1037
  354TYR    HE1 4577   4.567   5.022   6.694  0.3056 -0.1722 -0.7386
  354TYR     CZ 4578   4.707   5.046   6.854  0.0110 -0.0138  0.0681
  354TYR     OH 4579   4.603   5.073   6.945 -0.4348 -0.5892 -0.2580
  354TYR     HH 4580   4.642   5.061   7.032 -0.0140 -0.7462 -0.4712
  354TYR    CD2 4581   4.932   4.988   6.798  0.2076 -0.2754 -0.0604
  354TYR    HD2 4582   5.035   4.985   6.828  0.0382  0.2021  0.5902
  354TYR    CE2 4583   4.839   5.034   6.888  0.2287  0.6729 -0.5126
  354TYR    HE2 4584   4.869   5.050   6.991  1.1042 -1.5473 -0.3848
  354TYR      C 4585   5.054   4.788   6.377 -0.0776  0.0624 -0.2282
  354TYR      O 4586   5.042   4.849   6.271  0.3426 -0.4494 -0.5731
  355VAL      N 4587   5.138   4.684   6.387 -0.3456 -0.0985  0.3795
  355VAL     HN 4588   5.148   4.640   6.477  0.3062 -0.1730  0.2753
  355VAL     CA 4589   5.220   4.643   6.278  0.0044  0.1821  0.5378
  355VAL     HA 4590   5.266   4.734   6.243 -0.8924  0.7059  0.7127
  355VAL     CB 4591   5.322   4.544   6.330  0.3583  0.4390  0.3370
  355VAL     HB 4592   5.275   4.474   6.402 -0.6225 -0.6755 -1.3143
  355VAL    CG1 4593   5.384   4.461   6.216  0.0365  0.9893 -0.2496
  355VAL   HG11 4594   5.455   4.534   6.172  2.0133  0.8492  2.4569
  355VAL   HG12 4595   5.320   4.423   6.133 -1.3032  2.8617 -0.1483
  355VAL   HG13 4596   5.460   4.391   6.257  0.7659  2.5020  1.1324
  355VAL    CG2 4597   5.432   4.612   6.413  0.5800 -0.0337  0.4286
  355VAL   HG21 4598   5.521   4.547   6.430  0.4127 -0.3576  0.0913
  355VAL   HG22 4599   5.397   4.641   6.515 -1.9672  0.3239 -0.4702
  355VAL   HG23 4600   5.459   4.714   6.378 -2.3819  1.1282  1.2243
  355VAL      C 4601   5.149   4.584   6.162  0.1343  0.2463  0.4254
  355VAL      O 4602   5.179   4.625   6.050  0.1957  0.2193  0.4323
  356SER      N 4603   5.037   4.512   6.182  0.0532  0.1598 -0.3082
  356SER     HN 4604   5.022   4.484   6.276 -0.2206  0.3354 -0.3011
  356SER     CA 4605   4.942   4.475   6.081 -0.3536 -0.1885  0.1988
  356SER     HA 4606   4.989   4.399   6.021  1.1366  0.6867  0.2002
  356SER     CB 4607   4.817   4.404   6.134 -0.5277  0.0825  0.1507
  356SER    HB1 4608   4.753   4.475   6.190  0.3988  0.7117  0.4291
  356SER    HB2 4609   4.840   4.324   6.208 -2.2538 -0.6873 -0.0753
  356SER     OG 4610   4.743   4.339   6.031  0.0644 -0.5579  0.1200
  356SER    HG1 4611   4.731   4.405   5.962  0.0497  0.4227  1.0366
  356SER      C 4612   4.898   4.580   5.986 -0.1539 -0.1287  0.1706
  356SER      O 4613   4.925   4.578   5.866  0.0921 -0.6390  0.2345
  357SER      N 4614   4.846   4.688   6.047 -0.1484 -0.0170 -0.0201
  357SER     HN 4615   4.833   4.692   6.146  0.0437  1.5730 -0.0253
  357SER     CA 4616   4.788   4.792   5.967  0.2340  0.3287  0.1475
  357SER     HA 4617   4.729   4.753   5.885  1.2598 -3.0522  0.8669
  357SER     CB 4618   4.689   4.884   6.039 -0.2120  0.2724 -0.3885
  357SER    HB1 4619   4.650   4.969   5.979  1.3220  0.3534 -1.3084
  357SER    HB2 4620   4.734   4.920   6.134 -0.6326 -0.7896  0.2394
  357SER     OG 4621   4.578   4.800   6.071  0.6912 -0.8830 -0.2447
  357SER    HG1 4622   4.535   4.772   5.990  0.5965 -0.3599 -0.3767
  357SER      C 4623   4.891   4.880   5.906  0.0688  0.5586  0.2001
  357SER      O 4624   4.861   4.973   5.831  0.5223  0.3034 -0.3058
  358THR      N 4625   5.020   4.851   5.929 -0.0837  0.3889  0.8559
  358THR     HN 4626   5.044   4.767   5.977  1.0385 -0.8768 -1.7395
  358THR     CA 4627   5.132   4.929   5.887  0.1661 -0.1540  0.4979
  358THR     HA 4628   5.096   5.026   5.856 -0.4516 -0.8819 -1.1825
  358THR     CB 4629   5.230   4.956   5.997  0.2591  0.2979  0.3073
  358THR     HB 4630   5.248   4.857   6.044  1.7854  0.4898  0.1861
  358THR    OG1 4631   5.183   5.042   6.100 -0.3318  0.0388  0.2573
  358THR    HG1 4632   5.118   4.994   6.152  0.8730  0.3018  2.1177
  358THR    CG2 4633   5.361   5.012   5.939  0.7306 -0.8618  0.2291
  358THR   HG21 4634   5.342   5.102   5.877  2.6041 -1.7943 -1.8399
  358THR   HG22 4635   5.414   4.939   5.875 -1.5793 -1.1534 -1.4658
  358THR   HG23 4636   5.426   5.034   6.027  3.1610  0.8968 -1.8336
  358THR      C 4637   5.199   4.862   5.772  0.1662  0.3136  0.2204
  358THR      O 4638   5.223   4.913   5.663 -0.1880 -0.1357 -0.0751
  359ILE      N 4639   5.225   4.730   5.785  0.2967  0.3005 -0.1411
  359ILE     HN 4640   5.203   4.673   5.864  2.5346 -0.4069  0.0263
  359ILE     CA 4641   5.274   4.642   5.684  0.2080 -0.1470  0.2031
  359ILE     HA 4642   5.352   4.699   5.637 -0.8698  1.6205  0.4631
  359ILE     CB 4643   5.311   4.501   5.721  0.2147 -0.2858 -0.3247
  359ILE     HB 4644   5.350   4.461   5.625  0.9907  2.7532 -1.3941
  359ILE    CG2 4645   5.428   4.516   5.819 -0.4950  0.0312  0.4924
  359ILE   HG21 4646   5.509   4.583   5.783  1.6094 -2.3300  0.5202
  359ILE   HG22 4647   5.475   4.417   5.840  2.8259  1.6855  1.6910
  359ILE   HG23 4648   5.397   4.551   5.919 -0.6637 -2.5438  1.4125
  359ILE    CG1 4649   5.198   4.409   5.769 -0.1305  0.2363 -0.1245
  359ILE   HG11 4650   5.144   4.385   5.675 -0.2032  0.7989 -0.2306
  359ILE   HG12 4651   5.130   4.457   5.843 -0.7583 -0.6748 -0.0866
  359ILE     CD 4652   5.244   4.278   5.833  0.1088  0.1581 -0.4556
  359ILE    HD1 4653   5.301   4.287   5.928  1.3394 -0.2304 -1.1250
  359ILE    HD2 4654   5.307   4.218   5.764 -0.4729  0.7343 -1.5164
  359ILE    HD3 4655   5.150   4.221   5.841 -0.6242  1.4282  0.4501
  359ILE      C 4656   5.172   4.626   5.577  0.3336  0.2469  0.0235
  359ILE      O 4657   5.205   4.595   5.463 -0.7774  0.2342 -0.3104
  360ASN      N 4658   5.040   4.633   5.605  0.2789 -0.1802 -0.1161
  360ASN     HN 4659   5.018   4.643   5.701  1.3359  0.2688  0.1001
  360ASN     CA 4660   4.935   4.602   5.513  0.3131 -0.3585 -0.0939
  360ASN     HA 4661   4.958   4.501   5.481  1.7805 -0.1376  0.1820
  360ASN     CB 4662   4.800   4.602   5.586 -0.0250 -0.0592 -0.7134
  360ASN    HB1 4663   4.715   4.624   5.518 -0.3633  0.3945 -0.1565
  360ASN    HB2 4664   4.806   4.690   5.654  1.6662 -1.8634  1.6508
  360ASN     CG 4665   4.767   4.479   5.668  0.4096  0.2973  0.0100
  360ASN    OD1 4666   4.835   4.376   5.664 -0.2130 -0.1258  0.1766
  360ASN    ND2 4667   4.644   4.478   5.726  0.4649 -0.1403  0.1277
  360ASN   HD21 4668   4.578   4.550   5.703 -0.5996 -2.2280 -4.4174
  360ASN   HD22 4669   4.619   4.386   5.757 -0.2433 -0.1941 -0.5794
  360ASN      C 4670   4.935   4.688   5.391  0.0012  0.0959  0.2257
  360ASN      O 4671   4.913   4.635   5.282 -0.1429 -0.0502  0.3246
  361PRO      N 4672   4.957   4.816   5.384 -0.0804  0.1157  0.3156
  361PRO     CD 4673   4.921   4.903   5.494  0.3064  0.2516  0.3341
  361PRO    HD1 4674   4.961   4.884   5.596 -0.2961 -0.1161  0.5040
  361PRO    HD2 4675   4.810   4.909   5.498  0.2824  0.4184 -0.4722
  361PRO     CA 4676   4.975   4.889   5.262 -0.0367 -0.4434 -0.0193
  361PRO     HA 4677   4.897   4.876   5.189  2.6400  1.2054 -3.4781
  361PRO     CB 4678   4.964   5.036   5.301  0.4344 -0.4047 -0.0292
  361PRO    HB1 4679   4.862   5.074   5.280  0.6041 -0.3672 -0.7905
  361PRO    HB2 4680   5.035   5.106   5.252  1.6310 -1.7798 -0.3392
  361PRO     CG 4681   4.991   5.034   5.453  0.1552  0.2376  0.0346
  361PRO    HG1 4682   5.098   5.022   5.478  0.2880  0.4790 -0.4047
  361PRO    HG2 4683   4.952   5.121   5.509 -0.9558  0.0518 -0.4198
  361PRO      C 4684   5.106   4.865   5.195  0.1208  0.3603 -0.0074
  361PRO      O 4685   5.112   4.874   5.072  0.1681  0.2612 -0.0124
  362ILE      N 4686   5.211   4.818   5.265 -0.0699  0.1082  0.1099
  362ILE     HN 4687   5.198   4.822   5.364 -0.1893  1.2029  0.0703
  362ILE     CA 4688   5.329   4.764   5.207 -0.0553 -0.0046  0.2472
  362ILE     HA 4689   5.363   4.831   5.130  1.0919 -1.8668 -0.9556
  362ILE     CB 4690   5.451   4.764   5.295  0.3408 -0.3141 -0.2946
  362ILE     HB 4691   5.436   4.681   5.367 -0.2869 -1.9168 -2.1784
  362ILE    CG2 4692   5.573   4.727   5.209  0.7986  0.0252  0.1963
  362ILE   HG21 4693   5.657   4.708   5.279 -0.3022 -1.7009  1.1309
  362ILE   HG22 4694   5.599   4.804   5.133  0.4006  3.3985  3.2052
  362ILE   HG23 4695   5.552   4.636   5.149 -2.5426 -0.4913  1.9150
  362ILE    CG1 4696   5.456   4.899   5.370 -0.1386 -0.4181 -0.0696
  362ILE   HG11 4697   5.367   4.911   5.435  0.2002  2.8993 -0.0554
  362ILE   HG12 4698   5.443   4.979   5.294  2.6346 -0.1330 -0.3763
  362ILE     CD 4699   5.582   4.915   5.455  0.0393  0.5723 -0.5058
  362ILE    HD1 4700   5.598   4.820   5.511  3.7698  0.8177 -0.9069
  362ILE    HD2 4701   5.560   4.994   5.530 -0.9826 -0.2522  0.1044
  362ILE    HD3 4702   5.669   4.942   5.391 -0.8402 -0.4851 -2.2337
  362ILE      C 4703   5.308   4.639   5.128 -0.4088  0.1929  0.0303
  362ILE      O 4704   5.337   4.627   5.009 -0.3083  0.3153  0.0425
  363LEU      N 4705   5.241   4.545   5.198  0.0492 -0.3072 -0.2016
  363LEU     HN 4706   5.233   4.563   5.295  1.7959 -0.2073 -0.0422
  363LEU     CA 4707   5.206   4.413   5.155  0.1652 -0.3981 -0.0170
  363LEU     HA 4708   5.294   4.366   5.115  0.2946  0.9814 -1.4384
  363LEU     CB 4709   5.143   4.347   5.279  0.3537 -0.1304  0.2224
  363LEU    HB1 4710   5.057   4.407   5.316  0.7879  1.3366 -1.0617
  363LEU    HB2 4711   5.203   4.355   5.373 -0.7091 -0.6263  0.9582
  363LEU     CG 4712   5.116   4.197   5.295 -0.1777 -0.0199  0.3927
  363LEU     HG 4713   5.030   4.180   5.227  0.4694  0.1612 -0.4809
  363LEU    CD1 4714   5.221   4.096   5.244 -0.2370  0.1418 -0.0560
  363LEU   HD11 4715   5.173   3.999   5.219 -0.6189 -0.5429  2.9833
  363LEU   HD12 4716   5.314   4.087   5.303 -1.1497 -0.2478  1.3799
  363LEU   HD13 4717   5.260   4.136   5.148 -1.3719 -1.2858 -1.1605
  363LEU    CD2 4718   5.070   4.157   5.436  0.3922  0.6659  0.7774
  363LEU   HD21 4719   5.024   4.057   5.422  0.7080  0.7385 -0.9365
  363LEU   HD22 4720   4.985   4.225   5.459  0.2204  0.8390 -0.3192
  363LEU   HD23 4721   5.157   4.154   5.505  1.0235  0.4093 -0.0163
  363LEU      C 4722   5.109   4.412   5.042 -0.1211 -0.0577  0.2222
  363LEU      O 4723   5.124   4.334   4.948 -0.1402 -0.1800  0.3204
  364TYR      N 4724   5.005   4.497   5.033 -0.4137 -0.4184  0.2176
  364TYR     HN 4725   4.989   4.568   5.101 -0.9876  0.1577 -0.5028
  364TYR     CA 4726   4.905   4.478   4.933 -0.2097  0.5065 -0.1653
  364TYR     HA 4727   4.912   4.387   4.876  1.1395  0.7538 -0.4321
  364TYR     CB 4728   4.769   4.465   5.004  0.1821  0.7822  0.6410
  364TYR    HB1 4729   4.698   4.461   4.919  3.2320  1.9573 -2.1927
  364TYR    HB2 4730   4.737   4.554   5.063  1.6628 -0.0659  2.8710
  364TYR     CG 4731   4.758   4.345   5.092  0.1760  0.4240  0.1510
  364TYR    CD1 4732   4.775   4.219   5.039  0.2078  0.4034  0.2095
  364TYR    HD1 4733   4.788   4.203   4.933 -1.2310 -2.6494  0.3797
  364TYR    CE1 4734   4.757   4.109   5.119  0.3294  0.2843  0.0749
  364TYR    HE1 4735   4.771   4.011   5.076  1.4858 -0.2189  1.5043
  364TYR     CZ 4736   4.738   4.119   5.255  0.1307 -0.1395  0.0808
  364TYR     OH 4737   4.719   4.012   5.345 -0.0176  0.1224  0.3608
  364TYR     HH 4738   4.735   4.040   5.436  2.0141  1.1314 -0.2434
  364TYR    CD2 4739   4.728   4.355   5.225 -0.2986  0.1752  0.0651
  364TYR    HD2 4740   4.717   4.454   5.268 -0.6308 -0.2423  0.9737
  364TYR    CE2 4741   4.724   4.245   5.308 -0.1860 -0.0464 -0.2218
  364TYR    HE2 4742   4.705   4.259   5.413 -0.0044 -5.0096  0.7098
  364TYR      C 4743   4.905   4.588   4.832  0.5081  0.3651 -0.3215
  364TYR      O 4744   4.828   4.579   4.736  0.0188 -0.5748  0.1410
  365ASN      N 4745   4.979   4.698   4.853  0.2288  0.4820  0.0389
  365ASN     HN 4746   5.044   4.707   4.928  0.7670  0.1285 -0.3849
  365ASN     CA 4747   4.968   4.813   4.768  0.0472  0.6206  0.2487
  365ASN     HA 4748   4.915   4.788   4.678  1.6211  2.7379 -1.3465
  365ASN     CB 4749   4.895   4.925   4.844 -0.2530 -0.1664  1.1510
  365ASN    HB1 4750   4.893   5.017   4.781  2.3673 -0.3384  0.7045
  365ASN    HB2 4751   4.941   4.946   4.943 -1.0619 -0.1033  1.5196
  365ASN     CG 4752   4.748   4.889   4.856 -0.4115 -0.0247 -0.2064
  365ASN    OD1 4753   4.666   4.911   4.767 -0.1512 -0.3171 -0.5199
  365ASN    ND2 4754   4.706   4.850   4.980  0.4579 -0.7902 -0.1421
  365ASN   HD21 4755   4.608   4.863   4.994  0.1504 -0.5626 -2.1659
  365ASN   HD22 4756   4.772   4.845   5.054  0.8252 -0.6963 -0.4584
  365ASN      C 4757   5.104   4.842   4.715  0.0982  0.1808  0.1389
  365ASN      O 4758   5.125   4.814   4.597  0.1618 -0.5911  0.3268
  366LEU      N 4759   5.201   4.882   4.799 -0.0865  0.4155  0.2418
  366LEU     HN 4760   5.189   4.889   4.898 -2.2090 -1.2010  0.1770
  366LEU     CA 4761   5.335   4.910   4.758 -0.0309 -0.1061  0.0514
  366LEU     HA 4762   5.320   4.982   4.679  1.5991 -0.4750 -0.6117
  366LEU     CB 4763   5.406   4.974   4.879  0.1910  0.4656 -0.3795
  366LEU    HB1 4764   5.436   4.894   4.949  1.0634  0.3485 -0.8655
  366LEU    HB2 4765   5.320   5.028   4.924 -0.4695 -0.8703 -0.0121
  366LEU     CG 4766   5.534   5.049   4.837  0.5941  0.1428  0.2620
  366LEU     HG 4767   5.612   4.976   4.810 -0.0423  0.0724 -1.5053
  366LEU    CD1 4768   5.513   5.143   4.717  0.8135 -0.0497  0.0733
  366LEU   HD11 4769   5.489   5.081   4.628 -1.2877  0.3718  0.2969
  366LEU   HD12 4770   5.597   5.209   4.685  1.1124 -0.9435 -1.0771
  366LEU   HD13 4771   5.419   5.198   4.740  0.6495 -0.1410 -0.3678
  366LEU    CD2 4772   5.579   5.129   4.961  0.1569  0.3869  0.2649
  366LEU   HD21 4773   5.492   5.192   4.991 -1.3158 -1.4467  0.0214
  366LEU   HD22 4774   5.666   5.197   4.952 -0.9162  1.5182 -2.7407
  366LEU   HD23 4775   5.596   5.057   5.044  0.0372  1.1147  0.9356
  366LEU      C 4776   5.419   4.812   4.685 -0.1060  0.0447 -0.2378
  366LEU      O 4777   5.493   4.851   4.595  0.0832 -0.1872 -0.1856
  367VAL      N 4778   5.412   4.681   4.715 -0.2129 -0.0599 -0.7017
  367VAL     HN 4779   5.364   4.649   4.796 -0.3424  0.0838 -0.7222
  367VAL     CA 4780   5.478   4.576   4.643  0.3135  0.2273 -0.6417
  367VAL     HA 4781   5.551   4.621   4.577  0.3885  1.3419  0.1648
  367VAL     CB 4782   5.546   4.489   4.744 -0.4233 -0.0280 -0.3648
  367VAL     HB 4783   5.479   4.434   4.815  0.0036 -0.2017 -0.0901
  367VAL    CG1 4784   5.628   4.376   4.679 -0.3028 -0.0623 -0.1557
  367VAL   HG11 4785   5.693   4.427   4.606 -0.6967  0.4348 -0.1685
  367VAL   HG12 4786   5.569   4.290   4.640 -0.0541 -0.1594 -0.3217
  367VAL   HG13 4787   5.691   4.333   4.759  0.7217  2.2949  0.3880
  367VAL    CG2 4788   5.643   4.574   4.827 -0.1815 -0.1046 -0.5679
  367VAL   HG21 4789   5.724   4.605   4.758  1.4295 -2.1979  0.2527
  367VAL   HG22 4790   5.693   4.519   4.910 -0.0612  0.7284 -0.0779
  367VAL   HG23 4791   5.605   4.669   4.870  2.6710  1.1865 -0.6302
  367VAL      C 4792   5.384   4.504   4.553 -0.4819  0.2665  0.1408
  367VAL      O 4793   5.349   4.387   4.563 -0.0618  0.1439  0.1956
  368SER      N 4794   5.332   4.573   4.450 -0.1046  0.4005  0.0372
  368SER     HN 4795   5.361   4.667   4.431  1.1927  0.2793  1.2235
  368SER     CA 4796   5.261   4.516   4.339 -0.0931  0.8090 -0.1817
  368SER     HA 4797   5.289   4.413   4.323  2.2017  1.2773  0.3053
  368SER     CB 4798   5.110   4.533   4.359 -0.1873  0.1654 -0.3309
  368SER    HB1 4799   5.079   4.467   4.442 -1.6655  0.5219 -0.5717
  368SER    HB2 4800   5.054   4.489   4.273  1.1141 -1.5350 -0.3563
  368SER     OG 4801   5.058   4.665   4.372  0.5816  0.4107  0.3015
  368SER    HG1 4802   5.087   4.696   4.458  0.4602  1.3195  0.0316
  368SER      C 4803   5.294   4.587   4.212  0.8698 -0.0958 -0.4539
  368SER      O 4804   5.325   4.706   4.222 -0.0644  0.1033  0.2553
  369ALA      N 4805   5.292   4.515   4.099 -0.2415 -0.1548 -0.4063
  369ALA     HN 4806   5.241   4.429   4.099  1.6233 -1.3587 -2.1617
  369ALA     CA 4807   5.363   4.549   3.980  0.2831 -0.5047 -0.1948
  369ALA     HA 4808   5.468   4.524   3.991  0.1719 -1.5565 -1.2490
  369ALA     CB 4809   5.307   4.453   3.874  0.6264  0.3146 -1.1282
  369ALA    HB1 4810   5.199   4.472   3.862  0.2522  0.3017  1.6364
  369ALA    HB2 4811   5.313   4.349   3.913 -1.2408  1.0811  1.4372
  369ALA    HB3 4812   5.361   4.453   3.777  1.5111  0.7682 -0.6493
  369ALA      C 4813   5.365   4.686   3.922 -0.1781 -0.2489  0.3829
  369ALA      O 4814   5.468   4.752   3.914 -0.1156 -0.3784  0.1099
  370ASN      N 4815   5.247   4.746   3.899  0.1440  0.4105  0.4230
  370ASN     HN 4816   5.168   4.692   3.927 -0.0254 -0.2338 -1.1819
  370ASN     CA 4817   5.227   4.869   3.829  0.6378  0.1906 -0.1127
  370ASN     HA 4818   5.298   4.886   3.750 -0.8907  3.2099 -0.9733
  370ASN     CB 4819   5.084   4.871   3.772  0.7211 -0.0627 -0.3345
  370ASN    HB1 4820   5.059   4.963   3.714 -1.6368  0.2277  0.9981
  370ASN    HB2 4821   5.019   4.866   3.862  1.2942  2.5473  0.3261
  370ASN     CG 4822   5.058   4.749   3.685  0.0686 -0.0281 -0.1949
  370ASN    OD1 4823   4.965   4.670   3.700  0.0290  0.0859  0.1632
  370ASN    ND2 4824   5.151   4.733   3.587  0.0503 -0.2252 -0.1793
  370ASN   HD21 4825   5.160   4.658   3.521  4.6697 -1.0157  1.0239
  370ASN   HD22 4826   5.219   4.805   3.576 -1.1767  1.0077  0.0847
  370ASN      C 4827   5.232   4.982   3.925  0.3778 -0.0633  0.2042
  370ASN      O 4828   5.251   5.102   3.905 -0.3536  0.0311  0.0689
  371PHE      N 4829   5.199   4.953   4.052  0.4255 -0.5852  0.1003
  371PHE     HN 4830   5.173   4.860   4.076 -1.2665 -0.4972 -1.2016
  371PHE     CA 4831   5.194   5.050   4.157  0.4049 -0.3707 -0.0978
  371PHE     HA 4832   5.144   5.138   4.120  1.8752 -0.2309 -1.9260
  371PHE     CB 4833   5.111   4.991   4.273  0.4904  0.1310  0.2238
  371PHE    HB1 4834   5.179   4.923   4.329  0.3806  0.1025  0.3219
  371PHE    HB2 4835   5.022   4.936   4.236  0.6263  0.0498  0.0073
  371PHE     CG 4836   5.045   5.087   4.365  0.9152  0.7780 -0.1367
  371PHE    CD1 4837   4.921   5.143   4.343  0.6134  0.5545  0.9161
  371PHE    HD1 4838   4.876   5.139   4.245 -0.2147  0.7302  1.2884
  371PHE    CE1 4839   4.850   5.204   4.443 -0.0986  0.4878  0.4556
  371PHE    HE1 4840   4.758   5.260   4.430 -1.3510 -1.5508 -0.0110
  371PHE     CZ 4841   4.901   5.207   4.571 -0.2220 -0.2816  0.5276
  371PHE     HZ 4842   4.841   5.235   4.657 -1.0769  0.0493 -0.1615
  371PHE    CD2 4843   5.095   5.096   4.493 -0.2876 -0.5245  0.4491
  371PHE    HD2 4844   5.196   5.065   4.511  0.6703  2.3237  0.5398
  371PHE    CE2 4845   5.025   5.154   4.597 -0.1303 -0.1540  0.3513
  371PHE    HE2 4846   5.069   5.143   4.695 -1.5603 -3.0059  0.7795
  371PHE      C 4847   5.323   5.107   4.204  0.3290 -0.3316  0.0643
  371PHE      O 4848   5.325   5.223   4.247 -0.6497 -0.0484 -0.6174
  372ARG      N 4849   5.438   5.037   4.193  0.2927 -0.4308  0.3055
  372ARG     HN 4850   5.422   4.957   4.137 -1.5003 -0.1166  0.3028
  372ARG     CA 4851   5.562   5.050   4.263  0.3617 -0.3465  0.1690
  372ARG     HA 4852   5.537   5.037   4.368 -0.1337  2.5768  0.5126
  372ARG     CB 4853   5.672   4.959   4.208 -0.3630 -1.0258 -0.1719
  372ARG    HB1 4854   5.697   4.986   4.103  0.7466 -2.1431 -0.2241
  372ARG    HB2 4855   5.625   4.858   4.203 -0.6357 -0.8514 -1.4623
  372ARG     CG 4856   5.793   4.953   4.301 -0.2922 -0.4674 -0.2294
  372ARG    HG1 4857   5.855   5.044   4.319 -0.9172 -0.3919  1.7277
  372ARG    HG2 4858   5.864   4.880   4.258  1.4540 -0.5759  2.5670
  372ARG     CD 4859   5.757   4.913   4.444  0.5471 -0.3785  0.0123
  372ARG    HD1 4860   5.690   4.824   4.442  0.4790 -0.3293  0.0601
  372ARG    HD2 4861   5.712   5.005   4.487  2.0967  1.6863 -2.4910
  372ARG     NE 4862   5.882   4.884   4.520  0.3941  0.2193  0.5007
  372ARG     HE 4863   5.944   4.945   4.570  1.3732 -2.8299  3.3268
  372ARG     CZ 4864   5.935   4.760   4.541  0.3614  0.1565  0.2196
  372ARG    NH1 4865   5.881   4.640   4.504 -0.4127  0.4924  0.2482
  372ARG   HH11 4866   5.806   4.642   4.438  2.0261 -3.3537 -3.0985
  372ARG   HH12 4867   5.949   4.567   4.499 -0.1860  0.6835  0.5133
  372ARG    NH2 4868   6.061   4.753   4.594  0.6598  0.2754 -0.4585
  372ARG   HH21 4869   6.118   4.834   4.606  2.0350 -0.9378  1.7607
  372ARG   HH22 4870   6.105   4.665   4.610  1.3944  0.3514 -1.9370
  372ARG      C 4871   5.619   5.187   4.259  0.0004 -0.2117 -0.4306
  372ARG      O 4872   5.644   5.257   4.357  0.2635  0.3041 -0.8595
  373HSD      N 4873   5.630   5.247   4.139 -0.3377  0.3922 -0.1644
  373HSD     HN 4874   5.600   5.195   4.059 -0.7126 -0.2727  0.4025
  373HSD     CA 4875   5.711   5.363   4.113  0.5097 -0.1720 -0.0843
  373HSD     HA 4876   5.768   5.388   4.201  0.2012  0.2925 -0.0173
  373HSD     CB 4877   5.802   5.337   3.992  0.0215  0.4859 -0.6009
  373HSD    HB1 4878   5.866   5.422   3.958  1.6468 -0.0925  0.8492
  373HSD    HB2 4879   5.733   5.306   3.911  0.8903  1.3018 -1.6896
  373HSD    ND1 4880   6.016   5.224   4.072  0.1035 -0.2125  0.0502
  373HSD    HD1 4881   6.050   5.299   4.129 -2.4629  2.1182 -1.2171
  373HSD     CG 4882   5.896   5.221   4.004  0.2957  0.7308 -0.3519
  373HSD    CE1 4883   6.077   5.103   4.060  0.0157 -0.2433 -0.0967
  373HSD    HE1 4884   6.182   5.092   4.089  0.6720  2.5040 -1.1232
  373HSD    NE2 4885   6.003   5.022   3.987 -0.4368 -0.1927  0.2956
  373HSD    CD2 4886   5.891   5.095   3.953 -0.3284  0.2458  0.8690
  373HSD    HD2 4887   5.813   5.047   3.896  1.0308  0.5986 -1.4071
  373HSD      C 4888   5.622   5.481   4.095  0.1916 -0.4552 -0.4052
  373HSD      O 4889   5.669   5.592   4.070 -0.3577 -0.1121  0.0480
  374ILE      N 4890   5.489   5.464   4.110  0.0907  0.1743 -0.5615
  374ILE     HN 4891   5.459   5.380   4.154  0.4318  2.1612  4.1888
  374ILE     CA 4892   5.391   5.567   4.102  0.2523  0.3738 -0.0622
  374ILE     HA 4893   5.445   5.656   4.071  0.6057 -0.0078 -0.5519
  374ILE     CB 4894   5.282   5.543   4.001  0.3861 -0.5319  0.0040
  374ILE     HB 4895   5.205   5.623   3.996  1.2722  0.4245  0.8986
  374ILE    CG2 4896   5.347   5.538   3.862  0.3401 -0.6598 -0.0131
  374ILE   HG21 4897   5.268   5.564   3.789 -1.7663  0.3743  2.4591
  374ILE   HG22 4898   5.400   5.446   3.830  0.8669 -0.3453 -0.0648
  374ILE   HG23 4899   5.426   5.617   3.860 -0.1614 -0.0967  1.0847
  374ILE    CG1 4900   5.202   5.413   4.018 -0.3246 -0.1597 -0.4808
  374ILE   HG11 4901   5.261   5.321   4.035  0.7263  0.7457  0.9657
  374ILE   HG12 4902   5.160   5.390   3.918 -0.7915  0.5294 -0.4558
  374ILE     CD 4903   5.084   5.429   4.115 -0.1208 -0.2284 -0.2215
  374ILE    HD1 4904   5.003   5.357   4.091  0.1772 -1.4055  2.0266
  374ILE    HD2 4905   5.042   5.529   4.095  0.8599  0.3132  0.3419
  374ILE    HD3 4906   5.109   5.419   4.223  1.3750 -0.0976 -0.5248
  374ILE      C 4907   5.352   5.605   4.241  0.2820  0.4137 -0.0647
  374ILE      O 4908   5.267   5.690   4.266 -0.0160 -0.0129  0.4136
  375PHE      N 4909   5.408   5.544   4.347 -0.0639  0.0275 -0.1020
  375PHE     HN 4910   5.469   5.466   4.340  0.9953  0.6345  1.5653
  375PHE     CA 4911   5.380   5.571   4.485  0.1364  0.2648 -0.1073
  375PHE     HA 4912   5.277   5.600   4.502  0.5764  1.6372  0.3669
  375PHE     CB 4913   5.406   5.435   4.552  0.5377  0.3780 -0.0285
  375PHE    HB1 4914   5.507   5.393   4.534  0.3457 -0.9922  1.7791
  375PHE    HB2 4915   5.325   5.374   4.506 -0.4827  0.3659  1.6833
  375PHE     CG 4916   5.390   5.443   4.700  0.2888 -0.2449 -0.0218
  375PHE    CD1 4917   5.266   5.405   4.747  0.0402 -0.0982 -0.5561
  375PHE    HD1 4918   5.184   5.398   4.677 -1.4052  1.8270  0.8448
  375PHE    CE1 4919   5.247   5.391   4.882  1.0019 -0.3642 -0.4398
  375PHE    HE1 4920   5.149   5.369   4.922  0.9950 -0.1444 -0.3320
  375PHE     CZ 4921   5.345   5.435   4.968  0.2313  0.1498  0.1889
  375PHE     HZ 4922   5.328   5.432   5.075  0.1546 -0.2674  0.1669
  375PHE    CD2 4923   5.491   5.473   4.788 -0.1054  0.8079  0.0852
  375PHE    HD2 4924   5.593   5.484   4.753  0.3506 -1.0653  0.7049
  375PHE    CE2 4925   5.469   5.475   4.923  0.3391 -0.1941  0.1818
  375PHE    HE2 4926   5.546   5.489   4.998 -1.2013 -0.0286  1.8130
  375PHE      C 4927   5.479   5.675   4.537  0.3691 -0.0392  0.0591
  375PHE    OT1 4928   5.600   5.663   4.527  0.3891 -0.4843  0.7792
  375PHE    OT2 4929   5.416   5.769   4.607  0.2042 -0.0630 -0.0535
  375PHE     CT 4930   5.501   5.859   4.680 -0.1030 -0.0671  0.3125
  375PHE    HT1 4931   5.484   5.966   4.659  5.2527  0.7701 -1.2361
  375PHE    HT2 4932   5.611   5.847   4.671  0.0268  0.5027  1.0703
  375PHE    HT3 4933   5.491   5.837   4.789  1.0346  0.2896  0.4990
  376CHL1    C3 4934   3.361   0.679   7.613 -0.4194 -0.5084  0.1121
  376CHL1    H3 4935   3.450   0.613   7.606 -0.6161 -0.6749 -1.1160
  376CHL1    O3 4936   3.336   0.708   7.749 -0.4535 -0.3299  0.0691
  376CHL1   H3' 4937   3.258   0.655   7.769 -1.3151  1.1471  0.7863
  376CHL1    C4 4938   3.390   0.811   7.539  0.2233 -0.3559  0.6201
  376CHL1   H4A 4939   3.312   0.889   7.550  2.7982  2.4262  0.4131
  376CHL1   H4B 4940   3.484   0.859   7.572 -0.5853  3.0203 -1.4157
  376CHL1    C5 4941   3.419   0.801   7.392  0.0964  0.6738  0.5172
  376CHL1    C6 4942   3.536   0.840   7.339 -0.4025  0.8433 -0.4889
  376CHL1    H6 4943   3.615   0.881   7.404 -1.2882 -0.3761  1.4633
  376CHL1    C7 4944   3.580   0.828   7.196  0.5620 -0.5565 -0.1046
  376CHL1   H7A 4945   3.630   0.924   7.171 -0.7502  0.7334  1.8825
  376CHL1   H7B 4946   3.647   0.740   7.202  1.8399  0.2735 -1.5070
  376CHL1    C8 4947   3.458   0.797   7.108  0.4430 -0.2903 -0.0361
  376CHL1    H8 4948   3.398   0.890   7.095 -0.4591 -0.8890 -0.2250
  376CHL1   C14 4949   3.503   0.760   6.970  0.3661 -0.3558 -0.0437
  376CHL1   H14 4950   3.557   0.665   6.990 -1.1169 -1.6243 -1.6704
  376CHL1   C15 4951   3.599   0.854   6.894  0.2147  0.0163  0.2202
  376CHL1  H15A 4952   3.561   0.958   6.888 -1.9649 -0.7500 -0.6770
  376CHL1  H15B 4953   3.700   0.847   6.940 -0.8082  0.5550  2.7060
  376CHL1   C16 4954   3.582   0.802   6.751 -0.0764  0.0693  0.2354
  376CHL1  H16A 4955   3.544   0.884   6.686  0.3394  0.2490  0.2128
  376CHL1  H16B 4956   3.675   0.758   6.711 -1.2593 -1.9794 -0.4186
  376CHL1   C17 4957   3.470   0.697   6.750 -0.1863  0.1864  0.0845
  376CHL1   H17 4958   3.517   0.599   6.773  0.8997  0.7745  0.4112
  376CHL1   C13 4959   3.392   0.731   6.873  0.0012  0.2526  0.1856
  376CHL1   C18 4960   3.311   0.859   6.846 -0.6384 -0.0785  0.4842
  376CHL1  H18A 4961   3.239   0.838   6.764 -1.6689  1.6805  0.8912
  376CHL1  H18B 4962   3.258   0.892   6.938  0.2861 -0.1773  1.0675
  376CHL1  H18C 4963   3.370   0.950   6.820  3.7120 -2.2011  1.8949
  376CHL1   C12 4964   3.312   0.615   6.936  0.0382 -0.1556 -0.5120
  376CHL1  H12A 4965   3.227   0.585   6.871  0.3790 -1.2780 -0.4675
  376CHL1  H12B 4966   3.371   0.521   6.941  0.2976  0.0568  0.9803
  376CHL1   C11 4967   3.260   0.649   7.076  0.7153 -0.2227 -0.2409
  376CHL1  H11A 4968   3.176   0.721   7.067  1.7166  1.0812  0.4851
  376CHL1  H11B 4969   3.212   0.558   7.119  0.6868 -0.4549 -0.7469
  376CHL1    C9 4970   3.369   0.696   7.174  0.0316  0.2757  0.2885
  376CHL1    H9 4971   3.430   0.604   7.187 -1.9061 -1.0462  0.4263
  376CHL1   C10 4972   3.316   0.730   7.310  0.2738  0.6834  0.2834
  376CHL1   C19 4973   3.190   0.818   7.296 -0.7332 -0.7264  0.1914
  376CHL1  H19A 4974   3.110   0.770   7.237 -1.2611  0.0574  0.2569
  376CHL1  H19B 4975   3.156   0.847   7.398 -0.5202  1.1900 -0.2541
  376CHL1  H19C 4976   3.224   0.913   7.250 -0.9202 -0.8539 -0.2092
  376CHL1    C1 4977   3.273   0.606   7.391  0.6403  0.0674 -0.4498
  376CHL1   H1A 4978   3.179   0.580   7.338 -1.0178  2.4155  1.1443
  376CHL1   H1B 4979   3.351   0.527   7.376 -0.1169 -0.7097 -0.3601
  376CHL1    C2 4980   3.244   0.610   7.541 -0.3336  0.1016 -0.6337
  376CHL1   H2A 4981   3.232   0.509   7.587  0.6302  0.2890  0.0682
  376CHL1   H2B 4982   3.149   0.667   7.551  0.2116  1.3688 -2.2355
  376CHL1   C20 4983   3.421   0.671   6.610  0.4678 -0.1173 -0.0888
  376CHL1   H20 4984   3.371   0.766   6.581 -1.0018 -0.5429  0.9536
  376CHL1   C21 4985   3.313   0.562   6.609  0.1999  0.1484 -0.1804
  376CHL1  H21A 4986   3.291   0.538   6.503  0.2393  2.2627 -0.7133
  376CHL1  H21B 4987   3.216   0.599   6.649 -0.5868 -2.8863  1.0371
  376CHL1  H21C 4988   3.347   0.473   6.666  1.3950 -0.5766 -1.9546
  376CHL1   C22 4989   3.530   0.623   6.512  0.2574  0.2240 -0.4937
  376CHL1  H22A 4990   3.491   0.623   6.408 -1.2910  0.2467  0.0525
  376CHL1  H22B 4991   3.613   0.697   6.507  1.0638 -0.4558  1.6773
  376CHL1   C23 4992   3.597   0.488   6.538 -0.1279  0.0967 -0.1482
  376CHL1  H23A 4993   3.652   0.477   6.633  0.8097  0.7922 -0.5950
  376CHL1  H23B 4994   3.522   0.407   6.530 -0.4058  0.4199 -0.9191
  376CHL1   C24 4995   3.707   0.451   6.438 -0.0683 -0.1244 -0.0021
  376CHL1  H24A 4996   3.662   0.477   6.340 -0.7658  0.4917  0.4685
  376CHL1  H24B 4997   3.779   0.534   6.457  1.2979 -1.0880 -0.7802
  376CHL1   C25 4998   3.771   0.312   6.432 -0.4211 -0.2784 -0.2087
  376CHL1   H25 4999   3.684   0.242   6.430  0.1943 -1.2775  2.5439
  376CHL1   C26 5000   3.861   0.300   6.308 -0.1874 -0.8210  0.0076
  376CHL1  H26A 5001   3.951   0.362   6.328 -0.8622 -0.0936  0.8951
  376CHL1  H26B 5002   3.887   0.196   6.280  0.9315  0.2471 -3.3242
  376CHL1  H26C 5003   3.807   0.330   6.215  0.8229  0.3014 -0.2315
  376CHL1   C27 5004   3.851   0.273   6.558 -0.0918 -0.5001 -0.4841
  376CHL1  H27A 5005   3.906   0.179   6.540 -0.5007 -0.9236  0.4217
  376CHL1  H27B 5006   3.920   0.355   6.587 -0.8577 -0.7912  2.5197
  376CHL1  H27C 5007   3.785   0.251   6.645 -1.2175  2.7416 -0.3659
  377CHL1    C3 5008   7.394   0.898   7.748 -0.0351 -0.3518  0.1730
  377CHL1    H3 5009   7.284   0.907   7.736 -0.2364  1.7178  2.6909
  377CHL1    O3 5010   7.414   0.824   7.868  0.6276 -0.5027 -0.0301
  377CHL1   H3' 5011   7.343   0.761   7.882 -0.3283  0.4102 -0.6111
  377CHL1    C4 5012   7.446   0.812   7.631  0.0322 -0.0098 -0.0497
  377CHL1   H4A 5013   7.554   0.791   7.643  0.0077  0.1429  0.4650
  377CHL1   H4B 5014   7.402   0.710   7.636  0.4131 -0.1224  2.3074
  377CHL1    C5 5015   7.438   0.881   7.498  0.0673  0.0448 -0.0238
  377CHL1    C6 5016   7.370   0.821   7.400 -0.1230  0.1655  0.0328
  377CHL1    H6 5017   7.341   0.715   7.414  0.6955  0.0653  1.0692
  377CHL1    C7 5018   7.355   0.881   7.263  0.0623  0.2322  0.0414
  377CHL1   H7A 5019   7.390   0.806   7.189 -4.4229 -0.4103 -1.7949
  377CHL1   H7B 5020   7.248   0.888   7.232  0.1411 -0.0586 -0.3078
  377CHL1    C8 5021   7.439   1.008   7.245  0.3614  0.0026 -0.2071
  377CHL1    H8 5022   7.542   0.974   7.226  0.5698  1.5785 -2.1655
  377CHL1   C14 5023   7.393   1.087   7.127  0.3203 -0.5662 -0.5739
  377CHL1   H14 5024   7.289   1.118   7.151  0.1012 -1.2145 -0.6748
  377CHL1   C15 5025   7.370   1.019   6.991  0.8973  0.1710 -1.0479
  377CHL1  H15A 5026   7.457   0.957   6.959  0.9987  0.0245 -0.5003
  377CHL1  H15B 5027   7.295   0.937   6.993  1.1957 -0.1023 -1.0041
  377CHL1   C16 5028   7.359   1.132   6.888 -0.7417  0.4425 -0.6026
  377CHL1  H16A 5029   7.432   1.116   6.806 -0.4571 -1.7520 -0.0025
  377CHL1  H16B 5030   7.260   1.136   6.839 -1.0862  1.5865  0.1367
  377CHL1   C17 5031   7.398   1.259   6.965  0.4276 -0.0819 -0.3093
  377CHL1   H17 5032   7.296   1.291   6.995  0.5506  1.8213 -1.7318
  377CHL1   C13 5033   7.471   1.209   7.086  0.0607 -0.2613 -0.1634
  377CHL1   C18 5034   7.614   1.163   7.053  0.1905  0.0527 -0.0463
  377CHL1  H18A 5035   7.680   1.246   7.022  0.4179 -0.3148 -0.5532
  377CHL1  H18B 5036   7.665   1.116   7.140 -0.7987  0.8596  1.0134
  377CHL1  H18C 5037   7.606   1.093   6.967 -3.8388 -1.3552  1.2218
  377CHL1   C12 5038   7.471   1.300   7.211  0.1829 -0.0497 -0.3166
  377CHL1  H12A 5039   7.532   1.392   7.205 -0.3384  0.5099  2.0377
  377CHL1  H12B 5040   7.363   1.324   7.226 -0.4966 -3.4768  1.5123
  377CHL1   C11 5041   7.519   1.228   7.337 -0.1049  0.4266  0.0663
  377CHL1  H11A 5042   7.621   1.195   7.308 -0.0681  0.0602  0.5977
  377CHL1  H11B 5043   7.532   1.293   7.427 -0.0608  2.2194 -1.1773
  377CHL1    C9 5044   7.441   1.099   7.365  0.1430  0.1879 -0.3402
  377CHL1    H9 5045   7.340   1.139   7.385  1.3948  3.2233  0.5097
  377CHL1   C10 5046   7.482   1.025   7.489 -0.3302  0.1581 -0.2012
  377CHL1   C19 5047   7.636   1.019   7.487 -0.3203 -0.1532  0.7506
  377CHL1  H19A 5048   7.674   0.979   7.391  1.4869  0.3077  1.2465
  377CHL1  H19B 5049   7.687   1.117   7.496 -0.1477 -0.0611 -0.9528
  377CHL1  H19C 5050   7.673   0.966   7.577 -0.0817  0.9525  1.3255
  377CHL1    C1 5051   7.436   1.103   7.613  0.5581 -0.2053  0.3686
  377CHL1   H1A 5052   7.486   1.202   7.624  0.5350 -0.4002  2.8589
  377CHL1   H1B 5053   7.328   1.128   7.614  0.3767 -0.9170 -0.5479
  377CHL1    C2 5054   7.461   1.036   7.748 -0.2770 -0.2340  0.5120
  377CHL1   H2A 5055   7.408   1.100   7.822  1.1844  0.5613  0.9033
  377CHL1   H2B 5056   7.567   1.027   7.778 -0.1232 -0.5198 -0.1141
  377CHL1   C20 5057   7.459   1.357   6.869  0.3410  0.2403 -0.0389
  377CHL1   H20 5058   7.543   1.303   6.820  0.1035 -1.1073  0.9940
  377CHL1   C21 5059   7.514   1.483   6.937  0.3860 -0.0867  0.5341
  377CHL1  H21A 5060   7.530   1.559   6.858 -1.9787 -0.6802 -0.6012
  377CHL1  H21B 5061   7.614   1.465   6.982  0.8679  1.7341  0.2696
  377CHL1  H21C 5062   7.440   1.526   7.009  0.8505 -1.5002  1.9210
  377CHL1   C22 5063   7.373   1.401   6.749 -0.3860  0.2539  0.4798
  377CHL1  H22A 5064   7.306   1.320   6.713  2.0286 -1.2909 -0.8290
  377CHL1  H22B 5065   7.297   1.470   6.792  0.7244  0.8492  1.5476
  377CHL1   C23 5066   7.451   1.461   6.631 -0.1609  0.3685  0.6848
  377CHL1  H23A 5067   7.477   1.567   6.652  0.8386  0.1662  0.5199
  377CHL1  H23B 5068   7.549   1.410   6.620  0.8825  2.6666 -1.3738
  377CHL1   C24 5069   7.369   1.453   6.502  0.2753  0.3168  0.4071
  377CHL1  H24A 5070   7.444   1.446   6.421  3.5959 -0.7596  3.3447
  377CHL1  H24B 5071   7.311   1.359   6.516  1.1188 -0.3588 -0.5374
  377CHL1   C25 5072   7.276   1.568   6.461  0.2991  0.3912  0.5584
  377CHL1   H25 5073   7.336   1.662   6.474 -0.8582  1.0008  1.7406
  377CHL1   C26 5074   7.241   1.571   6.311  0.8166  0.5283  0.4365
  377CHL1  H26A 5075   7.233   1.676   6.274  1.5512  0.1694 -0.7780
  377CHL1  H26B 5076   7.324   1.526   6.253  1.2388  2.1874 -0.3213
  377CHL1  H26C 5077   7.149   1.521   6.275  0.1608  0.3727  2.2183
  377CHL1   C27 5078   7.146   1.580   6.542 -0.3652 -0.2398 -0.3927
  377CHL1  H27A 5079   7.072   1.498   6.539 -3.5030  2.4323 -1.1052
  377CHL1  H27B 5080   7.171   1.593   6.650 -0.6400  1.2279 -0.4903
  377CHL1  H27C 5081   7.094   1.671   6.507 -0.2353  0.5222  1.2660
  378CHL1    C3 5082   0.867   3.088   7.929 -0.4041  0.2195 -0.4080
  378CHL1    H3 5083   0.935   3.004   7.902 -0.0736  0.4407 -0.2607
  378CHL1    O3 5084   0.872   3.107   8.070  1.0581  0.5663 -0.4955
  378CHL1   H3' 5085   0.935   3.179   8.077  0.0984  1.5638 -1.6411
  378CHL1    C4 5086   0.920   3.220   7.872  0.3354  0.0906 -0.0312
  378CHL1   H4A 5087   0.861   3.307   7.910 -0.8024 -0.2133 -1.0527
  378CHL1   H4B 5088   1.025   3.240   7.904  0.2566  1.8751 -0.7432
  378CHL1    C5 5089   0.913   3.205   7.723  0.3717 -0.4471  0.0190
  378CHL1    C6 5090   1.018   3.225   7.642  0.3873 -0.1918  0.0996
  378CHL1    H6 5091   1.109   3.261   7.692 -0.4405  1.4720  0.4641
  378CHL1    C7 5092   1.008   3.208   7.493  0.2799  0.2938  0.0499
  378CHL1   H7A 5093   1.072   3.292   7.457 -2.0509  2.8980  1.5896
  378CHL1   H7B 5094   1.058   3.111   7.469 -0.2021  0.7173 -3.1974
  378CHL1    C8 5095   0.866   3.229   7.439  0.3005  0.1444 -0.0647
  378CHL1    H8 5096   0.845   3.336   7.456 -0.6175 -0.1874  1.1164
  378CHL1   C14 5097   0.861   3.183   7.296  0.0190  0.1643 -0.0628
  378CHL1   H14 5098   0.886   3.075   7.301 -0.1484  0.1326  0.1380
  378CHL1   C15 5099   0.964   3.251   7.204  0.2560  0.3689  0.3482
  378CHL1  H15A 5100   0.970   3.361   7.218 -0.7767  0.4404  0.2802
  378CHL1  H15B 5101   1.064   3.206   7.225  1.2903  2.6179  0.5438
  378CHL1   C16 5102   0.911   3.211   7.066 -0.0123  0.5971  0.3858
  378CHL1  H16A 5103   0.898   3.307   7.010  1.9000  0.3723 -0.4967
  378CHL1  H16B 5104   0.968   3.139   7.005 -0.1675 -0.8510  1.8703
  378CHL1   C17 5105   0.776   3.143   7.093  0.0263  0.1780 -0.4427
  378CHL1   H17 5106   0.793   3.034   7.106 -0.2881  0.1854  0.0694
  378CHL1   C13 5107   0.728   3.191   7.227  0.0288 -0.5518 -0.1769
  378CHL1   C18 5108   0.680   3.336   7.214 -0.4263 -0.7133 -0.2939
  378CHL1  H18A 5109   0.761   3.390   7.161 -0.8720  0.3482  0.0763
  378CHL1  H18B 5110   0.583   3.343   7.159 -0.0437 -0.9254 -1.0023
  378CHL1  H18C 5111   0.667   3.387   7.312  0.3695  0.2653 -0.6798
  378CHL1   C12 5112   0.631   3.104   7.309 -0.5087 -0.0289 -0.2588
  378CHL1  H12A 5113   0.528   3.125   7.272 -0.9623 -0.9848  0.4298
  378CHL1  H12B 5114   0.652   2.999   7.283 -0.6783 -0.3378  0.8113
  378CHL1   C11 5115   0.631   3.135   7.459  0.2855 -0.3094 -0.1985
  378CHL1  H11A 5116   0.594   3.240   7.469  1.8617  0.4515 -1.6512
  378CHL1  H11B 5117   0.568   3.060   7.509  1.2381 -1.1330 -0.2074
  378CHL1    C9 5118   0.775   3.136   7.514  0.2079  0.2908  0.0050
  378CHL1    H9 5119   0.820   3.036   7.501 -0.8432 -0.5637  2.3042
  378CHL1   C10 5120   0.782   3.164   7.661  0.1747  0.1471  0.0349
  378CHL1   C19 5121   0.682   3.276   7.694  0.1714 -0.0407  0.6852
  378CHL1  H19A 5122   0.577   3.247   7.673  0.4126  0.0946 -0.8713
  378CHL1  H19B 5123   0.692   3.315   7.798 -1.0893  1.5490  0.2524
  378CHL1  H19C 5124   0.698   3.367   7.632  1.4762  0.4421  1.6788
  378CHL1    C1 5125   0.740   3.030   7.724  0.2737  0.1326  0.0707
  378CHL1   H1A 5126   0.638   2.998   7.694 -1.0137  1.2006  2.9114
  378CHL1   H1B 5127   0.802   2.943   7.693  0.8077  1.3450 -2.6263
  378CHL1    C2 5128   0.731   3.040   7.876 -0.3833 -0.3743  0.0659
  378CHL1   H2A 5129   0.699   2.942   7.918  0.3400 -1.3563 -1.5680
  378CHL1   H2B 5130   0.654   3.110   7.916  0.3959 -0.3093  1.5179
  378CHL1   C20 5131   0.679   3.161   6.980 -0.3208  0.3405 -0.1226
  378CHL1   H20 5132   0.649   3.268   6.975 -0.9677  0.3051  1.8207
  378CHL1   C21 5133   0.566   3.060   7.006  0.5673 -0.5718  0.2459
  378CHL1  H21A 5134   0.596   2.956   7.033 -0.8124 -0.8970  0.6205
  378CHL1  H21B 5135   0.500   3.053   6.916 -0.3410  1.7071  0.6780
  378CHL1  H21C 5136   0.499   3.108   7.080 -0.2913  4.1201 -3.1199
  378CHL1   C22 5137   0.742   3.123   6.845 -0.0099  0.2758  0.0387
  378CHL1  H22A 5138   0.665   3.144   6.767 -0.2518  2.6995  0.8346
  378CHL1  H22B 5139   0.819   3.202   6.831 -0.2140  0.2482 -1.3896
  378CHL1   C23 5140   0.817   2.992   6.826 -0.1990  0.0424  0.8355
  378CHL1  H23A 5141   0.911   2.984   6.886  0.7197 -3.6595 -0.7605
  378CHL1  H23B 5142   0.757   2.900   6.846 -0.3389 -0.5047 -1.7361
  378CHL1   C24 5143   0.854   2.970   6.678 -0.4553 -0.1848  0.8037
  378CHL1  H24A 5144   0.775   2.958   6.601 -0.5191  0.3929  0.7732
  378CHL1  H24B 5145   0.906   3.059   6.637 -0.7212  0.6621  2.2190
  378CHL1   C25 5146   0.950   2.852   6.659 -0.3013  0.1477 -0.5373
  378CHL1   H25 5147   1.038   2.896   6.711 -0.4190  0.9298 -0.9782
  378CHL1   C26 5148   0.908   2.719   6.723 -0.7155  0.1097 -0.8845
  378CHL1  H26A 5149   0.818   2.678   6.672 -0.0978 -2.0310 -0.3693
  378CHL1  H26B 5150   0.986   2.641   6.716 -0.8467 -0.0307 -0.8045
  378CHL1  H26C 5151   0.892   2.714   6.833 -0.8213  2.5301 -0.7403
  378CHL1   C27 5152   0.986   2.820   6.513 -0.4161  0.0054 -0.5348
  378CHL1  H27A 5153   0.900   2.769   6.465 -2.1929  0.3295  2.1054
  378CHL1  H27B 5154   1.006   2.916   6.460 -1.5405  0.9709  0.7330
  378CHL1  H27C 5155   1.072   2.751   6.505  1.6853  2.3614  0.5359
  379CHL1    C3 5156   7.001   5.232   7.608  0.4229 -0.5460  0.0411
  379CHL1    H3 5157   7.110   5.224   7.589  0.4348 -0.0054 -0.1155
  379CHL1    O3 5158   6.989   5.229   7.750  0.2740 -0.2553  0.0349
  379CHL1   H3' 5159   6.911   5.285   7.756  0.1122 -0.2209 -1.6698
  379CHL1    C4 5160   6.926   5.350   7.544  0.7513 -0.5554 -0.3633
  379CHL1   H4A 5161   6.824   5.356   7.588  1.0865 -1.6262  0.6257
  379CHL1   H4B 5162   6.969   5.442   7.589 -2.5016 -0.4091  2.9188
  379CHL1    C5 5163   6.912   5.349   7.395 -0.6483 -0.2318 -0.2431
  379CHL1    C6 5164   6.958   5.444   7.312  0.2679 -0.0590  0.4507
  379CHL1    H6 5165   6.995   5.534   7.363 -1.5095  0.0628  1.6556
  379CHL1    C7 5166   6.940   5.437   7.163 -0.5203  0.4156  0.5155
  379CHL1   H7A 5167   6.922   5.538   7.122  3.0379  0.5636 -1.0691
  379CHL1   H7B 5168   7.043   5.420   7.127 -1.0434  0.8940 -1.2935
  379CHL1    C8 5169   6.846   5.326   7.114  0.3486 -0.0643 -0.0832
  379CHL1    H8 5170   6.739   5.345   7.137  0.4733  0.3453  0.1762
  379CHL1   C14 5171   6.851   5.305   6.965 -0.1769 -0.3939 -0.0558
  379CHL1   H14 5172   6.953   5.265   6.947 -0.6789 -1.4049 -0.7892
  379CHL1   C15 5173   6.839   5.437   6.888 -0.1640 -0.2530  0.1819
  379CHL1  H15A 5174   6.764   5.504   6.934 -1.4231 -0.1566 -1.8504
  379CHL1  H15B 5175   6.944   5.475   6.884 -0.2895  0.4219  2.3787
  379CHL1   C16 5176   6.788   5.386   6.753  0.2489 -0.2778  0.0325
  379CHL1  H16A 5177   6.684   5.420   6.736 -0.4480 -1.0231  2.3940
  379CHL1  H16B 5178   6.854   5.429   6.674  1.2068 -1.9596 -0.1501
  379CHL1   C17 5179   6.777   5.233   6.764 -0.6249 -0.2512 -0.3760
  379CHL1   H17 5180   6.878   5.192   6.741 -0.6159  0.0736 -0.9525
  379CHL1   C13 5181   6.753   5.206   6.909 -0.2549 -0.1803 -0.2981
  379CHL1   C18 5182   6.608   5.248   6.940 -0.1349  0.1885 -0.2379
  379CHL1  H18A 5183   6.577   5.211   7.040  0.1588  0.1830 -0.1463
  379CHL1  H18B 5184   6.582   5.356   6.935  1.6025  0.6776  0.3907
  379CHL1  H18C 5185   6.535   5.200   6.872 -0.9978 -1.0031  1.4606
  379CHL1   C12 5186   6.798   5.073   6.972  0.5914  0.0916 -0.3243
  379CHL1  H12A 5187   6.736   4.987   6.939  0.2892  0.1349  0.1226
  379CHL1  H12B 5188   6.903   5.054   6.941  0.8374  0.1005  0.4905
  379CHL1   C11 5189   6.803   5.078   7.124  0.1241  0.0683 -0.3070
  379CHL1  H11A 5190   6.696   5.073   7.153  0.3498  0.9620  0.7956
  379CHL1  H11B 5191   6.840   4.982   7.165 -3.7684 -1.7292 -0.5620
  379CHL1    C9 5192   6.872   5.200   7.190  0.0732 -0.0698  0.0044
  379CHL1    H9 5193   6.981   5.183   7.179  0.0316 -2.1988  1.9609
  379CHL1   C10 5194   6.862   5.219   7.338 -0.5379 -0.3839  0.0079
  379CHL1   C19 5195   6.716   5.195   7.382 -0.5620  0.1726  0.2418
  379CHL1  H19A 5196   6.686   5.088   7.375 -0.0213  0.1009 -1.5186
  379CHL1  H19B 5197   6.697   5.229   7.486  0.9593  0.5250  0.4290
  379CHL1  H19C 5198   6.644   5.255   7.323 -1.8806 -2.6559 -1.2245
  379CHL1    C1 5199   6.934   5.105   7.411  0.3117  0.2878  0.2331
  379CHL1   H1A 5200   6.896   5.006   7.378 -0.2697  0.6293 -0.1298
  379CHL1   H1B 5201   7.042   5.102   7.383  0.6900  0.4519  1.6018
  379CHL1    C2 5202   6.930   5.102   7.564 -0.3069 -0.2120  0.2125
  379CHL1   H2A 5203   6.971   5.006   7.601  1.0213 -0.1495 -1.0108
  379CHL1   H2B 5204   6.826   5.109   7.604  0.3333  1.4408  1.7580
  379CHL1   C20 5205   6.688   5.183   6.654 -0.7190 -0.5101 -0.1814
  379CHL1   H20 5206   6.592   5.238   6.661 -0.8524 -0.6089 -1.1510
  379CHL1   C21 5207   6.656   5.034   6.678  0.1325 -0.6320  0.2238
  379CHL1  H21A 5208   6.582   5.023   6.760  0.1114  1.7235  0.5822
  379CHL1  H21B 5209   6.746   4.980   6.714  0.7794 -0.6190 -1.2858
  379CHL1  H21C 5210   6.621   4.987   6.583  1.1711  1.6233 -1.3681
  379CHL1   C22 5211   6.740   5.207   6.512 -0.4077  0.0528  0.0250
  379CHL1  H22A 5212   6.786   5.306   6.491 -2.3789  1.0577  0.2548
  379CHL1  H22B 5213   6.809   5.123   6.489 -0.6739 -0.4372  0.9859
  379CHL1   C23 5214   6.628   5.223   6.409  0.2596  0.3862 -0.6679
  379CHL1  H23A 5215   6.659   5.162   6.322  1.9657 -0.2214  0.3046
  379CHL1  H23B 5216   6.540   5.179   6.462 -0.8278  3.9942  0.7894
  379CHL1   C24 5217   6.593   5.367   6.374 -0.2096  0.5039  0.2482
  379CHL1  H24A 5218   6.568   5.436   6.458 -0.2423 -1.0919  1.5944
  379CHL1  H24B 5219   6.690   5.407   6.336 -0.0220  0.4377  0.6481
  379CHL1   C25 5220   6.505   5.375   6.248 -0.1516  0.1087  0.1835
  379CHL1   H25 5221   6.546   5.307   6.170 -0.9883 -0.9576  0.6330
  379CHL1   C26 5222   6.360   5.329   6.272 -0.0651 -0.0682  0.3812
  379CHL1  H26A 5223   6.358   5.237   6.335  1.9758  0.1415  0.8057
  379CHL1  H26B 5224   6.306   5.410   6.325  2.4241  0.3540  2.4582
  379CHL1  H26C 5225   6.315   5.298   6.175  0.2267  0.1526  0.1718
  379CHL1   C27 5226   6.500   5.518   6.193  0.3638  0.1210  0.1650
  379CHL1  H27A 5227   6.454   5.588   6.265  1.0300  2.0138 -1.1576
  379CHL1  H27B 5228   6.606   5.550   6.191  0.6857 -0.7737  1.6614
  379CHL1  H27C 5229   6.454   5.516   6.091 -0.5795  0.1931  0.5769
  380CHL1    C3 5230   2.507   0.906   7.536  0.0946 -0.1493 -0.1391
  380CHL1    H3 5231   2.508   0.800   7.500 -0.0333  0.0222 -0.6650
  380CHL1    O3 5232   2.477   0.915   7.674  0.3326 -0.0984 -0.0901
  380CHL1   H3' 5233   2.391   0.873   7.678 -0.4382  1.2850 -1.2428
  380CHL1    C4 5234   2.647   0.964   7.512 -0.0596  0.4001  0.2925
  380CHL1   H4A 5235   2.663   1.063   7.560  2.5591  1.0052 -1.6183
  380CHL1   H4B 5236   2.712   0.891   7.565  0.4414 -0.0468 -0.9002
  380CHL1    C5 5237   2.687   0.978   7.368 -0.2072  0.1863  0.2302
  380CHL1    C6 5238   2.801   0.924   7.324 -0.7788 -0.8973  0.0618
  380CHL1    H6 5239   2.868   0.868   7.391 -1.9124 -2.0672  0.2569
  380CHL1    C7 5240   2.848   0.956   7.185  0.0805  0.3631  0.6226
  380CHL1   H7A 5241   2.956   0.980   7.190 -0.0442  1.2219 -0.4038
  380CHL1   H7B 5242   2.830   0.869   7.118 -0.7501  2.7669 -2.5234
  380CHL1    C8 5243   2.771   1.068   7.112 -0.0869 -0.3118 -0.2558
  380CHL1    H8 5244   2.810   1.167   7.144 -0.2246 -0.2588 -0.2519
  380CHL1   C14 5245   2.802   1.067   6.965 -0.4996 -0.7139 -0.3423
  380CHL1   H14 5246   2.760   0.976   6.917 -1.0326  1.0734 -3.5754
  380CHL1   C15 5247   2.951   1.067   6.924 -0.3651 -0.3436  0.1410
  380CHL1  H15A 5248   3.004   1.135   6.994 -1.5153  0.9556 -0.1967
  380CHL1  H15B 5249   3.002   0.969   6.929 -0.9958 -0.6517  0.8857
  380CHL1   C16 5250   2.948   1.118   6.780 -0.2111 -0.5887  0.0505
  380CHL1  H16A 5251   3.019   1.202   6.768 -2.3814  1.1613 -1.4913
  380CHL1  H16B 5252   2.967   1.035   6.709 -1.5374 -1.6791  0.9084
  380CHL1   C17 5253   2.799   1.152   6.757 -0.1459 -0.6503 -0.4705
  380CHL1   H17 5254   2.757   1.054   6.727 -0.2007 -1.6361  2.5001
  380CHL1   C13 5255   2.733   1.176   6.889  0.2180 -0.2566 -0.3538
  380CHL1   C18 5256   2.770   1.314   6.944  0.1798 -0.6664  0.7330
  380CHL1  H18A 5257   2.874   1.316   6.983  0.9708  0.3588 -1.2517
  380CHL1  H18B 5258   2.770   1.390   6.862  1.7440 -0.7435  0.6287
  380CHL1  H18C 5259   2.706   1.344   7.029  0.3312  0.9757  0.3024
  380CHL1   C12 5260   2.583   1.144   6.900  0.0607  0.4900 -0.2686
  380CHL1  H12A 5261   2.526   1.222   6.846  1.7682  0.9029 -1.5596
  380CHL1  H12B 5262   2.558   1.046   6.852 -0.6097  1.2110 -1.4409
  380CHL1   C11 5263   2.535   1.131   7.045  0.0598 -0.3726 -0.3403
  380CHL1  H11A 5264   2.530   1.238   7.074  2.3529 -0.1162 -0.7215
  380CHL1  H11B 5265   2.434   1.084   7.051  0.6733 -1.6030  1.1116
  380CHL1    C9 5266   2.625   1.051   7.141 -0.0564  0.0141  0.0931
  380CHL1    H9 5267   2.604   0.945   7.115  1.8994 -0.2817 -0.4816
  380CHL1   C10 5268   2.594   1.063   7.287 -0.0152  0.2591  0.0831
  380CHL1   C19 5269   2.600   1.213   7.322 -0.0006  0.2905 -0.0502
  380CHL1  H19A 5270   2.530   1.269   7.258 -1.1637  0.0636  0.9894
  380CHL1  H19B 5271   2.578   1.223   7.431 -2.4400 -2.6177 -0.1462
  380CHL1  H19C 5272   2.703   1.253   7.307  0.6734 -1.3570 -0.1235
  380CHL1    C1 5273   2.450   1.013   7.309  0.0590  0.1694  0.3659
  380CHL1   H1A 5274   2.389   1.089   7.255  1.6464 -0.0710 -1.8891
  380CHL1   H1B 5275   2.431   0.920   7.252 -1.2337  0.5453  0.1483
  380CHL1    C2 5276   2.407   0.989   7.454 -0.2882 -0.2848  0.1893
  380CHL1   H2A 5277   2.311   0.933   7.460  0.2234 -1.0471  1.8728
  380CHL1   H2B 5278   2.390   1.088   7.501 -0.0001  0.5671 -1.4368
  380CHL1   C20 5279   2.764   1.245   6.644 -0.2241  0.2478  0.2798
  380CHL1   H20 5280   2.707   1.334   6.677 -1.6705 -1.2891  2.1857
  380CHL1   C21 5281   2.656   1.178   6.558 -0.2022  0.1322  0.3423
  380CHL1  H21A 5282   2.691   1.085   6.509  0.2242  0.4839 -0.0192
  380CHL1  H21B 5283   2.619   1.238   6.472  0.3816 -0.3224 -0.2351
  380CHL1  H21C 5284   2.568   1.154   6.622  0.0804  2.7492  1.8569
  380CHL1   C22 5285   2.884   1.296   6.563  0.0188 -0.8400 -0.0581
  380CHL1  H22A 5286   2.957   1.348   6.628 -0.4224  0.1204 -0.3210
  380CHL1  H22B 5287   2.922   1.195   6.534  0.6026 -0.0572 -2.2687
  380CHL1   C23 5288   2.839   1.379   6.443 -0.0543 -0.5124  0.1955
  380CHL1  H23A 5289   2.781   1.316   6.372  1.8742 -1.2500 -0.7760
  380CHL1  H23B 5290   2.769   1.457   6.481  0.3917 -0.3202  0.6324
  380CHL1   C24 5291   2.957   1.451   6.377 -0.3660 -0.2154 -0.0463
  380CHL1  H24A 5292   3.006   1.511   6.457 -1.3748 -0.6000  0.8960
  380CHL1  H24B 5293   3.030   1.371   6.349 -0.1185  0.7281 -2.3268
  380CHL1   C25 5294   2.938   1.526   6.245  0.0914  0.0889  0.0592
  380CHL1   H25 5295   2.840   1.577   6.260 -0.0774  0.6392 -2.4236
  380CHL1   C26 5296   3.044   1.636   6.229  0.0955  0.0520 -0.1836
  380CHL1  H26A 5297   3.044   1.692   6.133 -0.3936  0.1646 -0.1201
  380CHL1  H26B 5298   3.024   1.709   6.310  2.2508 -0.5856  1.0142
  380CHL1  H26C 5299   3.143   1.590   6.251 -0.8690 -2.4271 -0.8160
  380CHL1   C27 5300   2.935   1.434   6.122 -0.1114  0.2010 -0.0220
  380CHL1  H27A 5301   2.931   1.494   6.028 -1.7435 -1.1246 -0.8593
  380CHL1  H27B 5302   3.025   1.368   6.121  0.2841  0.6791  1.4816
  380CHL1  H27C 5303   2.848   1.365   6.113 -0.6111  1.0034 -2.0098
  381CHL1    C3 5304   1.088   5.915   7.973 -0.0803 -0.3378  0.1415
  381CHL1    H3 5305   1.128   5.815   8.001 -1.7508 -1.3875 -0.9843
  381CHL1    O3 5306   1.083   5.993   8.091 -0.1391  0.2922 -0.2697
  381CHL1   H3' 5307   1.090   6.086   8.072  0.8842  0.2282 -0.2884
  381CHL1    C4 5308   1.173   5.988   7.867  0.2477 -0.2150  0.4867
  381CHL1   H4A 5309   1.143   6.094   7.874 -0.9452 -0.6175  2.0874
  381CHL1   H4B 5310   1.277   5.981   7.904 -0.0677  2.5006  2.1486
  381CHL1    C5 5311   1.161   5.923   7.732  0.1063  0.2942  0.2535
  381CHL1    C6 5312   1.271   5.876   7.670 -0.3943 -0.4023 -0.1189
  381CHL1    H6 5313   1.366   5.869   7.725 -1.7449 -0.2182  2.4237
  381CHL1    C7 5314   1.273   5.824   7.529  0.9117 -0.3768 -0.1198
  381CHL1   H7A 5315   1.356   5.884   7.486 -0.0376  1.8923  1.0373
  381CHL1   H7B 5316   1.289   5.714   7.532  1.2746 -0.3912 -1.7415
  381CHL1    C8 5317   1.142   5.858   7.456  0.6497 -0.5090  0.2810
  381CHL1    H8 5318   1.143   5.964   7.422 -2.1696 -0.8271 -1.0696
  381CHL1   C14 5319   1.128   5.770   7.335 -0.2449  0.0666 -0.0414
  381CHL1   H14 5320   1.141   5.667   7.374 -0.2608  0.7283  1.7935
  381CHL1   C15 5321   1.234   5.791   7.225 -0.2697  0.3256 -0.0181
  381CHL1  H15A 5322   1.243   5.899   7.202  0.0168  0.3657  0.2783
  381CHL1  H15B 5323   1.327   5.750   7.271 -0.4393 -0.5761 -0.4538
  381CHL1   C16 5324   1.176   5.712   7.107  0.3924 -0.0159 -0.1202
  381CHL1  H16A 5325   1.179   5.782   7.021 -0.2077 -0.7846 -0.7735
  381CHL1  H16B 5326   1.252   5.632   7.090  0.7413  0.2504  0.1599
  381CHL1   C17 5327   1.034   5.672   7.150  0.4777 -0.1627  0.0318
  381CHL1   H17 5328   1.029   5.572   7.197 -4.2423 -1.3153 -2.3100
  381CHL1   C13 5329   0.997   5.765   7.262 -0.0906  0.0399 -0.3173
  381CHL1   C18 5330   0.966   5.899   7.193 -0.0318  0.1130 -0.2029
  381CHL1  H18A 5331   0.875   5.884   7.132 -0.2638 -0.2106  0.2184
  381CHL1  H18B 5332   0.943   5.978   7.267  1.4926  0.8409 -0.4640
  381CHL1  H18C 5333   1.041   5.936   7.119  0.1213  1.0821  0.4106
  381CHL1   C12 5334   0.891   5.716   7.361  0.1514  0.1500 -0.0030
  381CHL1  H12A 5335   0.792   5.696   7.314  0.6460 -0.7989 -0.6736
  381CHL1  H12B 5336   0.923   5.624   7.414 -0.5271 -0.4866 -0.6872
  381CHL1   C11 5337   0.887   5.816   7.477 -0.1181 -0.0240  0.1401
  381CHL1  H11A 5338   0.855   5.914   7.436 -0.3164 -0.0349  0.2655
  381CHL1  H11B 5339   0.815   5.782   7.554 -1.4017  2.4282  0.1143
  381CHL1    C9 5340   1.024   5.833   7.545  0.0794  0.1078 -0.2862
  381CHL1    H9 5341   1.045   5.729   7.579  0.1527  0.1747 -0.1256
  381CHL1   C10 5342   1.024   5.914   7.671  0.3124 -0.0801 -0.1636
  381CHL1   C19 5343   0.975   6.055   7.636  0.7813  0.0308 -0.3844
  381CHL1  H19A 5344   1.024   6.132   7.699  2.5636  1.3279 -3.1402
  381CHL1  H19B 5345   0.998   6.073   7.529 -0.0621 -0.4157 -0.6535
  381CHL1  H19C 5346   0.865   6.067   7.643  0.8920  0.7592  0.2219
  381CHL1    C1 5347   0.928   5.853   7.775  0.2535  0.3226  0.0200
  381CHL1   H1A 5348   0.821   5.870   7.754  0.7908  0.6992 -2.7991
  381CHL1   H1B 5349   0.939   5.743   7.783 -2.3552 -0.0152 -0.4082
  381CHL1    C2 5350   0.944   5.902   7.919 -0.1009  0.6562 -0.0537
  381CHL1   H2A 5351   0.884   5.848   7.996 -0.2369 -1.0586 -1.3129
  381CHL1   H2B 5352   0.891   6.000   7.921 -2.2231 -0.4126  2.3302
  381CHL1   C20 5353   0.944   5.646   7.032  0.6190 -0.5925  0.0153
  381CHL1   H20 5354   0.924   5.742   6.979 -1.2595 -0.5821  0.6596
  381CHL1   C21 5355   0.806   5.597   7.080  0.1866 -0.0461 -0.6454
  381CHL1  H21A 5356   0.820   5.512   7.151  1.3486  1.1741  0.6416
  381CHL1  H21B 5357   0.742   5.549   7.003 -1.3222 -0.9860  1.1103
  381CHL1  H21C 5358   0.748   5.683   7.118  0.8777 -0.6038  1.8981
  381CHL1   C22 5359   1.006   5.541   6.939  0.7995 -0.1687 -0.3481
  381CHL1  H22A 5360   0.957   5.565   6.842  2.1042 -0.9452 -1.2315
  381CHL1  H22B 5361   1.112   5.558   6.912  0.7073  0.6309 -0.2366
  381CHL1   C23 5362   0.976   5.391   6.948  0.0400  0.0106  0.3440
  381CHL1  H23A 5363   1.014   5.357   7.046 -0.3934  0.6500  0.7422
  381CHL1  H23B 5364   0.868   5.367   6.939  0.2050 -0.2465 -1.5143
  381CHL1   C24 5365   1.047   5.310   6.839 -0.0472  0.0293  0.2731
  381CHL1  H24A 5366   1.014   5.356   6.744 -1.2309 -0.6849  0.3136
  381CHL1  H24B 5367   1.157   5.323   6.844 -0.2108  1.5163  0.4446
  381CHL1   C25 5368   1.013   5.160   6.844  0.1791 -0.0165  0.4536
  381CHL1   H25 5369   1.057   5.126   6.941  3.8173  0.4878 -0.8482
  381CHL1   C26 5370   0.863   5.145   6.813  0.2084  0.9434 -0.1752
  381CHL1  H26A 5371   0.800   5.155   6.903  0.2856  1.9403 -0.2241
  381CHL1  H26B 5372   0.835   5.211   6.728  3.2424  1.8037 -0.6522
  381CHL1  H26C 5373   0.844   5.041   6.779 -1.4051  0.8093  1.0458
  381CHL1   C27 5374   1.094   5.087   6.735 -0.5197  0.0129 -0.0905
  381CHL1  H27A 5375   1.202   5.089   6.760 -0.1014  1.2134 -1.8089
  381CHL1  H27B 5376   1.068   4.979   6.736 -0.3519 -0.0278  0.3703
  381CHL1  H27C 5377   1.071   5.124   6.633  1.3254 -0.8382 -0.8493
  382CHL1    C3 5378   0.468   2.440   7.923 -0.6298 -0.1528  0.5721
  382CHL1    H3 5379   0.577   2.422   7.908 -0.9478 -1.4848 -0.3299
  382CHL1    O3 5380   0.436   2.436   8.061  0.6284  0.0408  0.8862
  382CHL1   H3' 5381   0.349   2.475   8.073  0.4944  0.1440 -0.2828
  382CHL1    C4 5382   0.431   2.580   7.872  0.1142 -0.1161  0.1107
  382CHL1   H4A 5383   0.324   2.601   7.892  0.4557 -0.2009  2.2652
  382CHL1   H4B 5384   0.496   2.647   7.932  1.6392 -0.3763 -1.1651
  382CHL1    C5 5385   0.449   2.581   7.723 -0.7231  0.5824  0.0091
  382CHL1    C6 5386   0.541   2.668   7.679 -0.0056 -0.0931  0.1586
  382CHL1    H6 5387   0.597   2.740   7.740 -0.7136 -0.0251  0.7422
  382CHL1    C7 5388   0.594   2.669   7.538 -0.0265  0.8167  0.1485
  382CHL1   H7A 5389   0.622   2.774   7.517  0.1303  0.4697 -1.5052
  382CHL1   H7B 5390   0.691   2.615   7.532 -0.9509 -0.7966 -1.4604
  382CHL1    C8 5391   0.488   2.605   7.446  0.2234  0.2917  0.2175
  382CHL1    H8 5392   0.394   2.662   7.430 -0.7199 -1.6004 -1.4116
  382CHL1   C14 5393   0.542   2.588   7.307 -0.1438 -0.1114  0.1236
  382CHL1   H14 5394   0.624   2.514   7.314 -0.5459 -0.4638  1.3005
  382CHL1   C15 5395   0.601   2.716   7.246  1.2091 -0.5759  0.4285
  382CHL1  H15A 5396   0.529   2.799   7.260 -1.3261 -2.3203 -1.3801
  382CHL1  H15B 5397   0.697   2.740   7.296  0.8911  0.7605  0.4437
  382CHL1   C16 5398   0.614   2.682   7.097 -0.0932  0.3155  0.0978
  382CHL1  H16A 5399   0.571   2.770   7.044  1.1607  0.6367 -0.4050
  382CHL1  H16B 5400   0.721   2.675   7.071 -0.4772 -0.0328 -1.5092
  382CHL1   C17 5401   0.540   2.549   7.075  0.1616  0.1252  0.3943
  382CHL1   H17 5402   0.611   2.465   7.092  0.4692  0.7299  2.3385
  382CHL1   C13 5403   0.456   2.530   7.198 -0.3222  0.2222  0.0829
  382CHL1   C18 5404   0.325   2.609   7.184 -0.1580  0.4326 -0.2665
  382CHL1  H18A 5405   0.272   2.614   7.281  2.9114  2.2116  1.5005
  382CHL1  H18B 5406   0.340   2.709   7.140  0.8962 -0.5200 -2.2179
  382CHL1  H18C 5407   0.255   2.554   7.117  0.3819 -2.0934  1.0989
  382CHL1   C12 5408   0.425   2.389   7.251 -0.4458  0.1736 -0.1207
  382CHL1  H12A 5409   0.357   2.333   7.183 -0.3901 -0.8248  0.6072
  382CHL1  H12B 5410   0.519   2.329   7.255  0.2255  1.0618 -1.7069
  382CHL1   C11 5411   0.370   2.387   7.394 -0.0426 -0.0342  0.0340
  382CHL1  H11A 5412   0.266   2.427   7.391 -0.4767 -0.9952  1.4448
  382CHL1  H11B 5413   0.371   2.282   7.430 -0.2823 -0.2439 -0.5449
  382CHL1    C9 5414   0.449   2.470   7.497 -0.5410  0.4424  0.0379
  382CHL1    H9 5415   0.544   2.413   7.491  0.6023  2.3049 -0.2074
  382CHL1   C10 5416   0.396   2.470   7.637 -0.2215  0.2268  0.1592
  382CHL1   C19 5417   0.244   2.489   7.624 -0.2749 -0.3268 -0.0796
  382CHL1  H19A 5418   0.194   2.402   7.576  0.0519 -1.4976  1.6096
  382CHL1  H19B 5419   0.199   2.511   7.723  0.1468 -0.2763  0.1018
  382CHL1  H19C 5420   0.221   2.584   7.569  2.7516 -1.0478 -2.9113
  382CHL1    C1 5421   0.416   2.332   7.703 -0.2152 -0.3206 -0.9583
  382CHL1   H1A 5422   0.358   2.253   7.652 -2.0904  0.6945 -0.5155
  382CHL1   H1B 5423   0.521   2.298   7.692  0.1335 -1.0923  3.0861
  382CHL1    C2 5424   0.388   2.328   7.854  0.4071 -0.0557 -0.8323
  382CHL1   H2A 5425   0.423   2.244   7.916 -1.8287  0.1163  0.7735
  382CHL1   H2B 5426   0.280   2.340   7.876  1.0857  1.3151  2.2626
  382CHL1   C20 5427   0.480   2.539   6.938  0.7063 -0.3289  0.1843
  382CHL1   H20 5428   0.396   2.611   6.935  0.2900 -0.8394 -2.1023
  382CHL1   C21 5429   0.426   2.398   6.910 -0.2900  0.0850 -0.0143
  382CHL1  H21A 5430   0.334   2.367   6.965  0.0778  0.0323  0.5815
  382CHL1  H21B 5431   0.512   2.328   6.912  1.9433  2.6248 -1.5723
  382CHL1  H21C 5432   0.400   2.385   6.803  0.4049 -1.7948 -0.0017
  382CHL1   C22 5433   0.586   2.560   6.828  0.6799  0.4302  0.3015
  382CHL1  H22A 5434   0.647   2.649   6.855 -2.6072  2.8021  0.5566
  382CHL1  H22B 5435   0.658   2.476   6.833  0.2492  0.0396  0.0386
  382CHL1   C23 5436   0.533   2.582   6.686 -0.2191 -0.8290  0.4178
  382CHL1  H23A 5437   0.627   2.605   6.631 -1.1328 -0.1425 -0.8979
  382CHL1  H23B 5438   0.492   2.492   6.637  0.2233 -0.7604 -0.0949
  382CHL1   C24 5439   0.445   2.707   6.675  0.7947 -0.1150  0.2308
  382CHL1  H24A 5440   0.347   2.696   6.727 -1.3261 -0.6931 -3.5331
  382CHL1  H24B 5441   0.504   2.787   6.725  1.7659  0.2742 -1.4560
  382CHL1   C25 5442   0.416   2.757   6.533 -0.1839  0.3554  0.5847
  382CHL1   H25 5443   0.376   2.684   6.459  3.0194  0.4939 -1.4958
  382CHL1   C26 5444   0.319   2.874   6.556 -0.0253  0.5683  0.1832
  382CHL1  H26A 5445   0.217   2.838   6.581  0.4535  0.4852  2.2658
  382CHL1  H26B 5446   0.351   2.948   6.633  1.4413 -0.3707  0.5344
  382CHL1  H26C 5447   0.299   2.923   6.458 -0.3696 -2.7849 -1.5650
  382CHL1   C27 5448   0.539   2.823   6.467 -0.1922 -0.6242 -0.4481
  382CHL1  H27A 5449   0.628   2.756   6.471 -0.1308 -0.5077  0.2555
  382CHL1  H27B 5450   0.516   2.851   6.362  0.7863  0.5186 -0.3797
  382CHL1  H27C 5451   0.568   2.918   6.516  0.0679 -0.5361 -0.7778
  383CHL1    C3 5452   3.958   7.150   7.899 -0.4837 -0.2066  0.1755
  383CHL1    H3 5453   3.898   7.244   7.901  1.4344  1.1506 -1.5714
  383CHL1    O3 5454   4.055   7.158   8.002  0.1355 -0.2710 -0.3903
  383CHL1   H3' 5455   4.086   7.248   7.992 -0.6447  0.1735  0.9012
  383CHL1    C4 5456   3.872   7.024   7.913 -0.8450  0.0691  0.4713
  383CHL1   H4A 5457   3.949   6.945   7.932  0.9461  1.9463  1.4910
  383CHL1   H4B 5458   3.806   7.023   8.002 -0.9600 -0.2412  0.3849
  383CHL1    C5 5459   3.795   6.990   7.789 -0.0656  0.0245 -0.0087
  383CHL1    C6 5460   3.665   6.962   7.808 -0.0327  0.2790  0.6072
  383CHL1    H6 5461   3.631   6.959   7.913  0.5308  0.6989  0.8095
  383CHL1    C7 5462   3.571   6.939   7.694  0.8082 -0.0518 -0.0350
  383CHL1   H7A 5463   3.507   6.853   7.723  1.7627 -0.3688  1.2063
  383CHL1   H7B 5464   3.502   7.026   7.681 -0.3870 -0.6251  1.9885
  383CHL1    C8 5465   3.641   6.910   7.560  0.4945 -0.1179 -0.1868
  383CHL1    H8 5466   3.671   6.804   7.575  2.0643  0.2963 -0.1880
  383CHL1   C14 5467   3.547   6.920   7.444 -0.0923  0.0098  0.2903
  383CHL1   H14 5468   3.523   7.029   7.448  4.5554  1.2538  0.5077
  383CHL1   C15 5469   3.414   6.843   7.445  0.0370 -0.2223 -0.2331
  383CHL1  H15A 5470   3.441   6.736   7.457  0.6127 -0.1609 -0.8941
  383CHL1  H15B 5471   3.350   6.889   7.523  0.6265 -0.2820  0.2961
  383CHL1   C16 5472   3.370   6.858   7.299 -0.0796  0.0425 -0.1704
  383CHL1  H16A 5473   3.315   6.766   7.270 -1.6813 -0.0082  2.6441
  383CHL1  H16B 5474   3.289   6.934   7.304  0.3431  0.4843  0.0144
  383CHL1   C17 5475   3.489   6.911   7.218  0.1847 -0.0699  0.1405
  383CHL1   H17 5476   3.467   7.020   7.230  1.9709  0.0343  3.8233
  383CHL1   C13 5477   3.608   6.899   7.308  0.1370  0.5819  0.2983
  383CHL1   C18 5478   3.674   6.761   7.291  0.0093  0.5922 -0.3003
  383CHL1  H18A 5479   3.601   6.677   7.293 -0.5234  1.0153 -1.2683
  383CHL1  H18B 5480   3.728   6.768   7.194  1.3789  1.4207  0.4897
  383CHL1  H18C 5481   3.754   6.752   7.367  0.6464  1.3550 -0.8725
  383CHL1   C12 5482   3.714   7.009   7.292  0.5119  0.1325 -0.3701
  383CHL1  H12A 5483   3.764   6.997   7.194  1.5978  2.1943 -0.1228
  383CHL1  H12B 5484   3.664   7.108   7.284  1.1663  0.3056 -3.2441
  383CHL1   C11 5485   3.815   6.999   7.406  0.1922 -0.1567 -0.1084
  383CHL1  H11A 5486   3.875   6.909   7.380 -0.9000 -1.6948  2.3324
  383CHL1  H11B 5487   3.887   7.083   7.392 -0.3570  0.3666  0.1647
  383CHL1    C9 5488   3.755   7.007   7.547  0.3035  0.1225 -0.0742
  383CHL1    H9 5489   3.713   7.110   7.551 -0.6253 -0.2046 -1.0172
  383CHL1   C10 5490   3.860   7.001   7.654  0.1384 -0.1251  0.0762
  383CHL1   C19 5491   3.935   6.868   7.634 -0.0397 -0.1244 -0.6342
  383CHL1  H19A 5492   3.997   6.851   7.725  0.2599  0.0166 -0.8120
  383CHL1  H19B 5493   3.861   6.786   7.622  1.1692 -1.6301  1.4337
  383CHL1  H19C 5494   4.002   6.854   7.547 -0.4179 -1.6353 -0.7199
  383CHL1    C1 5495   3.955   7.121   7.647 -0.0443  0.0052 -0.1822
  383CHL1   H1A 5496   4.024   7.105   7.560  0.8966 -0.5396  0.6427
  383CHL1   H1B 5497   3.899   7.212   7.617 -1.2549 -1.3613 -2.3300
  383CHL1    C2 5498   4.042   7.148   7.770 -0.6066  0.6918  0.0704
  383CHL1   H2A 5499   4.108   7.237   7.760  1.2596 -0.7517 -1.1586
  383CHL1   H2B 5500   4.116   7.065   7.778 -0.5161  0.8087  0.4626
  383CHL1   C20 5501   3.509   6.864   7.077  1.0794  0.2969  0.1357
  383CHL1   H20 5502   3.616   6.874   7.048  0.4030  1.0299 -2.4159
  383CHL1   C21 5503   3.446   6.966   6.981  0.8528  0.4133  0.4063
  383CHL1  H21A 5504   3.480   6.944   6.877  2.6598  1.0429  0.8241
  383CHL1  H21B 5505   3.479   7.069   7.008  1.4069  0.3065  0.1547
  383CHL1  H21C 5506   3.335   6.960   6.979  0.8670 -0.0200  0.7438
  383CHL1   C22 5507   3.449   6.724   7.054  0.3532  0.5985  0.1536
  383CHL1  H22A 5508   3.472   6.659   7.141 -3.4134  2.1234  2.5547
  383CHL1  H22B 5509   3.339   6.724   7.043  0.3848 -1.8469 -0.7845
  383CHL1   C23 5510   3.498   6.654   6.926  0.1202  0.2227  0.2670
  383CHL1  H23A 5511   3.461   6.551   6.910  1.1686 -0.2940  1.0072
  383CHL1  H23B 5512   3.471   6.714   6.837  1.3726 -1.2929 -1.1880
  383CHL1   C24 5513   3.650   6.635   6.931  0.0692 -0.2551  0.0179
  383CHL1  H24A 5514   3.697   6.735   6.924 -0.7166  0.0462 -1.4262
  383CHL1  H24B 5515   3.661   6.606   7.038 -4.4363  0.7842  0.9850
  383CHL1   C25 5516   3.704   6.532   6.830 -0.1070  0.1470 -0.4902
  383CHL1   H25 5517   3.676   6.426   6.846  1.0275 -0.7282 -3.6214
  383CHL1   C26 5518   3.662   6.573   6.688 -0.0414  0.4898 -0.4131
  383CHL1  H26A 5519   3.692   6.505   6.606 -1.5743  1.2974 -1.7172
  383CHL1  H26B 5520   3.551   6.566   6.689 -0.1879  0.9544 -3.6002
  383CHL1  H26C 5521   3.691   6.678   6.667  0.3193  0.4159 -0.2865
  383CHL1   C27 5522   3.858   6.529   6.835 -0.1281 -0.8004 -0.3562
  383CHL1  H27A 5523   3.894   6.506   6.937 -0.8860  0.5073  0.2306
  383CHL1  H27B 5524   3.898   6.448   6.770  0.5793 -3.0100  2.6039
  383CHL1  H27C 5525   3.898   6.628   6.805  1.3528 -1.5447 -0.9086
  384CHL1    C3 5526   0.051   1.481   7.935 -0.1430 -0.0369 -0.0110
  384CHL1    H3 5527  -0.035   1.411   7.924  1.1932 -1.7938  0.1867
  384CHL1    O3 5528   0.065   1.522   8.070  0.4297  0.1671 -0.1258
  384CHL1   H3' 5529   0.156   1.547   8.081  0.9296 -0.6153 -2.0037
  384CHL1    C4 5530   0.181   1.419   7.881 -0.3423 -0.4283 -0.0432
  384CHL1   H4A 5531   0.263   1.488   7.908 -1.8853  1.9306 -1.0811
  384CHL1   H4B 5532   0.196   1.322   7.934  2.4080 -1.0922 -1.8143
  384CHL1    C5 5533   0.188   1.399   7.732  0.0179  0.1065 -0.0981
  384CHL1    C6 5534   0.230   1.282   7.683  1.0790  0.4430 -0.0309
  384CHL1    H6 5535   0.265   1.199   7.747 -0.5524 -0.1810  0.1041
  384CHL1    C7 5536   0.239   1.259   7.535 -0.1887 -0.1772 -0.0260
  384CHL1   H7A 5537   0.330   1.201   7.508  0.9580  2.1159 -1.4023
  384CHL1   H7B 5538   0.159   1.192   7.496 -0.0243 -0.2373 -0.2637
  384CHL1    C8 5539   0.233   1.387   7.451  0.0506 -0.0763  0.1101
  384CHL1    H8 5540   0.329   1.443   7.458 -0.1512  0.3607 -0.5141
  384CHL1   C14 5541   0.200   1.358   7.308 -0.6402 -0.4533  0.3396
  384CHL1   H14 5542   0.096   1.319   7.310 -1.3930  1.4327  0.6499
  384CHL1   C15 5543   0.293   1.254   7.243 -0.0741  0.4188 -0.2691
  384CHL1  H15A 5544   0.402   1.261   7.265 -0.1324  0.1656  0.1010
  384CHL1  H15B 5545   0.258   1.154   7.276  0.3545  0.4277  0.2146
  384CHL1   C16 5546   0.269   1.273   7.093  0.3440  0.4826 -0.3304
  384CHL1  H16A 5547   0.370   1.292   7.051  0.6210 -0.4758 -0.1225
  384CHL1  H16B 5548   0.227   1.192   7.029  1.8473 -0.5953 -0.0028
  384CHL1   C17 5549   0.175   1.395   7.084 -0.3087  0.0213  0.1315
  384CHL1   H17 5550   0.077   1.342   7.086  0.8630 -2.2452  0.9357
  384CHL1   C13 5551   0.184   1.473   7.212  0.6688 -0.3143  0.2754
  384CHL1   C18 5552   0.310   1.560   7.199  0.5757 -0.1346  0.5647
  384CHL1  H18A 5553   0.401   1.503   7.172  0.6773 -0.1051  0.8519
  384CHL1  H18B 5554   0.287   1.638   7.123  1.1694  2.4135  2.8464
  384CHL1  H18C 5555   0.324   1.613   7.295 -1.8135 -1.3324  1.6511
  384CHL1   C12 5556   0.061   1.546   7.268  0.1895 -0.8024 -0.1268
  384CHL1  H12A 5557   0.057   1.646   7.220  2.1031 -0.5482  0.1471
  384CHL1  H12B 5558  -0.033   1.489   7.254  0.0204 -1.8136  3.9867
  384CHL1   C11 5559   0.076   1.589   7.414 -0.2337 -0.7197 -0.1080
  384CHL1  H11A 5560   0.154   1.667   7.406  0.1437 -0.9592  1.0401
  384CHL1  H11B 5561  -0.018   1.635   7.453 -0.6145  1.3567 -3.1508
  384CHL1    C9 5562   0.126   1.477   7.507 -0.0054 -0.2692  0.3150
  384CHL1    H9 5563   0.040   1.408   7.516  0.7277 -1.0626  1.5400
  384CHL1   C10 5564   0.147   1.518   7.650  0.0901  0.2987  0.1414
  384CHL1   C19 5565   0.264   1.618   7.650  0.4225 -0.0841 -0.2185
  384CHL1  H19A 5566   0.357   1.582   7.600 -0.3489 -1.4868 -0.6977
  384CHL1  H19B 5567   0.239   1.716   7.606 -1.7327 -0.3530  0.2854
  384CHL1  H19C 5568   0.293   1.637   7.756  3.1217 -0.9731 -0.7029
  384CHL1    C1 5569   0.017   1.574   7.709 -0.1521 -0.3887  0.2636
  384CHL1   H1A 5570  -0.005   1.667   7.652 -0.8495 -1.6816 -1.7230
  384CHL1   H1B 5571  -0.068   1.504   7.692  0.7009 -1.9496  2.0850
  384CHL1    C2 5572   0.017   1.609   7.857  0.3740  0.1901  0.1295
  384CHL1   H2A 5573  -0.079   1.655   7.891 -0.3478 -1.6613  0.7126
  384CHL1   H2B 5574   0.099   1.676   7.891  2.6273 -3.8563  3.7420
  384CHL1   C20 5575   0.182   1.462   6.950  0.1669 -0.4858 -0.1020
  384CHL1   H20 5576   0.269   1.531   6.944 -0.4995  0.6630  2.0647
  384CHL1   C21 5577   0.049   1.534   6.926  0.1816 -0.3637  0.1784
  384CHL1  H21A 5578   0.067   1.602   6.840 -0.2499 -1.3683 -0.7178
  384CHL1  H21B 5579   0.014   1.599   7.010 -2.8507 -0.4278 -0.8962
  384CHL1  H21C 5580  -0.038   1.469   6.904  1.2658 -0.3416 -5.8801
  384CHL1   C22 5581   0.199   1.363   6.833 -0.1030 -0.3817 -0.2293
  384CHL1  H22A 5582   0.286   1.295   6.846  2.3855  2.5277 -0.5828
  384CHL1  H22B 5583   0.104   1.306   6.826 -0.9866  1.2312 -2.5567
  384CHL1   C23 5584   0.216   1.427   6.695 -0.5202 -0.3346 -0.2629
  384CHL1  H23A 5585   0.132   1.493   6.667 -0.2830 -0.3613 -1.0435
  384CHL1  H23B 5586   0.308   1.489   6.702  0.2337 -1.3265 -1.0833
  384CHL1   C24 5587   0.240   1.325   6.584  0.3561  0.3255 -0.6902
  384CHL1  H24A 5588   0.347   1.293   6.584 -0.1525 -1.9210 -3.7017
  384CHL1  H24B 5589   0.192   1.228   6.610 -2.5809  2.0718  0.8936
  384CHL1   C25 5590   0.202   1.370   6.442  0.2140 -0.0864 -0.7843
  384CHL1   H25 5591   0.093   1.394   6.444  0.3941  0.6796  0.2854
  384CHL1   C26 5592   0.280   1.496   6.402  0.5427 -0.0769 -0.1162
  384CHL1  H26A 5593   0.391   1.486   6.406  0.7352  1.5824 -0.2792
  384CHL1  H26B 5594   0.254   1.517   6.296  2.7024  0.2203 -0.6358
  384CHL1  H26C 5595   0.260   1.592   6.455  0.8419 -0.4465  0.6796
  384CHL1   C27 5596   0.228   1.252   6.346 -0.4049 -0.6823 -0.2326
  384CHL1  H27A 5597   0.144   1.182   6.358 -0.8362  0.1387  2.3046
  384CHL1  H27B 5598   0.229   1.293   6.243 -1.8857  3.8614  1.3160
  384CHL1  H27C 5599   0.331   1.216   6.369 -0.4320  0.0057  1.0644
  385CHL1    C3 5600   0.298   3.079   7.909  0.6258  0.0965 -0.1917
  385CHL1    H3 5601   0.358   3.170   7.887  2.8584 -1.2840 -0.0781
  385CHL1    O3 5602   0.307   3.057   8.049  0.5854 -0.2371 -0.2407
  385CHL1   H3' 5603   0.298   3.143   8.091 -2.8674  0.6841 -2.4599
  385CHL1    C4 5604   0.152   3.102   7.867  0.4991 -0.4017 -0.0273
  385CHL1   H4A 5605   0.094   3.010   7.894  0.1286 -0.4358 -0.8996
  385CHL1   H4B 5606   0.100   3.183   7.922  1.2210  0.0956 -0.0756
  385CHL1    C5 5607   0.135   3.122   7.719 -1.0845 -0.8937  0.0691
  385CHL1    C6 5608   0.082   3.237   7.676 -0.0812 -0.4971 -0.1305
  385CHL1    H6 5609   0.047   3.314   7.746  1.2096 -0.4493  0.4855
  385CHL1    C7 5610   0.057   3.259   7.529  0.7016 -0.0670 -0.2050
  385CHL1   H7A 5611  -0.048   3.297   7.527  0.9833  0.7699  0.2272
  385CHL1   H7B 5612   0.118   3.342   7.490 -2.4570  1.4197 -2.4158
  385CHL1    C8 5613   0.076   3.133   7.444  0.2491 -0.3281  0.0706
  385CHL1    H8 5614  -0.017   3.076   7.463 -0.7465  1.0879 -0.3934
  385CHL1   C14 5615   0.072   3.172   7.299 -0.1939 -0.5573  0.0207
  385CHL1   H14 5616   0.153   3.246   7.282 -1.3807  1.2305  1.7616
  385CHL1   C15 5617  -0.055   3.240   7.246  0.1157 -0.1335 -0.1767
  385CHL1  H15A 5618  -0.138   3.185   7.294  0.8758 -2.1072 -1.0174
  385CHL1  H15B 5619  -0.072   3.347   7.270 -2.7126 -0.4245 -0.5227
  385CHL1   C16 5620  -0.054   3.208   7.096 -0.3321 -0.4558 -0.1113
  385CHL1  H16A 5621  -0.149   3.156   7.069  1.5296 -2.5369 -3.2174
  385CHL1  H16B 5622  -0.033   3.299   7.037 -0.8417 -0.1691  0.1372
  385CHL1   C17 5623   0.064   3.112   7.074 -0.1955 -0.2855 -0.1166
  385CHL1   H17 5624   0.150   3.178   7.048 -0.5593  0.0047 -0.6059
  385CHL1   C13 5625   0.092   3.053   7.209  0.3266 -0.2902 -0.2223
  385CHL1   C18 5626  -0.011   2.941   7.234 -0.1768  0.1834 -0.1375
  385CHL1  H18A 5627  -0.109   2.981   7.200  0.5128  3.6256  1.4901
  385CHL1  H18B 5628   0.014   2.849   7.177  0.8825 -0.2441  0.9683
  385CHL1  H18C 5629  -0.021   2.908   7.339  2.2833 -1.2843 -0.2794
  385CHL1   C12 5630   0.226   2.985   7.240  0.1405 -0.3968  0.3755
  385CHL1  H12A 5631   0.218   2.885   7.191 -0.3541 -0.7518  1.1585
  385CHL1  H12B 5632   0.309   3.037   7.188 -0.7695 -1.3803 -2.2329
  385CHL1   C11 5633   0.242   2.954   7.389  0.4760 -0.4663  0.3260
  385CHL1  H11A 5634   0.177   2.866   7.408 -0.2848 -0.2604 -1.1727
  385CHL1  H11B 5635   0.349   2.935   7.413  0.2214 -0.0378  1.8962
  385CHL1    C9 5636   0.204   3.066   7.486  0.1919 -0.3968  0.1358
  385CHL1    H9 5637   0.283   3.143   7.470  0.2602 -0.6897 -1.0106
  385CHL1   C10 5638   0.197   3.019   7.629  0.3950 -0.1522  0.2268
  385CHL1   C19 5639   0.100   2.902   7.646  0.7473 -0.5856 -0.6818
  385CHL1  H19A 5640   0.097   2.878   7.754 -0.8960  2.2556 -0.0048
  385CHL1  H19B 5641   0.002   2.941   7.611  0.0503  0.0543  1.8376
  385CHL1  H19C 5642   0.132   2.814   7.585 -0.1724 -0.2812 -1.6301
  385CHL1    C1 5643   0.338   2.984   7.679  0.6990  0.0098 -0.4879
  385CHL1   H1A 5644   0.366   2.893   7.623 -0.2234  0.1639 -1.2204
  385CHL1   H1B 5645   0.399   3.071   7.646 -2.8433  2.8416 -0.1386
  385CHL1    C2 5646   0.356   2.961   7.830 -0.1884 -0.1716 -0.4030
  385CHL1   H2A 5647   0.463   2.946   7.857 -0.8793 -2.2191  1.5069
  385CHL1   H2B 5648   0.298   2.871   7.859  0.2598 -1.0390 -2.0536
  385CHL1   C20 5649   0.059   3.018   6.957  0.3914 -0.1605 -0.2448
  385CHL1   H20 5650  -0.005   2.931   6.979  1.0090 -0.3810  0.7995
  385CHL1   C21 5651   0.201   2.974   6.917  0.4861 -0.6153  0.5665
  385CHL1  H21A 5652   0.212   2.868   6.885 -1.3758 -0.7536  0.2548
  385CHL1  H21B 5653   0.282   2.992   6.991  1.5369 -0.0954 -0.6669
  385CHL1  H21C 5654   0.233   3.040   6.834  3.6968 -2.5729  0.0929
  385CHL1   C22 5655  -0.008   3.089   6.839 -0.1198 -0.3123 -0.0453
  385CHL1  H22A 5656  -0.097   3.153   6.863  0.7060  0.3321  1.4306
  385CHL1  H22B 5657   0.054   3.169   6.793  0.3780 -0.3614  0.5297
  385CHL1   C23 5658  -0.056   2.984   6.739 -0.1125 -0.2120 -0.1552
  385CHL1  H23A 5659   0.033   2.953   6.679  0.3251  2.7600 -1.2233
  385CHL1  H23B 5660  -0.102   2.896   6.789 -1.1475  0.0877 -0.5461
  385CHL1   C24 5661  -0.145   3.047   6.631 -0.6427 -0.3455  0.1993
  385CHL1  H24A 5662  -0.236   3.082   6.683 -0.3210  0.1666  0.4347
  385CHL1  H24B 5663  -0.095   3.129   6.575 -1.6637 -0.1103 -0.3941
  385CHL1   C25 5664  -0.181   2.947   6.520 -0.1296 -0.1906 -0.1148
  385CHL1   H25 5665  -0.090   2.910   6.468 -0.0422 -0.6069  0.3239
  385CHL1   C26 5666  -0.267   2.833   6.579 -0.0136 -0.0760  0.2786
  385CHL1  H26A 5667  -0.320   2.773   6.503  0.0061 -0.4994  0.5982
  385CHL1  H26B 5668  -0.200   2.762   6.632 -0.5313 -1.3554 -0.7297
  385CHL1  H26C 5669  -0.346   2.869   6.648 -0.2090 -0.3210  0.1831
  385CHL1   C27 5670  -0.265   3.023   6.416 -0.0908  0.5400  0.3760
  385CHL1  H27A 5671  -0.355   3.072   6.459 -1.0957 -1.8025  1.1064
  385CHL1  H27B 5672  -0.201   3.100   6.368  1.2218 -0.3987  0.5515
  385CHL1  H27C 5673  -0.303   2.969   6.327 -1.6567  1.7008  0.3120
  386CHL1    C3 5674   5.457   0.028   4.870  0.0586  0.8206  0.2002
  386CHL1    H3 5675   5.393  -0.063   4.879 -0.5464  1.1605 -0.6172
  386CHL1    O3 5676   5.496   0.046   4.735 -0.2320 -0.2816 -0.0402
  386CHL1   H3' 5677   5.478   0.140   4.723  1.7045  0.1786  0.3713
  386CHL1    C4 5678   5.375   0.149   4.917  0.5351  1.0532  0.4475
  386CHL1   H4A 5679   5.426   0.242   4.885  0.7944  0.3085 -1.4177
  386CHL1   H4B 5680   5.282   0.154   4.856  2.1387  0.3914 -2.1994
  386CHL1    C5 5681   5.357   0.144   5.066  0.2940 -0.0509  0.3925
  386CHL1    C6 5682   5.232   0.151   5.114  0.0291 -0.3591 -0.2529
  386CHL1    H6 5683   5.150   0.167   5.043  1.2258  3.7311 -0.9473
  386CHL1    C7 5684   5.206   0.154   5.262  0.3691  0.1285 -0.2030
  386CHL1   H7A 5685   5.133   0.235   5.278  0.1184  0.2561 -1.7991
  386CHL1   H7B 5686   5.161   0.056   5.289  0.7141 -0.0328 -0.1993
  386CHL1    C8 5687   5.329   0.169   5.353  0.1116 -0.1615  0.1925
  386CHL1    H8 5688   5.365   0.274   5.362  1.7486 -0.7309  0.7435
  386CHL1   C14 5689   5.286   0.117   5.487  0.2354 -0.5696  0.0774
  386CHL1   H14 5690   5.272   0.008   5.471  0.2490 -0.7382  1.1310
  386CHL1   C15 5691   5.152   0.163   5.549  0.6240 -0.2028  0.6623
  386CHL1  H15A 5692   5.144   0.273   5.541 -1.0874 -0.3820 -0.6169
  386CHL1  H15B 5693   5.060   0.119   5.505 -0.2342 -1.8962  3.8778
  386CHL1   C16 5694   5.172   0.119   5.694 -0.4849 -0.0087  0.8776
  386CHL1  H16A 5695   5.143   0.197   5.767 -1.9396  0.2940  0.0341
  386CHL1  H16B 5696   5.099   0.038   5.717  0.4124 -0.8665  0.7585
  386CHL1   C17 5697   5.316   0.070   5.716 -0.1505  0.5380 -0.0582
  386CHL1   H17 5698   5.303  -0.040   5.703  1.5002  0.1723  1.1233
  386CHL1   C13 5699   5.389   0.122   5.596  0.1793  0.4286  0.0946
  386CHL1   C18 5700   5.438   0.265   5.623  0.6378  0.2925 -0.0048
  386CHL1  H18A 5701   5.515   0.253   5.702  0.2768  0.4382  0.3732
  386CHL1  H18B 5702   5.487   0.311   5.534  0.0619 -0.2572 -0.6106
  386CHL1  H18C 5703   5.355   0.332   5.654  0.6735  0.4308 -0.1995
  386CHL1   C12 5704   5.505   0.037   5.541  0.0174 -0.1700  0.6662
  386CHL1  H12A 5705   5.594   0.058   5.604 -0.0015 -0.8597  0.9323
  386CHL1  H12B 5706   5.478  -0.070   5.556  1.4918 -0.6888 -0.1768
  386CHL1   C11 5707   5.553   0.073   5.400 -0.0597  0.3192  0.7651
  386CHL1  H11A 5708   5.603   0.173   5.400 -1.9283  1.4611 -3.5135
  386CHL1  H11B 5709   5.627  -0.002   5.366 -1.2942  0.1108 -1.6983
  386CHL1    C9 5710   5.439   0.083   5.298  0.1767 -0.2432  0.4431
  386CHL1    H9 5711   5.400  -0.021   5.289  1.7410 -0.8095 -0.2068
  386CHL1   C10 5712   5.475   0.124   5.158  0.2142 -0.2314  0.4558
  386CHL1   C19 5713   5.562   0.250   5.152 -0.1682  0.0090 -0.2537
  386CHL1  H19A 5714   5.584   0.277   5.047 -0.7345  1.7871  0.0389
  386CHL1  H19B 5715   5.494   0.329   5.190  0.8739 -0.0979  2.0236
  386CHL1  H19C 5716   5.663   0.232   5.195 -0.1260  0.4020 -0.1773
  386CHL1    C1 5717   5.546   0.002   5.098  0.6469  0.0130  0.4669
  386CHL1   H1A 5718   5.638  -0.028   5.154  0.4485 -1.4729  0.0484
  386CHL1   H1B 5719   5.473  -0.082   5.105  0.8783 -0.3279 -0.8886
  386CHL1    C2 5720   5.587   0.017   4.951 -0.0473  0.1298  0.2798
  386CHL1   H2A 5721   5.638  -0.075   4.913  0.3088  1.2641 -2.1420
  386CHL1   H2B 5722   5.649   0.109   4.950  1.7552 -1.0211  0.0841
  386CHL1   C20 5723   5.365   0.101   5.854 -0.2641 -0.2513  0.1645
  386CHL1   H20 5724   5.378   0.210   5.869  0.7589 -0.5868  1.9897
  386CHL1   C21 5725   5.501   0.032   5.878  0.1494  0.4558 -0.1268
  386CHL1  H21A 5726   5.576   0.074   5.807 -0.1894 -0.6630 -1.1687
  386CHL1  H21B 5727   5.485  -0.075   5.855  2.0244 -0.1904  1.3898
  386CHL1  H21C 5728   5.540   0.053   5.980 -0.4673  2.7188 -0.3052
  386CHL1   C22 5729   5.273   0.053   5.967 -0.8801  0.7236  0.0883
  386CHL1  H22A 5730   5.183   0.118   5.965 -0.2300  1.6891  1.0728
  386CHL1  H22B 5731   5.247  -0.054   5.950  0.7950  0.5746 -1.9590
  386CHL1   C23 5732   5.321   0.065   6.112 -0.0398 -0.2192 -0.1034
  386CHL1  H23A 5733   5.392  -0.014   6.147  0.0480 -0.4002 -0.6771
  386CHL1  H23B 5734   5.383   0.157   6.122  0.0743 -0.2716 -0.3036
  386CHL1   C24 5735   5.202   0.089   6.204  0.1632 -0.5993  0.2642
  386CHL1  H24A 5736   5.137   0.171   6.167  1.9461 -0.5676 -3.2580
  386CHL1  H24B 5737   5.140  -0.003   6.194 -0.7605 -0.0543  0.8594
  386CHL1   C25 5738   5.240   0.126   6.348 -0.1469  0.1569  0.1573
  386CHL1   H25 5739   5.324   0.198   6.350  0.7094 -0.7851 -0.4899
  386CHL1   C26 5740   5.121   0.187   6.424 -0.0686  0.1934  0.2504
  386CHL1  H26A 5741   5.029   0.138   6.388 -1.3700  2.1860  0.6960
  386CHL1  H26B 5742   5.129   0.165   6.533  0.4082 -1.8023 -0.1475
  386CHL1  H26C 5743   5.109   0.298   6.422  0.7687  0.3177  1.2387
  386CHL1   C27 5744   5.285  -0.003   6.419 -0.3745  0.2603  0.4953
  386CHL1  H27A 5745   5.207  -0.082   6.422 -0.6480  0.5634  1.9105
  386CHL1  H27B 5746   5.367  -0.049   6.358 -1.0020 -1.1025  0.6542
  386CHL1  H27C 5747   5.330   0.014   6.519  0.7131  1.7929 -0.2129
  387CHL1    C3 5748   1.727   2.499   4.693  0.0584 -0.2750  0.5211
  387CHL1    H3 5749   1.652   2.581   4.691 -0.5416 -0.8324 -0.4969
  387CHL1    O3 5750   1.773   2.474   4.561 -0.3343  0.6183  0.2071
  387CHL1   H3' 5751   1.858   2.430   4.566 -0.7242 -0.6373 -2.3590
  387CHL1    C4 5752   1.845   2.526   4.788  0.4144  0.1734 -0.0474
  387CHL1   H4A 5753   1.914   2.440   4.777 -0.4366 -0.9867  2.8204
  387CHL1   H4B 5754   1.894   2.616   4.744 -1.3594  0.7532 -0.9070
  387CHL1    C5 5755   1.807   2.535   4.933 -0.2683  0.3172 -0.2354
  387CHL1    C6 5756   1.840   2.642   5.007  0.1629 -0.3085  0.4765
  387CHL1    H6 5757   1.891   2.724   4.956 -0.7083  0.4037  0.7280
  387CHL1    C7 5758   1.812   2.655   5.154 -0.4076 -0.0583  0.3498
  387CHL1   H7A 5759   1.898   2.706   5.203  0.6617  0.5322 -2.0182
  387CHL1   H7B 5760   1.727   2.724   5.174  0.7096  2.0640 -1.7573
  387CHL1    C8 5761   1.781   2.517   5.215  0.3555 -0.5525 -0.3540
  387CHL1    H8 5762   1.875   2.459   5.226 -0.2507 -1.7246 -1.1879
  387CHL1   C14 5763   1.728   2.538   5.354  0.1093  0.1779 -0.5549
  387CHL1   H14 5764   1.625   2.581   5.346 -0.2115 -0.4289  0.2118
  387CHL1   C15 5765   1.818   2.619   5.450 -0.0953 -0.0079 -0.2041
  387CHL1  H15A 5766   1.925   2.593   5.442  0.3012  0.6959  2.0952
  387CHL1  H15B 5767   1.798   2.728   5.448 -0.2286 -0.0384 -1.1224
  387CHL1   C16 5768   1.754   2.574   5.581  0.1512 -0.4571 -0.2342
  387CHL1  H16A 5769   1.833   2.523   5.639 -0.7048 -3.8685 -1.8259
  387CHL1  H16B 5770   1.709   2.657   5.641 -0.1789 -0.5067 -0.4086
  387CHL1   C17 5771   1.651   2.463   5.555 -0.3670  0.0648 -0.4470
  387CHL1   H17 5772   1.557   2.523   5.555  0.5071  1.6570  2.8967
  387CHL1   C13 5773   1.693   2.409   5.422 -0.0033  0.2784 -0.4202
  387CHL1   C18 5774   1.818   2.321   5.432 -0.7047 -0.7990 -0.9098
  387CHL1  H18A 5775   1.860   2.293   5.333 -0.1867  0.8100 -1.1697
  387CHL1  H18B 5776   1.904   2.373   5.481  0.8361 -2.1015 -2.1249
  387CHL1  H18C 5777   1.798   2.224   5.482  0.9307 -0.6136  0.1773
  387CHL1   C12 5778   1.577   2.342   5.346 -0.5366  0.1670  0.4845
  387CHL1  H12A 5779   1.546   2.245   5.389  2.2090 -1.2890 -0.6179
  387CHL1  H12B 5780   1.489   2.411   5.343  0.2982  1.2340 -0.4423
  387CHL1   C11 5781   1.622   2.315   5.203 -0.2333 -0.0742  0.6253
  387CHL1  H11A 5782   1.688   2.227   5.190 -0.4217 -0.2197  0.6615
  387CHL1  H11B 5783   1.536   2.284   5.140 -0.2424  1.7759 -0.3603
  387CHL1    C9 5784   1.686   2.436   5.132  0.2211 -0.7010 -0.0572
  387CHL1    H9 5785   1.605   2.512   5.123  2.1100  1.4654  0.1782
  387CHL1   C10 5786   1.738   2.416   4.993  0.3619  0.0120 -0.1114
  387CHL1   C19 5787   1.830   2.293   4.997  0.5427  0.1502  0.0436
  387CHL1  H19A 5788   1.876   2.279   4.897 -0.5552  2.2459 -0.8175
  387CHL1  H19B 5789   1.901   2.284   5.082  1.1538 -3.0878 -0.6636
  387CHL1  H19C 5790   1.767   2.203   5.018  2.3630 -1.0300  0.6204
  387CHL1    C1 5791   1.628   2.379   4.892  0.0152  0.4082  0.1146
  387CHL1   H1A 5792   1.579   2.282   4.914  0.3145 -0.4729 -2.6684
  387CHL1   H1B 5793   1.551   2.459   4.891  0.9194  1.3223  0.8803
  387CHL1    C2 5794   1.670   2.366   4.745  1.0088 -0.7053  0.4810
  387CHL1   H2A 5795   1.574   2.338   4.696 -0.2475  0.3662  2.2123
  387CHL1   H2B 5796   1.741   2.284   4.722  2.6315  1.3302 -2.3741
[truncated: 5,854,958 more chars]
