# Supplementary material for: pKa Calculations of GPCRs: Understanding Protonation States in Receptor Activation
Source: J Chem Inf Model. 2024 Aug 16;64(17):6850–6. doi: 10.1021/acs.jcim.4c01125 (PMC11388449; doi:10.1021/acs.jcim.4c01125)
Supplement: Supplementary file 2 — ci4c01125_si_002.zip [file ci4c01125_si_002.zip › nt1r_active_deprot_last.gro]

NT1R ActDeprot in POPC:CHL Membrane
90650
   50PRO    CAY    1   1.376   4.783   7.658 -0.2546  0.3981 -0.1223
   50PRO    HY1    2   1.463   4.847   7.633  0.3450 -0.9959 -1.8244
   50PRO    HY2    3   1.315   4.836   7.734 -1.5853 -2.0565  0.6233
   50PRO    HY3    4   1.309   4.767   7.570 -1.0436  0.4008  0.4700
   50PRO     CY    5   1.414   4.650   7.712 -0.2808  0.5203  0.1959
   50PRO     OY    6   1.420   4.558   7.631 -0.2419  0.1800  0.5833
   50PRO      N    7   1.450   4.633   7.836  0.1334  0.0483  0.0113
   50PRO     CD    8   1.486   4.750   7.915 -0.1504  0.3763 -0.3426
   50PRO    HD1    9   1.393   4.805   7.941 -0.5053  0.2492 -1.3059
   50PRO    HD2   10   1.552   4.826   7.867  0.8735  0.1376  0.6470
   50PRO     CA   11   1.487   4.509   7.897 -0.2822  0.0565  0.2848
   50PRO     HA   12   1.582   4.476   7.856  0.1949  1.6324  0.0575
   50PRO     CB   13   1.492   4.548   8.044  0.2289 -0.4108  0.3968
   50PRO    HB1   14   1.561   4.479   8.097 -0.0081  0.4174  1.8456
   50PRO    HB2   15   1.389   4.563   8.084  0.1668  2.9274 -0.6863
   50PRO     CG   16   1.558   4.687   8.035  0.1494 -0.4459 -0.9433
   50PRO    HG1   17   1.545   4.751   8.125  3.5429 -1.3249  0.3206
   50PRO    HG2   18   1.665   4.677   8.011  0.6102  2.2639 -0.3367
   50PRO      C   19   1.383   4.403   7.882  0.0553 -0.1362 -0.8641
   50PRO      O   20   1.272   4.432   7.929  0.4454  0.2399 -0.1425
   51SER      N   21   1.406   4.287   7.820  0.5301 -0.6357  0.2188
   51SER     HN   22   1.498   4.277   7.784  0.0845  1.6940 -1.8300
   51SER     CA   23   1.302   4.191   7.797  0.0070  0.0584 -0.3498
   51SER     HA   24   1.205   4.239   7.796 -0.4151 -0.5952  2.0969
   51SER     CB   25   1.329   4.129   7.659 -0.3001 -0.3443 -0.2322
   51SER    HB1   26   1.327   4.216   7.590  1.5766  1.7028  2.1003
   51SER    HB2   27   1.250   4.055   7.637 -0.1336 -0.3017 -1.0121
   51SER     OG   28   1.460   4.076   7.643 -0.1333 -0.3134  0.9577
   51SER    HG1   29   1.536   4.134   7.633  0.9245 -1.6959  0.6246
   51SER      C   30   1.298   4.079   7.894 -0.6127  0.0796 -0.3485
   51SER      O   31   1.205   3.998   7.891 -0.4800 -0.1066  0.3152
   52SER      N   32   1.383   4.070   7.998 -0.4946  0.3486 -0.4238
   52SER     HN   33   1.466   4.125   8.002 -1.3350  1.6653 -0.5233
   52SER     CA   34   1.368   3.973   8.102  0.0866  0.2472 -0.4288
   52SER     HA   35   1.265   3.939   8.102  0.0857  0.2177 -1.2525
   52SER     CB   36   1.449   3.844   8.085 -0.5274 -0.2197  0.1299
   52SER    HB1   37   1.559   3.859   8.090 -0.4610  0.7247 -2.3512
   52SER    HB2   38   1.429   3.815   7.979 -0.0478  1.9500 -0.6020
   52SER     OG   39   1.405   3.737   8.168 -0.0518  0.0648  0.7490
   52SER    HG1   40   1.404   3.660   8.111  0.8968 -0.2277  1.1019
   52SER      C   41   1.393   4.041   8.232 -0.6793  0.1827 -0.2407
   52SER      O   42   1.441   4.155   8.239 -0.0868 -0.0561 -0.3406
   53GLU      N   43   1.361   3.974   8.344  0.2430 -0.0748 -0.1246
   53GLU     HN   44   1.331   3.880   8.351  0.5742 -0.0690  1.9753
   53GLU     CA   45   1.353   4.039   8.471 -0.2425 -0.5696  0.1041
   53GLU     HA   46   1.337   4.146   8.468  2.6178 -0.0758 -0.3007
   53GLU     CB   47   1.231   4.005   8.557 -0.1270  0.2145  0.5959
   53GLU    HB1   48   1.257   4.033   8.661 -0.0885  0.5756  0.4906
   53GLU    HB2   49   1.226   3.894   8.566  2.2638  0.1674  2.1610
   53GLU     CG   50   1.102   4.078   8.517 -0.3802 -0.4389  0.1829
   53GLU    HG1   51   1.131   4.185   8.508 -1.5306 -0.1709 -0.4037
   53GLU    HG2   52   1.037   4.057   8.605  0.6652 -0.5759  0.9593
   53GLU     CD   53   1.052   4.026   8.383 -0.3605  0.6925 -0.2724
   53GLU    OE1   54   1.045   3.902   8.363  0.4416  0.5454  0.2951
   53GLU    OE2   55   1.005   4.108   8.300 -0.0454  0.4703 -0.6682
   53GLU      C   56   1.477   4.038   8.554 -0.4279 -0.3125  0.3869
   53GLU      O   57   1.491   4.097   8.661  0.7010 -0.0497  0.1034
   54LEU      N   58   1.580   3.979   8.491 -0.3330  0.3403 -0.0769
   54LEU     HN   59   1.568   3.931   8.405  0.8440 -2.3521  1.1131
   54LEU     CA   60   1.716   3.974   8.537 -0.4934 -0.1974  0.3551
   54LEU     HA   61   1.717   3.943   8.640 -0.5155  0.8441  0.6841
   54LEU     CB   62   1.802   3.879   8.452 -0.0746  0.0480  0.5036
   54LEU    HB1   63   1.908   3.857   8.478 -0.3952 -2.0409  0.2234
   54LEU    HB2   64   1.813   3.911   8.347 -0.3128  0.3624  0.5739
   54LEU     CG   65   1.740   3.739   8.441  0.2056 -0.0404  0.0157
   54LEU     HG   66   1.644   3.755   8.386 -1.1014  2.3794  2.7260
   54LEU    CD1   67   1.824   3.649   8.349 -0.0848  0.2632 -0.5486
   54LEU   HD11   68   1.792   3.543   8.360 -3.6239  1.2606  0.0685
   54LEU   HD12   69   1.931   3.657   8.377  0.4911 -0.8343 -2.2705
   54LEU   HD13   70   1.825   3.694   8.247  0.2563  0.6317 -0.3870
   54LEU    CD2   71   1.734   3.672   8.580  0.6600 -0.6058 -0.2327
   54LEU   HD21   72   1.675   3.736   8.649  1.7844  0.9957 -0.6738
   54LEU   HD22   73   1.835   3.662   8.625  1.7176  1.3733 -1.9481
   54LEU   HD23   74   1.679   3.576   8.581 -1.0650  0.3226 -0.7004
   54LEU      C   75   1.784   4.107   8.540  0.0647 -0.4733  0.1184
   54LEU      O   76   1.795   4.176   8.439  0.2083  0.1954  0.5843
   55ASP      N   77   1.826   4.161   8.656  0.3824 -0.3511 -0.0524
   55ASP     HN   78   1.811   4.116   8.744 -0.5532 -0.0862 -0.0639
   55ASP     CA   79   1.883   4.291   8.669  0.1929 -0.2378 -0.3355
   55ASP     HA   80   1.814   4.351   8.612  0.5869  1.6890  1.0780
   55ASP     CB   81   1.893   4.312   8.821 -0.0239 -0.2064 -0.3253
   55ASP    HB1   82   1.962   4.239   8.869 -0.9649  0.2222  1.8252
   55ASP    HB2   83   1.792   4.303   8.866  0.3894 -1.0583  0.4576
   55ASP     CG   84   1.945   4.448   8.867 -0.4440 -0.0421 -0.3290
   55ASP    OD1   85   1.979   4.534   8.781  0.6761 -0.6770 -0.5419
   55ASP    OD2   86   1.978   4.463   8.987  0.2003 -0.0290 -0.5043
   55ASP      C   87   2.014   4.312   8.602  0.2041 -0.5785 -0.4218
   55ASP      O   88   2.114   4.253   8.642  0.2439 -0.2579 -0.0418
   56VAL      N   89   2.020   4.402   8.502  0.0116  0.4669  0.4820
   56VAL     HN   90   1.940   4.454   8.471  0.4391  1.2467  0.6653
   56VAL     CA   91   2.135   4.438   8.425 -0.1335 -0.0813 -0.0041
   56VAL     HA   92   2.220   4.397   8.476  1.0826 -1.4296 -2.9220
   56VAL     CB   93   2.134   4.377   8.288  0.4006 -0.2574  0.0705
   56VAL     HB   94   2.213   4.424   8.224 -0.7089  2.2458  0.4241
   56VAL    CG1   95   2.154   4.225   8.291 -0.5122 -0.3938 -0.5327
   56VAL   HG11   96   2.197   4.180   8.199  0.4509 -0.9952  0.1946
   56VAL   HG12   97   2.058   4.180   8.324 -0.4226  0.3622  0.8198
   56VAL   HG13   98   2.231   4.193   8.364 -2.3963 -2.1138  0.8372
   56VAL    CG2   99   2.002   4.399   8.213  0.2564 -0.4886  0.2576
   56VAL   HG21  100   1.997   4.506   8.182 -1.8409 -0.1863  1.4394
   56VAL   HG22  101   1.916   4.359   8.272  0.4520 -1.4750 -0.1097
   56VAL   HG23  102   2.000   4.332   8.124 -1.3745 -0.2473  0.0731
   56VAL      C  103   2.149   4.586   8.420  0.0292 -0.1257 -0.9863
   56VAL      O  104   2.050   4.656   8.437 -0.0231 -0.4615  0.1345
   57ASN      N  105   2.273   4.637   8.405 -0.0911  0.3472 -0.4185
   57ASN     HN  106   2.345   4.572   8.379  0.8873  1.0891  0.3647
   57ASN     CA  107   2.302   4.773   8.375  0.2753  0.3601 -0.0197
   57ASN     HA  108   2.211   4.829   8.386  1.1539  1.7069  0.7224
   57ASN     CB  109   2.424   4.818   8.457  0.3052  0.2922 -0.0268
   57ASN    HB1  110   2.460   4.918   8.423  0.2583 -0.2203 -1.6302
   57ASN    HB2  111   2.513   4.753   8.446  0.2953  0.4525 -1.1494
   57ASN     CG  112   2.388   4.837   8.604 -0.5984 -0.9450 -0.0797
   57ASN    OD1  113   2.276   4.882   8.627 -0.2646 -0.1383 -0.0116
   57ASN    ND2  114   2.474   4.807   8.705 -0.1175 -0.0353 -0.2094
   57ASN   HD21  115   2.453   4.829   8.800  2.3276  0.8698  0.1782
   57ASN   HD22  116   2.563   4.768   8.680  0.4370 -0.7274  2.4482
   57ASN      C  117   2.350   4.786   8.235 -0.0564 -0.2078 -0.1904
   57ASN      O  118   2.440   4.710   8.199 -0.2358  0.0817 -1.2941
   58THR      N  119   2.304   4.880   8.150 -0.3134 -0.6229 -0.5093
   58THR     HN  120   2.247   4.952   8.190  0.4186  0.1127 -0.7749
   58THR     CA  121   2.331   4.899   8.011 -0.0009  0.1262 -0.3533
   58THR     HA  122   2.359   4.801   7.975 -1.6745 -0.4953 -0.0883
   58THR     CB  123   2.214   4.952   7.932 -0.4687 -0.1838  0.1225
   58THR     HB  124   2.223   5.062   7.934  1.7105 -0.3267  0.6049
   58THR    OG1  125   2.086   4.913   7.980 -0.4820 -0.1482  0.1162
   58THR    HG1  126   2.067   4.844   7.915  0.5435  1.7569 -2.3779
   58THR    CG2  127   2.225   4.912   7.784  0.3102 -0.5364  0.2668
   58THR   HG21  128   2.254   4.807   7.765  2.0390  0.5908 -5.4212
   58THR   HG22  129   2.287   4.983   7.725 -0.0175 -1.0781 -0.7599
   58THR   HG23  130   2.125   4.926   7.737  1.2294  1.9717 -1.1437
   58THR      C  131   2.455   4.980   7.999  0.0844  0.1316  0.5211
   58THR      O  132   2.481   5.066   8.083  0.5540  0.2472  0.2627
   59ASP      N  133   2.539   4.948   7.899 -1.0805  0.1397 -0.4908
   59ASP     HN  134   2.521   4.870   7.839  3.0260 -0.1938 -1.5610
   59ASP     CA  135   2.647   5.029   7.852 -0.3654 -0.6226 -0.1941
   59ASP     HA  136   2.715   5.044   7.935  1.4677 -2.7007 -1.2481
   59ASP     CB  137   2.724   4.943   7.751 -0.4608 -0.7885 -0.1248
   59ASP    HB1  138   2.649   4.896   7.684 -0.2651  0.4475 -1.2445
   59ASP    HB2  139   2.775   4.868   7.815 -0.6704 -1.2892 -0.5365
   59ASP     CG  140   2.830   5.002   7.660 -0.3998 -0.7525 -0.0304
   59ASP    OD1  141   2.913   5.084   7.709 -1.2661  0.1803 -0.1049
   59ASP    OD2  142   2.841   4.956   7.544  0.0086  0.4855 -0.4989
   59ASP      C  143   2.606   5.161   7.794 -0.3346 -0.1999  0.7220
   59ASP      O  144   2.518   5.160   7.709  0.4005 -0.6350 -0.0555
   60ILE      N  145   2.673   5.273   7.825 -0.3773  0.0138  0.0590
   60ILE     HN  146   2.751   5.273   7.888 -0.6726  1.7725  0.4783
   60ILE     CA  147   2.645   5.400   7.765  0.5950  0.3536  0.2979
   60ILE     HA  148   2.538   5.409   7.759  0.6284  0.0140 -1.1162
   60ILE     CB  149   2.680   5.514   7.855 -0.1493  0.3594  0.5870
   60ILE     HB  150   2.622   5.486   7.946 -1.1282 -2.9822 -0.9372
   60ILE    CG2  151   2.830   5.501   7.885  0.0266  0.4128 -0.2499
   60ILE   HG21  152   2.894   5.507   7.795 -0.4688  0.7118 -0.5837
   60ILE   HG22  153   2.856   5.405   7.936 -2.4668 -0.5117 -0.6030
   60ILE   HG23  154   2.856   5.588   7.949  1.4652 -0.7785  0.8763
   60ILE    CG1  155   2.638   5.653   7.803 -0.0421  0.1262 -0.1322
   60ILE   HG11  156   2.676   5.674   7.701  0.8023  1.0745  0.3638
   60ILE   HG12  157   2.687   5.734   7.861 -0.7976 -0.8263  1.9691
   60ILE     CD  158   2.486   5.669   7.799 -0.0838 -0.1130  0.3686
   60ILE    HD1  159   2.436   5.650   7.896 -2.1055 -0.4870 -0.6975
   60ILE    HD2  160   2.439   5.605   7.722 -3.2650 -0.7608  2.6707
   60ILE    HD3  161   2.457   5.770   7.764 -3.6494 -1.0417  0.2817
   60ILE      C  162   2.694   5.419   7.626 -0.2172 -0.2487 -0.0776
   60ILE      O  163   2.636   5.493   7.546  0.0981  0.0284 -0.0499
   61TYR      N  164   2.793   5.340   7.582  0.1346  0.2184 -0.1306
   61TYR     HN  165   2.822   5.268   7.645  1.7024  1.6078  0.8444
   61TYR     CA  166   2.855   5.350   7.454  0.2085  0.1985 -0.0968
   61TYR     HA  167   2.862   5.455   7.428 -1.4772 -0.0736 -1.8409
   61TYR     CB  168   2.992   5.280   7.444 -0.0373 -0.3214  0.1691
   61TYR    HB1  169   2.987   5.182   7.496 -0.6978 -1.9054 -2.6888
   61TYR    HB2  170   3.074   5.336   7.494  0.4027  1.6663 -2.5602
   61TYR     CG  171   3.043   5.257   7.306  0.2507 -0.7410  0.3432
   61TYR    CD1  172   3.114   5.354   7.239 -0.4370 -0.1547  0.4552
   61TYR    HD1  173   3.138   5.449   7.285 -2.7519  1.0426 -0.6287
   61TYR    CE1  174   3.165   5.317   7.117 -0.3896 -0.2553  0.5049
   61TYR    HE1  175   3.217   5.396   7.064  0.3741 -1.5545 -0.7561
   61TYR     CZ  176   3.134   5.198   7.055  0.0353  0.0277 -0.2701
   61TYR     OH  177   3.160   5.170   6.920  0.3002 -0.3418 -0.1448
   61TYR     HH  178   3.216   5.236   6.879  0.1532  0.9755  1.6939
   61TYR    CD2  179   3.027   5.132   7.253 -0.0490 -0.4869 -0.1695
   61TYR    HD2  180   2.981   5.051   7.308  0.8957 -1.5441 -0.8939
   61TYR    CE2  181   3.071   5.099   7.127 -0.0993  0.0681 -0.3331
   61TYR    HE2  182   3.038   5.010   7.074  3.3288 -1.0204 -0.8853
   61TYR      C  183   2.758   5.294   7.356 -0.0652  0.0263  0.2762
   61TYR      O  184   2.730   5.348   7.250 -0.5639 -0.1243  0.3278
   62SER      N  185   2.699   5.178   7.393 -0.2900  0.1945  0.4521
   62SER     HN  186   2.719   5.131   7.478  0.6219 -1.9972 -0.8872
   62SER     CA  187   2.591   5.109   7.329 -0.2894  0.3914  0.2364
   62SER     HA  188   2.622   5.089   7.227  0.2935  2.8013 -0.1285
   62SER     CB  189   2.552   4.978   7.399  0.1374  0.0773 -0.1053
   62SER    HB1  190   2.454   4.937   7.366 -1.5020  2.2153  1.7463
   62SER    HB2  191   2.532   4.987   7.508 -0.4301 -2.2053  0.0339
   62SER     OG  192   2.643   4.870   7.383 -0.0879 -0.1123 -0.1181
   62SER    HG1  193   2.725   4.900   7.423  0.8487 -0.7881 -1.4450
   62SER      C  194   2.465   5.185   7.306 -0.2067  0.3155 -0.4887
   62SER      O  195   2.413   5.192   7.195 -0.0339  0.4332 -0.5640
   63LYS      N  196   2.416   5.256   7.409  0.7615  0.2423  0.0379
   63LYS     HN  197   2.449   5.234   7.500 -1.6284 -0.6921  0.7546
   63LYS     CA  198   2.311   5.352   7.390  0.3573 -0.1458  0.2888
   63LYS     HA  199   2.229   5.293   7.353 -0.7038 -0.0441  2.2963
   63LYS     CB  200   2.265   5.409   7.525  0.0566  0.2088  0.0352
   63LYS    HB1  201   2.188   5.486   7.502  1.6268  1.3647 -1.6189
   63LYS    HB2  202   2.345   5.465   7.577  0.6312  0.2143 -0.8378
   63LYS     CG  203   2.196   5.317   7.626  0.3989  0.4343  0.4774
   63LYS    HG1  204   2.261   5.236   7.668  0.2927 -0.8288 -1.6492
   63LYS    HG2  205   2.125   5.252   7.572  1.8228  0.1729 -1.1708
   63LYS     CD  206   2.128   5.394   7.739  0.0264  0.8745 -0.0438
   63LYS    HD1  207   2.036   5.444   7.702  0.8545  2.4240 -0.0944
   63LYS    HD2  208   2.192   5.472   7.787 -0.5983  0.4370  1.5652
   63LYS     CE  209   2.112   5.307   7.864 -0.3491  0.1541 -0.5893
   63LYS    HE1  210   2.215   5.288   7.900 -0.3802  0.7039 -0.1951
   63LYS    HE2  211   2.067   5.211   7.833 -0.3249 -0.4723  1.2539
   63LYS     NZ  212   2.032   5.370   7.972 -0.0173 -0.5806  0.0880
   63LYS    HZ1  213   1.929   5.370   7.955  0.1219  1.1686 -1.0310
   63LYS    HZ2  214   2.058   5.470   7.982  1.3637 -0.9127  0.0267
   63LYS    HZ3  215   2.049   5.328   8.065 -1.5205  1.7476  1.5190
   63LYS      C  216   2.341   5.455   7.287  0.0124 -0.8294 -0.5015
   63LYS      O  217   2.258   5.480   7.199 -0.5263 -0.3559  0.1304
   64VAL      N  218   2.459   5.519   7.289 -0.2818 -0.2958  0.0186
   64VAL     HN  219   2.522   5.503   7.364  1.4136 -1.4136 -1.5503
   64VAL     CA  220   2.505   5.613   7.192  0.0257 -0.2494  0.2083
   64VAL     HA  221   2.421   5.680   7.178  1.0205  0.5837 -2.6498
   64VAL     CB  222   2.618   5.702   7.235 -0.2094  0.4067 -0.4868
   64VAL     HB  223   2.701   5.637   7.270  0.7881  1.8528 -0.0768
   64VAL    CG1  224   2.676   5.784   7.119  0.0759 -0.1277 -0.7250
   64VAL   HG11  225   2.726   5.706   7.057 -0.2996 -2.0412  1.2474
   64VAL   HG12  226   2.759   5.846   7.161  0.5784 -0.1146 -1.7035
   64VAL   HG13  227   2.606   5.848   7.062 -2.4697  1.0862  3.3229
   64VAL    CG2  228   2.560   5.791   7.346  0.1258 -0.1570  0.1514
   64VAL   HG21  229   2.566   5.745   7.447  1.7305 -0.1894  0.0638
   64VAL   HG22  230   2.450   5.806   7.337 -0.0156 -1.5410 -0.6191
   64VAL   HG23  231   2.624   5.882   7.348 -0.9838  0.8361 -3.1749
   64VAL      C  232   2.517   5.551   7.057 -0.1392 -0.0349  0.0931
   64VAL      O  233   2.476   5.614   6.960 -0.4456 -0.5109 -0.0896
   65LEU      N  234   2.571   5.429   7.040 -0.1242 -0.0040 -0.0821
   65LEU     HN  235   2.611   5.382   7.118  0.9307  0.8493 -0.0909
   65LEU     CA  236   2.573   5.368   6.910 -0.3784 -0.5607  0.1719
   65LEU     HA  237   2.626   5.433   6.842  0.9904 -1.2054  0.5787
   65LEU     CB  238   2.655   5.239   6.927  0.2997 -0.1019  0.4248
   65LEU    HB1  239   2.606   5.172   7.001 -0.7565 -0.4898 -0.6100
   65LEU    HB2  240   2.758   5.252   6.966  0.7213  1.8719 -1.1798
   65LEU     CG  241   2.686   5.151   6.804  0.2065 -0.0551  0.3680
   65LEU     HG  242   2.586   5.113   6.775 -0.3895 -0.1065  2.3503
   65LEU    CD1  243   2.743   5.229   6.684 -0.3070 -0.1048  0.0878
   65LEU   HD11  244   2.749   5.164   6.594 -0.7818 -1.7456  1.1848
   65LEU   HD12  245   2.838   5.286   6.697  0.1033 -1.0913  1.8588
   65LEU   HD13  246   2.677   5.315   6.664  1.1954  0.8285 -1.1073
   65LEU    CD2  247   2.773   5.029   6.838  0.2579 -0.1019  0.0729
   65LEU   HD21  248   2.807   4.967   6.753  0.9212 -0.4128  0.5594
   65LEU   HD22  249   2.712   4.976   6.915 -0.6592 -0.0267 -0.5837
   65LEU   HD23  250   2.872   5.051   6.884  0.8433  2.3742 -2.1495
   65LEU      C  251   2.445   5.337   6.841 -0.2951 -0.3406 -0.0842
   65LEU      O  252   2.430   5.376   6.726  0.6590  0.1573 -0.0431
   66VAL      N  253   2.357   5.267   6.915 -0.0203 -0.2034  0.3814
   66VAL     HN  254   2.385   5.251   7.009  1.5556 -0.1956 -0.0692
   66VAL     CA  255   2.228   5.225   6.868 -0.2374  0.4431  0.3949
   66VAL     HA  256   2.234   5.172   6.774 -0.9369 -1.4694  1.3684
   66VAL     CB  257   2.166   5.119   6.954  0.2458 -0.2512 -0.0979
   66VAL     HB  258   2.153   5.169   7.052 -2.9949  0.9272 -0.9974
   66VAL    CG1  259   2.032   5.066   6.902  0.3149 -0.2896 -0.2372
   66VAL   HG11  260   1.963   5.152   6.916 -0.2630 -0.9678  1.2782
   66VAL   HG12  261   1.984   4.986   6.963 -1.2056  0.5799 -0.2366
   66VAL   HG13  262   2.030   5.027   6.797  0.1208 -0.2046 -0.2653
   66VAL    CG2  263   2.258   4.997   6.970  0.0664 -0.3945 -0.1487
   66VAL   HG21  264   2.305   4.973   6.873  1.4231 -0.6585  0.5430
   66VAL   HG22  265   2.204   4.913   7.018  2.4549 -1.3987  0.9640
   66VAL   HG23  266   2.345   5.026   7.033 -0.3826 -1.4436  0.9879
   66VAL      C  267   2.136   5.339   6.841 -0.1608  0.3882 -0.1244
   66VAL      O  268   2.051   5.332   6.752 -0.0739  0.0311 -0.1793
   67THR      N  269   2.155   5.451   6.914  0.0728 -0.0337  0.4694
   67THR     HN  270   2.210   5.451   6.997 -1.9225  0.4503  1.8538
   67THR     CA  271   2.075   5.566   6.887  0.6285  0.3801  0.5612
   67THR     HA  272   1.973   5.538   6.864  0.4817  1.9087 -0.8687
   67THR     CB  273   2.084   5.665   6.999 -0.0508  0.7744  0.2738
   67THR     HB  274   2.185   5.708   7.014 -0.7511  1.9387  1.9238
   67THR    OG1  275   2.030   5.612   7.120 -0.3065 -0.1778 -0.2483
   67THR    HG1  276   2.108   5.564   7.151 -0.3176 -0.0458 -0.0152
   67THR    CG2  277   1.985   5.780   6.975 -0.0349  0.6608 -0.3430
   67THR   HG21  278   1.985   5.818   6.871 -0.5532 -2.0726 -1.4214
   67THR   HG22  279   2.017   5.865   7.039 -1.4926  0.5950  0.5000
   67THR   HG23  280   1.883   5.754   7.009  0.9942 -1.4596  1.3250
   67THR      C  281   2.116   5.622   6.755 -0.3407 -0.0959  0.0454
   67THR      O  282   2.036   5.662   6.671  0.5651  0.2279 -0.6762
   68ALA      N  283   2.247   5.628   6.728 -0.3637 -0.0456 -0.0538
   68ALA     HN  284   2.311   5.594   6.797  0.1439 -2.2964 -1.5066
   68ALA     CA  285   2.308   5.687   6.612  0.1752  0.0175  0.2553
   68ALA     HA  286   2.274   5.789   6.611 -0.6627 -0.1727  2.7875
   68ALA     CB  287   2.461   5.689   6.622  0.1524  0.7653  0.4756
   68ALA    HB1  288   2.486   5.770   6.694  3.7054 -0.0876  0.3802
   68ALA    HB2  289   2.509   5.718   6.527  1.2528 -1.5146  0.2739
   68ALA    HB3  290   2.509   5.598   6.664  0.9095  1.4367  1.1117
   68ALA      C  291   2.268   5.607   6.492 -0.0727  0.2415  0.1882
   68ALA      O  292   2.247   5.669   6.388 -0.1739  0.1090  0.1298
   69VAL      N  293   2.274   5.474   6.506  0.0650  0.2135 -0.1273
   69VAL     HN  294   2.314   5.446   6.593  2.0358  0.7209 -0.8223
   69VAL     CA  295   2.245   5.380   6.402  0.1837  0.2692 -0.2112
   69VAL     HA  296   2.303   5.414   6.318 -0.1808  1.3916 -0.0287
   69VAL     CB  297   2.280   5.239   6.438  0.0735  0.2700 -0.0977
   69VAL     HB  298   2.248   5.202   6.538 -1.4271  0.8535 -0.3378
   69VAL    CG1  299   2.226   5.144   6.329  0.5858 -0.2603  0.1075
   69VAL   HG11  300   2.253   5.185   6.229  1.6706 -1.7318 -0.2541
   69VAL   HG12  301   2.116   5.142   6.342  0.3921 -0.3774 -1.3805
   69VAL   HG13  302   2.270   5.043   6.345 -0.8860 -0.7423  1.2541
   69VAL    CG2  303   2.432   5.214   6.441  0.0023 -0.1087  0.5165
   69VAL   HG21  304   2.479   5.284   6.513 -0.5357 -2.2530  3.1123
   69VAL   HG22  305   2.474   5.222   6.338 -0.8160  0.6544  0.2300
   69VAL   HG23  306   2.453   5.114   6.483  1.5974  0.3553  0.8901
   69VAL      C  307   2.104   5.400   6.357  0.0530  0.1448  0.1388
   69VAL      O  308   2.077   5.412   6.238 -0.5433 -0.1844  0.2351
   70TYR      N  309   2.009   5.415   6.450 -0.2223  0.1459 -0.1424
   70TYR     HN  310   2.033   5.415   6.547 -0.1438 -1.6622 -0.1255
   70TYR     CA  311   1.874   5.449   6.416 -0.3757 -0.6254 -0.3147
   70TYR     HA  312   1.831   5.374   6.351 -2.7664 -0.4224  0.9158
   70TYR     CB  313   1.789   5.430   6.543  0.2094 -0.4956  0.1003
   70TYR    HB1  314   1.694   5.487   6.534 -1.7902 -3.8720 -2.0577
   70TYR    HB2  315   1.851   5.464   6.629  1.7512 -0.1723 -1.0846
   70TYR     CG  316   1.742   5.295   6.583 -0.1728 -0.5918 -0.6555
   70TYR    CD1  317   1.833   5.192   6.593  0.5025  0.0648  0.0880
   70TYR    HD1  318   1.935   5.203   6.561  0.0510  1.9300 -0.8359
   70TYR    CE1  319   1.793   5.071   6.644  0.0598  0.0554 -0.2712
   70TYR    HE1  320   1.867   4.993   6.650 -0.8296 -0.7662  0.4762
   70TYR     CZ  321   1.659   5.050   6.670 -0.0801 -0.2033 -1.1656
   70TYR     OH  322   1.630   4.923   6.725 -0.3541  0.1550 -0.4720
   70TYR     HH  323   1.535   4.909   6.720 -0.5596  1.3489 -0.3483
   70TYR    CD2  324   1.610   5.273   6.613 -0.0584  0.1420  0.4267
   70TYR    HD2  325   1.535   5.351   6.612 -0.3772 -0.1529  0.5946
   70TYR    CE2  326   1.566   5.149   6.655 -0.1258 -0.1225 -0.4043
   70TYR    HE2  327   1.464   5.136   6.688  0.6382  0.3933  2.4428
   70TYR      C  328   1.850   5.583   6.354  0.4181 -0.0635  0.5676
   70TYR      O  329   1.766   5.591   6.264  0.3287 -0.2702  0.6292
   71LEU      N  330   1.912   5.691   6.405  0.0590  0.2171  0.4137
   71LEU     HN  331   1.988   5.675   6.468  3.8160  0.3708 -3.6107
   71LEU     CA  332   1.898   5.824   6.355  0.0275  0.0935  0.0914
   71LEU     HA  333   1.796   5.860   6.357 -0.0816 -0.0122 -1.9727
   71LEU     CB  334   1.993   5.921   6.427  0.4492  0.0604 -0.4188
   71LEU    HB1  335   2.093   5.872   6.434 -0.3486 -1.4851  0.6679
   71LEU    HB2  336   1.958   5.917   6.532  0.3419 -1.3470 -0.4874
   71LEU     CG  337   1.999   6.060   6.363  0.1017  0.1944 -0.1595
   71LEU     HG  338   2.040   6.040   6.262  1.4160 -0.1641  0.4287
   71LEU    CD1  339   1.859   6.126   6.362  0.0995  0.1909 -0.1220
   71LEU   HD11  340   1.815   6.124   6.464 -1.3828  0.6760 -0.7276
   71LEU   HD12  341   1.780   6.075   6.304  0.9927  0.9540 -2.1171
   71LEU   HD13  342   1.858   6.232   6.327 -3.8878  0.1737 -0.4392
   71LEU    CD2  343   2.102   6.149   6.434  0.2572 -0.1276  0.0197
   71LEU   HD21  344   2.106   6.248   6.383  0.5280  0.2847  0.8369
   71LEU   HD22  345   2.202   6.102   6.419 -0.8057 -4.2222  3.7185
   71LEU   HD23  346   2.094   6.164   6.544 -0.6697  4.1637 -0.4186
   71LEU      C  347   1.930   5.826   6.210  0.0049 -0.4695  0.0766
   71LEU      O  348   1.845   5.857   6.127  0.1462 -0.2189  0.0263
   72ALA      N  349   2.044   5.769   6.168 -0.1257 -0.4590 -0.2995
   72ALA     HN  350   2.110   5.751   6.241 -2.0203 -1.5962  1.2350
   72ALA     CA  351   2.085   5.757   6.031 -0.1488  0.1313 -0.3592
   72ALA     HA  352   2.071   5.855   5.988 -2.2341 -0.3949 -0.9588
   72ALA     CB  353   2.232   5.709   6.032 -0.1531  0.1194 -0.3914
   72ALA    HB1  354   2.249   5.604   6.061  0.3782 -0.3122 -2.1534
   72ALA    HB2  355   2.288   5.776   6.101 -1.2914 -0.7220  1.4352
   72ALA    HB3  356   2.272   5.725   5.930 -0.4477 -0.6510 -0.6325
   72ALA      C  357   2.002   5.672   5.941  0.2147 -0.3483 -0.2476
   72ALA      O  358   1.960   5.720   5.836  0.5663 -0.3296 -0.3799
   73LEU      N  359   1.957   5.553   5.982  0.0769 -0.2237 -0.0330
   73LEU     HN  360   1.981   5.521   6.074 -0.3490  0.5411  0.3514
   73LEU     CA  361   1.865   5.471   5.909  0.3512 -0.0339 -0.5973
   73LEU     HA  362   1.919   5.471   5.816  1.9368 -0.2529  0.2853
   73LEU     CB  363   1.858   5.332   5.975 -0.0790  0.2410 -0.0500
   73LEU    HB1  364   1.771   5.266   5.952  0.0931 -0.5321  1.4133
   73LEU    HB2  365   1.854   5.357   6.083  0.9338  1.3844 -0.2594
   73LEU     CG  366   1.983   5.246   5.949 -0.2597 -0.1590  0.3739
   73LEU     HG  367   2.069   5.312   5.974 -0.1430 -1.1527  2.8399
   73LEU    CD1  368   1.990   5.122   6.039  0.7397 -0.1472  0.3236
   73LEU   HD11  369   1.977   5.149   6.146 -2.9207 -1.0670  0.2342
   73LEU   HD12  370   2.094   5.083   6.038  1.0953  0.7737 -0.8851
   73LEU   HD13  371   1.907   5.051   6.017 -1.5329  1.9849  1.5386
   73LEU    CD2  372   1.979   5.198   5.803  0.0631  0.0853  0.2839
   73LEU   HD21  373   1.974   5.288   5.737 -1.1707  1.6347  2.3881
   73LEU   HD22  374   1.882   5.151   5.776 -0.5345  1.7614 -0.7168
   73LEU   HD23  375   2.064   5.137   5.766  0.1164  0.4257 -0.1682
   73LEU      C  376   1.728   5.528   5.894  0.0849 -0.5554 -0.1855
   73LEU      O  377   1.660   5.513   5.792 -0.6473  0.5807  0.1240
   74PHE      N  378   1.679   5.609   5.989 -0.1215 -0.0555 -0.7132
   74PHE     HN  379   1.725   5.624   6.076 -1.1984  1.7988 -0.4115
   74PHE     CA  380   1.558   5.683   5.967 -0.1276  0.1586  0.0081
   74PHE     HA  381   1.481   5.619   5.927  0.7853 -0.2859 -1.1139
   74PHE     CB  382   1.518   5.744   6.102  0.1218  0.2301  0.0500
   74PHE    HB1  383   1.609   5.796   6.139  0.9058 -1.1557  0.1372
   74PHE    HB2  384   1.506   5.663   6.178  1.0690 -0.5623 -0.6171
   74PHE     CG  385   1.397   5.830   6.113  0.3287  0.5792 -0.3807
   74PHE    CD1  386   1.272   5.776   6.088  0.1385  1.2168 -0.8371
   74PHE    HD1  387   1.261   5.678   6.046  1.6677  0.5725  0.1654
   74PHE    CE1  388   1.161   5.851   6.118 -0.3400  0.1885 -0.0070
   74PHE    HE1  389   1.065   5.802   6.104 -0.9513  1.8407 -2.0320
   74PHE     CZ  390   1.176   5.981   6.160 -0.3933 -0.0102  0.6543
   74PHE     HZ  391   1.088   6.044   6.171  0.1321  0.8733 -0.0338
   74PHE    CD2  392   1.410   5.952   6.174 -0.6391  0.2646  0.4827
   74PHE    HD2  393   1.509   5.990   6.197  0.1590 -1.3171 -0.2215
   74PHE    CE2  394   1.300   6.033   6.187 -0.4844  0.5514  0.0144
   74PHE    HE2  395   1.316   6.132   6.228  2.2525 -0.3949  1.4760
   74PHE      C  396   1.567   5.795   5.870 -0.1196  0.0156 -0.1571
   74PHE      O  397   1.481   5.824   5.787  0.1234  0.2058 -0.3427
   75VAL      N  398   1.675   5.875   5.875  0.0546 -0.1993 -0.4470
   75VAL     HN  399   1.744   5.847   5.941  0.6192  1.0908 -0.4571
   75VAL     CA  400   1.697   5.997   5.803  0.2570 -0.0405 -0.1158
   75VAL     HA  401   1.605   6.052   5.819 -0.2744 -1.0055  0.2453
   75VAL     CB  402   1.812   6.080   5.852  0.0103  0.2384 -0.0020
   75VAL     HB  403   1.903   6.018   5.865  0.6010  1.0713 -0.0994
   75VAL    CG1  404   1.854   6.196   5.760  0.2726  0.0501 -0.1217
   75VAL   HG11  405   1.930   6.263   5.806  1.6410 -1.6991  0.2933
   75VAL   HG12  406   1.770   6.264   5.735 -0.0758 -0.6447 -0.8619
   75VAL   HG13  407   1.905   6.161   5.668 -1.0818 -2.3823 -0.0462
   75VAL    CG2  408   1.767   6.133   5.989 -0.0440  0.4102 -0.0859
   75VAL   HG21  409   1.714   6.230   5.981 -1.8778 -0.5767 -0.5626
   75VAL   HG22  410   1.862   6.151   6.045 -0.8054 -0.5246  1.5864
   75VAL   HG23  411   1.689   6.078   6.046 -1.2115  1.7464 -0.3634
   75VAL      C  412   1.710   5.969   5.658 -0.0492 -0.0374 -0.1452
   75VAL      O  413   1.652   6.031   5.569  0.1802  0.1657 -0.1523
   76VAL      N  414   1.788   5.862   5.632  0.5138  0.1838  0.5996
   76VAL     HN  415   1.833   5.819   5.710  0.3615 -1.3610 -0.1267
   76VAL     CA  416   1.809   5.817   5.498 -0.5238 -0.1351  0.5327
   76VAL     HA  417   1.816   5.903   5.432  0.4227 -0.1566  0.5939
   76VAL     CB  418   1.945   5.756   5.495 -0.1300  0.7434  0.2516
   76VAL     HB  419   2.010   5.794   5.577 -0.6624  0.5331  0.7728
   76VAL    CG1  420   1.949   5.604   5.517 -0.1659  0.6847 -0.1296
   76VAL   HG11  421   2.053   5.566   5.511 -0.3919 -0.9102  3.4224
   76VAL   HG12  422   1.898   5.560   5.429 -0.9110 -0.0941  0.6738
   76VAL   HG13  423   1.904   5.569   5.613 -1.7232  1.3068 -0.6079
   76VAL    CG2  424   2.009   5.779   5.356  0.4201  0.2652  0.4202
   76VAL   HG21  425   2.025   5.888   5.339  0.4330  0.1995  0.0183
   76VAL   HG22  426   1.947   5.744   5.271 -0.6391  1.0938  0.8153
   76VAL   HG23  427   2.104   5.722   5.358 -0.0316 -0.4799  1.9209
   76VAL      C  428   1.697   5.733   5.446 -0.4227  0.2151 -0.2707
   76VAL      O  429   1.665   5.741   5.328 -0.5532 -0.0507 -0.2554
   77GLY      N  430   1.629   5.657   5.534 -0.2881 -0.0729 -0.4155
   77GLY     HN  431   1.658   5.644   5.629  0.3119 -0.0999 -0.5923
   77GLY     CA  432   1.521   5.574   5.491 -0.0536 -0.3876 -0.4046
   77GLY    HA1  433   1.494   5.512   5.575 -2.0663  2.0178  0.8732
   77GLY    HA2  434   1.552   5.534   5.396 -1.2882 -1.8860 -0.2262
   77GLY      C  435   1.394   5.646   5.459  0.0802 -0.0410 -0.1592
   77GLY      O  436   1.322   5.616   5.365  0.3917 -0.2996 -0.3189
   78THR      N  437   1.364   5.755   5.532  0.2029 -0.1676  0.0821
   78THR     HN  438   1.412   5.778   5.616  0.4159  2.3926 -0.6550
   78THR     CA  439   1.250   5.838   5.511  0.2602 -0.1439 -0.1364
   78THR     HA  440   1.171   5.765   5.496 -0.6380  0.7405  0.1550
   78THR     CB  441   1.213   5.925   5.627  0.1249  0.3061 -0.5140
   78THR     HB  442   1.130   5.990   5.591  0.7196  0.2333 -2.0958
   78THR    OG1  443   1.317   6.004   5.684  0.4511 -0.2221 -0.3700
   78THR    HG1  444   1.373   5.933   5.716  0.3970  0.3381  1.0253
   78THR    CG2  445   1.156   5.839   5.742  0.1583  0.5736 -0.2946
   78THR   HG21  446   1.230   5.762   5.771 -0.9634 -1.2927 -2.0933
   78THR   HG22  447   1.071   5.775   5.711  0.3234  0.3186 -0.2248
   78THR   HG23  448   1.134   5.902   5.830 -2.2056  0.7581 -0.9412
   78THR      C  449   1.253   5.925   5.390 -0.3236  0.0936  0.0144
   78THR      O  450   1.159   5.937   5.312 -0.2638  0.0103 -0.0705
   79VAL      N  451   1.370   5.988   5.367 -0.2371 -0.1241 -0.1426
   79VAL     HN  452   1.441   5.985   5.436  1.3220  0.0104 -1.6764
   79VAL     CA  453   1.394   6.067   5.250 -0.8832  0.1447 -0.0986
   79VAL     HA  454   1.302   6.118   5.225 -1.6636 -0.8081  0.7158
   79VAL     CB  455   1.515   6.154   5.264 -0.5351 -0.2793 -0.4401
   79VAL     HB  456   1.610   6.098   5.274 -0.7754 -0.8033 -1.0343
   79VAL    CG1  457   1.534   6.245   5.141  0.8287  0.3844  0.2484
   79VAL   HG11  458   1.440   6.296   5.112  0.8083 -0.0118 -0.3792
   79VAL   HG12  459   1.566   6.187   5.053  2.0639 -0.4055  1.1824
   79VAL   HG13  460   1.599   6.333   5.160 -1.3223  1.8469  1.2238
   79VAL    CG2  461   1.498   6.232   5.395 -0.0739 -0.3514 -0.3341
   79VAL   HG21  462   1.594   6.283   5.416 -0.7228  0.7430  0.0966
   79VAL   HG22  463   1.476   6.171   5.484 -0.2622  0.8941  0.5066
   79VAL   HG23  464   1.419   6.310   5.379  0.5621  0.1628 -1.0782
   79VAL      C  465   1.412   5.976   5.133  0.4225  0.2893 -0.0239
   79VAL      O  466   1.348   5.995   5.030 -0.1691 -0.1067  0.2637
   80GLY      N  467   1.491   5.867   5.146  0.2048  0.0402 -0.7228
   80GLY     HN  468   1.544   5.859   5.230  0.7869  1.7797 -0.8718
   80GLY     CA  469   1.506   5.785   5.030  0.3453 -0.0110 -0.6683
   80GLY    HA1  470   1.576   5.708   5.060 -2.2827 -1.8829  1.0896
   80GLY    HA2  471   1.535   5.856   4.954 -0.7915  1.0526 -0.1507
   80GLY      C  472   1.393   5.709   4.971 -0.1799  0.2998 -0.0729
   80GLY      O  473   1.373   5.693   4.851  0.3180 -0.3118 -0.0827
   81ASN      N  474   1.312   5.640   5.055  0.3593 -0.2218  0.0255
   81ASN     HN  475   1.322   5.639   5.154 -0.4866 -3.5183  0.1817
   81ASN     CA  476   1.196   5.568   5.014  0.1028  0.3014 -0.1829
   81ASN     HA  477   1.221   5.495   4.939 -0.2843  0.8908 -0.9012
   81ASN     CB  478   1.137   5.500   5.139  0.3030  0.4967  0.0183
   81ASN    HB1  479   1.029   5.475   5.142  0.8227 -2.0619 -0.2819
   81ASN    HB2  480   1.139   5.575   5.220 -1.0986  0.5246  0.0607
   81ASN     CG  481   1.221   5.377   5.171  0.1353  0.4557  0.2992
   81ASN    OD1  482   1.316   5.337   5.104 -0.0090  0.0981  0.3058
   81ASN    ND2  483   1.166   5.298   5.268 -0.3200 -0.5679 -0.7689
   81ASN   HD21  484   1.082   5.325   5.314  0.3055  0.4063 -0.1428
   81ASN   HD22  485   1.219   5.218   5.295  1.8653  0.3573 -2.0402
   81ASN      C  486   1.095   5.656   4.949 -0.1266  0.1175 -0.0801
   81ASN      O  487   1.027   5.617   4.854 -0.0298 -0.2140 -0.0137
   82THR      N  488   1.084   5.782   4.994 -0.1318  0.1076 -0.0536
   82THR     HN  489   1.125   5.811   5.080 -3.4181 -0.6027  1.9043
   82THR     CA  490   1.009   5.891   4.939  0.0086  0.2951  0.1237
   82THR     HA  491   0.905   5.861   4.939 -0.2008  0.9843 -0.5095
   82THR     CB  492   1.009   6.019   5.016  0.4743  0.4543 -0.1368
   82THR     HB  493   1.114   6.057   5.019  0.4514  0.4745  0.8926
   82THR    OG1  494   0.955   5.994   5.145  0.0200  0.1123 -0.3906
   82THR    HG1  495   1.023   5.964   5.206  0.2187  2.2538  0.5324
   82THR    CG2  496   0.922   6.131   4.956 -0.3513 -0.1796 -0.1257
   82THR   HG21  497   0.950   6.147   4.850 -1.9383 -0.8209 -0.6742
   82THR   HG22  498   0.936   6.224   5.015 -0.5521  0.6828 -1.4056
   82THR   HG23  499   0.817   6.094   4.957 -0.7229  0.8384 -0.3247
   82THR      C  500   1.049   5.923   4.799  0.2897 -0.1000  0.1121
   82THR      O  501   0.962   5.937   4.713  0.3961 -0.4556 -0.0540
   83VAL      N  502   1.178   5.928   4.761  0.2946 -0.6613  0.0473
   83VAL     HN  503   1.260   5.925   4.819  0.9245  3.1365 -0.4179
   83VAL     CA  504   1.216   5.952   4.626  0.0377  0.5333  0.1770
   83VAL     HA  505   1.159   6.043   4.610 -0.6152  0.4930  2.0618
   83VAL     CB  506   1.361   5.991   4.627  0.1449  0.1410 -0.0372
   83VAL     HB  507   1.425   5.917   4.680 -0.5928  1.1988  2.4686
   83VAL    CG1  508   1.421   6.004   4.486  0.0366  0.2689 -0.0711
   83VAL   HG11  509   1.514   6.064   4.480 -0.4126  1.1929  1.6646
   83VAL   HG12  510   1.345   6.049   4.418  0.5128  1.5435  0.2066
   83VAL   HG13  511   1.436   5.902   4.445 -1.4191 -0.3864  0.9305
   83VAL    CG2  512   1.374   6.127   4.697 -0.4329  0.1534  0.0472
   83VAL   HG21  513   1.474   6.169   4.678 -0.4465  1.1227  1.9242
   83VAL   HG22  514   1.362   6.114   4.807  3.3349 -2.4441  0.3434
   83VAL   HG23  515   1.295   6.198   4.667 -2.4475 -1.1965  1.8015
   83VAL      C  516   1.171   5.843   4.534  0.5748  0.2408  0.2572
   83VAL      O  517   1.116   5.867   4.427 -0.3493 -0.8007  0.4794
   84THR      N  518   1.175   5.717   4.580 -0.0992  0.0004 -0.3327
   84THR     HN  519   1.216   5.689   4.666  0.2611  3.5620  0.8288
   84THR     CA  520   1.118   5.608   4.507  0.7531 -0.4434 -0.3486
   84THR     HA  521   1.158   5.615   4.407 -0.0878  0.2017 -0.6519
   84THR     CB  522   1.138   5.476   4.577 -0.2189 -0.0979  0.6137
   84THR     HB  523   1.077   5.466   4.669 -0.3226  0.4752  0.6111
   84THR    OG1  524   1.275   5.464   4.612  0.0337 -0.2111 -0.3666
   84THR    HG1  525   1.278   5.393   4.676 -0.3020 -0.2368 -0.3754
   84THR    CG2  526   1.111   5.361   4.478  0.7294  0.5681 -0.4475
   84THR   HG21  527   1.158   5.393   4.383 -1.8770  2.9679 -1.0379
   84THR   HG22  528   1.002   5.358   4.461  0.9228 -0.0134 -1.7145
   84THR   HG23  529   1.147   5.262   4.514 -1.2586 -0.2796 -0.6837
   84THR      C  530   0.971   5.612   4.487  0.6243 -0.1403  0.6144
   84THR      O  531   0.920   5.606   4.375  0.8763  0.6355  0.4545
   85LEU      N  532   0.888   5.638   4.591  0.1238  0.2949  0.1179
   85LEU     HN  533   0.933   5.655   4.678 -1.3618  0.2955  0.9155
   85LEU     CA  534   0.746   5.649   4.586  0.1056  0.0174 -0.0048
   85LEU     HA  535   0.712   5.557   4.540 -0.4649  0.2292 -0.0109
   85LEU     CB  536   0.690   5.670   4.728  0.6369  0.0635  0.2016
   85LEU    HB1  537   0.723   5.764   4.777 -0.1750  0.0052  0.8918
   85LEU    HB2  538   0.717   5.594   4.805 -1.3716  0.4711  1.3774
   85LEU     CG  539   0.538   5.692   4.733  0.5869 -0.0753 -0.5324
   85LEU     HG  540   0.519   5.786   4.677  0.6767  0.0625 -0.3336
   85LEU    CD1  541   0.442   5.588   4.673  0.1786 -0.0324  0.0328
   85LEU   HD11  542   0.469   5.549   4.573 -0.1562  0.0691 -0.0959
   85LEU   HD12  543   0.343   5.637   4.674  0.5695  0.8188  1.7279
   85LEU   HD13  544   0.425   5.496   4.734 -1.0383 -0.8180 -1.4370
   85LEU    CD2  545   0.500   5.721   4.880 -0.0587 -0.2948 -0.6519
   85LEU   HD21  546   0.521   5.637   4.949  1.6259  0.3689 -0.3073
   85LEU   HD22  547   0.397   5.762   4.891  0.6598  2.1592 -2.0657
   85LEU   HD23  548   0.572   5.801   4.910  0.8336 -1.3591  0.1043
   85LEU      C  549   0.704   5.762   4.499  0.0278  0.3237  0.4270
   85LEU      O  550   0.615   5.760   4.414  0.3426  0.3538  0.0951
   86PHE      N  551   0.773   5.877   4.509  0.0465  0.3785 -0.2953
   86PHE     HN  552   0.835   5.896   4.584 -1.0179  1.2416  0.3965
   86PHE     CA  553   0.748   5.999   4.440  0.0460  0.5828  0.0640
   86PHE     HA  554   0.642   6.017   4.448  0.4781  3.1185  1.3206
   86PHE     CB  555   0.826   6.114   4.507  0.4734  0.3455 -0.0211
   86PHE    HB1  556   0.927   6.080   4.537 -0.1877 -1.0168  0.7873
   86PHE    HB2  557   0.784   6.127   4.609  1.5083  3.8575  0.0971
   86PHE     CG  558   0.840   6.247   4.441  0.4243  0.4430  0.1646
   86PHE    CD1  559   0.934   6.272   4.344  0.3171 -0.1172 -0.0904
   86PHE    HD1  560   1.010   6.205   4.307  2.1121  1.9975 -0.4615
   86PHE    CE1  561   0.939   6.400   4.293  0.6266 -0.0597  0.0834
   86PHE    HE1  562   1.016   6.427   4.222 -0.1485 -2.0594 -1.6296
   86PHE     CZ  563   0.849   6.494   4.335  0.1002 -0.4400 -0.1897
   86PHE     HZ  564   0.863   6.595   4.299  0.9706 -1.0035 -1.4922
   86PHE    CD2  565   0.770   6.350   4.500  0.5457  0.6615 -0.0692
   86PHE    HD2  566   0.715   6.324   4.589  0.3176  1.3946  0.0033
   86PHE    CE2  567   0.763   6.474   4.441  0.2310  0.7559  0.1658
   86PHE    HE2  568   0.697   6.552   4.475  0.2667  1.1972 -0.7578
   86PHE      C  569   0.782   5.987   4.295  0.2877  0.7699  0.1046
   86PHE      O  570   0.717   6.049   4.211 -0.0722 -0.3031 -0.4264
   87THR      N  571   0.881   5.908   4.249 -0.3345  0.0913 -0.0793
   87THR     HN  572   0.928   5.847   4.313  0.1906  0.8584  0.2884
   87THR     CA  573   0.912   5.892   4.111 -0.3598  0.4054 -0.1217
   87THR     HA  574   0.892   5.988   4.066  3.0019  1.4156  0.2449
   87THR     CB  575   1.057   5.875   4.076 -0.4419  0.0342 -0.2881
   87THR     HB  576   1.092   5.776   4.111 -1.2948  0.4804  1.9741
   87THR    OG1  577   1.138   5.962   4.154 -0.1734 -0.3191 -0.1668
   87THR    HG1  578   1.121   5.947   4.247  2.0261  3.4246  1.0854
   87THR    CG2  579   1.079   5.919   3.930 -0.1596  0.0943 -0.2294
   87THR   HG21  580   1.028   5.838   3.873  0.7023 -0.7902  0.2171
   87THR   HG22  581   1.185   5.923   3.899  0.2720  1.7624  1.3292
   87THR   HG23  582   1.038   6.021   3.914 -1.0207  0.1246  1.8024
   87THR      C  583   0.829   5.797   4.031 -0.6241  0.5444 -0.0135
   87THR      O  584   0.798   5.814   3.913  0.1575  0.4384 -0.2412
   88LEU      N  585   0.791   5.688   4.100  0.5324  0.0198 -0.1744
   88LEU     HN  586   0.834   5.667   4.187  0.7396 -0.0327 -0.2897
   88LEU     CA  587   0.700   5.588   4.054  0.1464  0.1999  0.1916
   88LEU     HA  588   0.730   5.556   3.956 -0.9204 -1.9006  0.4879
   88LEU     CB  589   0.703   5.470   4.152 -0.0756  0.2279  0.2334
   88LEU    HB1  590   0.610   5.411   4.138 -0.7295  1.6096 -1.5897
   88LEU    HB2  591   0.698   5.520   4.251 -0.4081  1.2529 -0.2851
   88LEU     CG  592   0.836   5.393   4.145  0.0128  0.4316 -0.3443
   88LEU     HG  593   0.917   5.461   4.179  0.2858  0.7458 -1.5798
   88LEU    CD1  594   0.830   5.281   4.250 -0.2260  0.2622 -0.5376
   88LEU   HD11  595   0.790   5.313   4.349  0.1675 -1.0407  0.0743
   88LEU   HD12  596   0.935   5.250   4.270  0.3090  1.0092 -2.0454
   88LEU   HD13  597   0.772   5.194   4.210 -0.3427 -1.2373  2.5793
   88LEU    CD2  598   0.866   5.333   4.006  0.0821  0.4830 -0.3521
   88LEU   HD21  599   0.973   5.305   4.004  0.2581  1.1007  0.1661
   88LEU   HD22  600   0.843   5.409   3.928 -0.0018  1.3206  0.4717
   88LEU   HD23  601   0.805   5.240   4.012 -0.3234  0.8454  2.7729
   88LEU      C  602   0.563   5.643   4.031  0.0457 -0.1946 -0.1702
   88LEU      O  603   0.497   5.612   3.933  0.0656 -0.7205 -0.0187
   89ALA      N  604   0.522   5.735   4.120 -0.3624 -0.2296 -0.3204
   89ALA     HN  605   0.572   5.752   4.205  0.7116  0.2386 -1.0172
   89ALA     CA  606   0.414   5.827   4.106  0.1354  0.4482  0.1889
   89ALA     HA  607   0.328   5.763   4.117  0.7022  0.1035  3.7435
   89ALA     CB  608   0.398   5.922   4.226  0.0098  0.4353  0.1826
   89ALA    HB1  609   0.397   5.866   4.322 -0.7053 -0.5387 -0.3768
   89ALA    HB2  610   0.311   5.992   4.229  0.0218  0.5172 -0.8930
   89ALA    HB3  611   0.489   5.983   4.242  0.0901  0.0206  1.4433
   89ALA      C  612   0.417   5.914   3.985  0.0532  0.2038  0.0109
   89ALA      O  613   0.320   5.928   3.910  0.1446  0.2544 -0.0983
   90ARG      N  614   0.531   5.978   3.954  0.1917  0.0039  0.1050
   90ARG     HN  615   0.603   5.975   4.023 -2.7111 -3.3554  3.4321
   90ARG     CA  616   0.543   6.062   3.839 -0.3819 -0.1054 -0.0351
   90ARG     HA  617   0.461   6.132   3.824 -0.1701  0.2163  0.2844
   90ARG     CB  618   0.670   6.148   3.855 -0.2323 -0.3594  0.1447
   90ARG    HB1  619   0.702   6.202   3.763  1.0599 -1.1476  0.1086
   90ARG    HB2  620   0.747   6.073   3.882 -0.3081 -0.9187 -1.1131
   90ARG     CG  621   0.666   6.262   3.957  0.1350  0.0902 -0.3433
   90ARG    HG1  622   0.627   6.217   4.050  0.2205 -1.3570 -0.9744
   90ARG    HG2  623   0.597   6.341   3.920  4.2597  3.5335 -1.5266
   90ARG     CD  624   0.799   6.334   3.980  0.0898 -0.0278  0.2874
   90ARG    HD1  625   0.876   6.254   3.985 -0.5402 -0.6143  0.6761
   90ARG    HD2  626   0.792   6.399   4.070 -1.0142 -0.1869  0.3279
   90ARG     NE  627   0.831   6.419   3.862  0.2298 -0.0614  0.3018
   90ARG     HE  628   0.765   6.448   3.793  1.0867 -2.9979 -1.9826
   90ARG     CZ  629   0.957   6.467   3.838  0.1520 -0.0088 -0.0050
   90ARG    NH1  630   0.980   6.555   3.736 -0.3728  0.0552 -0.0738
   90ARG   HH11  631   0.909   6.564   3.667 -0.6702 -1.2035  0.0382
   90ARG   HH12  632   1.065   6.608   3.744  0.6034 -1.3972 -0.2946
   90ARG    NH2  633   1.062   6.449   3.924  0.1419 -0.0262  0.0037
   90ARG   HH21  634   1.071   6.362   3.972  0.8746  0.4425  0.7459
   90ARG   HH22  635   1.155   6.472   3.896 -0.1833 -0.2401 -1.3530
   90ARG      C  636   0.551   5.995   3.707  0.3968  0.2448 -0.1725
   90ARG      O  637   0.505   6.043   3.603  0.3489  0.8990  0.1486
   91LYS      N  638   0.610   5.874   3.702 -0.2756 -0.1002  0.1099
   91LYS     HN  639   0.648   5.826   3.780 -0.6527 -0.2578  0.2001
   91LYS     CA  640   0.621   5.795   3.583  0.1673 -0.1125  0.1610
   91LYS     HA  641   0.663   5.861   3.509  0.4545 -0.0407  0.3838
   91LYS     CB  642   0.708   5.669   3.598  0.0299 -0.1836  0.3642
   91LYS    HB1  643   0.681   5.607   3.509 -1.7837  0.3601  0.5117
   91LYS    HB2  644   0.674   5.620   3.692 -2.3662  1.1869  0.2950
   91LYS     CG  645   0.857   5.704   3.608  0.0072  0.2382 -0.6796
   91LYS    HG1  646   0.867   5.733   3.714 -2.3705 -0.9332 -0.0618
   91LYS    HG2  647   0.879   5.789   3.540  0.6880  1.7386  1.3315
   91LYS     CD  648   0.938   5.581   3.566  0.2977  0.2225 -0.0818
   91LYS    HD1  649   0.868   5.526   3.499  0.4563  0.6725 -0.6244
   91LYS    HD2  650   0.952   5.517   3.655 -3.8831  0.0840  0.7073
   91LYS     CE  651   1.072   5.611   3.498  0.0898 -0.0269 -0.6041
   91LYS    HE1  652   1.153   5.650   3.562 -0.2077  0.8107 -0.7341
   91LYS    HE2  653   1.044   5.679   3.415 -2.5120  0.6366  0.6966
   91LYS     NZ  654   1.129   5.484   3.446  0.6698 -0.1821  0.3900
   91LYS    HZ1  655   1.069   5.440   3.373 -0.0072  1.5732 -0.1691
   91LYS    HZ2  656   1.142   5.408   3.516 -0.4047 -2.1033 -1.3700
   91LYS    HZ3  657   1.221   5.491   3.398  0.0973 -0.1852 -0.7489
   91LYS      C  658   0.488   5.766   3.523  0.3059 -0.6901  0.1304
   91LYS      O  659   0.393   5.752   3.600 -0.1455 -1.0043 -0.4718
   92LYS      N  660   0.476   5.760   3.389  0.1031 -0.0899  0.1198
   92LYS     HN  661   0.561   5.771   3.337 -0.7966 -2.0601 -1.9477
   92LYS     CA  662   0.359   5.714   3.320 -0.0608  0.1451  0.2417
   92LYS     HA  663   0.269   5.741   3.374 -3.1060 -2.1738 -3.2355
   92LYS     CB  664   0.345   5.782   3.183 -0.1887  0.3836  0.3715
   92LYS    HB1  665   0.291   5.713   3.114  1.7675  1.2036 -2.1124
   92LYS    HB2  666   0.447   5.784   3.140 -0.1125 -1.3372  0.4071
   92LYS     CG  667   0.284   5.922   3.181 -0.2034  0.3773  0.3916
   92LYS    HG1  668   0.361   5.979   3.238  1.1460 -1.3208  0.3331
   92LYS    HG2  669   0.186   5.921   3.234 -0.3907 -0.1825  0.0451
   92LYS     CD  670   0.273   5.986   3.042  1.1242  0.5681  0.3658
   92LYS    HD1  671   0.209   5.929   2.972  0.0123 -0.3258  2.0369
   92LYS    HD2  672   0.374   5.994   2.996  1.0905  0.3907  0.2595
   92LYS     CE  673   0.213   6.125   3.061  0.8072  0.4968 -0.1147
   92LYS    HE1  674   0.292   6.189   3.105  1.2784  0.0817 -0.3498
   92LYS    HE2  675   0.123   6.122   3.126 -0.7569  2.7473 -1.9804
   92LYS     NZ  676   0.177   6.193   2.934 -0.6621  0.3250  0.1978
   92LYS    HZ1  677   0.145   6.287   2.966  1.1425  0.9781  0.1874
   92LYS    HZ2  678   0.113   6.147   2.866 -0.8248  0.4967  0.2333
   92LYS    HZ3  679   0.270   6.208   2.891 -0.1209 -0.6785  0.9638
   92LYS      C  680   0.349   5.566   3.315  0.0994  0.1533 -0.3964
   92LYS      O  681   0.448   5.495   3.300  0.0087 -0.0889  0.1048
   93SER      N  682   0.226   5.511   3.325  0.1987 -0.0754 -0.4285
   93SER     HN  683   0.149   5.558   3.367  0.2997 -2.1145  2.3140
   93SER     CA  684   0.195   5.374   3.300  0.1284 -0.1050 -0.1806
   93SER     HA  685   0.272   5.308   3.337 -0.4981 -1.6263 -1.4463
   93SER     CB  686   0.065   5.323   3.365  0.3412  0.1467  0.4474
   93SER    HB1  687   0.090   5.299   3.470  2.5724 -0.7858 -0.2470
   93SER    HB2  688   0.024   5.233   3.314 -0.7173 -0.6624  2.6366
   93SER     OG  689  -0.033   5.426   3.353  0.4131  0.1876  0.1916
   93SER    HG1  690  -0.063   5.446   3.442 -0.9492  3.5202 -0.8558
   93SER      C  691   0.185   5.350   3.153  0.7344  0.2074 -0.2729
   93SER      O  692   0.222   5.241   3.110  0.6982  0.3205 -0.6013
   94LEU      N  693   0.150   5.448   3.067 -0.5687 -0.3648 -0.4106
   94LEU     HN  694   0.144   5.542   3.101  1.5933  0.4761 -2.1426
   94LEU     CA  695   0.135   5.436   2.925  0.0730  0.0664 -0.5158
   94LEU     HA  696   0.073   5.351   2.904 -1.7036  1.1069  0.2889
   94LEU     CB  697   0.069   5.561   2.865  0.3212  0.5801  0.2546
   94LEU    HB1  698   0.047   5.528   2.761  0.3756  1.5018 -0.0613
   94LEU    HB2  699   0.131   5.653   2.855 -0.7457  1.5611  2.1078
   94LEU     CG  700  -0.053   5.629   2.929 -0.0661  0.1547 -0.0239
   94LEU     HG  701  -0.016   5.660   3.029  2.7882  1.1731 -1.2767
   94LEU    CD1  702  -0.102   5.750   2.847 -0.1583  0.1086 -0.0364
   94LEU   HD11  703  -0.204   5.779   2.879  0.5458  0.5797  1.9304
   94LEU   HD12  704  -0.120   5.726   2.740 -0.3827 -2.3977  0.5172
   94LEU   HD13  705  -0.034   5.833   2.876  0.6168 -0.2138 -0.8976
   94LEU    CD2  706  -0.166   5.525   2.939  0.1745 -0.0922  0.1425
   94LEU   HD21  707  -0.131   5.432   2.988  2.9860  0.3597 -0.8157
   94LEU   HD22  708  -0.204   5.491   2.841 -2.9644 -1.0407  1.5532
   94LEU   HD23  709  -0.248   5.555   3.008 -0.3792 -2.3988  0.5570
   94LEU      C  710   0.260   5.416   2.846 -0.0981 -0.0342 -0.7606
   94LEU      O  711   0.349   5.501   2.855  0.5574 -0.7713 -0.1795
   95GLN      N  712   0.271   5.305   2.771  0.4575 -0.5962  0.1233
   95GLN     HN  713   0.192   5.245   2.777  0.2397 -0.5126 -1.3671
   95GLN     CA  714   0.377   5.277   2.680  0.3504 -0.0689 -0.1740
   95GLN     HA  715   0.332   5.193   2.629 -1.1523 -0.1744  1.2618
   95GLN     CB  716   0.431   5.388   2.589  0.6422  0.2390  0.3678
   95GLN    HB1  717   0.490   5.348   2.504 -0.4177 -0.7279  0.0667
   95GLN    HB2  718   0.505   5.457   2.635 -0.3574 -1.0756  4.3575
   95GLN     CG  719   0.321   5.461   2.511 -0.0045 -0.4751  0.6100
   95GLN    HG1  720   0.359   5.524   2.429 -0.1916 -2.1704 -0.8394
   95GLN    HG2  721   0.260   5.531   2.572 -1.6330 -0.3652 -1.0455
   95GLN     CD  722   0.237   5.362   2.431 -0.0249  0.0181  0.0210
   95GLN    OE1  723   0.269   5.246   2.404 -0.0340  0.0805 -0.2644
   95GLN    NE2  724   0.111   5.409   2.406 -0.2610 -0.5808  0.0786
   95GLN   HE21  725   0.058   5.351   2.343 -0.3711 -0.2789 -0.1060
   95GLN   HE22  726   0.088   5.503   2.430 -0.7213 -1.0660  1.6592
   95GLN      C  727   0.489   5.210   2.753 -0.3221 -0.4643  0.5146
   95GLN      O  728   0.599   5.197   2.698 -0.5206  0.0813 -0.0254
   96SER      N  729   0.472   5.161   2.877 -0.0646  0.0083  0.7408
   96SER     HN  730   0.378   5.167   2.910 -1.3802 -2.3880 -2.0057
   96SER     CA  731   0.565   5.080   2.949  0.0335  0.1741  0.8010
   96SER     HA  732   0.655   5.067   2.890 -0.9156  1.1477 -0.9448
   96SER     CB  733   0.604   5.156   3.076 -0.1020  1.0586  0.3193
   96SER    HB1  734   0.507   5.167   3.129  0.0999  2.9056  0.3757
   96SER    HB2  735   0.641   5.259   3.056 -0.3776  0.9478 -0.8136
   96SER     OG  736   0.698   5.089   3.159  0.2150  0.9184 -0.1467
   96SER    HG1  737   0.731   5.161   3.214 -0.1795 -0.7194  2.4305
   96SER      C  738   0.514   4.943   2.978  0.0698 -0.0333 -0.0616
   96SER      O  739   0.401   4.922   3.023  0.1831  0.0118  0.2465
   97LEU      N  740   0.597   4.839   2.966  0.1199  0.0298 -0.2535
   97LEU     HN  741   0.692   4.849   2.939  0.5704  0.7732  1.5225
   97LEU     CA  742   0.553   4.705   2.994  0.2085  0.1221  0.3373
   97LEU     HA  743   0.446   4.693   2.984  0.2485 -0.8286  1.0422
   97LEU     CB  744   0.597   4.602   2.889  0.7685  0.7685 -0.0717
   97LEU    HB1  745   0.528   4.517   2.906 -2.7311  3.6283  1.3509
   97LEU    HB2  746   0.702   4.569   2.900  0.4747 -0.0058  0.5041
   97LEU     CG  747   0.585   4.652   2.744  0.1046  0.4753 -0.1225
   97LEU     HG  748   0.653   4.735   2.716  0.9073 -0.7589 -2.0404
   97LEU    CD1  749   0.630   4.541   2.648 -0.0049  0.5298 -0.2380
   97LEU   HD11  750   0.564   4.454   2.667  0.8650  0.2029  1.4247
   97LEU   HD12  751   0.730   4.498   2.671 -0.2823  1.5077  3.3040
   97LEU   HD13  752   0.613   4.567   2.541 -4.0747  3.0510  0.8220
   97LEU    CD2  753   0.442   4.688   2.698 -0.1046 -0.2375 -0.0386
   97LEU   HD21  754   0.370   4.604   2.706 -0.9815  0.4785 -0.3190
   97LEU   HD22  755   0.439   4.732   2.597  2.1209  1.6575  0.6344
   97LEU   HD23  756   0.411   4.774   2.762 -1.7692 -0.9829  0.2046
   97LEU      C  757   0.588   4.667   3.133 -0.5737  0.2027  0.5622
   97LEU      O  758   0.575   4.551   3.172 -0.2523 -0.0175  0.0273
   98GLN      N  759   0.630   4.765   3.215  0.1075  0.3657  0.0278
   98GLN     HN  760   0.653   4.858   3.189  0.1964  0.0652 -1.0167
   98GLN     CA  761   0.675   4.737   3.348 -0.3398 -0.4990  0.0100
   98GLN     HA  762   0.659   4.634   3.374  1.5608 -0.3283  2.2109
   98GLN     CB  763   0.821   4.773   3.381 -0.3722 -0.3939  0.0392
   98GLN    HB1  764   0.849   4.738   3.482  0.3011 -0.7795 -0.2752
   98GLN    HB2  765   0.834   4.884   3.384 -1.9448 -0.1863  0.1618
   98GLN     CG  766   0.926   4.717   3.285 -0.2980 -0.0211 -0.1024
   98GLN    HG1  767   1.027   4.710   3.331  0.5625  0.8661 -1.7703
   98GLN    HG2  768   0.950   4.783   3.199  2.5577  3.4506  3.0228
   98GLN     CD  769   0.893   4.574   3.244  0.3250 -0.2091  0.0351
   98GLN    OE1  770   0.868   4.488   3.329  0.1092  0.0237  0.2061
   98GLN    NE2  771   0.899   4.549   3.111 -0.6319 -0.3754  0.0140
   98GLN   HE21  772   0.889   4.453   3.085  1.0046 -0.4137 -0.6108
   98GLN   HE22  773   0.905   4.626   3.047  1.9967 -0.5449 -0.0517
   98GLN      C  774   0.576   4.808   3.434 -0.1402  0.0018 -0.1679
   98GLN      O  775   0.591   4.814   3.556 -0.4139  0.1691 -0.1419
   99SER      N  776   0.466   4.862   3.379  0.1071  0.4186 -0.2595
   99SER     HN  777   0.445   4.823   3.290 -0.9343 -0.1520  0.2144
   99SER     CA  778   0.370   4.948   3.442  0.1453  0.2555  0.0215
   99SER     HA  779   0.414   5.034   3.490  1.8507 -0.4942 -0.0975
   99SER     CB  780   0.264   5.004   3.346 -0.2679 -0.1032  0.2654
   99SER    HB1  781   0.313   5.074   3.276  0.2946  0.0336  0.7837
   99SER    HB2  782   0.185   5.068   3.391 -0.6759 -0.4484  0.0373
   99SER     OG  783   0.197   4.898   3.280  0.1399 -0.3492  0.2435
   99SER    HG1  784   0.254   4.827   3.251 -0.7434 -0.9942  0.0445
   99SER      C  785   0.313   4.882   3.563  0.5414  0.0939  0.1229
   99SER      O  786   0.312   4.934   3.674  0.3579 -0.1907  0.2551
  100THR      N  787   0.282   4.752   3.548  0.4172  0.1879 -0.4543
  100THR     HN  788   0.294   4.706   3.460 -0.4009  0.2844 -0.6297
  100THR     CA  789   0.236   4.672   3.657  0.3729 -0.3492 -0.8642
  100THR     HA  790   0.165   4.735   3.708 -1.0237 -2.0041 -0.6470
  100THR     CB  791   0.185   4.535   3.620 -0.2468 -0.4629  0.3595
  100THR     HB  792   0.160   4.471   3.707 -1.4602 -1.3923 -0.6407
  100THR    OG1  793   0.278   4.465   3.539 -0.1716 -0.2359  0.2472
  100THR    HG1  794   0.254   4.372   3.549 -0.9268 -0.0896 -0.0782
  100THR    CG2  795   0.058   4.556   3.535 -0.0654  0.3431  0.2724
  100THR   HG21  796   0.004   4.459   3.538 -2.1059  1.4524  0.7868
  100THR   HG22  797   0.079   4.590   3.431  1.9754  0.3941  0.6618
  100THR   HG23  798  -0.009   4.629   3.584  0.6538 -0.0930  1.9715
  100THR      C  799   0.334   4.647   3.766  0.1068  0.5171 -0.4190
  100THR      O  800   0.300   4.662   3.883 -0.0704 -0.2631 -0.3687
  101VAL      N  801   0.462   4.620   3.732 -0.0125 -0.3347 -0.2158
  101VAL     HN  802   0.490   4.619   3.637 -0.2002 -3.1755 -0.3190
  101VAL     CA  803   0.577   4.609   3.816 -0.4317  0.3157  0.4667
  101VAL     HA  804   0.565   4.538   3.896  2.0725 -0.4073  0.3018
  101VAL     CB  805   0.697   4.563   3.738 -0.3386 -0.1937  0.9061
  101VAL     HB  806   0.696   4.611   3.638 -3.4977  0.8882  1.3344
  101VAL    CG1  807   0.835   4.587   3.802  0.1950 -0.7743 -0.0050
  101VAL   HG11  808   0.901   4.505   3.765 -0.8810 -2.2473  1.1891
  101VAL   HG12  809   0.833   4.563   3.910 -1.0980 -0.1054  0.1379
  101VAL   HG13  810   0.867   4.692   3.789 -0.5428 -0.1793  2.4196
  101VAL    CG2  811   0.669   4.414   3.712  0.2928 -0.2075  0.2691
  101VAL   HG21  812   0.746   4.369   3.646  2.6127  1.6553  1.5164
  101VAL   HG22  813   0.568   4.399   3.669  1.2424 -2.5113 -1.3645
  101VAL   HG23  814   0.670   4.371   3.814  1.6965  1.4188  0.9911
  101VAL      C  815   0.601   4.735   3.891  0.7107  0.2824  0.1884
  101VAL      O  816   0.632   4.732   4.010  0.5888 -0.5405  0.2065
  102HSD      N  817   0.585   4.852   3.826  0.3702  0.2484  0.2068
  102HSD     HN  818   0.565   4.851   3.728 -1.7616 -1.1258  0.5991
  102HSD     CA  819   0.604   4.982   3.883  0.0686  0.2624  0.2750
  102HSD     HA  820   0.698   4.985   3.935  1.4337 -0.1840 -2.0642
  102HSD     CB  821   0.606   5.087   3.771  0.4773  0.1163  0.1446
  102HSD    HB1  822   0.609   5.193   3.806 -0.6692 -0.0941  0.9367
  102HSD    HB2  823   0.518   5.072   3.705  1.0471 -0.0556 -0.5845
  102HSD    ND1  824   0.746   5.150   3.571 -0.0212 -0.0092 -0.3052
  102HSD    HD1  825   0.673   5.193   3.518 -0.7136 -0.5582  0.1776
  102HSD     CG  826   0.731   5.079   3.689  0.4089  0.4137  0.0088
  102HSD    CE1  827   0.869   5.120   3.523 -0.1182 -0.7122 -0.1272
  102HSD    HE1  828   0.915   5.167   3.437 -1.0550  2.2095  0.8515
  102HSD    NE2  829   0.932   5.036   3.604  0.0377 -0.4365  0.0389
  102HSD    CD2  830   0.845   5.007   3.707 -0.0778 -0.3911 -0.0453
  102HSD    HD2  831   0.858   4.929   3.781  0.7300  1.7005  2.1760
  102HSD      C  832   0.510   5.018   3.994 -0.2474 -0.2198  0.1687
  102HSD      O  833   0.553   5.087   4.086  0.7661 -0.3677 -0.1817
  103TYR      N  834   0.383   4.974   3.984 -0.2557 -0.0352 -0.6218
  103TYR     HN  835   0.358   4.925   3.901  0.1606  0.6897 -1.1891
  103TYR     CA  836   0.287   4.981   4.090 -0.0352 -0.4196 -0.3966
  103TYR     HA  837   0.284   5.083   4.122 -1.4958 -0.6294  0.1834
  103TYR     CB  838   0.151   4.931   4.038 -0.3578 -0.3204  0.3419
  103TYR    HB1  839   0.083   4.932   4.125  0.9650 -1.3953  1.4168
  103TYR    HB2  840   0.154   4.825   4.008 -1.7521 -0.3786  0.3645
  103TYR     CG  841   0.085   5.011   3.930 -0.3540 -0.0936  0.5055
  103TYR    CD1  842  -0.001   4.947   3.844  0.1205 -0.0695  0.0081
  103TYR    HD1  843  -0.021   4.841   3.847 -2.5217  0.3980  1.0818
  103TYR    CE1  844  -0.071   5.008   3.742 -0.3434 -0.2736  0.2038
  103TYR    HE1  845  -0.142   4.954   3.682 -0.8743 -0.7065  1.1970
  103TYR     CZ  846  -0.054   5.143   3.724  0.0915 -0.4281 -0.5558
  103TYR     OH  847  -0.115   5.206   3.613 -0.4888 -0.0284 -0.0152
  103TYR     HH  848  -0.088   5.299   3.612  1.3931 -0.5336 -1.1603
  103TYR    CD2  849   0.091   5.147   3.916 -0.0404 -0.1710 -0.1523
  103TYR    HD2  850   0.156   5.207   3.977  1.5152 -0.4615 -1.4492
  103TYR    CE2  851   0.029   5.211   3.810  0.5030 -0.6513 -0.7704
  103TYR    HE2  852   0.049   5.316   3.797  3.2459 -1.0215 -0.2821
  103TYR      C  853   0.331   4.914   4.215  0.0787  0.4208  0.0192
  103TYR      O  854   0.321   4.977   4.320  0.4369  0.0367  0.2892
  104HSD      N  855   0.383   4.791   4.198 -0.3069  0.2712 -0.0931
  104HSD     HN  856   0.384   4.747   4.108  0.9006  0.0124  0.0223
  104HSD     CA  857   0.423   4.702   4.303 -0.4966 -0.0349 -0.2765
  104HSD     HA  858   0.336   4.702   4.366 -2.4176  0.8223 -2.7566
  104HSD     CB  859   0.445   4.561   4.246 -0.1982 -0.4097  0.7568
  104HSD    HB1  860   0.482   4.495   4.328  1.9709 -0.5666 -0.2812
  104HSD    HB2  861   0.519   4.561   4.164  0.6268  1.0791  1.4598
  104HSD    ND1  862   0.214   4.477   4.307 -0.3294  0.1950  0.1288
  104HSD    HD1  863   0.204   4.503   4.403  0.6511 -0.7268  0.5127
  104HSD     CG  864   0.319   4.485   4.218  0.0457 -0.7122  0.4778
  104HSD    CE1  865   0.121   4.397   4.248  0.2811 -0.6845  0.3242
  104HSD    HE1  866   0.031   4.361   4.298 -0.8059  0.7789 -0.4676
  104HSD    NE2  867   0.154   4.363   4.125 -0.0790  0.2677 -0.0451
  104HSD    CD2  868   0.281   4.414   4.108  0.2949 -0.5395  0.2812
  104HSD    HD2  869   0.321   4.415   4.007  1.3484 -0.7751  0.6891
  104HSD      C  870   0.543   4.754   4.375 -0.8458  0.8291 -0.3098
  104HSD      O  871   0.534   4.762   4.498 -0.2251  0.4418 -0.2375
  105LEU      N  872   0.645   4.798   4.300 -0.1992  0.1592  0.1675
  105LEU     HN  873   0.637   4.775   4.203  2.6030 -0.8124  0.0642
  105LEU     CA  874   0.760   4.868   4.348  0.0769 -0.0930 -0.1173
  105LEU     HA  875   0.817   4.803   4.413  1.9467 -0.5337 -2.0722
  105LEU     CB  876   0.852   4.898   4.229 -0.0869 -0.0351 -0.2283
  105LEU    HB1  877   0.931   4.968   4.265 -1.0121  0.6889  0.4374
  105LEU    HB2  878   0.792   4.949   4.150  2.5859  1.7328 -1.2720
  105LEU     CG  879   0.929   4.780   4.167 -0.5397 -0.1566 -0.5600
  105LEU     HG  880   0.858   4.694   4.162 -0.9139  0.1082  0.0528
  105LEU    CD1  881   0.968   4.819   4.023  0.0351  0.2170 -0.3039
  105LEU   HD11  882   0.879   4.834   3.958 -1.5217 -1.3032  1.3699
  105LEU   HD12  883   1.044   4.744   3.993  1.4747  1.2146  0.7170
  105LEU   HD13  884   1.026   4.913   4.036 -0.7921  1.4429 -4.0880
  105LEU    CD2  885   1.044   4.745   4.262 -1.1626 -0.3894  0.1182
  105LEU   HD21  886   1.113   4.831   4.259 -0.6202 -0.7809  1.0007
  105LEU   HD22  887   1.100   4.662   4.213 -0.5130  2.0186 -3.5777
  105LEU   HD23  888   1.004   4.713   4.361 -1.7247 -0.9533 -0.2805
  105LEU      C  889   0.736   4.993   4.426  0.2359 -0.0940 -0.0654
  105LEU      O  890   0.805   5.020   4.523  0.1635  0.0428 -0.0518
  106GLY      N  891   0.626   5.066   4.397  0.0105 -0.2625  0.3649
  106GLY     HN  892   0.560   5.017   4.340  0.5359 -2.0272  1.1860
  106GLY     CA  893   0.573   5.183   4.459 -0.6003  0.0169 -0.6723
  106GLY    HA1  894   0.519   5.241   4.386  1.9257  1.3110 -1.6278
  106GLY    HA2  895   0.651   5.250   4.491 -0.5970  0.0249 -0.6972
  106GLY      C  896   0.487   5.165   4.580  0.2390  0.3809 -0.0133
  106GLY      O  897   0.479   5.240   4.676 -0.2043  0.1414  0.1360
  107SER      N  898   0.416   5.051   4.578 -0.0521  0.5522  0.3755
  107SER     HN  899   0.420   4.996   4.494 -0.5220 -0.0610  0.7463
  107SER     CA  900   0.338   4.992   4.682 -0.6251  0.1322 -0.2833
  107SER     HA  901   0.290   5.073   4.734 -0.9928  0.3658 -0.9749
  107SER     CB  902   0.252   4.876   4.629  0.0743 -0.3133 -0.4670
  107SER    HB1  903   0.304   4.795   4.575  1.7777 -0.6373  1.5297
  107SER    HB2  904   0.171   4.917   4.565 -0.2854 -1.6662 -0.9248
  107SER     OG  905   0.188   4.808   4.737  0.2587  0.0082 -0.1540
  107SER    HG1  906   0.206   4.714   4.735  0.3412 -0.0158  1.1418
  107SER      C  907   0.431   4.940   4.787 -0.1133  1.0064 -0.2966
  107SER      O  908   0.399   4.967   4.902  0.4149 -0.1059  0.1242
  108LEU      N  909   0.541   4.872   4.751 -0.3748  0.3119  0.1961
  108LEU     HN  910   0.549   4.842   4.656 -2.5809 -2.2911  0.7180
  108LEU     CA  911   0.652   4.835   4.833 -0.1512  0.4236 -0.0541
  108LEU     HA  912   0.598   4.787   4.913 -1.1052 -0.1781 -1.0285
  108LEU     CB  913   0.739   4.742   4.748  0.1648  0.4818  0.2034
  108LEU    HB1  914   0.765   4.791   4.651  1.4129  1.1758  0.8597
  108LEU    HB2  915   0.680   4.651   4.726 -1.7222  2.0258 -1.4814
  108LEU     CG  916   0.871   4.688   4.807  0.1496  0.5194  0.2706
  108LEU     HG  917   0.944   4.769   4.828  3.0826 -2.0964  0.8391
  108LEU    CD1  918   0.855   4.621   4.944 -0.1960  0.5110  0.2279
  108LEU   HD11  919   0.783   4.537   4.937 -1.7477  1.8797 -1.0194
  108LEU   HD12  920   0.822   4.693   5.022 -1.0716  2.5120 -1.8767
  108LEU   HD13  921   0.952   4.570   4.965 -1.3590 -1.8352  0.2736
  108LEU    CD2  922   0.937   4.590   4.708 -0.8749 -0.1901  0.2697
  108LEU   HD21  923   1.044   4.570   4.729 -0.4545  1.9251  0.3743
  108LEU   HD22  924   0.937   4.635   4.607  1.4041 -2.9328 -1.0698
  108LEU   HD23  925   0.885   4.493   4.703 -1.3953  0.1157 -0.4229
  108LEU      C  926   0.728   4.952   4.887 -0.2683  0.2156  0.5706
  108LEU      O  927   0.764   4.956   5.004 -0.6742 -0.2216  0.7167
  109ALA      N  928   0.744   5.057   4.805 -0.2287 -0.1700  0.0780
  109ALA     HN  929   0.721   5.046   4.709  1.0530 -0.4391 -0.2134
  109ALA     CA  930   0.805   5.179   4.847 -0.2017 -0.1086 -0.1407
  109ALA     HA  931   0.900   5.157   4.893  0.8371  1.2050 -1.5092
  109ALA     CB  932   0.838   5.273   4.729  0.6901  0.3020  0.4202
  109ALA    HB1  933   0.905   5.357   4.756  3.0880 -1.3260 -0.2091
  109ALA    HB2  934   0.750   5.306   4.669  2.0315  0.2740 -1.6708
  109ALA    HB3  935   0.900   5.213   4.659  0.0375 -0.4077  0.4261
  109ALA      C  936   0.734   5.249   4.958 -0.0490 -0.2585  0.0521
  109ALA      O  937   0.796   5.296   5.053 -0.0862  0.5546 -0.3170
  110LEU      N  938   0.600   5.257   4.955  0.0017  0.6231 -0.0418
  110LEU     HN  939   0.552   5.218   4.878  1.1173 -2.3342  0.6480
  110LEU     CA  940   0.525   5.314   5.062 -0.0847  0.4621 -0.0169
  110LEU     HA  941   0.575   5.405   5.093 -0.6149  0.6640  0.2681
  110LEU     CB  942   0.378   5.325   5.019  0.0326  1.1275 -0.2564
  110LEU    HB1  943   0.333   5.226   4.997 -2.3611  1.9305  0.6233
  110LEU    HB2  944   0.380   5.373   4.919  0.6211  2.2112  0.2521
  110LEU     CG  945   0.275   5.395   5.111 -0.0131  0.0562  0.5279
  110LEU     HG  946   0.259   5.337   5.204 -0.5759  3.3612  2.6279
  110LEU    CD1  947   0.335   5.522   5.173 -0.6262  0.5522  0.1181
  110LEU   HD11  948   0.388   5.504   5.269  0.9071  0.6516 -0.6819
  110LEU   HD12  949   0.253   5.593   5.198 -1.5150 -0.5392  0.3944
  110LEU   HD13  950   0.396   5.578   5.099  2.3644 -2.8231 -0.2727
  110LEU    CD2  951   0.144   5.411   5.032  0.1871  0.4877  0.2751
  110LEU   HD21  952   0.163   5.453   4.931 -1.5312  1.2761  0.2366
  110LEU   HD22  953   0.073   5.481   5.082  1.4793  0.0213  2.9493
  110LEU   HD23  954   0.102   5.309   5.019  0.3580  0.4881 -0.2922
  110LEU      C  955   0.531   5.237   5.189  0.9818 -0.1407 -0.4262
  110LEU      O  956   0.540   5.293   5.298  0.3487 -0.4367 -0.2170
  111SER      N  957   0.522   5.102   5.192 -0.6722 -0.0476 -0.2129
  111SER     HN  958   0.527   5.051   5.107  2.6301  2.0805 -1.5128
  111SER     CA  959   0.515   5.023   5.311 -0.4245  0.4836  0.1623
  111SER     HA  960   0.428   5.051   5.368 -0.6434  0.4077 -0.1298
  111SER     CB  961   0.493   4.874   5.281  0.0951  0.4382 -0.0097
  111SER    HB1  962   0.403   4.863   5.216  1.6340  0.6758 -2.3020
  111SER    HB2  963   0.489   4.810   5.372 -0.9945  1.9867  1.0777
  111SER     OG  964   0.582   4.816   5.186 -0.3269  0.0721 -0.1872
  111SER    HG1  965   0.640   4.757   5.234  0.1697  0.5569 -0.1757
  111SER      C  966   0.635   5.035   5.399 -0.1669  0.2062 -0.1471
  111SER      O  967   0.623   5.055   5.519 -0.1824  0.3646 -0.1745
  112ASP      N  968   0.760   5.033   5.348 -0.1223  0.2559 -0.0403
  112ASP     HN  969   0.761   5.013   5.250 -1.8446 -0.2723  0.0059
  112ASP     CA  970   0.880   5.055   5.422 -0.2028  0.4987  0.0214
  112ASP     HA  971   0.872   4.998   5.513 -1.8961  0.2204 -0.2625
  112ASP     CB  972   1.009   5.017   5.347 -0.0287  0.1969  0.4727
  112ASP    HB1  973   1.099   5.064   5.393 -0.3948  1.9060 -0.4958
  112ASP    HB2  974   1.000   5.041   5.239 -2.7421 -0.8963  0.3705
  112ASP     CG  975   1.021   4.865   5.349 -0.1771  0.1711 -0.3598
  112ASP    OD1  976   0.988   4.804   5.454  0.3680  0.3276 -0.0953
  112ASP    OD2  977   1.074   4.812   5.248  0.0430 -0.3206  0.0110
  112ASP      C  978   0.881   5.196   5.469 -0.2435  0.5230 -0.0507
  112ASP      O  979   0.934   5.228   5.576  0.3734 -0.1958 -0.1347
  113LEU      N  980   0.830   5.291   5.388 -0.6828 -0.1226 -0.5423
  113LEU     HN  981   0.779   5.264   5.307 -0.7808  1.8720 -1.2008
  113LEU     CA  982   0.820   5.429   5.426 -0.1169 -0.2065 -0.0674
  113LEU     HA  983   0.920   5.460   5.452  0.1030 -1.1594  0.2812
  113LEU     CB  984   0.782   5.513   5.303  0.3712 -0.1931 -0.2131
  113LEU    HB1  985   0.677   5.492   5.273 -0.7290  0.1578  3.0207
  113LEU    HB2  986   0.853   5.488   5.222 -0.0145  2.4106 -1.4517
  113LEU     CG  987   0.780   5.665   5.330  0.4260 -0.2228 -0.0393
  113LEU     HG  988   0.703   5.683   5.407  1.6163  0.0018  1.1424
  113LEU    CD1  989   0.917   5.719   5.377  0.5185 -0.0838 -0.4644
  113LEU   HD11  990   0.952   5.663   5.467  1.7032 -0.4634 -1.1380
  113LEU   HD12  991   0.899   5.819   5.420 -0.4415 -0.0606 -0.8894
  113LEU   HD13  992   0.997   5.723   5.300 -0.3859 -1.0265 -1.5143
  113LEU    CD2  993   0.734   5.757   5.215 -0.0989  0.5017  0.7384
  113LEU   HD21  994   0.805   5.738   5.131 -0.4578  0.5380  0.4264
  113LEU   HD22  995   0.748   5.861   5.250 -2.1499 -0.1520  3.9800
  113LEU   HD23  996   0.633   5.733   5.176 -0.2442  1.3273  0.6041
  113LEU      C  997   0.736   5.457   5.546  0.5572 -0.5391  0.4886
  113LEU      O  998   0.782   5.521   5.641  0.2350  0.0423  0.2588
  114LEU      N  999   0.614   5.402   5.556  0.2696  0.0291  0.1401
  114LEU     HN 1000   0.579   5.359   5.473 -1.5310  1.2897  0.1719
  114LEU     CA 1001   0.536   5.404   5.676  0.2086 -0.0065  0.1014
  114LEU     HA 1002   0.537   5.506   5.711 -3.4690  0.0110  0.4975
  114LEU     CB 1003   0.390   5.361   5.654  0.1290  0.4812 -0.3471
  114LEU    HB1 1004   0.334   5.366   5.749  0.0530  0.3902 -0.3868
  114LEU    HB2 1005   0.394   5.257   5.615  0.5498  0.4047 -0.1093
  114LEU     CG 1006   0.310   5.435   5.546 -0.4160  0.2790 -0.0826
  114LEU     HG 1007   0.351   5.394   5.451 -0.5924  0.2854 -0.1616
  114LEU    CD1 1008   0.167   5.378   5.551 -0.2649 -0.0931 -0.0209
  114LEU   HD11 1009   0.099   5.423   5.476  0.8537 -0.4844 -1.2986
  114LEU   HD12 1010   0.120   5.382   5.652 -2.0299 -0.4942 -0.7844
  114LEU   HD13 1011   0.184   5.271   5.528  0.3598  0.6076 -3.3299
  114LEU    CD2 1012   0.321   5.589   5.548  0.5026  0.2228 -0.4714
  114LEU   HD21 1013   0.290   5.636   5.643  1.6807  1.4492 -0.6632
  114LEU   HD22 1014   0.285   5.644   5.459 -0.7288 -0.4090 -0.3878
  114LEU   HD23 1015   0.430   5.613   5.545  0.6077 -0.3277 -1.2389
  114LEU      C 1016   0.592   5.318   5.784  0.2774 -0.1378 -0.0369
  114LEU      O 1017   0.571   5.343   5.903  0.2961 -0.5156  0.0443
  115THR      N 1018   0.660   5.206   5.755  0.5686  0.1411 -0.4390
  115THR     HN 1019   0.663   5.178   5.660  1.6203  0.2399 -0.4493
  115THR     CA 1020   0.725   5.135   5.861  0.0063  0.2828  0.0079
  115THR     HA 1021   0.652   5.105   5.935  0.1524 -1.0839 -0.3812
  115THR     CB 1022   0.809   5.021   5.812 -0.0234  0.0774  0.4288
  115THR     HB 1023   0.880   5.051   5.731 -2.6094  3.5729 -0.8043
  115THR    OG1 1024   0.726   4.927   5.746  0.2121 -0.0272  0.2780
  115THR    HG1 1025   0.701   4.974   5.667 -0.9180  0.8103  1.1006
  115THR    CG2 1026   0.884   4.959   5.931  0.1551  0.0463  0.3004
  115THR   HG21 1027   0.807   4.930   6.005 -0.7756  0.6145 -0.4236
  115THR   HG22 1028   0.968   5.013   5.979  0.9202 -1.4105  0.6746
  115THR   HG23 1029   0.930   4.861   5.905 -1.1123  0.0743 -2.3557
  115THR      C 1030   0.826   5.222   5.929 -0.4314  0.7669  0.0422
  115THR      O 1031   0.818   5.239   6.051 -0.4637 -0.8080  0.2857
  116LEU      N 1032   0.917   5.288   5.855 -0.0706 -0.0298 -0.2313
  116LEU     HN 1033   0.930   5.282   5.756 -1.9947 -0.6828 -0.4913
  116LEU     CA 1034   1.016   5.362   5.925 -0.0771  0.0178 -0.2726
  116LEU     HA 1035   1.063   5.303   6.003  0.6067  0.7296 -0.1323
  116LEU     CB 1036   1.129   5.408   5.831  0.2598  0.1314  0.1818
  116LEU    HB1 1037   1.219   5.458   5.873  0.1728 -0.1058  0.6596
  116LEU    HB2 1038   1.079   5.482   5.765  2.5100  0.5305 -1.1913
  116LEU     CG 1039   1.192   5.297   5.746  0.2686  0.0896  0.2419
  116LEU     HG 1040   1.131   5.204   5.757 -0.4070  0.7733  2.8118
  116LEU    CD1 1041   1.209   5.352   5.603 -0.6285 -0.1832  0.0218
  116LEU   HD11 1042   1.253   5.278   5.533 -2.7244 -0.9961 -0.5320
  116LEU   HD12 1043   1.277   5.440   5.598  0.9619 -1.2637  1.3808
  116LEU   HD13 1044   1.117   5.389   5.553 -0.2181  2.1700  0.8929
  116LEU    CD2 1045   1.327   5.257   5.807  0.2069  0.6500  0.7530
  116LEU   HD21 1046   1.375   5.188   5.735 -2.7923 -0.2810 -0.5144
  116LEU   HD22 1047   1.299   5.210   5.904 -2.9209  1.8808  0.5385
  116LEU   HD23 1048   1.396   5.343   5.820  0.7266  0.2548  0.6626
  116LEU      C 1049   0.973   5.483   6.002  0.4406  0.5772 -0.8458
  116LEU      O 1050   1.029   5.526   6.103 -0.8436 -0.1718  0.2307
  117LEU      N 1051   0.869   5.547   5.946 -0.0633  0.0014 -0.5841
  117LEU     HN 1052   0.837   5.506   5.862  2.6630 -0.4183 -1.5295
  117LEU     CA 1053   0.810   5.660   6.012 -0.4986 -0.4906 -0.1209
  117LEU     HA 1054   0.888   5.730   6.036 -2.1765  0.4141  3.2622
  117LEU     CB 1055   0.702   5.721   5.921 -0.0055 -0.1103 -0.4580
  117LEU    HB1 1056   0.661   5.810   5.973 -0.6342  0.2341 -1.5100
  117LEU    HB2 1057   0.627   5.647   5.883 -1.5203  0.6516  0.9420
  117LEU     CG 1058   0.764   5.791   5.799  0.1240  0.7520  0.1010
  117LEU     HG 1059   0.836   5.729   5.742  0.6467  2.5376 -1.2753
  117LEU    CD1 1060   0.652   5.821   5.698  0.0583  0.2472  0.0250
  117LEU   HD11 1061   0.587   5.734   5.673  0.4687  0.3051 -1.3611
  117LEU   HD12 1062   0.693   5.859   5.602 -2.9388 -0.5577 -1.6931
  117LEU   HD13 1063   0.598   5.901   5.752 -0.4557  0.0490 -0.1892
  117LEU    CD2 1064   0.845   5.918   5.831 -0.1771  0.7844  0.7587
  117LEU   HD21 1065   0.920   5.909   5.913 -0.5738 -0.2804  1.0136
  117LEU   HD22 1066   0.777   6.000   5.861  1.3082  1.9915  0.9998
  117LEU   HD23 1067   0.899   5.942   5.737  1.0624  1.1125  1.5233
  117LEU      C 1068   0.737   5.629   6.138  0.1213 -0.6019  0.2140
  117LEU      O 1069   0.719   5.716   6.222 -0.5648 -0.4314 -0.1027
  118LEU      N 1070   0.687   5.505   6.151 -0.6340 -0.3418 -0.1172
  118LEU     HN 1071   0.682   5.451   6.067  2.8299 -0.1415 -0.6131
  118LEU     CA 1072   0.619   5.470   6.272 -0.3194  0.1616  0.2081
  118LEU     HA 1073   0.586   5.553   6.333 -1.1004 -0.0965  0.1534
  118LEU     CB 1074   0.492   5.398   6.224  0.0055 -0.1078 -0.2609
  118LEU    HB1 1075   0.527   5.307   6.172 -0.3694  0.6844 -1.9663
  118LEU    HB2 1076   0.455   5.473   6.151  2.7565 -0.9567 -2.6984
  118LEU     CG 1077   0.375   5.380   6.322 -0.1425 -0.4726 -0.5045
  118LEU     HG 1078   0.279   5.380   6.265  0.8350 -3.8744 -2.4170
  118LEU    CD1 1079   0.386   5.237   6.377 -0.0624 -0.3154 -0.1079
  118LEU   HD11 1080   0.395   5.164   6.293  4.1660  0.4000 -0.5007
  118LEU   HD12 1081   0.297   5.214   6.440  0.4310 -1.5267  0.1882
  118LEU   HD13 1082   0.481   5.219   6.431 -0.5494 -2.2411  0.1963
  118LEU    CD2 1083   0.366   5.488   6.431  0.5125 -0.5763 -0.3462
  118LEU   HD21 1084   0.265   5.473   6.474  1.1761 -2.2746  0.7642
  118LEU   HD22 1085   0.375   5.595   6.402  0.4110 -0.1552  1.0896
  118LEU   HD23 1086   0.433   5.464   6.517 -1.3949  2.1457  2.0950
  118LEU      C 1087   0.705   5.395   6.368  0.3811  0.1018 -0.4572
  118LEU      O 1088   0.714   5.418   6.488  0.0728  0.3579 -0.4816
  119ALA      N 1089   0.786   5.304   6.310  0.3748  0.0433 -0.3737
  119ALA     HN 1090   0.786   5.284   6.212 -1.9018 -0.9268 -0.2507
  119ALA     CA 1091   0.865   5.214   6.388 -0.0300 -0.0947 -0.1184
  119ALA     HA 1092   0.803   5.168   6.463  0.1464  0.0915  0.1405
  119ALA     CB 1093   0.914   5.094   6.304  0.3040 -0.0338 -0.0099
  119ALA    HB1 1094   0.973   5.136   6.219  0.4138  1.1403  0.6147
  119ALA    HB2 1095   0.823   5.054   6.256 -0.4608  0.8121  0.6957
  119ALA    HB3 1096   0.970   5.012   6.353  1.2212  0.1604 -0.7039
  119ALA      C 1097   0.984   5.267   6.460 -0.0315 -0.6689  0.3168
  119ALA      O 1098   1.004   5.237   6.578  0.1587 -0.2608  0.3916
  120MET      N 1099   1.067   5.342   6.386  0.3944 -1.1558  0.3013
  120MET     HN 1100   1.044   5.359   6.291  1.0738  0.3688  0.3882
  120MET     CA 1101   1.185   5.399   6.444 -0.0743  0.8341 -0.6109
  120MET     HA 1102   1.239   5.310   6.474  0.1312 -0.2145 -3.6841
  120MET     CB 1103   1.281   5.455   6.337  0.3747  0.4598 -0.4119
  120MET    HB1 1104   1.359   5.503   6.400  0.0346 -0.6820  0.9465
  120MET    HB2 1105   1.228   5.533   6.277 -2.5337 -1.8957 -1.1582
  120MET     CG 1106   1.318   5.346   6.237 -0.3287  0.2008 -0.3984
  120MET    HG1 1107   1.230   5.340   6.170 -2.3265  2.8853  1.7748
  120MET    HG2 1108   1.330   5.246   6.285  0.3533  0.5407  0.1598
  120MET     SD 1109   1.453   5.386   6.122  0.2320 -0.0903  0.1473
  120MET     CE 1110   1.589   5.331   6.229  0.1291  0.3672  0.5128
  120MET    HE1 1111   1.602   5.221   6.223 -0.2796  0.2942  0.8821
  120MET    HE2 1112   1.552   5.351   6.332 -1.4679  0.1887  0.0032
  120MET    HE3 1113   1.684   5.382   6.202  0.6145 -0.0901  1.3142
  120MET      C 1114   1.168   5.486   6.563 -0.0558 -0.1213  0.1080
  120MET      O 1115   1.226   5.469   6.670  0.1768  0.0927  0.0189
  121PRO      N 1116   1.083   5.585   6.567  0.6720  0.5288 -0.2767
  121PRO     CD 1117   1.005   5.631   6.453  0.3212  0.1849 -0.1749
  121PRO    HD1 1118   0.928   5.558   6.419 -0.8803  0.0641  2.5197
  121PRO    HD2 1119   1.063   5.679   6.371  0.9512  0.1084  0.2191
  121PRO     CA 1120   1.083   5.681   6.673  0.3594 -0.1704  0.3621
  121PRO     HA 1121   1.181   5.717   6.703 -0.3055  0.6110  1.6871
  121PRO     CB 1122   1.014   5.804   6.615 -0.0102 -0.1983  0.7320
  121PRO    HB1 1123   1.097   5.863   6.570  0.4980 -0.8001  0.8638
  121PRO    HB2 1124   0.958   5.867   6.687 -2.7338 -1.0638 -0.5031
  121PRO     CG 1125   0.921   5.748   6.506  0.5513  0.2724 -0.0022
  121PRO    HG1 1126   0.830   5.704   6.552  0.1437  1.5942  0.5106
  121PRO    HG2 1127   0.891   5.822   6.428 -2.3633 -0.4556  0.2913
  121PRO      C 1128   1.018   5.624   6.795  0.0142  0.0009  0.2604
  121PRO      O 1129   1.073   5.649   6.902  0.3791  0.2906  0.0067
  122VAL      N 1130   0.910   5.544   6.784  0.0613 -0.0594  0.2311
  122VAL     HN 1131   0.873   5.526   6.693 -0.1974 -2.1040  0.7041
  122VAL     CA 1132   0.858   5.473   6.896  0.2480 -0.1992  0.2304
  122VAL     HA 1133   0.849   5.548   6.974  1.4674 -1.3703  1.5741
  122VAL     CB 1134   0.728   5.409   6.859  0.2473 -0.0950  0.0535
  122VAL     HB 1135   0.749   5.349   6.768 -2.1378 -1.1528  0.1162
  122VAL    CG1 1136   0.673   5.333   6.981 -0.3151 -0.4493 -0.4133
  122VAL   HG11 1137   0.682   5.394   7.073  2.2325 -2.5515  0.8727
  122VAL   HG12 1138   0.727   5.238   7.003 -0.2243 -0.6907 -1.5959
  122VAL   HG13 1139   0.564   5.322   6.964 -0.6124  2.0127 -0.4425
  122VAL    CG2 1140   0.633   5.523   6.817 -0.2388 -0.3294  0.4967
  122VAL   HG21 1141   0.608   5.590   6.902  1.7565 -0.1392  0.9949
  122VAL   HG22 1142   0.533   5.482   6.793 -0.4369 -0.0852  0.8891
  122VAL   HG23 1143   0.676   5.584   6.734  1.3285  0.1882  1.6378
  122VAL      C 1144   0.949   5.375   6.961  0.3001 -0.1971  0.1600
  122VAL      O 1145   0.967   5.376   7.083  0.0791  0.2366  0.1898
  123GLU      N 1146   1.015   5.288   6.882 -0.6883 -0.9166  0.1121
  123GLU     HN 1147   1.011   5.296   6.783 -2.2828 -2.0776  0.0466
  123GLU     CA 1148   1.111   5.192   6.926 -0.3697 -0.5667  0.1854
  123GLU     HA 1149   1.062   5.149   7.013  2.3021 -0.4633  1.8585
  123GLU     CB 1150   1.149   5.097   6.811  0.2855  0.3743 -0.3905
  123GLU    HB1 1151   1.194   5.144   6.722  1.8979  1.2570  0.8353
  123GLU    HB2 1152   1.060   5.036   6.785  1.4015 -1.3285 -0.4608
  123GLU     CG 1153   1.260   4.998   6.850 -0.2700 -0.0409  0.1643
  123GLU    HG1 1154   1.240   4.960   6.953 -0.2968  0.8295  0.4884
  123GLU    HG2 1155   1.356   5.051   6.866  0.4165 -0.9370 -0.8481
  123GLU     CD 1156   1.273   4.881   6.753 -0.2161  0.4524 -0.4276
  123GLU    OE1 1157   1.378   4.862   6.685 -0.1846 -0.4100 -0.1457
  123GLU    OE2 1158   1.186   4.791   6.750  0.4973 -0.2645  0.1256
  123GLU      C 1159   1.230   5.251   6.993 -0.8673  0.6690  0.0103
  123GLU      O 1160   1.273   5.210   7.101 -0.2477  0.2011 -0.4048
  124LEU      N 1161   1.292   5.349   6.924  0.1724 -0.0039 -0.0445
  124LEU     HN 1162   1.253   5.394   6.844  0.1362  0.6232  0.3234
  124LEU     CA 1163   1.411   5.409   6.974  0.0625 -0.1215  0.3639
  124LEU     HA 1164   1.472   5.320   6.978 -1.6333 -1.5592 -2.3806
  124LEU     CB 1165   1.470   5.515   6.880  0.0790 -0.3703  0.0921
  124LEU    HB1 1166   1.401   5.600   6.861 -0.2620 -0.4200  1.0861
  124LEU    HB2 1167   1.489   5.477   6.777  2.2533  3.1866 -1.0023
  124LEU     CG 1168   1.610   5.569   6.914  0.1035 -0.2277 -0.2300
  124LEU     HG 1169   1.617   5.612   7.016  2.7360 -1.6623  0.2869
  124LEU    CD1 1170   1.715   5.458   6.924  0.6107  0.2628 -0.0690
  124LEU   HD11 1171   1.681   5.368   6.980  1.0676 -0.0514 -0.2854
  124LEU   HD12 1172   1.817   5.481   6.962  1.4591 -1.6672 -1.0255
  124LEU   HD13 1173   1.742   5.416   6.824 -0.2476  0.2732 -0.3173
  124LEU    CD2 1174   1.659   5.675   6.814  0.4466  0.3170  0.5118
  124LEU   HD21 1175   1.569   5.736   6.790 -0.1685 -0.4094  0.9212
  124LEU   HD22 1176   1.682   5.620   6.721  0.7529 -0.2882  0.9361
  124LEU   HD23 1177   1.743   5.744   6.837  0.4858  0.8283 -1.0579
  124LEU      C 1178   1.400   5.476   7.106  0.2709 -0.2648  0.4550
  124LEU      O 1179   1.480   5.453   7.197  1.2244 -0.1092 -0.3309
  125TYR      N 1180   1.286   5.544   7.130  0.1543 -0.3619  0.1772
  125TYR     HN 1181   1.220   5.539   7.056  1.3614 -0.9091 -0.8967
  125TYR     CA 1182   1.252   5.596   7.259  0.1064 -0.3100  0.1441
  125TYR     HA 1183   1.331   5.664   7.286  0.5231 -0.9468  0.5494
  125TYR     CB 1184   1.116   5.667   7.243  0.1859 -0.1648  0.1139
  125TYR    HB1 1185   1.045   5.587   7.212 -1.3383  0.9635  0.6265
  125TYR    HB2 1186   1.124   5.726   7.149 -0.6178  0.8386  0.6633
  125TYR     CG 1187   1.062   5.737   7.362  0.0012 -0.0751 -0.0225
  125TYR    CD1 1188   0.931   5.724   7.401 -0.1434 -0.1081 -0.5184
  125TYR    HD1 1189   0.865   5.660   7.344  1.5875 -1.5998 -0.9190
  125TYR    CE1 1190   0.882   5.797   7.507  0.7473 -0.3511  0.0737
  125TYR    HE1 1191   0.777   5.797   7.532  0.9680 -2.2634  1.1642
  125TYR     CZ 1192   0.961   5.884   7.579  0.5145 -0.5481  0.5697
  125TYR     OH 1193   0.919   5.971   7.681 -0.0638  0.4008 -0.4536
  125TYR     HH 1194   0.993   6.032   7.692  1.2991 -0.3001 -4.3060
  125TYR    CD2 1195   1.145   5.815   7.439  0.3023 -0.8085  0.3998
  125TYR    HD2 1196   1.248   5.829   7.410  0.6039 -0.6390  1.5039
  125TYR    CE2 1197   1.093   5.890   7.542  0.3613 -0.2765  0.0477
  125TYR    HE2 1198   1.147   5.959   7.604 -2.4440  2.1672 -0.0297
  125TYR      C 1199   1.239   5.491   7.364 -0.2021 -0.1336  0.2819
  125TYR      O 1200   1.289   5.516   7.474 -0.1278 -0.1092  0.2430
  126ASN      N 1201   1.177   5.374   7.339  0.3174 -0.4125  0.2919
  126ASN     HN 1202   1.122   5.358   7.257  0.2466  0.0096  0.2510
  126ASN     CA 1203   1.160   5.276   7.441 -0.2854 -0.2842  0.3183
  126ASN     HA 1204   1.144   5.322   7.537  0.6162 -1.1493  0.9092
  126ASN     CB 1205   1.026   5.206   7.411 -0.3606  0.0864 -0.2146
  126ASN    HB1 1206   1.030   5.160   7.310 -0.8452 -1.0205  0.2610
  126ASN    HB2 1207   0.950   5.286   7.394 -0.8439 -0.7217 -2.0888
  126ASN     CG 1208   0.970   5.108   7.513  0.2453  0.3381  0.3640
  126ASN    OD1 1209   0.899   5.125   7.612  0.3106  0.0093  0.4668
  126ASN    ND2 1210   1.021   4.985   7.485 -0.7658  0.0664 -0.3323
  126ASN   HD21 1211   0.983   4.905   7.530 -3.2694  1.6681  0.6134
  126ASN   HD22 1212   1.090   4.974   7.413 -0.0776  0.0619  0.3212
  126ASN      C 1213   1.271   5.180   7.463  0.1527  0.1315 -0.0652
  126ASN      O 1214   1.313   5.148   7.574  0.6649  0.6190 -0.1115
  127PHE      N 1215   1.327   5.128   7.352  0.5688  0.2157  0.1005
  127PHE     HN 1216   1.295   5.157   7.262 -1.0474  0.9155  0.8558
  127PHE     CA 1217   1.434   5.034   7.344  0.5134  0.1770 -0.1793
  127PHE     HA 1218   1.401   4.951   7.405 -1.3376  1.1733  0.2429
  127PHE     CB 1219   1.450   4.987   7.198 -0.2391  0.1286 -0.2528
  127PHE    HB1 1220   1.487   5.078   7.146 -0.0127  1.1607  1.6480
  127PHE    HB2 1221   1.358   4.959   7.144 -1.8382  2.0552  1.3049
  127PHE     CG 1222   1.558   4.886   7.176  0.5135  0.7929  0.3292
  127PHE    CD1 1223   1.614   4.892   7.051 -0.1327  0.4413  0.0158
  127PHE    HD1 1224   1.573   4.970   6.989 -2.4086  0.4329  1.4002
  127PHE    CE1 1225   1.702   4.795   7.010  0.2656  0.5946  0.4990
  127PHE    HE1 1226   1.744   4.802   6.911 -0.7631 -0.0268  0.0002
  127PHE     CZ 1227   1.744   4.700   7.101 -0.0457  0.1500  0.1847
  127PHE     HZ 1228   1.805   4.622   7.059 -1.2792 -0.0421 -1.3064
  127PHE    CD2 1229   1.592   4.787   7.265  0.2249  0.0405 -0.3904
  127PHE    HD2 1230   1.556   4.786   7.367  1.2210  2.2666  0.0237
  127PHE    CE2 1231   1.693   4.702   7.229  0.2725 -0.2117  0.3171
  127PHE    HE2 1232   1.700   4.616   7.294 -0.4604  0.0177  0.7007
  127PHE      C 1233   1.562   5.079   7.405  0.0757  0.2567  0.6925
  127PHE      O 1234   1.628   5.007   7.480  0.1539  0.1624  0.5339
  128ILE      N 1235   1.605   5.202   7.373 -0.0505  0.1131 -0.0559
  128ILE     HN 1236   1.563   5.257   7.302 -0.1900  0.2233  0.1106
  128ILE     CA 1237   1.729   5.255   7.421 -0.0581 -0.0895  0.1927
  128ILE     HA 1238   1.793   5.173   7.449  0.3696 -0.0805 -0.7212
  128ILE     CB 1239   1.798   5.328   7.310  0.0451  0.0213  0.3286
  128ILE     HB 1240   1.746   5.421   7.276 -0.5323 -0.9064 -1.4305
  128ILE    CG2 1241   1.930   5.377   7.371  0.1154  0.2130  0.0311
  128ILE   HG21 1242   1.976   5.442   7.294  1.4400  0.6052  1.1140
  128ILE   HG22 1243   1.989   5.282   7.371 -1.3296 -0.7281 -1.3468
  128ILE   HG23 1244   1.918   5.429   7.469 -2.4190 -1.4687  0.6916
  128ILE    CG1 1245   1.816   5.240   7.185  0.0286  0.5983 -0.0842
  128ILE   HG11 1246   1.876   5.300   7.112  1.0822  0.0092  0.2843
  128ILE   HG12 1247   1.713   5.227   7.144 -1.1886 -1.2660  3.1965
  128ILE     CD 1248   1.867   5.097   7.199  0.2343  0.6204 -0.5932
  128ILE    HD1 1249   1.816   5.049   7.285 -2.7636  2.7178 -1.0259
  128ILE    HD2 1250   1.977   5.084   7.208 -0.0075 -0.6803  0.7354
  128ILE    HD3 1251   1.834   5.037   7.111 -0.8067  0.7347 -0.2929
  128ILE      C 1252   1.706   5.340   7.542  0.1644  0.0608  0.1305
  128ILE      O 1253   1.771   5.320   7.645 -0.1215 -0.0659  0.2869
  129TRP      N 1254   1.609   5.433   7.538 -0.0116 -0.1069  0.5064
  129TRP     HN 1255   1.561   5.432   7.451  1.1529 -0.2608 -0.1567
  129TRP     CA 1256   1.606   5.544   7.627 -0.1121  0.3266 -0.0322
  129TRP     HA 1257   1.701   5.543   7.680 -0.9356 -1.0371  1.5285
  129TRP     CB 1258   1.594   5.683   7.562 -0.8438  0.2094 -0.1580
  129TRP    HB1 1259   1.603   5.758   7.644  1.2634 -0.6634  0.4738
  129TRP    HB2 1260   1.504   5.698   7.500 -0.5830  2.1866 -0.1072
  129TRP     CG 1261   1.718   5.722   7.489 -0.4651  0.0075  0.3673
  129TRP    CD1 1262   1.727   5.724   7.353  0.4929 -0.0451  0.4235
  129TRP    HD1 1263   1.642   5.740   7.288  0.4884  0.2783  0.5073
  129TRP    NE1 1264   1.860   5.737   7.321  0.3148  0.4012 -0.1614
  129TRP    HE1 1265   1.896   5.715   7.233 -2.0155 -1.0480 -0.8424
  129TRP    CE2 1266   1.938   5.731   7.434 -0.0436 -0.4825  0.0486
  129TRP    CD2 1267   1.851   5.723   7.541 -0.2828  0.1272 -0.0939
  129TRP    CE3 1268   1.899   5.716   7.668  0.0895  0.1385 -0.2329
  129TRP    HE3 1269   1.829   5.704   7.749 -0.2975  0.7906 -0.4613
  129TRP    CZ3 1270   2.035   5.725   7.687  0.1384  0.0620 -0.5449
  129TRP    HZ3 1271   2.074   5.736   7.787 -0.7726  0.7871 -0.2532
  129TRP    CZ2 1272   2.072   5.727   7.454 -0.0283 -0.1572  0.0122
  129TRP    HZ2 1273   2.139   5.726   7.368 -0.3625 -0.2373 -0.2503
  129TRP    CH2 1274   2.123   5.721   7.581  0.5536  0.0726 -0.2036
  129TRP    HH2 1275   2.229   5.716   7.602  0.3943 -1.2241  0.4423
  129TRP      C 1276   1.509   5.522   7.738  0.2722  0.3073  0.3034
  129TRP      O 1277   1.553   5.488   7.848 -0.0592  0.4215  0.4742
  130VAL      N 1278   1.379   5.550   7.719  0.0636 -0.5995  0.3673
  130VAL     HN 1279   1.349   5.582   7.629 -0.8620  1.3105  1.3055
  130VAL     CA 1280   1.285   5.557   7.826  0.2387 -0.1097  0.4885
  130VAL     HA 1281   1.336   5.570   7.921 -1.2218  1.9023  1.0638
  130VAL     CB 1282   1.197   5.676   7.805 -0.1210 -0.5038 -0.2549
  130VAL     HB 1283   1.154   5.679   7.702  0.2691  1.1616 -0.3968
  130VAL    CG1 1284   1.083   5.692   7.907 -0.4230 -0.0299 -0.6556
  130VAL   HG11 1285   1.016   5.604   7.903  0.6274 -0.8509 -0.8447
  130VAL   HG12 1286   1.022   5.782   7.887  1.5155  0.8140 -3.2350
  130VAL   HG13 1287   1.131   5.697   8.008  1.0745  0.2063 -1.3557
  130VAL    CG2 1288   1.290   5.797   7.824 -0.0748 -0.6488  0.4271
  130VAL   HG21 1289   1.321   5.809   7.930 -0.1580 -1.0139  0.4948
  130VAL   HG22 1290   1.218   5.878   7.802  2.2664  1.2772 -0.5874
  130VAL   HG23 1291   1.377   5.801   7.755 -0.3216  0.1716  0.1529
  130VAL      C 1292   1.206   5.431   7.828  0.2126 -0.0940  0.4449
  130VAL      O 1293   1.108   5.413   7.756  0.1999 -0.0741  0.4572
  131HSD      N 1294   1.245   5.334   7.913  0.2367 -0.2170  0.2946
  131HSD     HN 1295   1.318   5.357   7.976 -0.1638  0.2806  0.5871
  131HSD     CA 1296   1.197   5.200   7.902 -0.0411 -0.1228  0.3491
  131HSD     HA 1297   1.179   5.166   7.800 -3.4986 -0.2833  0.8949
  131HSD     CB 1298   1.287   5.092   7.964 -0.4582 -0.5535  0.2145
  131HSD    HB1 1299   1.246   4.991   7.944 -0.3223 -0.8501  1.3634
  131HSD    HB2 1300   1.288   5.111   8.074  0.4003 -0.2754  0.1676
  131HSD    ND1 1301   1.478   5.100   7.790  0.3944 -0.0267 -0.1640
  131HSD    HD1 1302   1.427   5.111   7.704  0.6250  2.5641 -0.0486
  131HSD     CG 1303   1.429   5.085   7.918 -0.6587  0.1661 -0.5328
  131HSD    CE1 1304   1.614   5.109   7.792  0.3529  0.6063  0.0482
  131HSD    HE1 1305   1.656   5.120   7.692  1.2485 -1.6375  0.1376
  131HSD    NE2 1306   1.658   5.086   7.914 -0.2112  0.2295  0.1837
  131HSD    CD2 1307   1.544   5.076   7.991 -0.6757 -0.4901 -0.5863
  131HSD    HD2 1308   1.547   5.070   8.099  0.9262  2.0596 -0.4164
  131HSD      C 1309   1.065   5.194   7.970  0.0377 -0.1920  0.4948
  131HSD      O 1310   0.977   5.116   7.933 -0.2492  0.0619  0.6425
  132HSD      N 1311   1.056   5.273   8.079  0.7271 -0.4854  0.7686
  132HSD     HN 1312   1.126   5.335   8.115 -1.0731  2.5505 -0.5809
  132HSD     CA 1313   0.932   5.298   8.145  0.3245 -0.1948 -0.0763
  132HSD     HA 1314   0.846   5.279   8.083 -1.3360 -0.3604  2.1428
  132HSD     CB 1315   0.933   5.204   8.268 -0.1744 -0.1954 -0.0738
  132HSD    HB1 1316   1.017   5.233   8.333 -0.7468  1.5484 -0.0545
  132HSD    HB2 1317   0.952   5.105   8.221  2.1622  0.1235  0.1189
  132HSD    ND1 1318   0.768   5.284   8.440 -0.0213  0.1946  0.1607
  132HSD    HD1 1319   0.823   5.362   8.472  0.5006  0.5705 -1.5316
  132HSD     CG 1320   0.802   5.194   8.341 -0.2860  0.4607 -0.1753
  132HSD    CE1 1321   0.651   5.236   8.490 -0.0137 -0.0861 -0.0903
  132HSD    HE1 1322   0.599   5.274   8.578  2.2106  0.6575  0.9909
  132HSD    NE2 1323   0.618   5.121   8.434  0.0407 -0.4801  0.6623
  132HSD    CD2 1324   0.710   5.094   8.335  0.3976 -0.2582  0.9321
  132HSD    HD2 1325   0.708   5.012   8.264  0.1119  0.1665  0.4470
  132HSD      C 1326   0.948   5.442   8.178 -0.2378 -0.0450 -0.4427
  132HSD      O 1327   1.062   5.487   8.193 -0.3989  0.2766 -0.1448
  133PRO      N 1328   0.847   5.521   8.198  0.0762  0.3360 -0.3477
  133PRO     CD 1329   0.869   5.655   8.250 -0.0418 -0.0707  0.7818
  133PRO    HD1 1330   0.940   5.712   8.186  0.1405  0.3360  1.3395
  133PRO    HD2 1331   0.906   5.631   8.352 -1.1754 -0.4844  1.1141
  133PRO     CA 1332   0.709   5.496   8.167  0.0947  0.0136 -0.1695
  133PRO     HA 1333   0.692   5.391   8.189  3.9191 -0.5044  1.1104
  133PRO     CB 1334   0.636   5.599   8.253  0.3492 -0.1748  0.2777
  133PRO    HB1 1335   0.617   5.563   8.356  1.5295 -0.0555  0.5492
  133PRO    HB2 1336   0.541   5.639   8.211 -0.4292 -0.6091  1.5501
  133PRO     CG 1337   0.730   5.720   8.260 -0.0033  0.1026  0.2240
  133PRO    HG1 1338   0.706   5.784   8.172 -0.1851 -0.9514 -0.5134
  133PRO    HG2 1339   0.712   5.780   8.351 -2.1998  1.3942 -0.9669
  133PRO      C 1340   0.682   5.518   8.022 -0.0447 -0.0848 -0.1594
  133PRO      O 1341   0.715   5.623   7.967 -0.6343 -0.2637 -0.8623
  134TRP      N 1342   0.603   5.431   7.957 -0.0407 -0.4636  0.3340
  134TRP     HN 1343   0.592   5.340   7.994  2.0221 -0.0459  2.1805
  134TRP     CA 1344   0.532   5.448   7.835 -0.1991 -0.2019  0.4619
  134TRP     HA 1345   0.597   5.476   7.753 -1.1578 -1.3481 -0.7419
  134TRP     CB 1346   0.475   5.311   7.795 -0.6293  0.0147  0.3255
  134TRP    HB1 1347   0.415   5.269   7.878  0.5686  1.6056  2.0593
  134TRP    HB2 1348   0.556   5.238   7.777 -1.4577 -0.8115 -0.1385
  134TRP     CG 1349   0.389   5.313   7.673 -0.2818 -0.1838  0.0775
  134TRP    CD1 1350   0.253   5.316   7.662 -0.2455  0.1445 -0.3112
  134TRP    HD1 1351   0.184   5.329   7.744  0.0272  2.5938 -0.3998
  134TRP    NE1 1352   0.215   5.297   7.532 -0.1494 -0.5601 -0.2417
  134TRP    HE1 1353   0.129   5.292   7.484  0.0419  0.0822 -0.6694
  134TRP    CE2 1354   0.327   5.294   7.453 -0.1610 -0.0335 -0.2845
  134TRP    CD2 1355   0.436   5.306   7.538 -0.3789 -0.3893  0.0536
  134TRP    CE3 1356   0.561   5.293   7.485 -0.4613 -0.3147 -0.1605
  134TRP    HE3 1357   0.642   5.310   7.554 -2.0603  2.7386  1.1971
  134TRP    CZ3 1358   0.578   5.279   7.349  0.1238 -0.3085 -0.0899
  134TRP    HZ3 1359   0.681   5.277   7.318  1.0884 -0.0428  2.8055
  134TRP    CZ2 1360   0.342   5.280   7.319  0.2951  0.7030 -0.3151
  134TRP    HZ2 1361   0.252   5.268   7.260 -0.0788  1.4238  0.1020
  134TRP    CH2 1362   0.469   5.287   7.267  0.3301 -0.0251 -0.3357
  134TRP    HH2 1363   0.472   5.285   7.159  1.0509 -1.4432 -0.3183
  134TRP      C 1364   0.426   5.553   7.841  0.6032  0.6462  0.0843
  134TRP      O 1365   0.346   5.564   7.934  0.0097  0.0927 -0.3473
  135ALA      N 1366   0.423   5.640   7.738 -0.4386  0.3415 -0.1556
  135ALA     HN 1367   0.488   5.625   7.664  0.0575 -0.6314  0.4468
  135ALA     CA 1368   0.331   5.749   7.735 -0.2933  0.4770  0.3121
  135ALA     HA 1369   0.325   5.791   7.835 -0.6704 -1.2940  1.0557
  135ALA     CB 1370   0.394   5.862   7.651  0.1888  0.2386  0.3490
  135ALA    HB1 1371   0.496   5.887   7.689  0.9117  0.6487 -1.7630
  135ALA    HB2 1372   0.329   5.952   7.660 -0.5507 -0.3217  0.7652
  135ALA    HB3 1373   0.397   5.834   7.544 -0.5215  2.2561 -0.2440
  135ALA      C 1374   0.199   5.734   7.668 -0.0494  0.4071 -0.1588
  135ALA      O 1375   0.105   5.807   7.700 -0.4396 -0.2492  0.2015
  136PHE      N 1376   0.189   5.640   7.573 -0.5644 -0.3005  0.5777
  136PHE     HN 1377   0.267   5.580   7.561  0.3694  0.9836 -0.0751
  136PHE     CA 1378   0.086   5.645   7.473  0.0307  0.4335 -0.0207
  136PHE     HA 1379   0.050   5.746   7.467 -1.1546  0.0673  0.5834
  136PHE     CB 1380   0.150   5.605   7.339 -0.0212  0.2299  0.0141
  136PHE    HB1 1381   0.072   5.611   7.260  0.7621  0.4612 -0.7538
  136PHE    HB2 1382   0.174   5.497   7.340  0.8669  0.4232  0.1801
  136PHE     CG 1383   0.274   5.677   7.298  0.0610  0.2942  0.3690
  136PHE    CD1 1384   0.253   5.782   7.211 -0.4192 -0.2713 -0.2046
  136PHE    HD1 1385   0.154   5.800   7.172 -0.5816 -0.4513  0.1188
  136PHE    CE1 1386   0.356   5.860   7.165 -0.2438 -0.4791 -0.1632
  136PHE    HE1 1387   0.338   5.934   7.088 -0.8399 -2.1420 -1.6872
  136PHE     CZ 1388   0.483   5.835   7.212 -0.3443 -0.3156  0.2010
  136PHE     HZ 1389   0.557   5.910   7.185  0.0259  0.5436  3.2446
  136PHE    CD2 1390   0.403   5.654   7.337  0.1776 -0.8565 -0.6582
  136PHE    HD2 1391   0.425   5.580   7.413  0.2995  0.1740  0.3353
  136PHE    CE2 1392   0.510   5.733   7.301  0.0163 -0.2506  0.1715
  136PHE    HE2 1393   0.610   5.730   7.341  0.3729  1.2119 -0.5130
  136PHE      C 1394  -0.025   5.551   7.507  0.5064 -0.3323 -0.5451
  136PHE      O 1395  -0.115   5.535   7.424 -0.5292  0.2030  0.4549
  137GLY      N 1396  -0.037   5.503   7.632  0.2268 -0.3799 -0.5887
  137GLY     HN 1397   0.016   5.540   7.707 -1.4457  2.3160 -0.6115
  137GLY     CA 1398  -0.133   5.401   7.659 -0.7016  0.5377 -0.4158
  137GLY    HA1 1399  -0.230   5.450   7.657 -0.4200  1.3759  2.2674
  137GLY    HA2 1400  -0.125   5.369   7.762 -3.8882 -0.7975 -0.4667
  137GLY      C 1401  -0.131   5.275   7.580 -0.5234  0.3481 -0.1091
  137GLY      O 1402  -0.064   5.252   7.480 -0.2794 -0.3587  0.2082
  138ASP      N 1403  -0.224   5.187   7.622 -0.2599  0.3150  0.4115
  138ASP     HN 1404  -0.277   5.211   7.703 -2.1152  2.8665 -1.3891
  138ASP     CA 1405  -0.254   5.061   7.563 -0.3910  0.6652 -0.2753
  138ASP     HA 1406  -0.159   5.009   7.554 -0.8544  0.0205 -1.8330
  138ASP     CB 1407  -0.330   4.975   7.664  0.1895 -0.0044 -0.3982
  138ASP    HB1 1408  -0.260   4.938   7.743 -0.3116 -0.5228 -0.1866
  138ASP    HB2 1409  -0.374   4.885   7.616 -3.5568 -0.0979  2.6759
  138ASP     CG 1410  -0.448   5.048   7.726  0.3229 -0.3866  0.3178
  138ASP    OD1 1411  -0.495   4.976   7.819 -0.1544 -0.2037  0.2213
  138ASP    OD2 1412  -0.476   5.168   7.702 -0.0909 -0.4372  0.5377
  138ASP      C 1413  -0.307   5.069   7.424 -0.0404  0.6200 -0.4140
  138ASP      O 1414  -0.272   4.991   7.335  0.7890  0.5401 -0.0204
  139ALA      N 1415  -0.392   5.168   7.392  0.0639  0.6331 -0.6558
  139ALA     HN 1416  -0.434   5.220   7.466 -0.7924 -0.4266 -0.3788
  139ALA     CA 1417  -0.442   5.199   7.262 -0.2552  0.4557 -0.5759
  139ALA     HA 1418  -0.493   5.111   7.225 -1.5568  0.8926  0.1183
  139ALA     CB 1419  -0.548   5.310   7.262 -0.5183  0.2174  0.7013
  139ALA    HB1 1420  -0.638   5.265   7.309  0.6838 -2.1561  0.8554
  139ALA    HB2 1421  -0.577   5.337   7.159  0.8242  0.9105  0.4829
  139ALA    HB3 1422  -0.520   5.400   7.321  0.6378  0.0863  0.3893
  139ALA      C 1423  -0.333   5.241   7.170  0.0997  0.1650 -0.2908
  139ALA      O 1424  -0.336   5.203   7.054  0.7249 -0.0413 -0.2469
  140GLY      N 1425  -0.241   5.330   7.213  0.3641 -0.3553  0.2445
  140GLY     HN 1426  -0.249   5.365   7.306  2.1918  1.2117 -0.1253
  140GLY     CA 1427  -0.133   5.380   7.134  0.1592  0.1345  0.2702
  140GLY    HA1 1428  -0.097   5.467   7.187  1.1220  2.1525 -3.3593
  140GLY    HA2 1429  -0.162   5.403   7.033 -2.1333  1.0713  1.0655
  140GLY      C 1430  -0.031   5.274   7.115 -0.3637 -0.3048 -0.0967
  140GLY      O 1431   0.033   5.261   7.011  0.0042 -0.1153  0.1021
  141CYS      N 1432  -0.015   5.182   7.212  0.0182 -0.3806 -0.2268
  141CYS     HN 1433  -0.049   5.195   7.305 -0.2692 -1.6452 -0.1276
  141CYS     CA 1434   0.052   5.057   7.192  0.5545 -0.1364  0.0138
  141CYS     HA 1435   0.151   5.076   7.155  0.1421  1.3658 -0.3943
  141CYS     CB 1436   0.065   4.993   7.331  0.2653  0.1918  0.1921
  141CYS    HB1 1437  -0.037   4.965   7.365  0.5559 -0.2561  0.7034
  141CYS    HB2 1438   0.116   5.061   7.402  3.2259 -2.3498  0.6872
  141CYS     SG 1439   0.153   4.835   7.321 -0.0735  0.0036  0.1463
  141CYS      C 1440  -0.008   4.964   7.091 -0.4355  0.3561  0.1271
  141CYS      O 1441   0.059   4.913   7.001 -0.6328 -0.2458  0.3154
  142ARG      N 1442  -0.140   4.941   7.093 -0.4128  0.2690  0.9126
  142ARG     HN 1443  -0.189   4.985   7.168 -1.8137  1.3923 -0.6112
  142ARG     CA 1444  -0.210   4.862   6.997  0.2528  0.9055 -0.1208
  142ARG     HA 1445  -0.168   4.765   6.972  1.0677  0.8294  1.4024
  142ARG     CB 1446  -0.357   4.844   7.039  0.3505 -0.5739 -0.3418
  142ARG    HB1 1447  -0.410   4.806   6.948  0.1371  0.4562 -0.6639
  142ARG    HB2 1448  -0.391   4.943   7.076  0.2491 -0.6926 -0.1170
  142ARG     CG 1449  -0.390   4.733   7.139 -0.0001  0.1444  0.3511
  142ARG    HG1 1450  -0.308   4.727   7.214  1.3968  0.0053 -1.1364
  142ARG    HG2 1451  -0.393   4.629   7.101 -1.2534 -0.5847  2.2978
  142ARG     CD 1452  -0.521   4.764   7.211  0.2920  0.3389  0.8034
  142ARG    HD1 1453  -0.613   4.743   7.152  1.3555  1.5602 -1.3977
  142ARG    HD2 1454  -0.517   4.870   7.242 -1.3470  1.8238 -3.4301
  142ARG     NE 1455  -0.524   4.676   7.332  0.3436 -0.2511  0.3767
  142ARG     HE 1456  -0.468   4.593   7.338 -0.2129 -0.7714 -1.0377
  142ARG     CZ 1457  -0.601   4.716   7.437 -0.5664 -0.0085 -0.3599
  142ARG    NH1 1458  -0.683   4.825   7.436 -0.4971  0.0523  0.1660
  142ARG   HH11 1459  -0.701   4.867   7.347  3.4189 -0.9242 -1.3086
  142ARG   HH12 1460  -0.749   4.844   7.508  0.1063 -0.5984  0.9086
  142ARG    NH2 1461  -0.609   4.632   7.544 -0.1150  0.1809 -0.1746
  142ARG   HH21 1462  -0.663   4.660   7.624  2.2588  2.5330  0.7758
  142ARG   HH22 1463  -0.529   4.573   7.558 -1.3635 -2.0854 -1.8559
  142ARG      C 1464  -0.205   4.918   6.859  0.0953  0.4208 -0.3263
  142ARG      O 1465  -0.182   4.851   6.758  0.5314  0.4410 -0.2458
  143GLY      N 1466  -0.210   5.052   6.851 -0.6941  0.4066 -0.1081
  143GLY     HN 1467  -0.240   5.103   6.931  1.9728  0.7404  0.7885
  143GLY     CA 1468  -0.202   5.129   6.731  0.1786  1.2052  0.4489
  143GLY    HA1 1469  -0.211   5.232   6.759 -0.2561  1.4315 -0.4797
  143GLY    HA2 1470  -0.274   5.095   6.658  2.8057  1.5872 -2.5401
  143GLY      C 1471  -0.069   5.120   6.663 -0.1701  0.1769 -0.1287
  143GLY      O 1472  -0.055   5.103   6.542 -0.3229 -0.3848 -0.0697
  144TYR      N 1473   0.037   5.120   6.745 -0.3690  0.7662  0.1397
  144TYR     HN 1474   0.026   5.122   6.844 -1.4978  1.5697  0.0022
  144TYR     CA 1475   0.176   5.100   6.716 -0.4414 -0.4617  0.5612
  144TYR     HA 1476   0.204   5.162   6.632 -2.4121 -0.1313  0.1045
  144TYR     CB 1477   0.250   5.146   6.843 -0.1811 -0.4840  0.4186
  144TYR    HB1 1478   0.207   5.094   6.931  1.1732 -1.1456  0.7215
  144TYR    HB2 1479   0.228   5.254   6.852 -3.1159 -0.8915 -0.5653
  144TYR     CG 1480   0.395   5.114   6.849 -0.1012 -0.2143 -0.0391
  144TYR    CD1 1481   0.474   5.146   6.741  0.2273 -0.2867  0.1777
  144TYR    HD1 1482   0.436   5.213   6.666 -0.4553  0.6096  1.2996
  144TYR    CE1 1483   0.594   5.080   6.726  0.5832  0.3848  0.0310
  144TYR    HE1 1484   0.653   5.092   6.637 -2.4318 -1.8682 -2.4783
  144TYR     CZ 1485   0.646   5.006   6.830  0.0277 -0.0760 -0.0126
  144TYR     OH 1486   0.778   4.956   6.821 -0.0489 -0.2877  0.0449
  144TYR     HH 1487   0.797   4.939   6.913 -1.2461 -2.0972  0.0127
  144TYR    CD2 1488   0.441   5.033   6.950  0.0826  0.0801  0.1163
  144TYR    HD2 1489   0.381   5.011   7.036 -0.0554  1.0480  0.2823
  144TYR    CE2 1490   0.567   4.978   6.938  0.0382 -0.0009  0.0141
  144TYR    HE2 1491   0.598   4.910   7.016 -2.3270  0.5378  1.5393
  144TYR      C 1492   0.208   4.962   6.668 -0.6624 -0.2801 -0.1128
  144TYR      O 1493   0.271   4.941   6.564 -0.1229 -1.1962  0.3985
  145TYR      N 1494   0.152   4.864   6.740 -0.2095 -0.5242 -0.0933
  145TYR     HN 1495   0.101   4.881   6.824 -0.1724 -2.4594  0.3736
  145TYR     CA 1496   0.172   4.733   6.685  0.3291 -0.3412 -0.3413
  145TYR     HA 1497   0.270   4.721   6.643  0.2943 -1.4271 -0.1573
  145TYR     CB 1498   0.153   4.636   6.803  0.1619  0.0408 -0.0497
  145TYR    HB1 1499   0.146   4.532   6.763  1.9106 -0.1962  0.1668
  145TYR    HB2 1500   0.056   4.646   6.855 -1.8390 -0.1253 -3.4744
  145TYR     CG 1501   0.268   4.638   6.899  0.0784  0.1708  0.0475
  145TYR    CD1 1502   0.260   4.667   7.033  0.0652  0.1078  0.0601
  145TYR    HD1 1503   0.171   4.690   7.090 -0.4459 -3.5790  0.9876
  145TYR    CE1 1504   0.371   4.663   7.114 -0.0808 -0.3054  0.2425
  145TYR    HE1 1505   0.356   4.693   7.216 -3.0447  5.1250 -1.3631
  145TYR     CZ 1506   0.496   4.636   7.065  0.0951 -0.2713  0.6692
  145TYR     OH 1507   0.602   4.614   7.155  0.4149 -0.1969  0.3170
  145TYR     HH 1508   0.569   4.626   7.244  0.0856 -0.3897  0.2195
  145TYR    CD2 1509   0.394   4.609   6.852  0.2775  0.2594  0.5223
  145TYR    HD2 1510   0.407   4.582   6.748 -1.0562 -2.3233  0.9391
  145TYR    CE2 1511   0.505   4.603   6.931  0.2766  0.3230  0.5287
  145TYR    HE2 1512   0.599   4.584   6.880  0.4998 -0.6676  1.2574
  145TYR      C 1513   0.085   4.701   6.568  0.0617 -0.2179 -0.1768
  145TYR      O 1514   0.120   4.625   6.478  0.3128 -0.3005 -0.0116
  146PHE      N 1515  -0.041   4.746   6.553 -0.1159 -0.6563 -0.0455
  146PHE     HN 1516  -0.078   4.800   6.628  1.2919  1.1176 -0.5349
  146PHE     CA 1517  -0.125   4.731   6.438 -0.1019 -0.1140 -0.1290
  146PHE     HA 1518  -0.139   4.625   6.424 -0.1694 -0.0861 -0.2663
  146PHE     CB 1519  -0.262   4.792   6.472 -0.0198 -0.1285  0.2353
  146PHE    HB1 1520  -0.252   4.899   6.504 -1.1701  0.1442 -0.2482
  146PHE    HB2 1521  -0.310   4.731   6.551 -0.1063 -2.1888 -1.3344
  146PHE     CG 1522  -0.363   4.784   6.363 -0.0400 -0.4241  0.2762
  146PHE    CD1 1523  -0.436   4.669   6.342 -0.2937 -0.2126 -0.0145
  146PHE    HD1 1524  -0.421   4.585   6.408 -0.5488 -0.1350  0.1434
  146PHE    CE1 1525  -0.523   4.661   6.236  0.3672 -0.4807 -0.5533
  146PHE    HE1 1526  -0.583   4.572   6.221  1.2950 -1.2451  0.1677
  146PHE     CZ 1527  -0.527   4.763   6.145 -0.0262 -0.2286 -0.2592
  146PHE     HZ 1528  -0.596   4.768   6.062  1.3499 -3.0079 -1.7002
  146PHE    CD2 1529  -0.376   4.890   6.277  0.6470 -0.4798  0.1030
  146PHE    HD2 1530  -0.324   4.984   6.289 -1.7068  0.6475  2.4445
  146PHE    CE2 1531  -0.464   4.883   6.172 -0.0149 -0.4318  0.6541
  146PHE    HE2 1532  -0.483   4.966   6.105 -1.1212 -3.4383 -3.1831
  146PHE      C 1533  -0.073   4.786   6.310 -0.3990  0.0901 -0.1647
  146PHE      O 1534  -0.059   4.707   6.217 -0.2123  0.4740 -0.4683
  147LEU      N 1535  -0.030   4.914   6.312  0.6391 -0.2541  0.9989
  147LEU     HN 1536  -0.056   4.975   6.386  0.1542  1.6750 -0.6673
  147LEU     CA 1537   0.024   4.972   6.193 -0.0070 -0.4654  0.5949
  147LEU     HA 1538  -0.039   4.949   6.109  1.0575  1.7416 -0.8871
  147LEU     CB 1539   0.032   5.123   6.221 -0.1121 -0.3880  0.2071
  147LEU    HB1 1540   0.093   5.140   6.312  1.6351 -0.9073 -0.8162
  147LEU    HB2 1541  -0.071   5.151   6.248 -0.4375 -0.8972 -0.4626
  147LEU     CG 1542   0.085   5.217   6.111  0.1279 -0.2320  0.4540
  147LEU     HG 1543   0.195   5.209   6.123 -0.0007 -1.7738  0.8939
  147LEU    CD1 1544   0.055   5.169   5.968 -0.5354  0.5648  0.3213
  147LEU   HD11 1545   0.096   5.244   5.897 -0.5722  0.7547  0.5019
  147LEU   HD12 1546  -0.050   5.143   5.939  0.0332 -2.1631  0.3864
  147LEU   HD13 1547   0.119   5.079   5.953 -1.2449  0.4786 -2.9407
  147LEU    CD2 1548   0.037   5.362   6.121 -0.0448 -0.2198 -0.4160
  147LEU   HD21 1549   0.112   5.432   6.079  1.0328  0.1053  1.8515
  147LEU   HD22 1550   0.024   5.398   6.226  0.0056 -0.2201 -0.4102
  147LEU   HD23 1551  -0.057   5.379   6.064  0.0884  1.7643 -0.1362
  147LEU      C 1552   0.155   4.907   6.164  0.2809  0.4287 -0.1384
  147LEU      O 1553   0.198   4.884   6.051 -0.2907  0.2287 -0.3139
  148ARG      N 1554   0.238   4.878   6.266 -0.5235 -0.2824  0.3225
  148ARG     HN 1555   0.223   4.913   6.358 -1.3536 -1.7226  0.7691
  148ARG     CA 1556   0.366   4.817   6.244 -0.4014  0.0615  0.0702
  148ARG     HA 1557   0.414   4.877   6.168 -0.1234  0.2028  0.3560
  148ARG     CB 1558   0.451   4.833   6.371 -0.3463 -0.0474  0.0473
  148ARG    HB1 1559   0.408   4.771   6.453  0.0751 -0.9308 -0.3842
  148ARG    HB2 1560   0.455   4.940   6.401  0.3122 -0.2147  0.5759
  148ARG     CG 1561   0.596   4.791   6.345 -0.4263 -0.2307 -0.1023
  148ARG    HG1 1562   0.638   4.867   6.276  1.0004 -0.8586  0.0358
  148ARG    HG2 1563   0.596   4.685   6.311 -0.8626  0.0440 -0.9768
  148ARG     CD 1564   0.689   4.783   6.466 -0.5236 -0.0092 -0.0118
  148ARG    HD1 1565   0.674   4.699   6.537  2.1097 -1.2057 -0.7541
  148ARG    HD2 1566   0.674   4.875   6.527 -2.6158 -1.3029  1.5673
  148ARG     NE 1567   0.826   4.766   6.409 -0.1727  0.1725  0.7576
  148ARG     HE 1568   0.835   4.726   6.317  0.1048  0.3286  0.7179
  148ARG     CZ 1569   0.942   4.749   6.478  0.1914 -0.8215 -0.0668
  148ARG    NH1 1570   0.946   4.774   6.612  0.7946 -0.5350 -0.1326
  148ARG   HH11 1571   0.870   4.826   6.652 -1.2493  0.0719 -4.2709
  148ARG   HH12 1572   1.030   4.786   6.664  1.8507 -1.8783 -1.4707
  148ARG    NH2 1573   1.062   4.730   6.416  0.2904 -0.1396 -0.0945
  148ARG   HH21 1574   1.069   4.734   6.317  0.6134  1.4769 -0.0326
  148ARG   HH22 1575   1.147   4.737   6.468  0.7877  0.2185 -0.9416
  148ARG      C 1576   0.368   4.678   6.191  0.0037  0.0790  0.0388
  148ARG      O 1577   0.438   4.650   6.094 -0.1728  0.3346 -0.1630
  149ASP      N 1578   0.282   4.585   6.237  0.1300 -0.0020  0.1121
  149ASP     HN 1579   0.222   4.601   6.314 -0.1906 -0.0750 -0.1187
  149ASP     CA 1580   0.260   4.458   6.175  0.0227 -0.0488  0.2481
  149ASP     HA 1581   0.362   4.426   6.159  0.1101 -0.1868  1.0171
  149ASP     CB 1582   0.182   4.354   6.258 -0.5311  0.3229  0.1992
  149ASP    HB1 1583   0.149   4.265   6.200 -2.9156  0.8887  0.5848
  149ASP    HB2 1584   0.094   4.410   6.295 -1.2623  0.0489 -1.0787
  149ASP     CG 1585   0.266   4.286   6.366  0.0087  0.3329 -0.2067
  149ASP    OD1 1586   0.386   4.315   6.387  0.0694 -0.2636  0.3034
  149ASP    OD2 1587   0.202   4.203   6.436 -0.3275  0.1980 -0.6678
  149ASP      C 1588   0.196   4.462   6.041 -0.2766 -0.3596  0.3786
  149ASP      O 1589   0.234   4.393   5.947 -0.4544  0.2139 -0.1233
  150ALA      N 1590   0.094   4.550   6.029  0.1920  0.1389 -0.0310
  150ALA     HN 1591   0.061   4.623   6.087  0.5317  0.7243 -0.5639
  150ALA     CA 1592   0.028   4.569   5.903 -0.0078  0.4827  0.1261
  150ALA     HA 1593  -0.017   4.475   5.876  1.3931  0.0470 -0.8007
  150ALA     CB 1594  -0.081   4.676   5.921 -0.4088  0.0673  0.1627
  150ALA    HB1 1595  -0.144   4.707   5.835  0.5192  1.2294 -0.1159
  150ALA    HB2 1596  -0.030   4.771   5.947 -3.1077  1.7259 -0.2595
  150ALA    HB3 1597  -0.151   4.657   6.006 -0.0692  2.9478  1.2001
  150ALA      C 1598   0.110   4.610   5.786  0.0087  0.0700 -0.0052
  150ALA      O 1599   0.103   4.558   5.674  0.0599 -0.1068  0.0723
  151CYS      N 1600   0.201   4.702   5.822  0.0391  0.0024  0.0929
  151CYS     HN 1601   0.208   4.741   5.913  3.5411  0.2390 -0.1701
  151CYS     CA 1602   0.309   4.737   5.735 -0.0665  0.0124 -0.0349
  151CYS     HA 1603   0.258   4.776   5.648 -0.9088  0.0424  0.4618
  151CYS     CB 1604   0.390   4.856   5.789  0.1185 -0.0927 -0.0823
  151CYS    HB1 1605   0.468   4.874   5.712 -1.1272  0.7727 -1.1804
  151CYS    HB2 1606   0.427   4.842   5.893  0.5824 -0.2147 -0.2623
  151CYS     SG 1607   0.296   5.008   5.758 -0.0396 -0.2680 -0.4660
  151CYS    HG1 1608   0.239   5.008   5.878  1.5597 -0.1361  0.3132
  151CYS      C 1609   0.398   4.627   5.691  0.1956  0.1671  0.1068
  151CYS      O 1610   0.442   4.606   5.578  0.1243 -0.3295  0.1676
  152THR      N 1611   0.432   4.542   5.790  0.5946  0.0558 -0.1221
  152THR     HN 1612   0.379   4.550   5.874  0.6997 -2.9428  0.3366
  152THR     CA 1613   0.526   4.435   5.791  0.5338 -0.0081 -0.6689
  152THR     HA 1614   0.619   4.461   5.743  0.3391  0.2490 -0.9061
  152THR     CB 1615   0.569   4.387   5.927  0.0712  0.2889 -0.4178
  152THR     HB 1616   0.482   4.336   5.973  1.2774 -1.8389 -0.3679
  152THR    OG1 1617   0.632   4.496   5.995  0.1513 -0.1106  0.1557
  152THR    HG1 1618   0.561   4.547   6.036  0.2884  0.5247 -0.3813
  152THR    CG2 1619   0.681   4.283   5.914  0.1270  0.2449  0.3737
  152THR   HG21 1620   0.722   4.245   6.010  0.8565  0.6434  0.2307
  152THR   HG22 1621   0.767   4.334   5.865 -0.4463  1.9561  1.0819
  152THR   HG23 1622   0.645   4.191   5.863  0.9571 -0.2419  0.6298
  152THR      C 1623   0.470   4.322   5.711  0.1750 -0.5955  0.3924
  152THR      O 1624   0.542   4.271   5.625  0.5245  0.0312  0.3077
  153TYR      N 1625   0.342   4.283   5.726 -0.3816  0.7572 -0.6231
  153TYR     HN 1626   0.282   4.320   5.797 -1.5896 -1.5111 -0.3785
  153TYR     CA 1627   0.276   4.198   5.632  0.0313 -0.0499 -0.1937
  153TYR     HA 1628   0.335   4.109   5.615  1.0205  0.6885 -0.6981
  153TYR     CB 1629   0.133   4.155   5.668  0.0792  0.4648  0.6393
  153TYR    HB1 1630   0.094   4.092   5.586  0.7524  1.3529 -0.3961
  153TYR    HB2 1631   0.071   4.248   5.666 -0.1058  0.3640 -1.8450
  153TYR     CG 1632   0.115   4.084   5.798  0.5096  0.4258  0.6804
  153TYR    CD1 1633   0.158   3.955   5.814  0.0143  0.1691 -0.0029
  153TYR    HD1 1634   0.202   3.918   5.723 -0.1592  1.7525 -0.7666
  153TYR    CE1 1635   0.145   3.890   5.935 -0.7154  0.2126 -0.0514
  153TYR    HE1 1636   0.180   3.788   5.936 -0.2568  0.3392 -1.2920
  153TYR     CZ 1637   0.067   3.949   6.032 -0.6207 -0.1971  0.2783
  153TYR     OH 1638   0.036   3.885   6.153 -0.5760  0.1904  0.4979
  153TYR     HH 1639  -0.030   3.939   6.196 -0.1926  0.3504  0.8999
  153TYR    CD2 1640   0.039   4.141   5.898 -0.3763  0.1552  0.1737
  153TYR    HD2 1641  -0.006   4.238   5.881 -0.5298  0.0236 -0.1806
  153TYR    CE2 1642   0.018   4.077   6.018 -0.2054 -0.0568  0.0909
  153TYR    HE2 1643  -0.044   4.122   6.093 -1.1917  0.0869 -0.7873
  153TYR      C 1644   0.264   4.253   5.494 -0.0422  0.1293 -0.1153
  153TYR      O 1645   0.296   4.183   5.399 -0.0271  0.5758 -0.4392
  154ALA      N 1646   0.230   4.382   5.478 -0.0682  0.1337 -0.0255
  154ALA     HN 1647   0.188   4.435   5.551  1.2937  0.2028  0.7501
  154ALA     CA 1648   0.222   4.444   5.350  0.0518  0.2502  0.0222
  154ALA     HA 1649   0.157   4.377   5.295 -1.1230  1.6901 -0.4104
  154ALA     CB 1650   0.152   4.581   5.352 -0.4798 -0.0152 -0.1330
  154ALA    HB1 1651   0.057   4.572   5.409 -1.0349  0.0684 -1.0260
  154ALA    HB2 1652   0.138   4.604   5.244 -0.0038  0.7620 -0.0403
  154ALA    HB3 1653   0.214   4.658   5.404  2.2450 -2.6147  0.8178
  154ALA      C 1654   0.350   4.447   5.272  0.0409  1.0031  0.0268
  154ALA      O 1655   0.352   4.416   5.153 -0.2579 -0.6407  0.4260
  155THR      N 1656   0.463   4.478   5.338  0.1977  0.3807  0.0566
  155THR     HN 1657   0.454   4.520   5.428 -1.2443 -2.0513  1.1303
  155THR     CA 1658   0.593   4.462   5.281 -0.1704  0.3275 -0.7832
  155THR     HA 1659   0.593   4.517   5.188  0.2132  1.5954 -0.0573
  155THR     CB 1660   0.704   4.511   5.370 -0.2060 -0.3364 -0.3646
  155THR     HB 1661   0.682   4.499   5.478 -0.5360  1.7263 -0.1594
  155THR    OG1 1662   0.715   4.649   5.339  0.3701 -0.3817 -0.3769
  155THR    HG1 1663   0.803   4.675   5.367  0.0087  0.0409  0.4193
  155THR    CG2 1664   0.844   4.461   5.331  0.2910  0.7777 -0.0562
  155THR   HG21 1665   0.859   4.483   5.223 -0.5722  0.8358 -0.1703
  155THR   HG22 1666   0.848   4.351   5.345  1.0275  0.8604  0.4554
  155THR   HG23 1667   0.923   4.509   5.393  0.3901 -0.6709  1.0047
  155THR      C 1668   0.628   4.325   5.235  0.4914  0.0760  0.4311
  155THR      O 1669   0.678   4.310   5.124 -0.4474 -0.4292  0.0592
  156ALA      N 1670   0.601   4.215   5.309  0.4456 -0.1375  0.1020
  156ALA     HN 1671   0.564   4.219   5.401  1.1368  0.2866  0.3761
  156ALA     CA 1672   0.635   4.085   5.262  0.3561 -0.0861 -0.1040
  156ALA     HA 1673   0.737   4.095   5.230  0.3199  1.6525  0.2598
  156ALA     CB 1674   0.616   3.988   5.380  0.0952 -0.1357 -0.1862
  156ALA    HB1 1675   0.633   3.881   5.354  0.5833  0.1539 -1.1226
  156ALA    HB2 1676   0.515   4.012   5.420  0.5771  0.4428  0.7152
  156ALA    HB3 1677   0.694   4.001   5.457  1.5041 -2.1599 -1.1962
  156ALA      C 1678   0.554   4.041   5.144 -0.1784  0.7432 -0.0540
  156ALA      O 1679   0.597   3.984   5.044 -0.1584  0.0579  0.3390
  157LEU      N 1680   0.424   4.074   5.150 -0.3947 -0.1841  0.4571
  157LEU     HN 1681   0.393   4.130   5.226 -0.8056  1.8797 -1.1291
  157LEU     CA 1682   0.332   4.038   5.047 -0.1115  0.0196  0.1308
  157LEU     HA 1683   0.352   3.938   5.012  1.4156  0.7119 -1.1156
  157LEU     CB 1684   0.188   4.045   5.101 -0.1397 -0.3380  0.1056
  157LEU    HB1 1685   0.113   4.032   5.020 -0.5875  0.6232  0.3417
  157LEU    HB2 1686   0.177   4.147   5.145 -1.3691 -0.7329  0.7680
  157LEU     CG 1687   0.152   3.940   5.208 -0.0907 -0.7087 -0.2404
  157LEU     HG 1688   0.236   3.952   5.279  0.2294 -0.3683 -0.6662
  157LEU    CD1 1689   0.017   3.973   5.274  0.0944 -0.5047  0.0355
  157LEU   HD11 1690  -0.002   3.903   5.358 -1.0410  0.2673  0.4522
  157LEU   HD12 1691  -0.060   3.965   5.195 -1.9840  1.3723  1.7428
  157LEU   HD13 1692   0.020   4.076   5.317 -2.2216 -0.3779 -0.0096
  157LEU    CD2 1693   0.153   3.790   5.178 -0.3827 -0.7115 -0.2384
  157LEU   HD21 1694   0.084   3.762   5.095 -1.0700 -0.1649  0.1413
  157LEU   HD22 1695   0.113   3.730   5.262  1.8441 -1.5651  0.2922
  157LEU   HD23 1696   0.253   3.753   5.145 -0.1811 -0.3846  0.0041
  157LEU      C 1697   0.354   4.121   4.925 -0.4278 -0.0899 -0.0028
  157LEU      O 1698   0.343   4.065   4.816 -0.1761 -0.0729 -0.0384
  158ASN      N 1699   0.393   4.249   4.929  0.2959 -0.3110  0.3038
  158ASN     HN 1700   0.391   4.287   5.021  0.9363 -1.3253  0.7413
  158ASN     CA 1701   0.445   4.329   4.822 -0.5731 -0.1751 -0.0313
  158ASN     HA 1702   0.367   4.346   4.750  0.3449  2.0780 -0.5633
  158ASN     CB 1703   0.486   4.470   4.868 -0.4513 -0.0602 -0.4855
  158ASN    HB1 1704   0.549   4.523   4.794 -0.7151  2.9611  1.3174
  158ASN    HB2 1705   0.555   4.463   4.955 -1.3274 -2.8821  0.0834
  158ASN     CG 1706   0.365   4.559   4.892 -0.1934  0.1501  0.0582
  158ASN    OD1 1707   0.263   4.535   4.828 -0.1246 -0.5013  0.1918
  158ASN    ND2 1708   0.362   4.666   4.976 -0.3622  0.1421  0.0621
  158ASN   HD21 1709   0.273   4.709   4.993 -0.2755  0.3344  0.0239
  158ASN   HD22 1710   0.435   4.694   5.038 -0.2586  0.1477 -0.0611
  158ASN      C 1711   0.561   4.269   4.750 -0.3386  0.3770 -0.1148
  158ASN      O 1712   0.566   4.289   4.629 -0.0077 -0.1204 -0.1871
  159VAL      N 1713   0.658   4.201   4.814 -0.3008  0.0562 -0.5114
  159VAL     HN 1714   0.645   4.166   4.906 -1.7960 -0.3077 -0.8359
  159VAL     CA 1715   0.773   4.151   4.745 -0.0028  0.0382 -0.0044
  159VAL     HA 1716   0.817   4.226   4.682  1.4864 -1.2942 -0.6208
  159VAL     CB 1717   0.883   4.120   4.841  0.3693  0.5775 -0.2544
  159VAL     HB 1718   0.851   4.050   4.922  1.4271 -0.2993 -0.5657
  159VAL    CG1 1719   1.007   4.054   4.778  0.2443 -0.0822  0.1795
  159VAL   HG11 1720   1.086   4.044   4.855 -0.6471  4.1018  1.8979
  159VAL   HG12 1721   1.032   4.119   4.692 -1.8406 -0.9058 -1.1297
  159VAL   HG13 1722   0.987   3.957   4.727 -0.8269  0.1556  0.1279
  159VAL    CG2 1723   0.927   4.254   4.903  0.9504  0.2445  0.0688
  159VAL   HG21 1724   0.853   4.277   4.983  0.4188 -2.5518  0.5057
  159VAL   HG22 1725   0.928   4.336   4.828  0.5567  0.4064  0.2398
  159VAL   HG23 1726   1.033   4.257   4.935  1.3909  4.0147 -1.2938
  159VAL      C 1727   0.735   4.027   4.671 -0.2007  0.2570 -0.2711
  159VAL      O 1728   0.770   4.001   4.556 -0.2876 -0.0792 -0.2231
  160ALA      N 1729   0.652   3.947   4.741  0.6472 -0.3371  0.0826
  160ALA     HN 1730   0.621   3.975   4.831 -0.9855  0.0129 -0.5426
  160ALA     CA 1731   0.595   3.827   4.690 -0.0601 -0.1332  0.3840
  160ALA     HA 1732   0.675   3.762   4.658 -1.4091 -1.7033  0.0424
  160ALA     CB 1733   0.536   3.738   4.801 -0.4380 -0.5271 -0.1266
  160ALA    HB1 1734   0.519   3.633   4.767  1.1770 -0.0430 -2.7074
  160ALA    HB2 1735   0.439   3.776   4.839  0.1306  0.9547 -0.0868
  160ALA    HB3 1736   0.614   3.740   4.880 -1.8700  0.8415  1.3050
  160ALA      C 1737   0.504   3.842   4.572  0.1277  0.2447  0.2862
  160ALA      O 1738   0.515   3.777   4.468 -0.2200  0.0357  0.3797
  161SER      N 1739   0.412   3.940   4.576 -0.0990  0.0556 -0.2790
  161SER     HN 1740   0.391   3.995   4.656  0.1408 -0.0374 -0.1513
  161SER     CA 1741   0.324   3.974   4.468 -0.3366  0.2660 -0.0189
  161SER     HA 1742   0.276   3.880   4.447 -2.7036  1.1732  0.9353
  161SER     CB 1743   0.203   4.060   4.507 -0.2270  0.3276  0.1909
  161SER    HB1 1744   0.134   4.007   4.577 -1.1073  2.7731  1.3095
  161SER    HB2 1745   0.141   4.084   4.417  0.5276  0.1353 -0.3856
  161SER     OG 1746   0.245   4.177   4.576  0.2306  0.3949 -0.1992
  161SER    HG1 1747   0.261   4.151   4.667 -1.2138  2.3775  0.6753
  161SER      C 1748   0.384   4.030   4.344  0.4287 -0.1732  0.1477
  161SER      O 1749   0.342   3.999   4.233  0.9909 -0.0037 -0.1191
  162LEU      N 1750   0.494   4.106   4.365  0.0136  0.3214  0.5805
  162LEU     HN 1751   0.532   4.132   4.453  0.3956 -0.7244  0.7482
  162LEU     CA 1752   0.582   4.155   4.263 -0.3029 -0.2824  0.0017
  162LEU     HA 1753   0.543   4.225   4.191 -0.9749 -2.2101 -1.6003
  162LEU     CB 1754   0.691   4.239   4.331  0.0598 -0.8385  0.1170
  162LEU    HB1 1755   0.735   4.194   4.423  1.2547  1.4246  0.7346
  162LEU    HB2 1756   0.643   4.329   4.376  0.4057 -0.6385  0.0933
  162LEU     CG 1757   0.813   4.281   4.247 -0.0181 -0.4169  0.2081
  162LEU     HG 1758   0.856   4.192   4.196 -0.2367  0.2252 -1.1609
  162LEU    CD1 1759   0.782   4.394   4.148 -0.1109 -0.1545  0.5379
  162LEU   HD11 1760   0.682   4.377   4.102  0.4787 -1.0449 -0.4635
  162LEU   HD12 1761   0.859   4.388   4.068  0.2077 -1.1675  0.9010
  162LEU   HD13 1762   0.778   4.496   4.193 -0.9050 -0.4201  1.0898
  162LEU    CD2 1763   0.914   4.345   4.343 -0.0978  0.2143 -0.1240
  162LEU   HD21 1764   0.863   4.438   4.376  2.6809  2.6443 -2.1026
  162LEU   HD22 1765   1.005   4.376   4.288 -0.6661  0.3717 -0.9890
  162LEU   HD23 1766   0.940   4.276   4.426 -0.6069  2.5262  2.0785
  162LEU      C 1767   0.648   4.048   4.183  0.6284  0.1995  0.1116
  162LEU      O 1768   0.661   4.061   4.061  0.1106 -0.2747  0.0026
  163SER      N 1769   0.687   3.938   4.248  0.6811 -0.0763 -0.3784
  163SER     HN 1770   0.672   3.930   4.347  2.5979 -0.1053 -0.0476
  163SER     CA 1771   0.733   3.818   4.186 -0.1704 -0.3847 -0.4322
  163SER     HA 1772   0.806   3.846   4.112 -0.4385  0.3493 -0.4236
  163SER     CB 1773   0.795   3.715   4.283 -0.4911  0.2854  0.5033
  163SER    HB1 1774   0.825   3.623   4.228  1.4384  2.7684 -3.0386
  163SER    HB2 1775   0.728   3.685   4.367  1.8381 -2.1373  1.6529
  163SER     OG 1776   0.914   3.755   4.348 -0.1337  0.0669 -0.0096
  163SER    HG1 1777   0.978   3.741   4.277 -1.1192  0.2233 -0.9611
  163SER      C 1778   0.628   3.749   4.106 -0.6441 -0.4907  0.2703
  163SER      O 1779   0.652   3.698   3.996 -0.0230 -0.0339  0.1884
  164VAL      N 1780   0.502   3.738   4.152 -0.8410 -0.3364 -0.2272
  164VAL     HN 1781   0.482   3.766   4.246 -3.7272  0.8110 -1.0800
  164VAL     CA 1782   0.400   3.676   4.075 -0.4543 -0.5234 -0.5947
  164VAL     HA 1783   0.433   3.576   4.052 -0.7910 -0.7669 -0.0297
  164VAL     CB 1784   0.276   3.662   4.158 -0.3782  0.0799 -0.3738
  164VAL     HB 1785   0.248   3.751   4.218 -2.0735 -1.7434  1.7022
  164VAL    CG1 1786   0.152   3.621   4.076 -0.5781  0.0146 -0.0384
  164VAL   HG11 1787   0.121   3.712   4.021  1.7208  0.3886 -0.7996
  164VAL   HG12 1788   0.066   3.572   4.127  0.4431 -2.1265 -0.2485
  164VAL   HG13 1789   0.182   3.544   4.002 -0.1066 -2.3528  2.4233
  164VAL    CG2 1790   0.305   3.555   4.264  0.3650  0.3616 -0.2885
  164VAL   HG21 1791   0.360   3.468   4.223 -0.8177  0.5029 -2.2822
  164VAL   HG22 1792   0.210   3.523   4.313  0.5930 -0.5501 -0.4289
  164VAL   HG23 1793   0.368   3.588   4.350 -0.2504 -1.4932  0.9451
  164VAL      C 1794   0.375   3.740   3.942 -0.1182 -0.1179 -0.4645
  164VAL      O 1795   0.375   3.672   3.839  0.2298 -0.2429 -0.3839
  165GLU      N 1796   0.356   3.873   3.941 -0.1155 -0.1164 -0.2923
  165GLU     HN 1797   0.368   3.915   4.031 -1.5022  0.4562 -0.3522
  165GLU     CA 1798   0.344   3.956   3.826 -0.0508  0.3975  0.0672
  165GLU     HA 1799   0.250   3.930   3.781 -1.2246  0.2944  2.4725
  165GLU     CB 1800   0.324   4.097   3.883 -0.6405  0.3162  0.0655
  165GLU    HB1 1801   0.417   4.127   3.937  0.6233 -1.7736 -0.8479
  165GLU    HB2 1802   0.248   4.101   3.964 -2.3176 -4.2443 -1.0107
  165GLU     CG 1803   0.315   4.209   3.780  0.0878 -0.1068 -0.4705
  165GLU    HG1 1804   0.403   4.207   3.713 -1.7244 -1.6390 -3.0017
  165GLU    HG2 1805   0.320   4.310   3.827  1.1703 -0.1591 -0.4605
  165GLU     CD 1806   0.197   4.187   3.686 -0.3611 -0.0248  0.0698
  165GLU    OE1 1807   0.087   4.139   3.726 -0.3137 -0.3737 -0.2149
  165GLU    OE2 1808   0.206   4.230   3.568  0.1461  0.1496  0.1694
  165GLU      C 1809   0.462   3.950   3.734  0.0413 -0.7728  0.2406
  165GLU      O 1810   0.446   3.929   3.614  0.2129 -0.1673  0.1083
  166ARG      N 1811   0.585   3.967   3.786  0.1337 -0.0940 -0.1838
  166ARG     HN 1812   0.606   3.980   3.882 -3.0404  0.8657  0.4719
  166ARG     CA 1813   0.694   3.933   3.699 -0.0614  0.0303 -0.4762
  166ARG     HA 1814   0.694   4.004   3.617  1.7962  0.6965  0.0524
  166ARG     CB 1815   0.826   3.962   3.772 -0.2609 -0.0518 -0.0812
  166ARG    HB1 1816   0.914   3.916   3.722  0.0924  0.0232  0.4627
  166ARG    HB2 1817   0.820   3.922   3.875  1.1009 -1.1040 -0.3795
  166ARG     CG 1818   0.859   4.111   3.760 -0.6609  0.0132 -0.4251
  166ARG    HG1 1819   0.776   4.171   3.804  1.5771  0.7684  3.2231
  166ARG    HG2 1820   0.881   4.138   3.655  1.0942 -0.1903 -0.1556
  166ARG     CD 1821   0.982   4.142   3.846 -0.7172 -0.1246 -0.2946
  166ARG    HD1 1822   1.070   4.074   3.839 -0.0075  0.8582 -1.2455
  166ARG    HD2 1823   0.941   4.138   3.950 -2.7302  3.3296 -0.7926
  166ARG     NE 1824   1.020   4.281   3.809  0.5856 -0.3460  0.1404
  166ARG     HE 1825   0.997   4.313   3.717 -1.7056  3.2724  1.7310
  166ARG     CZ 1826   1.100   4.366   3.879 -0.0943  0.6593 -0.2742
  166ARG    NH1 1827   1.152   4.349   4.004 -0.1846 -0.1321 -0.3374
  166ARG   HH11 1828   1.137   4.275   4.069  0.7911  1.6592  2.1290
  166ARG   HH12 1829   1.228   4.408   4.032  1.1787 -1.2870 -1.4451
  166ARG    NH2 1830   1.154   4.468   3.806  0.7606  0.4803  0.0986
  166ARG   HH21 1831   1.128   4.480   3.710  0.9387 -2.7673 -0.4743
  166ARG   HH22 1832   1.236   4.514   3.839  1.2226 -0.0663 -0.2612
  166ARG      C 1833   0.714   3.798   3.639 -0.1357 -0.2174  0.0542
  166ARG      O 1834   0.752   3.787   3.523 -0.0079 -0.3331  0.1076
  167TYR      N 1835   0.691   3.688   3.712 -0.3040 -0.0507  0.2572
  167TYR     HN 1836   0.687   3.703   3.810 -1.5065  3.2621 -0.1851
  167TYR     CA 1837   0.674   3.553   3.667 -0.5565  0.0109  0.1699
  167TYR     HA 1838   0.771   3.524   3.629 -0.7265 -0.9886  0.4650
  167TYR     CB 1839   0.637   3.453   3.778 -0.3649  0.2629  0.4614
  167TYR    HB1 1840   0.546   3.495   3.826 -2.8614 -2.0243 -1.9319
  167TYR    HB2 1841   0.720   3.443   3.851 -0.2688  0.1095  0.3309
  167TYR     CG 1842   0.603   3.313   3.742 -0.2722  0.3514  0.0227
  167TYR    CD1 1843   0.704   3.238   3.685 -0.3064  0.1450  0.2325
  167TYR    HD1 1844   0.798   3.290   3.671 -0.4501  0.1883 -0.5992
  167TYR    CE1 1845   0.676   3.109   3.646  0.6152 -0.1974  0.6681
  167TYR    HE1 1846   0.741   3.039   3.595 -0.6651  0.1403 -1.5485
  167TYR     CZ 1847   0.550   3.057   3.663  0.3603  0.1142 -0.2333
  167TYR     OH 1848   0.512   2.930   3.616  0.2633  0.2018 -0.3948
  167TYR     HH 1849   0.426   2.942   3.575 -0.9440  0.3709  2.0211
  167TYR    CD2 1850   0.478   3.260   3.763 -0.1648  0.1834  0.2562
  167TYR    HD2 1851   0.404   3.325   3.808  0.1504  1.7040 -1.3040
  167TYR    CE2 1852   0.448   3.136   3.713  0.4646  0.1851 -0.1326
  167TYR    HE2 1853   0.348   3.102   3.733 -0.5437  2.0299 -1.7219
  167TYR      C 1854   0.580   3.549   3.551 -0.1817 -0.1483 -0.1297
  167TYR      O 1855   0.609   3.496   3.444  0.3007 -0.2906  0.0674
  168LEU      N 1856   0.459   3.604   3.571 -0.3722 -0.5943 -0.0493
  168LEU     HN 1857   0.427   3.647   3.654 -2.4499  0.7445 -1.4293
  168LEU     CA 1858   0.360   3.605   3.467 -0.2767  0.2519 -0.1399
  168LEU     HA 1859   0.375   3.504   3.430  1.4469 -0.5104  2.3108
  168LEU     CB 1860   0.222   3.608   3.534 -0.4895 -0.1184 -0.5510
  168LEU    HB1 1861   0.144   3.641   3.463 -1.2366 -0.0997  0.2583
  168LEU    HB2 1862   0.227   3.689   3.610 -0.0833 -1.5599  1.0256
  168LEU     CG 1863   0.185   3.483   3.616  0.5873  0.0249  0.1697
  168LEU     HG 1864   0.261   3.457   3.693 -0.6327  1.0505  1.7878
  168LEU    CD1 1865   0.057   3.498   3.700  0.2855  0.1801 -0.3185
  168LEU   HD11 1866   0.011   3.414   3.755 -2.5560  2.3448  0.8925
  168LEU   HD12 1867  -0.024   3.532   3.631  0.3631 -0.9115 -0.9693
  168LEU   HD13 1868   0.075   3.582   3.771  0.2733  2.6273 -2.9952
  168LEU    CD2 1869   0.169   3.367   3.517 -0.4441  0.7168 -0.4967
  168LEU   HD21 1870   0.103   3.381   3.429 -3.6828  2.1040  1.9507
  168LEU   HD22 1871   0.124   3.277   3.566  0.5578  0.6316  0.3028
  168LEU   HD23 1872   0.270   3.328   3.493 -1.6649 -2.1891 -1.3556
  168LEU      C 1873   0.385   3.688   3.346 -0.0073  0.1295 -0.1692
  168LEU      O 1874   0.335   3.664   3.237  0.3243  0.3216 -0.3670
  169ALA      N 1875   0.452   3.805   3.356 -0.2108  0.2551 -0.2670
  169ALA     HN 1876   0.474   3.848   3.443  0.1502  0.9424 -0.6954
  169ALA     CA 1877   0.498   3.877   3.242  0.1396 -0.2978 -0.4844
  169ALA     HA 1878   0.409   3.897   3.182 -0.8015  0.0294  0.9651
  169ALA     CB 1879   0.576   4.007   3.271 -0.0457 -0.3155  0.0984
  169ALA    HB1 1880   0.656   3.990   3.346 -0.5089  0.9083  0.9100
  169ALA    HB2 1881   0.522   4.086   3.327  0.2644 -1.2056  1.7201
  169ALA    HB3 1882   0.611   4.058   3.179 -0.6567 -0.0974 -0.0200
  169ALA      C 1883   0.588   3.799   3.152  0.2330 -1.0021  0.2128
  169ALA      O 1884   0.588   3.818   3.031 -0.2859  0.4651  0.4187
  170ILE      N 1885   0.684   3.725   3.209  0.1299 -0.8182  0.6379
  170ILE     HN 1886   0.686   3.713   3.308 -1.9444 -0.8892  0.7177
  170ILE     CA 1887   0.797   3.671   3.139 -0.0662 -0.1719 -0.1937
  170ILE     HA 1888   0.825   3.736   3.058  0.0674 -1.0210 -0.8507
  170ILE     CB 1889   0.923   3.676   3.220 -0.0925 -0.2028 -0.1515
  170ILE     HB 1890   0.928   3.773   3.274 -0.2314  0.0338 -0.5598
  170ILE    CG2 1891   0.925   3.575   3.336  0.2829  0.3479  0.3259
  170ILE   HG21 1892   0.861   3.601   3.423  0.1928  1.2667 -0.0025
  170ILE   HG22 1893   1.032   3.572   3.365  0.3996  1.5971  0.0616
  170ILE   HG23 1894   0.900   3.471   3.304  1.5028 -0.0197  0.5212
  170ILE    CG1 1895   1.048   3.660   3.133  0.3078  0.7280  0.2482
  170ILE   HG11 1896   1.038   3.562   3.081 -0.6550  1.3393 -0.7765
  170ILE   HG12 1897   1.137   3.670   3.199 -1.2290  1.7683  2.2909
  170ILE     CD 1898   1.069   3.774   3.033  0.0615  0.0737 -0.5595
  170ILE    HD1 1899   1.084   3.871   3.085 -0.9486 -0.6196  1.1084
  170ILE    HD2 1900   0.987   3.779   2.957  1.7705 -1.3809 -2.6038
  170ILE    HD3 1901   1.160   3.745   2.977  0.0361 -3.5437  0.9913
  170ILE      C 1902   0.773   3.544   3.065 -0.2693 -0.4410  0.3324
  170ILE      O 1903   0.823   3.525   2.955 -0.1367 -0.3083  0.3700
  171CYS      N 1904   0.685   3.460   3.124 -0.5202 -0.1711  0.3467
  171CYS     HN 1905   0.654   3.494   3.212  2.4993  0.9281  1.1261
  171CYS     CA 1906   0.635   3.339   3.066  0.8094 -0.5798  0.0079
  171CYS     HA 1907   0.717   3.289   3.017  0.3868 -1.4891  0.1933
  171CYS     CB 1908   0.585   3.240   3.172 -0.1051 -0.1744 -0.0374
  171CYS    HB1 1909   0.567   3.141   3.125  0.5069  0.2424 -1.1673
  171CYS    HB2 1910   0.490   3.271   3.221 -0.6680 -2.4234  0.4135
  171CYS     SG 1911   0.711   3.211   3.300  0.2403 -0.3372 -0.4125
  171CYS    HG1 1912   0.634   3.253   3.400 -0.4072 -0.6397 -0.7741
  171CYS      C 1913   0.539   3.361   2.954  0.2309  0.0120  0.6059
  171CYS      O 1914   0.494   3.269   2.886  0.8285  0.5656 -0.5783
  172HSD      N 1915   0.512   3.488   2.920  0.2438 -0.1988 -0.2210
  172HSD     HN 1916   0.567   3.564   2.954 -2.4590  1.1237  1.5216
  172HSD     CA 1917   0.414   3.518   2.821 -0.2323  0.2889  0.3913
  172HSD     HA 1918   0.412   3.442   2.744 -1.7308  1.0711 -0.3883
  172HSD     CB 1919   0.276   3.543   2.885 -0.3698  0.3248  0.0822
  172HSD    HB1 1920   0.197   3.581   2.816 -1.4569  1.4104  1.8562
  172HSD    HB2 1921   0.276   3.616   2.969 -0.0025  0.1498  0.2380
  172HSD    ND1 1922   0.184   3.302   2.871 -0.0432  0.2779  0.0292
  172HSD    HD1 1923   0.227   3.272   2.786  2.2692 -0.5248  1.4198
  172HSD     CG 1924   0.211   3.420   2.939 -0.4206  0.3448  0.0668
  172HSD    CE1 1925   0.116   3.221   2.956  0.3439  0.0313  0.0997
  172HSD    HE1 1926   0.077   3.123   2.929 -1.1803  0.7539 -0.4294
  172HSD    NE2 1927   0.083   3.284   3.067 -0.2835  0.1543 -0.1537
  172HSD    CD2 1928   0.146   3.406   3.057 -0.0014  0.0466  0.2642
  172HSD    HD2 1929   0.151   3.475   3.141  1.2049 -1.0570  1.1485
  172HSD      C 1930   0.434   3.639   2.736 -0.2379 -0.1597 -0.2543
  172HSD      O 1931   0.359   3.736   2.745 -0.0401 -0.0422  0.1445
  173PRO      N 1932   0.520   3.643   2.639  0.1135  0.0913  0.0661
  173PRO     CD 1933   0.615   3.538   2.606 -0.0153  0.0999 -0.3359
  173PRO    HD1 1934   0.564   3.447   2.567  1.1130 -0.2533 -1.0462
  173PRO    HD2 1935   0.660   3.498   2.699 -2.7941 -1.0611  0.6136
  173PRO     CA 1936   0.560   3.768   2.581 -0.3931  0.0327 -0.4250
  173PRO     HA 1937   0.584   3.848   2.650  2.2901  0.0646 -1.2672
  173PRO     CB 1938   0.693   3.740   2.511 -0.1644  0.4392 -0.1574
  173PRO    HB1 1939   0.783   3.780   2.563 -0.5556 -1.9062  2.5928
  173PRO    HB2 1940   0.699   3.779   2.407 -1.9452 -1.1729 -0.9152
  173PRO     CG 1941   0.701   3.588   2.489  0.4300  0.4262  0.1328
  173PRO    HG1 1942   0.647   3.567   2.394 -0.1057  0.8175  0.3438
  173PRO    HG2 1943   0.806   3.553   2.481  0.1110 -0.6196  0.4024
  173PRO      C 1944   0.462   3.831   2.488 -0.3506  0.3027 -0.2902
  173PRO      O 1945   0.447   3.952   2.498  0.6590  0.3908  0.3660
  174PHE      N 1946   0.397   3.751   2.401  0.8257 -0.3998 -0.5573
  174PHE     HN 1947   0.414   3.653   2.406 -0.4234 -0.5895  3.1902
  174PHE     CA 1948   0.288   3.803   2.325  0.6847  0.0404 -0.0658
  174PHE     HA 1949   0.331   3.891   2.279  1.0644  0.7999  1.6908
  174PHE     CB 1950   0.251   3.701   2.216 -0.4811  0.0165  0.3372
  174PHE    HB1 1951   0.216   3.608   2.265 -0.2086  0.5495  1.5605
  174PHE    HB2 1952   0.349   3.670   2.174 -1.4778  0.3265 -2.4587
  174PHE     CG 1953   0.164   3.739   2.101 -0.2366 -0.2030  0.0764
  174PHE    CD1 1954   0.223   3.740   1.977 -0.5817 -0.0146 -0.0873
  174PHE    HD1 1955   0.327   3.714   1.965 -0.6185 -1.0613  1.5412
  174PHE    CE1 1956   0.143   3.762   1.866  0.2484  0.2099 -0.6474
  174PHE    HE1 1957   0.186   3.762   1.767  0.1983 -1.4272 -0.7046
  174PHE     CZ 1958   0.006   3.765   1.875  0.3188 -0.0205  0.8186
  174PHE     HZ 1959  -0.059   3.771   1.789  1.8574 -2.8310 -0.6891
  174PHE    CD2 1960   0.028   3.757   2.114 -0.1310  0.2394  0.6082
  174PHE    HD2 1961  -0.021   3.767   2.210 -3.2797 -2.1445 -0.5912
  174PHE    CE2 1962  -0.048   3.772   2.001 -0.0751  0.6131  0.6200
  174PHE    HE2 1963  -0.153   3.786   2.024  0.3660  4.0584  1.0555
  174PHE      C 1964   0.167   3.844   2.401  0.5786 -0.2275 -0.0887
  174PHE      O 1965   0.116   3.955   2.391  0.0583 -0.4264  0.3042
  175LYS      N 1966   0.124   3.758   2.496 -0.2469  0.8885  0.5711
  175LYS     HN 1967   0.159   3.665   2.501  1.7491  1.6208  1.0091
  175LYS     CA 1968   0.011   3.792   2.576 -0.8328  0.3876 -0.0335
  175LYS     HA 1969  -0.064   3.829   2.508  0.5565  0.0373 -1.8193
  175LYS     CB 1970  -0.058   3.663   2.626 -0.2213  0.1478  0.1959
  175LYS    HB1 1971  -0.121   3.691   2.713  0.4906  1.8454  0.2036
  175LYS    HB2 1972   0.032   3.608   2.661 -0.6359  0.4505  1.8197
  175LYS     CG 1973  -0.135   3.589   2.517 -0.3122  0.1893  0.2329
  175LYS    HG1 1974  -0.073   3.577   2.426 -0.3035 -1.4909  0.4336
  175LYS    HG2 1975  -0.230   3.643   2.497 -0.9631 -1.4040 -1.2309
  175LYS     CD 1976  -0.160   3.447   2.567 -0.8068  0.2898  0.2820
  175LYS    HD1 1977  -0.196   3.459   2.671  2.3969  1.6838  1.3355
  175LYS    HD2 1978  -0.070   3.381   2.574 -0.7002  0.2311 -1.1972
  175LYS     CE 1979  -0.260   3.385   2.469 -0.1975  0.1418 -0.2539
  175LYS    HE1 1980  -0.223   3.363   2.366  0.2941  1.1798 -0.3081
  175LYS    HE2 1981  -0.341   3.461   2.469  1.3073  1.9622  3.1404
  175LYS     NZ 1982  -0.312   3.259   2.528 -0.0617  0.2192  0.0331
  175LYS    HZ1 1983  -0.364   3.290   2.612 -0.9894  1.1406 -0.8397
  175LYS    HZ2 1984  -0.236   3.192   2.548 -0.5774 -0.3405  0.1645
  175LYS    HZ3 1985  -0.378   3.221   2.457 -2.6429  2.1454  1.2207
  175LYS      C 1986   0.018   3.901   2.678  0.1537  0.1371  0.1772
  175LYS      O 1987  -0.070   3.986   2.689  0.1517  0.1291  0.2241
  176ALA      N 1988   0.138   3.912   2.736  0.2464 -0.3439  0.0874
  176ALA     HN 1989   0.210   3.846   2.716  0.8087 -0.2307  1.5917
  176ALA     CA 1990   0.159   4.006   2.842  0.1169 -0.0729 -0.1249
  176ALA     HA 1991   0.083   3.992   2.918 -0.5662  0.1671 -0.7570
  176ALA     CB 1992   0.302   3.981   2.894 -0.1120 -0.3735  0.3688
  176ALA    HB1 1993   0.306   3.880   2.941  0.5670 -1.1028 -1.1900
  176ALA    HB2 1994   0.332   4.056   2.970  1.3292 -0.8277  0.2836
  176ALA    HB3 1995   0.380   3.989   2.815 -1.0635  2.4475 -0.4016
  176ALA      C 1996   0.158   4.153   2.816 -0.0068 -0.0180  0.1842
  176ALA      O 1997   0.150   4.239   2.903  0.1884 -0.2522  0.4357
  177LYS      N 1998   0.177   4.191   2.688  0.3234 -0.1278  0.2001
  177LYS     HN 1999   0.205   4.114   2.631  0.4934  0.4687 -0.5423
  177LYS     CA 2000   0.165   4.321   2.632  0.1390 -0.5053 -0.6429
  177LYS     HA 2001   0.167   4.395   2.711  0.1569  0.0059 -1.1119
  177LYS     CB 2002   0.279   4.347   2.532  0.3009 -0.4311 -0.4391
  177LYS    HB1 2003   0.366   4.325   2.597 -1.1411 -1.2793  1.2733
  177LYS    HB2 2004   0.272   4.452   2.497 -4.0056 -0.8257 -1.3286
  177LYS     CG 2005   0.292   4.262   2.405  0.2973 -0.3261 -0.5102
  177LYS    HG1 2006   0.213   4.295   2.334  1.2371  0.6796 -1.1259
  177LYS    HG2 2007   0.278   4.156   2.435 -0.5037 -0.0779  0.0323
  177LYS     CD 2008   0.421   4.274   2.325  0.7149  0.7598  0.2909
  177LYS    HD1 2009   0.506   4.243   2.390 -0.6199 -2.0020  0.8701
  177LYS    HD2 2010   0.426   4.380   2.291 -1.6959 -0.0295 -3.0453
  177LYS     CE 2011   0.435   4.194   2.195  0.2270  0.0612  0.6641
  177LYS    HE1 2012   0.363   4.224   2.116  0.4361 -0.0765  0.4210
  177LYS    HE2 2013   0.422   4.084   2.205  0.7713 -0.0179  0.4964
  177LYS     NZ 2014   0.570   4.216   2.140  0.0051  0.4694  0.2779
  177LYS    HZ1 2015   0.584   4.156   2.056  4.4207  0.7928  0.5091
  177LYS    HZ2 2016   0.647   4.194   2.206 -0.7938  2.4816  1.9969
  177LYS    HZ3 2017   0.589   4.315   2.115  0.4158  1.1539  2.9666
  177LYS      C 2018   0.035   4.344   2.562  0.0585 -0.2267 -0.4042
  177LYS      O 2019   0.018   4.453   2.509  0.2406 -0.3478 -0.7091
  178THR      N 2020  -0.059   4.247   2.557 -0.3070  0.0701  0.4604
  178THR     HN 2021  -0.049   4.159   2.601 -0.6881 -0.7129 -0.9611
  178THR     CA 2022  -0.183   4.264   2.487 -0.1400 -0.4263  0.0346
  178THR     HA 2023  -0.187   4.365   2.448  0.7711  0.2198  1.5159
  178THR     CB 2024  -0.205   4.157   2.384  0.2160  0.1525 -0.6545
  178THR     HB 2025  -0.312   4.143   2.358 -0.3588 -1.2920  2.1127
  178THR    OG1 2026  -0.151   4.028   2.410 -0.3676 -0.0300 -0.3304
  178THR    HG1 2027  -0.056   4.028   2.400 -0.1465  2.2314  0.9857
  178THR    CG2 2028  -0.137   4.208   2.256  0.1480  0.5772 -0.5225
  178THR   HG21 2029  -0.173   4.152   2.167  0.5661  1.0800 -1.0153
  178THR   HG22 2030  -0.027   4.197   2.268 -0.0377 -1.3837 -0.3649
  178THR   HG23 2031  -0.147   4.318   2.241  1.7974  1.0591  1.3931
  178THR      C 2032  -0.293   4.266   2.587  0.5186  0.8306  0.7659
  178THR      O 2033  -0.385   4.348   2.593 -0.6372 -0.3340 -0.3976
  179LEU      N 2034  -0.294   4.163   2.674 -0.5889  0.2905  0.1314
  179LEU     HN 2035  -0.213   4.106   2.673 -0.4210  0.5223 -0.3577
  179LEU     CA 2036  -0.404   4.120   2.755 -0.5020  0.3318  0.2706
  179LEU     HA 2037  -0.492   4.174   2.723  1.1939  2.1711 -1.6378
  179LEU     CB 2038  -0.432   3.970   2.739  0.0830  0.2558 -0.0584
  179LEU    HB1 2039  -0.522   3.946   2.798 -1.7421  0.0641 -2.7358
  179LEU    HB2 2040  -0.355   3.903   2.783 -0.7665 -0.4028  0.4397
  179LEU     CG 2041  -0.439   3.930   2.590  0.1061  0.3386 -0.0818
  179LEU     HG 2042  -0.339   3.945   2.545  1.3561  1.5798  2.8471
  179LEU    CD1 2043  -0.471   3.780   2.582  0.4321  0.2566  0.1152
  179LEU   HD11 2044  -0.466   3.730   2.483  0.0714 -2.9583  1.5956
  179LEU   HD12 2045  -0.578   3.767   2.609 -0.3180  0.6957 -2.4012
  179LEU   HD13 2046  -0.416   3.721   2.659 -0.5628  0.0423  0.6821
  179LEU    CD2 2047  -0.546   4.007   2.511 -0.3883  0.0674  0.3112
  179LEU   HD21 2048  -0.646   3.980   2.551 -0.4316 -0.7048 -0.3093
  179LEU   HD22 2049  -0.543   3.974   2.405  2.1156  1.3363 -0.1131
  179LEU   HD23 2050  -0.536   4.118   2.501 -1.8988  0.3636  1.6986
  179LEU      C 2051  -0.376   4.147   2.899  0.3476 -0.0441  0.1805
  179LEU      O 2052  -0.373   4.054   2.979 -0.3311 -0.1252  0.1195
  180MET      N 2053  -0.351   4.275   2.934 -0.2214  0.1822 -0.2190
  180MET     HN 2054  -0.353   4.347   2.865  1.9046 -0.4731 -1.0489
  180MET     CA 2055  -0.303   4.306   3.065  0.0772 -0.0128 -0.2818
  180MET     HA 2056  -0.306   4.230   3.141  2.0824  0.6211  0.4962
  180MET     CB 2057  -0.157   4.352   3.049  0.0651  0.1178 -0.0025
  180MET    HB1 2058  -0.101   4.276   2.990 -0.6290 -1.7355  1.6191
  180MET    HB2 2059  -0.108   4.363   3.149  0.1346  3.0241 -0.2558
  180MET     CG 2060  -0.114   4.489   2.996  0.3131  0.1441  0.2584
  180MET    HG1 2061  -0.009   4.518   3.018  0.0235  0.3984  1.3895
  180MET    HG2 2062  -0.164   4.569   3.056  1.1223  1.6185 -0.9442
  180MET     SD 2063  -0.130   4.520   2.818  0.7654 -0.4307  0.1169
  180MET     CE 2064  -0.063   4.689   2.824  0.3491 -0.2644  0.0977
  180MET    HE1 2065  -0.139   4.744   2.883 -0.6245 -0.3377 -1.0380
  180MET    HE2 2066  -0.050   4.727   2.720 -0.2443 -0.8761 -0.2079
  180MET    HE3 2067   0.036   4.687   2.874  0.0146  2.1855  1.0117
  180MET      C 2068  -0.379   4.420   3.124  0.1196 -0.0736 -0.1098
  180MET      O 2069  -0.439   4.493   3.046 -0.2142  0.0688  0.2764
  181SER      N 2070  -0.392   4.432   3.257  0.3509  0.7674 -0.1600
  181SER     HN 2071  -0.349   4.367   3.319 -0.8953  0.3201  0.2781
  181SER     CA 2072  -0.470   4.541   3.308 -0.0116  0.5815 -0.3144
  181SER     HA 2073  -0.492   4.616   3.233 -1.5501 -3.0158 -3.8773
  181SER     CB 2074  -0.600   4.480   3.363  0.1198  0.3237 -0.2937
  181SER    HB1 2075  -0.565   4.403   3.435  0.7558  0.4963 -0.4103
  181SER    HB2 2076  -0.649   4.416   3.287 -2.1933  1.7679 -0.1122
  181SER     OG 2077  -0.695   4.569   3.420  0.4420  0.0222  0.7305
  181SER    HG1 2078  -0.727   4.612   3.341  3.1008  1.3623  0.2646
  181SER      C 2079  -0.389   4.612   3.411  0.7018 -0.2106 -0.3211
  181SER      O 2080  -0.344   4.547   3.506  0.0459 -0.0067  0.1380
  182ARG      N 2081  -0.362   4.742   3.392  0.6034 -0.1197  0.1504
  182ARG     HN 2082  -0.398   4.776   3.305  1.0317 -1.5493 -0.6125
  182ARG     CA 2083  -0.301   4.828   3.489  0.3187  0.0134  0.2157
  182ARG     HA 2084  -0.209   4.780   3.518  0.4711 -0.5852 -1.1732
  182ARG     CB 2085  -0.275   4.961   3.416 -0.0250  0.0202  0.1037
  182ARG    HB1 2086  -0.260   5.047   3.484  1.1273 -0.3485  0.3441
  182ARG    HB2 2087  -0.369   4.978   3.360 -0.1206 -2.5970 -0.6683
  182ARG     CG 2088  -0.150   4.946   3.328  0.3481  0.3017  0.5797
  182ARG    HG1 2089  -0.153   4.838   3.300  0.9296  0.5495 -0.4881
  182ARG    HG2 2090  -0.061   4.958   3.393 -0.3981  0.3548  1.6257
  182ARG     CD 2091  -0.150   5.036   3.205  0.3099 -0.2661  0.1635
  182ARG    HD1 2092  -0.163   5.141   3.239  1.0788  0.0065 -0.3581
  182ARG    HD2 2093  -0.238   5.010   3.141  0.4827  0.2031 -0.2766
  182ARG     NE 2094  -0.021   5.000   3.139  0.5883  0.4872  0.2936
  182ARG     HE 2095   0.061   4.995   3.195 -1.3190 -1.2804  3.2159
  182ARG     CZ 2096   0.004   5.004   3.005  0.3667  0.3984  0.2497
  182ARG    NH1 2097   0.128   4.977   2.955  0.1212 -0.5270  0.1196
  182ARG   HH11 2098   0.210   4.951   3.006  2.2422 -0.0400 -2.7566
  182ARG   HH12 2099   0.139   5.005   2.860 -1.4032  1.8703  0.5543
  182ARG    NH2 2100  -0.099   5.029   2.918 -0.0868 -0.9462  0.3661
  182ARG   HH21 2101  -0.195   5.042   2.942 -0.0385  0.8687 -0.2303
  182ARG   HH22 2102  -0.070   5.023   2.823 -1.3230  1.5089 -0.2497
  182ARG      C 2103  -0.385   4.839   3.611  0.4248 -0.5379  0.3431
  182ARG      O 2104  -0.353   4.838   3.729  0.1523 -0.1306  0.4257
  183SER      N 2105  -0.517   4.854   3.589  0.5035 -0.0202  0.1922
  183SER     HN 2106  -0.543   4.868   3.494 -0.0859 -4.0725 -0.4565
  183SER     CA 2107  -0.622   4.860   3.687 -0.1272  0.0110 -0.4734
  183SER     HA 2108  -0.600   4.936   3.760 -0.6407  1.0708 -1.3956
  183SER     CB 2109  -0.763   4.893   3.636 -0.2432 -0.7985 -0.6949
  183SER    HB1 2110  -0.848   4.873   3.704  0.7043  1.1034  1.1618
  183SER    HB2 2111  -0.769   4.833   3.543 -0.5686  0.4864 -1.5269
  183SER     OG 2112  -0.769   5.031   3.601 -0.2478 -0.5146  0.3903
  183SER    HG1 2113  -0.755   5.079   3.683 -0.3113  0.0347  0.0817
  183SER      C 2114  -0.639   4.740   3.774 -0.1785  0.3327 -0.0372
  183SER      O 2115  -0.652   4.756   3.895  0.6355 -0.7244  0.2020
  184ARG      N 2116  -0.627   4.617   3.721 -0.5706  0.2990 -0.0498
  184ARG     HN 2117  -0.617   4.609   3.622 -0.7935  0.3761 -0.0790
  184ARG     CA 2118  -0.642   4.495   3.795  0.3054  0.0328 -0.2987
  184ARG     HA 2119  -0.735   4.506   3.847  0.0578  0.2661 -0.7806
  184ARG     CB 2120  -0.650   4.376   3.699 -0.5161 -0.1433 -0.0168
  184ARG    HB1 2121  -0.551   4.364   3.650 -1.4942 -1.4778 -1.8524
  184ARG    HB2 2122  -0.715   4.395   3.611  1.9977  2.0613 -1.5491
  184ARG     CG 2123  -0.694   4.239   3.751  0.1549 -0.2639  0.2384
  184ARG    HG1 2124  -0.626   4.218   3.837  1.2666  1.5295 -0.1558
  184ARG    HG2 2125  -0.673   4.151   3.686 -0.1196  0.6408 -1.1192
  184ARG     CD 2126  -0.841   4.231   3.794  0.0085  0.2814 -0.1607
  184ARG    HD1 2127  -0.916   4.242   3.713  0.4278 -0.0885 -0.6048
  184ARG    HD2 2128  -0.853   4.315   3.865 -0.1631  0.2274 -0.1261
  184ARG     NE 2129  -0.866   4.104   3.866 -0.0698  0.3926  0.0079
  184ARG     HE 2130  -0.785   4.048   3.883 -0.1972 -0.0197 -0.6980
  184ARG     CZ 2131  -0.986   4.064   3.919 -0.1939 -0.2062 -0.7060
  184ARG    NH1 2132  -1.089   4.152   3.930 -0.2517 -0.3950  0.3398
  184ARG   HH11 2133  -1.076   4.248   3.904  1.1987 -0.4349  0.8160
  184ARG   HH12 2134  -1.181   4.123   3.956 -1.2610  2.1833  0.0235
  184ARG    NH2 2135  -0.997   3.945   3.984 -0.0155  0.1727  0.0274
  184ARG   HH21 2136  -0.921   3.881   3.996  1.1690  1.7632  1.3942
  184ARG   HH22 2137  -1.088   3.934   4.024 -0.2049 -0.2047 -0.4968
  184ARG      C 2138  -0.535   4.473   3.897  0.2256  0.0175 -0.2181
  184ARG      O 2139  -0.570   4.416   4.000  0.4756  0.2856  0.0176
  185THR      N 2140  -0.410   4.518   3.877  0.2734  0.1958  0.4731
  185THR     HN 2141  -0.381   4.543   3.785 -1.4166 -0.4196 -0.2525
  185THR     CA 2142  -0.294   4.525   3.961  0.6414 -0.3103  0.0144
  185THR     HA 2143  -0.277   4.429   4.008 -0.9839  0.7797  3.1161
  185THR     CB 2144  -0.175   4.570   3.881  0.4462  0.1425 -0.0242
  185THR     HB 2145  -0.194   4.672   3.841 -0.3520 -0.5707 -1.5409
  185THR    OG1 2146  -0.148   4.478   3.776  0.5443 -0.1109  0.2222
  185THR    HG1 2147  -0.121   4.399   3.825 -0.5700 -1.6547 -1.5388
  185THR    CG2 2148  -0.053   4.582   3.974 -0.2112 -0.0564  0.8760
  185THR   HG21 2149  -0.083   4.663   4.044 -1.6572 -1.9835  2.6054
  185THR   HG22 2150   0.041   4.599   3.917 -1.4754  0.4942 -1.1544
  185THR   HG23 2151  -0.039   4.495   4.042 -2.0822  0.9478  2.6608
  185THR      C 2152  -0.312   4.616   4.077 -0.2913 -0.4362 -0.0233
  185THR      O 2153  -0.288   4.576   4.191  0.5100 -0.5909 -0.2376
  186LYS      N 2154  -0.374   4.732   4.049  0.1402 -0.1917  0.0176
  186LYS     HN 2155  -0.389   4.749   3.952  1.5035 -0.8508 -0.3392
  186LYS     CA 2156  -0.416   4.831   4.143 -0.2471  0.2360 -0.6043
  186LYS     HA 2157  -0.323   4.841   4.197 -0.1962  1.4851 -0.8798
  186LYS     CB 2158  -0.438   4.965   4.070 -0.0963  0.8058  0.3772
  186LYS    HB1 2159  -0.497   5.029   4.139 -0.3886 -0.6216  1.4872
  186LYS    HB2 2160  -0.503   4.941   3.983  2.0553  0.8650 -1.3286
  186LYS     CG 2161  -0.302   5.027   4.038  0.1338 -0.1307 -0.4859
  186LYS    HG1 2162  -0.249   4.959   3.967  0.6490 -0.6129  0.3418
  186LYS    HG2 2163  -0.240   5.033   4.130 -0.5168 -2.2658  0.1671
  186LYS     CD 2164  -0.307   5.167   3.978  0.5489  0.4168  0.7276
  186LYS    HD1 2165  -0.206   5.202   3.945 -0.4451  1.7671 -1.0708
  186LYS    HD2 2166  -0.322   5.242   4.058  1.7718  0.6212  0.7975
  186LYS     CE 2167  -0.415   5.172   3.870  0.5525 -0.0223  0.7015
  186LYS    HE1 2168  -0.513   5.148   3.917 -0.6236  0.3107 -1.4176
  186LYS    HE2 2169  -0.383   5.118   3.778  0.2525  2.0334 -0.6915
  186LYS     NZ 2170  -0.428   5.315   3.833  0.6674 -0.3504 -0.6665
  186LYS    HZ1 2171  -0.343   5.374   3.824  1.0912 -0.5641  1.3617
  186LYS    HZ2 2172  -0.473   5.345   3.922 -1.2037 -1.7108 -1.0749
  186LYS    HZ3 2173  -0.501   5.321   3.758 -1.0176  1.9556  1.0051
  186LYS      C 2174  -0.521   4.785   4.238  0.1986 -0.1236 -0.2786
  186LYS      O 2175  -0.515   4.813   4.358  0.2078 -0.3246 -0.2331
  187LYS      N 2176  -0.622   4.710   4.191 -0.1403  0.0214  0.2061
  187LYS     HN 2177  -0.635   4.705   4.092 -0.7415  1.3133  0.2036
  187LYS     CA 2178  -0.709   4.630   4.272 -0.0596  0.0578  0.3268
  187LYS     HA 2179  -0.757   4.695   4.343 -1.1174  0.9549 -1.1680
  187LYS     CB 2180  -0.818   4.568   4.184 -0.0858  0.2625  0.2141
  187LYS    HB1 2181  -0.892   4.513   4.246 -1.2170  1.1795 -0.2906
  187LYS    HB2 2182  -0.773   4.494   4.114  0.1965  1.3919 -0.8296
  187LYS     CG 2183  -0.893   4.668   4.096  0.1950 -0.1546 -0.5064
  187LYS    HG1 2184  -0.962   4.601   4.041  1.6139 -1.8778 -0.2848
  187LYS    HG2 2185  -0.834   4.706   4.009 -0.2870 -0.0837 -0.8055
  187LYS     CD 2186  -0.962   4.783   4.169  0.4056 -0.0367 -0.4916
  187LYS    HD1 2187  -0.881   4.854   4.197 -1.3884  1.5511  0.9291
  187LYS    HD2 2188  -1.011   4.761   4.266  1.4706  0.3841  0.1693
  187LYS     CE 2189  -1.081   4.848   4.098  0.3939  0.8831  0.3468
  187LYS    HE1 2190  -1.077   4.956   4.127  2.2288  0.3057  2.5425
  187LYS    HE2 2191  -1.177   4.795   4.109  1.1748 -0.4351  0.9528
  187LYS     NZ 2192  -1.059   4.859   3.952  0.1706 -0.7523  0.1777
  187LYS    HZ1 2193  -1.146   4.895   3.909  1.2793  1.3067 -0.4690
  187LYS    HZ2 2194  -1.031   4.768   3.910 -0.7314 -0.9860  0.0686
  187LYS    HZ3 2195  -0.986   4.931   3.935 -0.2510 -0.4924 -0.5970
  187LYS      C 2196  -0.642   4.524   4.353  0.1588  0.2124  0.3507
  187LYS      O 2197  -0.672   4.508   4.471  0.1314  0.4293  0.3738
  188PHE      N 2198  -0.547   4.448   4.296 -0.3471  0.1065 -0.3695
  188PHE     HN 2199  -0.525   4.458   4.199 -0.2158  0.1522 -0.3352
  188PHE     CA 2200  -0.476   4.347   4.367  0.1682  0.4110 -0.4434
  188PHE     HA 2201  -0.538   4.301   4.443  1.1475  0.9054  0.6948
  188PHE     CB 2202  -0.400   4.268   4.259  0.1530  0.0362 -0.1819
  188PHE    HB1 2203  -0.349   4.343   4.196  1.1025 -0.8628 -0.5164
  188PHE    HB2 2204  -0.461   4.198   4.197  1.0314 -1.7079  0.8401
  188PHE     CG 2205  -0.297   4.175   4.313  0.1037  0.1957  0.1912
  188PHE    CD1 2206  -0.173   4.163   4.254  0.4751  0.1364  0.9711
  188PHE    HD1 2207  -0.145   4.240   4.184  2.0542 -0.6372  0.7053
  188PHE    CE1 2208  -0.090   4.057   4.284  0.3463 -0.4032 -0.4625
  188PHE    HE1 2209   0.008   4.047   4.241  0.4870  0.7510 -0.4381
  188PHE     CZ 2210  -0.128   3.973   4.386 -0.0192 -0.1830 -0.4135
  188PHE     HZ 2211  -0.056   3.894   4.404  1.9279  1.7867  0.9752
  188PHE    CD2 2212  -0.330   4.090   4.416  0.2259 -0.5113 -0.3378
  188PHE    HD2 2213  -0.426   4.089   4.465  0.2672 -1.5768 -0.2623
  188PHE    CE2 2214  -0.248   3.986   4.452  0.1270 -0.5021 -0.0827
  188PHE    HE2 2215  -0.277   3.926   4.537  1.6898 -1.7598 -0.3836
  188PHE      C 2216  -0.391   4.400   4.477  0.2094 -0.5324 -0.0067
  188PHE      O 2217  -0.379   4.343   4.585 -0.3912 -0.6122  0.0170
  189ILE      N 2218  -0.330   4.517   4.452 -0.2848 -0.1553  0.5299
  189ILE     HN 2219  -0.312   4.540   4.357  2.7560  0.0814  1.0418
  189ILE     CA 2220  -0.256   4.591   4.550  0.0132  0.3842 -0.0950
  189ILE     HA 2221  -0.189   4.522   4.599 -0.8339  0.0491  0.6131
  189ILE     CB 2222  -0.182   4.704   4.486  0.0017  0.4879  0.0730
  189ILE     HB 2223  -0.248   4.757   4.414  2.2476  1.2918 -1.5420
  189ILE    CG2 2224  -0.123   4.791   4.598 -0.5746  0.4463  0.4075
  189ILE   HG21 2225  -0.061   4.728   4.665  0.0810 -0.3053 -0.8785
  189ILE   HG22 2226  -0.213   4.838   4.644 -1.7831 -0.8137 -0.6043
  189ILE   HG23 2227  -0.062   4.868   4.547  0.7253 -0.3478  0.7137
  189ILE    CG1 2228  -0.069   4.662   4.390 -0.2446  0.0756 -0.0375
  189ILE   HG11 2229  -0.078   4.564   4.338  4.1410 -1.1466  1.1283
  189ILE   HG12 2230   0.021   4.655   4.455 -0.1277 -1.1108 -0.2986
  189ILE     CD 2231  -0.025   4.768   4.289 -0.2237  0.4987  0.4151
  189ILE    HD1 2232   0.037   4.725   4.207  1.6057 -1.0153  2.4646
  189ILE    HD2 2233   0.035   4.845   4.343 -1.6700  1.3449  0.8477
  189ILE    HD3 2234  -0.113   4.813   4.239  0.4407 -0.6744 -1.9374
  189ILE      C 2235  -0.340   4.642   4.662 -0.0103  0.1757 -0.0174
  189ILE      O 2236  -0.307   4.627   4.780 -0.2178 -0.2381 -0.0109
  190SER      N 2237  -0.459   4.694   4.628  0.2520  0.6936 -0.1504
  190SER     HN 2238  -0.482   4.710   4.533  0.3052  2.3642  0.0832
  190SER     CA 2239  -0.550   4.745   4.727  0.2603  0.1752  0.1245
  190SER     HA 2240  -0.505   4.824   4.784  0.6082 -0.4205  0.6907
  190SER     CB 2241  -0.676   4.801   4.659 -0.0217  0.0237  0.5159
  190SER    HB1 2242  -0.754   4.841   4.727 -0.6138  1.7343 -1.0826
  190SER    HB2 2243  -0.727   4.728   4.592  1.1657  0.4139 -0.8853
  190SER     OG 2244  -0.640   4.914   4.581 -0.8405  0.0895  0.2231
  190SER    HG1 2245  -0.587   4.879   4.509  1.0667  1.6171  0.7935
  190SER      C 2246  -0.596   4.641   4.823 -0.3348  0.2075 -0.1239
  190SER      O 2247  -0.592   4.657   4.945 -0.5376  0.1828 -0.1135
  191ALA      N 2248  -0.634   4.527   4.761  0.1054  0.1110 -0.2173
  191ALA     HN 2249  -0.632   4.520   4.662  1.6639  0.8566 -0.2633
  191ALA     CA 2250  -0.671   4.406   4.826  0.4835  0.1558  0.0864
  191ALA     HA 2251  -0.758   4.432   4.885 -0.5023 -1.8993 -0.3369
  191ALA     CB 2252  -0.709   4.294   4.727  0.3724 -0.1000  0.4127
  191ALA    HB1 2253  -0.623   4.279   4.658  1.2401  1.1012  1.1824
  191ALA    HB2 2254  -0.775   4.323   4.642  2.5193  0.1088 -1.2983
  191ALA    HB3 2255  -0.741   4.195   4.766  1.0023 -1.3244 -1.9755
  191ALA      C 2256  -0.570   4.347   4.919  0.2225 -0.2700  0.1045
  191ALA      O 2257  -0.609   4.307   5.028 -0.0911 -0.6083 -0.1268
  192ILE      N 2258  -0.441   4.345   4.880  0.2205 -0.6187  0.1131
  192ILE     HN 2259  -0.424   4.372   4.786 -2.5427 -0.4007 -0.4246
  192ILE     CA 2260  -0.335   4.316   4.971  0.3814 -0.1060  0.0930
  192ILE     HA 2261  -0.355   4.218   5.012  0.3205 -0.1369 -0.0095
  192ILE     CB 2262  -0.198   4.314   4.909  0.1501  0.4164 -0.4432
  192ILE     HB 2263  -0.184   4.414   4.861 -1.0731  1.1721  0.7109
  192ILE    CG2 2264  -0.084   4.295   5.011  0.0691 -0.1733 -0.4602
  192ILE   HG21 2265  -0.067   4.388   5.069 -2.2385 -0.4893  0.8845
  192ILE   HG22 2266   0.013   4.282   4.960 -0.4485 -0.6923 -1.3449
  192ILE   HG23 2267  -0.107   4.214   5.083  1.9303 -0.2078  0.1442
  192ILE    CG1 2268  -0.183   4.206   4.801  0.2568  0.0839 -0.0949
  192ILE   HG11 2269  -0.281   4.186   4.751 -0.4125  0.6178  0.9791
  192ILE   HG12 2270  -0.162   4.110   4.854 -0.4308 -0.2132 -0.3392
  192ILE     CD 2271  -0.075   4.229   4.696 -0.1789  0.3191 -0.4972
  192ILE    HD1 2272  -0.121   4.303   4.628  1.1894  0.7091 -1.0431
  192ILE    HD2 2273  -0.051   4.135   4.642  0.7430  2.2989 -3.8521
  192ILE    HD3 2274   0.024   4.267   4.730  0.5472 -0.0884 -2.0427
  192ILE      C 2275  -0.332   4.405   5.090 -0.2576 -0.0027  0.0311
  192ILE      O 2276  -0.332   4.354   5.201  0.0940  0.5010  0.2643
  193TRP      N 2277  -0.337   4.539   5.074 -0.5855 -0.0369 -0.1734
  193TRP     HN 2278  -0.332   4.570   4.980  3.7545 -1.4966 -0.6189
  193TRP     CA 2279  -0.338   4.632   5.183  0.3911 -0.3096  0.0763
  193TRP     HA 2280  -0.252   4.604   5.243  0.8088 -1.9486 -1.2122
  193TRP     CB 2281  -0.321   4.778   5.139  0.4848 -0.1920  0.4897
  193TRP    HB1 2282  -0.355   4.849   5.217  0.4991  1.5970 -1.0469
  193TRP    HB2 2283  -0.393   4.788   5.055  0.6935  2.7888  0.5709
  193TRP     CG 2284  -0.188   4.829   5.095 -0.0494  0.5768 -0.2635
  193TRP    CD1 2285  -0.138   4.836   4.968  0.7615  0.2156  0.0272
  193TRP    HD1 2286  -0.196   4.792   4.887  1.3570 -0.8688  0.1700
  193TRP    NE1 2287  -0.011   4.885   4.963  0.5788  0.6729 -0.2251
  193TRP    HE1 2288   0.040   4.905   4.882  1.0466 -0.4379 -0.2255
  193TRP    CE2 2289   0.026   4.917   5.091 -0.2591  0.0044  0.1965
  193TRP    CD2 2290  -0.080   4.881   5.172 -0.0451 -0.3077  0.3416
  193TRP    CE3 2291  -0.072   4.918   5.303  0.5656  0.1880  0.1743
  193TRP    HE3 2292  -0.156   4.904   5.370  1.1999  0.0840  0.9664
  193TRP    CZ3 2293   0.037   4.987   5.351  0.2375  0.6405  0.2768
  193TRP    HZ3 2294   0.039   5.014   5.456  1.0079 -0.0168  0.4448
  193TRP    CZ2 2295   0.140   4.975   5.137 -0.4020  0.7146 -0.3283
  193TRP    HZ2 2296   0.207   5.007   5.058 -1.6033  3.3453 -0.3922
  193TRP    CH2 2297   0.141   5.019   5.268  0.4235 -0.4371  0.0714
  193TRP    HH2 2298   0.223   5.079   5.303  0.6149 -0.6253 -0.0533
  193TRP      C 2299  -0.448   4.617   5.283  0.3648  0.2757  0.1343
  193TRP      O 2300  -0.426   4.620   5.404 -0.3922  0.6680  0.2678
  194LEU      N 2301  -0.572   4.587   5.241  0.2477  0.3689  0.4062
  194LEU     HN 2302  -0.590   4.588   5.143  2.3155  0.7806 -0.0166
  194LEU     CA 2303  -0.682   4.544   5.321  0.1780  0.4571  0.3558
  194LEU     HA 2304  -0.706   4.621   5.393  1.3681  0.6427  0.5633
  194LEU     CB 2305  -0.813   4.519   5.244  0.4040 -0.3588  0.2352
  194LEU    HB1 2306  -0.885   4.478   5.318 -0.6794  1.2199  0.0970
  194LEU    HB2 2307  -0.802   4.435   5.172 -1.0286 -2.6721  2.5555
  194LEU     CG 2308  -0.860   4.639   5.161  0.1784 -0.4979  0.1621
  194LEU     HG 2309  -0.773   4.687   5.111  0.2192  0.9458  1.5347
  194LEU    CD1 2310  -0.954   4.603   5.044  0.7440 -0.3916 -0.3341
  194LEU   HD11 2311  -0.995   4.692   4.992  0.3831 -1.1898 -1.4361
  194LEU   HD12 2312  -1.046   4.547   5.073  0.3581  0.6482  0.5226
  194LEU   HD13 2313  -0.897   4.546   4.968  0.5063 -0.7913 -0.2180
  194LEU    CD2 2314  -0.926   4.754   5.240  0.5121 -0.4554  0.3789
  194LEU   HD21 2315  -0.937   4.836   5.166  1.3778 -1.6335 -1.1397
  194LEU   HD22 2316  -0.859   4.784   5.323  0.4854 -0.4965  0.4148
  194LEU   HD23 2317  -1.022   4.719   5.284 -0.2527  1.0503 -0.0444
  194LEU      C 2318  -0.657   4.423   5.404 -0.2662  0.0682 -0.0743
  194LEU      O 2319  -0.677   4.422   5.525  0.3304 -0.5526  0.0229
  195ALA      N 2320  -0.607   4.319   5.334  0.0367  0.1166  0.0710
  195ALA     HN 2321  -0.592   4.321   5.236  0.2418  0.8591  0.1087
  195ALA     CA 2322  -0.570   4.192   5.389 -0.2639 -0.0916 -0.2072
  195ALA     HA 2323  -0.656   4.145   5.433 -0.1832  0.7206  0.8686
  195ALA     CB 2324  -0.518   4.099   5.278 -0.3182 -0.4081  0.0343
  195ALA    HB1 2325  -0.508   4.002   5.333  0.3217  0.9398  2.4327
  195ALA    HB2 2326  -0.425   4.136   5.231 -1.2096  0.7081 -0.8910
  195ALA    HB3 2327  -0.598   4.099   5.201  0.2458 -1.0672 -0.5646
  195ALA      C 2328  -0.466   4.219   5.492 -0.7354  0.5512  0.1078
  195ALA      O 2329  -0.467   4.159   5.599  0.1235 -0.3167 -0.3534
  196SER      N 2330  -0.365   4.306   5.471 -0.0869 -0.0637  0.6352
  196SER     HN 2331  -0.356   4.338   5.377 -2.2132  0.5339  0.5777
  196SER     CA 2332  -0.250   4.323   5.554  0.5255  0.0417 -0.2230
  196SER     HA 2333  -0.207   4.227   5.577  0.1387 -0.1646 -0.3601
  196SER     CB 2334  -0.142   4.405   5.481  0.9177 -0.0592  0.2322
  196SER    HB1 2335  -0.050   4.408   5.543 -0.2064 -1.8367  2.0978
  196SER    HB2 2336  -0.179   4.508   5.461  1.7842  0.4816  1.3412
  196SER     OG 2337  -0.095   4.332   5.368  0.6762  0.1730 -0.0235
  196SER    HG1 2338  -0.168   4.321   5.308  0.3711 -1.1425  0.5321
  196SER      C 2339  -0.282   4.381   5.688  0.1699  0.2674 -0.4047
  196SER      O 2340  -0.256   4.325   5.794 -0.3399  0.1904 -0.3204
  197ALA      N 2341  -0.369   4.484   5.688  0.0275  0.1541  0.4842
  197ALA     HN 2342  -0.396   4.532   5.605 -2.0953  1.0624  1.6197
  197ALA     CA 2343  -0.450   4.535   5.794  0.0481  0.3820  0.3900
  197ALA     HA 2344  -0.382   4.576   5.868 -0.5458  1.5688  0.2942
  197ALA     CB 2345  -0.526   4.659   5.745  0.0169 -0.1571 -0.9593
  197ALA    HB1 2346  -0.581   4.716   5.823  0.4452  0.0313 -0.7957
  197ALA    HB2 2347  -0.593   4.627   5.662 -0.3065  1.3196 -1.2971
  197ALA    HB3 2348  -0.454   4.730   5.699  0.4052  1.9506  2.5601
  197ALA      C 2349  -0.542   4.437   5.858  0.0695 -0.1057 -0.3243
  197ALA      O 2350  -0.551   4.426   5.980 -0.4490 -0.4548 -0.3895
  198LEU      N 2351  -0.610   4.347   5.784  0.3156 -0.1900 -0.4537
  198LEU     HN 2352  -0.593   4.350   5.686  2.0105 -0.2301 -0.1779
  198LEU     CA 2353  -0.695   4.244   5.835 -0.0313  0.3954  0.1681
  198LEU     HA 2354  -0.769   4.287   5.901 -0.6383  0.6237 -0.6503
  198LEU     CB 2355  -0.770   4.186   5.714  0.1150  0.2674  0.1385
  198LEU    HB1 2356  -0.706   4.141   5.636  0.5393  2.0929 -0.6273
  198LEU    HB2 2357  -0.820   4.271   5.664  0.5406  0.0025 -0.7498
  198LEU     CG 2358  -0.887   4.094   5.755  0.1954  0.2392  0.3048
  198LEU     HG 2359  -0.836   4.001   5.789 -2.0731 -0.9543  0.5872
  198LEU    CD1 2360  -0.980   4.148   5.865  0.0699 -0.8903  0.7642
  198LEU   HD11 2361  -1.068   4.080   5.871  0.7822 -2.0919 -1.4124
  198LEU   HD12 2362  -1.018   4.249   5.838 -1.0730 -2.1616 -2.9966
  198LEU   HD13 2363  -0.925   4.148   5.961  1.1261 -1.6845  0.1699
  198LEU    CD2 2364  -0.965   4.067   5.626  0.4786  0.5218  0.0711
  198LEU   HD21 2365  -1.004   4.164   5.588  2.1946  0.0647 -3.1738
  198LEU   HD22 2366  -1.049   3.996   5.640  0.3704  0.8388  1.1413
  198LEU   HD23 2367  -0.894   4.031   5.549 -0.6424  2.5411 -2.0455
  198LEU      C 2368  -0.618   4.148   5.919 -0.2457  0.4437  0.4250
  198LEU      O 2369  -0.659   4.115   6.030 -0.0335  0.4529  0.5059
  199LEU      N 2370  -0.495   4.112   5.877 -0.7566 -0.2376 -0.5348
  199LEU     HN 2371  -0.461   4.154   5.793  0.2480  0.1690  0.0673
  199LEU     CA 2372  -0.410   4.029   5.957 -0.6719  0.1392 -0.2338
  199LEU     HA 2373  -0.463   3.944   5.999  0.5612 -0.5909 -0.1283
  199LEU     CB 2374  -0.300   3.968   5.869 -0.2349 -0.0014  0.4014
  199LEU    HB1 2375  -0.226   3.926   5.939  1.1574  2.1481  0.3095
  199LEU    HB2 2376  -0.249   4.053   5.819 -0.1491 -1.4784 -2.1967
  199LEU     CG 2377  -0.357   3.874   5.761 -0.1966  0.0044  0.3760
  199LEU     HG 2378  -0.444   3.917   5.708 -0.4523 -1.4822 -0.4743
  199LEU    CD1 2379  -0.251   3.849   5.653 -0.5015  0.4000 -0.0144
  199LEU   HD11 2380  -0.241   3.944   5.597 -2.7488  0.2178 -0.8266
  199LEU   HD12 2381  -0.274   3.763   5.585  0.5741 -0.8939  1.2056
  199LEU   HD13 2382  -0.153   3.832   5.701 -1.1614 -0.0957  1.2077
  199LEU    CD2 2383  -0.404   3.742   5.826  0.7686 -0.6517 -0.2291
  199LEU   HD21 2384  -0.445   3.671   5.751  0.8111 -0.3927 -0.4998
  199LEU   HD22 2385  -0.476   3.764   5.908 -1.0572 -2.8089 -1.1581
  199LEU   HD23 2386  -0.314   3.701   5.876  0.5070 -0.2273  0.6267
  199LEU      C 2387  -0.352   4.093   6.078 -0.0945 -0.4978 -0.1656
  199LEU      O 2388  -0.304   4.024   6.168  0.4191  0.4863  0.3316
  200ALA      N 2389  -0.351   4.228   6.087  0.4614 -0.5075 -0.1053
  200ALA     HN 2390  -0.392   4.286   6.017  2.6577 -0.7103 -1.6632
  200ALA     CA 2391  -0.302   4.301   6.199 -0.2951 -0.2948  0.0895
  200ALA     HA 2392  -0.214   4.257   6.243 -0.5006  0.2807  1.1043
  200ALA     CB 2393  -0.254   4.442   6.159 -0.4502 -0.3467 -0.2773
  200ALA    HB1 2394  -0.178   4.437   6.078 -0.4183 -0.5814 -0.2337
  200ALA    HB2 2395  -0.207   4.503   6.238  0.7946 -1.8978  0.2386
  200ALA    HB3 2396  -0.338   4.501   6.117 -0.9001  0.6498  1.9180
  200ALA      C 2397  -0.401   4.314   6.310  0.1004 -0.4349  0.4619
  200ALA      O 2398  -0.356   4.346   6.420  0.9684  0.0729 -0.0307
  201VAL      N 2399  -0.531   4.289   6.286  0.0321  0.5342 -0.2218
  201VAL     HN 2400  -0.558   4.283   6.190 -1.6220 -0.6510  0.2913
  201VAL     CA 2401  -0.635   4.296   6.384 -0.1017 -0.0192 -0.3205
  201VAL     HA 2402  -0.652   4.401   6.403 -0.2547 -0.1736  0.4235
  201VAL     CB 2403  -0.768   4.267   6.321 -0.2876  0.2257 -0.0410
  201VAL     HB 2404  -0.767   4.168   6.270 -1.5937  0.5755 -0.7909
  201VAL    CG1 2405  -0.885   4.257   6.421  0.0206  0.2434  0.3257
  201VAL   HG11 2406  -0.902   4.356   6.467  1.6480  0.7831 -0.1810
  201VAL   HG12 2407  -0.883   4.180   6.501 -1.3015  1.2121  1.3112
  201VAL   HG13 2408  -0.970   4.225   6.357  1.1574 -0.4387 -0.9271
  201VAL    CG2 2409  -0.802   4.372   6.214 -0.2062  0.1173 -0.1729
  201VAL   HG21 2410  -0.899   4.358   6.162 -1.5126 -3.3583  2.7450
  201VAL   HG22 2411  -0.731   4.362   6.129 -1.1043 -2.2014 -0.7452
  201VAL   HG23 2412  -0.786   4.475   6.251 -0.1021  0.0563 -0.0453
  201VAL      C 2413  -0.616   4.228   6.515 -0.5029 -0.6225 -0.5733
  201VAL      O 2414  -0.640   4.290   6.618 -0.3738  0.2816 -1.0728
  202PRO      N 2415  -0.567   4.108   6.521  0.1262 -0.3379  0.2632
  202PRO     CD 2416  -0.537   4.018   6.410 -0.3347 -0.0622 -0.0909
  202PRO    HD1 2417  -0.448   4.068   6.365 -0.8781  0.5751 -0.4647
  202PRO    HD2 2418  -0.616   4.004   6.334  0.4078 -3.4173 -0.4086
  202PRO     CA 2419  -0.510   4.043   6.635 -0.0801 -0.1126  0.4946
  202PRO     HA 2420  -0.596   4.015   6.694  0.5324 -0.2232  1.3594
  202PRO     CB 2421  -0.420   3.931   6.584 -0.1386 -0.2631  0.7167
  202PRO    HB1 2422  -0.410   3.842   6.649  1.9584  0.5695  1.6265
  202PRO    HB2 2423  -0.317   3.965   6.559  0.0798 -0.1810  1.6854
  202PRO     CG 2424  -0.488   3.880   6.456  0.3401  0.2771  0.2348
  202PRO    HG1 2425  -0.429   3.816   6.387 -0.1208  1.6001 -1.4305
  202PRO    HG2 2426  -0.583   3.824   6.475 -1.0659  2.5289  0.1479
  202PRO      C 2427  -0.433   4.123   6.734 -0.1333  0.4198  0.1074
  202PRO      O 2428  -0.450   4.108   6.855  0.5189 -0.1831  0.1326
  203MET      N 2429  -0.343   4.214   6.693 -0.3610  0.5164 -0.1798
  203MET     HN 2430  -0.332   4.227   6.594  1.3056  0.6637 -0.0134
  203MET     CA 2431  -0.271   4.302   6.780 -0.0615 -0.0613  0.1622
  203MET     HA 2432  -0.218   4.238   6.848  1.2073 -1.4134 -2.0094
  203MET     CB 2433  -0.158   4.375   6.705  0.2175 -0.4099  0.2438
  203MET    HB1 2434  -0.110   4.448   6.773 -1.0288  0.2035  0.4983
  203MET    HB2 2435  -0.207   4.422   6.618  0.2653 -1.6746 -0.4894
  203MET     CG 2436  -0.042   4.289   6.654 -0.0264 -0.3585 -0.3957
  203MET    HG1 2437   0.031   4.344   6.591 -3.0475  1.7779 -2.3659
  203MET    HG2 2438  -0.071   4.221   6.570 -0.9997  0.0717 -0.4301
  203MET     SD 2439   0.054   4.214   6.789  0.1519 -0.0748 -0.3651
  203MET     CE 2440   0.104   4.056   6.714  0.0792 -0.4336  0.3381
  203MET    HE1 2441   0.172   4.071   6.628 -2.2105 -1.5857 -1.8075
  203MET    HE2 2442   0.013   4.005   6.676 -1.4124  0.4333  2.5102
  203MET    HE3 2443   0.159   4.014   6.801  1.4391  2.9886  1.3267
  203MET      C 2444  -0.353   4.392   6.867 -0.4060  0.0284 -0.2511
  203MET      O 2445  -0.316   4.420   6.981  0.3144  0.3711 -0.5590
  204LEU      N 2446  -0.472   4.434   6.820 -0.4409 -0.0934 -0.2701
  204LEU     HN 2447  -0.498   4.408   6.727 -2.0955  3.0716 -0.8310
  204LEU     CA 2448  -0.572   4.500   6.897  0.2249  0.5729  0.0327
  204LEU     HA 2449  -0.519   4.582   6.943  1.7666 -1.4298  2.0802
  204LEU     CB 2450  -0.683   4.547   6.802 -0.3096 -0.0637  0.3378
  204LEU    HB1 2451  -0.746   4.624   6.850 -0.4940  0.6017 -0.9270
  204LEU    HB2 2452  -0.751   4.461   6.783  1.1959 -1.0305 -0.9944
  204LEU     CG 2453  -0.647   4.600   6.662 -0.0446  0.0885  0.4636
  204LEU     HG 2454  -0.580   4.534   6.603 -0.9438  0.6996 -1.3028
  204LEU    CD1 2455  -0.769   4.615   6.570  0.3833  0.2281 -0.0821
  204LEU   HD11 2456  -0.831   4.523   6.567  0.6044  0.0476  0.7417
  204LEU   HD12 2457  -0.731   4.636   6.467 -1.7453 -1.0224 -1.1839
  204LEU   HD13 2458  -0.845   4.690   6.600 -0.9750 -1.7884  1.8468
  204LEU    CD2 2459  -0.571   4.733   6.677  0.4023 -0.1539  0.3558
  204LEU   HD21 2460  -0.568   4.791   6.583 -1.5531 -2.1398 -1.0316
  204LEU   HD22 2461  -0.475   4.711   6.729  0.7030 -0.3823 -0.2945
  204LEU   HD23 2462  -0.642   4.790   6.741 -1.6506 -0.0280 -1.9126
  204LEU      C 2463  -0.624   4.415   7.008  0.5830  0.3320  0.0181
  204LEU      O 2464  -0.628   4.463   7.121  0.1314 -0.4925  0.3591
  205PHE      N 2465  -0.664   4.288   6.994  0.0976  0.4533  0.2833
  205PHE     HN 2466  -0.656   4.255   6.900 -0.2109 -0.5213  0.5890
  205PHE     CA 2467  -0.727   4.209   7.095 -0.3424 -0.3257 -0.5813
  205PHE     HA 2468  -0.784   4.270   7.163  3.1790  1.7497  0.7727
  205PHE     CB 2469  -0.823   4.108   7.031  0.1215 -0.6442 -0.7843
  205PHE    HB1 2470  -0.879   4.043   7.101 -3.0456  1.1548 -1.4441
  205PHE    HB2 2471  -0.759   4.044   6.966  1.7003 -0.7510  0.8109
  205PHE     CG 2472  -0.938   4.170   6.959  0.4840  0.4226 -0.4610
  205PHE    CD1 2473  -1.022   4.250   7.033 -0.0597 -0.2874 -0.2900
  205PHE    HD1 2474  -1.013   4.269   7.139  1.3017 -1.2967 -0.2016
  205PHE    CE1 2475  -1.127   4.310   6.969 -0.1506 -0.2048 -0.0655
  205PHE    HE1 2476  -1.181   4.381   7.030  0.4020 -0.9604  1.3271
  205PHE     CZ 2477  -1.145   4.295   6.833  0.4991  0.2202 -0.2053
  205PHE     HZ 2478  -1.213   4.354   6.773 -0.1277  1.6035  1.7688
  205PHE    CD2 2479  -0.972   4.132   6.831  0.2336 -0.3340 -0.1758
  205PHE    HD2 2480  -0.913   4.058   6.779  0.3742  0.9378 -1.8976
  205PHE    CE2 2481  -1.075   4.197   6.767  0.0616 -0.3180  0.1111
  205PHE    HE2 2482  -1.098   4.173   6.664  0.7065 -0.8534  0.0816
  205PHE      C 2483  -0.621   4.131   7.166 -0.2620 -0.1307 -0.4870
  205PHE      O 2484  -0.648   4.050   7.254 -0.1573  0.5879  0.2190
  206THR      N 2485  -0.491   4.151   7.137 -0.0001  0.2050  0.8334
  206THR     HN 2486  -0.463   4.208   7.060  0.3809 -0.0112  0.8079
  206THR     CA 2487  -0.387   4.082   7.206  0.0720 -0.2886  0.2456
  206THR     HA 2488  -0.425   4.021   7.286  1.9756  0.6934  2.0029
  206THR     CB 2489  -0.286   4.002   7.129  0.0290  0.2361 -0.3643
  206THR     HB 2490  -0.199   3.964   7.186 -0.2452 -0.3279 -0.3208
  206THR    OG1 2491  -0.233   4.065   7.013 -0.4873  1.0878 -0.1505
  206THR    HG1 2492  -0.311   4.075   6.957  0.6871 -2.1017 -2.6893
  206THR    CG2 2493  -0.352   3.872   7.082  0.2189  0.0707 -0.1712
  206THR   HG21 2494  -0.428   3.898   7.006 -0.0731  1.2761  0.5083
  206THR   HG22 2495  -0.401   3.830   7.173 -3.8485  1.3120 -1.5598
  206THR   HG23 2496  -0.276   3.804   7.039 -1.3931 -1.3922 -0.8220
  206THR      C 2497  -0.308   4.174   7.294  0.1233 -0.2233  0.1319
  206THR      O 2498  -0.300   4.148   7.414  0.7214 -0.2296  0.0942
  207MET      N 2499  -0.251   4.287   7.248  0.0629 -0.0716  0.4307
  207MET     HN 2500  -0.265   4.314   7.153  2.5265 -1.7495 -0.4927
  207MET     CA 2501  -0.165   4.377   7.318  0.2970 -0.0893  0.1625
  207MET     HA 2502  -0.086   4.316   7.358  1.0931  0.5972 -0.3218
  207MET     CB 2503  -0.095   4.476   7.223  0.1430 -0.0111  0.1308
  207MET    HB1 2504  -0.045   4.557   7.281 -0.3656 -0.2561  0.9291
  207MET    HB2 2505  -0.175   4.534   7.173 -0.3941 -1.9236 -1.3217
  207MET     CG 2506   0.004   4.409   7.128 -0.2426 -0.3689 -0.0191
  207MET    HG1 2507   0.024   4.471   7.039 -1.4557  1.5395  0.9819
  207MET    HG2 2508  -0.048   4.317   7.093 -2.9691  0.6915  0.9614
  207MET     SD 2509   0.151   4.364   7.225  0.0163  0.1882 -0.1530
  207MET     CE 2510   0.227   4.262   7.095 -0.6156  0.2530 -0.5763
  207MET    HE1 2511   0.165   4.177   7.060  1.6783 -0.3619 -3.5075
  207MET    HE2 2512   0.326   4.214   7.112 -0.8409  0.1932  0.6968
  207MET    HE3 2513   0.243   4.321   7.003  0.8214 -0.6501 -0.9363
  207MET      C 2514  -0.225   4.444   7.436  0.1940  0.1675 -0.0342
  207MET      O 2515  -0.340   4.488   7.432 -0.0766 -0.5620 -0.3084
  208GLY      N 2516  -0.159   4.459   7.552 -0.1302  0.3051  0.1347
  208GLY     HN 2517  -0.075   4.414   7.581 -0.5374  0.4772  1.6779
  208GLY     CA 2518  -0.207   4.544   7.657 -0.7695 -0.0320  0.1222
  208GLY    HA1 2519  -0.298   4.501   7.696 -0.7298  0.9216  1.3320
  208GLY    HA2 2520  -0.217   4.644   7.619  0.3323 -0.9847 -3.0535
  208GLY      C 2521  -0.104   4.550   7.765  0.1911 -0.0838 -0.7777
  208GLY      O 2522  -0.001   4.482   7.760  0.1337 -0.1910 -0.5101
  209GLU      N 2523  -0.121   4.647   7.855  0.0922 -0.5494 -0.2894
  209GLU     HN 2524  -0.203   4.701   7.874 -0.2644 -2.1877  3.8285
  209GLU     CA 2525  -0.016   4.668   7.951 -0.7427 -0.1040  0.5533
  209GLU     HA 2526   0.076   4.646   7.899 -1.0535 -1.8654  0.6688
  209GLU     CB 2527  -0.001   4.808   8.012  0.0603 -0.1669  0.5192
  209GLU    HB1 2528   0.079   4.818   8.088  1.8317  2.6132 -1.5246
  209GLU    HB2 2529  -0.098   4.834   8.061 -1.5684 -0.9062 -2.1108
  209GLU     CG 2530   0.042   4.909   7.906  0.0327 -0.2071  0.4699
  209GLU    HG1 2531  -0.017   4.902   7.812  0.9930  0.7525 -0.2289
  209GLU    HG2 2532   0.150   4.889   7.888  0.7178  2.7724  0.7853
  209GLU     CD 2533   0.022   5.055   7.944 -0.1139 -0.1013 -0.0042
  209GLU    OE1 2534  -0.092   5.093   7.982  0.1177  0.0281  0.5599
  209GLU    OE2 2535   0.119   5.132   7.962 -0.4547  0.1862  0.6440
  209GLU      C 2536  -0.019   4.563   8.057 -0.2647 -0.3161  0.3611
  209GLU      O 2537  -0.126   4.518   8.097 -0.3279  0.3053  0.9007
  210GLN      N 2538   0.101   4.511   8.091 -0.2141 -0.5186 -0.1243
  210GLN     HN 2539   0.186   4.525   8.040 -0.6599  0.3940 -0.6484
  210GLN     CA 2540   0.122   4.407   8.186  0.5905 -0.0657  0.1981
  210GLN     HA 2541   0.032   4.404   8.246  0.0270  1.5150 -0.5125
  210GLN     CB 2542   0.139   4.281   8.099  0.4043  0.0098  0.0535
  210GLN    HB1 2543   0.219   4.304   8.025 -1.2748  1.3659 -1.4369
  210GLN    HB2 2544   0.051   4.272   8.031  0.5661 -0.6644 -0.0709
  210GLN     CG 2545   0.185   4.152   8.166  0.4224  0.1246  0.2631
  210GLN    HG1 2546   0.280   4.171   8.219  0.3397 -1.5098  1.0609
  210GLN    HG2 2547   0.200   4.073   8.089  1.7013  0.9841 -0.3880
  210GLN     CD 2548   0.080   4.088   8.256  0.4417 -0.4498 -0.1189
  210GLN    OE1 2549  -0.039   4.117   8.246  0.5001 -0.1834 -0.0466
  210GLN    NE2 2550   0.119   4.008   8.359  0.7899  0.0918  0.1720
  210GLN   HE21 2551   0.038   3.969   8.402 -0.4842  1.9676 -0.3727
  210GLN   HE22 2552   0.215   4.000   8.384  0.8862  0.5105 -0.0498
  210GLN      C 2553   0.235   4.432   8.280  0.5304  0.0513  0.2398
  210GLN      O 2554   0.342   4.485   8.248  0.2155  0.3813 -0.2850
  211ASN      N 2555   0.216   4.392   8.407 -0.3298  0.0045  0.0991
  211ASN     HN 2556   0.136   4.339   8.437  0.4208 -0.9138  0.5471
  211ASN     CA 2557   0.309   4.415   8.513 -0.2808 -0.2425  0.1114
  211ASN     HA 2558   0.363   4.506   8.492  2.8723 -2.0512 -0.2459
  211ASN     CB 2559   0.236   4.438   8.646 -0.2978  0.2629  0.0187
  211ASN    HB1 2560   0.199   4.344   8.694  2.0828 -0.6029  0.2538
  211ASN    HB2 2561   0.137   4.484   8.622 -0.0143  1.4718  1.0282
  211ASN     CG 2562   0.312   4.527   8.744  0.3826 -0.2623 -0.0285
  211ASN    OD1 2563   0.420   4.578   8.714  0.3401  0.2347  0.6654
  211ASN    ND2 2564   0.234   4.567   8.848  0.4581 -0.5474  0.1369
  211ASN   HD21 2565   0.144   4.528   8.868  0.1888  0.9486  2.1585
  211ASN   HD22 2566   0.264   4.646   8.901  2.3793 -0.1899 -1.4009
  211ASN      C 2567   0.405   4.302   8.516 -0.1127 -0.0939  0.3501
  211ASN      O 2568   0.366   4.185   8.513  0.5699 -0.3140  0.0057
  212ARG      N 2569   0.535   4.326   8.539 -0.0225  0.2243 -0.4917
  212ARG     HN 2570   0.571   4.419   8.547  0.4777 -0.1383  2.9353
  212ARG     CA 2571   0.633   4.224   8.560 -0.5795 -0.2194 -0.0481
  212ARG     HA 2572   0.588   4.128   8.580 -1.5001 -0.5016 -3.0026
  212ARG     CB 2573   0.723   4.200   8.438 -0.5836  0.3270 -0.1602
  212ARG    HB1 2574   0.816   4.141   8.455 -1.0740 -0.1956  0.8200
  212ARG    HB2 2575   0.763   4.303   8.422  2.0639 -0.9555 -2.7126
  212ARG     CG 2576   0.652   4.160   8.309 -0.0207  0.2216 -0.4435
  212ARG    HG1 2577   0.727   4.183   8.231  2.7844  0.9449  2.2836
  212ARG    HG2 2578   0.564   4.228   8.309 -0.6402 -0.5379  0.4288
  212ARG     CD 2579   0.608   4.013   8.312  0.0877  0.1916 -0.2984
  212ARG    HD1 2580   0.540   3.992   8.226 -2.1420 -0.0604  1.4450
  212ARG    HD2 2581   0.562   3.985   8.409  0.9268 -0.9518 -0.2100
  212ARG     NE 2582   0.732   3.931   8.298  0.0965  0.1782 -0.1465
  212ARG     HE 2583   0.816   3.964   8.341 -0.6112  0.8896  0.7332
  212ARG     CZ 2584   0.741   3.829   8.207  0.1579 -0.2794  0.3728
  212ARG    NH1 2585   0.636   3.770   8.143 -0.1229  0.2893  0.3029
  212ARG   HH11 2586   0.546   3.791   8.183  0.4530  0.9170  1.3355
  212ARG   HH12 2587   0.659   3.681   8.104  0.3965  0.8762 -0.7527
  212ARG    NH2 2588   0.866   3.778   8.187 -0.1017 -0.8906  0.2798
  212ARG   HH21 2589   0.945   3.820   8.232 -0.4282  0.5704 -0.4345
  212ARG   HH22 2590   0.863   3.709   8.115  1.1359 -0.4108 -0.2709
  212ARG      C 2591   0.720   4.262   8.675 -0.3002 -0.3788 -0.2061
  212ARG      O 2592   0.777   4.371   8.679  0.3263 -0.7048 -0.1384
  213SER      N 2593   0.733   4.175   8.776  0.5015  0.1687  0.1712
  213SER     HN 2594   0.685   4.087   8.776 -1.7841  1.3555 -0.4729
  213SER     CA 2595   0.792   4.209   8.902  0.1037 -0.0242  0.4126
  213SER     HA 2596   0.767   4.313   8.919  0.9234  0.0918  0.9855
  213SER     CB 2597   0.717   4.135   9.013 -0.1909 -0.0152  0.2224
  213SER    HB1 2598   0.741   4.170   9.116 -0.1458 -0.5500  0.3985
  213SER    HB2 2599   0.760   4.032   9.007 -0.3944 -0.2509  2.1374
  213SER     OG 2600   0.578   4.135   8.984 -0.0913  0.4254 -0.2539
  213SER    HG1 2601   0.540   4.055   9.020 -0.4535  1.0289  0.7611
  213SER      C 2602   0.938   4.179   8.910  0.1218 -0.0370  0.0520
  213SER      O 2603   0.983   4.072   8.871 -0.5062 -0.0006 -0.8201
  214ALA      N 2604   1.017   4.278   8.955 -0.4318  0.2563  0.3984
  214ALA     HN 2605   0.987   4.371   8.974  0.5097  0.1619  2.7366
  214ALA     CA 2606   1.160   4.264   8.952 -0.5031 -0.4323 -0.0298
  214ALA     HA 2607   1.196   4.162   8.960 -1.7950 -0.9387 -0.3677
  214ALA     CB 2608   1.208   4.317   8.816 -0.3042 -0.2313  0.1196
  214ALA    HB1 2609   1.209   4.426   8.794  2.6178 -0.4640 -1.4022
  214ALA    HB2 2610   1.157   4.272   8.729  1.1320 -1.3591 -0.1837
  214ALA    HB3 2611   1.316   4.291   8.818 -0.2112 -0.1700 -2.0129
  214ALA      C 2612   1.230   4.342   9.058 -0.5961 -0.1529 -0.1734
  214ALA      O 2613   1.214   4.461   9.083  0.2642 -0.2855  1.0779
  215ASP      N 2614   1.324   4.277   9.128 -0.6862 -0.0154  0.0746
  215ASP     HN 2615   1.359   4.190   9.095  1.7430  1.0977 -0.4390
  215ASP     CA 2616   1.407   4.337   9.227  0.1060 -0.8347 -0.0828
  215ASP     HA 2617   1.330   4.380   9.290 -1.5773 -2.5001 -0.9220
  215ASP     CB 2618   1.494   4.229   9.294 -0.1016 -0.6879  0.4296
  215ASP    HB1 2619   1.555   4.280   9.372 -0.1706  2.5586 -1.4401
  215ASP    HB2 2620   1.563   4.175   9.226  1.6932 -0.2326  1.7863
  215ASP     CG 2621   1.411   4.130   9.373 -0.4273 -0.2185  0.6806
  215ASP    OD1 2622   1.474   4.029   9.415  0.2476 -0.0407  0.1002
  215ASP    OD2 2623   1.295   4.161   9.411 -0.1797  0.2827  1.0376
  215ASP      C 2624   1.493   4.447   9.174 -0.7428 -0.2070 -0.1761
  215ASP      O 2625   1.505   4.548   9.242  0.3111 -0.1110 -0.4814
  216GLY      N 2626   1.556   4.423   9.058  0.1810 -0.2392  0.3235
  216GLY     HN 2627   1.551   4.327   9.029 -1.2028 -0.1652  0.2424
  216GLY     CA 2628   1.636   4.520   8.991 -0.3248  0.0053  0.0712
  216GLY    HA1 2629   1.664   4.469   8.900 -0.3687 -0.2303  0.1907
  216GLY    HA2 2630   1.720   4.558   9.048 -0.3070  0.2112 -0.0897
  216GLY      C 2631   1.566   4.646   8.952  0.3873  0.3298 -0.1824
  216GLY      O 2632   1.446   4.646   8.928  0.2263  0.2859  0.5837
  217GLN      N 2633   1.636   4.761   8.945  0.3152  0.3428 -0.7086
  217GLN     HN 2634   1.735   4.760   8.958  0.1633  3.3871  1.5602
  217GLN     CA 2635   1.587   4.893   8.921 -0.2266  0.3403  0.3460
  217GLN     HA 2636   1.497   4.911   8.979  1.5370  0.8284  3.1328
  217GLN     CB 2637   1.690   4.999   8.964 -0.0079  0.2970 -0.0685
  217GLN    HB1 2638   1.655   5.103   8.946  0.3418  0.5143  0.4724
  217GLN    HB2 2639   1.783   4.985   8.904 -0.6508  0.1370 -1.0583
  217GLN     CG 2640   1.731   4.994   9.111 -0.5016 -0.0867  0.0579
  217GLN    HG1 2641   1.791   5.085   9.134 -0.0211  0.2683 -2.3561
  217GLN    HG2 2642   1.793   4.907   9.141 -1.0199 -0.4762  0.0061
  217GLN     CD 2643   1.600   4.991   9.188 -0.3524 -0.0233  0.3157
  217GLN    OE1 2644   1.506   5.066   9.162 -0.1694  0.0886 -0.0163
  217GLN    NE2 2645   1.590   4.894   9.283  0.2147  0.1070  0.5096
  217GLN   HE21 2646   1.511   4.878   9.343 -1.8414 -0.8343 -2.2423
  217GLN   HE22 2647   1.674   4.844   9.304  0.6643  1.2569  1.5518
  217GLN      C 2648   1.542   4.916   8.781 -0.1570 -0.3287  0.2096
  217GLN      O 2649   1.449   4.991   8.752 -0.3947 -0.6655  0.1023
  218HSD      N 2650   1.606   4.854   8.680  0.4280  0.6532 -0.0360
  218HSD     HN 2651   1.666   4.776   8.697  0.5072  0.4687 -1.1035
  218HSD     CA 2652   1.573   4.876   8.543 -0.6245  0.1635  0.1286
  218HSD     HA 2653   1.517   4.967   8.525  0.0108  0.1416 -2.4231
  218HSD     CB 2654   1.702   4.884   8.459 -0.0691  0.1014  0.9725
  218HSD    HB1 2655   1.691   4.875   8.349  1.7224 -0.8384  0.8238
  218HSD    HB2 2656   1.754   4.793   8.498 -2.3265 -2.4692 -1.5416
  218HSD    ND1 2657   1.801   5.107   8.405  0.3240  0.0025 -0.4332
  218HSD    HD1 2658   1.743   5.143   8.331  0.0102  2.8020  1.0030
  218HSD     CG 2659   1.787   5.003   8.494  0.2415  0.2296 -0.1781
  218HSD    CE1 2660   1.885   5.193   8.470  0.2232 -0.2865  0.0892
  218HSD    HE1 2661   1.910   5.285   8.418  1.1406 -0.2430  0.6051
  218HSD    NE2 2662   1.927   5.153   8.588 -0.4399  0.3376  0.5475
  218HSD    CD2 2663   1.862   5.032   8.604  0.0129  0.0229  0.0356
  218HSD    HD2 2664   1.867   4.966   8.690 -2.0004 -1.2382 -0.7202
  218HSD      C 2665   1.486   4.771   8.482 -0.0489  0.0029 -0.4366
  218HSD      O 2666   1.429   4.797   8.377 -0.2949 -0.8792 -0.5243
  219ALA      N 2667   1.470   4.649   8.537  0.2543  0.3121  0.3542
  219ALA     HN 2668   1.514   4.624   8.623 -0.3974 -0.7354  0.3950
  219ALA     CA 2669   1.381   4.552   8.482  0.1747 -0.3154  1.5669
  219ALA     HA 2670   1.389   4.564   8.375 -0.3790  4.2353  1.8682
  219ALA     CB 2671   1.430   4.407   8.499  0.0432 -0.5328  0.1966
  219ALA    HB1 2672   1.417   4.379   8.606 -2.1391 -1.7708 -0.3224
  219ALA    HB2 2673   1.539   4.413   8.480  0.0688 -0.2458  0.4307
  219ALA    HB3 2674   1.394   4.326   8.431 -1.0928  0.2372 -0.1467
  219ALA      C 2675   1.240   4.562   8.529 -0.2190  0.1735  0.3023
  219ALA      O 2676   1.203   4.649   8.608 -0.3655  0.0860  0.3305
  220GLY      N 2677   1.147   4.479   8.478  0.1183 -0.2052  0.3003
  220GLY     HN 2678   1.167   4.418   8.401 -2.1948  0.6445 -1.0683
  220GLY     CA 2679   1.011   4.478   8.520  0.1997  0.8628  0.6153
  220GLY    HA1 2680   1.005   4.484   8.628  0.5300  3.4029  0.5514
  220GLY    HA2 2681   0.966   4.389   8.478  1.1462  0.8376 -0.3835
  220GLY      C 2682   0.922   4.587   8.470 -0.6828 -0.2202 -0.2261
  220GLY      O 2683   0.902   4.603   8.350  0.1505 -0.1419 -0.3599
  221GLY      N 2684   0.861   4.660   8.565 -0.0306 -0.0826  0.0923
  221GLY     HN 2685   0.872   4.645   8.663  1.7257  0.1187 -0.0454
  221GLY     CA 2686   0.758   4.753   8.532  0.2451  0.4594  0.7382
  221GLY    HA1 2687   0.792   4.850   8.501 -1.5063  1.0722  0.6199
  221GLY    HA2 2688   0.716   4.771   8.630  0.8741 -0.8052  1.2646
  221GLY      C 2689   0.640   4.709   8.451  0.6267 -0.3328  0.6068
  221GLY      O 2690   0.613   4.591   8.432 -0.1975 -0.0640  0.0656
  222LEU      N 2691   0.563   4.813   8.414  0.0142 -0.9851  0.0342
  222LEU     HN 2692   0.572   4.908   8.443  0.9023 -1.7900  2.7442
  222LEU     CA 2693   0.444   4.801   8.336 -0.0880 -0.1248  0.0570
  222LEU     HA 2694   0.409   4.701   8.358  0.8471 -0.2340  1.1493
  222LEU     CB 2695   0.333   4.900   8.378 -0.5175 -0.3724 -0.4847
  222LEU    HB1 2696   0.259   4.911   8.296 -1.0504 -2.3793 -0.3332
  222LEU    HB2 2697   0.376   5.001   8.389 -0.3319 -0.4296 -0.6649
  222LEU     CG 2698   0.267   4.854   8.509 -0.0084 -0.1667 -0.1524
  222LEU     HG 2699   0.339   4.813   8.583 -0.3079 -0.0899  0.1860
  222LEU    CD1 2700   0.187   4.963   8.584 -0.4583 -0.7420  0.2101
  222LEU   HD11 2701   0.148   4.924   8.680  1.2298  0.2671  1.3543
  222LEU   HD12 2702   0.108   4.995   8.513 -0.1064 -1.3442 -0.4738
  222LEU   HD13 2703   0.255   5.049   8.599 -0.5905 -0.6131  0.0753
  222LEU    CD2 2704   0.169   4.742   8.471 -0.4332  0.2679 -0.3618
  222LEU   HD21 2705   0.222   4.665   8.410  1.9394 -0.0265  1.8745
  222LEU   HD22 2706   0.084   4.775   8.409 -0.3138 -2.3853 -2.1207
  222LEU   HD23 2707   0.134   4.705   8.570 -0.1728 -1.6062 -0.9324
  222LEU      C 2708   0.476   4.808   8.191 -0.0844  0.3020  0.0782
  222LEU      O 2709   0.505   4.918   8.143  0.2854  0.2555  0.1915
  223VAL      N 2710   0.477   4.694   8.121 -0.3185  0.3567 -0.0170
  223VAL     HN 2711   0.458   4.607   8.167 -1.1863  0.1722 -0.6984
  223VAL     CA 2712   0.524   4.675   7.987 -0.0074  0.7548  0.0362
  223VAL     HA 2713   0.543   4.771   7.939  1.5340  0.3350 -0.2644
  223VAL     CB 2714   0.652   4.597   7.981 -0.3969  0.1329 -0.1495
  223VAL     HB 2715   0.646   4.491   8.015 -1.0921 -0.2322 -1.3250
  223VAL    CG1 2716   0.697   4.567   7.837 -0.6842  0.5323 -0.3252
  223VAL   HG11 2717   0.691   4.662   7.780  2.3931  0.3921 -1.0893
  223VAL   HG12 2718   0.633   4.487   7.794  0.6918 -0.9245  0.2059
  223VAL   HG13 2719   0.800   4.526   7.830 -1.3829 -2.1214  2.6657
  223VAL    CG2 2720   0.763   4.669   8.059 -0.1302 -0.2746 -0.1509
  223VAL   HG21 2721   0.863   4.637   8.022  0.2796  0.8263 -0.0015
  223VAL   HG22 2722   0.734   4.651   8.165 -1.2034  1.8002 -0.0431
  223VAL   HG23 2723   0.761   4.779   8.046  4.9912 -0.0021 -0.7231
  223VAL      C 2724   0.415   4.621   7.901  0.0931  0.6650 -0.0348
  223VAL      O 2725   0.357   4.523   7.946  1.0849  0.2290  0.3347
  224CYS      N 2726   0.390   4.672   7.779 -0.5065  0.3111 -0.0618
  224CYS     HN 2727   0.450   4.748   7.754  2.1669 -2.3238 -2.3863
  224CYS     CA 2728   0.288   4.632   7.687 -0.2332 -0.0772 -0.1994
  224CYS     HA 2729   0.194   4.618   7.739  0.0726  2.2638  1.1394
  224CYS     CB 2730   0.261   4.736   7.577 -0.0516  0.1351 -0.0467
  224CYS    HB1 2731   0.349   4.743   7.510 -0.3403  0.3740 -0.4026
  224CYS    HB2 2732   0.248   4.839   7.616 -0.6327  0.8659 -2.0352
  224CYS     SG 2733   0.108   4.718   7.481 -0.1773  0.0691  0.1646
  224CYS      C 2734   0.329   4.508   7.616 -0.1966  0.2750 -0.7954
  224CYS      O 2735   0.435   4.495   7.554  0.5312 -0.1022  0.4934
  225THR      N 2736   0.251   4.403   7.647 -0.0512  0.3012 -0.3308
  225THR     HN 2737   0.170   4.418   7.702  0.7147 -0.3215  1.0011
  225THR     CA 2738   0.281   4.270   7.605 -0.2673  0.2343 -0.2715
  225THR     HA 2739   0.343   4.275   7.517 -0.0384 -0.4947 -0.1567
  225THR     CB 2740   0.372   4.207   7.706 -0.5462  0.1133 -0.0947
  225THR     HB 2741   0.406   4.284   7.778  1.6947  0.2338 -1.2031
  225THR    OG1 2742   0.490   4.159   7.644 -0.6611  0.2190 -0.3951
  225THR    HG1 2743   0.561   4.185   7.703 -1.9176  2.1152  0.3501
  225THR    CG2 2744   0.295   4.108   7.796  0.3222 -0.6863 -0.2183
  225THR   HG21 2745   0.215   4.158   7.854  0.7217 -0.6592  0.3235
  225THR   HG22 2746   0.367   4.068   7.870  0.4810 -1.0898 -0.5853
  225THR   HG23 2747   0.254   4.021   7.740 -0.3318 -0.4529 -0.1052
  225THR      C 2748   0.153   4.203   7.565 -0.2246 -0.0859  0.1153
  225THR      O 2749   0.047   4.263   7.577 -0.0873  0.2582 -0.3387
  226PRO      N 2750   0.151   4.088   7.505 -0.0198 -0.2856  0.4908
  226PRO     CD 2751   0.263   4.035   7.427 -0.3712  0.2922 -0.4222
  226PRO    HD1 2752   0.333   3.978   7.491  0.7043  0.0494 -1.7638
  226PRO    HD2 2753   0.317   4.126   7.392  1.1704  1.4328  4.1565
  226PRO     CA 2754   0.031   4.016   7.477  0.1558 -0.2965 -0.2624
  226PRO     HA 2755  -0.034   4.082   7.422  1.5650  1.2407 -0.1336
  226PRO     CB 2756   0.080   3.896   7.396  0.3118 -0.5903  0.2655
  226PRO    HB1 2757   0.012   3.861   7.316  1.5326 -1.2437 -0.5311
  226PRO    HB2 2758   0.100   3.803   7.454 -4.5134 -1.4811  0.9044
  226PRO     CG 2759   0.204   3.944   7.318 -0.0600 -0.2685 -0.1272
  226PRO    HG1 2760   0.272   3.871   7.270  1.1698 -0.2931  1.5540
  226PRO    HG2 2761   0.161   4.007   7.237 -0.4438 -0.2772  0.0621
  226PRO      C 2762  -0.039   3.971   7.601 -0.2533 -0.5772 -0.5886
  226PRO      O 2763   0.029   3.912   7.685  0.1365  0.2851 -0.2819
  227THR      N 2764  -0.172   3.988   7.613 -0.1584 -0.1553 -0.0763
  227THR     HN 2765  -0.224   4.042   7.547  0.7327  0.5820 -0.2080
  227THR     CA 2766  -0.241   3.961   7.735 -0.2130  0.2507 -0.0161
  227THR     HA 2767  -0.172   3.928   7.811  1.5150  0.5769 -1.3587
  227THR     CB 2768  -0.321   4.074   7.792 -0.1291  0.0937  0.4161
  227THR     HB 2769  -0.374   4.047   7.886  0.1173 -3.3059 -0.3170
  227THR    OG1 2770  -0.416   4.120   7.696  0.1286  0.1138  0.1692
  227THR    HG1 2771  -0.492   4.137   7.752 -0.6881  3.1562 -1.6510
  227THR    CG2 2772  -0.233   4.199   7.813  0.4181 -0.1699 -0.2642
  227THR   HG21 2773  -0.183   4.233   7.720 -1.4923  0.7807 -1.0035
  227THR   HG22 2774  -0.155   4.184   7.891 -0.2499  1.7032  0.8190
  227THR   HG23 2775  -0.298   4.279   7.855  1.3671  0.3311  0.2748
  227THR      C 2776  -0.322   3.836   7.731 -0.2291  0.2514  0.3299
  227THR      O 2777  -0.400   3.807   7.822  0.1350 -1.0100  0.2586
  228ILE      N 2778  -0.311   3.752   7.627 -0.0958  0.1104  0.4583
  228ILE     HN 2779  -0.240   3.769   7.559  0.4046 -0.0961  0.9140
  228ILE     CA 2780  -0.372   3.624   7.608  0.2993 -0.0866  0.4840
  228ILE     HA 2781  -0.470   3.626   7.655  0.1640 -1.4119  0.2809
  228ILE     CB 2782  -0.401   3.603   7.463  0.3821 -0.2158  0.4864
  228ILE     HB 2783  -0.433   3.499   7.439  0.2800 -0.2388  0.7193
  228ILE    CG2 2784  -0.524   3.686   7.421  0.6030 -0.3967 -0.5457
  228ILE   HG21 2785  -0.617   3.643   7.465  0.9006 -0.2999  0.1877
  228ILE   HG22 2786  -0.544   3.692   7.311 -1.2905  3.2233 -0.1550
  228ILE   HG23 2787  -0.507   3.793   7.442 -0.5996 -0.0619 -1.1719
  228ILE    CG1 2788  -0.282   3.649   7.378  0.1697 -0.5436  0.0025
  228ILE   HG11 2789  -0.185   3.644   7.432 -0.8763  0.0175  2.0380
  228ILE   HG12 2790  -0.295   3.758   7.362 -1.5629 -0.3968  1.9687
  228ILE     CD 2791  -0.272   3.575   7.244  0.0090  0.0139 -0.3213
  228ILE    HD1 2792  -0.230   3.476   7.268 -1.2175 -0.1959  1.1477
  228ILE    HD2 2793  -0.211   3.631   7.171 -0.1351  0.9868  0.2766
  228ILE    HD3 2794  -0.373   3.557   7.201 -0.5081 -2.6197  1.7547
  228ILE      C 2795  -0.281   3.522   7.666  0.7277 -0.2877 -0.5282
  228ILE      O 2796  -0.170   3.539   7.717  0.2712  0.0816  0.3676
  229HSD      N 2797  -0.339   3.402   7.686  0.2795  0.0192  0.0493
  229HSD     HN 2798  -0.430   3.396   7.647  0.8403  1.2156 -1.5276
  229HSD     CA 2799  -0.284   3.278   7.732 -0.7794 -0.2886  0.5242
  229HSD     HA 2800  -0.250   3.302   7.831  0.9802 -2.2755  0.4823
  229HSD     CB 2801  -0.395   3.173   7.746 -0.8177 -0.3134  0.0530
  229HSD    HB1 2802  -0.455   3.182   7.653  0.2289  1.4852 -0.5005
  229HSD    HB2 2803  -0.452   3.206   7.835 -0.8779 -0.2649 -0.0037
  229HSD    ND1 2804  -0.314   2.971   7.874  0.2734  0.1478  0.0850
  229HSD    HD1 2805  -0.314   3.004   7.969 -1.2257 -0.8200  0.4460
  229HSD     CG 2806  -0.356   3.029   7.756 -1.0436 -0.3585  0.2971
  229HSD    CE1 2807  -0.309   2.838   7.851  0.0117  0.2067 -0.3138
  229HSD    HE1 2808  -0.277   2.764   7.925 -2.7430  0.2500  1.0343
  229HSD    NE2 2809  -0.344   2.808   7.727 -0.8718  0.0336 -0.0313
  229HSD    CD2 2810  -0.381   2.927   7.669  0.0532  0.0783 -0.5470
  229HSD    HD2 2811  -0.426   2.930   7.570 -0.0285  0.1526 -0.5076
  229HSD      C 2812  -0.166   3.229   7.655 -0.8754  0.1263  0.1031
  229HSD      O 2813  -0.139   3.271   7.543 -0.5428  0.2369  0.2219
  230THR      N 2814  -0.086   3.142   7.721 -0.0886  0.0183 -0.9731
  230THR     HN 2815  -0.110   3.095   7.805  0.8644  0.0648 -0.6557
  230THR     CA 2816   0.036   3.085   7.673  0.1915 -0.3835  0.1925
  230THR     HA 2817   0.093   3.172   7.644 -0.6445 -0.7554 -2.8524
  230THR     CB 2818   0.106   3.007   7.781  0.2109  0.0591  0.5030
  230THR     HB 2819   0.203   2.967   7.743  0.1952  1.8503 -1.6472
  230THR    OG1 2820   0.028   2.901   7.834 -0.1378  0.1077  0.0975
  230THR    HG1 2821   0.065   2.823   7.791  1.0785 -0.1301  1.4827
  230THR    CG2 2822   0.138   3.106   7.893 -0.4079  0.7758  0.0580
  230THR   HG21 2823   0.195   3.061   7.978 -1.1041  0.3789  0.3163
  230THR   HG22 2824   0.046   3.149   7.939 -2.1156 -1.1203 -1.4701
  230THR   HG23 2825   0.201   3.188   7.853 -0.8570  1.2918  0.3908
  230THR      C 2826   0.031   3.009   7.545 -0.0598 -0.0287 -0.0109
  230THR      O 2827   0.113   3.042   7.459 -0.1403 -0.1793 -0.1462
  231ALA      N 2828  -0.065   2.916   7.531  0.2497 -0.3331 -0.1481
  231ALA     HN 2829  -0.128   2.894   7.606 -1.9131  2.4033 -0.9902
  231ALA     CA 2830  -0.069   2.829   7.418  0.1251 -0.7063  0.1398
  231ALA     HA 2831   0.026   2.807   7.373  0.6042 -1.4755  1.5017
  231ALA     CB 2832  -0.156   2.707   7.452  0.0866 -0.6787  0.1400
  231ALA    HB1 2833  -0.255   2.744   7.488  0.5537  1.0582 -0.2591
  231ALA    HB2 2834  -0.107   2.642   7.527 -0.5969 -2.4813 -0.9145
  231ALA    HB3 2835  -0.163   2.643   7.361  0.7496  0.9843 -1.1326
  231ALA      C 2836  -0.137   2.900   7.305  0.8180  0.5361  0.4931
  231ALA      O 2837  -0.103   2.877   7.189 -0.4131  0.1032  0.2085
  232THR      N 2838  -0.220   3.002   7.333  0.0521 -0.0616  0.4026
  232THR     HN 2839  -0.220   3.006   7.433  2.3265 -0.0296  0.4444
  232THR     CA 2840  -0.282   3.096   7.244  0.4287 -0.2438 -0.0544
  232THR     HA 2841  -0.321   3.033   7.166  1.7257  0.4376 -1.3062
  232THR     CB 2842  -0.372   3.197   7.308  0.4469 -0.3319  0.1135
  232THR     HB 2843  -0.325   3.283   7.361  0.2748 -0.8465  1.1267
  232THR    OG1 2844  -0.459   3.148   7.408 -0.0141 -0.4121 -0.3214
  232THR    HG1 2845  -0.514   3.076   7.375  2.3567 -2.7242  0.4494
  232THR    CG2 2846  -0.471   3.234   7.196  0.4045 -1.0919 -0.1082
  232THR   HG21 2847  -0.432   3.268   7.098  0.8002  3.0228  1.2532
  232THR   HG22 2848  -0.543   3.313   7.226  0.6561 -0.0494 -2.1039
  232THR   HG23 2849  -0.545   3.155   7.171  0.6815 -0.4191 -3.5791
  232THR      C 2850  -0.177   3.179   7.178 -0.0335  0.0686 -0.3983
  232THR      O 2851  -0.183   3.200   7.057 -0.1002 -0.1649 -0.4358
  233VAL      N 2852  -0.074   3.225   7.252 -0.1058 -0.2147 -0.1138
  233VAL     HN 2853  -0.072   3.216   7.351  1.3422  1.1943  0.0143
  233VAL     CA 2854   0.040   3.301   7.210 -0.0593 -0.1270  0.1710
  233VAL     HA 2855   0.006   3.381   7.147 -1.6679 -0.1937  0.8980
  233VAL     CB 2856   0.121   3.355   7.324  0.0046  0.5372 -0.1868
  233VAL     HB 2857   0.126   3.275   7.401 -0.6976  1.8308  1.2726
  233VAL    CG1 2858   0.265   3.388   7.280  0.4196  0.1035  0.8234
  233VAL   HG11 2859   0.275   3.464   7.200  1.2726 -2.1926 -1.4072
  233VAL   HG12 2860   0.331   3.303   7.253  0.0192  0.0987 -0.1849
  233VAL   HG13 2861   0.311   3.437   7.369  0.5452 -0.4713  1.0851
  233VAL    CG2 2862   0.039   3.473   7.380 -0.6113  0.1267 -0.2179
  233VAL   HG21 2863   0.071   3.501   7.482 -3.4658  0.1141  0.7799
  233VAL   HG22 2864  -0.066   3.440   7.396 -0.4981  0.6889  1.9894
  233VAL   HG23 2865   0.035   3.556   7.307 -1.7653 -0.3575 -0.7337
  233VAL      C 2866   0.128   3.225   7.118 -0.3920 -0.3266  0.0156
  233VAL      O 2867   0.167   3.285   7.018  0.1999 -0.0423  0.4119
  234LYS      N 2868   0.152   3.098   7.155  0.7510 -0.0627  0.2230
  234LYS     HN 2869   0.094   3.056   7.225 -1.5477  0.7187 -1.1009
  234LYS     CA 2870   0.217   3.013   7.060 -0.0056 -0.7315  0.2929
  234LYS     HA 2871   0.317   3.046   7.037  1.2268 -4.8971 -1.1986
  234LYS     CB 2872   0.218   2.872   7.120  0.6058 -1.0995 -0.5608
  234LYS    HB1 2873   0.267   2.805   7.046 -0.3209 -1.0194 -1.2520
  234LYS    HB2 2874   0.117   2.828   7.135 -0.0340  0.8123  1.2732
  234LYS     CG 2875   0.290   2.844   7.253 -0.0919 -0.3004 -0.0074
  234LYS    HG1 2876   0.282   2.738   7.288 -0.8366 -0.3234 -0.2126
  234LYS    HG2 2877   0.236   2.903   7.330 -0.0273  2.1756 -1.7328
  234LYS     CD 2878   0.439   2.874   7.245 -0.1405 -0.0321  0.1045
  234LYS    HD1 2879   0.462   2.922   7.147  1.9240  0.0201  0.5624
  234LYS    HD2 2880   0.505   2.785   7.234  1.0002  0.6163  1.3460
  234LYS     CE 2881   0.480   2.971   7.356  0.4441  0.0182 -0.1498
  234LYS    HE1 2882   0.398   3.045   7.361  0.5777  0.0786  1.8074
  234LYS    HE2 2883   0.575   3.024   7.333  2.0956 -2.1805  1.2163
  234LYS     NZ 2884   0.497   2.902   7.486 -0.2159 -0.4463 -0.3073
  234LYS    HZ1 2885   0.500   2.965   7.569 -1.0552 -2.0606  1.0149
  234LYS    HZ2 2886   0.589   2.854   7.481 -0.1080 -0.1239 -3.2731
  234LYS    HZ3 2887   0.425   2.835   7.520 -0.9627  1.2830  1.6879
  234LYS      C 2888   0.147   2.999   6.929  0.2282 -0.5511  0.1484
  234LYS      O 2889   0.209   3.014   6.824  0.2053  0.1226  0.2241
  235VAL      N 2890   0.013   2.984   6.924  0.1605 -0.0865  0.5103
  235VAL     HN 2891  -0.036   2.960   7.007 -0.9907  0.5158  0.0223
  235VAL     CA 2892  -0.054   2.982   6.797  0.0255  0.4112  0.5715
  235VAL     HA 2893  -0.011   2.910   6.729  2.1784  0.8675  1.3438
  235VAL     CB 2894  -0.194   2.934   6.818 -0.1384  0.5184 -0.2369
  235VAL     HB 2895  -0.250   3.009   6.879 -4.7345  0.1977 -3.5464
  235VAL    CG1 2896  -0.271   2.930   6.685  0.0823 -0.3631 -0.3480
  235VAL   HG11 2897  -0.209   2.892   6.602  2.4049  2.2355  0.0542
  235VAL   HG12 2898  -0.297   3.034   6.655 -0.9720 -0.6698 -0.5565
  235VAL   HG13 2899  -0.368   2.876   6.689 -0.0057 -0.1641  0.8892
  235VAL    CG2 2900  -0.187   2.795   6.885 -0.7262  0.3884 -0.4377
  235VAL   HG21 2901  -0.239   2.717   6.826 -0.1238  0.5586 -1.2205
  235VAL   HG22 2902  -0.229   2.796   6.988  0.1405 -2.1364 -0.0057
  235VAL   HG23 2903  -0.084   2.760   6.907 -1.2066 -1.5536 -1.1265
  235VAL      C 2904  -0.048   3.109   6.719  0.5326  0.2531  0.3490
  235VAL      O 2905  -0.007   3.111   6.603  0.3002  0.1648  0.2671
  236VAL      N 2906  -0.075   3.224   6.784 -0.1916  0.3692 -0.1522
  236VAL     HN 2907  -0.106   3.213   6.879 -0.3379 -0.7598 -0.3075
  236VAL     CA 2908  -0.080   3.357   6.733 -0.4587  0.3339 -0.2178
  236VAL     HA 2909  -0.144   3.370   6.647 -0.7980  2.8078  0.3302
  236VAL     CB 2910  -0.135   3.459   6.828 -0.4320  0.1992 -0.0569
  236VAL     HB 2911  -0.068   3.459   6.916  0.6324 -0.0568 -0.8506
  236VAL    CG1 2912  -0.129   3.603   6.775  0.5827 -0.0548 -0.6510
  236VAL   HG11 2913  -0.172   3.620   6.674 -0.2598 -0.4845 -0.3645
  236VAL   HG12 2914  -0.028   3.649   6.769 -0.5700  2.5503 -1.7992
  236VAL   HG13 2915  -0.188   3.669   6.842  0.6925  1.1426 -1.6914
  236VAL    CG2 2916  -0.280   3.422   6.864 -0.3871  0.3665  0.3063
  236VAL   HG21 2917  -0.294   3.312   6.861 -0.4717  0.3916 -1.7068
  236VAL   HG22 2918  -0.363   3.466   6.805 -0.8626 -1.1896 -0.2334
  236VAL   HG23 2919  -0.303   3.449   6.969 -1.2048  1.0204 -0.0325
  236VAL      C 2920   0.056   3.388   6.681 -0.2621  0.0370  0.1143
  236VAL      O 2921   0.062   3.441   6.570 -0.3458 -0.2488 -0.0277
  237ILE      N 2922   0.167   3.359   6.751 -0.1877  0.5572  0.2140
  237ILE     HN 2923   0.157   3.302   6.832  0.0663  1.2122  0.7179
  237ILE     CA 2924   0.300   3.380   6.701 -0.1024 -0.5006 -0.0120
  237ILE     HA 2925   0.309   3.479   6.661  0.8570  0.1363  1.6693
  237ILE     CB 2926   0.399   3.382   6.813  0.0364  0.4111 -0.1507
  237ILE     HB 2927   0.380   3.287   6.867 -1.5332 -0.2071 -1.7041
  237ILE    CG2 2928   0.538   3.397   6.750  0.1051  0.3068 -0.0253
  237ILE   HG21 2929   0.572   3.308   6.692  0.4751  0.6938 -0.4195
  237ILE   HG22 2930   0.616   3.430   6.822 -0.4024 -0.8488  1.0904
  237ILE   HG23 2931   0.526   3.488   6.687 -4.9098 -0.7456 -0.9792
  237ILE    CG1 2932   0.376   3.499   6.911 -0.0926  0.2814 -0.0266
  237ILE   HG11 2933   0.434   3.489   7.005 -0.7438  1.0909  0.4799
  237ILE   HG12 2934   0.273   3.510   6.953  0.6217  1.4209  1.5484
  237ILE     CD 2935   0.401   3.638   6.855  0.4816  0.2421  0.1207
  237ILE    HD1 2936   0.337   3.657   6.766  1.1307 -2.4131 -0.9835
  237ILE    HD2 2937   0.500   3.648   6.806 -0.8496  0.5026 -2.7324
  237ILE    HD3 2938   0.388   3.714   6.935 -1.2400 -2.5208  2.6621
  237ILE      C 2939   0.332   3.294   6.584 -0.4354 -0.2016 -0.3226
  237ILE      O 2940   0.387   3.340   6.484 -0.2621  0.2318 -0.0299
  238GLN      N 2941   0.300   3.163   6.591 -1.0892 -0.0231  0.1195
  238GLN     HN 2942   0.256   3.124   6.671 -0.3586  1.2637  1.2055
  238GLN     CA 2943   0.338   3.070   6.489 -0.6548 -0.1917  0.4344
  238GLN     HA 2944   0.443   3.091   6.477 -1.0623  2.1819  0.4764
  238GLN     CB 2945   0.331   2.923   6.534  0.3833 -0.4377 -0.1844
  238GLN    HB1 2946   0.325   2.865   6.439  0.3515 -0.6614 -0.0459
  238GLN    HB2 2947   0.233   2.934   6.586  0.1914  3.7272 -1.0875
  238GLN     CG 2948   0.435   2.873   6.633 -0.0128  0.1685  0.5477
  238GLN    HG1 2949   0.417   2.771   6.673  1.9489 -0.5372 -0.2210
  238GLN    HG2 2950   0.456   2.931   6.726  1.6089 -0.0837  0.3718
  238GLN     CD 2951   0.566   2.848   6.559 -0.3225  0.1463  0.0070
  238GLN    OE1 2952   0.578   2.846   6.437  0.1484 -0.0361  0.0537
  238GLN    NE2 2953   0.666   2.805   6.641  0.0785 -0.2945 -0.6959
  238GLN   HE21 2954   0.755   2.781   6.604  0.9625  0.7747  0.6436
  238GLN   HE22 2955   0.642   2.763   6.729 -0.6313 -0.5618 -1.0127
  238GLN      C 2956   0.272   3.091   6.357  0.2678  0.5060  0.0736
  238GLN      O 2957   0.337   3.069   6.255 -0.3641 -0.1812 -0.1837
  239VAL      N 2958   0.147   3.139   6.355 -0.0925 -0.3899  0.4777
  239VAL     HN 2959   0.097   3.148   6.441  0.6751  2.1169  0.7544
  239VAL     CA 2960   0.072   3.195   6.246  0.1174  0.2530  0.6564
  239VAL     HA 2961   0.074   3.124   6.164  1.1646  1.6665 -0.5892
  239VAL     CB 2962  -0.073   3.218   6.279 -0.1331  0.2616 -0.4035
  239VAL     HB 2963  -0.068   3.271   6.377  1.9327  2.6894 -1.7102
  239VAL    CG1 2964  -0.154   3.299   6.177 -0.0855  0.4840 -0.2666
  239VAL   HG11 2965  -0.116   3.403   6.170 -0.7547  1.0728  3.1736
  239VAL   HG12 2966  -0.259   3.317   6.207 -1.5339  0.0593 -4.4348
  239VAL   HG13 2967  -0.157   3.236   6.086 -0.4545 -0.3603  0.3159
  239VAL    CG2 2968  -0.140   3.082   6.305  0.0111  0.3151  0.2851
  239VAL   HG21 2969  -0.091   3.020   6.383  0.6395  0.5960  0.1191
  239VAL   HG22 2970  -0.157   3.025   6.211 -1.5875 -2.4158  2.1112
  239VAL   HG23 2971  -0.246   3.095   6.338 -0.2856  0.3812 -0.6404
  239VAL      C 2972   0.125   3.321   6.188  0.0021 -0.0025 -0.0054
  239VAL      O 2973   0.146   3.326   6.066  0.8668 -0.6872  0.1040
  240ASN      N 2974   0.160   3.424   6.266  0.6081 -0.2075 -0.0041
  240ASN     HN 2975   0.138   3.416   6.363 -1.8370  1.4827 -0.3297
  240ASN     CA 2976   0.223   3.547   6.228  0.2526  0.0796  0.3307
  240ASN     HA 2977   0.173   3.591   6.143  1.6081  2.5353  0.6990
  240ASN     CB 2978   0.217   3.657   6.335  0.1598 -0.1359  0.5475
  240ASN    HB1 2979   0.228   3.607   6.434 -0.5432 -4.2429 -1.2520
  240ASN    HB2 2980   0.115   3.700   6.335  0.5193  0.7443  0.2188
  240ASN     CG 2981   0.326   3.762   6.322 -0.1494  0.0738 -0.4509
  240ASN    OD1 2982   0.439   3.749   6.369 -0.6246 -0.8573  0.4782
  240ASN    ND2 2983   0.295   3.880   6.261  0.1629  0.0801 -0.6018
  240ASN   HD21 2984   0.373   3.942   6.253  0.1425 -0.0471 -1.8823
  240ASN   HD22 2985   0.203   3.902   6.228  0.1685  1.9837  0.4884
  240ASN      C 2986   0.354   3.522   6.162 -0.1454 -0.5345 -0.2376
  240ASN      O 2987   0.396   3.582   6.063  0.3453  0.0980  0.3479
  241THR      N 2988   0.434   3.430   6.219  0.2387  0.0150  0.1143
  241THR     HN 2989   0.397   3.381   6.298 -0.5701 -0.3036 -0.4490
  241THR     CA 2990   0.565   3.407   6.169  0.1914  0.4591 -0.2179
  241THR     HA 2991   0.618   3.499   6.149  1.4772 -0.2749 -0.3693
  241THR     CB 2992   0.656   3.324   6.255 -0.0715  0.1143 -0.2725
  241THR     HB 2993   0.606   3.233   6.295 -1.8722  1.3470  0.4122
  241THR    OG1 2994   0.686   3.402   6.369 -0.1080  0.6175 -0.6030
  241THR    HG1 2995   0.602   3.429   6.407  0.1743  0.5149  0.1113
  241THR    CG2 2996   0.787   3.281   6.188 -0.0397 -0.6916  0.2970
  241THR   HG21 2997   0.842   3.364   6.138 -1.5482  1.0406  1.4190
  241THR   HG22 2998   0.766   3.201   6.114 -0.5974  0.6833 -1.0822
  241THR   HG23 2999   0.859   3.247   6.266  1.2358 -0.4431 -0.7450
  241THR      C 3000   0.561   3.339   6.036 -0.6467  0.4320 -0.1829
  241THR      O 3001   0.639   3.366   5.944  0.3811 -0.1837  0.4834
  242PHE      N 3002   0.472   3.239   6.023 -0.0949 -0.0143 -0.6225
  242PHE     HN 3003   0.419   3.217   6.105  1.6784 -1.8041  0.1173
  242PHE     CA 3004   0.438   3.175   5.900  0.0363 -0.7343 -0.2901
  242PHE     HA 3005   0.528   3.132   5.860 -0.2146 -0.7115 -0.8935
  242PHE     CB 3006   0.331   3.068   5.927  0.2554 -0.7352  0.5939
  242PHE    HB1 3007   0.233   3.112   5.956 -0.0324 -1.1752  0.2861
  242PHE    HB2 3008   0.362   2.991   6.000  0.2375 -0.1438  1.2367
  242PHE     CG 3009   0.302   2.990   5.803  0.2327  0.4138 -0.1428
  242PHE    CD1 3010   0.390   2.893   5.761 -0.0619  0.1725 -0.2020
  242PHE    HD1 3011   0.464   2.859   5.831 -0.7068  1.3684  1.0918
  242PHE    CE1 3012   0.370   2.816   5.648  0.2035 -0.0157 -0.1204
  242PHE    HE1 3013   0.420   2.723   5.628  1.6195  0.6696  0.1274
  242PHE     CZ 3014   0.269   2.854   5.563  0.1269 -0.4286 -0.2169
  242PHE     HZ 3015   0.261   2.810   5.465 -0.6146  1.2582 -0.9543
  242PHE    CD2 3016   0.202   3.024   5.716 -0.1351 -0.1682  0.0459
  242PHE    HD2 3017   0.142   3.113   5.724  0.6738  0.7068 -2.5132
  242PHE    CE2 3018   0.179   2.951   5.601  0.1282 -0.6218  0.2805
  242PHE    HE2 3019   0.099   2.991   5.541  0.2340  1.5073  1.4482
  242PHE      C 3020   0.388   3.272   5.798 -0.2274 -0.4621  0.0956
  242PHE      O 3021   0.433   3.272   5.683 -0.5319  0.4399 -0.0312
  243MET      N 3022   0.290   3.359   5.830  0.5945  0.2845  0.6006
  243MET     HN 3023   0.240   3.350   5.916 -0.5712  2.0814  0.1705
  243MET     CA 3024   0.235   3.451   5.736  0.5075 -0.1843  0.1946
  243MET     HA 3025   0.214   3.395   5.645 -0.2713 -0.5998  0.6165
  243MET     CB 3026   0.105   3.510   5.793  0.4288 -0.1917  0.0250
  243MET    HB1 3027   0.071   3.602   5.740  0.2898  1.7043  3.1831
  243MET    HB2 3028   0.114   3.537   5.900 -2.0937  1.3016 -0.0509
  243MET     CG 3029  -0.005   3.403   5.788  0.5154 -0.2870  0.1509
  243MET    HG1 3030  -0.086   3.453   5.846  0.5021  0.3644 -0.4131
  243MET    HG2 3031   0.013   3.311   5.846 -0.1198  0.4617  1.5841
  243MET     SD 3032  -0.069   3.337   5.632  0.1671  0.1232  0.1167
  243MET     CE 3033  -0.157   3.490   5.589 -0.1329 -0.2802 -0.7352
  243MET    HE1 3034  -0.179   3.500   5.480  0.2596  2.8302 -0.6168
  243MET    HE2 3035  -0.113   3.583   5.630 -3.0463  0.1464  1.7384
  243MET    HE3 3036  -0.249   3.494   5.650  0.5874  0.4308  0.3367
  243MET      C 3037   0.329   3.558   5.694  0.0484  0.1298 -0.0516
  243MET      O 3038   0.319   3.616   5.586 -0.3361  0.2770  0.0622
  244SER      N 3039   0.428   3.593   5.779 -0.0201  0.0013  0.0816
  244SER     HN 3040   0.446   3.553   5.869  0.9835  1.2923  0.4838
  244SER     CA 3041   0.507   3.709   5.754  0.4416 -0.3072  0.1080
  244SER     HA 3042   0.444   3.779   5.702 -1.0751 -1.0097  0.9473
  244SER     CB 3043   0.540   3.765   5.893 -0.0165 -0.3184  0.2199
  244SER    HB1 3044   0.606   3.705   5.959 -0.4891 -1.8861 -0.6932
  244SER    HB2 3045   0.446   3.781   5.950  0.6638  1.2653  0.9814
  244SER     OG 3046   0.601   3.892   5.877  0.2518 -0.5414 -0.5574
  244SER    HG1 3047   0.665   3.887   5.805 -0.0207 -3.3175 -0.6982
  244SER      C 3048   0.640   3.683   5.691  0.1296 -0.0036 -0.6959
  244SER      O 3049   0.706   3.774   5.641  0.3811  0.1415 -0.1130
  245PHE      N 3050   0.687   3.556   5.694 -0.0200 -0.0478  0.2383
  245PHE     HN 3051   0.625   3.487   5.730 -0.7807  1.3164  1.6631
  245PHE     CA 3052   0.815   3.510   5.650 -0.1674  0.2020 -0.4651
  245PHE     HA 3053   0.847   3.588   5.583 -0.3147  1.0814  0.4663
  245PHE     CB 3054   0.914   3.495   5.766 -0.0419  0.0052 -0.5978
  245PHE    HB1 3055   0.879   3.421   5.842  0.9992 -0.2659 -0.3665
  245PHE    HB2 3056   0.922   3.585   5.831  1.5975 -0.2861 -0.3515
  245PHE     CG 3057   1.056   3.465   5.734 -0.0052 -0.1748 -0.2785
  245PHE    CD1 3058   1.117   3.531   5.629  0.1298  0.0258 -0.0743
  245PHE    HD1 3059   1.049   3.585   5.565 -2.2697 -0.2693  2.0406
  245PHE    CE1 3060   1.249   3.508   5.601  0.0371 -0.5592 -0.0522
  245PHE    HE1 3061   1.295   3.548   5.512  1.4451 -1.2666  0.3350
  245PHE     CZ 3062   1.326   3.444   5.696  0.2481 -0.3933 -0.1096
  245PHE     HZ 3063   1.429   3.421   5.674  0.5738  0.1584  0.8152
  245PHE    CD2 3064   1.133   3.397   5.825  0.0732  0.2066 -0.0594
  245PHE    HD2 3065   1.083   3.350   5.908 -0.1672  0.3765 -0.1081
  245PHE    CE2 3066   1.269   3.389   5.808  0.0777  0.0749  0.0348
  245PHE    HE2 3067   1.332   3.338   5.880 -1.6849 -0.4897  1.2575
  245PHE      C 3068   0.800   3.385   5.570 -0.2824  0.0195 -0.1610
  245PHE      O 3069   0.814   3.390   5.448  0.3203  0.5715 -0.0738
  246ILE      N 3070   0.772   3.273   5.638 -0.0252 -0.2038 -0.4233
  246ILE     HN 3071   0.782   3.279   5.737  3.1651  2.0563 -0.7138
  246ILE     CA 3072   0.763   3.142   5.580 -0.2978 -0.5016  0.2825
  246ILE     HA 3073   0.867   3.129   5.554 -0.9228 -0.5367 -2.4822
  246ILE     CB 3074   0.717   3.039   5.679 -0.4315 -0.2097  0.5257
  246ILE     HB 3075   0.609   3.060   5.696 -0.4673 -0.9929  1.3609
  246ILE    CG2 3076   0.736   2.901   5.614  0.1981  0.0132  0.2332
  246ILE   HG21 3077   0.843   2.887   5.586  0.6446  0.1243  1.7863
  246ILE   HG22 3078   0.688   2.881   5.516  1.9602 -1.4233 -0.3923
  246ILE   HG23 3079   0.716   2.821   5.689  1.0546  0.0463  0.5075
  246ILE    CG1 3080   0.785   3.029   5.817  0.3114 -0.1228  0.1707
  246ILE   HG11 3081   0.750   2.944   5.878  0.0655  0.5668  1.0120
  246ILE   HG12 3082   0.749   3.120   5.871 -1.6339 -0.4239 -0.5392
  246ILE     CD 3083   0.937   3.022   5.809  0.2919 -0.4336  0.0746
  246ILE    HD1 3084   0.962   3.012   5.917 -2.0783 -0.4336  0.6759
  246ILE    HD2 3085   0.989   3.106   5.758  1.6883 -1.8103 -0.8616
  246ILE    HD3 3086   0.972   2.925   5.767 -0.0525 -1.4592  2.0089
  246ILE      C 3087   0.689   3.129   5.452 -0.0471  0.1003  0.0737
  246ILE      O 3088   0.740   3.083   5.350 -0.3133 -0.4132  0.1695
  247PHE      N 3089   0.561   3.171   5.450  0.2275  0.9468 -0.4694
  247PHE     HN 3090   0.515   3.208   5.531  0.1977  0.6460 -0.3477
  247PHE     CA 3091   0.492   3.168   5.324 -0.0336  0.3550 -0.3187
  247PHE     HA 3092   0.504   3.070   5.282 -0.9228  0.4211 -0.7468
  247PHE     CB 3093   0.343   3.188   5.356  0.0364  0.2793  0.0654
  247PHE    HB1 3094   0.333   3.268   5.433 -0.4967 -0.9637  1.3410
  247PHE    HB2 3095   0.312   3.094   5.407  1.0548  0.8460  1.8162
  247PHE     CG 3096   0.251   3.207   5.240  0.5099  0.4147 -0.2881
  247PHE    CD1 3097   0.173   3.317   5.215 -0.3123 -0.0550  0.1961
  247PHE    HD1 3098   0.174   3.406   5.277 -0.0366 -0.4979  0.8394
  247PHE    CE1 3099   0.091   3.326   5.105  0.0560  0.0173 -0.0731
  247PHE    HE1 3100   0.031   3.415   5.093 -0.4433 -0.4798 -1.5114
  247PHE     CZ 3101   0.093   3.226   5.012  0.1974  0.5988 -0.7033
  247PHE     HZ 3102   0.038   3.233   4.919 -0.1553  2.0068 -0.4118
  247PHE    CD2 3103   0.249   3.105   5.148  0.2717  0.2601 -0.1114
  247PHE    HD2 3104   0.311   3.020   5.173  0.3652  0.6218  0.9370
  247PHE    CE2 3105   0.167   3.112   5.037  0.5563  0.9238 -0.2829
  247PHE    HE2 3106   0.177   3.038   4.960 -1.8556  0.7064 -0.4621
  247PHE      C 3107   0.537   3.259   5.215  0.4595  0.1118 -0.3209
  247PHE      O 3108   0.544   3.216   5.100 -0.2292 -0.0342 -0.3136
  248PRO      N 3109   0.567   3.385   5.229  0.1215  0.1946 -0.3323
  248PRO     CD 3110   0.502   3.466   5.331 -0.0921 -0.2711 -0.0931
  248PRO    HD1 3111   0.511   3.424   5.433 -0.4856 -2.6277 -0.9754
  248PRO    HD2 3112   0.393   3.477   5.315 -0.1384  0.4911  0.6405
  248PRO     CA 3113   0.618   3.459   5.117  0.4639 -0.0133 -0.3146
  248PRO     HA 3114   0.562   3.435   5.028 -0.1449  0.4956 -0.0807
  248PRO     CB 3115   0.602   3.604   5.161 -0.0835 -0.1760  0.0294
  248PRO    HB1 3116   0.511   3.654   5.120 -1.2620 -0.9464  1.5545
  248PRO    HB2 3117   0.683   3.675   5.133 -0.8211 -0.1065 -2.0909
  248PRO     CG 3118   0.579   3.598   5.313 -0.3622 -0.1025 -0.0094
  248PRO    HG1 3119   0.679   3.583   5.358 -1.8304 -1.6074  3.0277
  248PRO    HG2 3120   0.531   3.683   5.367  1.7041  1.2553 -0.1797
  248PRO      C 3121   0.756   3.416   5.081  0.3842 -0.3703 -0.2007
  248PRO      O 3122   0.788   3.412   4.963 -0.3962  0.4417 -0.4497
  249MET      N 3123   0.843   3.378   5.177 -0.0949 -0.1647  0.3210
  249MET     HN 3124   0.813   3.376   5.272 -0.6564 -0.1188  0.1519
  249MET     CA 3125   0.979   3.346   5.147 -0.0714 -0.0980  0.3572
  249MET     HA 3126   1.032   3.433   5.109 -2.0912  0.5998 -1.0497
  249MET     CB 3127   1.055   3.310   5.276  0.2603  0.4049  0.3053
  249MET    HB1 3128   0.991   3.252   5.346  2.2438 -0.2967  1.6326
  249MET    HB2 3129   1.074   3.403   5.334  1.8641 -0.2683  0.9123
  249MET     CG 3130   1.190   3.241   5.256 -0.1354 -0.3348  0.1864
  249MET    HG1 3131   1.248   3.306   5.188  1.2563  0.2300  1.8296
  249MET    HG2 3132   1.164   3.145   5.207 -1.0761  0.4802 -0.9612
  249MET     SD 3133   1.296   3.219   5.402  0.1910  0.8096  0.1232
  249MET     CE 3134   1.209   3.086   5.489  0.5794  0.3498 -0.1881
  249MET    HE1 3135   1.200   2.986   5.441 -0.0687  0.7898 -0.9941
  249MET    HE2 3136   1.108   3.109   5.529  0.6412  0.3678 -0.0429
  249MET    HE3 3137   1.274   3.077   5.579 -0.3330 -0.3841  0.4196
  249MET      C 3138   1.000   3.249   5.037  0.0699 -0.3172  0.5756
  249MET      O 3139   1.084   3.259   4.948  0.0084 -0.1762  0.5322
  250VAL      N 3140   0.919   3.142   5.043  0.0910 -0.3619  0.1522
  250VAL     HN 3141   0.857   3.131   5.120 -0.4470 -3.3461 -0.5773
  250VAL     CA 3142   0.917   3.036   4.947 -0.4005 -0.0349 -0.2067
  250VAL     HA 3143   1.018   3.001   4.928 -0.7817 -0.3661 -1.6787
  250VAL     CB 3144   0.847   2.915   5.002  0.3160 -0.2533  0.2398
  250VAL     HB 3145   0.737   2.925   5.009 -0.0683 -2.2675 -1.8553
  250VAL    CG1 3146   0.874   2.799   4.906 -0.4459 -0.1021 -0.1616
  250VAL   HG11 3147   0.835   2.817   4.803  1.9492 -0.4546 -1.2166
  250VAL   HG12 3148   0.824   2.705   4.938 -0.4350 -0.4204 -1.0397
  250VAL   HG13 3149   0.984   2.783   4.901 -0.3372  0.2337  0.9711
  250VAL    CG2 3150   0.915   2.878   5.136  0.2746 -1.3157 -0.0232
  250VAL   HG21 3151   1.023   2.863   5.119  0.6749  0.1269  1.0495
  250VAL   HG22 3152   0.877   2.780   5.172 -2.8331 -0.9790 -1.9324
  250VAL   HG23 3153   0.895   2.954   5.215 -2.1701 -2.1011  0.1995
  250VAL      C 3154   0.865   3.080   4.815 -0.5898  0.1646 -0.0666
  250VAL      O 3155   0.916   3.039   4.711 -0.1210  0.7255 -0.0701
  251VAL      N 3156   0.769   3.174   4.808 -0.6828  0.0770  0.0285
  251VAL     HN 3157   0.732   3.218   4.889 -0.2159 -1.2481  1.0109
  251VAL     CA 3158   0.727   3.233   4.684 -0.1029 -0.5160 -0.4602
  251VAL     HA 3159   0.711   3.154   4.612 -1.4411 -0.2467 -0.4814
  251VAL     CB 3160   0.596   3.301   4.710 -0.2960 -0.8665 -0.5170
  251VAL     HB 3161   0.604   3.381   4.786  2.0742  1.0057 -2.5840
  251VAL    CG1 3162   0.553   3.369   4.579  0.3987  0.5147 -0.0448
  251VAL   HG11 3163   0.450   3.410   4.588  0.5967  1.3154 -1.1591
  251VAL   HG12 3164   0.562   3.302   4.491  2.7599  0.6507  0.0281
  251VAL   HG13 3165   0.621   3.453   4.553 -2.3852  2.6094 -1.1297
  251VAL    CG2 3166   0.482   3.208   4.754 -0.3790 -0.5271 -0.0101
  251VAL   HG21 3167   0.449   3.128   4.683  0.5962 -0.2612 -0.7865
  251VAL   HG22 3168   0.398   3.276   4.780  1.0863  0.6082  2.0150
  251VAL   HG23 3169   0.515   3.170   4.853  1.0509  0.3085 -0.1443
  251VAL      C 3170   0.829   3.316   4.615 -0.3145  0.0611 -0.0849
  251VAL      O 3171   0.861   3.300   4.497  0.2862  0.3157  0.0377
  252ILE      N 3172   0.889   3.405   4.697 -0.2047  0.1551 -0.2650
  252ILE     HN 3173   0.869   3.413   4.794  1.6029  2.1440  0.0187
  252ILE     CA 3174   0.995   3.489   4.651  0.0042  0.1252  0.1606
  252ILE     HA 3175   0.959   3.546   4.567  0.6919 -1.0221 -0.9531
  252ILE     CB 3176   1.041   3.578   4.763  0.3238 -0.1806  0.2751
  252ILE     HB 3177   1.043   3.522   4.858  1.8148  2.3102  1.8075
  252ILE    CG2 3178   1.180   3.643   4.747  0.0032  0.3751 -0.3234
  252ILE   HG21 3179   1.207   3.699   4.839  0.2788 -0.7338  0.2911
  252ILE   HG22 3180   1.173   3.717   4.664  2.4445  1.7337  0.5845
  252ILE   HG23 3181   1.265   3.575   4.726  0.6160  1.4582 -1.4822
  252ILE    CG1 3182   0.934   3.685   4.790  0.3447 -0.0546 -0.1259
  252ILE   HG11 3183   0.831   3.645   4.797  0.0927  0.4244 -0.9110
  252ILE   HG12 3184   0.935   3.753   4.702 -3.0461  0.9433  0.4408
  252ILE     CD 3185   0.956   3.760   4.921  1.0567 -0.2350 -0.1390
  252ILE    HD1 3186   0.863   3.821   4.930  0.3307 -1.2099 -0.7840
  252ILE    HD2 3187   1.043   3.830   4.925  2.5079 -1.9546 -0.5335
  252ILE    HD3 3188   0.958   3.692   5.009 -0.1141 -0.5794 -0.3636
  252ILE      C 3189   1.111   3.415   4.595 -0.4610 -0.2203 -0.3615
  252ILE      O 3190   1.158   3.439   4.484  0.2079  0.1836  0.0018
  253SER      N 3191   1.159   3.317   4.674  0.0999  0.2089 -0.1540
  253SER     HN 3192   1.106   3.290   4.755 -0.0584 -0.2566 -0.4055
  253SER     CA 3193   1.280   3.248   4.641 -0.0146 -0.0287 -0.0834
  253SER     HA 3194   1.354   3.323   4.617 -0.8539  0.9387  0.2707
  253SER     CB 3195   1.335   3.176   4.766 -0.3615  0.5238  0.3972
  253SER    HB1 3196   1.343   3.255   4.843  0.0637 -0.9118  1.8626
  253SER    HB2 3197   1.439   3.138   4.758 -0.9913 -1.6040  1.5947
  253SER     OG 3198   1.248   3.076   4.816  0.0368 -0.0366 -0.0097
  253SER    HG1 3199   1.208   3.121   4.891 -0.0059 -0.4608  0.2261
  253SER      C 3200   1.279   3.172   4.513  0.2868 -0.1377 -0.0231
  253SER      O 3201   1.380   3.170   4.443 -0.0590 -0.3220 -0.5185
  254VAL      N 3202   1.165   3.105   4.487  0.0889  0.0708  0.2891
  254VAL     HN 3203   1.098   3.098   4.561  0.9838 -2.4674  0.9893
  254VAL     CA 3204   1.144   3.017   4.377 -0.1304  0.7593 -0.2245
  254VAL     HA 3205   1.231   2.956   4.357 -1.8399 -1.9334  0.0447
  254VAL     CB 3206   1.032   2.921   4.407  0.3760  0.1628 -0.2145
  254VAL     HB 3207   0.952   2.984   4.451  1.2166  3.9679 -3.4936
  254VAL    CG1 3208   0.976   2.849   4.283  0.8290  0.1935 -0.4384
  254VAL   HG11 3209   0.937   2.924   4.211 -0.4645  0.0607  0.0926
  254VAL   HG12 3210   0.885   2.789   4.305  0.8908  0.9587  2.2273
  254VAL   HG13 3211   1.060   2.795   4.234  2.0252 -0.8402  2.5160
  254VAL    CG2 3212   1.090   2.817   4.504  0.1246  0.3921  0.1828
  254VAL   HG21 3213   1.167   2.751   4.460 -1.9268 -2.6806  0.8862
  254VAL   HG22 3214   1.018   2.747   4.551  0.0249  0.7380  0.5587
  254VAL   HG23 3215   1.148   2.861   4.588  2.0373 -0.4176 -0.6582
  254VAL      C 3216   1.110   3.100   4.258  0.0816  0.0636 -0.7761
  254VAL      O 3217   1.175   3.073   4.157  0.5414 -0.1771 -0.4182
  255LEU      N 3218   1.014   3.194   4.256 -0.5839 -0.5834 -0.0861
  255LEU     HN 3219   0.978   3.221   4.345  0.5309 -1.5828  0.7124
  255LEU     CA 3220   0.974   3.269   4.141  0.0792 -0.1252 -0.0264
  255LEU     HA 3221   0.951   3.195   4.066 -0.4751 -0.6125  0.6143
  255LEU     CB 3222   0.847   3.353   4.164  0.2989  0.0255  0.6634
  255LEU    HB1 3223   0.843   3.437   4.090 -1.0306 -1.1952 -0.7219
  255LEU    HB2 3224   0.841   3.397   4.266  2.8924 -0.7786  1.2400
  255LEU     CG 3225   0.722   3.273   4.123  0.4712 -0.0263  0.2297
  255LEU     HG 3226   0.739   3.247   4.017  0.4937 -1.8669  0.6632
  255LEU    CD1 3227   0.693   3.159   4.222 -0.0254 -0.1434 -0.0484
  255LEU   HD11 3228   0.770   3.082   4.239  2.0736  1.5717 -1.2488
  255LEU   HD12 3229   0.603   3.105   4.187  0.7468 -1.8087  0.4615
  255LEU   HD13 3230   0.672   3.196   4.325 -0.7603 -1.1014  0.1563
  255LEU    CD2 3231   0.600   3.366   4.120  0.4658 -0.0328  0.2559
  255LEU   HD21 3232   0.602   3.456   4.054 -1.6441  1.2120  1.7824
  255LEU   HD22 3233   0.595   3.400   4.226  1.2353  0.5237  0.1205
  255LEU   HD23 3234   0.503   3.317   4.094 -1.2759  3.0351  0.4465
  255LEU      C 3235   1.084   3.352   4.084  0.0219 -0.1719 -0.2060
  255LEU      O 3236   1.106   3.354   3.963 -0.1634 -0.1012 -0.2387
  256ASN      N 3237   1.163   3.421   4.169 -0.1058 -0.2962  0.0144
  256ASN     HN 3238   1.134   3.427   4.264  0.8309  0.3288  0.2693
  256ASN     CA 3239   1.278   3.494   4.126 -0.6923  0.1500 -0.8294
  256ASN     HA 3240   1.229   3.559   4.055 -0.2979  2.9971  1.3300
  256ASN     CB 3241   1.341   3.576   4.239 -0.0533 -0.3175 -0.8425
  256ASN    HB1 3242   1.438   3.623   4.213  0.8109 -0.9927  0.9491
  256ASN    HB2 3243   1.357   3.517   4.332 -1.0166 -0.7525 -0.9428
  256ASN     CG 3244   1.250   3.687   4.289  0.2172 -0.5880  0.2882
  256ASN    OD1 3245   1.163   3.723   4.210  0.1024  0.6636  0.9615
  256ASN    ND2 3246   1.263   3.744   4.412  0.7338 -0.2064  0.0604
  256ASN   HD21 3247   1.215   3.828   4.437  1.7444  0.8581 -1.3759
  256ASN   HD22 3248   1.335   3.711   4.472  0.6428  0.4308  0.5273
  256ASN      C 3249   1.379   3.406   4.061 -0.7930 -0.4397 -0.2003
  256ASN      O 3250   1.443   3.448   3.965 -0.4740 -0.7719 -0.1382
  257THR      N 3251   1.400   3.280   4.105 -0.1716 -0.3144 -0.1296
  257THR     HN 3252   1.354   3.236   4.181  2.4756 -2.8489  0.1580
  257THR     CA 3253   1.496   3.193   4.044  0.1648 -0.0629  0.0332
  257THR     HA 3254   1.594   3.237   4.053  0.2683 -0.1747 -0.5244
  257THR     CB 3255   1.502   3.060   4.113 -0.3381 -0.0667  0.0761
  257THR     HB 3256   1.405   3.005   4.111  0.6883 -2.0887  2.0855
  257THR    OG1 3257   1.555   3.067   4.244 -0.1375  0.0351 -0.0097
  257THR    HG1 3258   1.480   3.076   4.303  0.4720  0.5375  0.7068
  257THR    CG2 3259   1.590   2.966   4.030 -0.1235  0.1341  0.0736
  257THR   HG21 3260   1.593   2.865   4.076 -0.6101  0.4922  0.9056
  257THR   HG22 3261   1.693   3.005   4.014  0.1167 -0.3684  0.3427
  257THR   HG23 3262   1.530   2.942   3.940  1.5834 -2.8194 -0.4348
  257THR      C 3263   1.468   3.170   3.899 -0.2487 -0.0239  0.1052
  257THR      O 3264   1.554   3.179   3.812 -0.1625  0.0880  0.2013
  258ILE      N 3265   1.338   3.150   3.869 -0.2563  0.5388 -0.2584
  258ILE     HN 3266   1.268   3.145   3.939 -2.0413  0.0175 -2.0006
  258ILE     CA 3267   1.277   3.132   3.741  0.1961  0.3177 -0.4469
  258ILE     HA 3268   1.342   3.064   3.688 -0.3973 -1.1712  0.6597
  258ILE     CB 3269   1.138   3.078   3.756  0.1530  0.4715 -0.2864
  258ILE     HB 3270   1.074   3.136   3.826 -1.3455 -0.2674 -1.0040
  258ILE    CG2 3271   1.066   3.083   3.620 -0.3759  0.2101 -0.0188
  258ILE   HG21 3272   1.131   3.029   3.548  0.0162 -0.9203  1.1493
  258ILE   HG22 3273   1.042   3.189   3.599  3.7003  1.2222 -0.3757
  258ILE   HG23 3274   0.980   3.013   3.624 -1.0998  1.1443  2.0526
  258ILE    CG1 3275   1.138   2.934   3.811 -0.1070  0.4146 -0.4340
  258ILE   HG11 3276   1.213   2.903   3.886  1.5805  1.2762 -1.6994
  258ILE   HG12 3277   1.161   2.863   3.729  3.0698 -1.5211  1.8977
  258ILE     CD 3278   1.010   2.897   3.885  0.4917 -0.3815  0.2230
  258ILE    HD1 3279   1.016   2.790   3.915 -1.2157 -0.3657  0.7283
  258ILE    HD2 3280   0.923   2.912   3.818 -1.3424 -1.2568  2.2679
  258ILE    HD3 3281   0.994   2.971   3.966 -2.4052 -2.5770  1.8713
  258ILE      C 3282   1.271   3.255   3.656 -0.4645  0.3848 -0.3067
  258ILE      O 3283   1.293   3.249   3.536  0.1140  0.3087 -0.1997
  259ILE      N 3284   1.237   3.370   3.716  0.1099  0.4386 -0.0825
  259ILE     HN 3285   1.199   3.380   3.808 -0.7082  0.6293 -0.4344
  259ILE     CA 3286   1.243   3.496   3.647  0.0859  0.6785  0.3492
  259ILE     HA 3287   1.180   3.468   3.564 -0.0801 -2.0046  1.2512
  259ILE     CB 3288   1.187   3.610   3.727 -0.2868  0.3691  0.5359
  259ILE     HB 3289   1.234   3.607   3.828 -0.4287  1.1767  0.6321
  259ILE    CG2 3290   1.203   3.744   3.653 -0.2097  0.1521  0.1581
  259ILE   HG21 3291   1.155   3.727   3.555 -1.4257  0.0978  0.7501
  259ILE   HG22 3292   1.307   3.780   3.640  0.4086 -1.3782  0.5762
  259ILE   HG23 3293   1.141   3.823   3.700 -2.8402 -2.8528  2.1744
  259ILE    CG1 3294   1.037   3.594   3.757 -0.3044  0.0003  0.2587
  259ILE   HG11 3295   1.009   3.487   3.764  0.2792 -0.1589  0.1776
  259ILE   HG12 3296   0.985   3.637   3.668  0.2657 -0.3825 -0.2636
  259ILE     CD 3297   0.988   3.664   3.883 -0.4205  0.2764  0.0629
  259ILE    HD1 3298   0.886   3.622   3.900 -0.0235 -1.2420 -1.1721
  259ILE    HD2 3299   0.990   3.775   3.887 -2.0362  0.3674 -0.8846
  259ILE    HD3 3300   1.041   3.623   3.972 -0.0216 -0.1537 -0.3675
  259ILE      C 3301   1.380   3.537   3.607  0.2457  0.1637  0.3642
  259ILE      O 3302   1.409   3.576   3.494  0.1522 -0.0516  0.2657
  260ALA      N 3303   1.479   3.519   3.697  0.0502 -0.0295  0.5427
  260ALA     HN 3304   1.460   3.498   3.792 -1.2429 -0.2612  0.2554
  260ALA     CA 3305   1.617   3.523   3.660  0.0708 -0.0968  0.6122
  260ALA     HA 3306   1.639   3.626   3.633  1.7083 -0.3196  0.9734
  260ALA     CB 3307   1.705   3.486   3.781 -0.3343 -0.2803  0.8542
  260ALA    HB1 3308   1.656   3.525   3.873 -4.8751 -3.3538  0.0378
  260ALA    HB2 3309   1.811   3.519   3.777 -0.4424  0.0392  0.4652
  260ALA    HB3 3310   1.714   3.376   3.782  0.0984 -0.3267 -1.6010
  260ALA      C 3311   1.662   3.428   3.555 -0.2986  0.1439  0.2334
  260ALA      O 3312   1.747   3.466   3.474 -0.8856  0.5433 -0.2022
  261ASN      N 3313   1.611   3.304   3.553  0.1212 -0.0292  0.0246
  261ASN     HN 3314   1.541   3.264   3.612 -2.4081  0.6574 -2.2921
  261ASN     CA 3315   1.649   3.218   3.445  0.2180  0.1399 -0.0766
  261ASN     HA 3316   1.757   3.223   3.439  0.2657  0.2603  0.7574
  261ASN     CB 3317   1.608   3.072   3.469  0.7904 -0.0212 -0.0614
  261ASN    HB1 3318   1.497   3.070   3.462  0.7668 -0.9621  0.3310
  261ASN    HB2 3319   1.648   3.061   3.572  1.5015  2.4027 -0.0083
  261ASN     CG 3320   1.669   2.968   3.376  0.6669  0.3588 -0.5723
  261ASN    OD1 3321   1.790   2.955   3.361  0.5496 -0.6302 -0.7476
  261ASN    ND2 3322   1.574   2.893   3.314  0.1460  0.2544  0.3222
  261ASN   HD21 3323   1.610   2.820   3.255  0.5834 -0.1466  1.0763
  261ASN   HD22 3324   1.480   2.896   3.347 -0.6521 -0.2269 -1.7341
  261ASN      C 3325   1.599   3.267   3.314  0.3458 -0.1174 -0.2228
  261ASN      O 3326   1.671   3.270   3.215  0.8291 -0.0495  0.1258
  262LYS      N 3327   1.473   3.314   3.317  0.0614 -0.8656 -0.1895
  262LYS     HN 3328   1.416   3.307   3.399 -1.8761  1.4041 -1.2047
  262LYS     CA 3329   1.418   3.368   3.197  0.1653 -0.0869  0.1070
  262LYS     HA 3330   1.421   3.295   3.118  0.0321 -0.1600  0.1687
  262LYS     CB 3331   1.267   3.393   3.217  0.2337  0.0864  0.4204
  262LYS    HB1 3332   1.226   3.456   3.135 -1.2196 -1.3529 -0.0172
  262LYS    HB2 3333   1.246   3.445   3.312  0.0705 -1.7900  1.4521
  262LYS     CG 3334   1.178   3.270   3.234 -0.0310  0.2561  0.2678
  262LYS    HG1 3335   1.074   3.300   3.259 -0.0852  0.4240 -0.1423
  262LYS    HG2 3336   1.225   3.208   3.314 -1.0801  0.7697  1.3014
  262LYS     CD 3337   1.166   3.171   3.118  0.8363  0.1124  0.2954
  262LYS    HD1 3338   1.268   3.147   3.080  0.6288  0.3381 -0.4304
  262LYS    HD2 3339   1.117   3.219   3.030 -1.6707 -1.3997  0.7663
  262LYS     CE 3340   1.074   3.053   3.152  0.2307  0.3930 -0.3512
  262LYS    HE1 3341   0.970   3.087   3.171 -0.1649 -1.2736  0.6583
  262LYS    HE2 3342   1.096   2.982   3.234 -0.7369  1.1157  0.5537
  262LYS     NZ 3343   1.068   2.962   3.035 -0.4322 -0.0703  0.0357
  262LYS    HZ1 3344   1.151   2.899   3.036 -0.5381 -0.2136 -0.1539
  262LYS    HZ2 3345   1.059   3.014   2.945 -1.4587 -0.9091 -0.3592
  262LYS    HZ3 3346   0.980   2.907   3.039 -0.6821  0.2732 -0.4921
  262LYS      C 3347   1.481   3.491   3.140  0.1437 -0.0510  0.1600
  262LYS      O 3348   1.502   3.502   3.019 -0.4467  0.1055  0.0689
  263LEU      N 3349   1.517   3.587   3.227 -0.0884 -0.1221  0.3366
  263LEU     HN 3350   1.493   3.583   3.323  0.3155 -1.4273  0.3982
  263LEU     CA 3351   1.604   3.696   3.194 -0.5022  0.1145  0.0170
  263LEU     HA 3352   1.559   3.745   3.108  0.6707 -0.8097 -1.1739
  263LEU     CB 3353   1.616   3.808   3.298  0.0178  0.6236 -0.5823
  263LEU    HB1 3354   1.677   3.895   3.265 -0.0816  1.0674  0.3544
  263LEU    HB2 3355   1.659   3.763   3.390 -0.5269  1.9090  0.3263
  263LEU     CG 3356   1.485   3.871   3.346  0.2183  0.7539 -0.1983
  263LEU     HG 3357   1.425   3.815   3.422  0.3285  2.7134  1.4227
  263LEU    CD1 3358   1.518   4.002   3.420  0.1412  0.3740  0.5140
  263LEU   HD11 3359   1.424   4.049   3.455  0.9640  0.5612  2.6425
  263LEU   HD12 3360   1.574   4.065   3.348  1.2569 -1.2493 -0.1238
  263LEU   HD13 3361   1.598   3.999   3.497  2.6618  0.1739 -1.9423
  263LEU    CD2 3362   1.394   3.905   3.227  0.5940  0.3578 -0.6012
  263LEU   HD21 3363   1.456   3.950   3.146  1.3969 -0.1676 -0.2911
  263LEU   HD22 3364   1.309   3.967   3.263 -0.1808 -1.3001  0.5119
  263LEU   HD23 3365   1.357   3.810   3.184  0.9484  1.0221 -2.4974
  263LEU      C 3366   1.741   3.656   3.152 -0.4101  0.2582  0.1814
  263LEU      O 3367   1.801   3.719   3.065  0.4451  0.4538  0.9009
  264THR      N 3368   1.804   3.553   3.212  0.5919  0.4836 -0.4658
  264THR     HN 3369   1.746   3.514   3.282  1.0042  0.4581 -0.1343
  264THR     CA 3370   1.929   3.498   3.170  0.8012  0.6444 -0.0583
  264THR     HA 3371   1.991   3.586   3.154  1.2429  0.0317 -2.0718
  264THR     CB 3372   2.008   3.411   3.263  0.2873  0.4082  0.1571
  264THR     HB 3373   1.960   3.314   3.287  1.3443  0.3470  2.3169
  264THR    OG1 3374   2.036   3.484   3.382 -0.5118  0.9424  0.0257
  264THR    HG1 3375   1.956   3.503   3.431 -1.2988 -0.5560 -0.6195
  264THR    CG2 3376   2.147   3.398   3.199  0.0052 -0.5935 -0.2685
  264THR   HG21 3377   2.182   3.498   3.164 -0.2076 -0.1830  0.6694
  264THR   HG22 3378   2.133   3.327   3.114  1.9045 -0.7962 -0.4602
  264THR   HG23 3379   2.215   3.360   3.278 -1.0355 -0.2806  0.8094
  264THR      C 3380   1.920   3.445   3.031 -0.1964  0.0167  0.2377
  264THR      O 3381   2.006   3.476   2.948 -0.1827 -0.0127  0.2411
  265VAL      N 3382   1.813   3.373   2.995 -0.3058  0.4593 -0.3457
  265VAL     HN 3383   1.750   3.334   3.063  1.5415 -2.5355 -0.1321
  265VAL     CA 3384   1.787   3.320   2.865 -0.4173 -0.1063 -0.0973
  265VAL     HA 3385   1.873   3.261   2.839 -0.0856 -0.6780  2.0724
  265VAL     CB 3386   1.666   3.231   2.874 -0.0935 -0.5249  0.1495
  265VAL     HB 3387   1.598   3.285   2.943 -1.3376 -0.2755 -1.2130
  265VAL    CG1 3388   1.594   3.193   2.743 -0.3212  0.5849 -0.0578
  265VAL   HG11 3389   1.507   3.126   2.762 -0.4380  0.3977 -1.2005
  265VAL   HG12 3390   1.659   3.153   2.663 -0.0694  0.1147  0.3787
  265VAL   HG13 3391   1.554   3.291   2.709  0.8442  1.4852  1.0639
  265VAL    CG2 3392   1.701   3.097   2.940  0.7875 -0.2355  0.2764
  265VAL   HG21 3393   1.607   3.039   2.948  1.1835 -1.4784 -2.7498
  265VAL   HG22 3394   1.755   3.105   3.037 -0.4089 -2.2762  1.1871
  265VAL   HG23 3395   1.757   3.023   2.879  1.2520  1.2024 -1.0892
  265VAL      C 3396   1.774   3.432   2.767  0.3475  0.4945  0.4832
  265VAL      O 3397   1.832   3.417   2.660 -0.0824 -0.1717  0.3370
  266MET      N 3398   1.700   3.541   2.793 -0.0854  0.3284 -0.0541
  266MET     HN 3399   1.665   3.536   2.886  1.4807  0.7590  0.5837
  266MET     CA 3400   1.667   3.658   2.717 -0.0310  0.4357  0.0880
  266MET     HA 3401   1.608   3.624   2.633  0.1297  0.5492 -0.0724
  266MET     CB 3402   1.575   3.745   2.803 -0.2166 -0.0586  0.3943
  266MET    HB1 3403   1.639   3.776   2.889 -0.5236 -0.1053  0.6436
  266MET    HB2 3404   1.488   3.681   2.826 -0.7738  0.1175 -1.1118
  266MET     CG 3405   1.528   3.872   2.732 -0.1718 -0.2978 -0.0592
  266MET    HG1 3406   1.610   3.921   2.676 -1.8682  1.8422 -0.7868
  266MET    HG2 3407   1.496   3.948   2.806 -1.6528 -0.8781 -0.0513
  266MET     SD 3408   1.400   3.843   2.605 -0.2632  0.0948 -0.0587
  266MET     CE 3409   1.411   4.017   2.555 -0.0753  0.1638  0.2172
  266MET    HE1 3410   1.510   4.043   2.512 -1.1934  0.7625 -2.1525
  266MET    HE2 3411   1.377   4.084   2.637  0.6979  0.7518  0.0672
  266MET    HE3 3412   1.340   4.043   2.474 -0.9755  1.4356  1.3654
  266MET      C 3413   1.786   3.733   2.668  0.4689 -0.3618  0.0563
  266MET      O 3414   1.807   3.756   2.549  0.2640  0.0692  0.1019
  267VAL      N 3415   1.878   3.754   2.764  0.0749 -0.1308  0.3861
  267VAL     HN 3416   1.871   3.721   2.858  0.9899  0.0357  0.5183
  267VAL     CA 3417   1.998   3.829   2.743  0.0580 -0.2941 -0.2871
  267VAL     HA 3418   1.967   3.908   2.677 -1.4146 -1.7595 -1.4566
  267VAL     CB 3419   2.044   3.899   2.867 -0.4424  0.2089 -0.3852
  267VAL     HB 3420   1.958   3.939   2.925  1.2403 -1.1966  3.3808
  267VAL    CG1 3421   2.103   3.794   2.963 -0.8813 -0.0206 -0.3595
  267VAL   HG11 3422   2.029   3.712   2.969 -0.6171 -0.3736 -1.5913
  267VAL   HG12 3423   2.125   3.834   3.064 -2.2677 -1.5436  0.5718
  267VAL   HG13 3424   2.200   3.764   2.917 -0.0445  2.3028 -0.2936
  267VAL    CG2 3425   2.142   4.017   2.855 -0.4689  0.2464 -0.2411
  267VAL   HG21 3426   2.147   4.073   2.950 -0.0909  0.2837 -0.2823
  267VAL   HG22 3427   2.104   4.085   2.776  1.5349  0.1360 -1.3685
  267VAL   HG23 3428   2.244   3.983   2.828  0.4964  0.2972  2.9995
  267VAL      C 3429   2.100   3.764   2.654  0.7236  0.1797  0.1255
  267VAL      O 3430   2.187   3.826   2.593  0.2658  0.7226  0.0140
  268ARG      N 3431   2.095   3.630   2.656  0.3707  0.1984  0.6586
  268ARG     HN 3432   2.031   3.587   2.720 -0.4673 -0.4644 -0.5864
  268ARG     CA 3433   2.169   3.541   2.573 -0.2551  0.2264  0.0661
  268ARG     HA 3434   2.272   3.573   2.570  0.0739 -0.7934  0.0893
  268ARG     CB 3435   2.161   3.395   2.623  0.6243 -0.1062 -0.7468
  268ARG    HB1 3436   2.193   3.322   2.545 -2.8107 -0.2385 -2.1888
  268ARG    HB2 3437   2.054   3.367   2.621 -0.0859  2.2960 -2.8376
  268ARG     CG 3438   2.227   3.367   2.758 -0.1820 -0.5289 -0.4353
  268ARG    HG1 3439   2.169   3.288   2.809 -1.7207  0.3635 -0.7523
  268ARG    HG2 3440   2.231   3.458   2.822 -2.5122 -0.0901 -0.8443
  268ARG     CD 3441   2.370   3.317   2.734 -0.0483 -0.4698  0.2407
  268ARG    HD1 3442   2.440   3.388   2.686 -0.6178 -0.7055 -0.9789
  268ARG    HD2 3443   2.371   3.232   2.662  1.9932 -1.0791  0.9010
  268ARG     NE 3444   2.428   3.265   2.862 -0.1083 -0.0722  0.4317
  268ARG     HE 3445   2.406   3.173   2.895  1.5841 -0.5894  0.2196
  268ARG     CZ 3446   2.465   3.362   2.950 -0.1959  0.0344  0.3524
  268ARG    NH1 3447   2.489   3.493   2.920 -0.4662  0.0166  0.0585
  268ARG   HH11 3448   2.489   3.525   2.825  1.5619 -1.3169 -0.4539
  268ARG   HH12 3449   2.521   3.551   2.994  1.3798 -1.4018  0.4413
  268ARG    NH2 3450   2.474   3.324   3.081  0.0488  0.1968  0.3841
  268ARG   HH21 3451   2.432   3.233   3.092 -3.6440  1.4259 -1.6833
  268ARG   HH22 3452   2.478   3.391   3.155  0.6485  1.9151 -1.1253
  268ARG      C 3453   2.123   3.551   2.431 -0.0145 -0.2247 -0.0442
  268ARG      O 3454   2.204   3.572   2.341 -0.2600  0.3021 -0.1409
  269GLN      N 3455   1.992   3.531   2.407 -0.1082  0.5064 -0.1559
  269GLN     HN 3456   1.938   3.503   2.486  1.0984 -0.1543  0.4819
  269GLN     CA 3457   1.929   3.531   2.279 -0.2805  0.1790 -0.0722
  269GLN     HA 3458   1.986   3.468   2.213  3.6430 -0.1869  3.2849
  269GLN     CB 3459   1.793   3.462   2.297 -0.3038  0.2811  0.1432
  269GLN    HB1 3460   1.737   3.471   2.202 -0.0083  0.2512 -0.0313
  269GLN    HB2 3461   1.729   3.519   2.368  0.1832 -0.5848  1.3140
  269GLN     CG 3462   1.802   3.314   2.334 -0.1550  0.2878  0.1350
  269GLN    HG1 3463   1.704   3.264   2.351 -1.0990  2.6859  2.3959
  269GLN    HG2 3464   1.862   3.306   2.427  1.8562 -2.5036 -1.2556
  269GLN     CD 3465   1.903   3.242   2.246 -0.0693  0.1927  0.3113
  269GLN    OE1 3466   2.012   3.211   2.296  0.1240  0.3677  0.0013
  269GLN    NE2 3467   1.877   3.226   2.114  0.3182  0.3371  0.2161
  269GLN   HE21 3468   1.931   3.162   2.059 -0.5674 -0.0809 -0.1952
  269GLN   HE22 3469   1.794   3.268   2.078  0.0741 -1.3000 -1.3123
  269GLN      C 3470   1.909   3.664   2.214  0.2890  0.1772 -0.2500
  269GLN      O 3471   1.904   3.677   2.092  0.5177  0.7266 -0.2041
  270ALA      N 3472   1.905   3.768   2.299 -0.4079 -0.2280  0.2187
  270ALA     HN 3473   1.889   3.743   2.394 -0.1241 -1.3335 -0.0113
  270ALA     CA 3474   1.915   3.907   2.267  0.2512 -0.3248 -0.0173
  270ALA     HA 3475   1.836   3.918   2.193 -0.6360 -1.4590  0.7162
  270ALA     CB 3476   1.886   4.007   2.380 -0.0269  0.3599 -0.6810
  270ALA    HB1 3477   1.853   4.108   2.349 -2.1860  0.0152  0.3547
  270ALA    HB2 3478   1.971   4.015   2.452 -0.1867 -0.0056 -0.4476
  270ALA    HB3 3479   1.800   3.965   2.436 -0.3272 -0.6897 -1.8663
  270ALA      C 3480   2.035   3.950   2.190  0.0157  0.0107 -0.1982
  270ALA      O 3481   2.147   3.910   2.218  0.2237  0.6135 -0.1513
  271ALA      N 3482   2.016   4.050   2.102 -0.0340 -0.0275 -0.2314
  271ALA     HN 3483   1.922   4.084   2.104 -0.7583 -1.7838  3.0212
  271ALA     CA 3484   2.114   4.119   2.023  0.1600 -0.1624 -0.1094
  271ALA     HA 3485   2.176   4.042   1.980 -2.0699 -0.0327 -3.9965
  271ALA     CB 3486   2.048   4.207   1.915 -0.1520 -0.1570  0.0843
  271ALA    HB1 3487   1.972   4.148   1.859 -2.9017  0.8738  2.4706
  271ALA    HB2 3488   2.123   4.246   1.844 -0.8293  1.9806  0.4668
  271ALA    HB3 3489   1.992   4.287   1.968 -1.0187 -0.5988 -0.1326
  271ALA      C 3490   2.207   4.202   2.105 -0.3103  0.3034 -0.0359
  271ALA      O 3491   2.174   4.248   2.214  0.2859 -0.0381  0.2984
  272GLU      N 3492   2.332   4.229   2.063 -0.2174  0.2959  0.2370
  272GLU     HN 3493   2.370   4.209   1.973  1.1634 -0.6028  0.9716
  272GLU     CA 3494   2.421   4.299   2.150  0.0348  0.7120 -0.3500
  272GLU     HA 3495   2.396   4.297   2.255  0.1160 -0.0458 -0.3421
  272GLU     CB 3496   2.565   4.243   2.147 -0.1101  0.2893  0.2989
  272GLU    HB1 3497   2.644   4.312   2.184  0.8579 -0.9446  0.5546
  272GLU    HB2 3498   2.586   4.234   2.038  0.9379  1.2657  0.4029
  272GLU     CG 3499   2.591   4.110   2.217  0.0820  0.2311  0.1176
  272GLU    HG1 3500   2.537   4.027   2.167  0.1217 -0.1666  0.7259
  272GLU    HG2 3501   2.546   4.108   2.318 -1.3495 -0.7296 -0.5105
  272GLU     CD 3502   2.735   4.070   2.247  0.1551  0.1081 -0.3903
  272GLU    OE1 3503   2.789   4.153   2.325  0.2606 -0.1673 -0.1685
  272GLU    OE2 3504   2.791   3.968   2.199  0.4243  0.0771 -0.0109
  272GLU      C 3505   2.419   4.443   2.112  0.7385  0.8491  0.0967
  272GLU      O 3506   2.451   4.482   2.000 -0.0982  0.5116 -0.2681
  273GLN      N 3507   2.359   4.523   2.202  0.1078  0.0135  0.4368
  273GLN     HN 3508   2.325   4.475   2.283  0.5461  0.1445  0.7046
  273GLN     CA 3509   2.327   4.662   2.188  0.1639 -0.0314 -0.1594
  273GLN     HA 3510   2.364   4.684   2.089  0.1132 -1.5075 -0.5308
  273GLN     CB 3511   2.180   4.689   2.223  0.2429 -0.2226  0.3270
  273GLN    HB1 3512   2.154   4.797   2.215  3.2381  0.5981  0.6484
  273GLN    HB2 3513   2.162   4.644   2.324 -0.0884  1.3526  1.0022
  273GLN     CG 3514   2.082   4.631   2.121  0.1991  0.0761  0.1982
  273GLN    HG1 3515   1.980   4.661   2.153  0.3996  0.0210  0.8959
  273GLN    HG2 3516   2.091   4.520   2.126 -1.6495 -0.1694 -1.0248
  273GLN     CD 3517   2.119   4.677   1.981  0.3400 -0.0130  0.2053
  273GLN    OE1 3518   2.181   4.615   1.894  0.2907  0.2091  0.0101
  273GLN    NE2 3519   2.076   4.803   1.954 -0.5420 -0.4242 -0.3903
  273GLN   HE21 3520   2.101   4.835   1.863 -1.0322 -2.0033 -1.1059
  273GLN   HE22 3521   2.009   4.852   2.011 -0.3642  0.8771 -1.2633
  273GLN      C 3522   2.411   4.758   2.266 -0.0631  0.1926 -0.1882
  273GLN      O 3523   2.398   4.877   2.238 -0.8643 -0.0438 -0.8569
  294ARG      N 3524   2.489   4.717   2.368 -0.4748  0.0405  0.0676
  294ARG     HN 3525   2.521   4.623   2.371 -0.3955  0.0910  0.9340
  294ARG     CA 3526   2.555   4.805   2.459  0.1000 -0.1376 -0.1758
  294ARG     HA 3527   2.581   4.895   2.405 -0.8656 -0.0314 -0.4838
  294ARG     CB 3528   2.683   4.736   2.509 -0.2589 -0.5976  0.1172
  294ARG    HB1 3529   2.661   4.638   2.556 -1.2703 -1.4510 -2.0040
  294ARG    HB2 3530   2.731   4.795   2.590 -1.1863  0.8588 -0.3680
  294ARG     CG 3531   2.790   4.701   2.404 -0.1297 -0.1918  0.1111
  294ARG    HG1 3532   2.747   4.654   2.313  0.9863 -1.9832  0.4484
  294ARG    HG2 3533   2.839   4.610   2.445 -1.4653 -0.4710  1.1898
  294ARG     CD 3534   2.886   4.814   2.369  0.0678 -0.4176 -0.0817
  294ARG    HD1 3535   2.921   4.871   2.458  0.4878 -0.4509 -0.2241
  294ARG    HD2 3536   2.826   4.878   2.301  0.2463  0.2778  0.3952
  294ARG     NE 3537   2.990   4.741   2.293 -0.0366 -0.9943  0.3243
  294ARG     HE 3538   3.018   4.647   2.313 -1.1123 -1.3839  0.0811
  294ARG     CZ 3539   3.071   4.803   2.202 -0.8452 -0.1534  0.1636
  294ARG    NH1 3540   3.164   4.721   2.146 -0.4460 -0.0138  0.6194
  294ARG   HH11 3541   3.181   4.629   2.182  0.3037  1.0965  3.3613
  294ARG   HH12 3542   3.235   4.766   2.092  0.5373 -3.0106 -0.8544
  294ARG    NH2 3543   3.055   4.932   2.162 -0.0526 -0.0360  0.2089
  294ARG   HH21 3544   2.971   4.979   2.190 -0.1661 -1.7873  3.1903
  294ARG   HH22 3545   3.122   4.961   2.094  0.7343 -1.1597  0.4934
  294ARG      C 3546   2.470   4.837   2.577 -0.0203 -0.0527 -0.2860
  294ARG      O 3547   2.457   4.953   2.615  0.2279 -0.1012 -0.0545
  295VAL      N 3548   2.400   4.737   2.634  0.0871  0.1073  0.1235
  295VAL     HN 3549   2.437   4.648   2.607  2.7592  0.4815  2.0857
  295VAL     CA 3550   2.299   4.743   2.735 -0.1758  0.4967 -0.1598
  295VAL     HA 3551   2.299   4.837   2.787 -0.3462  0.8896 -0.8573
  295VAL     CB 3552   2.161   4.723   2.679 -0.2906  0.3990  0.1536
  295VAL     HB 3553   2.164   4.622   2.632  1.0484  0.7890 -0.6799
  295VAL    CG1 3554   2.052   4.716   2.786 -0.2509  0.1450  0.1787
  295VAL   HG11 3555   2.082   4.643   2.864  2.6873  0.7015 -0.3317
  295VAL   HG12 3556   1.954   4.688   2.741 -0.2613  2.3116 -1.3043
  295VAL   HG13 3557   2.036   4.817   2.829 -1.2550  1.3380 -2.7699
  295VAL    CG2 3558   2.131   4.822   2.565  0.4041 -0.6017 -0.9301
  295VAL   HG21 3559   2.027   4.803   2.528  0.4805  0.9432 -1.9921
  295VAL   HG22 3560   2.199   4.813   2.479  1.6450 -0.2643 -0.0072
  295VAL   HG23 3561   2.130   4.925   2.606 -0.1893 -0.5151 -1.1526
  295VAL      C 3562   2.333   4.640   2.838 -0.2306  0.2063 -0.4290
  295VAL      O 3563   2.371   4.527   2.808 -0.3874  0.1954 -0.5877
  296GLN      N 3564   2.324   4.687   2.964 -0.4547 -0.2589 -0.2694
  296GLN     HN 3565   2.297   4.780   2.990 -2.9420 -1.1985  0.8369
  296GLN     CA 3566   2.367   4.607   3.074 -0.0452  0.0251 -0.2216
  296GLN     HA 3567   2.414   4.515   3.044 -0.3240 -0.2428  0.1598
  296GLN     CB 3568   2.466   4.693   3.155  0.0066 -0.6596  0.4502
  296GLN    HB1 3569   2.500   4.642   3.248 -0.8839  1.9688  2.3252
  296GLN    HB2 3570   2.414   4.786   3.186  0.8693  0.5654 -1.5576
  296GLN     CG 3571   2.598   4.728   3.086 -0.4006 -0.0743 -0.0346
  296GLN    HG1 3572   2.663   4.776   3.162 -0.6849  1.6642 -0.8358
  296GLN    HG2 3573   2.576   4.811   3.015  0.1820 -1.2133 -1.5994
  296GLN     CD 3574   2.680   4.617   3.022 -0.0082  0.2017 -0.0166
  296GLN    OE1 3575   2.675   4.499   3.058 -0.2085  0.3155  0.3301
  296GLN    NE2 3576   2.752   4.653   2.913  0.0650 -0.9283 -0.3593
  296GLN   HE21 3577   2.822   4.588   2.883  1.5792  0.5493 -0.1969
  296GLN   HE22 3578   2.765   4.748   2.883  2.2319 -0.7325  0.9734
  296GLN      C 3579   2.250   4.574   3.161 -0.0547 -0.4710 -0.4229
  296GLN      O 3580   2.260   4.490   3.250  0.1425  0.0224  0.0273
  297ALA      N 3581   2.134   4.639   3.141 -0.2662 -0.5656  0.4678
  297ALA     HN 3582   2.140   4.721   3.085 -0.9542  0.6513  2.0846
  297ALA     CA 3583   2.012   4.645   3.216 -0.4143  0.1156  0.1832
  297ALA     HA 3584   2.040   4.691   3.309 -1.4460 -0.4390  0.7889
  297ALA     CB 3585   1.921   4.745   3.143 -0.1140  0.0300 -0.3190
  297ALA    HB1 3586   1.867   4.708   3.054  0.3454  1.8058 -1.3837
  297ALA    HB2 3587   1.980   4.836   3.117  0.2481 -0.2821 -0.5829
  297ALA    HB3 3588   1.843   4.782   3.214  0.5267  0.1239  0.3508
  297ALA      C 3589   1.945   4.515   3.244 -0.3355  0.0159 -0.0843
  297ALA      O 3590   1.888   4.486   3.350 -0.1567  0.3776  0.1131
  298LEU      N 3591   1.946   4.417   3.152 -0.1357 -0.0872  0.0271
  298LEU     HN 3592   2.002   4.424   3.070  1.7700 -1.2915  1.1377
  298LEU     CA 3593   1.889   4.289   3.180 -0.1967 -0.0007  0.3053
  298LEU     HA 3594   1.790   4.310   3.218 -0.2890  1.2116 -0.5485
  298LEU     CB 3595   1.867   4.202   3.055 -0.6037 -0.4073  0.6570
  298LEU    HB1 3596   1.838   4.098   3.083 -2.4440 -0.5924 -1.6512
  298LEU    HB2 3597   1.964   4.192   3.003 -0.8282  1.3249 -0.1558
  298LEU     CG 3598   1.776   4.255   2.943  0.3041 -0.1426  0.0431
  298LEU     HG 3599   1.686   4.278   3.002  0.2567  1.9444 -0.7396
  298LEU    CD1 3600   1.814   4.383   2.865  0.3041  0.1142  0.4648
  298LEU   HD11 3601   1.912   4.371   2.814  0.6354 -1.1292  1.3443
  298LEU   HD12 3602   1.813   4.479   2.921  1.9319 -0.3241  1.3064
  298LEU   HD13 3603   1.734   4.389   2.789  1.3992  2.0854 -0.6186
  298LEU    CD2 3604   1.761   4.138   2.844 -0.2405 -0.4631  0.5008
  298LEU   HD21 3605   1.851   4.123   2.781 -0.1364 -0.0804  0.5571
  298LEU   HD22 3606   1.677   4.166   2.776 -2.7093 -0.1809  3.4524
  298LEU   HD23 3607   1.725   4.047   2.897 -0.6936 -0.2096  0.6375
  298LEU      C 3608   1.975   4.207   3.270 -0.2479 -0.1512  0.2172
  298LEU      O 3609   1.927   4.131   3.353 -0.1309 -0.4338  0.0293
  299ARG      N 3610   2.107   4.212   3.243 -0.3377 -0.0957 -0.2296
  299ARG     HN 3611   2.158   4.274   3.185  1.0094 -1.9309 -1.1300
  299ARG     CA 3612   2.199   4.124   3.308 -0.2014  0.1103 -0.1439
  299ARG     HA 3613   2.144   4.035   3.335 -0.5615  1.2620  3.3877
  299ARG     CB 3614   2.309   4.091   3.205 -0.1784 -0.1459 -0.0399
  299ARG    HB1 3615   2.268   4.113   3.104 -0.6230 -0.0889  0.1473
  299ARG    HB2 3616   2.332   3.983   3.206  1.6777  0.1743 -1.9798
  299ARG     CG 3617   2.445   4.159   3.221 -0.2035 -0.0400 -0.2597
  299ARG    HG1 3618   2.502   4.105   3.300 -0.4777 -2.8754 -1.8552
  299ARG    HG2 3619   2.421   4.264   3.249 -2.1805  0.1630 -2.4029
  299ARG     CD 3620   2.535   4.169   3.098  1.0509  0.2648  0.6680
  299ARG    HD1 3621   2.639   4.207   3.113  1.1075  0.0103  0.9519
  299ARG    HD2 3622   2.485   4.237   3.027 -0.1210  0.4246  1.6208
  299ARG     NE 3623   2.544   4.033   3.039  0.1777  0.3764  0.2693
  299ARG     HE 3624   2.568   3.956   3.098 -2.6839 -2.1635 -1.5827
  299ARG     CZ 3625   2.538   4.004   2.905  0.2265  0.1478  0.3152
  299ARG    NH1 3626   2.535   4.101   2.809 -0.2470  0.1674  0.3461
  299ARG   HH11 3627   2.545   4.197   2.834 -0.6242 -0.2239  2.1268
  299ARG   HH12 3628   2.571   4.076   2.719 -1.0639  0.7203 -0.1401
  299ARG    NH2 3629   2.544   3.877   2.856 -0.2124  0.1617  0.2217
  299ARG   HH21 3630   2.557   3.805   2.924 -1.2070  1.1112  1.4667
  299ARG   HH22 3631   2.541   3.859   2.758 -0.0620  1.1331  0.0276
  299ARG      C 3632   2.257   4.184   3.431 -0.7195  0.0552  0.1286
  299ARG      O 3633   2.315   4.113   3.513 -0.0072 -0.0624 -0.4716
  300HSD      N 3634   2.228   4.315   3.447 -0.3289  0.1750 -0.1469
  300HSD     HN 3635   2.212   4.379   3.372 -0.4251 -0.1142 -0.3778
  300HSD     CA 3636   2.235   4.367   3.580 -0.6443  0.2891 -0.1754
  300HSD     HA 3637   2.305   4.314   3.642 -1.0365 -0.9535 -0.7535
  300HSD     CB 3638   2.264   4.518   3.581 -0.2836  0.2183  0.1686
  300HSD    HB1 3639   2.245   4.556   3.684 -1.0406  0.3755 -0.0209
  300HSD    HB2 3640   2.192   4.567   3.512  0.9029  0.6739 -0.7838
  300HSD    ND1 3641   2.470   4.670   3.553 -0.2043 -0.1214  0.2059
  300HSD    HD1 3642   2.435   4.755   3.593  1.2569  1.7754 -2.2241
  300HSD     CG 3643   2.406   4.548   3.543 -0.2476 -0.0867  0.0552
  300HSD    CE1 3644   2.593   4.653   3.499 -0.1462 -0.3437  0.4096
  300HSD    HE1 3645   2.660   4.739   3.500 -1.5716  0.8888 -1.7300
  300HSD    NE2 3646   2.616   4.530   3.456  0.1225  0.1821 -1.0309
  300HSD    CD2 3647   2.494   4.468   3.479  0.1375  0.4642 -0.1142
  300HSD    HD2 3648   2.499   4.363   3.452 -0.7523 -0.6312  3.5135
  300HSD      C 3649   2.106   4.349   3.652 -0.3361  0.6617  0.4770
  300HSD      O 3650   2.098   4.342   3.774  0.1204  0.3864  0.4940
  301GLY      N 3651   1.993   4.336   3.579 -0.0209  0.2314  0.0575
  301GLY     HN 3652   1.998   4.348   3.481  2.8699 -0.0995  0.0849
  301GLY     CA 3653   1.866   4.285   3.619 -0.1063  0.2159 -0.2325
  301GLY    HA1 3654   1.804   4.269   3.532  1.2530 -4.0108 -0.6650
  301GLY    HA2 3655   1.819   4.361   3.680  0.3987  1.8172 -1.7892
  301GLY      C 3656   1.868   4.155   3.693 -0.7413  0.2316 -0.1806
  301GLY      O 3657   1.813   4.154   3.803 -0.1962  0.0583  0.0942
  302VAL      N 3658   1.932   4.056   3.630  0.2919  0.7672  0.0067
  302VAL     HN 3659   1.952   4.068   3.533 -0.5810 -1.0148 -0.4412
  302VAL     CA 3660   1.947   3.925   3.687  0.5137  0.6979 -0.2073
  302VAL     HA 3661   1.853   3.880   3.714  1.7570 -1.5003  0.6748
  302VAL     CB 3662   2.016   3.835   3.589  0.4222  0.1427  0.2346
  302VAL     HB 3663   2.092   3.888   3.528  0.5470 -0.3013 -0.0021
  302VAL    CG1 3664   2.083   3.712   3.652  0.7255  0.2359  0.0973
  302VAL   HG11 3665   2.177   3.741   3.703  1.8298 -1.3381 -0.9625
  302VAL   HG12 3666   2.114   3.641   3.573 -0.0958 -0.0528  0.0168
  302VAL   HG13 3667   2.017   3.666   3.729  1.0251  2.6382  1.9070
  302VAL    CG2 3668   1.910   3.792   3.485  0.2143 -0.0148  0.5115
  302VAL   HG21 3669   1.837   3.725   3.535  0.1036 -0.7862 -0.6595
  302VAL   HG22 3670   1.953   3.744   3.395 -1.7177  0.1738 -0.5709
  302VAL   HG23 3671   1.851   3.880   3.452 -1.1828 -0.8591  0.6404
  302VAL      C 3672   2.009   3.919   3.822  0.0101  0.1516  0.0007
  302VAL      O 3673   1.965   3.849   3.914 -0.4777  0.7590  0.2364
  303ARG      N 3674   2.114   4.000   3.843 -0.4007  0.7730 -0.2930
  303ARG     HN 3675   2.148   4.048   3.763  1.7678 -0.3497 -0.1492
  303ARG     CA 3676   2.177   4.026   3.969 -0.4228 -0.3023 -0.0501
  303ARG     HA 3677   2.210   3.934   4.014  1.1136 -0.4198 -1.3345
  303ARG     CB 3678   2.299   4.118   3.951 -0.4765 -0.2880 -0.3398
  303ARG    HB1 3679   2.341   4.145   4.050 -1.2386 -0.3725  0.0187
  303ARG    HB2 3680   2.271   4.210   3.896  0.6809  2.0053  2.6217
  303ARG     CG 3681   2.406   4.050   3.865 -0.4913 -0.3129 -0.3388
  303ARG    HG1 3682   2.348   4.024   3.773 -0.5200 -3.4284  0.4263
  303ARG    HG2 3683   2.442   3.957   3.914  0.4929 -0.4405 -1.2894
  303ARG     CD 3684   2.523   4.143   3.834 -0.6445 -0.0729 -0.2010
  303ARG    HD1 3685   2.578   4.188   3.920  0.9542  1.3682 -1.8786
  303ARG    HD2 3686   2.479   4.224   3.772 -0.8056  0.6733  0.8535
  303ARG     NE 3687   2.615   4.068   3.745  0.2029  0.3926  0.2698
  303ARG     HE 3688   2.601   3.977   3.704 -0.8186  1.1228 -1.0687
  303ARG     CZ 3689   2.734   4.125   3.710  0.2470  0.0648 -0.1308
  303ARG    NH1 3690   2.759   4.259   3.726 -0.1668  0.1190  0.0738
  303ARG   HH11 3691   2.691   4.326   3.753 -0.5885  0.8087 -2.4617
  303ARG   HH12 3692   2.853   4.290   3.712 -0.5274  0.8302 -0.9030
  303ARG    NH2 3693   2.840   4.056   3.659  0.2295 -0.4265  0.4918
  303ARG   HH21 3694   2.830   3.960   3.633  1.5305 -0.6519  0.7457
  303ARG   HH22 3695   2.912   4.099   3.604  2.5366 -2.6196  1.6269
  303ARG      C 3696   2.095   4.095   4.073 -0.1848 -0.3871  0.1950
  303ARG      O 3697   2.099   4.068   4.193 -0.4467  0.0482  0.3057
  304VAL      N 3698   2.009   4.191   4.033 -0.4915 -0.6955  0.1103
  304VAL     HN 3699   2.015   4.221   3.938  3.1032 -0.9640  0.0881
  304VAL     CA 3700   1.913   4.246   4.123  0.0680  0.3989  0.0578
  304VAL     HA 3701   1.967   4.280   4.211 -1.0556 -0.1804  0.9990
  304VAL     CB 3702   1.847   4.367   4.064 -0.4942  0.0084 -0.1242
  304VAL     HB 3703   1.819   4.349   3.958  1.8608  2.3858 -1.2640
  304VAL    CG1 3704   1.729   4.416   4.150 -0.4354  0.1835 -0.1443
  304VAL   HG11 3705   1.681   4.503   4.100 -0.2427  1.4001  1.6786
  304VAL   HG12 3706   1.747   4.455   4.253 -0.9498 -0.3306  0.1436
  304VAL   HG13 3707   1.654   4.335   4.143 -0.7441  0.2888  1.5350
  304VAL    CG2 3708   1.944   4.486   4.058  0.0509 -0.4662 -0.9397
  304VAL   HG21 3709   2.012   4.473   3.971  0.7100 -1.2298 -0.3320
  304VAL   HG22 3710   2.012   4.501   4.145 -0.8867 -0.8923 -0.1203
  304VAL   HG23 3711   1.879   4.574   4.042  0.1170 -0.0411  0.8589
  304VAL      C 3712   1.813   4.144   4.167  0.3352  0.1320  0.0532
  304VAL      O 3713   1.777   4.136   4.284 -0.1566 -0.1966 -0.1210
  305LEU      N 3714   1.756   4.056   4.084  0.2183 -0.1127  0.3912
  305LEU     HN 3715   1.769   4.057   3.985 -0.5294 -0.1894  0.2851
  305LEU     CA 3716   1.663   3.959   4.134 -0.2267  0.2577  0.2840
  305LEU     HA 3717   1.573   4.004   4.172 -0.5356  0.2928 -0.4662
  305LEU     CB 3718   1.614   3.868   4.020  0.3657  0.1747  0.0872
  305LEU    HB1 3719   1.541   3.797   4.065 -0.1562  0.9278  0.4595
  305LEU    HB2 3720   1.696   3.808   3.976  1.7766 -1.7262  4.6578
  305LEU     CG 3721   1.544   3.946   3.908  0.2744  0.3944  0.2943
  305LEU     HG 3722   1.614   4.027   3.875  0.3848  1.2537  2.4732
  305LEU    CD1 3723   1.512   3.853   3.790  0.7051  0.5219  0.0722
  305LEU   HD11 3724   1.475   3.906   3.699 -0.4397  0.2254  0.3460
  305LEU   HD12 3725   1.453   3.762   3.816  0.3502  0.9837  0.9155
  305LEU   HD13 3726   1.613   3.814   3.766 -0.6104 -2.7683 -0.7109
  305LEU    CD2 3727   1.416   4.022   3.947  0.0163  0.2363 -0.2348
  305LEU   HD21 3728   1.327   3.963   3.976 -1.5417  2.4450 -0.2958
  305LEU   HD22 3729   1.388   4.091   3.864 -1.3549  1.3436  1.0991
  305LEU   HD23 3730   1.431   4.093   4.031 -0.6403  1.6487 -1.2618
  305LEU      C 3731   1.707   3.862   4.238  0.0461 -0.2157 -0.2638
  305LEU      O 3732   1.646   3.846   4.344 -0.8568 -0.4698 -0.8200
  306ARG      N 3733   1.825   3.800   4.219  0.3415  0.1486  0.3260
  306ARG     HN 3734   1.863   3.816   4.128 -0.8159 -0.2238 -0.2458
  306ARG     CA 3735   1.895   3.715   4.310  0.9915  0.3476  0.0149
  306ARG     HA 3736   1.843   3.623   4.331  4.3668 -1.7981 -0.3359
  306ARG     CB 3737   2.019   3.658   4.240  0.8040  0.5691 -0.5002
  306ARG    HB1 3738   2.074   3.593   4.311  1.9771 -0.3606 -2.1681
  306ARG    HB2 3739   2.081   3.748   4.218  0.6877  2.0329  4.0998
  306ARG     CG 3740   1.990   3.570   4.118 -0.2201  0.2531 -0.0371
  306ARG    HG1 3741   1.914   3.609   4.047 -0.9009  0.3832  0.7520
  306ARG    HG2 3742   1.949   3.475   4.158 -0.3266  0.0977 -0.5053
  306ARG     CD 3743   2.107   3.537   4.024  0.2602  0.0191  0.6290
  306ARG    HD1 3744   2.189   3.484   4.077  1.2132  1.2796  0.4604
  306ARG    HD2 3745   2.149   3.631   3.984  1.2904 -0.2974  0.9506
  306ARG     NE 3746   2.056   3.456   3.910  0.9175 -0.4083  0.6326
  306ARG     HE 3747   1.968   3.411   3.928  0.1837  0.0972 -1.3731
  306ARG     CZ 3748   2.135   3.391   3.819 -0.0891 -0.1465 -0.4595
  306ARG    NH1 3749   2.260   3.438   3.792 -0.0228 -0.3777 -0.5512
  306ARG   HH11 3750   2.287   3.526   3.831 -0.1915 -0.3923 -0.3987
  306ARG   HH12 3751   2.297   3.415   3.702  0.3368  1.2627 -0.8563
  306ARG    NH2 3752   2.074   3.310   3.728 -0.5258  0.0603 -0.3595
  306ARG   HH21 3753   1.979   3.280   3.729 -0.9768  1.4302  1.2202
  306ARG   HH22 3754   2.116   3.263   3.650  0.2615 -1.1284  0.7329
  306ARG      C 3755   1.930   3.776   4.441  0.2004  0.3671  0.2237
  306ARG      O 3756   1.919   3.715   4.547 -0.1022 -0.2903 -0.1858
  307ALA      N 3757   1.970   3.905   4.433  0.9037  0.1286 -0.2085
  307ALA     HN 3758   1.979   3.950   4.345 -0.3798  2.6236  0.8399
  307ALA     CA 3759   2.011   3.985   4.544  0.1623  0.3889 -0.1186
  307ALA     HA 3760   2.093   3.931   4.588 -0.9050 -2.5402 -1.4480
  307ALA     CB 3761   2.052   4.125   4.494  0.4445  0.5352  0.5193
  307ALA    HB1 3762   2.127   4.118   4.413 -0.8193 -1.5340 -0.5617
  307ALA    HB2 3763   2.088   4.180   4.584  1.7591 -2.2265  1.8148
  307ALA    HB3 3764   1.976   4.181   4.436 -0.3142 -1.2494 -0.2732
  307ALA      C 3765   1.896   4.003   4.637  0.0402 -0.2427 -0.1454
  307ALA      O 3766   1.909   3.985   4.758 -0.0379 -0.6579 -0.1975
  308VAL      N 3767   1.774   4.030   4.588  0.1163 -0.1117 -0.2643
  308VAL     HN 3768   1.758   4.048   4.492  0.6665  1.0892 -0.1448
  308VAL     CA 3769   1.658   4.025   4.672  0.3533 -0.1567  0.0643
  308VAL     HA 3770   1.667   4.098   4.751 -1.1507 -0.4941  0.5710
  308VAL     CB 3771   1.528   4.046   4.601  0.2436 -0.2562  0.2343
  308VAL     HB 3772   1.520   3.976   4.515 -1.4098 -1.2382  1.1415
  308VAL    CG1 3773   1.409   4.033   4.697  0.0029  0.4405  0.0392
  308VAL   HG11 3774   1.391   3.927   4.726 -1.8710  1.1352  1.7230
  308VAL   HG12 3775   1.316   4.071   4.649  0.8607  1.2204 -1.0493
  308VAL   HG13 3776   1.415   4.093   4.790 -1.6653  1.2121 -0.3084
  308VAL    CG2 3777   1.519   4.190   4.546 -0.3283 -0.3753  0.0075
  308VAL   HG21 3778   1.531   4.260   4.630  0.9682  0.2252 -0.6441
  308VAL   HG22 3779   1.429   4.223   4.490 -0.5199 -0.5875  0.1882
  308VAL   HG23 3780   1.614   4.209   4.492 -0.4538 -1.7620 -0.7570
  308VAL      C 3781   1.646   3.902   4.754  0.3494 -0.0853  0.1718
  308VAL      O 3782   1.615   3.913   4.873 -0.1975 -0.0628  0.0303
  309VAL      N 3783   1.657   3.780   4.698  0.2175  0.0262 -0.0984
  309VAL     HN 3784   1.663   3.780   4.599 -2.5097  0.0772 -0.3575
  309VAL     CA 3785   1.637   3.657   4.769 -0.2098 -0.1838 -0.5725
  309VAL     HA 3786   1.545   3.662   4.824 -0.6239 -1.7247 -1.0720
  309VAL     CB 3787   1.641   3.544   4.670 -0.0411 -0.2390 -0.5035
  309VAL     HB 3788   1.744   3.522   4.635 -0.3816 -3.3158  0.1726
  309VAL    CG1 3789   1.597   3.415   4.741  0.3421  0.1221  0.4158
  309VAL   HG11 3790   1.494   3.422   4.781 -0.7020  0.5336 -2.1574
  309VAL   HG12 3791   1.659   3.383   4.827 -1.4463 -1.7888  1.0729
  309VAL   HG13 3792   1.593   3.329   4.670 -0.2826 -0.9070  1.6684
  309VAL    CG2 3793   1.543   3.572   4.555 -0.3755  0.0008 -0.1611
  309VAL   HG21 3794   1.441   3.585   4.598 -1.9745 -4.6860 -2.0044
  309VAL   HG22 3795   1.543   3.481   4.492  1.2537  0.3855 -0.7703
  309VAL   HG23 3796   1.566   3.661   4.493  0.7494  1.6114  2.3692
  309VAL      C 3797   1.739   3.640   4.877 -0.5598  0.0689 -0.1980
  309VAL      O 3798   1.703   3.611   4.991 -0.1706 -0.6382 -0.2483
  310ILE      N 3799   1.869   3.662   4.849 -0.3091 -0.5001  0.4780
  310ILE     HN 3800   1.891   3.696   4.758 -0.2769 -1.1144  0.2555
  310ILE     CA 3801   1.976   3.650   4.942 -0.0960 -0.0605  0.2916
  310ILE     HA 3802   1.971   3.549   4.978  2.8751 -0.6625 -0.6975
  310ILE     CB 3803   2.109   3.675   4.876 -0.0942 -0.3362  0.1913
  310ILE     HB 3804   2.125   3.776   4.832  0.6809 -0.4782  0.1437
  310ILE    CG2 3805   2.219   3.644   4.979 -0.4159  0.4007  0.7711
  310ILE   HG21 3806   2.315   3.625   4.925  0.3597  0.0397  2.2306
  310ILE   HG22 3807   2.197   3.545   5.023  1.9264 -0.8912 -0.7315
  310ILE   HG23 3808   2.224   3.727   5.052 -1.8703  2.2409 -1.0904
  310ILE    CG1 3809   2.127   3.578   4.758  0.0924  0.0861 -0.1319
  310ILE   HG11 3810   2.032   3.562   4.702  0.4766  0.2884 -0.8429
  310ILE   HG12 3811   2.145   3.476   4.799  0.4108  0.0717 -0.3069
  310ILE     CD 3812   2.231   3.607   4.650 -0.0030 -0.2418 -0.3155
  310ILE    HD1 3813   2.219   3.542   4.561 -2.5835  0.0343 -0.2517
  310ILE    HD2 3814   2.325   3.583   4.704 -1.8335 -0.4953  3.1003
  310ILE    HD3 3815   2.236   3.713   4.616  0.9106 -0.1890 -0.0408
  310ILE      C 3816   1.949   3.749   5.051  0.0566  0.4133 -0.0949
  310ILE      O 3817   1.942   3.712   5.168  0.6379 -0.0336 -0.1930
  311ALA      N 3818   1.931   3.878   5.021  0.4484  0.4104 -0.3567
  311ALA     HN 3819   1.935   3.899   4.924 -0.6695 -3.5982 -1.4562
  311ALA     CA 3820   1.909   3.982   5.118 -0.4074  0.1433 -0.2600
  311ALA     HA 3821   1.993   3.971   5.184 -1.0806 -1.0584  0.4369
  311ALA     CB 3822   1.902   4.113   5.038 -0.0317  0.3601  0.0662
  311ALA    HB1 3823   1.825   4.112   4.959  0.1144  0.5274 -0.0813
  311ALA    HB2 3824   1.998   4.127   4.983  0.0100 -3.3644 -1.0784
  311ALA    HB3 3825   1.899   4.211   5.091  1.3300  0.5475 -0.1652
  311ALA      C 3826   1.789   3.971   5.206 -0.2746  0.5481 -0.0315
  311ALA      O 3827   1.785   4.003   5.325  0.1699  0.1286  0.1000
  312PHE      N 3828   1.681   3.920   5.145  0.0649  0.1785 -0.3290
  312PHE     HN 3829   1.686   3.895   5.049 -1.4129  0.9207 -0.6273
  312PHE     CA 3830   1.558   3.896   5.214  0.1984  0.1768 -0.0908
  312PHE     HA 3831   1.523   3.982   5.269  0.0240 -0.4842  0.8519
  312PHE     CB 3832   1.444   3.859   5.117  0.0034  0.1567  0.1454
  312PHE    HB1 3833   1.474   3.765   5.067 -2.4278 -0.6280  0.0705
  312PHE    HB2 3834   1.430   3.941   5.044 -0.5761 -1.4018 -1.5507
  312PHE     CG 3835   1.314   3.842   5.187  0.1774  0.1047  0.4624
  312PHE    CD1 3836   1.246   3.954   5.229 -0.3313  0.0005 -0.0615
  312PHE    HD1 3837   1.287   4.053   5.213 -0.4372 -0.0412 -0.6212
  312PHE    CE1 3838   1.117   3.951   5.276 -0.3303 -0.1094 -0.0657
  312PHE    HE1 3839   1.068   4.041   5.310  0.2836 -0.1794  1.0328
  312PHE     CZ 3840   1.059   3.829   5.301  0.3279 -0.3223  0.4255
  312PHE     HZ 3841   0.961   3.822   5.346 -0.2535  0.4887 -0.7029
  312PHE    CD2 3842   1.253   3.720   5.206 -0.3853  0.2323 -0.4336
  312PHE    HD2 3843   1.304   3.632   5.170 -0.6145 -0.1935  0.2578
  312PHE    CE2 3844   1.131   3.715   5.269 -0.0668 -0.4938  0.1424
  312PHE    HE2 3845   1.082   3.623   5.296 -1.4058 -0.8390 -3.0329
  312PHE      C 3846   1.567   3.793   5.322 -0.4037 -0.4317 -0.6085
  312PHE      O 3847   1.525   3.818   5.435 -0.0776 -0.4982 -0.4723
  313VAL      N 3848   1.633   3.678   5.302 -0.1634 -0.3959 -0.0351
  313VAL     HN 3849   1.664   3.666   5.208  0.9690 -0.4387  0.3281
  313VAL     CA 3850   1.671   3.586   5.405 -0.0920 -0.2971  0.0259
  313VAL     HA 3851   1.581   3.564   5.460  0.0710 -0.4040  0.2511
  313VAL     CB 3852   1.733   3.466   5.339  0.8755  0.4367 -0.4277
  313VAL     HB 3853   1.784   3.489   5.243  1.1538 -0.5577 -0.5265
  313VAL    CG1 3854   1.821   3.385   5.436 -0.0265  0.3910  0.3678
  313VAL   HG11 3855   1.915   3.440   5.459 -1.1486  2.2449  0.7784
  313VAL   HG12 3856   1.848   3.286   5.395 -1.5346  0.1395 -0.0844
  313VAL   HG13 3857   1.771   3.369   5.534  0.5725 -1.4456  0.4062
  313VAL    CG2 3858   1.617   3.371   5.305  0.3255  0.6366  0.8316
  313VAL   HG21 3859   1.535   3.420   5.248 -0.5070  1.1166  2.3886
  313VAL   HG22 3860   1.564   3.336   5.396 -1.9330  0.1573 -0.5798
  313VAL   HG23 3861   1.653   3.288   5.241 -1.4462  2.6702 -3.2341
  313VAL      C 3862   1.760   3.648   5.508  0.0356 -0.0285 -0.2423
  313VAL      O 3863   1.746   3.635   5.630 -0.1044 -0.1560 -0.2704
  314VAL      N 3864   1.861   3.726   5.467 -0.2267  0.5967  0.2887
  314VAL     HN 3865   1.865   3.739   5.368 -0.2152 -0.3027  0.1628
  314VAL     CA 3866   1.961   3.780   5.554  0.0951 -0.3127  0.4978
  314VAL     HA 3867   1.995   3.703   5.621 -0.7600  0.6410  2.0970
  314VAL     CB 3868   2.071   3.853   5.483 -0.0142  0.0014  0.6492
  314VAL     HB 3869   2.032   3.924   5.407  1.3522  1.1841  0.9967
  314VAL    CG1 3870   2.160   3.932   5.580 -0.0336 -0.1584  0.7977
  314VAL   HG11 3871   2.256   3.955   5.529  0.1937 -1.9498  0.3669
  314VAL   HG12 3872   2.180   3.882   5.677  0.9732  0.5950  1.0011
  314VAL   HG13 3873   2.128   4.037   5.601 -1.1336  0.7688 -4.3027
  314VAL    CG2 3874   2.163   3.746   5.421 -0.2914  0.2308 -0.1732
  314VAL   HG21 3875   2.114   3.676   5.350  0.0959 -0.1151 -0.1006
  314VAL   HG22 3876   2.221   3.688   5.496 -1.5119 -3.4061 -1.8333
  314VAL   HG23 3877   2.241   3.805   5.369 -0.8227  1.7427  0.6715
  314VAL      C 3878   1.911   3.867   5.664 -0.2230 -0.3319  0.3699
  314VAL      O 3879   1.962   3.859   5.776 -0.1414  0.2738  0.3808
  315CYS      N 3880   1.813   3.955   5.636 -0.1737 -0.3030  0.2883
  315CYS     HN 3881   1.787   3.967   5.541 -0.1739  0.1763  0.3439
  315CYS     CA 3882   1.760   4.048   5.731 -0.0988  0.1474 -0.1081
  315CYS     HA 3883   1.840   4.055   5.803 -0.4520  1.6553  0.1824
  315CYS     CB 3884   1.717   4.176   5.658 -0.4968  0.1223  0.0806
  315CYS    HB1 3885   1.650   4.238   5.721 -1.0906  0.9434 -1.2924
  315CYS    HB2 3886   1.645   4.142   5.580 -0.8740 -0.9315  0.8780
  315CYS     SG 3887   1.853   4.273   5.584 -0.1450 -0.4043  0.0356
  315CYS    HG1 3888   1.886   4.321   5.703  0.6407  1.2655 -0.8293
  315CYS      C 3889   1.646   3.982   5.801  0.1216 -0.2753 -0.1477
  315CYS      O 3890   1.624   4.011   5.919  0.2057 -0.2952 -0.1265
  316TRP      N 3891   1.566   3.891   5.742 -0.1251  0.0379 -0.2980
  316TRP     HN 3892   1.588   3.865   5.649  0.0143  0.3124 -0.3446
  316TRP     CA 3893   1.450   3.843   5.810  0.0653 -0.7073 -0.4915
  316TRP     HA 3894   1.424   3.922   5.879  0.1222 -1.1069 -0.0062
  316TRP     CB 3895   1.334   3.840   5.708 -0.3470 -0.2242 -0.0438
  316TRP    HB1 3896   1.249   3.794   5.764  0.0600 -0.5952  0.2878
  316TRP    HB2 3897   1.354   3.770   5.624  1.6009  1.7608 -1.3235
  316TRP     CG 3898   1.284   3.973   5.663  0.0715 -0.0816 -0.0947
  316TRP    CD1 3899   1.352   4.059   5.583 -0.1681  0.1117 -0.0899
  316TRP    HD1 3900   1.457   4.057   5.558  0.8361  2.8396  3.1365
  316TRP    NE1 3901   1.266   4.159   5.543 -0.7167 -0.1348  0.4537
  316TRP    HE1 3902   1.289   4.248   5.511 -0.7620  0.2125  1.3723
  316TRP    CE2 3903   1.142   4.125   5.589 -0.5431  0.0091  1.0371
  316TRP    CD2 3904   1.144   4.003   5.655 -0.0844 -0.8707 -0.5406
  316TRP    CE3 3905   1.031   3.945   5.703 -0.2747  0.1059  0.2299
  316TRP    HE3 3906   1.036   3.853   5.759 -0.9039 -0.4574 -0.6130
  316TRP    CZ3 3907   0.916   4.021   5.699 -0.1835  0.2360  0.0695
  316TRP    HZ3 3908   0.823   3.982   5.737 -1.4352  2.5702 -0.4227
  316TRP    CZ2 3909   1.025   4.195   5.576 -0.2180  0.2961 -0.5759
  316TRP    HZ2 3910   1.028   4.291   5.527  2.7947  1.7957  2.1839
  316TRP    CH2 3911   0.911   4.140   5.629  0.0203 -0.0156 -0.3808
  316TRP    HH2 3912   0.821   4.199   5.624 -0.2537 -0.4278 -0.3839
  316TRP      C 3913   1.480   3.715   5.879 -0.4018 -0.6244 -0.1335
  316TRP      O 3914   1.413   3.678   5.976 -0.5726  0.0270  0.0056
  317LEU      N 3915   1.580   3.636   5.839 -0.3981 -0.6428 -0.0882
  317LEU     HN 3916   1.632   3.654   5.756 -1.0331 -2.3574 -0.9027
  317LEU     CA 3917   1.622   3.522   5.915  0.4155 -0.2284  0.0993
  317LEU     HA 3918   1.527   3.471   5.912  0.1826  0.2432 -0.8317
  317LEU     CB 3919   1.715   3.435   5.830  0.0257 -0.5518  0.0000
  317LEU    HB1 3920   1.817   3.479   5.822 -0.4803  0.4961 -0.7768
  317LEU    HB2 3921   1.669   3.417   5.730 -1.5760 -0.2868  0.6622
  317LEU     CG 3922   1.740   3.294   5.887  0.0599 -0.4659  0.1969
  317LEU     HG 3923   1.757   3.290   5.997  2.7901  0.0227 -0.1286
  317LEU    CD1 3924   1.623   3.198   5.858 -0.3051  0.1072 -0.2459
  317LEU   HD11 3925   1.593   3.211   5.751 -0.2168 -0.8915 -0.3986
  317LEU   HD12 3926   1.537   3.226   5.921  1.7583  0.5206  2.5587
  317LEU   HD13 3927   1.640   3.088   5.863 -1.3054 -0.0009  1.0438
  317LEU    CD2 3928   1.871   3.240   5.827  0.5080  0.6207  0.1716
  317LEU   HD21 3929   1.875   3.132   5.853 -2.9108  0.3308 -0.0214
  317LEU   HD22 3930   1.967   3.294   5.839  0.5602  0.5861 -0.0886
  317LEU   HD23 3931   1.852   3.245   5.718 -0.1645 -0.1023  0.2422
  317LEU      C 3932   1.656   3.537   6.059 -0.0793 -0.0164  0.1948
  317LEU      O 3933   1.590   3.472   6.141 -0.7821 -0.0234 -0.3724
  318PRO      N 3934   1.749   3.615   6.105 -0.1288  0.3921 -0.3905
  318PRO     CD 3935   1.845   3.692   6.028  0.0535  0.1260 -0.4303
  318PRO    HD1 3936   1.784   3.759   5.965 -0.1575  0.9734  0.6518
  318PRO    HD2 3937   1.908   3.626   5.964  1.3810  0.2851  0.6700
  318PRO     CA 3938   1.785   3.609   6.244  0.0987 -0.4984 -0.4756
  318PRO     HA 3939   1.789   3.505   6.272  1.2093 -0.2223  0.4629
  318PRO     CB 3940   1.927   3.666   6.244  0.0189 -0.2919  0.1465
  318PRO    HB1 3941   1.992   3.580   6.216 -1.2238 -1.3966  0.5242
  318PRO    HB2 3942   1.959   3.701   6.344 -2.8945  0.4333  0.9338
  318PRO     CG 3943   1.931   3.768   6.130  0.2935 -0.5737 -0.0993
  318PRO    HG1 3944   1.871   3.853   6.169 -1.4553  0.0213 -3.6430
  318PRO    HG2 3945   2.035   3.804   6.111  0.3152 -0.8249 -0.4666
  318PRO      C 3946   1.694   3.693   6.327  1.4457  0.7056 -0.1686
  318PRO      O 3947   1.697   3.681   6.450 -0.2269 -0.3732 -0.1882
  319TYR      N 3948   1.610   3.778   6.267 -0.1128 -0.1508  0.7238
  319TYR     HN 3949   1.620   3.802   6.170 -0.1868 -3.2418 -0.1746
  319TYR     CA 3950   1.500   3.846   6.329  0.0377  0.0740  0.7428
  319TYR     HA 3951   1.542   3.881   6.423 -0.5876  0.0359  1.0387
  319TYR     CB 3952   1.463   3.976   6.257 -0.3828 -0.2437  0.3829
  319TYR    HB1 3953   1.440   3.954   6.150 -0.4418  1.8827 -0.0910
  319TYR    HB2 3954   1.552   4.043   6.254 -0.2155 -0.4729 -2.7175
  319TYR     CG 3955   1.343   4.048   6.308 -0.1613  0.6498 -0.3255
  319TYR    CD1 3956   1.348   4.126   6.421 -0.1626  0.4880 -0.2140
  319TYR    HD1 3957   1.442   4.128   6.473 -0.0244 -3.4575 -0.0075
  319TYR    CE1 3958   1.237   4.193   6.467 -0.5163 -0.4026  0.2670
  319TYR    HE1 3959   1.240   4.262   6.551 -1.0299  0.6203 -0.5292
  319TYR     CZ 3960   1.120   4.190   6.395 -0.2242 -0.2805 -0.2149
  319TYR     OH 3961   1.009   4.253   6.454 -0.1034 -0.2918  0.0244
  319TYR     HH 3962   0.945   4.252   6.382 -0.9564  0.1394  0.7425
  319TYR    CD2 3963   1.230   4.052   6.229 -0.2950 -0.6730 -0.2230
  319TYR    HD2 3964   1.228   4.006   6.132 -2.1474 -0.3867 -0.3581
  319TYR    CE2 3965   1.119   4.117   6.279 -0.1974 -0.7233  0.0623
  319TYR    HE2 3966   1.034   4.128   6.213 -0.4704  0.4741  0.5949
  319TYR      C 3967   1.391   3.752   6.368  0.4481 -0.5077  0.5082
  319TYR      O 3968   1.337   3.753   6.478 -0.0680 -0.2437  0.2591
  320HSD      N 3969   1.346   3.666   6.275 -0.1655  0.5580 -0.2003
  320HSD     HN 3970   1.381   3.656   6.182  0.0287  0.8894 -0.1664
  320HSD     CA 3971   1.247   3.574   6.322  0.3866  0.3888  0.6481
  320HSD     HA 3972   1.177   3.624   6.387  0.7126 -0.4598  1.6830
  320HSD     CB 3973   1.172   3.525   6.197  0.3408  0.1949  0.7520
  320HSD    HB1 3974   1.125   3.424   6.205 -0.6570  0.6827  1.2608
  320HSD    HB2 3975   1.250   3.520   6.118 -0.6492  2.0409 -0.3986
  320HSD    ND1 3976   0.931   3.607   6.185 -0.0220  0.2252 -0.0667
  320HSD    HD1 3977   0.888   3.559   6.262 -1.2528 -0.4348 -1.1338
  320HSD     CG 3978   1.064   3.617   6.150  0.1244 -0.2614  0.3403
  320HSD    CE1 3979   0.862   3.693   6.106  0.4657  0.2535 -0.4640
  320HSD    HE1 3980   0.753   3.703   6.111  0.4089 -0.9850  2.0023
  320HSD    NE2 3981   0.940   3.760   6.023  0.1947  0.6523 -0.4018
  320HSD    CD2 3982   1.065   3.708   6.049 -0.4030 -0.6011  0.0283
  320HSD    HD2 3983   1.154   3.748   6.002 -0.1676 -1.7046 -0.4965
  320HSD      C 3984   1.286   3.451   6.396 -0.0836 -0.0548  0.1627
  320HSD      O 3985   1.203   3.398   6.471 -0.1924 -0.0478  0.0478
  321VAL      N 3986   1.412   3.408   6.379  0.0683  0.3951  0.1588
  321VAL     HN 3987   1.475   3.442   6.309  1.2876 -0.0001  1.0215
  321VAL     CA 3988   1.480   3.322   6.470  0.1599  0.8140  0.4895
  321VAL     HA 3989   1.417   3.236   6.488  2.2431 -1.1994 -1.1768
  321VAL     CB 3990   1.611   3.281   6.409 -0.5244  0.0395 -0.4857
  321VAL     HB 3991   1.676   3.365   6.376 -1.3697  0.6736 -0.5655
  321VAL    CG1 3992   1.694   3.215   6.521 -0.3361  0.7393 -0.2051
  321VAL   HG11 3993   1.632   3.139   6.574  0.2935  0.2091 -0.2194
  321VAL   HG12 3994   1.739   3.291   6.587  0.8227  0.7036 -0.9227
  321VAL   HG13 3995   1.786   3.166   6.483 -0.3231  1.2872 -0.9029
  321VAL    CG2 3996   1.593   3.172   6.302 -0.2354 -0.6126  0.1188
  321VAL   HG21 3997   1.565   3.218   6.205  2.7061  1.1488 -0.0039
  321VAL   HG22 3998   1.511   3.103   6.330 -0.8213 -0.4985 -1.2221
  321VAL   HG23 3999   1.683   3.106   6.293 -0.0109 -0.3272  0.2607
  321VAL      C 4000   1.493   3.379   6.607  0.9294  0.3375  0.6190
  321VAL      O 4001   1.466   3.304   6.701 -0.2087  0.2047  0.1960
  322ARG      N 4002   1.523   3.508   6.628  0.4128  0.6012 -0.2433
  322ARG     HN 4003   1.552   3.565   6.551 -1.2239 -0.6065 -1.8459
  322ARG     CA 4004   1.508   3.573   6.754  0.1697  0.2593 -0.0948
  322ARG     HA 4005   1.573   3.524   6.825 -0.0014  0.7066  0.3841
  322ARG     CB 4006   1.560   3.718   6.755  0.2368  0.2354  0.2332
  322ARG    HB1 4007   1.485   3.769   6.690 -0.8989 -2.0608 -0.3626
  322ARG    HB2 4008   1.661   3.720   6.709  0.2121  1.9977  0.1825
  322ARG     CG 4009   1.558   3.777   6.896 -0.3674 -0.1291  0.3845
  322ARG    HG1 4010   1.619   3.708   6.957 -0.4028  0.5426  1.1939
  322ARG    HG2 4011   1.459   3.770   6.945  0.4585 -3.8815  1.8326
  322ARG     CD 4012   1.603   3.923   6.915  0.0979 -0.2432  0.1810
  322ARG    HD1 4013   1.704   3.942   6.873  0.0409  0.0978  0.2014
  322ARG    HD2 4014   1.609   3.947   7.023 -1.0538 -2.8378  0.8965
  322ARG     NE 4015   1.513   4.018   6.844  0.2443 -0.3197 -0.1105
  322ARG     HE 4016   1.556   4.069   6.769 -1.0702 -0.1845 -0.8003
  322ARG     CZ 4017   1.385   4.049   6.880  0.2092 -0.1390 -0.3880
  322ARG    NH1 4018   1.314   3.970   6.965  0.3358 -0.1104 -0.2543
  322ARG   HH11 4019   1.227   4.007   6.997 -0.2194 -0.9048 -0.7646
  322ARG   HH12 4020   1.363   3.900   7.017  0.7147  1.4444  1.5818
  322ARG    NH2 4021   1.330   4.150   6.806  0.6533  0.1141 -0.3760
  322ARG   HH21 4022   1.376   4.206   6.737 -2.8260  2.5671 -0.9829
  322ARG   HH22 4023   1.231   4.164   6.798  0.5261 -0.8159 -0.4979
  322ARG      C 4024   1.373   3.573   6.817 -0.0051 -0.8994 -0.4451
  322ARG      O 4025   1.355   3.547   6.935  0.2906 -0.2186 -0.2422
  323ARG      N 4026   1.273   3.608   6.733  0.1069  0.0761 -0.1848
  323ARG     HN 4027   1.296   3.631   6.639  1.0802  1.0767  0.2625
  323ARG     CA 4028   1.136   3.607   6.775  0.0228 -0.5569 -0.4699
  323ARG     HA 4029   1.130   3.677   6.856 -0.2128 -0.4443 -0.5821
  323ARG     CB 4030   1.042   3.654   6.663 -0.1461  0.1819 -0.0202
  323ARG    HB1 4031   0.935   3.636   6.687  0.0792  1.5443  2.2665
  323ARG    HB2 4032   1.063   3.603   6.567 -0.3986  0.1333 -0.0506
  323ARG     CG 4033   1.051   3.806   6.646 -0.0186  0.1556 -0.1871
  323ARG    HG1 4034   1.160   3.821   6.634  0.2980  1.0536  2.9693
  323ARG    HG2 4035   1.031   3.864   6.739  3.2374 -0.2126  0.8747
  323ARG     CD 4036   0.963   3.867   6.536  0.2786  0.8953 -0.0230
  323ARG    HD1 4037   0.960   3.803   6.445  0.3422 -0.1500  0.6952
  323ARG    HD2 4038   0.994   3.973   6.525 -0.6828  1.2688  0.6882
  323ARG     NE 4039   0.829   3.868   6.601  0.1446  0.3381 -0.2827
  323ARG     HE 4040   0.828   3.861   6.700  1.6692  1.9721 -0.1028
  323ARG     CZ 4041   0.707   3.869   6.540 -0.1137  0.3576  0.2274
  323ARG    NH1 4042   0.593   3.844   6.611 -0.1204  0.1807  0.1569
  323ARG   HH11 4043   0.504   3.866   6.572 -0.7379 -0.8571  0.9172
  323ARG   HH12 4044   0.599   3.867   6.709 -3.0489 -1.0962  0.7579
  323ARG    NH2 4045   0.703   3.869   6.403 -0.1486  0.3760  0.2286
  323ARG   HH21 4046   0.777   3.909   6.348  0.7842 -0.2973  0.9554
  323ARG   HH22 4047   0.613   3.847   6.365  0.4267 -0.1270 -0.8644
  323ARG      C 4048   1.089   3.479   6.834 -0.0681 -0.0728  0.5295
  323ARG      O 4049   1.030   3.468   6.941  0.0984 -0.7791  0.5544
  324LEU      N 4050   1.125   3.367   6.768  0.4742  0.3145  0.1531
  324LEU     HN 4051   1.183   3.370   6.687  0.7905 -1.1771  0.2821
  324LEU     CA 4052   1.076   3.241   6.815  0.1520  0.3766 -0.0150
  324LEU     HA 4053   0.974   3.257   6.847  0.3739 -0.3517  1.1239
  324LEU     CB 4054   1.088   3.135   6.703 -0.0647  0.2869  0.0450
  324LEU    HB1 4055   1.078   3.038   6.757 -2.9030  1.2954  1.5564
  324LEU    HB2 4056   1.188   3.146   6.656 -0.0766  1.0408  0.1785
  324LEU     CG 4057   0.974   3.144   6.600  0.4615 -0.2920 -0.5923
  324LEU     HG 4058   0.980   3.241   6.547  1.8336 -0.1442 -0.2135
  324LEU    CD1 4059   0.989   3.033   6.494 -0.4873 -0.1876 -0.8443
  324LEU   HD11 4060   0.994   2.942   6.558 -1.3271  0.1467 -0.2865
  324LEU   HD12 4061   1.086   3.046   6.441  0.0604 -2.0521 -0.3684
  324LEU   HD13 4062   0.903   3.032   6.424  0.4114  0.3034 -2.0027
  324LEU    CD2 4063   0.833   3.134   6.659  0.4720 -0.2099 -0.5545
  324LEU   HD21 4064   0.820   3.050   6.731 -0.4733 -0.4586 -0.9937
  324LEU   HD22 4065   0.757   3.116   6.580 -0.2074  1.0599 -0.2290
  324LEU   HD23 4066   0.801   3.226   6.713 -0.0066 -0.2123 -0.8255
  324LEU      C 4067   1.156   3.197   6.933  0.2332 -0.1317 -0.2539
  324LEU      O 4068   1.105   3.132   7.024  0.5483  0.6976  0.5395
  325MET      N 4069   1.283   3.240   6.942  0.0901  0.3537 -0.4895
  325MET     HN 4070   1.328   3.300   6.877  0.2262  2.1794  1.1890
  325MET     CA 4071   1.364   3.211   7.057 -0.2952 -0.2774 -0.3691
  325MET     HA 4072   1.373   3.108   7.085  0.7808  0.3443  1.7555
  325MET     CB 4073   1.511   3.246   7.029 -0.1065 -0.8923 -0.1358
  325MET    HB1 4074   1.503   3.348   6.988 -2.7051 -1.1093 -0.3361
  325MET    HB2 4075   1.540   3.185   6.941 -1.4723 -1.2381 -0.3710
  325MET     CG 4076   1.611   3.229   7.144  0.1760  0.6142 -0.1468
  325MET    HG1 4077   1.593   3.122   7.164 -1.4192  0.7927 -0.4894
  325MET    HG2 4078   1.577   3.288   7.233  0.6516 -0.2912  0.6563
  325MET     SD 4079   1.779   3.263   7.084  0.3611  0.1993  0.1347
  325MET     CE 4080   1.851   3.235   7.249  0.4236  0.2583  0.1174
  325MET    HE1 4081   1.962   3.237   7.247  0.4251  0.3272  0.2464
  325MET    HE2 4082   1.831   3.135   7.291  1.2133  0.8823  2.0884
  325MET    HE3 4083   1.811   3.308   7.323 -1.1370  2.2974 -2.5364
  325MET      C 4084   1.316   3.275   7.183  0.4056  0.0731 -0.2735
  325MET      O 4085   1.300   3.217   7.290  0.0309  0.2010 -0.2599
  326PHE      N 4086   1.268   3.400   7.175 -0.1644 -0.0785  0.5865
  326PHE     HN 4087   1.269   3.460   7.094 -1.5075  0.7394  1.1542
  326PHE     CA 4088   1.212   3.465   7.289  0.2175  0.3136  0.5575
  326PHE     HA 4089   1.280   3.466   7.372 -0.3854 -2.3678  1.1842
  326PHE     CB 4090   1.181   3.610   7.248 -1.1345 -0.1473 -0.1381
  326PHE    HB1 4091   1.113   3.615   7.161 -1.9607  1.8402  0.5686
  326PHE    HB2 4092   1.273   3.658   7.208  0.0615 -0.9922  1.4610
  326PHE     CG 4093   1.155   3.690   7.371  0.2711  0.0347  0.0587
  326PHE    CD1 4094   1.254   3.688   7.467 -0.0492 -0.1948  0.3851
  326PHE    HD1 4095   1.352   3.645   7.455  0.2046  0.9410 -2.2958
  326PHE    CE1 4096   1.235   3.768   7.577  0.2106  0.6906 -0.2071
  326PHE    HE1 4097   1.315   3.772   7.649 -0.1000 -1.1005  0.2876
  326PHE     CZ 4098   1.113   3.827   7.599 -0.1287  0.0085 -0.2300
  326PHE     HZ 4099   1.098   3.869   7.698  1.1964 -1.4519  0.6287
  326PHE    CD2 4100   1.040   3.764   7.384  0.4007  0.2471 -0.0010
  326PHE    HD2 4101   0.964   3.752   7.309  0.5073 -0.9770  0.0764
  326PHE    CE2 4102   1.013   3.824   7.505 -0.1643  0.4216 -0.2113
  326PHE    HE2 4103   0.921   3.878   7.523 -0.3453  0.1540 -0.3266
  326PHE      C 4104   1.082   3.405   7.332  0.4543 -0.5950  0.0448
  326PHE      O 4105   1.048   3.413   7.450  0.1620 -0.1142 -0.0636
  327CYS      N 4106   1.005   3.355   7.233 -0.1368  0.3133  0.0287
  327CYS     HN 4107   1.048   3.366   7.144 -0.1732  1.6105  0.1557
  327CYS     CA 4108   0.878   3.291   7.245  0.0249 -0.0583 -0.2346
  327CYS     HA 4109   0.825   3.363   7.305  2.8497  2.6647 -0.7823
  327CYS     CB 4110   0.807   3.289   7.108  0.4074  0.9361 -0.4559
  327CYS    HB1 4111   0.857   3.206   7.053  0.1398 -0.3537  1.1797
  327CYS    HB2 4112   0.827   3.387   7.061  1.3971  1.8028  1.6321
  327CYS     SG 4113   0.627   3.269   7.121  0.4837  0.2409 -0.4233
  327CYS    HG1 4114   0.618   3.380   7.193 -1.6986 -0.7481  0.9403
  327CYS      C 4115   0.872   3.161   7.318  0.0883  0.0387 -0.0576
  327CYS      O 4116   0.781   3.139   7.398  0.5052  0.0325  0.4175
  328TYR      N 4117   0.973   3.075   7.297 -0.1902 -0.1742 -0.5332
  328TYR     HN 4118   1.031   3.086   7.217 -0.6374 -3.0640 -1.3620
  328TYR     CA 4119   0.975   2.945   7.358  0.4403  0.0744 -0.0170
  328TYR     HA 4120   0.881   2.915   7.401  0.7067 -1.7284 -0.6235
  328TYR     CB 4121   1.008   2.848   7.244  0.1841 -0.1321  0.0827
  328TYR    HB1 4122   1.055   2.756   7.285  2.3970  1.5531  1.5883
  328TYR    HB2 4123   1.080   2.896   7.173 -0.2374 -0.2872 -0.4589
  328TYR     CG 4124   0.890   2.804   7.164 -0.1993  0.6408  0.2102
  328TYR    CD1 4125   0.850   2.888   7.064 -0.0848  0.3627 -0.0702
  328TYR    HD1 4126   0.885   2.988   7.043 -0.3175  0.7088  1.1187
  328TYR    CE1 4127   0.737   2.855   6.993  0.0400 -0.6615  0.2009
  328TYR    HE1 4128   0.715   2.910   6.903  0.3589  2.0324  1.6966
  328TYR     CZ 4129   0.677   2.732   7.011 -0.1214 -0.6708 -0.3608
  328TYR     OH 4130   0.582   2.693   6.915 -0.3836 -0.2432 -0.2794
  328TYR     HH 4131   0.535   2.617   6.950 -4.1758  2.5124  1.3131
  328TYR    CD2 4132   0.824   2.686   7.191  0.4669  0.2406  0.1384
  328TYR    HD2 4133   0.859   2.618   7.267 -0.4090  0.3822  0.6973
  328TYR    CE2 4134   0.715   2.650   7.115  0.6603  0.0673 -0.0555
  328TYR    HE2 4135   0.663   2.559   7.139  0.6906  0.0636 -0.0032
  328TYR      C 4136   1.073   2.931   7.470  0.2531  0.0698  0.1465
  328TYR      O 4137   1.083   2.821   7.523  0.1196 -0.1949 -0.3748
  329ILE      N 4138   1.148   3.036   7.508  0.0498  0.3077 -0.0981
  329ILE     HN 4139   1.134   3.124   7.464  0.3555  1.1661  1.4330
  329ILE     CA 4140   1.244   3.019   7.613 -0.1538 -0.3265 -0.0100
  329ILE     HA 4141   1.287   2.922   7.591 -1.4452 -0.8781 -0.1995
  329ILE     CB 4142   1.362   3.112   7.607 -0.4492  0.0703  0.3567
  329ILE     HB 4143   1.411   3.098   7.509  1.7516  0.7391  1.2809
  329ILE    CG2 4144   1.320   3.259   7.620  0.6376  0.4433 -0.2503
  329ILE   HG21 4145   1.400   3.322   7.575  1.5760 -1.0847 -0.7832
  329ILE   HG22 4146   1.302   3.284   7.727  0.1419  0.1806 -0.2693
  329ILE   HG23 4147   1.224   3.284   7.571  1.1403 -1.6912 -2.5463
  329ILE    CG1 4148   1.482   3.080   7.698 -0.5285  0.4479  0.5934
  329ILE   HG11 4149   1.509   2.973   7.692 -0.8515  0.3099  1.4137
  329ILE   HG12 4150   1.467   3.111   7.804 -0.3831  0.6944  0.5442
  329ILE     CD 4151   1.616   3.140   7.655 -0.5258 -0.1551 -0.2558
  329ILE    HD1 4152   1.694   3.120   7.731  0.9136 -0.1897 -1.6946
  329ILE    HD2 4153   1.593   3.249   7.654 -1.4694 -0.3280  0.7190
  329ILE    HD3 4154   1.650   3.102   7.557  0.8573  1.9768 -0.6685
  329ILE      C 4155   1.189   3.031   7.750  0.1954  0.0666  0.0975
  329ILE      O 4156   1.127   3.129   7.792  1.1321  0.5218  0.4405
  330SER      N 4157   1.198   2.921   7.826 -0.2140  0.0350  0.1031
  330SER     HN 4158   1.233   2.835   7.788 -1.6233 -0.4824 -0.1064
  330SER     CA 4159   1.135   2.923   7.954  0.0222 -0.0187  0.2202
  330SER     HA 4160   1.054   2.994   7.949 -0.2749 -0.4466 -1.8524
  330SER     CB 4161   1.067   2.790   7.990 -0.2673 -0.0014 -0.2507
  330SER    HB1 4162   1.000   2.764   7.906  0.9862 -2.3719 -0.6224
  330SER    HB2 4163   1.021   2.787   8.091 -0.7559  2.9034 -0.2953
  330SER     OG 4164   1.164   2.685   7.990 -0.4542 -0.1801  0.3343
  330SER    HG1 4165   1.184   2.670   7.897 -1.5580 -2.2134  0.3536
  330SER      C 4166   1.223   2.965   8.067 -0.0126  0.1415  0.1884
  330SER      O 4167   1.344   2.964   8.045 -0.0090  0.8552  0.1596
  331ASP      N 4168   1.172   3.004   8.185 -0.4494  0.0252  0.0395
  331ASP     HN 4169   1.074   3.009   8.203 -0.6889 -1.6695 -0.6342
  331ASP     CA 4170   1.251   3.072   8.283 -0.1008 -0.5953  0.1907
  331ASP     HA 4171   1.287   3.155   8.224  1.4601 -0.8856  0.6872
  331ASP     CB 4172   1.156   3.109   8.399  0.3009  0.1438  0.2854
  331ASP    HB1 4173   1.214   3.156   8.481 -1.1175 -0.8044  1.8749
  331ASP    HB2 4174   1.113   3.022   8.452 -0.2032  0.4748  0.4259
  331ASP     CG 4175   1.045   3.207   8.364  0.1639 -0.1275 -0.0537
  331ASP    OD1 4176   0.986   3.273   8.454 -0.7754  0.1584 -0.8604
  331ASP    OD2 4177   1.014   3.221   8.243 -0.3809 -0.0826  0.0855
  331ASP      C 4178   1.372   2.999   8.332  0.1463 -0.6126 -0.4413
  331ASP      O 4179   1.469   3.067   8.363 -0.6005  0.1682  0.2424
  332GLU      N 4180   1.369   2.865   8.343 -0.3314 -0.5985 -0.3493
  332GLU     HN 4181   1.284   2.819   8.320 -0.3685 -1.3014  1.1173
  332GLU     CA 4182   1.476   2.774   8.368  0.3840  0.3164  0.0247
  332GLU     HA 4183   1.515   2.805   8.464  2.1829  0.5218 -0.7274
  332GLU     CB 4184   1.426   2.629   8.387  0.1083  0.4766  0.5399
  332GLU    HB1 4185   1.320   2.618   8.356 -0.5403  1.3490  2.2892
  332GLU    HB2 4186   1.406   2.606   8.493  0.7693  1.0874  0.8084
  332GLU     CG 4187   1.513   2.515   8.332 -0.2753  0.3256  0.2427
  332GLU    HG1 4188   1.617   2.534   8.366 -0.5043  0.6025  0.8175
  332GLU    HG2 4189   1.513   2.508   8.221  1.8609  2.3547  0.0481
  332GLU     CD 4190   1.465   2.386   8.396  0.0367  0.1690  0.1583
  332GLU    OE1 4191   1.342   2.368   8.417  0.0534 -0.0617  0.0611
  332GLU    OE2 4192   1.553   2.298   8.420 -0.2083  0.0134  0.5044
  332GLU      C 4193   1.583   2.777   8.264  0.3350 -0.5594 -0.0652
  332GLU      O 4194   1.700   2.790   8.297  0.3408  0.1561 -0.3429
  333GLN      N 4195   1.551   2.784   8.133  0.0654  1.2105  0.0637
  333GLN     HN 4196   1.454   2.788   8.111  0.0068  2.7374  0.4707
  333GLN     CA 4197   1.636   2.793   8.018  0.0637  0.3267 -0.0139
  333GLN     HA 4198   1.702   2.709   8.038 -1.7693 -1.0966  0.2867
  333GLN     CB 4199   1.555   2.765   7.891 -0.0677  0.1294  0.1118
  333GLN    HB1 4200   1.626   2.774   7.805  1.4506  0.2061  1.3274
  333GLN    HB2 4201   1.477   2.844   7.884  0.3886  0.6054  0.2485
  333GLN     CG 4202   1.494   2.625   7.889  0.2315  0.0017 -0.3654
  333GLN    HG1 4203   1.434   2.604   7.980  2.8290  0.8316  1.6810
  333GLN    HG2 4204   1.573   2.548   7.882 -1.3502 -1.7252  0.0302
  333GLN     CD 4205   1.409   2.617   7.763  0.1215  0.2588 -0.3091
  333GLN    OE1 4206   1.299   2.670   7.751  0.2033  0.4918 -0.0383
  333GLN    NE2 4207   1.459   2.553   7.654  0.1281 -0.3384  0.0389
  333GLN   HE21 4208   1.394   2.503   7.597  2.1951 -2.4527 -0.6187
  333GLN   HE22 4209   1.550   2.512   7.664 -0.2485 -1.2236 -0.1325
  333GLN      C 4210   1.727   2.911   8.013  0.3115  0.1266 -0.2875
  333GLN      O 4211   1.836   2.906   7.957  0.4116 -0.3022 -0.0563
  334TRP      N 4212   1.682   3.026   8.066  0.0872 -0.0937  0.0070
  334TRP     HN 4213   1.592   3.033   8.110 -0.0739 -1.0053 -0.1659
  334TRP     CA 4214   1.762   3.143   8.087  0.1607 -0.0137 -0.6809
  334TRP     HA 4215   1.795   3.171   7.988 -2.3003  1.5153 -1.1617
  334TRP     CB 4216   1.686   3.269   8.133 -0.1834 -0.3419 -0.3387
  334TRP    HB1 4217   1.752   3.353   8.163  1.8017 -1.3272 -1.6686
  334TRP    HB2 4218   1.627   3.240   8.222 -0.4720 -2.1512 -1.0693
  334TRP     CG 4219   1.598   3.326   8.027 -0.1109  0.2012 -0.1051
  334TRP    CD1 4220   1.462   3.329   8.038 -0.1266 -0.0604 -0.2326
  334TRP    HD1 4221   1.406   3.285   8.119  0.9393 -0.3474  0.3623
  334TRP    NE1 4222   1.411   3.397   7.931 -0.1873 -0.4765 -0.4713
  334TRP    HE1 4223   1.320   3.373   7.904 -0.0043 -1.1310 -0.5069
  334TRP    CE2 4224   1.515   3.449   7.858 -0.0630  0.3431  0.2653
  334TRP    CD2 4225   1.634   3.400   7.910  0.0549  0.4699  0.1139
  334TRP    CE3 4226   1.748   3.417   7.838 -0.2096  0.0900 -0.4033
  334TRP    HE3 4227   1.840   3.374   7.875  0.9803  1.0191 -2.1341
  334TRP    CZ3 4228   1.744   3.491   7.722  0.3423  0.5427 -0.1392
  334TRP    HZ3 4229   1.838   3.507   7.672  0.5849  0.5891  0.3227
  334TRP    CZ2 4230   1.512   3.509   7.736  0.0074  0.0521  0.1192
  334TRP    HZ2 4231   1.414   3.541   7.703  0.1331 -0.8936 -1.2634
  334TRP    CH2 4232   1.626   3.530   7.663 -0.0582 -0.7440 -0.2244
  334TRP    HH2 4233   1.635   3.593   7.576  2.0885 -1.6151 -0.7072
  334TRP      C 4234   1.879   3.125   8.178 -0.2088  0.2122 -0.1575
  334TRP      O 4235   1.883   3.055   8.279 -0.2088 -0.3646 -0.5494
  335THR      N 4236   1.982   3.202   8.140  0.0800 -0.0362  0.1181
  335THR     HN 4237   1.972   3.263   8.061 -1.8715  0.0048  0.3382
  335THR     CA 4238   2.112   3.205   8.201  0.0132 -0.2858  0.2730
  335THR     HA 4239   2.101   3.164   8.300 -2.7845 -1.5141 -0.4136
  335THR     CB 4240   2.220   3.118   8.144  0.0484  0.2267 -0.4520
  335THR     HB 4241   2.317   3.122   8.198  0.7762 -1.0741 -1.6095
  335THR    OG1 4242   2.258   3.156   8.012  0.0517  0.3341 -0.4212
  335THR    HG1 4243   2.329   3.092   8.000  0.4370  0.4927  0.8113
  335THR    CG2 4244   2.168   2.974   8.146  0.0423  0.2280 -0.4993
  335THR   HG21 4245   2.149   2.929   8.246 -0.8323  0.7145 -0.4378
  335THR   HG22 4246   2.234   2.902   8.094 -1.8607 -1.3282 -0.8951
  335THR   HG23 4247   2.076   2.975   8.084 -1.0944  0.1145  1.1036
  335THR      C 4248   2.160   3.346   8.196  0.4167 -0.4238  0.2538
  335THR      O 4249   2.125   3.415   8.100  0.2546 -0.0632  0.5702
  336PRO      N 4250   2.242   3.401   8.280  0.3514 -0.0792  0.0955
  336PRO     CD 4251   2.245   3.349   8.416 -0.4615  0.4238  0.3129
  336PRO    HD1 4252   2.323   3.271   8.425 -1.1876 -0.2512  0.9068
  336PRO    HD2 4253   2.149   3.309   8.457 -0.7511  1.2985  0.5103
  336PRO     CA 4254   2.267   3.541   8.268 -0.0645 -0.0073  0.0492
  336PRO     HA 4255   2.173   3.594   8.273  0.3903  1.0574 -1.6904
  336PRO     CB 4256   2.340   3.565   8.400  0.3643 -0.1858 -0.1561
  336PRO    HB1 4257   2.341   3.671   8.435  0.6688 -0.6441  1.2875
  336PRO    HB2 4258   2.443   3.522   8.398 -1.2322 -4.5541  1.2112
  336PRO     CG 4259   2.262   3.478   8.499 -0.2564  0.5750  0.0360
  336PRO    HG1 4260   2.312   3.458   8.596  1.1135  0.4404 -0.6695
  336PRO    HG2 4261   2.156   3.510   8.505  0.1539  2.1597 -0.6443
  336PRO      C 4262   2.349   3.582   8.150  0.4237  0.0312  0.3969
  336PRO      O 4263   2.312   3.675   8.078 -0.5538 -0.2181  0.5540
  337PHE      N 4264   2.450   3.500   8.117  0.2974  0.2130 -0.4599
  337PHE     HN 4265   2.467   3.426   8.182 -1.6276  0.1983  0.1001
  337PHE     CA 4266   2.526   3.493   7.996  0.5344  0.0164 -0.3013
  337PHE     HA 4267   2.574   3.590   7.993  2.5415 -0.6581  3.5371
  337PHE     CB 4268   2.659   3.417   8.002  0.7670  0.4518  0.1618
  337PHE    HB1 4269   2.742   3.479   8.042  1.6562 -0.7821  0.2666
  337PHE    HB2 4270   2.682   3.378   7.900  2.4276 -1.9143  1.3588
  337PHE     CG 4271   2.644   3.292   8.081 -0.3717  0.5868  0.1799
  337PHE    CD1 4272   2.613   3.169   8.030  0.9919  0.3199 -0.0608
  337PHE    HD1 4273   2.571   3.164   7.930 -0.9256  1.8239  0.6101
  337PHE    CE1 4274   2.607   3.060   8.113 -0.3348  0.2273 -0.2563
  337PHE    HE1 4275   2.582   2.964   8.068 -0.6817  0.1561  0.0786
  337PHE     CZ 4276   2.641   3.067   8.246  0.1955  0.5941 -0.4126
  337PHE     HZ 4277   2.643   2.980   8.309 -0.8760  0.8811  0.0478
  337PHE    CD2 4278   2.693   3.294   8.210  0.1822 -0.4070 -0.0053
  337PHE    HD2 4279   2.738   3.379   8.259 -0.1976 -0.7062  0.8871
  337PHE    CE2 4280   2.679   3.189   8.298 -0.4275  0.3028  0.7571
  337PHE    HE2 4281   2.709   3.185   8.401 -2.4692  0.1190  1.3953
  337PHE      C 4282   2.442   3.490   7.873 -0.1259 -0.0140  0.1405
  337PHE      O 4283   2.463   3.568   7.780 -0.5232 -0.3607 -0.2510
  338LEU      N 4284   2.345   3.397   7.868  0.1605 -0.3177  0.1373
  338LEU     HN 4285   2.321   3.332   7.940 -3.9551 -0.3302 -0.9856
  338LEU     CA 4286   2.250   3.391   7.761  0.1397 -0.0523  0.1394
  338LEU     HA 4287   2.307   3.387   7.670 -0.9239  0.6819 -0.5723
  338LEU     CB 4288   2.172   3.258   7.760  0.4746 -0.2457 -0.3430
  338LEU    HB1 4289   2.126   3.260   7.861  1.3374  2.6580  0.0771
  338LEU    HB2 4290   2.243   3.172   7.751  0.8603  0.2736 -3.2558
  338LEU     CG 4291   2.058   3.242   7.659  0.0312  0.0237  0.1119
  338LEU     HG 4292   1.989   3.330   7.667  0.5334  0.3049  1.7427
  338LEU    CD1 4293   2.102   3.243   7.511  0.5565  0.1168  0.2691
  338LEU   HD11 4294   2.180   3.164   7.506  1.8412  1.0887  2.8331
  338LEU   HD12 4295   2.137   3.346   7.493 -2.9024  0.9941 -2.2398
  338LEU   HD13 4296   2.020   3.228   7.439  0.3530  3.0111 -0.2084
  338LEU    CD2 4297   1.976   3.113   7.673 -0.5615  0.3640 -0.1313
  338LEU   HD21 4298   2.040   3.022   7.664 -1.6260 -0.2623 -1.8779
  338LEU   HD22 4299   1.911   3.112   7.583 -2.1383 -0.2696  0.9749
  338LEU   HD23 4300   1.925   3.105   7.771 -0.3425  0.2734 -0.0213
  338LEU      C 4301   2.166   3.513   7.747  0.0770 -0.0938  0.1504
  338LEU      O 4302   2.144   3.568   7.639 -0.2713  0.1833  0.3607
  339TYR      N 4303   2.119   3.565   7.862 -0.2105 -0.2433  0.1005
  339TYR     HN 4304   2.139   3.525   7.951  1.6567 -0.8791 -0.5539
  339TYR     CA 4305   2.043   3.686   7.859 -0.1997 -0.2405 -0.0678
  339TYR     HA 4306   1.970   3.670   7.781 -1.1565  3.0210 -0.0141
  339TYR     CB 4307   1.972   3.698   7.995 -0.5004 -0.0031 -0.2455
  339TYR    HB1 4308   2.046   3.698   8.077 -1.3116 -0.2517  0.5006
  339TYR    HB2 4309   1.908   3.608   8.007 -0.3643 -0.3103 -1.6405
  339TYR     CG 4310   1.889   3.822   8.001  0.0637  0.3619  0.0295
  339TYR    CD1 4311   1.799   3.846   7.899  0.2922  0.4305 -0.1585
  339TYR    HD1 4312   1.777   3.766   7.830  2.9386 -1.5753  1.1137
  339TYR    CE1 4313   1.729   3.963   7.892 -0.0061  0.2658  0.0583
  339TYR    HE1 4314   1.658   3.982   7.813 -0.3559 -2.8225 -0.4949
  339TYR     CZ 4315   1.738   4.054   7.996 -0.2981 -0.0967  0.4039
  339TYR     OH 4316   1.671   4.178   7.999 -0.2815 -0.0704 -0.1131
  339TYR     HH 4317   1.722   4.237   8.055 -0.1300  0.3135 -0.6503
  339TYR    CD2 4318   1.908   3.924   8.092  0.2303  0.4027 -0.0486
  339TYR    HD2 4319   1.984   3.922   8.168 -0.8493 -0.5800  1.0527
  339TYR    CE2 4320   1.831   4.038   8.096  0.1503  0.3458  0.0607
  339TYR    HE2 4321   1.860   4.108   8.172  1.5441  1.5599 -1.5226
  339TYR      C 4322   2.121   3.804   7.810 -0.2016 -0.0587  0.3600
  339TYR      O 4323   2.061   3.886   7.741  0.4190  0.2043  0.1299
  340ASP      N 4324   2.250   3.815   7.844 -0.1967  0.2342  0.2466
  340ASP     HN 4325   2.280   3.767   7.926  0.2198  2.7187  1.6551
  340ASP     CA 4326   2.341   3.908   7.785  0.1221 -0.0616  0.2684
  340ASP     HA 4327   2.304   4.008   7.803 -0.0277  0.2693 -1.6697
  340ASP     CB 4328   2.476   3.915   7.859  0.5376  0.1834 -0.4917
  340ASP    HB1 4329   2.547   3.956   7.784  0.2538 -0.7112 -1.2674
  340ASP    HB2 4330   2.513   3.812   7.878 -0.9372 -0.4125 -0.7310
  340ASP     CG 4331   2.471   3.991   7.991 -0.0928 -0.1099 -0.3423
  340ASP    OD1 4332   2.365   4.043   8.036  0.1639 -0.1021  0.2662
  340ASP    OD2 4333   2.579   3.999   8.055 -0.2046 -0.2022 -0.1398
  340ASP      C 4334   2.354   3.895   7.637  0.1148 -0.2652  0.2858
  340ASP      O 4335   2.348   3.993   7.564 -0.7735 -0.3576  0.2249
  341PHE      N 4336   2.370   3.770   7.590 -1.3602 -0.3989  0.0833
  341PHE     HN 4337   2.371   3.693   7.655  1.0864 -0.1772  0.4244
  341PHE     CA 4338   2.384   3.736   7.452 -0.1852  0.3243  0.0123
  341PHE     HA 4339   2.468   3.794   7.416 -1.3394  2.1182  0.0322
  341PHE     CB 4340   2.414   3.585   7.454 -0.5438  0.2574  0.4383
  341PHE    HB1 4341   2.336   3.529   7.509  0.8902 -0.2008  2.0678
  341PHE    HB2 4342   2.504   3.559   7.513  0.2611 -0.3847 -1.0319
  341PHE     CG 4343   2.444   3.522   7.323 -0.0884  0.5633  0.3944
  341PHE    CD1 4344   2.570   3.510   7.268 -0.2784 -0.0105  0.0714
  341PHE    HD1 4345   2.660   3.526   7.325  0.4483  0.7474 -1.2555
  341PHE    CE1 4346   2.579   3.467   7.138  0.1417  0.1326  0.0513
  341PHE    HE1 4347   2.676   3.457   7.093  0.2025 -1.2674  0.4354
  341PHE     CZ 4348   2.467   3.441   7.062  0.1655  0.2179 -0.0138
  341PHE     HZ 4349   2.492   3.421   6.959  0.3616 -0.0493  0.0848
  341PHE    CD2 4350   2.333   3.498   7.245  0.1807  0.4044  0.0536
  341PHE    HD2 4351   2.237   3.509   7.293  1.0497 -0.8744  2.2518
  341PHE    CE2 4352   2.341   3.457   7.114  0.2168  0.3986  0.0578
  341PHE    HE2 4353   2.251   3.448   7.054 -0.1930  0.1905  0.6847
  341PHE      C 4354   2.264   3.773   7.371 -0.1408 -0.0897 -0.2462
  341PHE      O 4355   2.277   3.829   7.262  0.4999  0.1340 -0.0619
  342TYR      N 4356   2.142   3.751   7.423 -0.0030  0.1037  0.1650
  342TYR     HN 4357   2.138   3.713   7.515  2.5626 -0.3484  0.1623
  342TYR     CA 4358   2.019   3.794   7.365 -0.2281 -0.0810  0.5057
  342TYR     HA 4359   2.007   3.752   7.266  0.8118 -0.7315  0.6462
  342TYR     CB 4360   1.907   3.734   7.452 -0.0849 -0.7739  0.2192
  342TYR    HB1 4361   1.912   3.758   7.561  1.9492 -0.7612  0.1723
  342TYR    HB2 4362   1.907   3.623   7.454 -3.6797 -0.8663  0.4653
  342TYR     CG 4363   1.773   3.755   7.392 -0.0374 -0.0904  0.3377
  342TYR    CD1 4364   1.720   3.674   7.293 -0.2911  0.1549  0.2713
  342TYR    HD1 4365   1.773   3.587   7.258  0.4186 -0.0507  1.7538
  342TYR    CE1 4366   1.604   3.712   7.231  0.2545  0.3626 -0.6322
  342TYR    HE1 4367   1.551   3.643   7.166 -1.9220  0.3748  1.0150
  342TYR     CZ 4368   1.539   3.827   7.267 -0.7356 -0.4016  0.0871
  342TYR     OH 4369   1.418   3.863   7.204 -0.7038  0.0512  0.2781
  342TYR     HH 4370   1.377   3.930   7.259 -1.0930  0.6229 -0.6725
  342TYR    CD2 4371   1.707   3.870   7.429 -0.2617 -0.1146  0.0183
  342TYR    HD2 4372   1.750   3.933   7.505  0.3453  0.7821 -1.0264
  342TYR    CE2 4373   1.585   3.901   7.374  0.1872  0.2949 -0.7701
  342TYR    HE2 4374   1.540   3.997   7.393  0.7380  0.5345 -0.6736
  342TYR      C 4375   2.011   3.942   7.348 -0.5535 -0.1420  0.0915
  342TYR      O 4376   1.968   3.984   7.241  0.8823  1.0034 -0.0689
  343HSD      N 4377   2.057   4.023   7.446  0.3815 -0.1124 -0.3598
  343HSD     HN 4378   2.087   3.976   7.529  3.6297 -1.7955 -2.2839
  343HSD     CA 4379   2.064   4.165   7.447 -0.1574 -0.0859  0.1937
  343HSD     HA 4380   1.961   4.196   7.434 -0.8427 -2.6943 -1.2944
  343HSD     CB 4381   2.109   4.218   7.585  0.3843 -0.0664  0.0125
  343HSD    HB1 4382   2.200   4.162   7.615  0.4505 -0.1638 -0.3602
  343HSD    HB2 4383   2.025   4.205   7.656 -0.2057 -0.4885 -0.7519
  343HSD    ND1 4384   2.085   4.468   7.547 -0.1882 -0.1249 -0.2368
  343HSD    HD1 4385   1.999   4.470   7.496 -0.4175 -0.1297  0.1472
  343HSD     CG 4386   2.157   4.360   7.595 -0.1568  0.1039  0.2302
  343HSD    CE1 4387   2.157   4.579   7.579 -0.2587 -0.1487  0.0017
  343HSD    HE1 4388   2.123   4.680   7.558  3.1324  1.0326 -0.2933
  343HSD    NE2 4389   2.268   4.548   7.644 -0.0926  0.0960 -0.1641
  343HSD    CD2 4390   2.268   4.410   7.655 -0.5287  0.1669  0.8830
  343HSD    HD2 4391   2.361   4.360   7.682  1.2182  2.0383 -1.2039
  343HSD      C 4392   2.148   4.218   7.336  0.0155 -0.3575  0.1961
  343HSD      O 4393   2.104   4.304   7.260 -0.0101 -0.2609  0.3199
  344TYR      N 4394   2.268   4.162   7.314  0.1879  0.1505 -0.1705
  344TYR     HN 4395   2.297   4.098   7.385 -1.6446 -2.4276 -1.5834
  344TYR     CA 4396   2.360   4.193   7.209 -0.0662  0.1709 -0.3888
  344TYR     HA 4397   2.382   4.298   7.204  1.7808 -0.1941 -1.0143
  344TYR     CB 4398   2.491   4.113   7.225 -0.0704  0.3095  0.3506
  344TYR    HB1 4399   2.559   4.150   7.146 -1.2679  0.0171 -0.8501
  344TYR    HB2 4400   2.461   4.009   7.199  0.4093  0.3800 -0.5004
  344TYR     CG 4401   2.553   4.115   7.360  0.0855 -0.0874  0.2848
  344TYR    CD1 4402   2.551   4.233   7.430 -0.8015 -0.0620  0.2198
  344TYR    HD1 4403   2.501   4.321   7.392 -0.5413  0.9745  2.1273
  344TYR    CE1 4404   2.622   4.248   7.547 -0.0623  0.2120 -0.2649
  344TYR    HE1 4405   2.625   4.339   7.606  2.2456  1.4055 -2.0219
  344TYR     CZ 4406   2.702   4.147   7.593  0.2129  0.4788 -0.1498
  344TYR     OH 4407   2.786   4.162   7.706 -0.1830  0.3500  0.1647
  344TYR     HH 4408   2.832   4.079   7.716  0.3487  0.1218 -3.1147
  344TYR    CD2 4409   2.639   4.016   7.403  0.3039 -0.0109  0.0223
  344TYR    HD2 4410   2.650   3.932   7.335 -1.3335 -1.2304  1.1714
  344TYR    CE2 4411   2.706   4.029   7.522 -0.0642  0.2526  0.2017
  344TYR    HE2 4412   2.779   3.954   7.549 -0.2887 -0.2858 -0.6709
  344TYR      C 4413   2.302   4.157   7.076 -0.0144 -0.1644 -0.3213
  344TYR      O 4414   2.308   4.232   6.979  0.4227 -0.2441 -0.3570
  345PHE      N 4415   2.245   4.036   7.060  0.2461 -0.3057 -0.1810
  345PHE     HN 4416   2.265   3.976   7.137 -0.7781  0.2788  0.5655
  345PHE     CA 4417   2.177   3.971   6.952 -0.1542 -0.2722  0.0524
  345PHE     HA 4418   2.251   3.981   6.875 -1.2409  0.9159 -0.8918
  345PHE     CB 4419   2.152   3.823   6.985 -0.0528 -0.3606 -0.2723
  345PHE    HB1 4420   2.110   3.819   7.088 -1.9602  1.6863 -0.8815
  345PHE    HB2 4421   2.246   3.764   6.985  1.4174  1.8571 -1.1574
  345PHE     CG 4422   2.063   3.742   6.897  0.0212 -0.8303  0.0828
  345PHE    CD1 4423   2.079   3.740   6.760  0.0832  0.6421  0.0516
  345PHE    HD1 4424   2.159   3.793   6.711 -1.6083  2.6294 -0.7023
  345PHE    CE1 4425   1.997   3.657   6.687  0.1295  0.4221  0.2477
  345PHE    HE1 4426   2.000   3.638   6.581 -0.2855 -0.9586  0.4648
  345PHE     CZ 4427   1.892   3.589   6.744  0.2142  0.2409  0.1911
  345PHE     HZ 4428   1.831   3.522   6.685 -1.9730  1.4131  0.9908
  345PHE    CD2 4429   1.957   3.677   6.955  0.0499 -0.7934  0.1759
  345PHE    HD2 4430   1.942   3.688   7.061 -1.0883  1.3211 -0.1494
  345PHE    CE2 4431   1.873   3.598   6.880 -0.2408 -0.4916  0.1777
  345PHE    HE2 4432   1.797   3.543   6.933  0.3048  0.2388  1.7792
  345PHE      C 4433   2.060   4.049   6.903  0.1922  0.2766  0.0844
  345PHE      O 4434   2.052   4.075   6.783 -0.6654 -0.3900 -0.0175
  346TYR      N 4435   1.965   4.097   6.986  0.3458  0.3130  0.2384
  346TYR     HN 4436   1.963   4.070   7.082 -2.4813 -0.3782  0.0612
  346TYR     CA 4437   1.862   4.194   6.967  0.0742  0.0175  0.1825
  346TYR     HA 4438   1.789   4.154   6.899 -0.4934  1.3365 -0.0164
  346TYR     CB 4439   1.795   4.206   7.105 -0.1330 -0.4753  0.1237
  346TYR    HB1 4440   1.877   4.242   7.171  0.0427 -0.1998 -0.2424
  346TYR    HB2 4441   1.757   4.108   7.142  0.6088 -1.0142 -0.4958
  346TYR     CG 4442   1.678   4.294   7.129 -0.4574 -0.9726  0.3944
  346TYR    CD1 4443   1.648   4.360   7.247 -0.2529 -0.9113  0.4129
  346TYR    HD1 4444   1.721   4.364   7.326  0.4337  1.7540 -0.2714
  346TYR    CE1 4445   1.524   4.410   7.278 -0.0967 -0.0114 -0.3663
  346TYR    HE1 4446   1.516   4.449   7.378  0.9574  2.0394 -1.0279
  346TYR     CZ 4447   1.417   4.404   7.191 -0.5776 -0.3576  0.2373
  346TYR     OH 4448   1.292   4.453   7.232 -0.3720  0.3433  0.0445
  346TYR     HH 4449   1.282   4.422   7.322  0.3002  0.5660  0.1943
  346TYR    CD2 4450   1.572   4.297   7.042  0.2452  0.2272 -0.4511
  346TYR    HD2 4451   1.582   4.246   6.947 -0.1159 -0.4096 -0.1539
  346TYR    CE2 4452   1.447   4.348   7.068  0.0714 -0.6663  0.5261
  346TYR    HE2 4453   1.364   4.345   6.999  0.3408  1.4119  0.0438
  346TYR      C 4454   1.902   4.328   6.916 -0.0504  0.0945  0.2868
  346TYR      O 4455   1.845   4.372   6.816  0.1929  0.0896  0.1467
  347MET      N 4456   2.013   4.388   6.962  0.4292 -0.2293 -0.4378
  347MET     HN 4457   2.081   4.342   7.018 -1.5317  1.5083  3.7280
  347MET     CA 4458   2.057   4.517   6.916  0.0067  0.1828  0.3006
  347MET     HA 4459   1.973   4.585   6.919  2.3553  3.5368 -2.3973
  347MET     CB 4460   2.166   4.573   7.008  0.4082 -1.3100  0.7665
  347MET    HB1 4461   2.228   4.650   6.957  0.9216 -1.0366  1.7753
  347MET    HB2 4462   2.242   4.496   7.033 -0.0107 -1.3666  1.9080
  347MET     CG 4463   2.101   4.635   7.132  0.5662  0.9645 -0.2443
  347MET    HG1 4464   2.025   4.566   7.174  0.5621 -0.2360 -2.0843
  347MET    HG2 4465   2.044   4.720   7.088  1.4661  0.2517 -2.9647
  347MET     SD 4466   2.220   4.672   7.265  0.3344 -0.0000  0.2398
  347MET     CE 4467   2.119   4.820   7.294  0.0720  0.0077 -0.6754
  347MET    HE1 4468   2.152   4.858   7.393  1.3991  0.4186 -1.2622
  347MET    HE2 4469   2.011   4.795   7.304 -0.6763  3.3309  0.9024
  347MET    HE3 4470   2.134   4.902   7.220 -1.2258  2.5759  1.7106
  347MET      C 4471   2.097   4.510   6.773 -0.5133  0.2896  0.1475
  347MET      O 4472   2.066   4.604   6.699 -0.8537 -0.3840 -0.5838
  348VAL      N 4473   2.166   4.404   6.726  0.0382  0.4921  0.4951
  348VAL     HN 4474   2.185   4.329   6.788 -1.9061 -2.0221 -1.7372
  348VAL     CA 4475   2.214   4.384   6.593 -0.5139  0.0612  0.3568
  348VAL     HA 4476   2.257   4.476   6.557 -0.9936  1.1114  2.3083
  348VAL     CB 4477   2.311   4.270   6.593  0.0355  0.5221 -0.4142
  348VAL     HB 4478   2.270   4.185   6.651 -0.6610  1.2684  0.2073
  348VAL    CG1 4479   2.349   4.213   6.455  0.7283  0.0031 -0.0138
  348VAL   HG11 4480   2.266   4.157   6.407  0.3371  0.4965  0.0816
  348VAL   HG12 4481   2.438   4.146   6.459 -0.2073 -1.2915  4.1845
  348VAL   HG13 4482   2.372   4.304   6.396  0.2826 -0.1141 -0.3746
  348VAL    CG2 4483   2.442   4.305   6.666 -0.2156  0.0794  0.2603
  348VAL   HG21 4484   2.502   4.382   6.613 -2.2195  2.1283  0.8167
  348VAL   HG22 4485   2.510   4.218   6.674  1.8238  1.3640 -1.7402
  348VAL   HG23 4486   2.422   4.343   6.768 -3.3313 -1.4416  0.3196
  348VAL      C 4487   2.101   4.342   6.505 -0.1070 -0.1877 -0.0485
  348VAL      O 4488   2.093   4.386   6.390  0.7521  0.1066 -0.0104
  349THR      N 4489   2.008   4.259   6.555  0.0426 -0.0079  0.5362
  349THR     HN 4490   2.027   4.235   6.650 -0.8739 -0.5373  0.5923
  349THR     CA 4491   1.903   4.192   6.484  0.4022  0.2406 -0.2432
  349THR     HA 4492   1.944   4.158   6.390  1.1681 -0.5335  0.3555
  349THR     CB 4493   1.843   4.069   6.544  0.0859  0.5022 -0.0143
  349THR     HB 4494   1.742   4.046   6.505  0.0512  0.1142  0.2983
  349THR    OG1 4495   1.817   4.077   6.683  0.6528 -0.2488  0.1458
  349THR    HG1 4496   1.905   4.077   6.721  0.4972 -0.7101  0.5144
  349THR    CG2 4497   1.930   3.944   6.519 -0.3717  0.0594  0.5628
  349THR   HG21 4498   1.926   3.903   6.415  1.3333  0.1497  0.4286
  349THR   HG22 4499   1.914   3.863   6.592  0.5351 -1.9689 -1.3672
  349THR   HG23 4500   2.033   3.983   6.534 -0.3845 -0.1774  1.2612
  349THR      C 4501   1.786   4.279   6.455 -0.0573 -0.3304 -0.1075
  349THR      O 4502   1.713   4.266   6.357 -0.4819  0.0775  0.1499
  350ASN      N 4503   1.770   4.378   6.545 -0.1028 -0.2903 -0.1596
  350ASN     HN 4504   1.817   4.386   6.632 -3.0408  1.0907  1.4706
  350ASN     CA 4505   1.671   4.482   6.535  0.1724  0.0168  0.2896
  350ASN     HA 4506   1.584   4.436   6.491  1.3561 -1.0992 -1.0073
  350ASN     CB 4507   1.643   4.548   6.671 -0.3180  0.6332 -0.1093
  350ASN    HB1 4508   1.598   4.650   6.662 -0.8901  0.3247 -0.8853
  350ASN    HB2 4509   1.731   4.547   6.739  0.5975  2.9332 -1.1288
  350ASN     CG 4510   1.533   4.470   6.741  0.6631 -0.3465  0.3651
  350ASN    OD1 4511   1.504   4.357   6.701  0.1055 -0.2682  0.5382
  350ASN    ND2 4512   1.453   4.542   6.824 -0.5283 -0.3873 -0.6993
  350ASN   HD21 4513   1.490   4.626   6.865  2.0304 -1.5715 -0.3595
  350ASN   HD22 4514   1.373   4.493   6.857  0.7954 -0.2774  3.3449
  350ASN      C 4515   1.717   4.588   6.441  0.3299  0.0574  0.4111
  350ASN      O 4516   1.636   4.622   6.355  0.3555 -0.0162  0.3586
  351ALA      N 4517   1.843   4.632   6.455  0.3820  0.0386  0.0142
  351ALA     HN 4518   1.901   4.598   6.528 -0.5163 -0.8685  0.3249
  351ALA     CA 4519   1.909   4.721   6.364  0.2042  0.0018 -0.1503
  351ALA     HA 4520   1.857   4.815   6.369 -0.7536 -0.5477  0.6190
  351ALA     CB 4521   2.055   4.730   6.413  0.1890 -0.0226 -0.1012
  351ALA    HB1 4522   2.103   4.630   6.408 -1.7712 -1.0478  0.2533
  351ALA    HB2 4523   2.057   4.775   6.514  1.8175  0.3691 -0.2934
  351ALA    HB3 4524   2.111   4.791   6.339  1.8414 -1.4133 -0.0702
  351ALA      C 4525   1.906   4.677   6.222 -0.2444 -0.2430 -0.0685
  351ALA      O 4526   1.876   4.755   6.131  0.0539 -0.0624 -0.0126
  352LEU      N 4527   1.933   4.548   6.195 -0.0513 -0.2448  0.1241
  352LEU     HN 4528   1.970   4.490   6.267 -1.4004 -2.8352 -1.0842
  352LEU     CA 4529   1.924   4.483   6.067  0.2423 -0.1591  0.0598
  352LEU     HA 4530   1.988   4.540   6.002 -0.5302 -0.7960 -1.2985
  352LEU     CB 4531   1.978   4.341   6.091 -0.2977 -0.3739  0.0199
  352LEU    HB1 4532   1.908   4.292   6.162  1.9418  0.8800  3.3302
  352LEU    HB2 4533   2.074   4.349   6.146 -1.7694 -1.8264  3.0254
  352LEU     CG 4534   1.983   4.251   5.966 -0.5317 -0.0705 -0.2113
  352LEU     HG 4535   1.886   4.258   5.913 -1.0951  0.0706  0.8116
  352LEU    CD1 4536   2.080   4.307   5.861 -0.8586  0.4840 -0.2182
  352LEU   HD11 4537   2.060   4.410   5.824  1.0168  0.5424 -1.1645
  352LEU   HD12 4538   2.089   4.253   5.765 -0.2706  2.6133 -1.4182
  352LEU   HD13 4539   2.181   4.316   5.906 -0.9678  1.8293 -0.1947
  352LEU    CD2 4540   2.017   4.108   6.010 -0.6474  0.1379  0.5784
  352LEU   HD21 4541   1.922   4.073   6.056 -0.9164  2.6004  2.0640
  352LEU   HD22 4542   2.107   4.109   6.076 -0.1607 -1.2321 -0.0082
  352LEU   HD23 4543   2.035   4.055   5.914  0.3009  0.1264  0.7436
  352LEU      C 4544   1.791   4.487   6.000  0.2824  0.2012 -0.0039
  352LEU      O 4545   1.781   4.504   5.879  0.5202 -0.0620 -0.0623
  353PHE      N 4546   1.680   4.480   6.077  0.1571  0.2787 -0.1776
  353PHE     HN 4547   1.675   4.463   6.175 -2.1528  2.1866  0.1250
  353PHE     CA 4548   1.550   4.494   6.018  0.0839 -0.0452 -0.0903
  353PHE     HA 4549   1.549   4.429   5.932  1.8041  1.6413 -1.4821
  353PHE     CB 4550   1.442   4.446   6.116 -0.0879  0.1248 -0.1989
  353PHE    HB1 4551   1.407   4.536   6.172 -1.7523  0.7227 -2.0939
  353PHE    HB2 4552   1.494   4.381   6.190 -0.8457  0.0822  0.3117
  353PHE     CG 4553   1.329   4.377   6.048 -0.1222 -0.2993  0.2834
  353PHE    CD1 4554   1.365   4.257   5.990  0.2910 -0.0858  0.0961
  353PHE    HD1 4555   1.466   4.225   5.969 -0.1387 -1.9113  0.6269
  353PHE    CE1 4556   1.263   4.188   5.930  0.1003  0.3716 -0.1091
  353PHE    HE1 4557   1.282   4.091   5.887  0.2077 -0.3526  1.5246
  353PHE     CZ 4558   1.134   4.236   5.927 -0.0200  0.0385 -0.3654
  353PHE     HZ 4559   1.053   4.180   5.883 -0.2913  0.0708  0.0792
  353PHE    CD2 4560   1.199   4.419   6.060 -0.2280 -0.7735  0.8202
  353PHE    HD2 4561   1.180   4.515   6.105 -0.6391  0.2014 -1.3105
  353PHE    CE2 4562   1.099   4.351   5.994 -0.0046  0.0657 -0.4044
  353PHE    HE2 4563   0.994   4.375   5.998 -0.4200 -1.3896 -1.6590
  353PHE      C 4564   1.518   4.623   5.953  0.4198  0.0060 -0.1576
  353PHE      O 4565   1.428   4.640   5.871 -0.0219 -0.8061  0.1543
  354TYR      N 4566   1.592   4.733   5.978  0.1387  0.2332 -0.3152
  354TYR     HN 4567   1.663   4.728   6.047 -0.0290  0.0099 -0.1572
  354TYR     CA 4568   1.579   4.855   5.905 -0.0276  0.3706 -0.0525
  354TYR     HA 4569   1.482   4.863   5.858 -0.7244  4.0194  1.6349
  354TYR     CB 4570   1.585   4.982   5.993 -0.1550  0.3465 -0.0078
  354TYR    HB1 4571   1.553   5.073   5.938  1.5221  0.4048 -0.9725
  354TYR    HB2 4572   1.690   5.002   6.025 -0.0986 -1.2238  0.9160
  354TYR     CG 4573   1.495   4.969   6.111 -0.3822 -0.0534 -0.2201
  354TYR    CD1 4574   1.358   4.974   6.102 -0.3739 -0.7432 -0.7703
  354TYR    HD1 4575   1.312   4.987   6.005 -1.1106  1.5771 -0.1594
  354TYR    CE1 4576   1.276   4.948   6.209 -0.0945  0.3852 -0.2725
  354TYR    HE1 4577   1.170   4.958   6.192  0.1720 -1.1912 -3.4510
  354TYR     CZ 4578   1.335   4.952   6.333 -0.0218  0.5267 -0.3118
  354TYR     OH 4579   1.246   4.965   6.442  0.3510  0.0009  0.0605
  354TYR     HH 4580   1.284   4.970   6.530 -1.9076  2.8666  1.0357
  354TYR    CD2 4581   1.554   4.946   6.233 -0.8908 -0.1430  0.0084
  354TYR    HD2 4582   1.661   4.940   6.243 -0.7900  2.5905  1.7442
  354TYR    CE2 4583   1.472   4.943   6.344 -0.1331 -0.3166  0.5736
  354TYR    HE2 4584   1.506   4.938   6.446  2.1970  0.4809 -0.0901
  354TYR      C 4585   1.679   4.880   5.798  0.0444  0.0061 -0.0682
  354TYR      O 4586   1.658   4.971   5.718  0.1198 -0.2546 -0.3860
  355VAL      N 4587   1.784   4.796   5.793 -0.1652 -0.2426 -0.3247
  355VAL     HN 4588   1.796   4.736   5.872  0.7836  1.7090  1.0877
  355VAL     CA 4589   1.868   4.777   5.679 -0.1485 -0.3541 -0.2948
  355VAL     HA 4590   1.902   4.874   5.647 -0.6691 -0.3148 -0.7528
  355VAL     CB 4591   1.991   4.695   5.703 -0.1317 -0.3214 -0.2715
  355VAL     HB 4592   1.955   4.597   5.741  2.5350 -0.3113  2.7357
  355VAL    CG1 4593   2.083   4.684   5.581 -0.3121  0.1005 -0.4486
  355VAL   HG11 4594   2.028   4.636   5.497 -2.1582 -0.3083  0.9249
  355VAL   HG12 4595   2.174   4.624   5.603  0.0142  0.6946 -0.1499
  355VAL   HG13 4596   2.122   4.786   5.560 -0.8887  0.3825 -0.1668
  355VAL    CG2 4597   2.074   4.749   5.821  0.2979 -0.0493 -0.6980
  355VAL   HG21 4598   2.028   4.739   5.922  0.7706  1.5425 -0.2977
  355VAL   HG22 4599   2.106   4.854   5.799  0.2945  0.0941 -0.0311
  355VAL   HG23 4600   2.174   4.701   5.827  0.3039 -0.1863 -1.6819
  355VAL      C 4601   1.782   4.723   5.569 -0.0242 -0.7367 -0.2069
  355VAL      O 4602   1.775   4.770   5.455  0.5493 -0.1144  0.0022
  356SER      N 4603   1.696   4.623   5.594 -0.2366 -0.3820  0.5040
  356SER     HN 4604   1.707   4.574   5.680  1.5492  1.4645  1.4124
  356SER     CA 4605   1.584   4.587   5.513 -0.3834  0.3844  0.3525
  356SER     HA 4606   1.628   4.543   5.424  1.4882  1.3469  0.7391
  356SER     CB 4607   1.509   4.473   5.583  0.2180 -0.2087  0.0471
  356SER    HB1 4608   1.468   4.513   5.678  0.1558  1.7659 -0.7696
  356SER    HB2 4609   1.581   4.390   5.603  0.1782 -0.4941 -0.9280
  356SER     OG 4610   1.407   4.418   5.501  0.4026 -0.9733  0.3212
  356SER    HG1 4611   1.356   4.490   5.464  1.0612 -0.0464  1.1692
  356SER      C 4612   1.496   4.697   5.466  0.2699  0.6344 -0.3115
  356SER      O 4613   1.459   4.701   5.348 -0.4103  0.3839 -0.1111
  357SER      N 4614   1.458   4.801   5.541  0.2721  0.4414 -0.0420
  357SER     HN 4615   1.467   4.789   5.640 -0.0333 -1.0452 -0.1742
  357SER     CA 4616   1.367   4.902   5.496  0.0420  0.3252  0.1617
  357SER     HA 4617   1.297   4.868   5.420 -0.4448  1.6676 -0.0256
  357SER     CB 4618   1.274   4.941   5.612 -0.0190 -0.0084  0.2275
  357SER    HB1 4619   1.213   5.029   5.581  0.1847  0.3662  0.8731
  357SER    HB2 4620   1.328   4.974   5.703  1.3178 -0.8539 -0.2385
  357SER     OG 4621   1.181   4.840   5.648  0.1253 -0.0302  0.5343
  357SER    HG1 4622   1.119   4.833   5.576 -0.4279  1.8181  0.7932
  357SER      C 4623   1.433   5.020   5.433  0.4653 -0.0956 -0.1893
  357SER      O 4624   1.372   5.115   5.384  0.0385 -0.0457  0.4262
  358THR      N 4625   1.567   5.017   5.433  0.4682  0.0071 -0.5151
  358THR     HN 4626   1.618   4.961   5.499  0.7965  1.3439  0.3991
  358THR     CA 4627   1.648   5.113   5.365  0.3501  0.1462 -0.4592
  358THR     HA 4628   1.580   5.186   5.324 -0.5828 -0.6792 -0.4223
  358THR     CB 4629   1.756   5.173   5.450  0.0015 -0.1010  0.1657
  358THR     HB 4630   1.826   5.228   5.383 -0.6406  0.2757 -0.2180
  358THR    OG1 4631   1.829   5.079   5.527  0.4061 -0.1495 -0.2680
  358THR    HG1 4632   1.764   5.044   5.589 -0.2478 -0.8501 -1.3282
  358THR    CG2 4633   1.687   5.269   5.548 -0.1798 -0.0383 -0.0220
  358THR   HG21 4634   1.616   5.226   5.622 -1.0462 -2.3571 -2.0886
  358THR   HG22 4635   1.633   5.337   5.478  1.0661  2.0475  0.9142
  358THR   HG23 4636   1.753   5.348   5.592  1.7241 -0.4277 -2.0019
  358THR      C 4637   1.718   5.051   5.249  0.1666  0.1310 -0.5626
  358THR      O 4638   1.803   5.112   5.185  0.1346  0.2683 -0.4722
  359ILE      N 4639   1.681   4.928   5.208 -0.3351  0.2421 -0.4493
  359ILE     HN 4640   1.601   4.892   5.255 -0.3195 -0.5304 -0.9806
  359ILE     CA 4641   1.748   4.859   5.102 -0.2551 -0.2442 -0.0855
  359ILE     HA 4642   1.846   4.897   5.079  0.1215 -1.2943 -0.2680
  359ILE     CB 4643   1.754   4.712   5.128 -0.0332 -0.2119  0.0512
  359ILE     HB 4644   1.775   4.709   5.237  3.0401  2.5600 -0.3245
  359ILE    CG2 4645   1.626   4.635   5.089 -0.0342 -0.0391 -0.2854
  359ILE   HG21 4646   1.537   4.684   5.134  1.5937  1.0158  1.9439
  359ILE   HG22 4647   1.622   4.534   5.133  0.6974  0.1161  0.1532
  359ILE   HG23 4648   1.611   4.623   4.979  1.6869 -0.3106 -0.5221
  359ILE    CG1 4649   1.878   4.647   5.064 -0.4355 -0.4000 -0.5504
  359ILE   HG11 4650   1.973   4.692   5.100  0.8900 -0.9967 -3.0435
  359ILE   HG12 4651   1.876   4.674   4.957 -0.2060 -0.4047 -0.5552
  359ILE     CD 4652   1.900   4.497   5.086 -0.5487 -0.3286  0.0665
  359ILE    HD1 4653   1.865   4.440   4.998  1.7124  0.8114 -1.6632
  359ILE    HD2 4654   1.854   4.465   5.182  2.2000 -0.2544  1.4955
  359ILE    HD3 4655   2.008   4.470   5.088 -0.4186  0.1755 -0.0271
  359ILE      C 4656   1.678   4.891   4.974 -0.4817 -0.4620 -0.0165
  359ILE      O 4657   1.732   4.869   4.865 -0.2944 -0.0495 -0.0066
  360ASN      N 4658   1.566   4.964   4.974 -0.1544  0.0424 -0.2803
  360ASN     HN 4659   1.514   4.970   5.059  0.8714  1.0312  0.3089
  360ASN     CA 4660   1.497   5.013   4.858 -0.1746 -0.2609 -0.3950
  360ASN     HA 4661   1.460   4.930   4.799 -1.9379  0.4341 -0.2929
  360ASN     CB 4662   1.372   5.077   4.920  0.0446 -0.1113 -0.1061
  360ASN    HB1 4663   1.404   5.142   5.004  0.4639 -0.3967 -0.0372
  360ASN    HB2 4664   1.308   5.009   4.981 -1.1837  1.7246  0.7420
  360ASN     CG 4665   1.280   5.152   4.825  0.0876 -0.0304 -0.0847
  360ASN    OD1 4666   1.305   5.262   4.777  0.9432  0.0583  0.5353
  360ASN    ND2 4667   1.160   5.091   4.805 -0.0332 -0.0445  0.6705
  360ASN   HD21 4668   1.137   5.002   4.845 -0.5804 -0.0621  0.3215
  360ASN   HD22 4669   1.099   5.132   4.737 -0.6745  1.4517  2.0755
  360ASN      C 4670   1.579   5.104   4.773 -0.4790  0.2125 -0.1808
  360ASN      O 4671   1.580   5.070   4.655  0.0821  0.0050 -0.1200
  361PRO      N 4672   1.644   5.208   4.816  0.3940 -0.3276 -0.1679
  361PRO     CD 4673   1.621   5.272   4.944 -0.2060  0.0311 -0.4486
  361PRO    HD1 4674   1.630   5.206   5.033  0.1919  1.8116  0.8751
  361PRO    HD2 4675   1.526   5.330   4.944 -2.2492 -3.0426 -1.9771
  361PRO     CA 4676   1.728   5.287   4.731  0.3071  0.0944  0.1335
  361PRO     HA 4677   1.673   5.312   4.642 -1.3506  0.3618  1.1990
  361PRO     CB 4678   1.758   5.412   4.813  0.6795  0.2042 -0.1638
  361PRO    HB1 4679   1.667   5.474   4.798  1.0712  0.8116 -0.0475
  361PRO    HB2 4680   1.844   5.471   4.776  0.1316  0.2172 -1.4544
  361PRO     CG 4681   1.740   5.367   4.959 -0.0797 -0.1404 -0.3574
  361PRO    HG1 4682   1.827   5.310   4.996  1.3698  1.9412 -0.3586
  361PRO    HG2 4683   1.709   5.451   5.025  1.6013  0.6786 -0.5417
  361PRO      C 4684   1.854   5.213   4.698  0.3494  0.1867  0.0848
  361PRO      O 4685   1.904   5.244   4.590 -0.3217  0.2235 -0.2223
  362ILE      N 4686   1.909   5.118   4.775  0.1060  0.3157  0.4194
  362ILE     HN 4687   1.886   5.111   4.872  0.1431 -1.1443  0.3417
  362ILE     CA 4688   2.008   5.031   4.719 -0.0535  0.5107 -0.1710
  362ILE     HA 4689   2.082   5.095   4.673  0.9201 -0.8651 -0.5817
  362ILE     CB 4690   2.072   4.936   4.816 -0.0356  0.3237 -0.3657
  362ILE     HB 4691   1.999   4.861   4.852 -0.6335  1.0067 -0.1116
  362ILE    CG2 4692   2.193   4.858   4.762  0.1305 -0.0581  0.5322
  362ILE   HG21 4693   2.254   4.803   4.836  3.2490  2.2828 -0.1102
  362ILE   HG22 4694   2.260   4.930   4.711  1.7394 -2.3034 -0.7063
  362ILE   HG23 4695   2.153   4.786   4.687 -1.1888  1.4883 -0.3356
  362ILE    CG1 4696   2.138   5.006   4.937 -0.0578 -0.1178 -0.0982
  362ILE   HG11 4697   2.199   4.925   4.981  1.1739  0.8203 -0.0462
  362ILE   HG12 4698   2.070   5.040   5.018  0.7115 -1.1201  1.0178
  362ILE     CD 4699   2.211   5.136   4.905  0.2948 -0.1839  0.4287
  362ILE    HD1 4700   2.145   5.213   4.860  3.7401  2.7413 -0.1242
  362ILE    HD2 4701   2.284   5.122   4.822 -1.4026  1.6871 -1.5142
  362ILE    HD3 4702   2.267   5.173   4.993 -1.1948  0.8327  0.9754
  362ILE      C 4703   1.955   4.958   4.602 -0.0613  0.4387 -0.1228
  362ILE      O 4704   2.012   4.974   4.494  0.3085 -0.6452 -0.1064
  363LEU      N 4705   1.847   4.877   4.613  0.4095 -0.1575  0.1709
  363LEU     HN 4706   1.797   4.862   4.698 -3.7490 -0.2144 -2.0167
  363LEU     CA 4707   1.810   4.801   4.499 -0.1289  0.4010 -0.0331
  363LEU     HA 4708   1.894   4.748   4.457  0.6586  0.0678  1.8644
  363LEU     CB 4709   1.712   4.696   4.556  0.5883 -0.4428 -0.3243
  363LEU    HB1 4710   1.665   4.633   4.478  1.1283 -0.3610 -0.7263
  363LEU    HB2 4711   1.633   4.744   4.617  0.5318 -1.8545  0.7583
  363LEU     CG 4712   1.767   4.592   4.655 -0.2079 -0.4064  0.1616
  363LEU     HG 4713   1.793   4.642   4.751 -1.5740  0.8948 -0.0970
  363LEU    CD1 4714   1.657   4.489   4.687 -0.5347  0.0263  0.4429
  363LEU   HD11 4715   1.603   4.459   4.595 -0.3695  0.5282  0.1779
  363LEU   HD12 4716   1.577   4.541   4.744  0.3698  0.3660  1.4293
  363LEU   HD13 4717   1.682   4.397   4.743 -1.8604 -0.3479  0.4479
  363LEU    CD2 4718   1.892   4.521   4.600  0.2633  0.1546  0.4954
  363LEU   HD21 4719   1.925   4.450   4.678 -0.5301 -1.2033 -0.3780
  363LEU   HD22 4720   1.975   4.595   4.593  0.9707 -0.3457  2.7391
  363LEU   HD23 4721   1.870   4.459   4.510 -1.6088  0.8780  0.4095
  363LEU      C 4722   1.744   4.876   4.388 -0.7784  0.2184  0.2226
  363LEU      O 4723   1.776   4.861   4.270  0.1723 -0.1469  0.5153
  364TYR      N 4724   1.647   4.964   4.417 -0.4515  0.6133  0.1203
  364TYR     HN 4725   1.637   4.983   4.514 -2.2346 -2.2543  0.6144
  364TYR     CA 4726   1.556   5.024   4.325 -0.1015  0.1035 -0.5717
  364TYR     HA 4727   1.553   4.967   4.234 -0.6185  1.0232 -1.1407
  364TYR     CB 4728   1.416   5.024   4.389  0.1806 -0.1321  0.0588
  364TYR    HB1 4729   1.347   5.059   4.308 -0.1267 -0.4698  0.1726
  364TYR    HB2 4730   1.398   5.086   4.479 -1.2211  0.2359 -0.4447
  364TYR     CG 4731   1.383   4.884   4.426 -1.0541  0.0827 -0.1981
  364TYR    CD1 4732   1.396   4.784   4.332 -0.1479 -0.0948  0.1082
  364TYR    HD1 4733   1.436   4.787   4.233  0.8710 -1.1558  0.4638
  364TYR    CE1 4734   1.374   4.650   4.356 -0.0350 -0.2227 -0.4881
  364TYR    HE1 4735   1.380   4.575   4.279  0.1126 -0.6983 -0.0161
  364TYR     CZ 4736   1.342   4.619   4.486 -0.0402  0.0292 -0.4290
  364TYR     OH 4737   1.312   4.483   4.506  0.2399  0.1612  1.0107
  364TYR     HH 4738   1.309   4.472   4.602 -3.2096 -0.5528  0.9699
  364TYR    CD2 4739   1.339   4.848   4.551 -0.2076 -0.1164  0.0420
  364TYR    HD2 4740   1.324   4.921   4.629 -1.4490 -0.6998  0.3803
  364TYR    CE2 4741   1.328   4.715   4.584  0.5242 -0.2180 -0.1025
  364TYR    HE2 4742   1.314   4.675   4.684  1.5705 -2.9583 -0.9350
  364TYR      C 4743   1.600   5.159   4.279  0.4209  0.2874  0.4317
  364TYR      O 4744   1.544   5.216   4.185  0.4089  0.0733  0.3082
  365ASN      N 4745   1.713   5.213   4.330  0.5408  0.0404  0.4309
  365ASN     HN 4746   1.765   5.159   4.395  1.7595 -1.0915 -1.3824
  365ASN     CA 4747   1.751   5.345   4.291  0.2465  0.1843  0.6293
  365ASN     HA 4748   1.717   5.371   4.192  0.3042  1.8215  1.0059
  365ASN     CB 4749   1.706   5.449   4.396  0.0565  0.4079  0.3284
  365ASN    HB1 4750   1.758   5.436   4.493 -2.0935 -1.9095  1.2759
  365ASN    HB2 4751   1.602   5.422   4.421  0.0421  0.1131 -0.0333
  365ASN     CG 4752   1.718   5.590   4.340 -0.1053  0.2832 -0.0234
  365ASN    OD1 4753   1.739   5.611   4.220 -0.1981 -0.3666 -0.1543
  365ASN    ND2 4754   1.702   5.692   4.428 -0.4187  0.2988 -0.0958
  365ASN   HD21 4755   1.676   5.780   4.387 -1.4304 -0.9704 -2.3174
  365ASN   HD22 4756   1.668   5.672   4.520  0.4291 -1.1493 -0.0765
  365ASN      C 4757   1.895   5.350   4.255  0.0231 -0.2987 -0.3512
  365ASN      O 4758   1.933   5.388   4.144 -0.0900 -0.3803 -0.4181
  366LEU      N 4759   1.984   5.305   4.345 -0.2308 -0.0816  0.0113
  366LEU     HN 4760   1.945   5.292   4.435  1.0268  1.4750  0.8236
  366LEU     CA 4761   2.126   5.305   4.329 -0.2053 -0.1317  0.2431
  366LEU     HA 4762   2.152   5.409   4.314  1.5633 -0.3745  1.3162
  366LEU     CB 4763   2.205   5.258   4.453  0.4852 -0.2907 -0.2479
  366LEU    HB1 4764   2.190   5.148   4.461  1.6972 -0.6597 -2.2593
  366LEU    HB2 4765   2.165   5.314   4.541  0.2967  0.8899 -1.0656
  366LEU     CG 4766   2.356   5.286   4.449  0.3323  0.5759 -0.1516
  366LEU     HG 4767   2.392   5.211   4.376  0.3577 -0.4211  0.8559
  366LEU    CD1 4768   2.403   5.429   4.418 -0.0022  0.6590 -0.2759
  366LEU   HD11 4769   2.510   5.414   4.394  0.3774  1.0858  1.0685
  366LEU   HD12 4770   2.383   5.492   4.508  0.6430 -0.5118  0.7168
  366LEU   HD13 4771   2.369   5.485   4.328 -0.5388  0.7728 -0.0105
  366LEU    CD2 4772   2.419   5.245   4.583 -0.2062  0.1483 -0.0238
  366LEU   HD21 4773   2.418   5.137   4.609  1.2116 -0.1344 -0.9764
  366LEU   HD22 4774   2.372   5.296   4.670 -1.4519  1.7382 -1.5776
  366LEU   HD23 4775   2.528   5.267   4.579  0.3776 -2.4407 -0.2424
  366LEU      C 4776   2.187   5.234   4.214 -0.2184  0.3141 -0.0415
  366LEU      O 4777   2.269   5.288   4.140 -0.2187 -0.1600 -0.3983
  367VAL      N 4778   2.144   5.108   4.191  0.5369  0.1014 -0.3223
  367VAL     HN 4779   2.075   5.063   4.246  0.2598  0.4371 -0.3870
  367VAL     CA 4780   2.190   5.025   4.084  0.1833  0.4434 -0.7429
  367VAL     HA 4781   2.282   5.067   4.046  0.5557 -0.7105 -1.1658
  367VAL     CB 4782   2.237   4.890   4.128 -0.1979  0.6094  0.1963
  367VAL     HB 4783   2.267   4.829   4.040 -1.0337  1.1697 -0.4812
  367VAL    CG1 4784   2.348   4.908   4.234  0.0280 -0.2564  0.1212
  367VAL   HG11 4785   2.427   4.970   4.186  0.8024 -0.9247  0.5236
  367VAL   HG12 4786   2.396   4.814   4.267 -0.6460 -0.9999 -0.9559
  367VAL   HG13 4787   2.311   4.964   4.323 -0.6034  0.2721 -0.4557
  367VAL    CG2 4788   2.121   4.819   4.200  0.4349 -0.6318  0.0262
  367VAL   HG21 4789   2.086   4.871   4.292 -1.6131 -0.9143 -0.5479
  367VAL   HG22 4790   2.152   4.719   4.237  3.1988 -0.2899 -1.1287
  367VAL   HG23 4791   2.046   4.789   4.124  0.6801 -1.1169 -0.0256
  367VAL      C 4792   2.087   5.022   3.976 -0.6758 -0.1228  0.0780
  367VAL      O 4793   2.097   4.947   3.879  0.2550  0.0424  0.0335
  368SER      N 4794   1.986   5.109   3.987 -0.4170  0.2098 -0.1603
  368SER     HN 4795   1.995   5.173   4.062  0.2877  1.5462 -1.3283
  368SER     CA 4796   1.882   5.115   3.888 -0.4117 -0.2124 -0.1929
  368SER     HA 4797   1.889   5.036   3.815 -0.1531 -1.7859  1.4648
  368SER     CB 4798   1.744   5.112   3.956 -0.5643 -0.1861 -0.5012
  368SER    HB1 4799   1.717   5.214   3.990  0.4762 -0.0627 -0.0183
  368SER    HB2 4800   1.734   5.044   4.044  1.2046  0.2708  0.0879
  368SER     OG 4801   1.650   5.076   3.856 -0.3969 -0.0916 -0.6923
  368SER    HG1 4802   1.665   4.987   3.823  0.3010  0.4548 -1.9477
  368SER      C 4803   1.891   5.240   3.808 -0.4723  0.0077  0.1383
  368SER      O 4804   1.905   5.353   3.854 -0.4737 -0.0285  0.2270
  369ALA      N 4805   1.870   5.217   3.677 -0.1446  0.3112  0.0300
  369ALA     HN 4806   1.860   5.123   3.644 -0.3306 -0.2049  1.4704
  369ALA     CA 4807   1.861   5.327   3.586  0.4532  0.1499 -0.2296
  369ALA     HA 4808   1.913   5.413   3.627  0.6822 -0.1715  0.1635
  369ALA     CB 4809   1.922   5.285   3.451  0.7100  0.7403 -0.3031
  369ALA    HB1 4810   1.925   5.370   3.380 -0.4458  2.7611  1.9239
  369ALA    HB2 4811   1.858   5.219   3.388  0.9297 -0.9244  1.1321
  369ALA    HB3 4812   2.023   5.239   3.456 -0.4303 -2.2586 -1.7445
  369ALA      C 4813   1.721   5.372   3.564  0.3958  0.2071  0.2419
  369ALA      O 4814   1.696   5.450   3.473  0.1128 -0.3777 -0.1943
  370ASN      N 4815   1.625   5.325   3.646  0.0808 -0.2152 -0.3593
  370ASN     HN 4816   1.652   5.262   3.719  1.0997 -0.3642 -0.8539
  370ASN     CA 4817   1.484   5.349   3.635  0.1819  0.3758 -0.4032
  370ASN     HA 4818   1.460   5.320   3.533  2.1278  0.8665 -1.0433
  370ASN     CB 4819   1.412   5.264   3.740  0.0975  0.2149 -0.5905
  370ASN    HB1 4820   1.451   5.299   3.838  0.8477  0.6063 -1.0187
  370ASN    HB2 4821   1.449   5.160   3.725  0.9666  0.5398 -0.7392
  370ASN     CG 4822   1.260   5.273   3.745  0.1322  0.3613  0.7216
  370ASN    OD1 4823   1.195   5.337   3.662  0.3528  0.2937  0.4931
  370ASN    ND2 4824   1.194   5.203   3.841 -0.1486 -0.5209 -0.0908
  370ASN   HD21 4825   1.094   5.200   3.850 -0.0088  0.3525  2.6329
  370ASN   HD22 4826   1.255   5.152   3.901  0.1865  0.5151  0.4829
  370ASN      C 4827   1.456   5.495   3.642 -0.3069  0.2624  0.0398
  370ASN      O 4828   1.387   5.548   3.556 -0.1513  0.0654 -0.2093
  371PHE      N 4829   1.510   5.579   3.733  0.3833 -0.1470  0.0129
  371PHE     HN 4830   1.579   5.547   3.798 -0.4254 -0.2496  0.8283
  371PHE     CA 4831   1.461   5.711   3.754  0.2606 -0.2206  0.1874
  371PHE     HA 4832   1.362   5.717   3.711  0.0175 -0.4200  0.7158
  371PHE     CB 4833   1.452   5.757   3.901  0.2129 -0.1330  0.1575
  371PHE    HB1 4834   1.401   5.855   3.910 -0.2806 -0.2673 -0.9973
  371PHE    HB2 4835   1.551   5.765   3.950  0.4272  0.2586 -0.3349
  371PHE     CG 4836   1.385   5.648   3.977  0.2639 -0.5741 -0.4255
  371PHE    CD1 4837   1.439   5.581   4.085  0.0685 -0.2023 -0.0976
  371PHE    HD1 4838   1.535   5.602   4.129 -0.7575 -1.4949  2.4844
  371PHE    CE1 4839   1.367   5.481   4.144  0.2902 -0.4756 -0.2877
  371PHE    HE1 4840   1.408   5.420   4.224  0.1558  0.6141  0.6331
  371PHE     CZ 4841   1.237   5.451   4.108  0.1685 -0.6616  0.2827
  371PHE     HZ 4842   1.182   5.372   4.157  1.7425 -0.5043  2.4562
  371PHE    CD2 4843   1.253   5.628   3.945  0.0843  0.2708 -0.2171
  371PHE    HD2 4844   1.211   5.692   3.868 -3.6021 -0.5589  0.8953
  371PHE    CE2 4845   1.183   5.527   4.007  0.7552  0.3789  0.7355
  371PHE    HE2 4846   1.083   5.517   3.968  0.2202  0.2444  2.1252
  371PHE      C 4847   1.542   5.817   3.687 -0.4947  0.1177 -0.2009
  371PHE      O 4848   1.524   5.937   3.705  0.0724  0.1839 -0.0576
  372ARG      N 4849   1.636   5.776   3.601 -0.4891  0.2657 -0.2658
  372ARG     HN 4850   1.643   5.676   3.594 -0.5337  0.2148  0.4290
  372ARG     CA 4851   1.729   5.853   3.525  0.0878 -0.0216  0.1429
  372ARG     HA 4852   1.768   5.932   3.588  0.1432 -0.3036  0.4607
  372ARG     CB 4853   1.851   5.772   3.479  0.1406  0.0459  0.1631
  372ARG    HB1 4854   1.915   5.835   3.414  0.1266  0.7726  0.8442
  372ARG    HB2 4855   1.811   5.687   3.420  2.7650 -1.5839  0.5409
  372ARG     CG 4856   1.928   5.705   3.593  0.3324  0.2086  0.1304
  372ARG    HG1 4857   1.868   5.620   3.631  1.7965 -1.3752 -0.9553
  372ARG    HG2 4858   1.942   5.784   3.669  1.2060 -0.2978  0.5052
  372ARG     CD 4859   2.065   5.649   3.554  0.2961  0.2611 -0.0738
  372ARG    HD1 4860   2.130   5.735   3.530  1.1441 -0.7409 -1.5452
  372ARG    HD2 4861   2.056   5.592   3.459  0.4609  0.1281 -0.0107
  372ARG     NE 4862   2.110   5.557   3.662 -0.0315 -0.1684 -0.2988
  372ARG     HE 4863   2.075   5.559   3.755  1.0746  1.1060  0.1248
  372ARG     CZ 4864   2.195   5.452   3.638  0.1775 -0.1121  0.1811
  372ARG    NH1 4865   2.254   5.423   3.518  0.0780 -0.5837  0.2472
  372ARG   HH11 4866   2.278   5.501   3.461  0.2737 -0.6316  0.2637
  372ARG   HH12 4867   2.315   5.344   3.510  2.0611  0.7373  1.4762
  372ARG    NH2 4868   2.203   5.361   3.738 -0.4146 -0.0611  0.2745
  372ARG   HH21 4869   2.148   5.377   3.821 -2.8311 -0.5508 -1.1336
  372ARG   HH22 4870   2.234   5.270   3.710 -2.9584 -1.1228  0.6008
  372ARG      C 4871   1.657   5.929   3.419  0.2465 -0.0511  0.0124
  372ARG      O 4872   1.687   6.043   3.385  0.0819 -0.0279 -0.0575
  373HSD      N 4873   1.555   5.868   3.356  0.2252 -0.0688  0.0640
  373HSD     HN 4874   1.533   5.771   3.365 -0.7632  0.1138 -0.2726
  373HSD     CA 4875   1.457   5.929   3.272 -0.3440 -0.7535  0.2165
  373HSD     HA 4876   1.474   6.034   3.251 -1.1618 -0.7960 -0.7295
  373HSD     CB 4877   1.450   5.873   3.129  0.3174  0.1717 -0.1886
  373HSD    HB1 4878   1.371   5.924   3.070  0.7440 -0.4900 -1.3554
  373HSD    HB2 4879   1.431   5.764   3.126  0.4908  0.1599 -1.0300
  373HSD    ND1 4880   1.600   5.981   2.958  0.2872  0.6777  0.0799
  373HSD    HD1 4881   1.531   6.046   2.926  0.9263  1.5926  0.5117
  373HSD     CG 4882   1.581   5.887   3.057  0.4257  0.6754  0.1048
  373HSD    CE1 4883   1.717   5.952   2.895  0.1525  0.2370  0.0340
  373HSD    HE1 4884   1.754   6.008   2.810  1.7153  0.9709  1.1563
  373HSD    NE2 4885   1.771   5.844   2.949 -0.3281  0.1124  0.2744
  373HSD    CD2 4886   1.681   5.797   3.042 -0.5589 -0.3886 -0.1975
  373HSD    HD2 4887   1.693   5.700   3.091 -1.8656 -0.3819  0.1659
  373HSD      C 4888   1.325   5.911   3.339 -1.0844  0.1586 -0.9454
  373HSD      O 4889   1.276   5.798   3.346 -0.7989  0.0821 -0.1178
  374ILE      N 4890   1.268   6.022   3.391  0.1816  0.2528  0.3229
  374ILE     HN 4891   1.307   6.113   3.396  1.1316 -0.0575 -0.8993
  374ILE     CA 4892   1.133   6.024   3.439  0.0263 -0.2016 -0.0787
  374ILE     HA 4893   1.109   5.928   3.484 -1.3991  0.0478 -0.2743
  374ILE     CB 4894   1.094   6.129   3.539  0.2306 -0.1084 -0.0954
  374ILE     HB 4895   1.080   6.226   3.488  2.6602 -0.9673 -2.6949
  374ILE    CG2 4896   0.953   6.103   3.595  0.1215 -0.1323 -0.3785
  374ILE   HG21 4897   0.942   6.008   3.651  1.6891  0.1992  0.5739
  374ILE   HG22 4898   0.877   6.108   3.514 -1.1625  0.1331  0.8013
  374ILE   HG23 4899   0.933   6.190   3.662  2.4101  1.1854 -1.2620
  374ILE    CG1 4900   1.186   6.134   3.662  0.0300  0.3517  0.0378
  374ILE   HG11 4901   1.218   6.030   3.687 -1.1705  0.3806  1.9633
  374ILE   HG12 4902   1.138   6.180   3.751 -1.1540 -0.4376 -0.1662
  374ILE     CD 4903   1.317   6.210   3.643  0.1061  0.0478 -0.7055
  374ILE    HD1 4904   1.374   6.226   3.737 -2.3383  1.6543  0.6527
  374ILE    HD2 4905   1.298   6.317   3.620  0.3678  0.3940  0.5786
  374ILE    HD3 4906   1.391   6.166   3.573  3.0831  4.2013 -0.5431
  374ILE      C 4907   1.043   6.023   3.321 -0.1655 -0.3545  0.0668
  374ILE      O 4908   0.973   5.925   3.294 -0.3078 -0.1932 -0.1509
  375PHE      N 4909   1.045   6.132   3.243  0.8983 -0.6415 -0.3264
  375PHE     HN 4910   1.104   6.210   3.263 -0.2791  0.6422 -1.6228
  375PHE     CA 4911   0.963   6.146   3.126  0.2183 -0.0150  0.2144
  375PHE     HA 4912   0.869   6.103   3.157  1.2883 -2.3134  0.5447
  375PHE     CB 4913   0.963   6.293   3.083 -0.2647 -0.1350 -0.1951
  375PHE    HB1 4914   1.063   6.338   3.065 -0.6474  0.6753 -0.3324
  375PHE    HB2 4915   0.936   6.344   3.178  1.3512  0.5695 -0.0932
  375PHE     CG 4916   0.858   6.330   2.983  0.0170  1.1227 -0.0386
  375PHE    CD1 4917   0.724   6.342   3.011 -0.1369 -0.0512 -0.2428
  375PHE    HD1 4918   0.699   6.314   3.113 -0.4093  3.7319  0.8908
  375PHE    CE1 4919   0.629   6.406   2.936 -0.2805  0.2552  0.1935
  375PHE    HE1 4920   0.525   6.404   2.965 -0.4564 -2.4737 -0.3626
  375PHE     CZ 4921   0.670   6.440   2.809  0.1938  0.6797  0.4599
  375PHE     HZ 4922   0.594   6.458   2.735  0.3865  1.0162  0.3398
  375PHE    CD2 4923   0.895   6.383   2.862 -0.1916  0.9947 -0.1574
  375PHE    HD2 4924   0.999   6.377   2.833 -0.0441  1.2736  0.2931
  375PHE    CE2 4925   0.800   6.419   2.769 -0.2595 -0.2094 -0.5619
  375PHE    HE2 4926   0.824   6.445   2.667 -2.6289  2.9854 -0.4509
  375PHE      C 4927   0.995   6.055   3.009 -0.2835 -0.0823  0.1283
  375PHE    OT1 4928   0.922   5.975   2.953  0.4748 -0.4225 -0.4040
  375PHE    OT2 4929   1.127   6.066   2.990 -0.3046  0.4163  0.2627
  375PHE     CT 4930   1.178   6.000   2.874 -0.2567 -0.3046  0.6846
  375PHE    HT1 4931   1.285   6.026   2.859 -0.4177 -0.7612 -1.6945
  375PHE    HT2 4932   1.114   6.036   2.790  1.6603  1.0521 -0.2756
  375PHE    HT3 4933   1.177   5.891   2.893 -2.7255 -0.2676  1.2112
  376CHL1    C3 4934   0.182   7.044   6.884  0.1323  0.0014 -0.7096
  376CHL1    H3 4935   0.283   6.997   6.887 -0.5721 -1.5557  0.0133
  376CHL1    O3 4936   0.099   7.023   6.997  0.3700  0.2379 -0.4934
  376CHL1   H3' 4937   0.015   7.063   6.973  0.2580  0.8881  0.8729
  376CHL1    C4 4938   0.203   7.195   6.870 -0.3050  0.1442  0.0941
  376CHL1   H4A 4939   0.105   7.246   6.876 -1.0166 -1.0805 -0.6948
  376CHL1   H4B 4940   0.266   7.219   6.958  0.1534  0.1610 -0.2343
  376CHL1    C5 4941   0.269   7.233   6.740 -0.5842  0.8134  0.1415
  376CHL1    C6 4942   0.379   7.309   6.748  0.1719 -0.1590 -0.7107
  376CHL1    H6 4943   0.406   7.345   6.848  0.0436  0.5719 -0.9275
  376CHL1    C7 4944   0.460   7.352   6.628  0.5469 -0.0291 -0.4131
  376CHL1   H7A 4945   0.489   7.459   6.638 -0.8011  0.1899  2.1402
  376CHL1   H7B 4946   0.555   7.294   6.636  1.2676  1.2507  0.8832
  376CHL1    C8 4947   0.392   7.315   6.495  0.1302  0.0813 -0.2328
  376CHL1    H8 4948   0.312   7.391   6.482 -1.1397 -0.7306  2.2076
  376CHL1   C14 4949   0.499   7.312   6.390  0.3806  0.0982  0.0174
  376CHL1   H14 4950   0.555   7.224   6.428 -2.1672 -1.0877  1.3324
  376CHL1   C15 4951   0.601   7.426   6.382  0.7344 -0.2122  0.1340
  376CHL1  H15A 4952   0.553   7.526   6.382  0.6426 -0.2125 -1.9654
  376CHL1  H15B 4953   0.669   7.411   6.469 -1.0971 -1.8098  1.3904
  376CHL1   C16 4954   0.662   7.399   6.244 -0.1720  0.0011 -0.3106
  376CHL1  H16A 4955   0.653   7.491   6.182  0.4320  1.0003  1.0323
  376CHL1  H16B 4956   0.771   7.378   6.249 -0.0919  0.4417 -0.0837
  376CHL1   C17 4957   0.593   7.276   6.184 -0.2681 -0.0004 -0.1985
  376CHL1   H17 4958   0.656   7.191   6.219  1.4163  0.8758 -0.9754
  376CHL1   C13 4959   0.459   7.269   6.251 -0.1143  0.1903  0.1282
  376CHL1   C18 4960   0.365   7.373   6.189 -0.4369 -0.4757 -0.5156
  376CHL1  H18A 4961   0.329   7.349   6.087  2.1107 -0.8283 -1.3808
  376CHL1  H18B 4962   0.276   7.392   6.254  1.1536 -0.1212  1.6495
  376CHL1  H18C 4963   0.415   7.472   6.191  1.0863 -1.2314 -0.0767
  376CHL1   C12 4964   0.393   7.130   6.261 -0.9262  0.4570 -1.2799
  376CHL1  H12A 4965   0.351   7.096   6.164  0.2988  0.7557 -1.9451
  376CHL1  H12B 4966   0.466   7.051   6.289 -0.6412  0.0893 -2.9292
  376CHL1   C11 4967   0.281   7.139   6.364  0.1602  0.5294 -0.0810
  376CHL1  H11A 4968   0.210   7.220   6.335  1.2818  1.9413  0.9339
  376CHL1  H11B 4969   0.223   7.045   6.369 -1.2866  1.2715 -1.8467
  376CHL1    C9 4970   0.321   7.183   6.506 -0.3655  0.3743  0.1176
  376CHL1    H9 4971   0.394   7.104   6.532 -2.0685 -0.9784  0.9336
  376CHL1   C10 4972   0.221   7.164   6.616  0.1917 -0.3935  0.4960
  376CHL1   C19 4973   0.092   7.237   6.575  0.5385 -0.1012 -0.0716
  376CHL1  H19A 4974   0.041   7.184   6.492  1.5037  1.1330 -1.5113
  376CHL1  H19B 4975   0.025   7.248   6.662  2.2062  0.2685  1.2130
  376CHL1  H19C 4976   0.130   7.337   6.542 -1.2500  0.9033  0.8055
  376CHL1    C1 4977   0.185   7.016   6.639 -0.1121 -0.3119  0.5490
  376CHL1   H1A 4978   0.131   6.982   6.548  2.0623  0.0267 -0.9309
  376CHL1   H1B 4979   0.274   6.950   6.646 -0.8559 -1.3461  0.5768
  376CHL1    C2 4980   0.097   6.999   6.763 -0.8051 -0.3323  0.0612
  376CHL1   H2A 4981   0.075   6.891   6.779  1.1241 -0.9700 -1.2237
  376CHL1   H2B 4982   0.001   7.055   6.763 -0.2719  0.6039 -0.5745
  376CHL1   C20 4983   0.598   7.293   6.035 -0.1119 -0.1138 -0.2060
  376CHL1   H20 4984   0.563   7.392   5.999  1.1436  0.1723 -0.7278
  376CHL1   C21 4985   0.522   7.183   5.959 -0.6363  0.1791 -0.1060
  376CHL1  H21A 4986   0.571   7.090   5.995 -2.6638 -1.2079 -0.7742
  376CHL1  H21B 4987   0.543   7.177   5.850 -0.4917 -2.1373  0.0164
  376CHL1  H21C 4988   0.412   7.185   5.977 -0.4352 -1.2380  1.4226
  376CHL1   C22 4989   0.744   7.285   5.985 -0.0777  0.0527 -0.1333
  376CHL1  H22A 4990   0.815   7.348   6.043 -2.3429  1.5101  1.2345
  376CHL1  H22B 4991   0.774   7.178   5.993  0.0376  0.2020  2.1871
  376CHL1   C23 4992   0.763   7.327   5.839  0.0008 -0.2292 -0.2043
  376CHL1  H23A 4993   0.699   7.273   5.766  1.7095  1.1370 -2.8400
  376CHL1  H23B 4994   0.736   7.434   5.830 -0.2299 -0.3302 -0.7641
  376CHL1   C24 4995   0.906   7.317   5.787 -0.1039 -0.2035 -0.5008
  376CHL1  H24A 4996   0.964   7.386   5.852  1.8569 -1.2947 -0.9875
  376CHL1  H24B 4997   0.954   7.217   5.796 -2.0527 -1.0986  0.5963
  376CHL1   C25 4998   0.919   7.365   5.642  0.4689 -0.3674 -0.5076
  376CHL1   H25 4999   0.863   7.461   5.645  2.1775  0.7269 -1.3941
  376CHL1   C26 5000   1.063   7.405   5.606  0.4047 -0.1904 -0.5704
  376CHL1  H26A 5001   1.132   7.320   5.588 -1.0051 -2.3050  2.9493
  376CHL1  H26B 5002   1.054   7.476   5.522 -1.1173  1.9806  1.2968
  376CHL1  H26C 5003   1.108   7.461   5.691  0.2639 -2.1447  0.8742
  376CHL1   C27 5004   0.859   7.268   5.539 -0.4761 -0.4411  0.1038
  376CHL1  H27A 5005   0.758   7.236   5.574  0.0993 -0.4076  1.9027
  376CHL1  H27B 5006   0.858   7.321   5.441 -0.9721  0.0278  0.3562
  376CHL1  H27C 5007   0.927   7.184   5.516  0.7665  0.7085 -0.5996
  377CHL1    C3 5008   2.620   0.125   7.111 -0.4211 -0.0834 -0.3105
  377CHL1    H3 5009   2.729   0.136   7.092 -0.1243 -0.9142  0.8052
  377CHL1    O3 5010   2.589   0.144   7.248 -0.0967  0.2032 -0.2756
  377CHL1   H3' 5011   2.652   0.087   7.293  0.1796 -0.2092 -1.1513
  377CHL1    C4 5012   2.533   0.213   7.019 -0.1382  0.6919  0.1575
  377CHL1   H4A 5013   2.427   0.187   7.038 -0.7401  2.4453 -0.6154
  377CHL1   H4B 5014   2.542   0.319   7.051  2.8142  0.4719  0.3243
  377CHL1    C5 5015   2.556   0.193   6.872 -0.6964  0.0795  0.1501
  377CHL1    C6 5016   2.582   0.294   6.788  0.0144 -0.1191  0.1287
  377CHL1    H6 5017   2.589   0.396   6.828  2.8127  0.2166 -1.0142
  377CHL1    C7 5018   2.586   0.285   6.639  0.3352 -0.7710  0.1731
  377CHL1   H7A 5019   2.497   0.344   6.609  1.2232  0.9751  0.8402
  377CHL1   H7B 5020   2.682   0.324   6.599  1.1558 -2.9415 -0.1417
  377CHL1    C8 5021   2.560   0.142   6.589 -0.7522 -0.5313  0.0202
  377CHL1    H8 5022   2.450   0.140   6.581 -0.6558 -0.0288 -1.9501
  377CHL1   C14 5023   2.620   0.123   6.452 -0.3394 -0.3204  0.1704
  377CHL1   H14 5024   2.727   0.146   6.471 -0.7328  1.8485 -0.0368
  377CHL1   C15 5025   2.582   0.227   6.346  0.3531 -0.2021  0.0352
  377CHL1  H15A 5026   2.472   0.229   6.333  0.5020  3.9743 -2.7021
  377CHL1  H15B 5027   2.615   0.332   6.362  1.6063 -0.3165 -1.4947
  377CHL1   C16 5028   2.642   0.161   6.222  0.1987  0.0829 -0.1917
  377CHL1  H16A 5029   2.564   0.165   6.143  0.2190  0.5206 -0.1925
  377CHL1  H16B 5030   2.733   0.219   6.193  0.4198 -1.1011 -2.0507
  377CHL1   C17 5031   2.692   0.023   6.267  0.1140  0.2056  0.2837
  377CHL1   H17 5032   2.799   0.028   6.295  0.3334  1.9910 -0.7097
  377CHL1   C13 5033   2.616  -0.014   6.391 -0.1724 -0.2404 -0.0194
  377CHL1   C18 5034   2.472  -0.053   6.356 -0.1797  0.0782 -0.3425
  377CHL1  H18A 5035   2.400  -0.035   6.439  0.5444  3.4051 -0.3037
  377CHL1  H18B 5036   2.430   0.001   6.268 -0.1226 -0.1105 -0.4853
  377CHL1  H18C 5037   2.478  -0.161   6.331  1.0815  0.0559  0.0204
  377CHL1   C12 5038   2.688  -0.116   6.481  0.3920  0.3381  0.1921
  377CHL1  H12A 5039   2.661  -0.219   6.451  0.8682 -0.1104  1.2343
  377CHL1  H12B 5040   2.799  -0.107   6.487  0.6461 -2.7071  2.4528
  377CHL1   C11 5041   2.626  -0.099   6.620 -0.4542  0.1466 -0.1568
  377CHL1  H11A 5042   2.522  -0.139   6.622 -1.1703  1.9191  1.8121
  377CHL1  H11B 5043   2.686  -0.169   6.683  2.2650  0.0694 -2.6240
  377CHL1    C9 5044   2.616   0.040   6.684  0.2337  0.0794  0.1120
  377CHL1    H9 5045   2.723   0.064   6.699  0.3411  0.4418 -1.1092
  377CHL1   C10 5046   2.551   0.052   6.819  0.2213  0.0566  0.1079
  377CHL1   C19 5047   2.404   0.007   6.809  0.2369  0.0995 -0.3185
  377CHL1  H19A 5048   2.360   0.013   6.910 -1.1053 -2.0843 -0.7152
  377CHL1  H19B 5049   2.350   0.069   6.734 -0.1250  1.5667  1.1023
  377CHL1  H19C 5050   2.392  -0.097   6.772  2.7445 -1.0403  1.7578
  377CHL1    C1 5051   2.631  -0.040   6.913  0.0745  0.2273  0.4030
  377CHL1   H1A 5052   2.614  -0.145   6.879 -0.7726  0.0504  1.3281
  377CHL1   H1B 5053   2.739  -0.021   6.897  0.3266 -1.6919 -0.4470
  377CHL1    C2 5054   2.602  -0.020   7.062  0.1978 -0.4496  0.5222
  377CHL1   H2A 5055   2.669  -0.086   7.120  0.9451 -0.7183 -0.6058
  377CHL1   H2B 5056   2.501  -0.065   7.070 -0.8866  1.8277  0.4448
  377CHL1   C20 5057   2.689  -0.073   6.151  0.2060 -0.2238  0.6334
  377CHL1   H20 5058   2.585  -0.102   6.125 -1.2513  3.5883  1.5306
  377CHL1   C21 5059   2.751  -0.210   6.180 -0.1916 -0.6228 -0.3558
  377CHL1  H21A 5060   2.760  -0.276   6.091 -1.1750 -0.9713 -0.2055
  377CHL1  H21B 5061   2.700  -0.268   6.260  1.4319 -0.6318  0.7397
  377CHL1  H21C 5062   2.852  -0.203   6.228  0.2063 -0.7035 -1.1683
  377CHL1   C22 5063   2.747  -0.021   6.019  0.1523 -0.3670  0.5535
  377CHL1  H22A 5064   2.719  -0.095   5.940  2.6468 -0.3152 -0.4869
  377CHL1  H22B 5065   2.699   0.073   5.985  1.4693  0.5388  1.1366
  377CHL1   C23 5066   2.897   0.003   6.004  0.0625 -0.1950 -0.1237
  377CHL1  H23A 5067   2.925   0.109   6.024  1.7923 -0.7387  0.4696
  377CHL1  H23B 5068   2.951  -0.049   6.086 -0.2504  0.0142  0.2190
  377CHL1   C24 5069   2.963  -0.035   5.872 -0.2081  0.2827 -0.3999
  377CHL1  H24A 5070   2.900   0.015   5.795 -4.0186  2.4344  3.7051
  377CHL1  H24B 5071   3.064   0.006   5.846  0.5006 -1.0260  0.1783
  377CHL1   C25 5072   2.977  -0.185   5.840 -0.2987  0.2127 -0.1093
  377CHL1   H25 5073   2.892  -0.241   5.884 -0.2297  0.7291  0.6987
  377CHL1   C26 5074   2.986  -0.214   5.689  0.5156  0.7543 -0.1712
  377CHL1  H26A 5075   2.891  -0.179   5.644 -1.2401 -2.4051  0.7598
  377CHL1  H26B 5076   3.084  -0.180   5.650  2.2747 -2.5792  0.8698
  377CHL1  H26C 5077   2.998  -0.323   5.667 -0.0011  0.7236 -0.3121
  377CHL1   C27 5078   3.100  -0.230   5.921 -0.4663 -0.2269 -0.0990
  377CHL1  H27A 5079   3.075  -0.193   6.022 -0.6622 -0.7967  0.0647
  377CHL1  H27B 5080   3.104  -0.341   5.917  0.0328 -0.2125  0.0249
  377CHL1  H27C 5081   3.192  -0.180   5.884 -0.6647  1.1833  1.2208
  378CHL1    C3 5082   8.145   8.451   6.940 -0.0982 -0.2004 -0.1326
  378CHL1    H3 5083   8.251   8.419   6.927 -0.2177 -2.1788  2.7547
  378CHL1    O3 5084   8.122   8.487   7.075  0.2444  0.2219 -0.1874
  378CHL1   H3' 5085   8.184   8.558   7.096  1.5630 -0.0536 -2.7851
  378CHL1    C4 5086   8.100   8.572   6.857 -0.3271 -0.2162 -0.0338
  378CHL1   H4A 5087   8.004   8.608   6.900 -0.8293 -2.1643  0.5516
  378CHL1   H4B 5088   8.180   8.649   6.870  0.1688 -0.8297  0.6734
  378CHL1    C5 5089   8.076   8.565   6.709 -0.1943 -0.6158 -0.0370
  378CHL1    C6 5090   8.126   8.663   6.632 -1.0924 -0.2494 -0.1636
  378CHL1    H6 5091   8.179   8.747   6.677  1.4582 -1.0171 -1.5628
  378CHL1    C7 5092   8.120   8.653   6.482 -0.0545 -0.3489 -0.2008
  378CHL1   H7A 5093   8.088   8.748   6.436  0.7696 -0.4373 -0.9979
  378CHL1   H7B 5094   8.222   8.626   6.445  0.2713 -0.0056  0.4317
  378CHL1    C8 5095   8.040   8.533   6.428 -0.5477  0.0217 -0.2928
  378CHL1    H8 5096   7.938   8.578   6.421 -0.0358  1.2138 -0.3538
  378CHL1   C14 5097   8.085   8.495   6.290  0.1778 -0.3626  0.0448
  378CHL1   H14 5098   8.192   8.465   6.297  0.3957  0.3802  0.0158
  378CHL1   C15 5099   8.088   8.614   6.193 -0.6391 -0.4547 -0.0989
  378CHL1  H15A 5100   8.006   8.688   6.182  0.7654  0.9517 -1.8865
  378CHL1  H15B 5101   8.181   8.668   6.219  0.3581 -2.6864  1.2450
  378CHL1   C16 5102   8.099   8.545   6.056  0.0302 -0.5558  0.0033
  378CHL1  H16A 5103   8.020   8.585   5.990  0.9100  1.8133  0.3110
  378CHL1  H16B 5104   8.188   8.568   5.994 -0.5332 -0.2254 -0.6942
  378CHL1   C17 5105   8.082   8.395   6.089 -0.4458 -0.4963  0.0312
  378CHL1   H17 5106   8.185   8.360   6.108 -0.8351 -1.7548 -0.0915
  378CHL1   C13 5107   8.009   8.387   6.220 -0.0385 -0.3561  0.2691
  378CHL1   C18 5108   7.861   8.430   6.213 -0.0877 -0.4951  0.4005
  378CHL1  H18A 5109   7.814   8.444   6.312 -2.0195 -0.8706 -0.4253
  378CHL1  H18B 5110   7.842   8.522   6.153 -1.9004  0.4459  2.3131
  378CHL1  H18C 5111   7.799   8.352   6.164 -3.0392  3.2458 -2.4836
  378CHL1   C12 5112   8.023   8.261   6.308 -0.1423 -0.7397 -0.2620
  378CHL1  H12A 5113   7.956   8.185   6.261 -1.0861 -0.8420  1.1731
  378CHL1  H12B 5114   8.123   8.216   6.292  0.3620 -0.0138  0.7841
  378CHL1   C11 5115   7.977   8.287   6.451 -0.2842  0.1030 -0.4547
  378CHL1  H11A 5116   7.866   8.287   6.453 -0.2850  0.0015 -0.5505
  378CHL1  H11B 5117   8.004   8.197   6.510 -3.4691  0.1909  1.3965
  378CHL1    C9 5118   8.041   8.411   6.516 -0.1834 -0.0088 -0.3383
  378CHL1    H9 5119   8.149   8.387   6.518 -0.3873 -1.1438 -1.4333
  378CHL1   C10 5120   8.014   8.437   6.661 -0.1399 -0.5700 -0.2274
  378CHL1   C19 5121   7.863   8.462   6.678 -0.0161 -0.0742  0.1792
  378CHL1  H19A 5122   7.813   8.363   6.682 -2.6593  1.2066  1.2898
  378CHL1  H19B 5123   7.839   8.499   6.780 -0.4135 -0.7319  0.3294
  378CHL1  H19C 5124   7.810   8.528   6.605  0.3589  0.2754  0.2185
  378CHL1    C1 5125   8.066   8.320   6.746  0.1989 -0.5008 -0.3410
  378CHL1   H1A 5126   8.011   8.229   6.714  1.7873 -0.6142 -3.0610
  378CHL1   H1B 5127   8.170   8.302   6.710  0.4426  1.7362 -0.9085
  378CHL1    C2 5128   8.053   8.335   6.897  0.1914 -0.3504 -0.3568
  378CHL1   H2A 5129   8.086   8.240   6.944  0.9006  0.4116  0.7275
  378CHL1   H2B 5130   7.947   8.357   6.922  0.0613 -0.8729 -0.4409
  378CHL1   C20 5131   8.038   8.321   5.967 -0.3918 -0.0648 -0.2527
  378CHL1   H20 5132   7.940   8.360   5.934 -0.3601  1.1871  1.0448
  378CHL1   C21 5133   8.009   8.171   5.990 -0.4120  0.0184  0.2807
  378CHL1  H21A 5134   7.916   8.149   6.047 -0.3614  1.8117  1.1116
  378CHL1  H21B 5135   8.094   8.132   6.049 -0.1804 -0.3660 -0.2963
  378CHL1  H21C 5136   7.999   8.113   5.895  0.4368  1.5601 -0.7949
  378CHL1   C22 5137   8.142   8.335   5.854  0.0925  0.5710  0.2663
  378CHL1  H22A 5138   8.103   8.276   5.768  0.6607  1.1589 -0.4048
  378CHL1  H22B 5139   8.157   8.437   5.813  1.9881  0.3856  0.4436
  378CHL1   C23 5140   8.281   8.284   5.891  0.0213  0.0225 -0.2060
  378CHL1  H23A 5141   8.334   8.364   5.946  0.9435  0.9242 -2.3295
  378CHL1  H23B 5142   8.284   8.201   5.966  0.4971  0.0430 -0.1992
  378CHL1   C24 5143   8.363   8.239   5.770  0.6170 -0.2534  0.2923
  378CHL1  H24A 5144   8.338   8.304   5.684  2.1357  0.0199  0.0293
  378CHL1  H24B 5145   8.471   8.255   5.791  0.2076  0.1827  2.3076
  378CHL1   C25 5146   8.352   8.091   5.729 -0.3266 -0.0885 -0.0728
  378CHL1   H25 5147   8.244   8.071   5.714 -0.0374 -2.0242  0.1504
  378CHL1   C26 5148   8.427   8.083   5.595  0.1095 -0.6035  0.1994
  378CHL1  H26A 5149   8.384   8.160   5.528 -0.0795 -0.3826  0.5722
  378CHL1  H26B 5150   8.538   8.093   5.602 -0.0539  1.1901  0.6807
  378CHL1  H26C 5151   8.411   7.983   5.549 -1.2342 -0.6551  0.7318
  378CHL1   C27 5152   8.411   7.991   5.830  0.0946  0.3356  0.1066
  378CHL1  H27A 5153   8.402   7.887   5.791 -2.9749 -0.3231  2.1885
  378CHL1  H27B 5154   8.520   8.012   5.837  0.3403 -0.3759 -1.1682
  378CHL1  H27C 5155   8.365   7.995   5.931 -1.8756 -2.8480 -0.5006
  379CHL1    C3 5156   4.965   5.705   6.613 -0.6285  0.0075  0.1134
  379CHL1    H3 5157   4.876   5.642   6.590 -1.0252  0.0302  1.4588
  379CHL1    O3 5158   4.968   5.738   6.751  0.2154  0.1026  0.0779
  379CHL1   H3' 5159   5.031   5.810   6.760 -1.2912  1.4700  0.2119
  379CHL1    C4 5160   5.096   5.629   6.589 -0.6817  0.1233 -0.5515
  379CHL1   H4A 5161   5.185   5.685   6.624 -0.9157  0.0596  0.1588
  379CHL1   H4B 5162   5.096   5.539   6.655  0.6464 -0.2543 -1.0415
  379CHL1    C5 5163   5.126   5.600   6.445  0.4506 -0.0981 -0.2777
  379CHL1    C6 5164   5.141   5.475   6.398 -0.0689 -0.2751  0.0218
  379CHL1    H6 5165   5.128   5.393   6.470  1.4223  1.5196  2.4595
  379CHL1    C7 5166   5.172   5.446   6.254 -0.8188  0.0185 -0.2061
  379CHL1   H7A 5167   5.257   5.375   6.250 -0.1404  0.7224  1.0272
  379CHL1   H7B 5168   5.091   5.395   6.198 -0.1718 -0.1764 -0.9893
  379CHL1    C8 5169   5.206   5.573   6.172  0.2680 -0.0560  0.1124
  379CHL1    H8 5170   5.312   5.599   6.193 -0.1467  2.0416 -0.1868
  379CHL1   C14 5171   5.195   5.539   6.027  0.2780  0.1268  0.0694
  379CHL1   H14 5172   5.090   5.510   6.003  1.1419 -2.6513 -0.8310
  379CHL1   C15 5173   5.273   5.417   5.974  0.2095  0.2416 -0.3010
  379CHL1  H15A 5174   5.371   5.400   6.023 -0.2875 -1.6659  0.1145
  379CHL1  H15B 5175   5.203   5.335   6.003 -0.7942  1.0397 -0.4241
  379CHL1   C16 5176   5.282   5.442   5.824  0.3774 -0.1555 -0.3585
  379CHL1  H16A 5177   5.390   5.439   5.797  0.2447 -0.8157 -0.8314
  379CHL1  H16B 5178   5.233   5.361   5.767 -0.2615  0.6963 -1.0515
  379CHL1   C17 5179   5.216   5.578   5.798  0.0692 -0.1845  0.2639
  379CHL1   H17 5180   5.108   5.554   5.784  0.3230 -0.6649 -1.0242
  379CHL1   C13 5181   5.229   5.648   5.930  0.3373  0.1181  0.0798
  379CHL1   C18 5182   5.374   5.694   5.953  0.1947  0.3739  0.4683
  379CHL1  H18A 5183   5.379   5.734   6.057  0.2498 -0.5718  0.8403
  379CHL1  H18B 5184   5.445   5.612   5.929 -1.1042 -0.0360 -2.3013
  379CHL1  H18C 5185   5.384   5.776   5.879 -2.0385  0.5752  0.3205
  379CHL1   C12 5186   5.128   5.760   5.962  0.5190  0.2849  0.0695
  379CHL1  H12A 5187   5.158   5.857   5.916  0.6481  0.7113  1.0281
  379CHL1  H12B 5188   5.030   5.730   5.920  1.1708 -0.0868 -1.2430
  379CHL1   C11 5189   5.126   5.797   6.111 -0.0169  0.2387  0.0774
  379CHL1  H11A 5190   5.223   5.848   6.129  1.0010 -1.1381 -1.2331
  379CHL1  H11B 5191   5.038   5.862   6.129 -0.3938 -0.0886 -0.5648
  379CHL1    C9 5192   5.108   5.680   6.208  0.5925  0.2219  0.1778
  379CHL1    H9 5193   5.007   5.639   6.184 -0.0268  0.8395  1.5804
  379CHL1   C10 5194   5.114   5.718   6.353  0.8078  0.2744  0.1543
  379CHL1   C19 5195   5.234   5.811   6.381  0.7735  0.5766 -0.6724
  379CHL1  H19A 5196   5.227   5.914   6.342 -1.6143  0.5117 -0.5670
  379CHL1  H19B 5197   5.246   5.827   6.491 -0.2816  1.7068 -0.7052
  379CHL1  H19C 5198   5.325   5.759   6.346 -0.0019 -1.3525  0.0403
  379CHL1    C1 5199   4.984   5.795   6.379  0.3213 -0.4974  0.0032
  379CHL1   H1A 5200   4.984   5.891   6.324 -0.2684 -0.8357 -0.6225
  379CHL1   H1B 5201   4.897   5.735   6.344 -0.9602  0.8882  0.7062
  379CHL1    C2 5202   4.957   5.831   6.525  0.2514 -0.0874 -0.1111
  379CHL1   H2A 5203   4.859   5.883   6.532 -0.1206 -0.7607 -0.1935
  379CHL1   H2B 5204   5.029   5.913   6.546 -1.7775  1.6947  0.2727
  379CHL1   C20 5205   5.271   5.645   5.675 -0.2007  0.0164  0.2508
  379CHL1   H20 5206   5.378   5.673   5.687 -0.3289  1.1610 -1.0856
  379CHL1   C21 5207   5.196   5.777   5.650 -0.1655 -0.0327 -0.1122
  379CHL1  H21A 5208   5.214   5.817   5.548 -0.1347  0.6612  0.1614
  379CHL1  H21B 5209   5.221   5.856   5.723  0.6266 -0.8016  0.4673
  379CHL1  H21C 5210   5.087   5.763   5.664  0.0544  0.8090  3.0413
  379CHL1   C22 5211   5.276   5.552   5.553  0.1361  0.5402 -0.1401
  379CHL1  H22A 5212   5.341   5.465   5.578 -1.2891 -0.4383  0.3377
  379CHL1  H22B 5213   5.170   5.521   5.538  0.2400 -1.0677  1.9735
  379CHL1   C23 5214   5.333   5.614   5.425  0.2571  0.3023 -0.2029
  379CHL1  H23A 5215   5.271   5.691   5.377  0.8093  0.4269 -0.7292
  379CHL1  H23B 5216   5.435   5.650   5.453 -0.5815  1.4233  1.5897
  379CHL1   C24 5217   5.342   5.500   5.324  0.0660  0.2082 -0.1141
  379CHL1  H24A 5218   5.394   5.411   5.365  1.5352  1.2008  0.2507
  379CHL1  H24B 5219   5.239   5.470   5.295  0.1414 -0.0163 -0.1526
  379CHL1   C25 5220   5.409   5.546   5.193  0.1576  0.1393 -0.0925
  379CHL1   H25 5221   5.366   5.648   5.176  1.9190  0.9264 -0.0269
  379CHL1   C26 5222   5.560   5.575   5.197  0.3156 -0.6881 -0.0890
  379CHL1  H26A 5223   5.611   5.476   5.196  0.2119 -0.7497  0.3750
  379CHL1  H26B 5224   5.588   5.630   5.105 -5.3347  2.2806 -0.4497
  379CHL1  H26C 5225   5.595   5.641   5.278  0.0557  2.8480 -2.6444
  379CHL1   C27 5226   5.376   5.446   5.082 -0.1781  0.3385 -0.1768
  379CHL1  H27A 5227   5.413   5.488   4.986 -2.4174  2.7486 -0.0929
  379CHL1  H27B 5228   5.416   5.345   5.106  0.9075  1.3622  2.7378
  379CHL1  H27C 5229   5.268   5.431   5.063  0.0310 -0.1888 -1.0773
  380CHL1    C3 5230   0.400   0.972   6.991 -0.3257 -0.3895  0.5128
  380CHL1    H3 5231   0.294   1.005   6.980  0.1267  2.1899  2.8412
  380CHL1    O3 5232   0.407   0.958   7.132 -0.0158 -0.8665  0.4487
  380CHL1   H3' 5233   0.491   0.912   7.140  1.2288  1.0707 -0.7107
  380CHL1    C4 5234   0.452   0.850   6.914 -0.2595  0.0954 -0.2145
  380CHL1   H4A 5235   0.553   0.836   6.958 -1.2097 -1.8495  1.5045
  380CHL1   H4B 5236   0.395   0.761   6.948  1.3345 -1.2360 -0.8701
  380CHL1    C5 5237   0.461   0.866   6.765 -0.0929  0.0994 -0.2050
  380CHL1    C6 5238   0.389   0.784   6.687 -0.6742  0.3580  0.0551
  380CHL1    H6 5239   0.334   0.701   6.735 -1.6699  1.0552  0.1664
  380CHL1    C7 5240   0.393   0.783   6.537 -0.5027 -0.5888  0.0589
  380CHL1   H7A 5241   0.429   0.683   6.504 -0.0856  0.1910 -1.9468
  380CHL1   H7B 5242   0.293   0.808   6.497  0.3970  2.3474 -0.6009
  380CHL1    C8 5243   0.499   0.882   6.488 -0.3817 -0.5653  0.3681
  380CHL1    H8 5244   0.598   0.831   6.493 -1.4930 -2.7524  1.0498
  380CHL1   C14 5245   0.459   0.912   6.347 -0.0580 -0.2092  0.3459
  380CHL1   H14 5246   0.356   0.954   6.352 -1.4088 -3.1107 -0.5438
  380CHL1   C15 5247   0.431   0.792   6.254  0.1589  0.0722 -0.0811
  380CHL1  H15A 5248   0.516   0.721   6.254 -1.2388 -1.6564  0.3447
  380CHL1  H15B 5249   0.332   0.747   6.273  0.6676 -1.4259 -0.7788
  380CHL1   C16 5250   0.429   0.868   6.121  0.0034  0.2129  0.0008
  380CHL1  H16A 5251   0.501   0.807   6.061  1.6132 -0.2912  2.2942
  380CHL1  H16B 5252   0.336   0.862   6.062  0.4081  1.6830 -0.8479
  380CHL1   C17 5253   0.478   1.012   6.146 -0.6198  0.4118  0.0979
  380CHL1   H17 5254   0.386   1.072   6.158  0.5527  2.0920  1.0631
  380CHL1   C13 5255   0.551   1.007   6.277 -0.5313  0.0250  0.0373
  380CHL1   C18 5256   0.692   0.948   6.260 -0.8467 -0.7810  0.2108
  380CHL1  H18A 5257   0.704   0.854   6.202  4.6451 -1.6716  2.2374
  380CHL1  H18B 5258   0.773   1.008   6.216 -2.0567 -0.8473 -2.2554
  380CHL1  H18C 5259   0.740   0.908   6.352  0.6399 -3.4470 -1.5624
  380CHL1   C12 5260   0.546   1.137   6.360 -0.1580 -0.1972  0.4114
  380CHL1  H12A 5261   0.620   1.208   6.317  0.0998  0.6622  2.1827
  380CHL1  H12B 5262   0.448   1.188   6.354  0.7782  1.5683 -0.6444
  380CHL1   C11 5263   0.592   1.113   6.504  0.4669 -0.3472  0.1921
  380CHL1  H11A 5264   0.693   1.067   6.507 -0.1023 -1.6450  0.3324
  380CHL1  H11B 5265   0.580   1.209   6.559  0.6970 -0.5488  0.5940
  380CHL1    C9 5266   0.507   1.005   6.574 -0.1593 -0.1468 -0.2439
  380CHL1    H9 5267   0.404   1.046   6.576 -0.3801 -0.7039 -0.1344
  380CHL1   C10 5268   0.542   0.984   6.718 -0.1717  0.1584 -0.1943
  380CHL1   C19 5269   0.689   0.945   6.745 -0.1892  0.0554 -0.2494
  380CHL1  H19A 5270   0.764   1.017   6.707 -0.3982  0.3982 -0.0082
  380CHL1  H19B 5271   0.697   0.940   6.855 -2.5805 -0.9034 -0.0472
  380CHL1  H19C 5272   0.713   0.844   6.703  0.8356  1.6353 -3.8689
  380CHL1    C1 5273   0.503   1.104   6.806 -0.4015 -0.1203  0.0870
  380CHL1   H1A 5274   0.578   1.183   6.788 -0.3262 -0.0179  0.8333
  380CHL1   H1B 5275   0.404   1.147   6.777 -0.9936  0.3408  2.5531
  380CHL1    C2 5276   0.493   1.090   6.958 -0.5922 -0.3059  0.0581
  380CHL1   H2A 5277   0.463   1.186   7.004  0.4824  0.7809 -1.4108
  380CHL1   H2B 5278   0.586   1.066   7.013 -0.4002 -0.3735 -0.2957
  380CHL1   C20 5279   0.554   1.076   6.033  0.6420 -0.3846  0.4680
  380CHL1   H20 5280   0.664   1.064   6.039  1.1322  2.1454 -1.7652
  380CHL1   C21 5281   0.532   1.228   6.046  0.1285 -0.4596  0.4934
  380CHL1  H21A 5282   0.425   1.259   6.050  0.5145  0.8138  1.2801
  380CHL1  H21B 5283   0.577   1.289   5.966 -1.9747  0.3209 -0.1690
  380CHL1  H21C 5284   0.594   1.259   6.133  1.5423 -0.8543 -0.3401
  380CHL1   C22 5285   0.521   1.035   5.889  0.5002  0.3724  0.2826
  380CHL1  H22A 5286   0.592   1.077   5.814  0.1398 -2.6136 -1.9306
  380CHL1  H22B 5287   0.539   0.926   5.879 -2.7922 -0.3784  1.1470
  380CHL1   C23 5288   0.381   1.082   5.846  0.3814 -0.0373  0.2167
  380CHL1  H23A 5289   0.309   1.050   5.924  1.0829 -0.0926  0.8588
  380CHL1  H23B 5290   0.380   1.193   5.838  2.9122 -0.0151 -0.6920
  380CHL1   C24 5291   0.340   1.007   5.719  0.2588  0.3079  0.0517
  380CHL1  H24A 5292   0.415   1.015   5.638  1.5615 -1.4345  1.0118
  380CHL1  H24B 5293   0.339   0.898   5.739  0.9860  0.6002  1.9505
  380CHL1   C25 5294   0.212   1.069   5.661 -0.2679 -0.3913  0.4512
  380CHL1   H25 5295   0.235   1.174   5.632  1.4298 -0.9581 -0.3130
  380CHL1   C26 5296   0.164   1.001   5.532 -0.2798 -0.1134  0.3078
  380CHL1  H26A 5297   0.128   0.899   5.557 -0.8362 -0.6855 -2.5063
  380CHL1  H26B 5298   0.072   1.051   5.495  0.1325  0.8490  0.5693
  380CHL1  H26C 5299   0.244   0.999   5.456 -0.4590  1.1691  0.0630
  380CHL1   C27 5300   0.095   1.073   5.761 -0.2149  0.0771  0.4967
  380CHL1  H27A 5301   0.003   1.101   5.706 -0.2124  0.1161  0.5120
  380CHL1  H27B 5302   0.084   0.970   5.802  0.9018 -0.7366 -1.1477
  380CHL1  H27C 5303   0.108   1.137   5.851 -1.1030 -1.6094  1.8966
  381CHL1    C3 5304   4.487   5.392   6.620  0.0201  0.0047  0.1076
  381CHL1    H3 5305   4.419   5.469   6.580  0.9579  0.5384 -0.4941
  381CHL1    O3 5306   4.474   5.392   6.762 -0.7493 -0.2602  0.0399
  381CHL1   H3' 5307   4.463   5.305   6.801  0.1311 -0.4572 -0.1229
  381CHL1    C4 5308   4.463   5.251   6.564  0.3159 -0.0190  0.0355
  381CHL1   H4A 5309   4.514   5.184   6.637  2.1878 -0.8234 -1.9214
  381CHL1   H4B 5310   4.354   5.241   6.584 -0.1282  1.8068 -1.2615
  381CHL1    C5 5311   4.503   5.234   6.421 -0.1316  0.1065 -0.1073
  381CHL1    C6 5312   4.408   5.189   6.338 -0.0731  0.2687 -0.2624
  381CHL1    H6 5313   4.309   5.165   6.378  0.0534  1.2200  0.6566
  381CHL1    C7 5314   4.435   5.167   6.192  0.0250  0.1153 -0.2218
  381CHL1   H7A 5315   4.408   5.065   6.160  1.9605 -0.6638  0.4692
  381CHL1   H7B 5316   4.369   5.237   6.136  2.2348  2.6601  0.1396
  381CHL1    C8 5317   4.584   5.190   6.161  0.1454 -0.1225  0.1810
  381CHL1    H8 5318   4.637   5.094   6.179 -1.7256 -1.1403  0.5379
  381CHL1   C14 5319   4.609   5.212   6.014 -0.2976  0.6394  0.2182
  381CHL1   H14 5320   4.554   5.307   5.998 -0.8043  0.2634 -0.3487
  381CHL1   C15 5321   4.534   5.122   5.914  0.6052 -0.2195  0.2991
  381CHL1  H15A 5322   4.534   5.013   5.932  0.3809 -0.0975  1.1001
  381CHL1  H15B 5323   4.428   5.157   5.912  0.7271  0.1569 -2.0463
  381CHL1   C16 5324   4.604   5.157   5.783 -0.1119 -0.0620 -0.0460
  381CHL1  H16A 5325   4.657   5.067   5.745  0.1670  0.0568  0.0580
  381CHL1  H16B 5326   4.531   5.184   5.703  0.1684 -0.7265 -0.5400
  381CHL1   C17 5327   4.723   5.249   5.815  0.2118 -0.5818  0.2571
  381CHL1   H17 5328   4.685   5.353   5.803  1.4108 -0.2525 -0.9129
  381CHL1   C13 5329   4.747   5.236   5.962 -0.0940 -0.2297  0.3396
  381CHL1   C18 5330   4.841   5.115   5.976  0.0680 -0.1846 -0.3285
  381CHL1  H18A 5331   4.942   5.136   5.936  1.2165 -0.9146  2.0261
  381CHL1  H18B 5332   4.844   5.089   6.084  0.3932  2.5530  0.3977
  381CHL1  H18C 5333   4.803   5.025   5.922  2.2821 -0.6977 -1.1227
  381CHL1   C12 5334   4.803   5.357   6.038  0.1105 -0.0352 -0.1185
  381CHL1  H12A 5335   4.905   5.383   6.002  0.8665 -1.2299  1.0434
  381CHL1  H12B 5336   4.744   5.447   6.010 -1.3419 -0.9856 -0.1947
  381CHL1   C11 5337   4.793   5.343   6.190  0.0230 -0.0205 -0.1237
  381CHL1  H11A 5338   4.864   5.265   6.225  0.5525  1.0184  1.2076
  381CHL1  H11B 5339   4.809   5.434   6.252  0.3068 -0.5652  0.6181
  381CHL1    C9 5340   4.651   5.303   6.234  0.0194  0.0896 -0.0332
  381CHL1    H9 5341   4.590   5.395   6.218 -0.8380 -0.1693  1.5665
  381CHL1   C10 5342   4.640   5.282   6.382 -0.0852  0.0209 -0.0503
  381CHL1   C19 5343   4.731   5.166   6.426 -0.2295 -0.2880 -0.5599
  381CHL1  H19A 5344   4.718   5.152   6.535  0.4299 -0.7413 -0.5353
  381CHL1  H19B 5345   4.704   5.070   6.375  0.2286 -0.1205 -1.1208
  381CHL1  H19C 5346   4.839   5.177   6.403 -0.0286  0.6151  0.7296
  381CHL1    C1 5347   4.674   5.413   6.455  0.1499 -0.2239  0.2796
  381CHL1   H1A 5348   4.782   5.439   6.445  0.1547  0.0153  0.9425
  381CHL1   H1B 5349   4.628   5.494   6.395  1.0196 -0.3680 -0.6056
  381CHL1    C2 5350   4.636   5.427   6.602 -0.0070  0.1732  0.2021
  381CHL1   H2A 5351   4.659   5.530   6.638 -1.9558  0.1911  1.5529
  381CHL1   H2B 5352   4.701   5.356   6.659  1.9960  2.6804  1.2309
  381CHL1   C20 5353   4.834   5.240   5.715 -0.0751  0.3565 -0.1633
  381CHL1   H20 5354   4.873   5.136   5.719 -2.2356 -0.5078 -0.4198
  381CHL1   C21 5355   4.950   5.339   5.738  0.0525  0.0886  0.3597
  381CHL1  H21A 5356   4.990   5.320   5.840  1.5757 -2.0337 -0.5381
  381CHL1  H21B 5357   4.925   5.446   5.730 -0.1248  0.0944  0.9302
  381CHL1  H21C 5358   5.029   5.329   5.661  1.3125  2.1227  1.3070
  381CHL1   C22 5359   4.790   5.237   5.568  0.3567 -0.2488 -0.2874
  381CHL1  H22A 5360   4.712   5.160   5.547 -0.5350  0.6185 -0.2190
  381CHL1  H22B 5361   4.726   5.322   5.537  0.0382 -0.9237 -1.5468
  381CHL1   C23 5362   4.902   5.213   5.467  0.5518 -0.3241 -0.0536
  381CHL1  H23A 5363   4.970   5.300   5.456  0.1723 -0.1582 -1.2431
  381CHL1  H23B 5364   4.969   5.131   5.499  0.6213  0.5073  2.1060
  381CHL1   C24 5365   4.859   5.191   5.321  0.2864  0.4506 -0.1005
  381CHL1  H24A 5366   4.777   5.115   5.327  1.6981 -1.0520  1.1985
  381CHL1  H24B 5367   4.822   5.284   5.273  0.2496  0.6363  0.2820
  381CHL1   C25 5368   4.968   5.127   5.234  0.2429  0.0813  0.1130
  381CHL1   H25 5369   4.986   5.020   5.261  0.2293 -0.1174 -0.6473
  381CHL1   C26 5370   4.923   5.125   5.087 -0.2766  0.6341  0.2639
  381CHL1  H26A 5371   4.991   5.069   5.020 -1.6244 -0.5828 -0.1515
  381CHL1  H26B 5372   4.819   5.084   5.090 -0.1495  0.2584  3.7878
  381CHL1  H26C 5373   4.915   5.228   5.045  1.2372  0.8340  0.4338
  381CHL1   C27 5374   5.103   5.199   5.247  0.2152  0.1710 -0.0951
  381CHL1  H27A 5375   5.076   5.306   5.248 -0.8595 -0.0858 -0.7010
  381CHL1  H27B 5376   5.156   5.193   5.344  1.9975  0.3646 -1.0030
  381CHL1  H27C 5377   5.176   5.174   5.167 -0.6382  2.1160 -1.5559
  382CHL1    C3 5378   6.156   0.961   6.900  0.3490  0.4952  0.2480
  382CHL1    H3 5379   6.252   1.016   6.886  0.7678 -0.0522  0.9070
  382CHL1    O3 5380   6.151   0.883   7.019 -0.4433  0.3883  0.1525
  382CHL1   H3' 5381   6.216   0.813   7.018 -1.9902 -1.1709  1.9948
  382CHL1    C4 5382   6.050   1.072   6.912  0.1156  0.2929  0.0584
  382CHL1   H4A 5383   5.953   1.036   6.954 -0.3298  1.7017  0.2944
  382CHL1   H4B 5384   6.087   1.137   6.994  1.4524  0.4517 -0.6536
  382CHL1    C5 5385   6.042   1.141   6.779  0.6109  0.1920 -0.0247
  382CHL1    C6 5386   6.063   1.273   6.775 -0.1616  0.3162 -0.1299
  382CHL1    H6 5387   6.092   1.325   6.867 -1.5389  3.1507 -1.1889
  382CHL1    C7 5388   6.041   1.349   6.647  0.0689 -0.1354 -0.4419
  382CHL1   H7A 5389   6.009   1.453   6.669 -0.8543 -0.4593 -0.1953
  382CHL1   H7B 5390   6.144   1.347   6.606  0.8693  0.0334  1.4372
  382CHL1    C8 5391   5.957   1.270   6.545  0.0561 -0.0103 -0.5279
  382CHL1    H8 5392   5.855   1.279   6.586 -0.6922  0.0339 -2.3095
  382CHL1   C14 5393   5.976   1.346   6.417  0.2375  0.6352 -0.1237
  382CHL1   H14 5394   6.080   1.320   6.389  0.7739  0.5307  1.8395
  382CHL1   C15 5395   5.969   1.500   6.409  0.0116  0.6228 -0.1749
  382CHL1  H15A 5396   5.888   1.539   6.473  0.3270  2.0495 -0.6200
  382CHL1  H15B 5397   6.069   1.543   6.431  0.9463  0.2182 -3.0889
  382CHL1   C16 5398   5.941   1.529   6.261 -0.3714  0.3388 -0.1603
  382CHL1  H16A 5399   5.843   1.581   6.258  0.0781  1.4365  1.9439
  382CHL1  H16B 5400   6.015   1.587   6.203  1.0129 -1.1473  0.0483
  382CHL1   C17 5401   5.931   1.391   6.194 -0.9209  0.0404  0.5132
  382CHL1   H17 5402   6.033   1.377   6.151 -0.7117  1.3202  0.5399
  382CHL1   C13 5403   5.897   1.292   6.301  0.0129 -0.3348  0.4689
  382CHL1   C18 5404   5.746   1.299   6.328  0.0027  0.9397  0.1720
  382CHL1  H18A 5405   5.705   1.401   6.317 -0.4739  0.5340 -2.5137
  382CHL1  H18B 5406   5.694   1.232   6.256  2.7312  0.8498 -1.8778
  382CHL1  H18C 5407   5.720   1.255   6.427 -0.2461 -0.8521 -0.6481
  382CHL1   C12 5408   5.940   1.145   6.288  0.3084 -0.2378  0.3439
  382CHL1  H12A 5409   5.868   1.098   6.217  0.0662  0.6971 -0.0466
  382CHL1  H12B 5410   6.043   1.133   6.248  0.5411  1.2508  0.4292
  382CHL1   C11 5411   5.935   1.061   6.415  0.2027 -0.4343  0.2108
  382CHL1  H11A 5412   5.833   1.027   6.442 -0.3586  2.2282  1.8877
  382CHL1  H11B 5413   5.989   0.966   6.394  2.0892  0.6615 -0.0946
  382CHL1    C9 5414   6.005   1.128   6.535  0.1139 -0.0324  0.0384
  382CHL1    H9 5415   6.109   1.145   6.501  0.6451  1.9944  2.3501
  382CHL1   C10 5416   6.003   1.052   6.664  0.3935  0.0996  0.1213
  382CHL1   C19 5417   5.862   0.996   6.692  0.3492  0.0428 -0.2086
  382CHL1  H19A 5418   5.846   0.909   6.624  0.5244  1.8076 -2.6225
  382CHL1  H19B 5419   5.848   0.954   6.794  3.0814  1.6961  0.9677
  382CHL1  H19C 5420   5.781   1.071   6.682  0.9058  0.6946  0.1235
  382CHL1    C1 5421   6.100   0.934   6.651 -0.3808 -0.4696 -0.5847
  382CHL1   H1A 5422   6.072   0.859   6.573 -2.4432 -1.4204  0.9592
  382CHL1   H1B 5423   6.204   0.967   6.633  0.3816 -0.6133  2.8173
  382CHL1    C2 5424   6.121   0.864   6.786  0.2462  0.8209  0.0023
  382CHL1   H2A 5425   6.202   0.789   6.774 -1.1758 -0.5007 -1.9870
  382CHL1   H2B 5426   6.025   0.818   6.818  1.4176 -0.4604  1.8744
  382CHL1   C20 5427   5.841   1.411   6.075  0.1614 -0.2371 -0.3726
  382CHL1   H20 5428   5.738   1.434   6.111  0.2406 -0.8011  0.2400
  382CHL1   C21 5429   5.839   1.275   6.003 -0.3958 -0.2374 -0.3592
  382CHL1  H21A 5430   5.939   1.240   5.969  0.1304 -0.6644  1.5176
  382CHL1  H21B 5431   5.779   1.280   5.909 -0.5237 -0.6007 -0.2996
  382CHL1  H21C 5432   5.786   1.192   6.055 -1.2012 -0.7349 -1.9218
  382CHL1   C22 5433   5.879   1.529   5.985  0.9167 -0.3986 -0.2797
  382CHL1  H22A 5434   5.875   1.626   6.040  1.6892 -1.2381  1.2955
  382CHL1  H22B 5435   5.983   1.521   5.947  0.4977 -1.0222 -1.3472
  382CHL1   C23 5436   5.787   1.544   5.863 -0.1059 -0.0396  0.5205
  382CHL1  H23A 5437   5.794   1.458   5.794 -4.2993 -0.0344 -0.2095
  382CHL1  H23B 5438   5.681   1.524   5.891 -0.3124 -1.7149 -1.2829
  382CHL1   C24 5439   5.823   1.677   5.797  0.1654 -0.3276  0.0891
  382CHL1  H24A 5440   5.831   1.747   5.883  1.1998  0.4516 -0.6198
  382CHL1  H24B 5441   5.929   1.680   5.762  0.4660 -0.9362  0.9189
  382CHL1   C25 5442   5.725   1.722   5.687  0.2989  0.1695  0.1707
  382CHL1   H25 5443   5.744   1.831   5.674  1.4915 -0.0757 -0.2098
  382CHL1   C26 5444   5.730   1.647   5.553 -0.4664 -0.0158  0.2375
  382CHL1  H26A 5445   5.827   1.662   5.500 -0.7777 -0.8029 -0.5831
  382CHL1  H26B 5446   5.703   1.542   5.575 -2.6652  0.7792  1.6944
  382CHL1  H26C 5447   5.640   1.677   5.496 -0.3888 -0.9639 -0.3963
  382CHL1   C27 5448   5.581   1.714   5.742  0.1533  0.1863 -0.2060
  382CHL1  H27A 5449   5.551   1.608   5.757  0.9646 -0.1688 -0.9760
  382CHL1  H27B 5450   5.578   1.759   5.844  0.8558 -1.1003  0.4116
  382CHL1  H27C 5451   5.521   1.773   5.670  1.7948 -2.0692 -3.7394
  383CHL1    C3 5452   7.484   6.337   7.134 -0.2024  0.0863 -0.3157
  383CHL1    H3 5453   7.584   6.385   7.125 -0.8645  1.5158 -0.3571
  383CHL1    O3 5454   7.448   6.348   7.271  0.1105  0.0091 -0.2260
  383CHL1   H3' 5455   7.398   6.267   7.283 -0.2873  0.5246  1.9998
  383CHL1    C4 5456   7.388   6.410   7.038 -0.1706  0.0459 -0.3786
  383CHL1   H4A 5457   7.285   6.375   7.060 -0.1411 -0.1226 -0.5068
  383CHL1   H4B 5458   7.399   6.516   7.067  1.7875 -0.5682  1.4462
  383CHL1    C5 5459   7.428   6.390   6.895  0.4351  0.0513 -0.2149
  383CHL1    C6 5460   7.441   6.493   6.811  0.0979  0.1423 -0.1550
  383CHL1    H6 5461   7.426   6.597   6.844 -0.2701  0.3031 -0.8122
  383CHL1    C7 5462   7.481   6.479   6.667 -0.3511 -0.0369 -0.2670
  383CHL1   H7A 5463   7.417   6.544   6.603 -1.0001  0.7992  1.1678
  383CHL1   H7B 5464   7.588   6.509   6.655 -0.7769  0.8010 -2.4138
  383CHL1    C8 5465   7.470   6.333   6.622  0.3015 -0.1864  0.0377
  383CHL1    H8 5466   7.363   6.315   6.596  1.1422 -2.6161 -2.2482
  383CHL1   C14 5467   7.551   6.316   6.497  0.2917  0.2112 -0.0221
  383CHL1   H14 5468   7.656   6.319   6.531  0.3250 -0.2951 -0.0845
  383CHL1   C15 5469   7.541   6.420   6.383 -0.2066  0.6049  0.3739
  383CHL1  H15A 5470   7.434   6.443   6.366 -0.5384 -1.1131 -0.0739
  383CHL1  H15B 5471   7.579   6.522   6.401 -2.2120  1.4645  0.0249
  383CHL1   C16 5472   7.616   6.351   6.269  0.1698  0.4723  0.6946
  383CHL1  H16A 5473   7.551   6.374   6.181  1.9685  2.5601 -0.2133
  383CHL1  H16B 5474   7.712   6.400   6.241 -1.4173  2.6951 -1.3704
  383CHL1   C17 5475   7.636   6.205   6.312  0.3994  0.2804 -0.0393
  383CHL1   H17 5476   7.743   6.201   6.344  0.6401  0.4026 -0.8031
  383CHL1   C13 5477   7.545   6.182   6.429 -0.0587  0.3979 -0.3692
  383CHL1   C18 5478   7.406   6.148   6.375  0.1442  0.3235 -0.8492
  383CHL1  H18A 5479   7.326   6.155   6.453  1.5981 -1.6839  0.9510
  383CHL1  H18B 5480   7.384   6.207   6.284  1.1754  1.7162 -0.2137
  383CHL1  H18C 5481   7.396   6.040   6.348 -1.7015  0.1699  0.2609
  383CHL1   C12 5482   7.593   6.081   6.535  0.1760  0.5535 -0.3260
  383CHL1  H12A 5483   7.599   5.976   6.499  0.0687  0.3673  0.2035
  383CHL1  H12B 5484   7.699   6.100   6.562 -0.5345  2.2833  1.4206
  383CHL1   C11 5485   7.510   6.089   6.663  0.3214  0.2207 -0.2098
  383CHL1  H11A 5486   7.405   6.064   6.636  0.6531  0.4041 -1.7392
  383CHL1  H11B 5487   7.543   6.016   6.740 -0.2952 -1.3675 -1.4040
  383CHL1    C9 5488   7.509   6.230   6.724  0.2805  0.0202  0.2540
  383CHL1    H9 5489   7.618   6.242   6.742 -0.0165 -0.3665  2.6564
  383CHL1   C10 5490   7.448   6.245   6.860 -0.1032 -0.0983  0.0946
  383CHL1   C19 5491   7.310   6.177   6.850 -0.2221  0.2112 -0.4016
  383CHL1  H19A 5492   7.327   6.069   6.828 -0.5066  0.3215 -1.1993
  383CHL1  H19B 5493   7.260   6.200   6.946 -0.1588  0.1590 -0.3554
  383CHL1  H19C 5494   7.254   6.219   6.764 -1.0433 -0.0574 -0.0123
  383CHL1    C1 5495   7.536   6.168   6.960  0.3132  0.1948 -0.0459
  383CHL1   H1A 5496   7.537   6.060   6.934  0.1301  0.1818 -0.0022
  383CHL1   H1B 5497   7.640   6.204   6.948 -0.5674  2.5350 -1.3438
  383CHL1    C2 5498   7.488   6.186   7.104 -0.0838  0.0583 -0.1583
  383CHL1   H2A 5499   7.554   6.133   7.176 -1.6689 -0.4766  0.9632
  383CHL1   H2B 5500   7.389   6.138   7.114  1.1823 -2.5453  0.9256
  383CHL1   C20 5501   7.625   6.115   6.193 -0.7802  0.3755 -0.0091
  383CHL1   H20 5502   7.522   6.125   6.152 -0.4507  0.5246 -0.8075
  383CHL1   C21 5503   7.639   5.964   6.220  0.2765  0.4640 -0.0334
  383CHL1  H21A 5504   7.568   5.926   6.297 -1.6546  3.1971 -0.3307
  383CHL1  H21B 5505   7.745   5.947   6.248 -0.3952  0.2788  2.6430
  383CHL1  H21C 5506   7.619   5.904   6.129 -1.0150  0.5339  0.1843
  383CHL1   C22 5507   7.723   6.152   6.081 -0.4745 -0.1834  0.0699
  383CHL1  H22A 5508   7.743   6.261   6.080 -2.5983  0.2660  1.2514
  383CHL1  H22B 5509   7.823   6.104   6.087  0.2163  1.0065 -1.1876
  383CHL1   C23 5510   7.679   6.108   5.941 -0.0990  0.2500 -0.1879
  383CHL1  H23A 5511   7.658   5.999   5.943 -2.8596  0.7207  0.1703
  383CHL1  H23B 5512   7.583   6.158   5.916 -0.3201  0.1477  0.4372
  383CHL1   C24 5513   7.780   6.154   5.835 -0.0024  0.4217 -0.0223
  383CHL1  H24A 5514   7.791   6.264   5.846 -1.1564  0.3995  1.8606
  383CHL1  H24B 5515   7.876   6.102   5.851 -0.4765 -0.3902  0.2480
  383CHL1   C25 5516   7.747   6.133   5.686  0.0383 -0.3368  0.0748
  383CHL1   H25 5517   7.657   6.193   5.660  1.1307  0.7675 -1.2791
  383CHL1   C26 5518   7.852   6.201   5.597  0.0711 -0.0033  0.3670
  383CHL1  H26A 5519   7.867   6.305   5.631  0.2369 -0.1023  0.5995
  383CHL1  H26B 5520   7.942   6.136   5.596  0.1384  0.0905  0.2418
  383CHL1  H26C 5521   7.821   6.201   5.490 -0.3431 -0.7235  0.4807
  383CHL1   C27 5522   7.743   5.984   5.647  0.2685 -0.3360  0.0503
  383CHL1  H27A 5523   7.840   5.934   5.668  0.2740  0.8785  3.4001
  383CHL1  H27B 5524   7.668   5.930   5.708 -2.5545  1.4438 -1.6208
  383CHL1  H27C 5525   7.719   5.973   5.539  0.2015  2.2518 -0.2736
  384CHL1    C3 5526   4.526   0.364   6.418  0.2067  0.0698 -0.5664
  384CHL1    H3 5527   4.464   0.397   6.332  0.7213 -0.5295 -1.1790
  384CHL1    O3 5528   4.488   0.463   6.513 -0.4688 -0.8013  0.0896
  384CHL1   H3' 5529   4.393   0.472   6.514 -0.3178  1.1341 -0.2835
  384CHL1    C4 5530   4.490   0.216   6.442  0.4418 -0.0032 -0.6648
  384CHL1   H4A 5531   4.534   0.185   6.539  0.8884 -0.4650 -1.0112
  384CHL1   H4B 5532   4.380   0.209   6.456  0.6598 -0.2674  1.1506
  384CHL1    C5 5533   4.535   0.132   6.325 -0.1626 -1.0078 -0.1871
  384CHL1    C6 5534   4.445   0.051   6.269 -1.1181 -0.0290 -0.0946
  384CHL1    H6 5535   4.344   0.047   6.314 -0.9344 -2.0270  0.1953
  384CHL1    C7 5536   4.488  -0.053   6.170  0.0731  0.5645 -0.2162
  384CHL1   H7A 5537   4.448  -0.155   6.190  1.0094  0.3973  0.9037
  384CHL1   H7B 5538   4.462  -0.024   6.066  1.5669  2.9042  0.0024
  384CHL1    C8 5539   4.640  -0.076   6.161  0.0127  0.4531 -1.0437
  384CHL1    H8 5540   4.664  -0.148   6.243 -0.2622  0.2226 -1.1609
  384CHL1   C14 5541   4.670  -0.154   6.036 -0.1347  0.2396 -0.9478
  384CHL1   H14 5542   4.642  -0.078   5.960  0.8888  3.3588  1.5384
  384CHL1   C15 5543   4.606  -0.290   6.007 -0.2539  0.1642 -0.3351
  384CHL1  H15A 5544   4.631  -0.359   6.091  1.2817  2.2520  1.0236
  384CHL1  H15B 5545   4.496  -0.283   5.994 -0.1000  0.9361 -1.2642
  384CHL1   C16 5546   4.682  -0.329   5.880  0.0687 -0.1751 -0.0433
  384CHL1  H16A 5547   4.724  -0.430   5.898 -0.8985 -0.5446  0.2065
  384CHL1  H16B 5548   4.626  -0.332   5.784  3.0096 -1.0508 -1.8377
  384CHL1   C17 5549   4.808  -0.242   5.869  0.0346 -0.1514 -0.2504
  384CHL1   H17 5550   4.783  -0.158   5.801 -3.4194  0.7592  1.8695
  384CHL1   C13 5551   4.815  -0.175   6.004 -0.0350 -0.2354 -0.2052
  384CHL1   C18 5552   4.885  -0.274   6.099  0.0427 -0.1888 -0.2150
  384CHL1  H18A 5553   4.994  -0.283   6.076 -0.0210 -2.3425  0.1569
  384CHL1  H18B 5554   4.875  -0.248   6.207 -1.9390 -1.6083 -0.0185
  384CHL1  H18C 5555   4.852  -0.380   6.095  0.4770 -0.3787  0.7969
  384CHL1   C12 5556   4.878  -0.035   6.002 -0.5088 -0.0216 -0.3132
  384CHL1  H12A 5557   4.986  -0.042   5.976 -0.6529 -1.5526 -0.6424
  384CHL1  H12B 5558   4.835   0.026   5.920 -1.7896 -1.6631 -0.9108
  384CHL1   C11 5559   4.859   0.042   6.132 -0.4340  0.0652 -0.3532
  384CHL1  H11A 5560   4.918  -0.017   6.206  0.0089 -0.0361 -0.7817
  384CHL1  H11B 5561   4.897   0.146   6.121  0.0001  0.0811  1.0249
  384CHL1    C9 5562   4.711   0.055   6.172 -0.3272  0.5693 -0.1138
  384CHL1    H9 5563   4.672   0.113   6.085 -2.0063  0.8141  0.7564
  384CHL1   C10 5564   4.682   0.135   6.296 -0.0722  0.0224  0.3005
  384CHL1   C19 5565   4.757   0.072   6.414 -0.0032  0.3908  0.4552
  384CHL1  H19A 5566   4.864   0.046   6.401 -0.6132 -2.1257 -0.1823
  384CHL1  H19B 5567   4.744   0.131   6.507  0.7176  2.8134 -0.9114
  384CHL1  H19C 5568   4.708  -0.027   6.430 -0.2184 -0.1058 -2.5916
  384CHL1    C1 5569   4.717   0.283   6.275  0.3323 -0.0863  0.1824
  384CHL1   H1A 5570   4.827   0.292   6.267  0.5998 -2.0300  1.1431
  384CHL1   H1B 5571   4.673   0.314   6.177  0.8794  1.4312  0.3873
  384CHL1    C2 5572   4.677   0.375   6.391  0.3893 -0.2110  0.2994
  384CHL1   H2A 5573   4.698   0.480   6.364 -0.0923 -0.2711 -0.3153
  384CHL1   H2B 5574   4.737   0.344   6.480 -0.7927 -0.6019  0.9834
  384CHL1   C20 5575   4.927  -0.301   5.801  0.4352  0.1881  0.1517
  384CHL1   H20 5576   4.962  -0.386   5.864  0.6184  0.8812  1.0021
  384CHL1   C21 5577   5.046  -0.203   5.799  0.1980  0.4762  0.1218
  384CHL1  H21A 5578   5.109  -0.224   5.709  0.2804  0.6877  0.1322
  384CHL1  H21B 5579   5.102  -0.207   5.895 -0.2547  3.1926  0.5764
  384CHL1  H21C 5580   5.005  -0.101   5.783  0.3048  0.5478  0.3077
  384CHL1   C22 5581   4.910  -0.365   5.663 -0.1538  0.3565  0.1456
  384CHL1  H22A 5582   4.997  -0.420   5.622 -1.5043 -2.9996  1.3537
  384CHL1  H22B 5583   4.836  -0.447   5.675 -0.5389  0.9944  2.5717
  384CHL1   C23 5584   4.860  -0.266   5.557 -0.0346 -0.1430 -0.3835
  384CHL1  H23A 5585   4.757  -0.240   5.589  0.3204 -0.0965  0.7707
  384CHL1  H23B 5586   4.918  -0.172   5.558 -1.0710  0.5914 -2.9567
  384CHL1   C24 5587   4.862  -0.329   5.418 -0.3763 -0.7500 -0.1185
  384CHL1  H24A 5588   4.815  -0.429   5.431 -0.9780 -0.3925  0.5175
  384CHL1  H24B 5589   4.798  -0.262   5.357 -1.7246 -0.1288  1.8813
  384CHL1   C25 5590   4.997  -0.346   5.347 -0.5417 -0.7256 -0.4439
  384CHL1   H25 5591   5.052  -0.429   5.397 -3.3157 -0.4778  3.4839
  384CHL1   C26 5592   4.973  -0.387   5.201 -0.1900 -1.1186 -0.3929
  384CHL1  H26A 5593   5.059  -0.373   5.132 -1.0090  0.6004 -1.1145
  384CHL1  H26B 5594   4.945  -0.495   5.203  0.6137 -1.3637 -1.2966
  384CHL1  H26C 5595   4.898  -0.319   5.154 -1.9870 -0.9154  2.5040
  384CHL1   C27 5596   5.077  -0.216   5.364 -0.0531 -0.9876 -0.6988
  384CHL1  H27A 5597   5.028  -0.124   5.325  3.0914  2.1790  1.9896
  384CHL1  H27B 5598   5.109  -0.200   5.469 -3.1273  1.0962  0.0697
  384CHL1  H27C 5599   5.175  -0.223   5.313 -0.6938  0.7808 -2.3005
  385CHL1    C3 5600   7.527   1.534   6.684 -0.0578  0.3441 -0.6235
  385CHL1    H3 5601   7.604   1.583   6.621 -1.6056  2.6747 -0.8324
  385CHL1    O3 5602   7.540   1.586   6.815  0.1107 -0.1343 -0.4463
  385CHL1   H3' 5603   7.615   1.543   6.858 -1.4854 -0.8873  1.7958
  385CHL1    C4 5604   7.388   1.568   6.628 -0.4957 -0.0518  0.1915
  385CHL1   H4A 5605   7.302   1.544   6.694  0.0301  1.3352  1.4247
  385CHL1   H4B 5606   7.387   1.679   6.624 -1.7071 -0.0058  1.3297
  385CHL1    C5 5607   7.361   1.515   6.489 -0.3340 -0.0334  0.1531
  385CHL1    C6 5608   7.314   1.595   6.393  0.3308  0.0640 -0.0958
  385CHL1    H6 5609   7.286   1.698   6.419  1.7093  0.6961 -1.0024
  385CHL1    C7 5610   7.278   1.546   6.256  0.1343 -0.1192  0.0213
  385CHL1   H7A 5611   7.175   1.571   6.225 -0.0412 -3.5029 -2.7659
  385CHL1   H7B 5612   7.343   1.601   6.184 -0.7921  2.6971  1.2101
  385CHL1    C8 5613   7.278   1.392   6.247  0.0580 -0.1348  0.2915
  385CHL1    H8 5614   7.185   1.357   6.296 -1.6352 -0.3485 -2.7930
  385CHL1   C14 5615   7.292   1.356   6.102 -0.2194 -0.3082  0.3080
  385CHL1   H14 5616   7.390   1.399   6.074 -0.6460  0.0416 -0.6787
  385CHL1   C15 5617   7.205   1.428   5.998  0.5934  0.0651 -0.1187
  385CHL1  H15A 5618   7.099   1.421   6.031  0.2501  0.3608 -1.1221
  385CHL1  H15B 5619   7.232   1.535   5.984  1.3888 -0.0707  0.3423
  385CHL1   C16 5620   7.210   1.338   5.875 -0.0417 -0.5583  0.3108
  385CHL1  H16A 5621   7.107   1.298   5.858  0.4791 -1.4457 -0.8740
  385CHL1  H16B 5622   7.241   1.388   5.781  2.1136 -1.3430  0.5634
  385CHL1   C17 5623   7.302   1.220   5.911  0.2212 -0.4797 -0.1010
  385CHL1   H17 5624   7.403   1.255   5.880  1.0379 -2.1023  0.5981
  385CHL1   C13 5625   7.298   1.212   6.061 -0.0473 -0.1878 -0.0911
  385CHL1   C18 5626   7.167   1.144   6.105  0.0118 -0.1431  0.1515
  385CHL1  H18A 5627   7.154   1.045   6.057 -3.1092  0.1586  0.2120
  385CHL1  H18B 5628   7.172   1.135   6.216 -2.0025  0.9471  0.3765
  385CHL1  H18C 5629   7.080   1.209   6.085 -0.5276 -0.7868  0.3719
  385CHL1   C12 5630   7.419   1.156   6.137  0.2311 -0.0658 -0.4390
  385CHL1  H12A 5631   7.420   1.046   6.123 -3.5627 -0.4517  1.1086
  385CHL1  H12B 5632   7.510   1.197   6.089  1.5953 -1.8223  0.5090
  385CHL1   C11 5633   7.437   1.188   6.286  0.2255 -0.2656 -0.3949
  385CHL1  H11A 5634   7.383   1.126   6.361  1.0490  1.8520  2.0989
  385CHL1  H11B 5635   7.543   1.163   6.307 -0.4943 -3.1495  0.2025
  385CHL1    C9 5636   7.395   1.333   6.318  0.4103 -0.2202 -0.3568
  385CHL1    H9 5637   7.480   1.393   6.278 -0.6216  0.5996 -1.3626
  385CHL1   C10 5638   7.391   1.370   6.463  0.2042  0.1857 -0.4668
  385CHL1   C19 5639   7.279   1.287   6.527 -0.0886  0.8979 -0.0411
  385CHL1  H19A 5640   7.184   1.261   6.475  0.9313 -0.1517 -1.4571
  385CHL1  H19B 5641   7.329   1.193   6.556  0.3239  1.0132 -0.3716
  385CHL1  H19C 5642   7.253   1.328   6.626  1.3088 -0.0213  0.7408
  385CHL1    C1 5643   7.523   1.331   6.531 -0.1453 -0.5653 -0.2157
  385CHL1   H1A 5644   7.550   1.223   6.525 -2.2778 -1.0849 -1.3989
  385CHL1   H1B 5645   7.595   1.386   6.467 -1.0546  2.5092  1.2227
  385CHL1    C2 5646   7.540   1.381   6.675  0.1104  0.3543 -0.5593
  385CHL1   H2A 5647   7.640   1.351   6.715  0.5836  0.7418 -1.4306
  385CHL1   H2B 5648   7.461   1.340   6.741 -1.0201  2.7967 -0.2989
  385CHL1   C20 5649   7.267   1.107   5.819 -0.2578 -0.4918  0.0941
  385CHL1   H20 5650   7.185   1.042   5.857  1.3840 -2.1631  0.9555
  385CHL1   C21 5651   7.389   1.014   5.813  0.4440  0.4539 -0.4907
  385CHL1  H21A 5652   7.364   0.916   5.767  1.4010  0.3078 -0.7146
  385CHL1  H21B 5653   7.435   0.990   5.911 -2.2259  0.1663  0.7723
  385CHL1  H21C 5654   7.474   1.044   5.748  0.1270 -1.3412 -1.8334
  385CHL1   C22 5655   7.226   1.156   5.679 -0.0970  0.3317  0.3277
  385CHL1  H22A 5656   7.126   1.203   5.680 -1.0565 -1.5002 -1.5785
  385CHL1  H22B 5657   7.302   1.217   5.626  2.0856 -2.0086  0.5583
  385CHL1   C23 5658   7.215   1.037   5.583  0.4622  0.2338  0.3804
  385CHL1  H23A 5659   7.205   1.084   5.483  0.6885  0.6408  0.5475
  385CHL1  H23B 5660   7.308   0.976   5.572 -0.8834 -1.8324 -0.2111
  385CHL1   C24 5661   7.093   0.946   5.596  0.1721  0.5167 -0.3079
  385CHL1  H24A 5662   7.082   0.913   5.702 -0.2099  0.3770 -0.3879
  385CHL1  H24B 5663   6.996   0.991   5.566 -0.8550  1.2884  3.5919
  385CHL1   C25 5664   7.109   0.819   5.510 -0.1186  0.3407 -0.1029
  385CHL1   H25 5665   7.013   0.763   5.520  0.2419 -0.3058 -0.2599
  385CHL1   C26 5666   7.113   0.875   5.367 -0.7320  0.0114 -0.2565
  385CHL1  H26A 5667   7.076   0.792   5.303  0.9251  0.9210 -2.5346
  385CHL1  H26B 5668   7.046   0.961   5.349  1.5237  1.6512 -1.3433
  385CHL1  H26C 5669   7.214   0.909   5.335 -1.3396  1.2521 -0.9226
  385CHL1   C27 5670   7.229   0.728   5.540 -0.5866 -0.1557  0.3044
  385CHL1  H27A 5671   7.243   0.660   5.453  0.7147  0.8671 -0.3177
  385CHL1  H27B 5672   7.325   0.783   5.549 -1.7979  1.7380  2.6027
  385CHL1  H27C 5673   7.224   0.667   5.632 -0.6977 -0.6256 -0.0108
  386CHL1    C3 5674   2.003   0.824   4.624 -0.1657  0.6337  0.4316
  386CHL1    H3 5675   2.012   0.742   4.699 -3.3430 -0.7049 -0.4673
  386CHL1    O3 5676   1.973   0.757   4.502  0.0956  0.4784  0.4527
  386CHL1   H3' 5677   1.997   0.812   4.428  1.3147 -1.3236 -0.5583
  386CHL1    C4 5678   1.894   0.927   4.659 -0.9048 -0.0993  0.3369
  386CHL1   H4A 5679   1.882   0.984   4.565  1.3186 -0.2528 -0.1093
  386CHL1   H4B 5680   1.802   0.870   4.683 -0.5587 -0.8302 -0.0308
  386CHL1    C5 5681   1.932   1.025   4.767  0.3648 -0.2813  0.0810
  386CHL1    C6 5682   1.855   1.047   4.875  0.2772 -0.6783  0.0997
  386CHL1    H6 5683   1.753   1.004   4.877 -0.2416  0.3893 -1.4643
  386CHL1    C7 5684   1.886   1.142   4.987  0.2002 -0.2547 -0.2361
  386CHL1   H7A 5685   1.805   1.208   5.023  0.1656 -0.6430  0.4175
  386CHL1   H7B 5686   1.895   1.078   5.077  1.7591 -3.5505 -2.5174
  386CHL1    C8 5687   2.014   1.223   4.960 -0.3100  0.6047 -0.1016
  386CHL1    H8 5688   1.973   1.303   4.894 -3.1887  0.8384  1.7640
  386CHL1   C14 5689   2.061   1.287   5.086 -0.1184  0.1666  0.0487
  386CHL1   H14 5690   2.075   1.194   5.146 -0.3371 -0.5491 -0.9849
  386CHL1   C15 5691   1.962   1.378   5.161  0.2770  0.6519 -0.0093
  386CHL1  H15A 5692   1.923   1.440   5.078  0.6260  1.1329  0.1819
  386CHL1  H15B 5693   1.894   1.317   5.225  1.4007 -2.1727 -1.3096
  386CHL1   C16 5694   2.048   1.467   5.251  0.2341  0.6285  0.0548
  386CHL1  H16A 5695   2.030   1.576   5.241  0.5106  0.6340 -0.4151
  386CHL1  H16B 5696   2.036   1.437   5.358  0.6196 -0.1774 -0.1173
  386CHL1   C17 5697   2.192   1.426   5.214  0.0159 -0.1738  0.0611
  386CHL1   H17 5698   2.217   1.340   5.279  0.0014  0.3572  0.7832
  386CHL1   C13 5699   2.192   1.360   5.080 -0.1302  0.1731 -0.1107
  386CHL1   C18 5700   2.190   1.472   4.974 -1.2723  0.4825  0.2255
  386CHL1  H18A 5701   2.153   1.440   4.875 -0.8990 -1.0394  0.5536
  386CHL1  H18B 5702   2.132   1.559   5.011 -0.2802  1.2531  0.0197
  386CHL1  H18C 5703   2.291   1.515   4.955 -1.4664  0.6141 -0.5124
  386CHL1   C12 5704   2.289   1.248   5.038 -0.1601  0.1799 -0.2004
  386CHL1  H12A 5705   2.396   1.277   5.048 -0.2239  0.7965 -1.1771
  386CHL1  H12B 5706   2.291   1.171   5.118  2.0303  1.4769  1.0818
  386CHL1   C11 5707   2.258   1.194   4.899 -0.2817 -0.0100 -0.0999
  386CHL1  H11A 5708   2.271   1.275   4.824  0.4818 -0.2725 -0.2732
  386CHL1  H11B 5709   2.331   1.114   4.872 -1.2111 -0.7346 -0.5427
  386CHL1    C9 5710   2.115   1.138   4.890 -0.3687  0.1352  0.3856
  386CHL1    H9 5711   2.126   1.053   4.962 -3.9268 -0.0591  0.8672
  386CHL1   C10 5712   2.071   1.081   4.759  0.1090  0.3712  0.1185
  386CHL1   C19 5713   2.059   1.191   4.652  0.0029  0.1409 -0.1082
  386CHL1  H19A 5714   1.985   1.268   4.683  2.7270  3.0333 -0.2219
  386CHL1  H19B 5715   2.158   1.239   4.641  0.7498 -1.4759 -0.8211
  386CHL1  H19C 5716   2.031   1.152   4.552  0.9953 -0.1600 -0.2778
  386CHL1    C1 5717   2.174   0.972   4.723 -0.1211  0.3691 -0.5593
  386CHL1   H1A 5718   2.274   1.009   4.692  0.2840 -0.5284 -0.3414
  386CHL1   H1B 5719   2.201   0.909   4.810 -0.6330  1.6466  0.5677
  386CHL1    C2 5720   2.141   0.887   4.601  0.2618 -0.4677 -0.0887
  386CHL1   H2A 5721   2.226   0.816   4.596  0.2538 -0.4099 -1.6853
  386CHL1   H2B 5722   2.142   0.944   4.506  0.6049 -1.8826 -0.9722
  386CHL1   C20 5723   2.297   1.529   5.244 -0.1163  0.0881 -0.3679
  386CHL1   H20 5724   2.283   1.625   5.189  0.0952  0.7904  0.7649
  386CHL1   C21 5725   2.439   1.488   5.202  0.0566  0.0473  0.2434
  386CHL1  H21A 5726   2.446   1.480   5.092 -1.0582 -0.9161  0.2210
  386CHL1  H21B 5727   2.479   1.403   5.261  1.5522  1.0221  0.6813
  386CHL1  H21C 5728   2.505   1.573   5.228  2.0576 -0.9172 -1.4629
  386CHL1   C22 5729   2.307   1.567   5.393  0.4413 -0.6504 -0.2135
  386CHL1  H22A 5730   2.215   1.534   5.446  0.5273  1.1682  1.1655
  386CHL1  H22B 5731   2.378   1.497   5.442 -0.1042 -1.6417 -0.8220
  386CHL1   C23 5732   2.332   1.716   5.418 -0.6379 -0.4156 -0.4896
  386CHL1  H23A 5733   2.433   1.730   5.374 -1.0391 -1.3092 -1.7370
  386CHL1  H23B 5734   2.255   1.776   5.365 -0.4294  0.8740  0.6223
  386CHL1   C24 5735   2.336   1.761   5.565 -0.0361  0.0767 -0.6556
  386CHL1  H24A 5736   2.235   1.736   5.603 -0.5239  0.5901 -1.5670
  386CHL1  H24B 5737   2.409   1.704   5.625 -1.7371 -0.6204  0.8225
  386CHL1   C25 5738   2.355   1.913   5.582  0.5560 -0.0650 -0.0335
  386CHL1   H25 5739   2.291   1.974   5.515 -1.5260 -0.9237  1.0918
  386CHL1   C26 5740   2.343   1.959   5.728  0.3806 -0.1063 -0.0344
  386CHL1  H26A 5741   2.242   1.941   5.770  0.4062 -0.2970 -0.0549
  386CHL1  H26B 5742   2.414   1.902   5.792  1.1642  0.7651 -0.1131
  386CHL1  H26C 5743   2.366   2.067   5.735  0.4281 -0.0909 -0.4262
  386CHL1   C27 5744   2.493   1.952   5.526  0.2885  0.7325 -0.1446
  386CHL1  H27A 5745   2.574   1.919   5.594  0.2899  2.0052  0.5046
  386CHL1  H27B 5746   2.509   1.908   5.425  0.6289 -1.6591  0.8928
  386CHL1  H27C 5747   2.498   2.060   5.501 -1.2326  0.5367 -1.5163
  387CHL1    C3 5748   4.774   0.766   4.547  0.1235  0.4303  0.1817
  387CHL1    H3 5749   4.693   0.801   4.614 -0.8972  1.9723 -1.7444
  387CHL1    O3 5750   4.716   0.734   4.421 -0.1788  0.4431  0.3179
  387CHL1   H3' 5751   4.653   0.801   4.395  2.8549  2.9535 -1.2247
  387CHL1    C4 5752   4.880   0.876   4.529  0.3020  0.2698  0.2513
  387CHL1   H4A 5753   4.956   0.841   4.456 -0.2408 -2.3631  0.8459
  387CHL1   H4B 5754   4.819   0.962   4.496 -1.0749 -1.3717 -1.7002
  387CHL1    C5 5755   4.953   0.905   4.658  0.0543  0.4267  0.3569
  387CHL1    C6 5756   4.947   1.031   4.703  0.4531  0.6418 -0.1733
  387CHL1    H6 5757   4.906   1.105   4.634 -2.4780  0.3997  1.1505
  387CHL1    C7 5758   5.008   1.073   4.834  0.2949 -0.2592  0.2001
  387CHL1   H7A 5759   5.082   1.154   4.821 -1.1506  1.0075 -0.4975
  387CHL1   H7B 5760   4.923   1.107   4.898 -0.4297  0.9885 -1.3541
  387CHL1    C8 5761   5.089   0.962   4.903  0.0270 -0.4160  0.2631
  387CHL1    H8 5762   5.188   0.958   4.854  0.7423 -0.0192  1.6542
  387CHL1   C14 5763   5.107   0.990   5.049  0.0972 -0.3426  0.2398
  387CHL1   H14 5764   5.005   0.980   5.090 -0.4623  1.3130 -0.6617
  387CHL1   C15 5765   5.146   1.133   5.092 -0.3312 -0.3828  0.7642
  387CHL1  H15A 5766   5.222   1.176   5.024 -1.5919  0.1960 -0.3058
  387CHL1  H15B 5767   5.060   1.203   5.096  0.0134  0.0209  1.1338
  387CHL1   C16 5768   5.224   1.109   5.222  0.2021  0.8443  0.6830
  387CHL1  H16A 5769   5.334   1.116   5.209  0.3741 -3.4340 -1.9309
  387CHL1  H16B 5770   5.180   1.175   5.300 -0.0145  0.4796  0.8716
  387CHL1   C17 5771   5.194   0.963   5.260  0.4244  0.7125  0.3558
  387CHL1   H17 5772   5.090   0.971   5.298  0.1726  1.7203 -0.4980
  387CHL1   C13 5773   5.187   0.891   5.129 -0.1131 -0.0637  0.8005
  387CHL1   C18 5774   5.330   0.878   5.076 -0.7245  0.2962 -1.0107
  387CHL1  H18A 5775   5.381   0.791   5.123 -0.1842  0.3941 -1.3958
  387CHL1  H18B 5776   5.328   0.864   4.965 -0.4030 -1.8478 -0.7954
  387CHL1  H18C 5777   5.394   0.965   5.102  0.8462 -1.2714  0.7031
  387CHL1   C12 5778   5.102   0.763   5.120 -0.0359 -0.0861  0.3681
  387CHL1  H12A 5779   5.151   0.683   5.179  0.1167  1.4041  2.3581
  387CHL1  H12B 5780   5.002   0.777   5.166 -0.3837 -0.3848 -0.2790
  387CHL1   C11 5781   5.092   0.719   4.974 -0.0808  0.6039  0.1550
  387CHL1  H11A 5782   5.186   0.681   4.928  0.1749  0.1904  0.9992
  387CHL1  H11B 5783   5.034   0.623   4.976  0.5485  0.2073  2.6005
  387CHL1    C9 5784   5.025   0.827   4.887 -0.6826 -0.0369 -0.1923
  387CHL1    H9 5785   4.931   0.845   4.942 -0.2675  0.7613  0.2684
  387CHL1   C10 5786   5.010   0.794   4.741  0.1741 -0.0109 -0.2963
  387CHL1   C19 5787   5.139   0.736   4.680  0.4168  0.2175 -0.0019
  387CHL1  H19A 5788   5.171   0.637   4.719 -0.9094 -0.7190 -1.1747
  387CHL1  H19B 5789   5.119   0.713   4.573  1.9361  0.8358 -0.4329
  387CHL1  H19C 5790   5.228   0.802   4.680  1.2058 -0.7364  2.3060
  387CHL1    C1 5791   4.901   0.685   4.742  0.4687 -0.3054 -0.1714
  387CHL1   H1A 5792   4.945   0.586   4.768  1.1231 -0.3911 -1.5157
  387CHL1   H1B 5793   4.817   0.708   4.811  1.4758  0.2005  0.9259
  387CHL1    C2 5794   4.844   0.643   4.606  0.4178  0.3353 -0.3512
  387CHL1   H2A 5795   4.775   0.556   4.615  0.5773  0.1982 -0.4321
  387CHL1   H2B 5796   4.933   0.614   4.547 -0.0757 -0.1242 -0.8850
[truncated: 5,854,958 more chars]
