# Supplementary material for: pKa Calculations of GPCRs: Understanding Protonation States in Receptor Activation
Source: J Chem Inf Model. 2024 Aug 16;64(17):6850–6. doi: 10.1021/acs.jcim.4c01125 (PMC11388449; doi:10.1021/acs.jcim.4c01125)
Supplement: Supplementary file 2 — ci4c01125_si_002.zip [file ci4c01125_si_002.zip › nt1r_active_prot_first.gro]

NT1R ActProt in POPC:CHL Membrane
90649
   50PRO    CAY    1   4.497   5.413  10.091  0.1711  0.3428 -0.2950
   50PRO    HY1    2   4.588   5.351  10.107 -0.1356 -0.3953 -1.2671
   50PRO    HY2    3   4.464   5.444  10.192  1.5170  1.6631 -0.2327
   50PRO    HY3    4   4.525   5.511  10.047  1.4571  0.0669 -0.1386
   50PRO     CY    5   4.392   5.324  10.033  0.1826  0.1720 -0.0563
   50PRO     OY    6   4.382   5.207  10.069 -0.1856  0.3217  0.3363
   50PRO      N    7   4.313   5.366   9.939 -0.0470  0.0817  0.0972
   50PRO     CD    8   4.295   5.509   9.922  0.3996  0.1221 -0.0532
   50PRO    HD1    9   4.381   5.561   9.875  2.1611 -1.2315  1.5013
   50PRO    HD2   10   4.280   5.550  10.025 -0.6257 -2.8298  1.0620
   50PRO     CA   11   4.204   5.288   9.886  0.1854  0.1586 -0.5093
   50PRO     HA   12   4.177   5.204   9.948  1.3352 -0.6860 -1.1256
   50PRO     CB   13   4.086   5.385   9.880 -0.1963 -0.3016 -0.5131
   50PRO    HB1   14   4.039   5.395   9.980  0.8915 -0.7496  0.0626
   50PRO    HB2   15   4.002   5.356   9.814  0.1136 -0.0514 -1.0242
   50PRO     CG   16   4.157   5.519   9.854  0.4308 -0.5743 -0.2187
   50PRO    HG1   17   4.169   5.549   9.748  1.1786  4.3150  1.0106
   50PRO    HG2   18   4.102   5.606   9.895  0.2004 -0.6849 -0.2894
   50PRO      C   19   4.229   5.227   9.753 -0.1926 -0.1185 -0.4534
   50PRO      O   20   4.177   5.118   9.730 -0.1543 -0.2797  0.1979
   51SER      N   21   4.291   5.289   9.651 -0.1344  0.2281 -0.2087
   51SER     HN   22   4.330   5.380   9.662 -0.0366  0.3905 -1.7356
   51SER     CA   23   4.305   5.235   9.519  0.1862 -0.0162 -0.0751
   51SER     HA   24   4.228   5.167   9.488  0.7628  0.7399 -3.6137
   51SER     CB   25   4.292   5.343   9.410 -0.4265  0.2099  0.2206
   51SER    HB1   26   4.277   5.290   9.314 -2.1586 -0.1091  0.6359
   51SER    HB2   27   4.384   5.405   9.405 -0.7850  0.7030 -0.3681
   51SER     OG   28   4.186   5.434   9.435 -0.3430  0.2762  0.3403
   51SER    HG1   29   4.218   5.496   9.501 -2.1465  2.1959 -0.4749
   51SER      C   30   4.438   5.170   9.500  0.0942 -0.1353 -0.3152
   51SER      O   31   4.490   5.164   9.389 -0.1295  0.4935 -0.4597
   52SER      N   32   4.506   5.145   9.613  0.1148 -0.3152 -0.3678
   52SER     HN   33   4.465   5.150   9.704  0.4774 -2.2358 -0.0534
   52SER     CA   34   4.642   5.102   9.624  0.4034  0.5432 -0.5232
   52SER     HA   35   4.699   5.192   9.605  1.6578  0.0517  0.7044
   52SER     CB   36   4.668   5.075   9.774  0.1578  0.5160 -0.4854
   52SER    HB1   37   4.770   5.032   9.775 -0.6457 -1.6511 -2.5463
   52SER    HB2   38   4.603   5.001   9.826 -0.7483  0.9385 -0.9808
   52SER     OG   39   4.675   5.202   9.838 -0.2579  0.1715  0.2513
   52SER    HG1   40   4.698   5.183   9.929 -3.1550 -1.1637  0.8284
   52SER      C   41   4.688   4.991   9.537  0.3306 -0.2707  0.4541
   52SER      O   42   4.791   5.002   9.471  0.0422  0.0398  0.0477
   53GLU      N   43   4.601   4.889   9.520 -0.1186  0.2658 -0.6074
   53GLU     HN   44   4.516   4.884   9.573  1.1621 -0.7425  1.5102
   53GLU     CA   45   4.617   4.775   9.435 -0.2575 -0.0927 -0.1635
   53GLU     HA   46   4.721   4.750   9.420 -0.8985 -1.9367 -1.9032
   53GLU     CB   47   4.559   4.653   9.508  0.2841 -0.3365 -0.1349
   53GLU    HB1   48   4.537   4.558   9.454 -0.9802  0.2928 -0.7763
   53GLU    HB2   49   4.462   4.687   9.551  0.5078  0.3900 -0.1914
   53GLU     CG   50   4.659   4.623   9.619  0.3816  0.8222  0.1092
   53GLU    HG1   51   4.687   4.711   9.681 -0.6383  1.5794 -0.4815
   53GLU    HG2   52   4.752   4.573   9.584  0.1460 -0.8650  1.6866
   53GLU     CD   53   4.614   4.516   9.718 -0.3352  0.8631 -0.1656
   53GLU    OE1   54   4.641   4.522   9.841 -0.0508  0.4700 -0.2069
   53GLU    OE2   55   4.555   4.414   9.674  0.0905  0.2566  0.6322
   53GLU      C   56   4.561   4.780   9.296 -0.2987 -0.3874 -0.1576
   53GLU      O   57   4.551   4.679   9.227  0.0692 -0.5839  0.0700
   54LEU      N   58   4.538   4.904   9.249  0.1104 -0.1519  0.2452
   54LEU     HN   59   4.544   4.985   9.307  1.6996 -0.5318  0.6524
   54LEU     CA   60   4.518   4.928   9.110 -0.0395 -0.1588  0.2655
   54LEU     HA   61   4.494   4.834   9.063 -0.3765 -0.9933  2.0444
   54LEU     CB   62   4.399   5.024   9.090 -0.2367 -0.5920 -0.7387
   54LEU    HB1   63   4.391   5.038   8.980  2.0607  0.1641 -0.8803
   54LEU    HB2   64   4.435   5.120   9.133  1.1519 -0.6887 -1.6257
   54LEU     CG   65   4.262   4.985   9.148 -0.0960  0.0839  0.0808
   54LEU     HG   66   4.276   4.995   9.258  0.0418 -2.5887  0.3731
   54LEU    CD1   67   4.156   5.084   9.098  0.4638  0.5051 -0.3000
   54LEU   HD11   68   4.191   5.187   9.077 -0.5647  0.9067 -0.1071
   54LEU   HD12   69   4.058   5.074   9.151  0.9647  0.2154  0.6035
   54LEU   HD13   70   4.123   5.049   8.998 -1.5493 -0.4235  0.6155
   54LEU    CD2   71   4.229   4.836   9.130 -0.0983  0.1637 -0.6217
   54LEU   HD21   72   4.206   4.811   9.024 -2.0197  0.2505 -0.2672
   54LEU   HD22   73   4.134   4.817   9.184  0.8180 -0.7215  0.7572
   54LEU   HD23   74   4.315   4.773   9.164  1.2310  2.3649  0.3144
   54LEU      C   75   4.643   4.980   9.046 -0.0795  0.1901  0.4660
   54LEU      O   76   4.656   4.985   8.924  0.0926 -0.0625  0.4727
   55ASP      N   77   4.745   5.013   9.127  0.2477 -0.5522  0.3715
   55ASP     HN   78   4.723   5.016   9.224 -1.3876 -0.9248  0.0407
   55ASP     CA   79   4.877   5.047   9.084 -0.1407  0.6728  0.0787
   55ASP     HA   80   4.882   5.131   9.017  2.9043  1.5133  1.1866
   55ASP     CB   81   4.965   5.067   9.209  0.3458 -0.4205 -0.0705
   55ASP    HB1   82   4.974   4.971   9.263 -0.1427 -1.6266 -2.0393
   55ASP    HB2   83   4.902   5.137   9.268  0.2662  0.7821 -1.5306
   55ASP     CG   84   5.104   5.123   9.181  0.4349 -0.6648 -0.1151
   55ASP    OD1   85   5.115   5.206   9.087 -0.2370 -0.1899  0.2185
   55ASP    OD2   86   5.190   5.109   9.272  0.4208  0.0224  0.0099
   55ASP      C   87   4.930   4.925   9.015 -0.1890  0.4266  0.4724
   55ASP      O   88   4.903   4.815   9.062  0.1309  0.1866  0.0976
   56VAL      N   89   5.018   4.936   8.914 -0.3768  0.2309  0.2874
   56VAL     HN   90   5.035   5.026   8.876 -0.5803  0.5144  0.8580
   56VAL     CA   91   5.086   4.832   8.842  0.2061  0.6257  0.2650
   56VAL     HA   92   5.068   4.734   8.884  0.3248 -0.1508 -1.4130
   56VAL     CB   93   5.044   4.831   8.698  0.3106 -0.2597  0.2382
   56VAL     HB   94   5.070   4.932   8.660  1.6663 -0.1027  1.5247
   56VAL    CG1   95   5.105   4.720   8.610 -0.0444 -0.3340  0.0820
   56VAL   HG11   96   5.082   4.754   8.507 -0.1836  1.0780  0.5479
   56VAL   HG12   97   5.070   4.615   8.615  1.6459 -0.9491 -0.4480
   56VAL   HG13   98   5.215   4.720   8.620  0.1380 -0.4309 -1.6307
   56VAL    CG2   99   4.891   4.814   8.682  0.2396  0.6982 -0.1316
   56VAL   HG21  100   4.833   4.890   8.738  2.2929  1.5689  0.9626
   56VAL   HG22  101   4.859   4.715   8.719 -0.0953  0.3197 -1.3758
   56VAL   HG23  102   4.858   4.817   8.576 -2.2517 -0.9881  0.5200
   56VAL      C  103   5.233   4.853   8.847  0.3886 -0.5414  0.0397
   56VAL      O  104   5.270   4.971   8.842 -0.3905 -0.2993 -0.1102
   57ASN      N  105   5.319   4.751   8.864  0.3459 -0.5505  0.1932
   57ASN     HN  106   5.284   4.658   8.864 -0.7939 -0.2580 -3.1518
   57ASN     CA  107   5.457   4.768   8.898  0.2231 -0.2236  0.5381
   57ASN     HA  108   5.467   4.860   8.953 -1.6500  0.6083 -0.4128
   57ASN     CB  109   5.494   4.659   9.000  0.1661 -0.9189 -0.1740
   57ASN    HB1  110   5.601   4.674   9.027 -0.2534  1.3093  0.4682
   57ASN    HB2  111   5.487   4.560   8.950  0.2223 -1.8180  1.5284
   57ASN     CG  112   5.410   4.665   9.127 -0.0428 -0.0391 -0.3481
   57ASN    OD1  113   5.404   4.769   9.192  0.6534 -0.2743  0.1106
   57ASN    ND2  114   5.344   4.552   9.166 -0.1749  0.1889  0.0990
   57ASN   HD21  115   5.284   4.559   9.245 -2.1704 -1.6169 -1.1543
   57ASN   HD22  116   5.345   4.469   9.111 -1.5905 -0.7541  1.4260
   57ASN      C  117   5.543   4.760   8.777 -0.3560  0.5945  0.0652
   57ASN      O  118   5.661   4.728   8.787 -0.4389  0.4915  0.7660
   58THR      N  119   5.497   4.796   8.656  0.0211  0.8112 -0.0170
   58THR     HN  120   5.401   4.819   8.642 -0.2610  1.3758  2.5209
   58THR     CA  121   5.570   4.804   8.533  0.3184 -0.4269  0.0658
   58THR     HA  122   5.625   4.713   8.513 -0.6490 -0.7321 -1.3649
   58THR     CB  123   5.480   4.819   8.414 -0.6189 -0.1725  0.7925
   58THR     HB  124   5.543   4.857   8.330  0.1627 -1.9084  0.5583
   58THR    OG1  125   5.373   4.910   8.436 -0.1507  0.5671  0.0582
   58THR    HG1  126   5.317   4.919   8.358  0.6568  3.1201 -0.3451
   58THR    CG2  127   5.423   4.690   8.354 -0.2898 -0.0200  0.1386
   58THR   HG21  128   5.354   4.640   8.425  0.4874 -0.1223  0.8407
   58THR   HG22  129   5.506   4.620   8.330  1.4466  1.9411  0.1706
   58THR   HG23  130   5.365   4.721   8.264  0.6469  1.1574 -0.0765
   58THR      C  131   5.665   4.918   8.541 -0.2482  0.0434  0.2151
   58THR      O  132   5.635   5.028   8.586  0.0912  0.1279  0.2433
   59ASP      N  133   5.788   4.900   8.488 -0.0994  0.2928  0.4690
   59ASP     HN  134   5.813   4.821   8.433  0.6603 -0.0893  1.3323
   59ASP     CA  135   5.888   5.002   8.493 -0.4312  0.5952  1.0549
   59ASP     HA  136   5.886   5.049   8.590  0.9335  0.3267  1.2369
   59ASP     CB  137   6.026   4.934   8.499 -0.2011  0.9197 -0.2683
   59ASP    HB1  138   6.039   4.879   8.595 -2.5121  0.9188  0.0947
   59ASP    HB2  139   6.099   5.018   8.495 -0.4696  1.1947  0.3467
   59ASP     CG  140   6.063   4.839   8.387  0.3698 -0.0820  0.7449
   59ASP    OD1  141   6.113   4.888   8.282 -0.3987  0.2534  0.5242
   59ASP    OD2  142   6.037   4.716   8.399  0.1705 -0.2329 -0.9361
   59ASP      C  143   5.873   5.105   8.387 -0.8794 -0.0946  0.4336
   59ASP      O  144   5.817   5.086   8.279 -0.2738  0.5464 -0.0016
   60ILE      N  145   5.940   5.218   8.414 -0.3916 -0.1839 -0.3531
   60ILE     HN  146   5.978   5.231   8.506  0.9823  3.1413 -1.2084
   60ILE     CA  147   5.957   5.328   8.324 -0.0170 -0.2494 -0.3643
   60ILE     HA  148   5.862   5.355   8.280  0.0880 -0.3607 -0.6666
   60ILE     CB  149   6.011   5.455   8.384 -0.0998 -0.4086  0.0522
   60ILE     HB  150   5.934   5.479   8.460  0.0740  1.0588 -0.2157
   60ILE    CG2  151   6.150   5.429   8.443 -0.0769 -0.5031 -0.0430
   60ILE   HG21  152   6.191   5.512   8.504  3.7148 -1.6605 -0.7159
   60ILE   HG22  153   6.220   5.428   8.357 -0.6808 -0.3745 -0.5365
   60ILE   HG23  154   6.161   5.336   8.504  2.5951  1.4332  2.7470
   60ILE    CG1  155   5.993   5.571   8.285 -0.3991 -0.4278  0.0825
   60ILE   HG11  156   5.901   5.559   8.224  1.4290 -1.1467 -2.7191
   60ILE   HG12  157   6.076   5.563   8.212  1.0792  0.4905  1.5687
   60ILE     CD  158   5.984   5.705   8.359  0.1067 -0.1427 -0.3582
   60ILE    HD1  159   5.895   5.720   8.425 -0.1886  0.7474 -0.9479
   60ILE    HD2  160   5.982   5.781   8.279 -1.2478 -1.4040 -1.5932
   60ILE    HD3  161   6.077   5.723   8.417 -0.9748  0.8320  1.1800
   60ILE      C  162   6.036   5.286   8.205  0.3602  0.2478 -0.2906
   60ILE      O  163   5.997   5.323   8.094 -0.3103  0.6985  0.0876
   61TYR      N  164   6.146   5.210   8.216  0.0069 -0.2126  0.0839
   61TYR     HN  165   6.188   5.182   8.302  2.8314  2.1738 -0.3546
   61TYR     CA  166   6.224   5.182   8.099 -0.2138 -0.3737 -0.0241
   61TYR     HA  167   6.241   5.277   8.050  0.9555 -0.4884  0.1416
   61TYR     CB  168   6.361   5.126   8.141  0.2284  0.3035 -0.5436
   61TYR    HB1  169   6.426   5.106   8.054 -2.3306 -2.2645 -2.0347
   61TYR    HB2  170   6.334   5.033   8.196 -0.2172  2.1177  2.5870
   61TYR     CG  171   6.432   5.215   8.237  0.1904  0.0685 -0.2937
   61TYR    CD1  172   6.461   5.343   8.194 -0.4501  0.4468  0.3906
   61TYR    HD1  173   6.430   5.365   8.093 -2.4472  0.1778  0.9042
   61TYR    CE1  174   6.532   5.432   8.273  0.3850  0.4781 -0.3809
   61TYR    HE1  175   6.560   5.534   8.254  2.2413  0.7437  3.0527
   61TYR     CZ  176   6.573   5.388   8.396 -0.4181  0.5684 -0.0742
   61TYR     OH  177   6.652   5.467   8.482  0.2076  0.2317 -0.3312
   61TYR     HH  178   6.682   5.407   8.551  1.1911  0.2047 -0.7700
   61TYR    CD2  179   6.468   5.180   8.365 -0.2789  0.2677 -0.1040
   61TYR    HD2  180   6.432   5.083   8.396 -1.6938  1.0178  0.6545
   61TYR    CE2  181   6.537   5.265   8.447 -0.1010  0.3610 -0.3459
   61TYR    HE2  182   6.580   5.226   8.538 -0.0343 -1.3655 -1.0942
   61TYR      C  183   6.150   5.107   7.993  0.1894 -0.6438 -0.1161
   61TYR      O  184   6.150   5.140   7.875  0.6858 -0.2231 -0.0067
   62SER      N  185   6.071   5.009   8.039  0.5594 -0.9149 -0.0497
   62SER     HN  186   6.084   4.978   8.133  1.1571  1.6588  0.8072
   62SER     CA  187   5.983   4.934   7.956 -0.2772  0.1522 -0.1513
   62SER     HA  188   6.046   4.888   7.881 -1.4497 -0.2410 -0.9387
   62SER     CB  189   5.903   4.826   8.032 -0.0930  0.0202 -0.1440
   62SER    HB1  190   5.842   4.760   7.966 -0.7340  0.3280  0.1304
   62SER    HB2  191   5.838   4.857   8.116  0.3673 -2.1597  1.0967
   62SER     OG  192   6.001   4.743   8.092 -0.1255 -0.3543 -0.5949
   62SER    HG1  193   6.040   4.804   8.155  1.0060  0.7043 -2.2389
   62SER      C  194   5.882   5.012   7.878  0.8002  1.0796 -0.6398
   62SER      O  195   5.865   4.997   7.757  0.0588  0.0188 -0.4185
   63LYS      N  196   5.811   5.100   7.950  0.0418 -0.2889  0.3328
   63LYS     HN  197   5.818   5.100   8.050  0.8906  0.8798  0.2942
   63LYS     CA  198   5.716   5.194   7.899  0.4250 -0.3315 -0.4613
   63LYS     HA  199   5.640   5.132   7.854  0.8123 -0.5746 -0.7925
   63LYS     CB  200   5.661   5.267   8.022 -0.2072 -1.2743 -0.1686
   63LYS    HB1  201   5.595   5.349   7.986 -0.9370 -1.2524  1.1697
   63LYS    HB2  202   5.736   5.331   8.075  0.8743 -1.0926 -1.8397
   63LYS     CG  203   5.565   5.179   8.102 -0.5617 -0.3571  0.4297
   63LYS    HG1  204   5.603   5.088   8.153 -1.4781  0.7937  3.3968
   63LYS    HG2  205   5.482   5.140   8.041 -0.2135 -1.7989  0.8522
   63LYS     CD  206   5.495   5.271   8.202 -0.1027  0.7360 -0.2274
   63LYS    HD1  207   5.435   5.339   8.138 -0.3138 -0.4762 -1.3487
   63LYS    HD2  208   5.556   5.338   8.267 -2.8071  0.0441  3.4097
   63LYS     CE  209   5.425   5.189   8.311 -0.2034  0.1409 -0.7330
   63LYS    HE1  210   5.501   5.140   8.376 -0.0283 -0.0049 -1.0447
   63LYS    HE2  211   5.369   5.104   8.268 -2.9146  0.0327  2.5903
   63LYS     NZ  212   5.323   5.270   8.382  0.1708  0.2183 -0.2752
   63LYS    HZ1  213   5.303   5.239   8.478  2.1793  2.1741  0.8977
   63LYS    HZ2  214   5.229   5.272   8.339  0.3392 -1.0965 -0.7374
   63LYS    HZ3  215   5.353   5.370   8.386  0.2695  0.1934 -0.3745
   63LYS      C  216   5.766   5.287   7.794 -0.1666  0.3473 -0.1462
   63LYS      O  217   5.703   5.303   7.690  0.3887 -0.5090 -0.6249
   64VAL      N  218   5.883   5.347   7.823 -0.0809  0.0235  0.1839
   64VAL     HN  219   5.935   5.336   7.908  1.1286 -2.0888 -0.7270
   64VAL     CA  220   5.964   5.421   7.731 -0.0807 -0.0926  0.0890
   64VAL     HA  221   5.895   5.499   7.702 -2.3059 -1.8957  0.1960
   64VAL     CB  222   6.085   5.488   7.789  0.0279 -0.0601 -0.1726
   64VAL     HB  223   6.154   5.418   7.841  0.3741  0.9534  0.7889
   64VAL    CG1  224   6.149   5.576   7.681  0.4983 -0.2280 -0.0311
   64VAL   HG11  225   6.080   5.647   7.631  1.1166  1.4692  1.4287
   64VAL   HG12  226   6.207   5.521   7.604  1.8477  1.0267  0.0413
   64VAL   HG13  227   6.226   5.642   7.728 -1.1791  1.5099  0.3959
   64VAL    CG2  228   6.023   5.578   7.897  0.3179 -0.4693  0.3392
   64VAL   HG21  229   5.985   5.521   7.985  1.5658 -0.6526  0.7853
   64VAL   HG22  230   5.943   5.642   7.853  1.2120 -0.2746 -1.0569
   64VAL   HG23  231   6.107   5.638   7.939  1.2070 -1.3246 -0.1698
   64VAL      C  232   5.998   5.343   7.609  0.0261 -0.3923  0.3082
   64VAL      O  233   5.980   5.400   7.501 -0.8770  0.0685  0.6852
   65LEU      N  234   6.043   5.218   7.621  0.3470 -0.2399  0.6889
   65LEU     HN  235   6.063   5.176   7.710 -0.1657 -0.5777  0.6495
   65LEU     CA  236   6.072   5.138   7.505 -0.3379  0.1878  0.2204
   65LEU     HA  237   6.134   5.185   7.431  0.5599 -2.8981 -1.1531
   65LEU     CB  238   6.135   5.002   7.539  0.3271  0.3373 -0.4015
   65LEU    HB1  239   6.087   4.961   7.630  0.5749 -0.7447 -0.7474
   65LEU    HB2  240   6.238   5.032   7.568  0.2479  0.2980 -0.0805
   65LEU     CG  241   6.154   4.893   7.432 -0.2949 -0.0612 -0.1115
   65LEU     HG  242   6.055   4.862   7.391 -0.0858  0.4814 -1.0656
   65LEU    CD1  243   6.248   4.950   7.324 -0.1769 -0.2338 -0.0984
   65LEU   HD11  244   6.205   5.043   7.283  1.6428  0.3173 -0.8580
   65LEU   HD12  245   6.264   4.883   7.237  0.8147  0.7372 -0.6886
   65LEU   HD13  246   6.348   4.983   7.361 -0.5322  2.1964 -1.1430
   65LEU    CD2  247   6.220   4.769   7.493  0.2307  0.2386 -0.0671
   65LEU   HD21  248   6.151   4.731   7.571 -0.9045 -0.8986 -1.5592
   65LEU   HD22  249   6.311   4.805   7.546  1.2479 -0.8677 -0.9966
   65LEU   HD23  250   6.240   4.692   7.416  1.9016  0.2424  0.3168
   65LEU      C  251   5.950   5.113   7.423 -0.0096  0.1744 -0.2622
   65LEU      O  252   5.952   5.131   7.301  0.8765 -0.4626 -0.3471
   66VAL      N  253   5.839   5.074   7.487 -0.0803  0.4046 -0.2397
   66VAL     HN  254   5.820   5.079   7.585 -1.1431 -2.4467 -0.1897
   66VAL     CA  255   5.720   5.042   7.415  0.0364 -0.5387 -0.0386
   66VAL     HA  256   5.746   4.982   7.329  1.4225 -0.7518  0.5102
   66VAL     CB  257   5.630   4.953   7.495 -0.1941 -0.1165  0.1781
   66VAL     HB  258   5.690   4.871   7.540  0.7311  0.0539 -0.7036
   66VAL    CG1  259   5.559   5.030   7.608  0.2478 -0.2575  0.5549
   66VAL   HG11  260   5.644   5.055   7.675  0.4484 -2.1324  1.0624
   66VAL   HG12  261   5.484   4.966   7.658  2.1124 -2.6796  0.4614
   66VAL   HG13  262   5.513   5.124   7.570  0.1689 -0.6623 -0.3645
   66VAL    CG2  263   5.520   4.901   7.401 -0.0325 -0.1023 -0.0192
   66VAL   HG21  264   5.461   4.820   7.448 -1.5550  1.0121  0.0650
   66VAL   HG22  265   5.578   4.851   7.321  0.5370  0.8303 -0.2052
   66VAL   HG23  266   5.451   4.981   7.365  0.0658  0.1432  0.3308
   66VAL      C  267   5.645   5.154   7.351  0.9155 -0.0555 -0.2448
   66VAL      O  268   5.585   5.139   7.245  0.4807 -0.2192  0.0193
   67THR      N  269   5.658   5.273   7.413  0.4824 -0.2370  0.2059
   67THR     HN  270   5.710   5.270   7.498  0.3518 -0.5089  0.2770
   67THR     CA  271   5.615   5.393   7.347 -0.1415 -0.4300  0.2509
   67THR     HA  272   5.518   5.378   7.302 -0.2953  2.0565 -0.3771
   67THR     CB  273   5.616   5.500   7.452 -0.0477 -0.0346 -0.1527
   67THR     HB  274   5.716   5.511   7.498 -1.0539 -1.4960  2.5762
   67THR    OG1  275   5.519   5.471   7.552 -0.6208  0.4680 -0.5491
   67THR    HG1  276   5.538   5.379   7.571  0.9357  1.0432  0.9531
   67THR    CG2  277   5.579   5.641   7.402  0.0496 -0.1758 -0.6296
   67THR   HG21  278   5.480   5.630   7.353 -0.1001 -0.3845 -0.2835
   67THR   HG22  279   5.647   5.686   7.326 -0.7469  2.3827  0.0576
   67THR   HG23  280   5.567   5.719   7.481  4.0342  0.8501 -0.7803
   67THR      C  281   5.699   5.429   7.230 -0.2244 -0.5526  0.1532
   67THR      O  282   5.648   5.479   7.129  0.4330 -0.2105 -0.0176
   68ALA      N  283   5.832   5.408   7.235 -0.1479 -0.1721 -0.1660
   68ALA     HN  284   5.878   5.353   7.304 -0.8268  0.7924  1.0873
   68ALA     CA  285   5.910   5.430   7.117  0.1116 -0.6835 -0.0945
   68ALA     HA  286   5.891   5.530   7.081  0.1929 -0.9879 -0.9873
   68ALA     CB  287   6.058   5.429   7.159  0.1867  0.4550 -0.2888
   68ALA    HB1  288   6.096   5.324   7.168 -1.2776  0.0621  2.0208
   68ALA    HB2  289   6.064   5.477   7.258  0.4268 -2.0855  1.0215
   68ALA    HB3  290   6.131   5.473   7.087  2.0689 -1.2504  0.4679
   68ALA      C  291   5.882   5.336   7.006 -0.0177 -0.2381 -0.4423
   68ALA      O  292   5.870   5.373   6.889  1.0008 -0.1457 -0.5300
   69VAL      N  293   5.860   5.206   7.035 -0.4286 -0.0354  0.1719
   69VAL     HN  294   5.888   5.169   7.123  0.9662  1.9426  0.6433
   69VAL     CA  295   5.815   5.119   6.931  0.0258 -0.2634  0.1635
   69VAL     HA  296   5.889   5.126   6.853  2.0476 -1.8487  1.8259
   69VAL     CB  297   5.825   4.978   6.981  0.3845 -0.2294  0.1855
   69VAL     HB  298   5.772   4.980   7.079  1.3151  1.0523  0.6873
   69VAL    CG1  299   5.753   4.877   6.890 -0.2991  0.1882  0.2617
   69VAL   HG11  300   5.814   4.878   6.798  0.8194  1.8755  0.9768
   69VAL   HG12  301   5.652   4.909   6.855  1.1425  0.7825 -3.7769
   69VAL   HG13  302   5.755   4.775   6.933 -0.1250  0.4833  0.9724
   69VAL    CG2  303   5.972   4.935   7.000  0.3922 -0.4458 -0.3473
   69VAL   HG21  304   6.028   4.998   7.072 -3.0642  0.7750  1.5025
   69VAL   HG22  305   6.026   4.934   6.903  0.6647 -0.2592 -0.2003
   69VAL   HG23  306   5.983   4.828   7.027 -0.3204 -0.2714  0.7404
   69VAL      C  307   5.681   5.152   6.876  0.1783  0.0431 -0.0276
   69VAL      O  308   5.659   5.159   6.755  0.1137  0.0401 -0.0162
   70TYR      N  309   5.578   5.180   6.958  0.3964  0.1798  0.1999
   70TYR     HN  310   5.590   5.171   7.057  0.9125 -2.2959 -0.0159
   70TYR     CA  311   5.444   5.217   6.923  0.1755 -0.3062  0.5211
   70TYR     HA  312   5.394   5.139   6.867 -1.4830 -0.7141  2.4379
   70TYR     CB  313   5.355   5.230   7.048 -0.4452 -0.2171  0.0757
   70TYR    HB1  314   5.267   5.296   7.033 -1.7594 -2.2366 -1.5829
   70TYR    HB2  315   5.412   5.281   7.129 -1.4852 -0.2299  0.8412
   70TYR     CG  316   5.313   5.099   7.106 -0.1832 -0.2436  0.2126
   70TYR    CD1  317   5.366   4.979   7.065 -0.2169 -0.0989 -0.2603
   70TYR    HD1  318   5.426   4.968   6.976  0.9868  1.2497  0.3410
   70TYR    CE1  319   5.329   4.866   7.134 -0.0220 -0.1322 -0.2086
   70TYR    HE1  320   5.370   4.768   7.117  0.1322 -0.3503  1.3169
   70TYR     CZ  321   5.241   4.868   7.239  0.1794  0.2989 -0.0468
   70TYR     OH  322   5.204   4.749   7.306  1.3609  0.3024  0.6519
   70TYR     HH  323   5.265   4.678   7.284 -0.0972 -2.1639  3.8230
   70TYR    CD2  324   5.223   5.104   7.210 -0.4180  0.3892 -0.0145
   70TYR    HD2  325   5.182   5.198   7.247  0.7881  1.0110 -0.2023
   70TYR    CE2  326   5.192   4.990   7.280  1.0498  0.4061  0.7135
   70TYR    HE2  327   5.112   4.993   7.353 -0.1320 -1.7482 -0.3935
   70TYR      C  328   5.428   5.345   6.849  0.5888 -0.8938 -0.6032
   70TYR      O  329   5.355   5.347   6.750 -0.4541 -0.2451  0.1686
   71LEU      N  330   5.498   5.452   6.890 -0.0058 -0.6076 -0.3174
   71LEU     HN  331   5.555   5.443   6.971  0.6143  2.2905 -0.3234
   71LEU     CA  332   5.518   5.568   6.809 -0.1009 -0.2164  0.2185
   71LEU     HA  333   5.423   5.614   6.785 -1.0828 -1.4067  1.6630
   71LEU     CB  334   5.587   5.675   6.896 -0.0025 -0.6146  0.6370
   71LEU    HB1  335   5.610   5.763   6.832  0.0805 -0.2583  1.1525
   71LEU    HB2  336   5.685   5.636   6.929  0.5448  1.3082  1.4204
   71LEU     CG  337   5.503   5.725   7.015 -0.6295 -0.8983  0.3178
   71LEU     HG  338   5.479   5.639   7.081  0.0970 -1.3294  0.0320
   71LEU    CD1  339   5.587   5.823   7.098 -0.4628 -0.3921 -0.4411
   71LEU   HD11  340   5.534   5.843   7.193  1.2181  0.6606  0.3234
   71LEU   HD12  341   5.616   5.913   7.038  0.0748 -1.2494 -1.5078
   71LEU   HD13  342   5.679   5.776   7.136 -0.0203  1.5928  1.1115
   71LEU    CD2  343   5.367   5.785   6.973 -0.0786  0.0365 -0.1658
   71LEU   HD21  344   5.317   5.819   7.066 -2.5756 -2.3730 -0.4901
   71LEU   HD22  345   5.291   5.716   6.931  0.0054  0.6536 -1.3471
   71LEU   HD23  346   5.387   5.866   6.901  0.2122  1.1769  1.1498
   71LEU      C  347   5.584   5.552   6.676  0.2524  0.4591  0.3039
   71LEU      O  348   5.553   5.624   6.581 -0.3638  0.0459  0.1847
   72ALA      N  349   5.686   5.465   6.663 -0.6603 -0.6296  0.2590
   72ALA     HN  350   5.736   5.420   6.736  2.5167  1.1247 -0.6624
   72ALA     CA  351   5.742   5.434   6.535  0.0696  0.2452  0.3599
   72ALA     HA  352   5.766   5.520   6.475 -0.3035 -0.5453 -0.9580
   72ALA     CB  353   5.867   5.345   6.544  0.2037  0.4221  0.2710
   72ALA    HB1  354   5.930   5.382   6.628  0.7319 -0.4527  0.2794
   72ALA    HB2  355   5.921   5.341   6.447 -0.0270  2.0786  0.0444
   72ALA    HB3  356   5.852   5.238   6.572  1.9470  0.1764  0.3935
   72ALA      C  357   5.653   5.369   6.435 -0.2244  0.9270  0.1684
   72ALA      O  358   5.646   5.402   6.317  0.1363 -0.5123 -0.2737
   73LEU      N  359   5.579   5.265   6.478 -0.4859  0.9917 -0.1205
   73LEU     HN  360   5.597   5.243   6.574 -1.3829  0.9190  0.0373
   73LEU     CA  361   5.473   5.197   6.410  0.0539  0.2326 -0.2241
   73LEU     HA  362   5.512   5.152   6.321  0.3921 -2.1902  1.0611
   73LEU     CB  363   5.420   5.087   6.504  0.1983 -0.0590 -0.4838
   73LEU    HB1  364   5.327   5.042   6.465  0.4864 -0.3923 -0.7949
   73LEU    HB2  365   5.386   5.128   6.601  1.0436 -1.4634  0.4426
   73LEU     CG  366   5.502   4.959   6.529  0.0528 -0.0991 -0.2134
   73LEU     HG  367   5.603   4.992   6.560 -0.0206  1.4333 -1.4436
   73LEU    CD1  368   5.455   4.887   6.657  0.2146 -0.0969 -0.1533
   73LEU   HD11  369   5.450   4.966   6.735  0.9326 -0.4970  0.3030
   73LEU   HD12  370   5.534   4.814   6.685 -0.4618 -1.1395 -0.9259
   73LEU   HD13  371   5.363   4.831   6.629  1.4582 -2.2497 -0.1513
   73LEU    CD2  372   5.517   4.878   6.400 -0.2223  0.2073 -0.4397
   73LEU   HD21  373   5.416   4.848   6.365  0.3963 -2.4477 -0.1650
   73LEU   HD22  374   5.563   4.779   6.421 -1.3029 -0.2227 -0.0703
   73LEU   HD23  375   5.560   4.945   6.321  0.1136  0.4244 -0.0772
   73LEU      C  376   5.364   5.293   6.376  0.1331  0.3888 -0.0449
   73LEU      O  377   5.312   5.288   6.264  0.7385 -0.2417 -0.3074
   74PHE      N  378   5.328   5.384   6.467  0.3776 -0.0874  0.5349
   74PHE     HN  379   5.360   5.394   6.561 -1.0980  1.6495  0.9190
   74PHE     CA  380   5.230   5.483   6.433  0.2184 -0.3328  0.2823
   74PHE     HA  381   5.135   5.439   6.404  0.5128 -1.4461  0.9454
   74PHE     CB  382   5.194   5.548   6.567 -0.3186  0.0267 -0.0341
   74PHE    HB1  383   5.291   5.579   6.613  0.0932 -0.7118 -0.4017
   74PHE    HB2  384   5.154   5.468   6.633  0.6973  0.6776  1.4142
   74PHE     CG  385   5.102   5.665   6.555 -0.4287 -0.0055  0.4578
   74PHE    CD1  386   4.965   5.654   6.549 -0.4286  0.2687 -0.1328
   74PHE    HD1  387   4.920   5.556   6.549  4.0689 -2.0751  0.0724
   74PHE    CE1  388   4.889   5.766   6.528 -0.1867  0.3687 -0.4899
   74PHE    HE1  389   4.781   5.772   6.533 -0.1076  2.6485 -0.1137
   74PHE     CZ  390   4.946   5.891   6.518  0.4124  0.1391  0.0238
   74PHE     HZ  391   4.884   5.979   6.517 -1.3711 -1.0124  1.5382
   74PHE    CD2  392   5.156   5.791   6.551  0.1364 -0.2443  0.4499
   74PHE    HD2  393   5.263   5.801   6.541  0.3146 -1.8356  0.4804
   74PHE    CE2  394   5.082   5.905   6.528  0.4541 -0.1471 -0.1082
   74PHE    HE2  395   5.130   6.002   6.517  1.5116 -0.6437 -0.0093
   74PHE      C  396   5.264   5.579   6.325  0.3092 -0.1846  0.4425
   74PHE      O  397   5.184   5.592   6.232  0.2900 -0.5145  0.4142
   75VAL      N  398   5.381   5.645   6.323  0.2694 -0.1215 -0.2876
   75VAL     HN  399   5.447   5.637   6.398 -0.0178  0.2446  0.0155
   75VAL     CA  400   5.430   5.715   6.208 -0.2967  0.6684 -0.0598
   75VAL     HA  401   5.354   5.786   6.180 -1.5053 -0.3301  0.5678
   75VAL     CB  402   5.555   5.794   6.233  0.0297  0.2261 -0.2695
   75VAL     HB  403   5.637   5.727   6.265  1.4969  1.7074 -0.7695
   75VAL    CG1  404   5.609   5.866   6.108  0.3029  0.0457 -0.2547
   75VAL   HG11  405   5.522   5.906   6.052 -0.5055 -1.1953  0.0697
   75VAL   HG12  406   5.648   5.788   6.039 -1.5919 -0.7035 -0.5591
   75VAL   HG13  407   5.681   5.948   6.128  0.2889 -0.3398  1.5428
   75VAL    CG2  408   5.535   5.899   6.344  0.0983 -0.1091  0.0616
   75VAL   HG21  409   5.635   5.941   6.369 -1.1572  2.8590  0.5169
   75VAL   HG22  410   5.498   5.859   6.440 -0.1704 -2.7080 -1.0411
   75VAL   HG23  411   5.467   5.979   6.309 -0.7412 -0.8216  0.0266
   75VAL      C  412   5.444   5.637   6.082 -0.7372 -0.4078  0.5349
   75VAL      O  413   5.409   5.680   5.972  0.8143 -0.3487  0.0252
   76VAL      N  414   5.492   5.512   6.080 -0.5757 -0.3411 -0.1694
   76VAL     HN  415   5.539   5.473   6.160  0.9878  1.4649 -0.1302
   76VAL     CA  416   5.511   5.443   5.956  0.5529 -0.1218 -0.1327
   76VAL     HA  417   5.561   5.503   5.881 -1.4121  2.1585  0.2545
   76VAL     CB  418   5.601   5.324   5.972 -0.0008 -0.5564 -0.2200
   76VAL     HB  419   5.567   5.259   6.056  1.4739 -0.1979  0.6838
   76VAL    CG1  420   5.613   5.243   5.842 -0.5435 -0.8263 -0.1051
   76VAL   HG11  421   5.512   5.202   5.820 -1.1858  1.4364 -1.7459
   76VAL   HG12  422   5.681   5.156   5.854 -0.3154 -0.4752  1.3827
   76VAL   HG13  423   5.644   5.311   5.760 -4.4468  1.1932 -0.1229
   76VAL    CG2  424   5.739   5.378   6.014 -0.4041  0.5115 -0.2375
   76VAL   HG21  425   5.791   5.446   5.944 -0.0023 -1.0914 -1.5658
   76VAL   HG22  426   5.809   5.292   6.018 -0.1224  0.7774  1.0584
   76VAL   HG23  427   5.742   5.421   6.116 -0.1155 -0.3978  0.1489
   76VAL      C  428   5.380   5.401   5.899  0.4204 -0.5207  0.4523
   76VAL      O  429   5.356   5.410   5.778 -0.2665  0.2881  0.6410
   77GLY      N  430   5.293   5.340   5.981 -0.1438 -0.1275  0.1546
   77GLY     HN  431   5.320   5.327   6.077 -0.0137 -0.9271  0.0113
   77GLY     CA  432   5.158   5.304   5.951 -0.1800  0.2187 -0.0972
   77GLY    HA1  433   5.123   5.242   6.031  1.2925 -1.1583 -0.4722
   77GLY    HA2  434   5.159   5.248   5.859  1.5188  2.1392 -1.3492
   77GLY      C  435   5.055   5.409   5.924 -0.4132  0.0705  0.2136
   77GLY      O  436   4.968   5.382   5.841 -0.3301 -0.6144  0.3397
   78THR      N  437   5.053   5.531   5.980  0.1580  0.0345  0.3238
   78THR     HN  438   5.123   5.556   6.046 -0.2397  1.9919  0.0521
   78THR     CA  439   4.969   5.640   5.940  0.3444  0.0775  0.0514
   78THR     HA  440   4.870   5.605   5.917 -1.2655  4.5144 -0.7029
   78THR     CB  441   4.963   5.749   6.043 -0.2833  0.2927 -0.2084
   78THR     HB  442   4.910   5.839   6.006 -1.3400 -0.1915  0.1045
   78THR    OG1  443   5.092   5.786   6.088 -0.2652  0.6632 -0.5583
   78THR    HG1  444   5.124   5.713   6.141  1.8059  1.2646 -0.8563
   78THR    CG2  445   4.894   5.686   6.164  0.0929  0.2055 -0.0374
   78THR   HG21  446   4.960   5.609   6.209 -0.8345 -1.0374 -0.7213
   78THR   HG22  447   4.796   5.650   6.125 -0.2655  1.0354  0.0738
   78THR   HG23  448   4.878   5.759   6.246 -2.6199 -1.7895  1.3815
   78THR      C  449   5.010   5.697   5.808 -0.4063 -0.3588 -0.3785
   78THR      O  450   4.927   5.718   5.720 -0.7391  0.4094  0.1121
   79VAL      N  451   5.138   5.733   5.787 -0.6286  0.7413  0.0798
   79VAL     HN  452   5.208   5.722   5.856  0.6533 -0.1914 -1.3008
   79VAL     CA  453   5.191   5.772   5.659  0.2888 -0.1741  0.1652
   79VAL     HA  454   5.136   5.863   5.641  1.0606  0.4580  0.9288
   79VAL     CB  455   5.330   5.826   5.664  0.1092  0.3168 -0.1142
   79VAL     HB  456   5.404   5.750   5.697  0.5116  1.1804  1.0563
   79VAL    CG1  457   5.367   5.877   5.523 -0.2571  0.0545 -0.3059
   79VAL   HG11  458   5.394   5.803   5.445  0.5227 -0.0357  0.0370
   79VAL   HG12  459   5.460   5.938   5.530  0.2441 -0.7597  0.4434
   79VAL   HG13  460   5.285   5.940   5.482 -0.3311 -0.9050 -1.6894
   79VAL    CG2  461   5.361   5.933   5.770  0.4647 -0.1990  0.3083
   79VAL   HG21  462   5.293   6.021   5.763 -0.1533 -0.7002 -0.0902
   79VAL   HG22  463   5.467   5.967   5.765  0.2226  0.4099 -3.2506
   79VAL   HG23  464   5.338   5.889   5.869  0.8287 -0.8936  0.0908
   79VAL      C  465   5.168   5.671   5.552 -0.2580  0.2074 -0.0845
   79VAL      O  466   5.104   5.696   5.450 -0.1013 -0.5737 -0.3837
   80GLY      N  467   5.209   5.544   5.572 -0.0593  0.2367 -0.2907
   80GLY     HN  468   5.255   5.520   5.657  1.5218  1.1090 -0.8593
   80GLY     CA  469   5.182   5.445   5.473  0.5967  0.0729 -0.3069
   80GLY    HA1  470   5.209   5.356   5.528 -0.7647  0.5365  1.1972
   80GLY    HA2  471   5.235   5.479   5.386  0.5495  3.0857  0.7347
   80GLY      C  472   5.044   5.428   5.421  0.5066  0.5179 -0.2178
   80GLY      O  473   5.027   5.428   5.299 -0.1469  0.8636 -0.1328
   81ASN      N  474   4.939   5.415   5.505  0.2054  0.6994 -0.5599
   81ASN     HN  475   4.961   5.413   5.602 -2.0767 -2.6175  0.0548
   81ASN     CA  476   4.801   5.413   5.471  0.0357  0.1308  0.1328
   81ASN     HA  477   4.778   5.333   5.401  2.1721 -2.8925  2.6263
   81ASN     CB  478   4.721   5.389   5.600 -0.5862  0.3113 -0.2116
   81ASN    HB1  479   4.613   5.411   5.589 -0.7914 -0.7704 -0.4327
   81ASN    HB2  480   4.767   5.441   5.687 -2.1484  0.1349  0.7497
   81ASN     CG  481   4.727   5.240   5.627 -0.0903  0.3734  0.0482
   81ASN    OD1  482   4.691   5.164   5.537 -0.3077  0.4751  0.0489
   81ASN    ND2  483   4.777   5.201   5.747 -0.1884  0.2782  0.0589
   81ASN   HD21  484   4.816   5.109   5.758  0.4387  0.5328 -0.0039
   81ASN   HD22  485   4.827   5.262   5.808  0.5239 -0.1056 -0.1163
   81ASN      C  486   4.760   5.543   5.410  0.5243  0.3514  0.2735
   81ASN      O  487   4.681   5.545   5.316  0.0805 -0.1828  0.6288
   82THR      N  488   4.806   5.664   5.445 -0.4402  0.7984  0.0295
   82THR     HN  489   4.870   5.678   5.520 -0.9170 -0.3726  0.6754
   82THR     CA  490   4.767   5.783   5.375  0.1431  0.7589 -0.3721
   82THR     HA  491   4.660   5.778   5.364 -0.3110  4.6658  0.8355
   82THR     CB  492   4.767   5.913   5.449  0.1192  0.5240  0.0407
   82THR     HB  493   4.761   6.000   5.381 -0.1322 -0.2718 -0.9713
   82THR    OG1  494   4.884   5.936   5.527  0.1236 -0.1368  0.2398
   82THR    HG1  495   4.878   5.870   5.597 -2.2776  1.9051  2.1999
   82THR    CG2  496   4.645   5.908   5.543  0.4089 -0.4048  0.3840
   82THR   HG21  497   4.655   6.006   5.594  0.3305  0.8406 -1.8804
   82THR   HG22  498   4.652   5.830   5.621 -2.2269 -0.1318  0.9902
   82THR   HG23  499   4.550   5.904   5.486  0.4006 -0.5029  0.4052
   82THR      C  500   4.825   5.798   5.238 -0.0957  0.9755 -0.4504
   82THR      O  501   4.760   5.846   5.146  0.2686  0.7374 -0.8324
   83VAL      N  502   4.945   5.743   5.211 -0.4044  0.2298 -0.3238
   83VAL     HN  503   5.004   5.709   5.284 -1.5892  0.0383  0.5811
   83VAL     CA  504   5.000   5.754   5.080 -0.0866 -0.0519 -0.2144
   83VAL     HA  505   4.975   5.850   5.038 -0.1762  0.5343  1.1352
   83VAL     CB  506   5.150   5.749   5.093 -0.1292  0.5114  0.5666
   83VAL     HB  507   5.179   5.652   5.139  0.8497 -1.9619 -4.4682
   83VAL    CG1  508   5.220   5.749   4.956 -0.2536 -0.1113  0.4998
   83VAL   HG11  509   5.228   5.660   4.890 -2.3117  2.2998 -3.3737
   83VAL   HG12  510   5.329   5.772   4.965  0.0808 -1.5068  0.3104
   83VAL   HG13  511   5.182   5.827   4.888  0.4362 -0.3945 -0.2256
   83VAL    CG2  512   5.206   5.862   5.180  0.0239  0.5680  0.3940
   83VAL   HG21  513   5.314   5.855   5.204 -0.5058  1.2294  3.3661
   83VAL   HG22  514   5.164   5.863   5.282 -0.1989 -0.3604  0.3114
   83VAL   HG23  515   5.181   5.950   5.116 -2.1650 -0.7628 -0.6916
   83VAL      C  516   4.948   5.646   4.992 -0.4203  0.0453 -0.1384
   83VAL      O  517   4.939   5.665   4.870 -0.3429 -0.2060 -0.1848
   84THR      N  518   4.912   5.532   5.053 -0.2130 -0.1171 -0.3168
   84THR     HN  519   4.926   5.518   5.151 -1.2429 -0.7185 -0.2330
   84THR     CA  520   4.842   5.432   4.977 -0.0468 -0.5302  0.0697
   84THR     HA  521   4.888   5.413   4.881 -1.5935 -0.1004 -0.7806
   84THR     CB  522   4.828   5.305   5.056  0.1264 -0.7264 -0.2140
   84THR     HB  523   4.777   5.327   5.152 -0.2443 -0.9835 -0.3505
   84THR    OG1  524   4.957   5.257   5.091  0.4125  0.5985  0.6208
   84THR    HG1  525   5.005   5.325   5.139  3.1638  0.4114 -1.5832
   84THR    CG2  526   4.755   5.196   4.976 -1.0682 -0.0094 -0.1124
   84THR   HG21  527   4.650   5.217   4.944 -2.4150  0.9307  4.2521
   84THR   HG22  528   4.739   5.099   5.027  0.0571 -1.9544 -3.1981
   84THR   HG23  529   4.814   5.172   4.885 -1.5056 -1.0790 -0.1213
   84THR      C  530   4.706   5.472   4.933  0.0938 -0.0248  0.0847
   84THR      O  531   4.678   5.463   4.813  0.1918  0.1925  0.0445
   85LEU      N  532   4.621   5.528   5.021  0.2578 -0.2158  0.3625
   85LEU     HN  533   4.647   5.540   5.117  1.3337  0.4615  0.0053
   85LEU     CA  534   4.492   5.583   4.998  0.1541 -0.4218  0.4472
   85LEU     HA  535   4.434   5.503   4.953  0.6981  0.2547 -1.5755
   85LEU     CB  536   4.419   5.617   5.129 -0.3406  0.5669 -0.0775
   85LEU    HB1  537   4.328   5.677   5.107  0.2956  2.3423  1.8116
   85LEU    HB2  538   4.485   5.678   5.194  0.2526 -0.5949  0.4374
   85LEU     CG  539   4.380   5.490   5.206  0.2573  0.2761 -0.2489
   85LEU     HG  540   4.450   5.404   5.198 -1.9662 -2.1201  3.2709
   85LEU    CD1  541   4.357   5.519   5.355  0.8102  0.0033 -0.1079
   85LEU   HD11  542   4.451   5.554   5.403 -0.0358  4.7665 -1.4006
   85LEU   HD12  543   4.307   5.436   5.410 -2.4161  1.6344 -0.3152
   85LEU   HD13  544   4.292   5.609   5.362 -0.1144 -0.3879 -2.5700
   85LEU    CD2  545   4.246   5.436   5.152  0.1386 -0.1953  0.5066
   85LEU   HD21  546   4.210   5.356   5.221 -0.7421  2.4332  3.3106
   85LEU   HD22  547   4.271   5.397   5.051  1.4409  2.5857 -0.3411
   85LEU   HD23  548   4.175   5.521   5.142  0.3344 -0.0849  0.0275
   85LEU      C  549   4.484   5.700   4.906  0.0685 -0.3465  0.5487
   85LEU      O  550   4.394   5.702   4.822  0.0683  0.6833  0.5632
   86PHE      N  551   4.573   5.799   4.915  0.1191 -0.3608  0.2291
   86PHE     HN  552   4.630   5.791   4.997  0.8344 -0.1959 -0.2378
   86PHE     CA  553   4.608   5.902   4.821  0.0513 -0.4973  0.0540
   86PHE     HA  554   4.529   5.974   4.806  1.2399  0.6281 -0.9399
   86PHE     CB  555   4.733   5.976   4.872  0.0904 -0.3924 -0.1931
   86PHE    HB1  556   4.822   5.913   4.894 -0.3960 -1.0362 -0.0331
   86PHE    HB2  557   4.702   6.030   4.964 -1.9344 -0.8035 -0.5743
   86PHE     CG  558   4.773   6.085   4.779  0.6111  0.1041  0.6125
   86PHE    CD1  559   4.684   6.188   4.757  0.2336 -0.3292  0.0984
   86PHE    HD1  560   4.591   6.206   4.808  1.0478 -1.8674  2.3150
   86PHE    CE1  561   4.715   6.281   4.661 -0.0134 -0.2529  0.0941
   86PHE    HE1  562   4.644   6.359   4.637  0.0674 -0.2392 -0.1001
   86PHE     CZ  563   4.834   6.280   4.593 -0.0186  0.1654  0.0752
   86PHE     HZ  564   4.863   6.356   4.522  0.3568  1.2676  1.3671
   86PHE    CD2  565   4.888   6.072   4.704  0.4306 -0.2694  0.4031
   86PHE    HD2  566   4.947   5.981   4.703  0.0188 -0.5985 -2.4455
   86PHE    CE2  567   4.917   6.172   4.615 -0.1623  0.1817  0.7119
   86PHE    HE2  568   4.999   6.170   4.545 -0.3427 -2.0274  0.5048
   86PHE      C  569   4.621   5.848   4.683  0.2207  0.2534 -0.2271
   86PHE      O  570   4.553   5.889   4.589  0.1559 -0.2579 -0.4062
   87THR      N  571   4.718   5.758   4.661  0.0291 -0.1057  0.3620
   87THR     HN  572   4.770   5.729   4.740  0.8573 -1.1533 -0.5250
   87THR     CA  573   4.752   5.687   4.541 -0.1637 -0.2374  0.3846
   87THR     HA  574   4.790   5.753   4.465  0.1297 -0.7227  0.1042
   87THR     CB  575   4.867   5.591   4.560  0.1165  0.0467  0.1277
   87THR     HB  576   4.829   5.503   4.616  0.1856 -0.9342 -1.3070
   87THR    OG1  577   4.979   5.653   4.622 -0.0140  0.2488  0.1631
   87THR    HG1  578   4.969   5.658   4.717 -0.9239  0.8160  0.0564
   87THR    CG2  579   4.916   5.539   4.424 -0.0781 -0.2674  0.1758
   87THR   HG21  580   4.839   5.478   4.372  0.1293 -0.9772  0.7006
   87THR   HG22  581   5.006   5.475   4.433 -0.3818 -0.6208  0.7254
   87THR   HG23  582   4.939   5.624   4.356 -1.6083 -1.0667 -1.4408
   87THR      C  583   4.639   5.616   4.476 -0.7135  0.6127  0.4014
   87THR      O  584   4.622   5.621   4.355  0.1455  0.3515  0.2621
   88LEU      N  585   4.566   5.535   4.555  0.2214 -0.8290 -0.1750
   88LEU     HN  586   4.608   5.521   4.644 -0.5473 -0.9702  0.1765
   88LEU     CA  587   4.442   5.474   4.516 -0.0209 -0.3726 -0.1215
   88LEU     HA  588   4.459   5.433   4.417 -1.2120  2.1915 -1.4851
   88LEU     CB  589   4.391   5.365   4.611 -0.2685 -0.2417 -0.1039
   88LEU    HB1  590   4.296   5.319   4.577 -1.5139  3.0231 -1.4154
   88LEU    HB2  591   4.370   5.416   4.708  2.4776  1.0071 -0.0448
   88LEU     CG  592   4.491   5.250   4.631 -0.3972 -0.3349  0.0035
   88LEU     HG  593   4.593   5.288   4.653  0.0520  0.1894 -2.6328
   88LEU    CD1  594   4.437   5.173   4.753 -0.0363 -0.2057  0.2439
   88LEU   HD11  595   4.490   5.078   4.774  0.5404 -0.1266 -0.8021
   88LEU   HD12  596   4.328   5.163   4.740 -0.2302  2.7320 -1.2842
   88LEU   HD13  597   4.451   5.231   4.847 -0.8351  0.2512  0.0888
   88LEU    CD2  598   4.485   5.163   4.504  0.0795 -0.8580  0.3328
   88LEU   HD21  599   4.383   5.122   4.484 -1.0343  1.6389  0.5688
   88LEU   HD22  600   4.562   5.084   4.515 -1.6767 -2.6676  0.3065
   88LEU   HD23  601   4.533   5.216   4.420  0.3701 -2.2552 -0.4059
   88LEU      C  602   4.331   5.569   4.485  0.2043 -0.0105  0.1728
   88LEU      O  603   4.260   5.548   4.387  0.5950 -0.3819 -0.0359
   89ALA      N  604   4.303   5.677   4.561  0.5173  0.3415 -0.2044
   89ALA     HN  605   4.351   5.690   4.647  2.5216 -0.2888 -1.1611
   89ALA     CA  606   4.211   5.781   4.525 -0.7819 -0.6261  0.2266
   89ALA     HA  607   4.112   5.742   4.510 -0.9932 -0.3051  0.7470
   89ALA     CB  608   4.208   5.883   4.640  0.7052 -0.3468  0.0402
   89ALA    HB1  609   4.138   5.968   4.634 -0.2294 -1.0578  0.5965
   89ALA    HB2  610   4.308   5.918   4.673 -0.0658  3.8903 -1.4813
   89ALA    HB3  611   4.169   5.811   4.716 -0.5802 -0.2377 -0.4940
   89ALA      C  612   4.247   5.857   4.402 -0.7026 -0.4036  0.3863
   89ALA      O  613   4.163   5.876   4.315 -0.0422  0.0615 -0.1532
   90ARG      N  614   4.369   5.908   4.378 -1.1128  0.3833 -0.0338
   90ARG     HN  615   4.435   5.907   4.453 -0.5220 -0.5362 -0.5503
   90ARG     CA  616   4.398   5.967   4.251  0.1453 -0.2946 -0.0761
   90ARG     HA  617   4.325   6.043   4.229  0.4407 -0.6839 -2.7452
   90ARG     CB  618   4.527   6.052   4.248 -0.2052  0.2385 -0.3249
   90ARG    HB1  619   4.539   6.085   4.143  0.0109 -0.8856 -0.6682
   90ARG    HB2  620   4.609   6.002   4.303 -0.6015  1.8659  1.8677
   90ARG     CG  621   4.508   6.179   4.331 -0.4645  0.5894 -0.9142
   90ARG    HG1  622   4.516   6.157   4.440 -0.6075 -2.0376 -1.3662
   90ARG    HG2  623   4.403   6.215   4.322  0.0299  1.9459 -1.4519
   90ARG     CD  624   4.604   6.294   4.300 -0.1475  0.5453 -0.1307
   90ARG    HD1  625   4.603   6.318   4.191  3.3475 -0.2859 -0.4466
   90ARG    HD2  626   4.709   6.264   4.316 -0.6016 -2.0949 -1.4916
   90ARG     NE  627   4.554   6.413   4.376 -0.1280 -0.2761  1.2020
   90ARG     HE  628   4.487   6.405   4.449 -0.8595  1.4437  0.7661
   90ARG     CZ  629   4.615   6.534   4.369  0.1595 -0.4822 -0.2077
   90ARG    NH1  630   4.568   6.638   4.444  0.0658 -0.4543 -0.3033
   90ARG   HH11  631   4.481   6.621   4.490 -0.6914 -3.6614 -2.5704
   90ARG   HH12  632   4.602   6.732   4.434  0.1695 -0.4565 -0.0026
   90ARG    NH2  633   4.721   6.559   4.286  0.3853 -0.2651  0.1440
   90ARG   HH21  634   4.766   6.489   4.229  0.0643  1.4164 -2.3068
   90ARG   HH22  635   4.761   6.649   4.303  0.9568 -0.6460  0.9326
   90ARG      C  636   4.392   5.880   4.130  0.1245 -0.0449 -0.2570
   90ARG      O  637   4.373   5.921   4.016  0.3008  0.2870 -0.1667
   91LYS      N  638   4.406   5.747   4.143 -0.4659 -0.1392 -0.5468
   91LYS     HN  639   4.439   5.704   4.227  4.1299  2.0957 -0.8777
   91LYS     CA  640   4.374   5.662   4.032 -0.2049 -0.4237 -0.4084
   91LYS     HA  641   4.414   5.698   3.938  1.5867 -2.5431 -0.5279
   91LYS     CB  642   4.434   5.521   4.045  0.3589 -0.1305  0.2558
   91LYS    HB1  643   4.401   5.451   3.965  1.0939 -1.5447  1.1487
   91LYS    HB2  644   4.402   5.484   4.144 -1.3681  1.6263  0.4191
   91LYS     CG  645   4.586   5.507   4.038  0.3338 -0.2118 -0.1748
   91LYS    HG1  646   4.633   5.593   4.091  1.6983 -0.0557 -1.5679
   91LYS    HG2  647   4.637   5.502   3.939  3.1157 -0.7706  1.1768
   91LYS     CD  648   4.636   5.376   4.100  0.2070 -0.1717  0.0152
   91LYS    HD1  649   4.611   5.374   4.208 -0.8425  0.5506 -0.2022
   91LYS    HD2  650   4.747   5.388   4.098  0.1830  1.3117 -4.4207
   91LYS     CE  651   4.590   5.241   4.045  0.9828 -0.5693  0.3265
   91LYS    HE1  652   4.480   5.243   4.055  0.9744  1.4451  0.1882
   91LYS    HE2  653   4.630   5.156   4.104  0.1496 -2.5794 -1.8258
   91LYS     NZ  654   4.616   5.223   3.900  0.7894 -0.2964  0.2565
   91LYS    HZ1  655   4.594   5.123   3.883 -0.4948  0.1524 -0.8737
   91LYS    HZ2  656   4.708   5.242   3.857 -0.2765  2.0016 -1.1709
   91LYS    HZ3  657   4.558   5.282   3.837  1.2356  0.3917  0.4842
   91LYS      C  658   4.228   5.644   4.009 -0.2256 -0.2551 -0.4160
   91LYS      O  659   4.158   5.573   4.081 -0.2202  0.0398 -0.1152
   92LYS      N  660   4.189   5.692   3.890 -0.4478 -0.1714 -0.3084
   92LYS     HN  661   4.261   5.732   3.834 -0.3872  0.0404 -0.0828
   92LYS     CA  662   4.049   5.682   3.861 -0.3835 -0.0554 -0.6668
   92LYS     HA  663   3.989   5.613   3.919 -0.5968  0.3448 -0.4052
   92LYS     CB  664   3.968   5.812   3.874  0.0766  0.1944 -0.2511
   92LYS    HB1  665   3.858   5.798   3.866 -0.1942 -0.4471  3.1892
   92LYS    HB2  666   4.002   5.886   3.798  0.5976 -0.0602 -0.2688
   92LYS     CG  667   3.990   5.875   4.012  1.4259  0.2176 -0.4701
   92LYS    HG1  668   4.099   5.883   4.032  2.0165  2.4505 -3.7600
   92LYS    HG2  669   3.938   5.820   4.093 -1.7375 -0.7174 -2.9260
   92LYS     CD  670   3.922   6.012   4.016  0.8693 -0.0602 -0.4048
   92LYS    HD1  671   3.813   5.993   4.032  1.3269 -3.2818 -0.4437
   92LYS    HD2  672   3.932   6.052   3.912  0.2072 -1.4968 -1.0501
   92LYS     CE  673   3.984   6.109   4.116  0.0453  0.0922 -0.0330
   92LYS    HE1  674   3.938   6.208   4.095  0.0277  0.0039 -0.4198
   92LYS    HE2  675   4.095   6.103   4.115  0.0959  0.9858  0.0500
   92LYS     NZ  676   3.948   6.075   4.256  0.5426 -0.0573  0.0598
   92LYS    HZ1  677   4.003   6.124   4.330  1.3884 -0.3815 -0.3410
   92LYS    HZ2  678   3.965   5.974   4.271 -1.5237 -0.3998  0.3740
   92LYS    HZ3  679   3.846   6.089   4.268  0.3373 -0.0980 -1.4565
   92LYS      C  680   4.032   5.619   3.727 -0.1699 -0.7987 -0.3464
   92LYS      O  681   3.920   5.578   3.694 -0.8010 -0.3243  1.0826
   93SER      N  682   4.142   5.601   3.652  0.0817  0.5869 -0.3398
   93SER     HN  683   4.235   5.624   3.678 -0.0065  0.0751  0.4682
   93SER     CA  684   4.138   5.564   3.514  0.3219 -0.0019 -0.1917
   93SER     HA  685   4.050   5.605   3.466 -1.2734 -2.2204  0.6735
   93SER     CB  686   4.270   5.609   3.449  0.3497 -0.3782 -0.4026
   93SER    HB1  687   4.272   5.720   3.454  0.4537 -0.4223  0.8045
   93SER    HB2  688   4.262   5.588   3.341  1.6480 -4.4393  0.1257
   93SER     OG  689   4.390   5.552   3.499  0.2545 -0.4950 -0.3067
   93SER    HG1  690   4.465   5.587   3.451  2.0672 -3.7750 -0.2206
   93SER      C  691   4.135   5.420   3.476 -0.2356 -0.0124 -0.1108
   93SER      O  692   4.119   5.397   3.357  0.4401 -0.2282 -0.1645
   94LEU      N  693   4.142   5.336   3.582  0.3038  0.1788  0.0054
   94LEU     HN  694   4.128   5.378   3.671 -2.2129  0.0085 -0.2436
   94LEU     CA  695   4.137   5.194   3.591 -0.2399  0.1965  0.0318
   94LEU     HA  696   4.222   5.164   3.531 -0.1328  0.3480  0.1064
   94LEU     CB  697   4.170   5.140   3.731  0.0399 -0.3099 -0.2259
   94LEU    HB1  698   4.278   5.156   3.752 -0.0562  0.5903 -0.3683
   94LEU    HB2  699   4.171   5.029   3.741  0.0406 -0.3764 -0.8961
   94LEU     CG  700   4.102   5.208   3.850  0.2630 -0.1389 -0.1969
   94LEU     HG  701   4.145   5.311   3.854  2.0366 -0.8319 -0.6546
   94LEU    CD1  702   3.950   5.227   3.838  0.2801 -0.1120 -0.3823
   94LEU   HD11  703   3.918   5.289   3.752 -1.7520  0.8164  0.9644
   94LEU   HD12  704   3.918   5.285   3.928  0.0625 -1.6096  0.5449
   94LEU   HD13  705   3.906   5.125   3.837 -1.0204  0.4390 -1.4830
   94LEU    CD2  706   4.133   5.120   3.973 -0.0212 -0.2972 -0.2394
   94LEU   HD21  707   4.083   5.021   3.961  2.0473 -1.1599 -2.7960
   94LEU   HD22  708   4.100   5.164   4.069 -0.0799  1.1626 -0.8987
   94LEU   HD23  709   4.242   5.110   3.989  0.2858  1.8968 -0.6577
   94LEU      C  710   4.017   5.136   3.525  0.0528  0.0652 -0.3928
   94LEU      O  711   3.911   5.199   3.523 -0.0867 -0.1479  0.1781
   95GLN      N  712   4.032   5.019   3.460 -0.5297 -0.3557  0.2152
   95GLN     HN  713   4.122   4.978   3.451 -0.3007  0.3769 -1.1044
   95GLN     CA  714   3.925   4.942   3.403 -0.7103  0.2120 -0.2303
   95GLN     HA  715   3.867   5.022   3.360 -1.1332  0.4707  0.7790
   95GLN     CB  716   3.966   4.831   3.304 -0.4549 -0.1143  0.2374
   95GLN    HB1  717   3.884   4.756   3.301 -0.0169 -0.5646 -1.6495
   95GLN    HB2  718   4.064   4.792   3.340  0.8602  3.1040  0.4671
   95GLN     CG  719   3.978   4.872   3.158 -0.2416 -0.0513  0.2729
   95GLN    HG1  720   4.002   4.784   3.094 -1.8745 -0.1390 -0.2710
   95GLN    HG2  721   4.054   4.954   3.152 -1.8391  1.4943  0.4399
   95GLN     CD  722   3.854   4.943   3.107  0.0444  0.1137 -0.2077
   95GLN    OE1  723   3.865   5.063   3.084  0.5610  0.0392 -0.3460
   95GLN    NE2  724   3.737   4.873   3.100 -0.5868  1.1103  0.0790
   95GLN   HE21  725   3.656   4.925   3.072 -1.9909 -0.2301  1.5089
   95GLN   HE22  726   3.735   4.774   3.111  1.8364  0.8391 -1.1327
   95GLN      C  727   3.844   4.886   3.514 -0.3264  0.0974 -0.0056
   95GLN      O  728   3.887   4.867   3.628 -0.3748  0.3515  0.0551
   96SER      N  729   3.720   4.843   3.486 -0.0031 -0.3108 -0.8185
   96SER     HN  730   3.697   4.866   3.391 -1.5973  0.8434 -0.1976
   96SER     CA  731   3.623   4.786   3.574  0.3144  0.0475 -0.2316
   96SER     HA  732   3.598   4.863   3.645 -2.1930 -1.0285  0.1743
   96SER     CB  733   3.491   4.746   3.505 -0.0647 -0.0560  0.5411
   96SER    HB1  734   3.410   4.727   3.578  0.7557  0.3991  1.5913
   96SER    HB2  735   3.507   4.651   3.449  1.8631 -0.0065  0.9346
   96SER     OG  736   3.439   4.844   3.416  0.3853  0.1177  0.4659
   96SER    HG1  737   3.353   4.809   3.394  1.2580 -2.0160  0.1522
   96SER      C  738   3.667   4.666   3.650  0.3963  0.3156  0.1455
   96SER      O  739   3.631   4.647   3.766 -0.4366  0.1212 -0.1405
   97LEU      N  740   3.746   4.578   3.586 -0.0787  0.0627 -0.0963
   97LEU     HN  741   3.769   4.596   3.491  2.7318  1.3421  0.7219
   97LEU     CA  742   3.815   4.461   3.633 -0.1393  0.0052 -0.1500
   97LEU     HA  743   3.742   4.407   3.691 -0.4955  2.1369  1.5388
   97LEU     CB  744   3.870   4.387   3.511 -0.2358 -0.0485 -0.1614
   97LEU    HB1  745   3.963   4.434   3.473 -0.0147  2.6817  3.2755
   97LEU    HB2  746   3.787   4.384   3.437 -1.2077  0.6447  0.8853
   97LEU     CG  747   3.923   4.246   3.544 -0.0138  0.0363 -0.1503
   97LEU     HG  748   4.004   4.256   3.619  1.1601  1.2489 -1.5200
   97LEU    CD1  749   3.808   4.153   3.587  0.2681 -0.3747 -0.2772
   97LEU   HD11  750   3.825   4.047   3.562  0.0198 -0.6372  0.6307
   97LEU   HD12  751   3.721   4.198   3.534  0.1000  0.9925  1.0784
   97LEU   HD13  752   3.791   4.165   3.696  0.8008  0.7744 -0.2980
   97LEU    CD2  753   3.989   4.200   3.413  0.2938  0.3471 -0.1073
   97LEU   HD21  754   3.908   4.184   3.339 -0.7812 -2.5510  1.5146
   97LEU   HD22  755   4.058   4.113   3.423  0.1356  0.3733  1.4668
   97LEU   HD23  756   4.055   4.278   3.371  0.1023 -0.4091 -1.8949
   97LEU      C  757   3.921   4.483   3.736  0.3831 -0.6160 -0.5501
   97LEU      O  758   3.933   4.405   3.831 -0.1843 -0.2530 -0.1735
   98GLN      N  759   4.000   4.591   3.728 -0.0253 -0.2520  0.2238
   98GLN     HN  760   4.002   4.640   3.642 -1.4865 -3.5991 -1.9113
   98GLN     CA  761   4.092   4.637   3.828  0.2114 -0.1484 -0.0405
   98GLN     HA  762   4.157   4.560   3.865 -1.4359 -0.2984  2.8730
   98GLN     CB  763   4.179   4.748   3.767  0.5629 -0.2528  0.2637
   98GLN    HB1  764   4.251   4.797   3.835 -0.2832  0.9233  0.3566
   98GLN    HB2  765   4.107   4.821   3.723  1.3450  0.0257 -0.6017
   98GLN     CG  766   4.260   4.694   3.649 -0.4877 -0.3792 -0.4210
   98GLN    HG1  767   4.201   4.631   3.580  2.3400 -1.8343 -1.6954
   98GLN    HG2  768   4.340   4.628   3.691  0.8511  0.0672 -2.1614
   98GLN     CD  769   4.321   4.807   3.569 -0.3961 -0.2087 -0.1135
   98GLN    OE1  770   4.265   4.847   3.467 -0.8646 -0.0247  0.2110
   98GLN    NE2  771   4.445   4.852   3.603 -0.3335 -0.1327 -0.4293
   98GLN   HE21  772   4.485   4.927   3.551  0.4586 -0.2225  0.0339
   98GLN   HE22  773   4.497   4.801   3.672 -0.3523 -0.0466 -0.3499
   98GLN      C  774   4.017   4.692   3.945 -0.6950 -0.9674 -0.2224
   98GLN      O  775   4.063   4.668   4.057 -0.0102  0.4896 -0.1739
   99SER      N  776   3.912   4.771   3.913 -0.1132  0.0102  0.2377
   99SER     HN  777   3.902   4.794   3.817 -0.5591 -0.8030  0.0831
   99SER     CA  778   3.836   4.852   4.003 -0.0406 -0.0126  0.3210
   99SER     HA  779   3.906   4.926   4.035 -0.6339  0.6431  0.1318
   99SER     CB  780   3.713   4.918   3.938  0.0489  0.2766  0.4439
   99SER    HB1  781   3.633   4.841   3.924  0.7344 -0.4086  0.2185
   99SER    HB2  782   3.739   4.957   3.837  1.5789 -0.2236  0.6176
   99SER     OG  783   3.665   5.021   4.023 -0.4350  0.6661 -0.2817
   99SER    HG1  784   3.631   4.983   4.104 -1.1398  0.4869 -0.6568
   99SER      C  785   3.789   4.779   4.124  0.4354 -0.4525  0.2430
   99SER      O  786   3.800   4.825   4.238 -0.3047  0.2682  0.0332
  100THR      N  787   3.729   4.660   4.109 -0.2132 -0.1529  0.4246
  100THR     HN  788   3.716   4.627   4.016  0.5342  0.1647  0.2025
  100THR     CA  789   3.682   4.574   4.214 -0.2786 -0.2339  0.3290
  100THR     HA  790   3.610   4.629   4.273  2.2842  2.1970  1.4426
  100THR     CB  791   3.621   4.454   4.150 -0.5948 -0.1182  0.4120
  100THR     HB  792   3.582   4.378   4.222  0.1722  0.7764  1.7943
  100THR    OG1  793   3.718   4.388   4.070 -0.3583 -0.2624  0.8138
  100THR    HG1  794   3.674   4.314   4.028  0.1818  0.9523 -2.1937
  100THR    CG2  795   3.510   4.512   4.061 -0.5123 -0.9820 -0.2774
  100THR   HG21  796   3.552   4.545   3.964 -3.8065  0.1437 -1.4698
  100THR   HG22  797   3.458   4.601   4.105  1.2785  0.5459 -1.1022
  100THR   HG23  798   3.433   4.440   4.027 -1.8850  0.5246 -0.4768
  100THR      C  799   3.793   4.537   4.307  0.3822  0.2997 -0.2324
  100THR      O  800   3.776   4.541   4.428  0.1615  0.0921 -0.2548
  101VAL      N  801   3.912   4.503   4.254  0.3856  0.0677 -0.0798
  101VAL     HN  802   3.917   4.492   4.155  0.3634 -3.3941  0.1880
  101VAL     CA  803   4.028   4.477   4.334  0.0396  0.2249  0.4763
  101VAL     HA  804   4.003   4.407   4.412  0.1087  0.5958  0.8348
  101VAL     CB  805   4.143   4.410   4.265 -0.1959  0.5186 -0.2102
  101VAL     HB  806   4.175   4.475   4.181 -1.1214 -0.0899 -1.0650
  101VAL    CG1  807   4.272   4.403   4.347 -0.3220  0.9021  0.0265
  101VAL   HG11  808   4.250   4.340   4.435 -3.5301  2.7209  0.6610
  101VAL   HG12  809   4.308   4.503   4.377 -0.4109  0.2699  2.4263
  101VAL   HG13  810   4.359   4.362   4.290  1.2292  1.0176  2.1805
  101VAL    CG2  811   4.118   4.269   4.208  0.1251  0.4799 -0.2596
  101VAL   HG21  812   4.108   4.196   4.291  0.7622  0.1598 -0.4615
  101VAL   HG22  813   4.208   4.241   4.149 -0.1528 -1.6200  0.2398
  101VAL   HG23  814   4.024   4.275   4.148 -0.6508 -0.5037  0.8068
  101VAL      C  815   4.064   4.599   4.412 -0.3600  0.3044  0.5424
  101VAL      O  816   4.089   4.595   4.533 -0.6611  0.2538  0.6049
  102HSD      N  817   4.064   4.717   4.348 -0.1706 -0.0849 -0.1809
  102HSD     HN  818   4.040   4.707   4.252  3.7039  0.0792 -1.3388
  102HSD     CA  819   4.103   4.845   4.397  0.1226 -0.3686  0.3413
  102HSD     HA  820   4.191   4.822   4.455 -2.2342 -2.5430  3.3214
  102HSD     CB  821   4.140   4.947   4.288 -0.4389 -0.6651 -0.1373
  102HSD    HB1  822   4.149   5.049   4.332  1.1471 -0.8143 -0.0306
  102HSD    HB2  823   4.059   4.935   4.213  0.4414 -3.1205 -0.7841
  102HSD    ND1  824   4.298   4.808   4.145  0.4091 -0.4067 -0.1104
  102HSD    HD1  825   4.236   4.730   4.133 -0.1598 -0.0481  0.4375
  102HSD     CG  826   4.273   4.918   4.225 -0.3231 -0.7384  0.1344
  102HSD    CE1  827   4.429   4.819   4.112  0.2465 -0.3931 -0.7598
  102HSD    HE1  828   4.483   4.746   4.052  3.0151  1.2265 -0.3975
  102HSD    NE2  829   4.487   4.927   4.161 -0.3528 -0.2019 -0.4619
  102HSD    CD2  830   4.387   4.993   4.229 -0.2086 -0.9291  0.4900
  102HSD    HD2  831   4.400   5.095   4.262 -2.2109 -0.1029 -1.0092
  102HSD      C  832   4.016   4.898   4.506  0.1274  0.1556  0.0966
  102HSD      O  833   4.063   4.953   4.605  0.3033  0.1752  0.0030
  103TYR      N  834   3.883   4.876   4.495  0.0626  0.5774  0.0087
  103TYR     HN  835   3.842   4.855   4.407  1.1164  0.8924 -0.5811
  103TYR     CA  836   3.786   4.904   4.596  0.1171 -0.5468  0.3897
  103TYR     HA  837   3.787   5.010   4.612 -1.9699 -0.6035  1.2309
  103TYR     CB  838   3.646   4.858   4.549  0.0025  0.0747  0.1080
  103TYR    HB1  839   3.579   4.844   4.636  0.3073 -0.1542  0.3101
  103TYR    HB2  840   3.666   4.758   4.504  3.8457  1.1848 -1.0321
  103TYR     CG  841   3.560   4.940   4.460  0.2362 -0.1627 -0.3423
  103TYR    CD1  842   3.595   5.059   4.402 -0.1367  0.1173 -0.0018
  103TYR    HD1  843   3.697   5.093   4.418 -0.1892  0.6119 -0.6677
  103TYR    CE1  844   3.519   5.128   4.310 -0.1786  0.1560  0.0610
  103TYR    HE1  845   3.556   5.223   4.274  0.0653  0.2340  0.5065
  103TYR     CZ  846   3.402   5.066   4.273 -0.3085  0.0678  0.6051
  103TYR     OH  847   3.319   5.121   4.173  0.9690 -0.0791 -0.5830
  103TYR     HH  848   3.338   5.215   4.174  3.0168 -0.3078  3.3933
  103TYR    CD2  849   3.437   4.888   4.425 -0.0093  0.0372  0.2110
  103TYR    HD2  850   3.412   4.797   4.479  3.0686 -2.0415 -1.5221
  103TYR    CE2  851   3.360   4.949   4.330 -0.2645 -0.0753  0.3452
  103TYR    HE2  852   3.271   4.911   4.282 -0.5121  1.3883 -0.4193
  103TYR      C  853   3.819   4.836   4.724  0.7956 -0.0758  0.4678
  103TYR      O  854   3.826   4.898   4.830 -0.7845  0.2776  0.3926
  104HSD      N  855   3.861   4.708   4.719  0.4623 -0.1617 -0.3389
  104HSD     HN  856   3.849   4.660   4.633 -1.0375  0.0202 -0.2529
  104HSD     CA  857   3.902   4.641   4.839 -0.4282  0.5181  0.3662
  104HSD     HA  858   3.825   4.655   4.912 -2.6786  0.1246 -1.8021
  104HSD     CB  859   3.913   4.488   4.824  0.1952  0.5336  0.6246
  104HSD    HB1  860   3.948   4.442   4.919  0.6258 -0.0028  0.2103
  104HSD    HB2  861   3.976   4.466   4.736 -1.4930  0.8986 -0.7267
  104HSD    ND1  862   3.756   4.392   4.656  0.0654  0.1689  0.3293
  104HSD    HD1  863   3.786   4.437   4.572 -0.1211 -0.1543  0.0881
  104HSD     CG  864   3.786   4.416   4.788  0.2201  0.7022  0.1990
  104HSD    CE1  865   3.647   4.311   4.653  0.1235  0.0983 -0.0090
  104HSD    HE1  866   3.617   4.270   4.557  1.0604  0.7472 -0.5918
  104HSD    NE2  867   3.603   4.278   4.773  0.0449 -0.0462 -0.0767
  104HSD    CD2  868   3.692   4.345   4.855  0.1323  0.2419 -0.4048
  104HSD    HD2  869   3.670   4.356   4.961 -0.8978 -2.7737 -0.2100
  104HSD      C  870   4.034   4.691   4.886 -0.4765  0.6305  0.3827
  104HSD      O  871   4.048   4.700   5.008 -0.5624  0.1757  0.4250
  105LEU      N  872   4.129   4.726   4.797 -0.4903 -0.0636  0.0950
  105LEU     HN  873   4.122   4.722   4.698  0.8721  0.3817 -0.0304
  105LEU     CA  874   4.258   4.777   4.832 -0.3531 -0.3761  0.0503
  105LEU     HA  875   4.294   4.696   4.893 -0.0311  0.0768  0.4633
  105LEU     CB  876   4.363   4.796   4.722 -0.0878 -0.0298  0.3608
  105LEU    HB1  877   4.451   4.842   4.772 -2.1733  3.1558  1.4192
  105LEU    HB2  878   4.335   4.867   4.641  2.8570  1.3409  0.4005
  105LEU     CG  879   4.409   4.667   4.652 -0.2669  0.0411  0.1090
  105LEU     HG  880   4.321   4.604   4.626  1.0276 -1.8415  0.0484
  105LEU    CD1  881   4.491   4.691   4.524  0.0033 -0.7041  0.1356
  105LEU   HD11  882   4.435   4.736   4.440  1.8079 -1.8033 -1.7421
  105LEU   HD12  883   4.526   4.595   4.481 -0.9130 -0.8634 -0.2809
  105LEU   HD13  884   4.579   4.755   4.546 -0.8690  0.7953 -0.6170
  105LEU    CD2  885   4.493   4.580   4.748  0.2410 -0.0388 -0.4051
  105LEU   HD21  886   4.438   4.579   4.845 -1.6818 -1.1644 -1.4314
  105LEU   HD22  887   4.594   4.621   4.767  0.3712 -0.9597  0.9810
  105LEU   HD23  888   4.514   4.477   4.712  0.4737  0.3417 -1.4021
  105LEU      C  889   4.255   4.901   4.914  0.1728 -0.2642 -0.0999
  105LEU      O  890   4.326   4.920   5.013  0.1613 -0.2361 -0.0965
  106GLY      N  891   4.162   4.990   4.876 -0.1837 -0.5445  0.1183
  106GLY     HN  892   4.108   4.973   4.794  0.1960 -0.9940 -0.0440
  106GLY     CA  893   4.137   5.111   4.949  0.1752 -0.2623 -0.2244
  106GLY    HA1  894   4.082   5.185   4.893 -1.8219  0.7209  2.8118
  106GLY    HA2  895   4.234   5.146   4.982 -0.4387  0.5092  0.8017
  106GLY      C  896   4.068   5.087   5.078  0.0005 -0.0380 -0.2759
  106GLY      O  897   4.093   5.145   5.184 -0.5745 -0.7942  0.2840
  107SER      N  898   3.970   4.995   5.074  0.1475 -0.2025 -0.1311
  107SER     HN  899   3.949   4.944   4.991  0.6088 -2.7665  1.2397
  107SER     CA  900   3.897   4.953   5.189  0.3178 -0.0846  0.0206
  107SER     HA  901   3.857   5.045   5.230 -1.7008 -0.7354 -0.3368
  107SER     CB  902   3.776   4.867   5.145  0.0239  0.3790 -0.0845
  107SER    HB1  903   3.817   4.772   5.106  1.5643  1.1603 -0.4938
  107SER    HB2  904   3.710   4.913   5.069 -0.4184  1.5705  0.9858
  107SER     OG  905   3.681   4.842   5.247 -0.0400  0.0626 -0.2213
  107SER    HG1  906   3.695   4.749   5.264  0.2213 -0.3391 -2.3472
  107SER      C  907   3.981   4.896   5.298 -0.4453 -0.8271  0.2347
  107SER      O  908   3.977   4.938   5.414 -0.7187 -0.3909  0.0707
  108LEU      N  909   4.076   4.807   5.265  0.1040 -0.0763 -0.2440
  108LEU     HN  910   4.083   4.773   5.172 -0.5922  1.7156 -1.0077
  108LEU     CA  911   4.181   4.752   5.344 -0.1425 -0.0966  0.0746
  108LEU     HA  912   4.152   4.707   5.437 -0.3769  2.1145  1.1299
  108LEU     CB  913   4.259   4.644   5.266  0.0786  0.2655 -0.2115
  108LEU    HB1  914   4.290   4.675   5.164  0.7645 -1.1954 -0.4669
  108LEU    HB2  915   4.186   4.562   5.246  0.3919  0.3046 -1.5888
  108LEU     CG  916   4.376   4.578   5.341 -0.2179 -0.2436 -0.1890
  108LEU     HG  917   4.355   4.574   5.450 -0.8042 -0.8108 -0.3208
  108LEU    CD1  918   4.393   4.428   5.311 -0.5718 -0.2287 -0.4744
  108LEU   HD11  919   4.298   4.371   5.317 -1.4518  1.2176 -0.1424
  108LEU   HD12  920   4.472   4.378   5.371 -0.1838 -0.0378 -0.8273
  108LEU   HD13  921   4.409   4.412   5.202 -0.2784 -0.6760 -0.3681
  108LEU    CD2  922   4.513   4.641   5.308 -0.3721  0.0357 -0.2966
  108LEU   HD21  923   4.532   4.617   5.202  2.1643 -1.7601  0.4680
  108LEU   HD22  924   4.595   4.591   5.364 -0.7897  2.1335  2.3926
  108LEU   HD23  925   4.523   4.748   5.337 -0.1970 -0.1845  0.4910
  108LEU      C  926   4.275   4.852   5.401  0.2082 -0.3886  0.0145
  108LEU      O  927   4.311   4.848   5.518 -0.4830 -0.4220  0.2266
  109ALA      N  928   4.324   4.955   5.328 -0.5933 -0.2717 -0.3704
  109ALA     HN  929   4.302   4.965   5.231 -2.8139  0.0616  0.1176
  109ALA     CA  930   4.401   5.061   5.385 -0.4587 -0.3807 -0.3471
  109ALA     HA  931   4.483   5.022   5.443 -0.2357  2.9251  1.8512
  109ALA     CB  932   4.477   5.146   5.281  0.2509 -0.7103 -0.1018
  109ALA    HB1  933   4.553   5.075   5.242  0.4304 -1.0455  0.8318
  109ALA    HB2  934   4.531   5.238   5.312  0.0631 -0.1604 -1.3605
  109ALA    HB3  935   4.409   5.170   5.197 -0.7539  2.9065  1.5624
  109ALA      C  936   4.328   5.147   5.483  0.1290 -0.2344 -0.0348
  109ALA      O  937   4.388   5.177   5.586 -0.0489  0.5771 -0.1672
  110LEU      N  938   4.204   5.186   5.452  0.3891  0.5639 -0.0827
  110LEU     HN  939   4.168   5.166   5.361 -1.2648  2.2163  0.1434
  110LEU     CA  940   4.113   5.251   5.542 -0.1863 -0.5099  0.1243
  110LEU     HA  941   4.147   5.350   5.568  1.6218 -0.8536 -0.7251
  110LEU     CB  942   3.980   5.266   5.468 -0.0400  0.1909  0.0011
  110LEU    HB1  943   3.941   5.166   5.437 -1.1723  0.2445  1.1663
  110LEU    HB2  944   4.000   5.328   5.378  1.1721 -0.4733 -0.2087
  110LEU     CG  945   3.862   5.331   5.543 -0.3204 -0.0052 -0.2629
  110LEU     HG  946   3.838   5.277   5.637 -1.3881 -0.4892 -0.7958
  110LEU    CD1  947   3.890   5.477   5.585 -0.8391  0.0201  0.0007
  110LEU   HD11  948   3.967   5.486   5.665 -1.2754  1.3056  0.2898
  110LEU   HD12  949   3.794   5.520   5.620 -0.6543  1.5455 -1.2890
  110LEU   HD13  950   3.920   5.539   5.498 -1.2365  0.0774 -0.0956
  110LEU    CD2  951   3.734   5.324   5.459 -0.1147  0.4050 -0.6161
  110LEU   HD21  952   3.735   5.397   5.375 -0.9868  1.6822  0.4564
  110LEU   HD22  953   3.649   5.353   5.523 -0.1850 -1.6479  0.3079
  110LEU   HD23  954   3.724   5.223   5.414  1.3615  0.5220 -1.2773
  110LEU      C  955   4.085   5.184   5.673 -0.0344 -0.0321  0.4032
  110LEU      O  956   4.085   5.240   5.783 -0.1430  0.0574  0.3579
  111SER      N  957   4.060   5.052   5.665  0.1311 -0.0333 -0.1497
  111SER     HN  958   4.051   5.013   5.573  2.5125  0.7067 -0.7709
  111SER     CA  959   4.037   4.972   5.781 -0.0481  0.1713 -0.0431
  111SER     HA  960   3.966   5.025   5.842 -1.5059  0.2545 -1.7370
  111SER     CB  961   3.969   4.841   5.741 -0.7054  0.4886  0.0227
  111SER    HB1  962   3.863   4.858   5.712 -1.3333 -0.7982  1.3845
  111SER    HB2  963   3.963   4.771   5.827  0.5203 -0.7230 -0.8374
  111SER     OG  964   4.021   4.771   5.629 -0.6315  0.3154  0.1645
  111SER    HG1  965   4.003   4.823   5.550 -1.5416 -0.2098  0.0132
  111SER      C  966   4.158   4.956   5.867  0.0091  0.1963 -0.1176
  111SER      O  967   4.147   4.971   5.988  0.7138 -0.0435 -0.0171
  112ASP      N  968   4.276   4.935   5.806 -0.0425 -0.7238  0.0827
  112ASP     HN  969   4.278   4.915   5.708 -1.6970 -0.5384 -0.0217
  112ASP     CA  970   4.395   4.951   5.884 -0.1163 -0.3411  0.1206
  112ASP     HA  971   4.383   4.886   5.969 -0.2480 -2.6449 -1.5452
  112ASP     CB  972   4.521   4.914   5.804 -0.2045 -0.0195 -0.1684
  112ASP    HB1  973   4.607   4.941   5.869  0.5230  3.1254 -2.1806
  112ASP    HB2  974   4.516   4.985   5.718 -0.4961  1.6792  1.1835
  112ASP     CG  975   4.530   4.763   5.785  0.3780  0.0418 -0.3965
  112ASP    OD1  976   4.587   4.686   5.861  0.3561 -0.2144 -0.6396
  112ASP    OD2  977   4.479   4.713   5.665 -0.1871  0.0787 -0.1730
  112ASP    HD2  978   4.436   4.766   5.598  1.6512 -0.9763 -2.3157
  112ASP      C  979   4.404   5.088   5.941  0.1126 -0.1688 -0.3304
  112ASP      O  980   4.438   5.093   6.059 -0.4985 -0.4928 -0.1377
  113LEU      N  981   4.377   5.198   5.867 -0.7616  0.3983  0.8016
  113LEU     HN  982   4.359   5.188   5.770 -0.8914  1.9753  0.6452
  113LEU     CA  983   4.405   5.333   5.904  0.0334  0.3259  0.4824
  113LEU     HA  984   4.509   5.336   5.934  1.1439 -1.0415 -2.7682
  113LEU     CB  985   4.390   5.429   5.785  0.3782 -0.2169 -0.0063
  113LEU    HB1  986   4.282   5.428   5.759  0.2669  1.5401  0.2976
  113LEU    HB2  987   4.440   5.393   5.693  0.3569  0.0797 -0.1366
  113LEU     CG  988   4.422   5.574   5.825  0.0747 -0.1007 -0.1809
  113LEU     HG  989   4.341   5.614   5.889  0.1133  1.1370 -0.8743
  113LEU    CD1  990   4.559   5.592   5.891  0.1080 -0.3599 -0.1803
  113LEU   HD11  991   4.566   5.574   6.001  0.8146 -2.9114 -0.5627
  113LEU   HD12  992   4.600   5.695   5.888 -1.0057  0.1262  0.6499
  113LEU   HD13  993   4.631   5.526   5.838 -0.2984 -2.2760  1.5061
  113LEU    CD2  994   4.419   5.676   5.710  0.4646 -0.3587 -0.4229
  113LEU   HD21  995   4.480   5.630   5.629  0.8239  1.5088 -1.2759
  113LEU   HD22  996   4.466   5.769   5.749 -1.3106 -0.3261  1.8039
  113LEU   HD23  997   4.315   5.689   5.672 -0.3653 -2.6593  0.8821
  113LEU      C  998   4.322   5.372   6.021  0.0633  0.2657  0.5243
  113LEU      O  999   4.370   5.429   6.119  0.1102  0.1995  0.5406
  114LEU      N 1000   4.192   5.337   6.031  0.1720 -0.2541  0.1796
  114LEU     HN 1001   4.156   5.275   5.962 -0.6716  0.1649  0.2293
  114LEU     CA 1002   4.107   5.360   6.144 -0.2121  0.1636 -0.1895
  114LEU     HA 1003   4.111   5.466   6.161  2.7746  0.3010 -1.0714
  114LEU     CB 1004   3.959   5.340   6.110 -0.3479  0.4876  0.2052
  114LEU    HB1 1005   3.899   5.360   6.201 -0.7983 -0.2494  0.0797
  114LEU    HB2 1006   3.960   5.232   6.083 -0.5252  0.6970 -0.6822
  114LEU     CG 1007   3.896   5.423   5.996 -0.2497  0.0955 -0.1357
  114LEU     HG 1008   3.971   5.443   5.917 -0.0597 -2.2365 -0.6279
  114LEU    CD1 1009   3.770   5.358   5.936 -0.1681  0.0385 -0.2448
  114LEU   HD11 1010   3.727   5.421   5.855  3.1405 -1.9115 -3.8607
  114LEU   HD12 1011   3.691   5.338   6.011 -0.4319  0.2295 -0.4711
  114LEU   HD13 1012   3.799   5.264   5.883 -2.5812  0.1321 -1.9251
  114LEU    CD2 1013   3.865   5.560   6.058 -0.5485  0.3309 -0.7979
  114LEU   HD21 1014   3.823   5.630   5.983 -1.9862  0.2783 -0.0783
  114LEU   HD22 1015   3.960   5.601   6.098  0.3828 -1.3373 -1.1958
  114LEU   HD23 1016   3.798   5.539   6.144  3.1256 -0.8736  2.0293
  114LEU      C 1017   4.148   5.283   6.266 -0.4163  0.2307 -0.0787
  114LEU      O 1018   4.147   5.335   6.377  0.0745 -0.0846  0.0725
  115THR      N 1019   4.181   5.154   6.257 -0.0226  0.3294 -0.0672
  115THR     HN 1020   4.149   5.114   6.171  1.2572 -0.6419 -0.1402
  115THR     CA 1021   4.214   5.069   6.368  0.2041  0.1884 -0.2395
  115THR     HA 1022   4.128   5.065   6.433  0.2810 -2.3986 -0.1964
  115THR     CB 1023   4.251   4.929   6.330  0.1255  0.1019 -0.0022
  115THR     HB 1024   4.346   4.919   6.274 -1.2376 -0.2957 -2.3734
  115THR    OG1 1025   4.152   4.874   6.244  0.2455 -0.1370  0.0126
  115THR    HG1 1026   4.178   4.889   6.153  2.0456 -0.0407  0.5138
  115THR    CG2 1027   4.257   4.826   6.444  0.3755  0.2343  0.1032
  115THR   HG21 1028   4.252   4.722   6.406  2.2043 -0.1331  0.7679
  115THR   HG22 1029   4.182   4.852   6.522  1.8067  2.4396  0.8464
  115THR   HG23 1030   4.355   4.842   6.493  1.7238 -2.2017 -1.5764
  115THR      C 1031   4.329   5.120   6.448  0.0392 -0.0830  0.1764
  115THR      O 1032   4.317   5.129   6.570 -0.2909  0.1119  0.1315
  116LEU      N 1033   4.433   5.170   6.379 -0.7077  0.6861 -0.4187
  116LEU     HN 1034   4.421   5.161   6.280  0.4319 -2.5229 -0.3592
  116LEU     CA 1035   4.553   5.228   6.432 -0.1790 -0.4793 -0.3220
  116LEU     HA 1036   4.594   5.162   6.507 -1.7829 -0.7806  0.3218
  116LEU     CB 1037   4.657   5.233   6.318  0.1655 -0.1787  0.0042
  116LEU    HB1 1038   4.611   5.283   6.230  1.8643  0.6375 -0.4567
  116LEU    HB2 1039   4.683   5.131   6.283  1.6786  0.2933 -0.3249
  116LEU     CG 1040   4.793   5.294   6.353 -0.0835  0.2015  0.3259
  116LEU     HG 1041   4.776   5.404   6.362 -2.1056 -0.1622  1.5836
  116LEU    CD1 1042   4.865   5.236   6.476  0.1448 -0.3182 -0.0503
  116LEU   HD11 1043   4.811   5.254   6.571  1.1231  1.4093  0.2046
  116LEU   HD12 1044   4.965   5.283   6.487  0.2854  0.3918 -3.3239
  116LEU   HD13 1045   4.882   5.126   6.472 -0.1888 -0.3512 -1.0854
  116LEU    CD2 1046   4.884   5.282   6.229 -0.2718 -0.1187  0.2195
  116LEU   HD21 1047   4.849   5.344   6.143 -0.9760 -1.3758 -0.4407
  116LEU   HD22 1048   4.898   5.182   6.183  1.1422  0.1815 -0.0406
  116LEU   HD23 1049   4.987   5.319   6.245  0.0673 -0.2456 -1.4622
  116LEU      C 1050   4.523   5.362   6.490 -0.0347 -0.4346 -0.3502
  116LEU      O 1051   4.554   5.393   6.605 -0.0255  0.1752 -0.5176
  117LEU      N 1052   4.438   5.439   6.421  0.1245 -0.1328 -0.2096
  117LEU     HN 1053   4.421   5.410   6.327 -0.4549 -0.2392 -0.0697
  117LEU     CA 1054   4.404   5.570   6.467  0.3342 -0.2344  0.2381
  117LEU     HA 1055   4.488   5.635   6.488 -1.1961  1.2350  2.2535
  117LEU     CB 1056   4.328   5.650   6.360  0.4371 -0.2024  0.1892
  117LEU    HB1 1057   4.243   5.584   6.333  1.3664 -1.8103  1.0961
  117LEU    HB2 1058   4.379   5.676   6.264 -0.8336  0.8693 -0.2312
  117LEU     CG 1059   4.268   5.784   6.405  0.2861 -0.2701  0.1869
  117LEU     HG 1060   4.198   5.780   6.491 -0.6664 -0.4944 -0.5768
  117LEU    CD1 1061   4.380   5.879   6.448 -0.1722 -0.0208  0.8548
  117LEU   HD11 1062   4.331   5.974   6.481  1.4790  1.7017 -1.3150
  117LEU   HD12 1063   4.455   5.894   6.367  0.4963  0.4725  1.5468
  117LEU   HD13 1064   4.439   5.847   6.537  0.5208  1.4440  0.9733
  117LEU    CD2 1065   4.181   5.845   6.294 -0.1433 -0.3729  0.4606
  117LEU   HD21 1066   4.243   5.846   6.201 -0.3021 -1.3266  0.3363
  117LEU   HD22 1067   4.160   5.948   6.328 -1.2807 -0.8341  1.2013
  117LEU   HD23 1068   4.088   5.788   6.272 -0.1138 -0.1380 -0.3156
  117LEU      C 1069   4.331   5.579   6.597  0.2520  0.5665  0.1447
  117LEU      O 1070   4.353   5.664   6.683 -0.0919  0.3922  0.4070
  118LEU      N 1071   4.237   5.484   6.615  0.4585  0.2777 -0.2701
  118LEU     HN 1072   4.214   5.421   6.541  2.1485  0.4632 -1.0196
  118LEU     CA 1073   4.144   5.487   6.724 -0.0252 -0.5595 -0.6520
  118LEU     HA 1074   4.140   5.585   6.770  3.7220 -1.1237  1.2588
  118LEU     CB 1075   4.006   5.461   6.662 -0.4866  0.0809  0.0926
  118LEU    HB1 1076   3.931   5.471   6.743  1.5337  0.3310  2.0234
  118LEU    HB2 1077   3.998   5.354   6.633 -0.4056  0.1144 -0.0541
  118LEU     CG 1078   3.968   5.552   6.544 -0.0271 -0.0825 -0.1835
  118LEU     HG 1079   4.035   5.541   6.456  1.9602  2.2659  0.9127
  118LEU    CD1 1080   3.834   5.499   6.490 -0.0343 -0.4519  0.1854
  118LEU   HD11 1081   3.845   5.394   6.456  0.6656 -0.3372  0.0470
  118LEU   HD12 1082   3.807   5.557   6.399 -2.1911 -1.6417 -0.0075
  118LEU   HD13 1083   3.747   5.500   6.559  0.4624 -0.2173  0.8245
  118LEU    CD2 1084   3.950   5.699   6.584  0.0765 -0.0971 -0.0865
  118LEU   HD21 1085   3.922   5.756   6.494 -0.2837 -1.2879 -0.7425
  118LEU   HD22 1086   4.043   5.735   6.635  0.4675 -0.2018 -0.7192
  118LEU   HD23 1087   3.872   5.719   6.661  0.9648 -0.0368  0.8312
  118LEU      C 1088   4.178   5.394   6.835 -0.2834 -0.3051 -0.3594
  118LEU      O 1089   4.118   5.395   6.943  0.2735 -0.0410 -0.0501
  119ALA      N 1090   4.280   5.309   6.818 -0.0454 -0.0462 -0.2361
  119ALA     HN 1091   4.322   5.298   6.728  0.8763  0.0246  0.1661
  119ALA     CA 1092   4.336   5.229   6.922  0.4050  0.1472 -0.3275
  119ALA     HA 1093   4.260   5.203   6.994  0.9952 -0.7953 -0.0085
  119ALA     CB 1094   4.398   5.101   6.863  0.0526 -0.1623 -0.0303
  119ALA    HB1 1095   4.470   5.123   6.782 -0.1715  0.7785  0.0182
  119ALA    HB2 1096   4.309   5.039   6.838 -1.1523  1.2802  0.5294
  119ALA    HB3 1097   4.454   5.045   6.941 -0.5296 -2.0177 -0.8794
  119ALA      C 1098   4.449   5.298   6.990  0.3900 -0.4965  0.3716
  119ALA      O 1099   4.460   5.318   7.111 -0.3470 -0.2601  0.4033
  120MET      N 1100   4.552   5.334   6.911 -0.1184  0.6598  0.2026
  120MET     HN 1101   4.544   5.320   6.813 -1.5376 -1.4533  0.5524
  120MET     CA 1102   4.673   5.392   6.961  0.1625  0.4556 -0.2394
  120MET     HA 1103   4.714   5.303   7.007 -1.9701 -2.2142 -3.0442
  120MET     CB 1104   4.766   5.422   6.841 -0.1544  0.7326 -0.4156
  120MET    HB1 1105   4.705   5.481   6.769 -1.0261  0.8941  0.4354
  120MET    HB2 1106   4.784   5.328   6.786 -3.4195  0.0328 -0.5324
  120MET     CG 1107   4.895   5.500   6.867  0.2486  0.0059 -0.2035
  120MET    HG1 1108   4.872   5.594   6.921  0.1572 -0.1865  0.0962
  120MET    HG2 1109   4.943   5.537   6.774  1.3368  0.0074  0.3409
  120MET     SD 1110   5.016   5.405   6.963  0.2336  0.2440  0.0533
  120MET     CE 1111   5.056   5.273   6.844 -0.3037  0.0623  0.0686
  120MET    HE1 1112   4.961   5.226   6.812 -0.6025  0.5383  0.2427
  120MET    HE2 1113   5.132   5.198   6.877  0.0459  0.9564  1.3812
  120MET    HE3 1114   5.117   5.313   6.760  0.6389  1.2765  1.2626
  120MET      C 1115   4.675   5.497   7.066 -0.5712 -0.2036  0.4373
  120MET      O 1116   4.742   5.470   7.166 -0.0204  0.3424  0.2223
  121PRO      N 1117   4.608   5.608   7.065  0.7139  0.5893 -0.1717
  121PRO     CD 1118   4.535   5.657   6.949  0.0082 -0.4362 -0.1810
  121PRO    HD1 1119   4.463   5.584   6.905 -1.3522  0.6637  0.1398
  121PRO    HD2 1120   4.609   5.699   6.877 -0.1554 -2.9813 -1.9728
  121PRO     CA 1121   4.618   5.703   7.171  0.7115  0.2116  0.1696
  121PRO     HA 1122   4.724   5.717   7.185  0.7435 -0.8744  1.1849
  121PRO     CB 1123   4.545   5.828   7.121 -0.0220 -0.2285  0.1249
  121PRO    HB1 1124   4.620   5.898   7.078 -0.3457  0.2226  0.2869
  121PRO    HB2 1125   4.498   5.874   7.211 -0.5709 -3.3938  1.6070
  121PRO     CG 1126   4.453   5.771   7.013  0.2726 -0.2910 -0.0953
  121PRO    HG1 1127   4.353   5.740   7.050  0.5733  2.6646  3.8259
  121PRO    HG2 1128   4.432   5.845   6.932  1.1350  0.3745  0.2779
  121PRO      C 1129   4.561   5.653   7.300 -0.2360  0.3372 -0.1940
  121PRO      O 1130   4.620   5.680   7.404  0.1258 -0.0062 -0.3073
  122VAL      N 1131   4.444   5.588   7.290 -0.0409 -0.0371 -0.0739
  122VAL     HN 1132   4.401   5.588   7.200 -2.5749  0.8668  1.0444
  122VAL     CA 1133   4.377   5.535   7.405 -0.1549  0.6317  0.1757
  122VAL     HA 1134   4.370   5.614   7.478 -0.6638  2.4485 -1.7361
  122VAL     CB 1135   4.238   5.484   7.379 -0.0221  0.1845  0.3347
  122VAL     HB 1136   4.250   5.386   7.328  0.6317  1.3030 -1.7527
  122VAL    CG1 1137   4.161   5.452   7.508  0.0542 -0.5778  0.1954
  122VAL   HG11 1138   4.220   5.387   7.578  0.2488  0.5704  1.1334
  122VAL   HG12 1139   4.065   5.403   7.483 -1.4223  2.1415  0.1757
  122VAL   HG13 1140   4.142   5.546   7.564  0.6844  2.1636 -3.8133
  122VAL    CG2 1141   4.160   5.578   7.287 -0.2802  0.0406  0.4070
  122VAL   HG21 1142   4.138   5.672   7.342 -0.6270 -0.0260  0.3849
  122VAL   HG22 1143   4.070   5.523   7.251  1.2152 -1.1861 -1.6873
  122VAL   HG23 1144   4.214   5.611   7.195 -1.2454 -0.4710 -0.3643
  122VAL      C 1145   4.461   5.431   7.470  0.1765  0.6998 -0.1377
  122VAL      O 1146   4.455   5.410   7.591 -0.8035  0.0417 -0.2897
  123GLU      N 1147   4.538   5.356   7.389 -0.3570  0.2156 -0.2057
  123GLU     HN 1148   4.538   5.375   7.291 -1.1830  1.4153  0.0109
  123GLU     CA 1149   4.620   5.246   7.429 -0.4466  0.1550 -0.1906
  123GLU     HA 1150   4.553   5.195   7.497 -0.7496 -0.7476 -1.1302
  123GLU     CB 1151   4.664   5.147   7.320 -0.6199 -0.1420  0.0057
  123GLU    HB1 1152   4.720   5.196   7.237 -1.3012 -0.4198 -0.6368
  123GLU    HB2 1153   4.573   5.111   7.267 -0.0938 -2.2767  0.4511
  123GLU     CG 1154   4.738   5.024   7.373 -0.1687  0.1620  0.0836
  123GLU    HG1 1155   4.762   5.027   7.482 -1.6239 -3.8580  0.6837
  123GLU    HG2 1156   4.824   4.991   7.311  0.4339 -2.6773  2.2209
  123GLU     CD 1157   4.655   4.897   7.362  0.1646 -0.0248 -0.3128
  123GLU    OE1 1158   4.657   4.830   7.255 -0.2237  0.0716 -0.3836
  123GLU    OE2 1159   4.579   4.865   7.458 -0.0042 -0.1477 -0.4850
  123GLU      C 1160   4.733   5.292   7.513 -0.0042  0.0492 -0.7221
  123GLU      O 1161   4.760   5.246   7.625 -0.6845  0.6751 -0.2967
  124LEU      N 1162   4.809   5.392   7.467  0.1798  0.0007 -0.5301
  124LEU     HN 1163   4.797   5.420   7.372 -1.3536  1.0909 -0.0480
  124LEU     CA 1164   4.916   5.452   7.541 -0.5057  0.0934  0.4027
  124LEU     HA 1165   4.983   5.375   7.578  2.1928  0.8409 -2.4479
  124LEU     CB 1166   4.999   5.547   7.453 -0.8683 -0.0093 -0.0545
  124LEU    HB1 1167   5.067   5.604   7.521  0.3726 -2.7342  1.1363
  124LEU    HB2 1168   4.933   5.614   7.394 -1.3736 -0.5641 -0.1271
  124LEU     CG 1169   5.098   5.474   7.361 -0.2990  0.1544  0.4197
  124LEU     HG 1170   5.033   5.402   7.307  2.1961 -1.1843 -0.9764
  124LEU    CD1 1171   5.146   5.578   7.258 -0.0785 -0.1269  0.2376
  124LEU   HD11 1172   5.194   5.666   7.305  1.0271 -0.7626  0.3474
  124LEU   HD12 1173   5.055   5.608   7.203  1.7056  1.7741 -1.8225
  124LEU   HD13 1174   5.220   5.544   7.182 -1.5776 -1.4945 -0.6552
  124LEU    CD2 1175   5.218   5.410   7.432 -0.3651 -0.8538 -0.3411
  124LEU   HD21 1176   5.276   5.355   7.355  1.1190 -1.1350  0.9004
  124LEU   HD22 1177   5.179   5.339   7.508  0.7789  1.0814  2.2218
  124LEU   HD23 1178   5.274   5.495   7.479 -2.4188  0.9401 -0.9830
  124LEU      C 1179   4.883   5.520   7.669 -0.0588  0.5380  0.2857
  124LEU      O 1180   4.949   5.496   7.770 -0.3359 -0.2064  0.2942
  125TYR      N 1181   4.774   5.598   7.674 -0.4682 -0.0044 -0.0359
  125TYR     HN 1182   4.723   5.615   7.590 -0.6839 -1.8774 -0.3252
  125TYR     CA 1183   4.745   5.662   7.799 -0.4312 -0.4507  0.2043
  125TYR     HA 1184   4.836   5.705   7.839 -2.3343  0.8560  3.5743
  125TYR     CB 1185   4.673   5.798   7.785  0.4496  0.0032  0.0062
  125TYR    HB1 1186   4.570   5.790   7.745 -0.8817 -0.8078  3.3028
  125TYR    HB2 1187   4.721   5.865   7.710 -1.1291 -2.0497 -3.0527
  125TYR     CG 1188   4.661   5.871   7.914  0.5890 -0.3400  0.2151
  125TYR    CD1 1189   4.766   5.937   7.973  0.0964  0.5860  0.0765
  125TYR    HD1 1190   4.862   5.947   7.925  1.9581 -0.3002  3.2788
  125TYR    CE1 1191   4.758   5.980   8.103  0.0890  0.8966 -0.0271
  125TYR    HE1 1192   4.850   6.027   8.135  1.0116 -0.0795 -1.1683
  125TYR     CZ 1193   4.641   5.970   8.175  0.0433  0.6828 -0.1313
  125TYR     OH 1194   4.621   6.007   8.309 -0.0768 -0.1936  0.0968
  125TYR     HH 1195   4.547   5.952   8.338 -0.9336  0.8626 -0.0195
  125TYR    CD2 1196   4.544   5.852   7.984  0.6002 -0.0424  0.3127
  125TYR    HD2 1197   4.462   5.804   7.934  0.4889 -0.2198  0.6632
  125TYR    CE2 1198   4.537   5.908   8.109  0.1113  0.2665  0.1492
  125TYR    HE2 1199   4.447   5.906   8.169  1.0278  1.5949  1.6390
  125TYR      C 1200   4.699   5.573   7.909  0.4793 -0.8094  0.2958
  125TYR      O 1201   4.748   5.596   8.020  0.1033  0.2707  0.2533
  126ASN      N 1202   4.607   5.478   7.886 -0.1176 -0.0766 -0.3629
  126ASN     HN 1203   4.574   5.463   7.792 -0.3212 -0.1299 -0.2835
  126ASN     CA 1204   4.537   5.416   7.994 -0.1041  0.1458 -0.2254
  126ASN     HA 1205   4.555   5.468   8.087  0.5278 -1.0023  0.3110
  126ASN     CB 1206   4.387   5.406   7.960 -0.1203 -0.2690 -0.0373
  126ASN    HB1 1207   4.332   5.378   8.053 -0.7853 -0.1354 -0.3844
  126ASN    HB2 1208   4.372   5.332   7.879  1.9694  1.6564 -2.3417
  126ASN     CG 1209   4.333   5.544   7.922 -0.5159 -0.4443 -0.1163
  126ASN    OD1 1210   4.286   5.613   8.012  0.0571  0.1584 -0.2751
  126ASN    ND2 1211   4.328   5.563   7.788  0.2872  0.2984 -0.0469
  126ASN   HD21 1212   4.267   5.638   7.763 -2.5485 -1.0662  2.2352
  126ASN   HD22 1213   4.358   5.490   7.726  0.1414 -0.8269  1.1707
  126ASN      C 1214   4.585   5.278   8.017  0.5387  0.4535  0.2844
  126ASN      O 1215   4.568   5.224   8.127  0.5627 -0.1494 -0.0023
  127PHE      N 1216   4.651   5.213   7.920 -0.2760  0.2534 -0.1408
  127PHE     HN 1217   4.662   5.258   7.831 -0.2373  2.2321  0.8082
  127PHE     CA 1218   4.688   5.076   7.938 -0.1710  0.2530 -0.3433
  127PHE     HA 1219   4.655   5.037   8.033  0.8437 -0.5564 -0.2969
  127PHE     CB 1220   4.611   4.996   7.831 -0.1872  0.1619 -0.2639
  127PHE    HB1 1221   4.626   4.889   7.853  0.0083 -0.2235 -2.0823
  127PHE    HB2 1222   4.645   5.015   7.727 -3.4807 -1.3601 -1.7598
  127PHE     CG 1223   4.464   5.018   7.833 -0.1929  0.0973  0.1059
  127PHE    CD1 1224   4.394   4.974   7.943 -0.5934 -0.0137 -0.1907
  127PHE    HD1 1225   4.448   4.933   8.027 -0.0324 -0.2055 -0.6377
  127PHE    CE1 1226   4.257   4.984   7.949 -0.5831 -0.0280  0.0683
  127PHE    HE1 1227   4.207   4.957   8.040  1.3921 -3.2438  0.3575
  127PHE     CZ 1228   4.192   5.046   7.845 -0.2437  0.7973  0.3375
  127PHE     HZ 1229   4.086   5.044   7.862 -0.0799  1.3824  1.4748
  127PHE    CD2 1230   4.396   5.086   7.734  0.1674 -0.3664 -0.4596
  127PHE    HD2 1231   4.455   5.130   7.654 -0.6869 -1.0298 -1.4944
  127PHE    CE2 1232   4.259   5.096   7.735  0.2050  0.0770  0.2768
  127PHE    HE2 1233   4.215   5.143   7.649 -0.6919 -1.6756 -0.2718
  127PHE      C 1234   4.835   5.050   7.938 -0.1668  0.2798  0.2534
  127PHE      O 1235   4.885   4.943   7.970  0.4046  0.3719 -0.3257
  128ILE      N 1236   4.909   5.161   7.923 -0.0153  0.0709 -0.5828
  128ILE     HN 1237   4.862   5.248   7.912 -0.8089  0.3259  3.3726
  128ILE     CA 1238   5.052   5.154   7.916  0.0112  0.0672 -0.0827
  128ILE     HA 1239   5.094   5.057   7.937  0.3500  0.5693  1.7526
  128ILE     CB 1240   5.105   5.174   7.778  0.1711 -0.6689 -0.1322
  128ILE     HB 1241   5.065   5.276   7.760  0.0416 -0.5452  0.8269
  128ILE    CG2 1242   5.259   5.185   7.782  0.0855  0.6177  0.0631
  128ILE   HG21 1243   5.304   5.084   7.788  0.8542  0.9868  0.7136
  128ILE   HG22 1244   5.301   5.247   7.864  0.3677  2.2363 -1.2470
  128ILE   HG23 1245   5.290   5.238   7.689  0.3917  1.0339  0.3992
  128ILE    CG1 1246   5.062   5.087   7.658 -0.2543 -0.2435 -0.2928
  128ILE   HG11 1247   5.119   5.119   7.568 -0.0485  1.2175  0.3295
  128ILE   HG12 1248   4.952   5.097   7.645 -0.8163 -1.6272  2.6414
  128ILE     CD 1249   5.078   4.938   7.685 -0.0143 -0.1411  0.1537
  128ILE    HD1 1250   5.177   4.928   7.734 -0.5467  1.1667  1.5876
  128ILE    HD2 1251   5.089   4.891   7.585  1.4232  1.1274 -0.3162
  128ILE    HD3 1252   5.004   4.888   7.751  1.6675 -2.2061  0.6053
  128ILE      C 1253   5.113   5.235   8.026 -0.3938 -0.6141  0.6529
  128ILE      O 1254   5.211   5.191   8.087 -0.0480 -0.7227  0.0261
  129TRP      N 1255   5.064   5.359   8.043 -0.3083 -0.5558  0.4772
  129TRP     HN 1256   5.009   5.394   7.968  0.9323 -1.8164 -1.0976
  129TRP     CA 1257   5.117   5.456   8.133 -0.1281  0.0385 -0.2592
  129TRP     HA 1258   5.215   5.433   8.173 -0.4878  1.3711  1.5289
  129TRP     CB 1259   5.141   5.591   8.062  0.4836  0.1816  0.2094
  129TRP    HB1 1260   5.176   5.668   8.133  0.5384  1.6578 -1.3685
  129TRP    HB2 1261   5.051   5.630   8.010  0.7689 -2.1883 -2.2973
  129TRP     CG 1262   5.259   5.593   7.972  0.0280  0.1967 -0.3934
  129TRP    CD1 1263   5.258   5.554   7.841 -0.2026  0.0643 -0.3519
  129TRP    HD1 1264   5.183   5.488   7.799 -1.2771  1.3874 -0.5944
  129TRP    NE1 1265   5.378   5.586   7.784  0.0981  0.5603  0.5323
  129TRP    HE1 1266   5.404   5.563   7.692 -3.3652  0.8819 -0.6785
  129TRP    CE2 1267   5.461   5.639   7.879  0.1103  0.5538  0.5250
  129TRP    CD2 1268   5.391   5.643   7.999 -0.0223 -0.1208  0.4764
  129TRP    CE3 1269   5.452   5.702   8.105  0.0153  0.6619  0.0300
  129TRP    HE3 1270   5.384   5.703   8.189 -2.8088  0.2660 -2.0955
  129TRP    CZ3 1271   5.582   5.746   8.101  0.2613 -0.0003  0.5225
  129TRP    HZ3 1272   5.635   5.781   8.188  1.6289 -0.4418 -0.0965
  129TRP    CZ2 1273   5.594   5.665   7.877  0.2805 -0.3114  0.1257
  129TRP    HZ2 1274   5.653   5.648   7.788  1.7691  0.5121  0.9250
  129TRP    CH2 1275   5.655   5.720   7.987 -0.2859  0.4479  0.0658
  129TRP    HH2 1276   5.760   5.746   7.980 -0.0228 -0.5701  0.1092
  129TRP      C 1277   5.048   5.485   8.262 -0.3970 -0.6444 -0.2489
  129TRP      O 1278   5.098   5.447   8.368  0.1197 -0.3811 -0.3954
  130VAL      N 1279   4.931   5.551   8.261  0.0326  0.1279 -0.3549
  130VAL     HN 1280   4.889   5.599   8.184 -1.6672  2.9096  2.0998
  130VAL     CA 1281   4.847   5.570   8.375  0.8391  0.3422  0.2082
  130VAL     HA 1282   4.910   5.547   8.459  1.1730 -0.8497 -0.3561
  130VAL     CB 1283   4.798   5.712   8.374 -0.1677  0.0020 -0.5156
  130VAL     HB 1284   4.747   5.745   8.281 -1.2611  0.2105  0.1438
  130VAL    CG1 1285   4.696   5.722   8.488  0.3041 -0.1341 -0.0737
  130VAL   HG11 1286   4.731   5.681   8.585 -0.3506 -3.1704 -1.0212
  130VAL   HG12 1287   4.601   5.668   8.463  0.5395 -0.3424 -0.5358
  130VAL   HG13 1288   4.668   5.828   8.503  3.4720  0.8754 -0.6968
  130VAL    CG2 1289   4.916   5.805   8.408 -0.0787 -0.4163  0.3445
  130VAL   HG21 1290   5.008   5.798   8.346 -0.5653 -1.8298 -0.2558
  130VAL   HG22 1291   4.950   5.800   8.513 -0.2486 -1.9566  0.3408
  130VAL   HG23 1292   4.880   5.909   8.393  0.4627 -0.2678  0.0254
  130VAL      C 1293   4.744   5.463   8.373  0.8575  0.3327 -0.1943
  130VAL      O 1294   4.649   5.465   8.294 -0.0407  0.1635  0.8493
  131HSD      N 1295   4.764   5.361   8.458 -0.0260  0.4872  0.2155
  131HSD     HN 1296   4.838   5.358   8.524  1.0922 -0.2054 -1.0100
  131HSD     CA 1297   4.670   5.253   8.464  0.4046  0.1099  0.2873
  131HSD     HA 1298   4.654   5.229   8.360  2.6700 -0.3598  0.0108
  131HSD     CB 1299   4.739   5.127   8.517 -0.1026 -0.4019 -0.2514
  131HSD    HB1 1300   4.667   5.043   8.509 -0.6682 -0.2394  2.4779
  131HSD    HB2 1301   4.774   5.133   8.622  2.0154 -0.9478 -0.8710
  131HSD    ND1 1302   4.856   5.061   8.298 -0.4050 -0.5718 -0.1155
  131HSD    HD1 1303   4.775   5.064   8.240 -0.7120 -1.8580  0.2010
  131HSD     CG 1304   4.859   5.101   8.430 -0.0428  0.0299 -0.3015
  131HSD    CE1 1305   4.985   5.041   8.260 -0.0819  0.9856  0.0997
  131HSD    HE1 1306   5.021   5.010   8.162  1.1873 -1.1143  1.1478
  131HSD    NE2 1307   5.068   5.071   8.358  0.3026 -0.2112  0.1540
  131HSD    CD2 1308   4.990   5.112   8.464 -0.0638  0.2809 -0.3004
  131HSD    HD2 1309   5.029   5.150   8.558  1.1591  0.0055 -0.6807
  131HSD      C 1310   4.536   5.273   8.527  0.1356 -0.6450 -0.0277
  131HSD      O 1311   4.436   5.208   8.500 -0.1974 -0.2625  0.2663
  132HSD      N 1312   4.524   5.377   8.612 -0.2048 -0.1188 -0.7054
  132HSD     HN 1313   4.597   5.444   8.617 -1.0292  0.7289  0.7331
  132HSD     CA 1314   4.403   5.410   8.680  0.1008 -0.0745 -0.1774
  132HSD     HA 1315   4.328   5.387   8.606  0.0449  2.7663 -1.1111
  132HSD     CB 1316   4.383   5.326   8.808 -0.4410  0.2971 -0.0144
  132HSD    HB1 1317   4.411   5.223   8.778 -0.6568  0.0648  0.5736
  132HSD    HB2 1318   4.280   5.336   8.849  0.1241 -1.2367  1.9363
  132HSD    ND1 1319   4.429   5.416   9.041  0.0402  0.3020 -0.1417
  132HSD    HD1 1320   4.345   5.466   9.060  0.0740  0.4229 -0.3126
  132HSD     CG 1321   4.473   5.357   8.924 -0.3152 -0.4103  0.0794
  132HSD    CE1 1322   4.538   5.424   9.122 -0.2046  0.2423  0.1942
  132HSD    HE1 1323   4.530   5.476   9.218 -2.6771 -0.6031  0.5137
  132HSD    NE2 1324   4.645   5.368   9.069 -0.5266 -0.0291 -0.1758
  132HSD    CD2 1325   4.602   5.320   8.947 -0.0880  0.0868 -0.3791
  132HSD    HD2 1326   4.666   5.271   8.874 -3.2273 -0.9677 -2.6363
  132HSD      C 1327   4.418   5.556   8.704  0.0761 -0.1277  0.1713
  132HSD      O 1328   4.531   5.598   8.727 -0.0364  0.1925  0.1520
  133PRO      N 1329   4.320   5.640   8.715  0.2412  0.1150 -0.1932
  133PRO     CD 1330   4.332   5.774   8.772  0.1123 -0.1795  0.5503
  133PRO    HD1 1331   4.415   5.829   8.722 -1.2882 -0.1417 -1.9281
  133PRO    HD2 1332   4.353   5.762   8.880 -0.5524 -1.4089  0.5582
  133PRO     CA 1333   4.188   5.621   8.662  0.0751  0.3193  0.1384
  133PRO     HA 1334   4.142   5.525   8.681 -2.2941  1.2500 -0.5418
  133PRO     CB 1335   4.099   5.723   8.733 -0.2423 -0.2312  0.5415
  133PRO    HB1 1336   4.081   5.699   8.840  2.2379  0.7109  1.2565
  133PRO    HB2 1337   4.003   5.726   8.678  0.6403 -2.0652 -1.2068
  133PRO     CG 1338   4.198   5.840   8.733 -0.0371 -0.4023  0.6817
  133PRO    HG1 1339   4.203   5.875   8.628  0.9873  2.2632  1.5203
  133PRO    HG2 1340   4.176   5.930   8.794 -0.8758 -0.0574 -0.1109
  133PRO      C 1341   4.179   5.629   8.514 -0.2748 -0.1924  0.1306
  133PRO      O 1342   4.267   5.684   8.449 -0.4583 -0.4911 -0.3813
  134TRP      N 1343   4.075   5.563   8.459 -0.3921 -0.0562  0.1886
  134TRP     HN 1344   4.012   5.519   8.521 -0.3001  0.4706  0.6624
  134TRP     CA 1345   4.033   5.566   8.322 -0.5599  0.4117  0.2460
  134TRP     HA 1346   4.117   5.526   8.266  0.3215 -0.7897  2.2973
  134TRP     CB 1347   3.910   5.475   8.307 -0.0591 -0.2520  0.1064
  134TRP    HB1 1348   3.844   5.505   8.391 -1.9155  1.2827 -1.8089
  134TRP    HB2 1349   3.951   5.374   8.328  2.7632  0.7839  0.0492
  134TRP     CG 1350   3.828   5.468   8.183 -0.0544  0.0894  0.0846
  134TRP    CD1 1351   3.695   5.492   8.163 -0.0808  0.1070  0.2819
  134TRP    HD1 1352   3.617   5.501   8.238 -0.0665  2.6488  0.0674
  134TRP    NE1 1353   3.666   5.476   8.030 -0.0982 -0.4976  0.3549
  134TRP    HE1 1354   3.590   5.499   7.974  1.5533  0.9980 -1.3750
  134TRP    CE2 1355   3.782   5.447   7.964 -0.2134  0.2504 -0.1880
  134TRP    CD2 1356   3.885   5.432   8.056 -0.4359 -0.1956 -0.0079
  134TRP    CE3 1357   4.009   5.396   8.015 -0.3424  0.0987  0.0087
  134TRP    HE3 1358   4.086   5.378   8.089 -0.3014  1.0566  0.2122
  134TRP    CZ3 1359   4.027   5.372   7.881  0.0934  0.2375  0.0422
  134TRP    HZ3 1360   4.123   5.346   7.838 -0.0288  1.8392 -1.3122
  134TRP    CZ2 1361   3.796   5.422   7.831  0.1128 -0.3161 -0.0526
  134TRP    HZ2 1362   3.720   5.427   7.754  2.0780 -1.2783 -2.1707
  134TRP    CH2 1363   3.922   5.381   7.793  0.1301 -0.2610 -0.0557
  134TRP    HH2 1364   3.937   5.342   7.694 -0.4305 -1.3541  0.2732
  134TRP      C 1365   4.013   5.709   8.286 -0.3251  0.2768 -0.4482
  134TRP      O 1366   3.941   5.779   8.357 -0.3159 -0.0630 -0.1012
  135ALA      N 1367   4.073   5.754   8.174  0.1781 -0.9761 -0.7035
  135ALA     HN 1368   4.128   5.700   8.111 -2.2824  0.6099 -4.5879
  135ALA     CA 1369   4.071   5.891   8.134 -0.1355 -0.4586  0.9993
  135ALA     HA 1370   4.116   5.954   8.209  0.3660  0.6294 -0.1856
  135ALA     CB 1371   4.161   5.914   8.011 -0.7059 -0.5244  0.5653
  135ALA    HB1 1372   4.262   5.873   8.031 -0.5270 -0.2615  0.2163
  135ALA    HB2 1373   4.156   6.016   7.968  0.1034 -0.6301  0.2130
  135ALA    HB3 1374   4.127   5.850   7.927 -0.6731 -1.3481  1.1662
  135ALA      C 1375   3.935   5.943   8.101  0.3847  0.3324  0.0381
  135ALA      O 1376   3.906   6.060   8.080 -0.4003  0.0216 -0.6676
  136PHE      N 1377   3.832   5.856   8.096  0.1607  0.6267 -0.5034
  136PHE     HN 1378   3.835   5.764   8.132 -0.0695  0.8401  0.0705
  136PHE     CA 1379   3.705   5.874   8.033 -0.0989  0.2205 -0.1010
  136PHE     HA 1380   3.677   5.978   8.028 -0.1997  0.1485 -1.4618
  136PHE     CB 1381   3.702   5.816   7.890  0.8556  0.1833 -0.1143
  136PHE    HB1 1382   3.599   5.830   7.849  0.2935 -0.8373  0.9028
  136PHE    HB2 1383   3.729   5.708   7.892 -0.8577 -0.2723  0.1132
  136PHE     CG 1384   3.795   5.881   7.793  0.4597  0.8110 -0.0774
  136PHE    CD1 1385   3.815   6.017   7.795 -0.6717  0.9963 -0.2026
  136PHE    HD1 1386   3.757   6.082   7.858 -0.9185 -0.2061  0.8518
  136PHE    CE1 1387   3.898   6.079   7.705  0.1265 -0.0587 -0.2148
  136PHE    HE1 1388   3.912   6.186   7.705 -0.4013  0.0291  1.2934
  136PHE     CZ 1389   3.950   6.004   7.602 -0.1673 -0.3523 -0.1492
  136PHE     HZ 1390   4.019   6.050   7.532  1.8124 -0.9986  1.2956
  136PHE    CD2 1391   3.859   5.808   7.697 -0.1788 -0.0075  0.1056
  136PHE    HD2 1392   3.845   5.701   7.692  2.0661 -0.3222 -0.7868
  136PHE    CE2 1393   3.934   5.867   7.598 -0.2975 -0.3365 -0.1840
  136PHE    HE2 1394   3.968   5.803   7.518 -0.1896 -1.2728  0.5972
  136PHE      C 1395   3.598   5.813   8.117 -0.0109  0.5822  0.2759
  136PHE      O 1396   3.624   5.760   8.225  0.0576  0.2142  0.0800
  137GLY      N 1397   3.471   5.810   8.074  0.2395 -0.1984 -0.4465
  137GLY     HN 1398   3.442   5.852   7.989  1.2980 -0.1734 -0.8007
  137GLY     CA 1399   3.359   5.763   8.151  0.3700 -0.0156 -0.1411
  137GLY    HA1 1400   3.277   5.831   8.136  0.8300  0.7966  0.8917
  137GLY    HA2 1401   3.383   5.744   8.254 -0.0132  0.7682  0.0979
  137GLY      C 1402   3.323   5.630   8.094  0.1446  0.0901 -0.2445
  137GLY      O 1403   3.376   5.578   7.996 -0.0647 -0.1644 -0.2238
  138ASP      N 1404   3.217   5.580   8.161  0.2867  0.0128 -0.0753
  138ASP     HN 1405   3.173   5.630   8.236  0.2739  0.4098 -0.3462
  138ASP     CA 1406   3.147   5.460   8.131 -0.0315  0.1658  0.0519
  138ASP     HA 1407   3.214   5.379   8.158  0.4633  0.2900 -0.7824
  138ASP     CB 1408   3.027   5.445   8.227 -0.1027  0.6542  0.0394
  138ASP    HB1 1409   2.955   5.527   8.203 -0.4921  0.2180 -0.3077
  138ASP    HB2 1410   3.060   5.466   8.330 -0.4369 -1.0241  0.5201
  138ASP     CG 1411   2.953   5.312   8.219  0.0640  0.5812 -0.3186
  138ASP    OD1 1412   2.830   5.306   8.193  0.0571 -0.1505 -0.1341
  138ASP    OD2 1413   3.020   5.209   8.245 -0.3040  0.4647  0.1789
  138ASP      C 1414   3.106   5.445   7.989 -0.6342 -0.1744  0.2543
  138ASP      O 1415   3.124   5.337   7.933 -0.1850 -0.0073  0.0653
  139ALA      N 1416   3.060   5.552   7.923 -0.3270 -0.3006 -0.1733
  139ALA     HN 1417   3.039   5.644   7.957 -2.4027 -0.2422 -1.3790
  139ALA     CA 1418   3.022   5.545   7.785  0.3287 -0.6964 -0.3372
  139ALA     HA 1419   2.989   5.445   7.760 -0.6888 -0.4188 -0.1735
  139ALA     CB 1420   2.934   5.666   7.746  0.2131 -0.6554  0.0472
  139ALA    HB1 1421   2.842   5.645   7.804 -0.2082 -1.2294 -0.8165
  139ALA    HB2 1422   2.918   5.663   7.637  0.4578 -0.0996 -0.0081
  139ALA    HB3 1423   2.985   5.757   7.785 -0.1306 -0.8869  1.0903
  139ALA      C 1424   3.140   5.545   7.695  0.5636  0.2446 -0.0418
  139ALA      O 1425   3.150   5.486   7.587 -0.4393 -0.1227  0.0567
  140GLY      N 1426   3.252   5.601   7.744  0.5319  0.1661  0.1191
  140GLY     HN 1427   3.254   5.654   7.829  2.0573 -2.3735  1.8364
  140GLY     CA 1428   3.372   5.597   7.666  0.3089 -0.1021 -0.2124
  140GLY    HA1 1429   3.434   5.678   7.700 -0.7522  0.7562 -0.2925
  140GLY    HA2 1430   3.353   5.613   7.561  0.7802 -0.3979 -0.3480
  140GLY      C 1431   3.446   5.467   7.669 -0.2163 -0.4025 -0.0837
  140GLY      O 1432   3.517   5.440   7.572 -0.3106 -0.2212 -0.2051
  141CYS      N 1433   3.432   5.377   7.767  0.2704 -0.2763  0.1039
  141CYS     HN 1434   3.388   5.400   7.853 -0.3280 -2.1188  0.3438
  141CYS     CA 1435   3.472   5.241   7.748  0.6106 -0.1504 -0.0880
  141CYS     HA 1436   3.576   5.234   7.718  0.6627 -2.5423  0.3967
  141CYS     CB 1437   3.442   5.162   7.876  0.0568  0.4983  0.1865
  141CYS    HB1 1438   3.438   5.053   7.854 -2.0486 -0.0054  2.5669
  141CYS    HB2 1439   3.338   5.189   7.903 -0.1975 -1.3059  1.2284
  141CYS     SG 1440   3.558   5.173   8.015 -0.2372  0.1967  0.4584
  141CYS      C 1441   3.402   5.175   7.634  0.0002 -0.3900  0.4229
  141CYS      O 1442   3.463   5.113   7.547 -0.2550  0.4106 -0.3369
  142ARG      N 1443   3.268   5.181   7.620  0.0798 -0.5271 -0.4144
  142ARG     HN 1444   3.217   5.229   7.690 -2.1053 -1.6809 -1.1355
  142ARG     CA 1445   3.184   5.115   7.525  0.2025 -0.5239 -0.5255
  142ARG     HA 1446   3.202   5.010   7.540  0.2298 -0.4867 -0.2885
  142ARG     CB 1447   3.036   5.142   7.558  0.5064  0.1561  0.3067
  142ARG    HB1 1448   2.961   5.094   7.492 -1.2408 -0.4561  2.6264
  142ARG    HB2 1449   3.012   5.250   7.550  0.6688  0.1506 -0.3790
  142ARG     CG 1450   3.013   5.091   7.700  0.0564 -0.3982  0.0364
  142ARG    HG1 1451   3.096   5.118   7.768  0.1514 -1.3265  0.2968
  142ARG    HG2 1452   3.010   4.980   7.697  1.4408 -0.4737  0.7911
  142ARG     CD 1453   2.887   5.156   7.759  0.5913  0.3328  0.3884
  142ARG    HD1 1454   2.799   5.108   7.711 -0.1625  0.1634  1.8808
  142ARG    HD2 1455   2.892   5.265   7.736  2.7915  0.1831 -0.1188
  142ARG     NE 1456   2.886   5.139   7.907  0.2201 -0.1153  0.3341
  142ARG     HE 1457   2.913   5.217   7.962 -0.7215 -0.2408  1.0111
  142ARG     CZ 1458   2.871   5.023   7.977 -0.5007 -0.1669  0.1115
  142ARG    NH1 1459   2.841   4.905   7.914  0.0946 -0.2587 -0.0139
  142ARG   HH11 1460   2.844   4.896   7.815  1.5282 -2.8798  0.1907
  142ARG   HH12 1461   2.884   4.831   7.965 -0.4415  1.3981  3.1480
  142ARG    NH2 1462   2.873   5.011   8.113 -0.3083  0.6623  0.1839
  142ARG   HH21 1463   2.816   4.944   8.160 -0.9967 -0.1190 -1.6751
  142ARG   HH22 1464   2.909   5.092   8.159 -1.3195  1.2036  0.0433
  142ARG      C 1465   3.214   5.160   7.386 -0.2089  0.2479 -0.3715
  142ARG      O 1466   3.204   5.080   7.293 -0.0513 -0.2807  0.0587
  143GLY      N 1467   3.229   5.293   7.372 -0.5261  0.3190 -0.0608
  143GLY     HN 1468   3.232   5.350   7.454 -0.3365  0.0114  0.1487
  143GLY     CA 1469   3.260   5.349   7.244  0.2665  0.0594  0.0065
  143GLY    HA1 1470   3.249   5.456   7.245  2.7740  0.3704  1.5472
  143GLY    HA2 1471   3.189   5.296   7.181 -0.3983  0.5971  0.2858
  143GLY      C 1472   3.396   5.317   7.193  0.3780  0.1723  0.2316
  143GLY      O 1473   3.426   5.300   7.075 -0.0215  0.4758  0.0842
  144TYR      N 1474   3.491   5.311   7.288  0.3328  0.0097  0.2667
  144TYR     HN 1475   3.482   5.329   7.386 -1.1105  2.6700 -0.2545
  144TYR     CA 1476   3.623   5.270   7.252  0.2098 -0.2153  0.0611
  144TYR     HA 1477   3.653   5.332   7.168 -0.8951 -0.8899 -0.8619
  144TYR     CB 1478   3.724   5.307   7.362 -0.1173  0.0506  0.2736
  144TYR    HB1 1479   3.678   5.277   7.459 -0.4845  2.7241  0.9957
  144TYR    HB2 1480   3.739   5.416   7.376  2.8962  0.0558 -2.0569
  144TYR     CG 1481   3.860   5.247   7.351 -0.4086 -0.5853  0.0795
  144TYR    CD1 1482   3.942   5.275   7.245 -0.5843  0.3346  0.1804
  144TYR    HD1 1483   3.914   5.345   7.167 -0.0913  0.2627 -0.0662
  144TYR    CE1 1484   4.064   5.213   7.235 -0.3846  0.6293  0.7509
  144TYR    HE1 1485   4.130   5.231   7.152 -0.2754  1.0742  0.9305
  144TYR     CZ 1486   4.111   5.136   7.339  0.2191 -0.4579 -0.3001
  144TYR     OH 1487   4.232   5.065   7.323  0.2933 -0.4380  0.1616
  144TYR     HH 1488   4.233   4.994   7.388 -1.6980 -0.4635  0.2297
  144TYR    CD2 1489   3.903   5.163   7.451 -0.1250 -0.3758  0.1332
  144TYR    HD2 1490   3.838   5.154   7.537 -1.1733  0.7152 -0.5157
  144TYR    CE2 1491   4.030   5.109   7.447 -0.0109 -0.0774 -0.3764
  144TYR    HE2 1492   4.071   5.049   7.527  1.3255  1.5528  0.2319
  144TYR      C 1493   3.636   5.131   7.200  0.6237 -0.1884  0.0870
  144TYR      O 1494   3.692   5.105   7.093  0.0860  0.3366 -0.3289
  145TYR      N 1495   3.587   5.037   7.282  0.0036  0.0956  0.0485
  145TYR     HN 1496   3.544   5.064   7.368  1.7545  1.2156  0.6184
  145TYR     CA 1497   3.591   4.896   7.254 -0.0778  0.0435  0.2982
  145TYR     HA 1498   3.690   4.880   7.214 -0.5171  1.1044 -1.3166
  145TYR     CB 1499   3.562   4.816   7.382 -0.2936 -0.4777 -0.0754
  145TYR    HB1 1500   3.532   4.714   7.351 -1.2660 -0.7657  1.6853
  145TYR    HB2 1501   3.475   4.850   7.442 -0.2172  0.3668 -0.4228
  145TYR     CG 1502   3.686   4.808   7.464 -0.2350 -0.3723 -0.1532
  145TYR    CD1 1503   3.807   4.770   7.412 -0.1173  0.1977 -0.3003
  145TYR    HD1 1504   3.828   4.765   7.306  0.8533 -2.5057 -0.0384
  145TYR    CE1 1505   3.923   4.779   7.486 -0.3307  0.1332  0.0441
  145TYR    HE1 1506   4.018   4.751   7.443  0.0141  0.2028  0.7408
  145TYR     CZ 1507   3.909   4.797   7.622 -0.0557 -0.1958  0.1161
  145TYR     OH 1508   4.023   4.789   7.704  0.1169 -0.1458 -0.1142
  145TYR     HH 1509   3.995   4.788   7.796  0.2998  1.1313 -0.0220
  145TYR    CD2 1510   3.676   4.836   7.598  0.4790  0.8895 -0.3437
  145TYR    HD2 1511   3.583   4.868   7.642  0.5373 -0.3151  0.7375
  145TYR    CE2 1512   3.788   4.827   7.678 -0.0399 -0.4107  0.2641
  145TYR    HE2 1513   3.782   4.852   7.783 -1.6415 -0.0666  0.1218
  145TYR      C 1514   3.510   4.861   7.134  0.0366 -0.3868  0.3465
  145TYR      O 1515   3.559   4.783   7.053  0.2572  0.2900 -0.1690
  146PHE      N 1516   3.391   4.921   7.117  0.1679 -0.2314 -0.0286
  146PHE     HN 1517   3.351   4.973   7.192 -0.3237 -0.3563 -0.1959
  146PHE     CA 1518   3.316   4.919   6.995  0.1880 -0.2392 -0.0411
  146PHE     HA 1519   3.280   4.819   6.976 -2.0877  0.6183 -0.6085
  146PHE     CB 1520   3.187   5.003   6.994  0.2097 -0.2071 -0.5224
  146PHE    HB1 1521   3.219   5.102   7.031 -1.2521 -0.3843  1.3600
  146PHE    HB2 1522   3.120   4.964   7.074 -1.5482 -0.0373 -1.8573
  146PHE     CG 1523   3.111   5.032   6.869 -0.3677  0.0463 -0.1166
  146PHE    CD1 1524   3.036   4.928   6.819 -0.3145 -0.1375  0.1821
  146PHE    HD1 1525   3.041   4.834   6.872  0.4187  1.1569  2.6223
  146PHE    CE1 1526   2.978   4.945   6.696  0.4626 -0.5461 -0.2437
  146PHE    HE1 1527   2.936   4.852   6.661  0.1637 -1.3170  2.0020
  146PHE     CZ 1528   2.997   5.060   6.623  0.2397  0.0322  0.6037
  146PHE     HZ 1529   2.965   5.048   6.521 -2.7198  1.3461  1.2762
  146PHE    CD2 1530   3.124   5.151   6.801  1.0489 -0.1426 -0.2158
  146PHE    HD2 1531   3.185   5.233   6.835 -0.3311  1.2143 -0.8594
  146PHE    CE2 1532   3.081   5.157   6.671  0.6973 -0.0161 -0.0960
  146PHE    HE2 1533   3.105   5.242   6.607 -2.1576  0.6272 -0.4393
  146PHE      C 1534   3.394   4.951   6.872  0.5443  0.0616  0.2588
  146PHE      O 1535   3.400   4.871   6.779 -0.0855  0.3226 -0.0141
  147LEU      N 1536   3.459   5.069   6.864 -0.1681  0.4730  0.4423
  147LEU     HN 1537   3.453   5.123   6.947  1.3663 -0.5245  1.2522
  147LEU     CA 1538   3.531   5.123   6.753 -0.4626  0.1437  0.0849
  147LEU     HA 1539   3.474   5.110   6.662 -0.6283  2.4200 -0.1921
  147LEU     CB 1540   3.575   5.268   6.779  0.2310 -0.0373 -0.0700
  147LEU    HB1 1541   3.657   5.299   6.712  1.1450  0.7227  1.3376
  147LEU    HB2 1542   3.616   5.280   6.882 -0.3055  1.1686  0.0238
  147LEU     CG 1543   3.466   5.376   6.767 -0.0363 -0.3121 -0.1161
  147LEU     HG 1544   3.391   5.357   6.847 -1.3400 -3.4282 -1.8546
  147LEU    CD1 1545   3.523   5.514   6.803  0.0474 -0.4338  0.2230
  147LEU   HD11 1546   3.568   5.507   6.904  1.3559  1.4551 -0.1620
  147LEU   HD12 1547   3.442   5.587   6.822  0.0145 -1.0327  2.6486
  147LEU   HD13 1548   3.588   5.564   6.728 -1.5192  1.1067 -0.1635
  147LEU    CD2 1549   3.393   5.375   6.631 -0.1163  0.2878 -0.0789
  147LEU   HD21 1550   3.309   5.448   6.634 -1.0653 -0.7680  3.0525
  147LEU   HD22 1551   3.345   5.275   6.623 -2.3385  1.2319  0.6200
  147LEU   HD23 1552   3.462   5.391   6.546 -2.3138  0.8125 -1.8392
  147LEU      C 1553   3.653   5.044   6.720 -0.5523  0.0109  0.0686
  147LEU      O 1554   3.689   5.022   6.605 -0.5045  0.0384  0.0784
  148ARG      N 1555   3.733   5.006   6.821 -0.1981 -0.6779 -0.4693
  148ARG     HN 1556   3.700   5.035   6.910 -0.8504  1.2502 -1.2921
  148ARG     CA 1557   3.858   4.938   6.811  0.3089  0.2561 -0.5937
  148ARG     HA 1558   3.925   4.993   6.747 -0.1482  2.1650  0.5133
  148ARG     CB 1559   3.928   4.945   6.947  0.1006 -0.2604 -0.4570
  148ARG    HB1 1560   3.857   4.931   7.032 -0.3319  0.5347 -0.6761
  148ARG    HB2 1561   3.972   5.046   6.963  0.8183 -0.2509 -2.2929
  148ARG     CG 1562   4.040   4.842   6.961 -0.4078 -0.6918  0.5593
  148ARG    HG1 1563   4.096   4.840   6.865 -0.0822  1.3854  0.6768
  148ARG    HG2 1564   4.000   4.738   6.966 -2.2814 -0.0415 -0.1178
  148ARG     CD 1565   4.133   4.874   7.079 -0.2527  0.0103  0.2491
  148ARG    HD1 1566   4.077   4.875   7.175 -0.0015 -1.2011  0.4271
  148ARG    HD2 1567   4.184   4.972   7.064  0.1896 -0.3558 -0.7523
  148ARG     NE 1568   4.232   4.763   7.079  0.0721  0.2987  0.2146
  148ARG     HE 1569   4.204   4.674   7.042 -0.2852  0.9696 -1.2203
  148ARG     CZ 1570   4.355   4.772   7.137  0.0568  0.1661  0.2680
  148ARG    NH1 1571   4.406   4.893   7.175  0.0704  0.1234  0.3883
  148ARG   HH11 1572   4.340   4.968   7.163 -0.7664 -0.5707  0.5137
  148ARG   HH12 1573   4.498   4.892   7.213 -0.6793 -2.0027  2.4602
  148ARG    NH2 1574   4.441   4.667   7.139 -0.3111 -0.1502 -0.3575
  148ARG   HH21 1575   4.419   4.587   7.082 -0.8097  0.1593 -0.6037
  148ARG   HH22 1576   4.535   4.692   7.163  0.0903 -0.7574 -1.2108
  148ARG      C 1577   3.848   4.801   6.752 -0.2736 -0.0694  0.2492
  148ARG      O 1578   3.907   4.778   6.647 -0.3537 -0.1841  0.2295
  149ASP      N 1579   3.756   4.717   6.803 -0.3390 -0.3132 -0.2623
  149ASP     HN 1580   3.707   4.729   6.890 -0.9892 -1.4936 -0.4418
  149ASP     CA 1581   3.730   4.592   6.739 -0.3476 -0.1326 -0.6124
  149ASP     HA 1582   3.827   4.558   6.709  2.0200  2.8813  2.8006
  149ASP     CB 1583   3.680   4.486   6.839 -0.2156 -0.1218 -0.5349
  149ASP    HB1 1584   3.667   4.387   6.789  0.7468 -1.5589  1.8549
  149ASP    HB2 1585   3.590   4.521   6.893 -0.7231 -0.0940 -1.3785
  149ASP     CG 1586   3.787   4.461   6.945 -0.7663  0.5467  0.1801
  149ASP    OD1 1587   3.753   4.427   7.061 -0.2632  0.7668  0.3944
  149ASP    OD2 1588   3.909   4.464   6.916 -0.6200 -0.1399  0.7211
  149ASP      C 1589   3.643   4.599   6.618  0.1119 -0.2947 -0.9551
  149ASP      O 1590   3.665   4.518   6.528  0.4032 -0.2889 -0.8889
  150ALA      N 1591   3.552   4.696   6.596  0.6098  0.3794 -0.0954
  150ALA     HN 1592   3.544   4.761   6.671 -1.3769 -3.1528  3.1258
  150ALA     CA 1593   3.487   4.703   6.469 -0.3493 -0.1177  0.3563
  150ALA     HA 1594   3.427   4.616   6.448 -0.9018 -0.4610  2.9742
  150ALA     CB 1595   3.390   4.822   6.458 -0.3102 -0.0794  0.4146
  150ALA    HB1 1596   3.429   4.923   6.482 -0.2419 -0.5871  2.5673
  150ALA    HB2 1597   3.313   4.798   6.534 -0.5523 -0.3365  0.0941
  150ALA    HB3 1598   3.340   4.814   6.358 -0.8557  0.2115  0.6596
  150ALA      C 1599   3.579   4.725   6.353 -0.3215  0.1863  0.4338
  150ALA      O 1600   3.569   4.655   6.252 -0.0284  0.2736  0.3459
  151CYS      N 1601   3.676   4.815   6.373 -0.0061 -0.0148 -0.1825
  151CYS     HN 1602   3.684   4.863   6.460 -2.6878 -0.2462  0.2596
  151CYS     CA 1603   3.781   4.838   6.277 -0.2300 -0.1766 -0.4683
  151CYS     HA 1604   3.738   4.855   6.180  2.1190  1.5902 -1.2710
  151CYS     CB 1605   3.856   4.967   6.312 -0.4131 -0.2074  0.0595
  151CYS    HB1 1606   3.948   4.971   6.250  0.3366 -2.0995  0.9788
  151CYS    HB2 1607   3.888   4.962   6.418 -0.5473 -1.9734  0.0370
  151CYS     SG 1608   3.754   5.115   6.282  0.0903  0.1471  0.0878
  151CYS    HG1 1609   3.786   5.192   6.385  0.8099  0.5924 -0.4551
  151CYS      C 1610   3.867   4.717   6.266  0.3119  0.1476  0.1266
  151CYS      O 1611   3.907   4.678   6.156 -0.0777 -0.1834  0.0975
  152THR      N 1612   3.904   4.642   6.372 -0.2610  0.1828  0.3587
  152THR     HN 1613   3.888   4.677   6.464 -1.3298  0.1142  0.2053
  152THR     CA 1614   3.976   4.519   6.363 -0.3800  0.1542 -0.2671
  152THR     HA 1615   4.068   4.533   6.308 -0.8123  1.7755 -0.6213
  152THR     CB 1616   4.000   4.465   6.501  0.3185 -0.1184 -0.4872
  152THR     HB 1617   3.910   4.434   6.559  0.5572 -0.7387 -0.4427
  152THR    OG1 1618   4.072   4.558   6.580 -0.5741  0.3561 -0.2191
  152THR    HG1 1619   4.039   4.648   6.591  3.4822  1.8791  1.4672
  152THR    CG2 1620   4.101   4.350   6.492  0.1823 -0.3566  0.8221
  152THR   HG21 1621   4.191   4.383   6.437 -0.6579  0.7596  0.0721
  152THR   HG22 1622   4.069   4.262   6.432  2.7186 -0.3388 -0.7181
  152THR   HG23 1623   4.131   4.307   6.590  1.1914 -0.3880  0.5103
  152THR      C 1624   3.902   4.410   6.293  0.0652 -0.4371  0.1689
  152THR      O 1625   3.963   4.348   6.207  0.0435  0.3804 -0.4497
  153TYR      N 1626   3.770   4.388   6.311  0.0837 -0.3432  0.4334
  153TYR     HN 1627   3.722   4.434   6.385 -0.5965 -3.9720  2.4690
  153TYR     CA 1628   3.696   4.298   6.227 -0.1203 -0.1753  0.4322
  153TYR     HA 1629   3.740   4.200   6.227  0.1569 -0.0961 -1.8039
  153TYR     CB 1630   3.550   4.293   6.275 -0.1665 -0.7416  0.2414
  153TYR    HB1 1631   3.492   4.235   6.201 -0.8455 -0.7991  0.8150
  153TYR    HB2 1632   3.503   4.394   6.276 -1.4083 -1.2909 -0.4253
  153TYR     CG 1633   3.538   4.228   6.408 -0.2423 -0.0046  0.6007
  153TYR    CD1 1634   3.551   4.092   6.424  0.1123  0.0370  0.6819
  153TYR    HD1 1635   3.585   4.036   6.339  1.0784 -0.2551  1.2446
  153TYR    CE1 1636   3.507   4.022   6.535  0.3604 -0.7730  0.2750
  153TYR    HE1 1637   3.509   3.915   6.542  0.6761 -0.7546  0.4926
  153TYR     CZ 1638   3.442   4.089   6.636  0.3123 -0.2793 -0.0774
  153TYR     OH 1639   3.382   4.027   6.747  0.0130  0.2755  0.0760
  153TYR     HH 1640   3.311   4.084   6.776  0.5737  0.8898  0.2729
  153TYR    CD2 1641   3.475   4.292   6.513 -0.5622 -0.1949  0.5242
  153TYR    HD2 1642   3.451   4.396   6.503  1.1407  0.2243  0.4057
  153TYR    CE2 1643   3.423   4.224   6.620 -0.4878 -0.3245  0.4799
  153TYR    HE2 1644   3.365   4.282   6.692 -0.6664  0.1940 -0.0757
  153TYR      C 1645   3.689   4.335   6.083 -0.7107 -0.1413  0.4696
  153TYR      O 1646   3.687   4.253   5.991 -0.8031  0.7979 -0.3821
  154ALA      N 1647   3.687   4.467   6.057  0.0461 -0.2216 -0.0220
  154ALA     HN 1648   3.689   4.536   6.129  0.6282 -0.5442  0.2841
  154ALA     CA 1649   3.686   4.514   5.922  0.2576  0.3782  0.1820
  154ALA     HA 1650   3.612   4.460   5.864  0.4796  0.8945 -0.5941
  154ALA     CB 1651   3.637   4.660   5.923  0.0720  0.3207 -0.1830
  154ALA    HB1 1652   3.615   4.702   5.823  1.3955 -0.3112 -0.7705
  154ALA    HB2 1653   3.707   4.730   5.974 -1.8517  2.6716 -0.5750
  154ALA    HB3 1654   3.539   4.662   5.975  0.2669  2.7704  0.2360
  154ALA      C 1655   3.814   4.506   5.846  0.0406  0.5245 -0.2022
  154ALA      O 1656   3.814   4.480   5.726 -0.0256  0.3474 -0.1642
  155THR      N 1657   3.929   4.521   5.915 -0.0984 -0.0280  0.1542
  155THR     HN 1658   3.925   4.554   6.009  2.3510  0.2220  0.2243
  155THR     CA 1659   4.060   4.484   5.873 -0.0238 -0.4498  0.7411
  155THR     HA 1660   4.071   4.538   5.780  0.4475  0.1570  1.1421
  155THR     CB 1661   4.169   4.517   5.971  0.0015 -0.0571  0.5857
  155THR     HB 1662   4.166   4.438   6.050  2.5572 -2.8189 -1.8041
  155THR    OG1 1663   4.162   4.650   6.019  0.2250  0.3305 -0.4344
  155THR    HG1 1664   4.092   4.660   6.085  0.8311  0.2791  0.2232
  155THR    CG2 1665   4.303   4.509   5.896 -0.1314 -0.8381  0.4182
  155THR   HG21 1666   4.327   4.406   5.863  0.7147 -0.6076  0.2951
  155THR   HG22 1667   4.384   4.547   5.961 -0.5511 -0.4776  0.7373
  155THR   HG23 1668   4.290   4.566   5.801  0.8078 -0.8241  0.2847
  155THR      C 1669   4.069   4.339   5.842 -0.6507 -0.1570 -0.8946
  155THR      O 1670   4.113   4.307   5.732  0.0027 -0.1002 -0.6497
  156ALA      N 1671   4.012   4.248   5.923  0.3008 -0.1043 -0.1581
  156ALA     HN 1672   3.981   4.273   6.014  0.5688 -0.7753  0.1226
  156ALA     CA 1673   4.009   4.107   5.898 -0.3049 -0.1423  0.1160
  156ALA     HA 1674   4.110   4.076   5.874 -1.4266 -2.7502 -1.7202
  156ALA     CB 1675   3.952   4.027   6.017 -0.0196  0.2239  0.5001
  156ALA    HB1 1676   3.849   4.067   6.028  0.3746  1.2557  0.5760
  156ALA    HB2 1677   4.007   4.027   6.113  0.2652 -2.2077  0.4044
  156ALA    HB3 1678   3.947   3.919   5.992 -1.1262  0.0411  1.4430
  156ALA      C 1679   3.927   4.068   5.779 -0.3605 -0.2922  0.2024
  156ALA      O 1680   3.973   4.009   5.682  0.4013  0.0174  0.3720
  157LEU      N 1681   3.800   4.112   5.771 -0.1561  0.2177 -0.3194
  157LEU     HN 1682   3.758   4.157   5.849 -0.0597  2.2320 -1.3685
  157LEU     CA 1683   3.718   4.093   5.655 -0.3362  0.1603 -0.1838
  157LEU     HA 1684   3.729   3.988   5.633 -1.4091  0.1067 -0.5222
  157LEU     CB 1685   3.571   4.122   5.688 -0.1846  0.0900  0.5766
  157LEU    HB1 1686   3.511   4.097   5.598 -2.0274  1.7225  1.2707
  157LEU    HB2 1687   3.545   4.228   5.710 -1.8254  0.3044 -1.9587
  157LEU     CG 1688   3.503   4.044   5.801 -0.6267 -0.0822  0.1963
  157LEU     HG 1689   3.547   4.076   5.898 -0.2492 -1.0885  0.3635
  157LEU    CD1 1690   3.354   4.080   5.816 -0.5434  0.1715  0.4256
  157LEU   HD11 1691   3.357   4.191   5.825  3.2385  0.4325 -1.9236
  157LEU   HD12 1692   3.302   4.032   5.902 -3.3957  1.3829 -0.5047
  157LEU   HD13 1693   3.298   4.046   5.726 -0.5475  0.0424  0.4773
  157LEU    CD2 1694   3.533   3.893   5.804  0.0945  0.0587  0.0955
  157LEU   HD21 1695   3.639   3.864   5.822 -0.1084 -1.0659 -0.4743
  157LEU   HD22 1696   3.499   3.840   5.713  0.4056 -0.1937  0.1237
  157LEU   HD23 1697   3.467   3.854   5.884  0.6296  0.4790  0.7622
  157LEU      C 1698   3.758   4.159   5.527 -0.1960  0.1545 -0.1433
  157LEU      O 1699   3.722   4.105   5.422  0.1415  0.0942 -0.2283
  158ASN      N 1700   3.828   4.274   5.525 -0.0692  0.0852  0.1414
  158ASN     HN 1701   3.812   4.334   5.602  1.4670  0.9397 -0.1661
  158ASN     CA 1702   3.890   4.325   5.406  0.0327  0.4817  0.3637
  158ASN     HA 1703   3.818   4.310   5.327 -0.8462 -0.0604  1.2365
  158ASN     CB 1704   3.927   4.473   5.417  0.1458  0.4530  0.3666
  158ASN    HB1 1705   4.002   4.506   5.342 -1.0454  3.8197  0.4550
  158ASN    HB2 1706   3.967   4.496   5.518 -0.4317  1.9040  0.2972
  158ASN     CG 1707   3.807   4.564   5.392 -0.1016  0.0780  0.1826
  158ASN    OD1 1708   3.774   4.600   5.279 -0.6028 -0.3340  0.1964
  158ASN    ND2 1709   3.743   4.601   5.505 -0.0634  0.0723  0.2064
  158ASN   HD21 1710   3.673   4.671   5.489  0.6439  0.7637  0.0871
  158ASN   HD22 1711   3.764   4.554   5.591  3.9389  0.5446 -0.3159
  158ASN      C 1712   4.001   4.236   5.363 -0.6262  0.0402 -0.4517
  158ASN      O 1713   4.011   4.207   5.244 -0.3522 -0.3068 -0.3454
  159VAL      N 1714   4.081   4.180   5.455 -0.2807  0.1458 -0.6862
  159VAL     HN 1715   4.073   4.212   5.549 -1.4180  0.9190 -1.0319
  159VAL     CA 1716   4.176   4.077   5.427  0.0843  0.1465  0.4777
  159VAL     HA 1717   4.251   4.113   5.358 -1.3852 -3.4207 -3.4061
  159VAL     CB 1718   4.267   4.046   5.541  0.3603 -0.0566  0.2048
  159VAL     HB 1719   4.203   4.033   5.631  0.2842  0.3719  0.2142
  159VAL    CG1 1720   4.346   3.916   5.516  0.1961 -0.1513  0.1714
  159VAL   HG11 1721   4.395   3.930   5.417 -1.8168 -1.2874 -1.0475
  159VAL   HG12 1722   4.291   3.820   5.521 -1.0489  0.4265 -1.7053
  159VAL   HG13 1723   4.434   3.910   5.585  1.1287  2.2105 -0.6907
  159VAL    CG2 1724   4.356   4.170   5.558  0.0019  0.2835 -0.3714
  159VAL   HG21 1725   4.296   4.262   5.573 -4.0028 -2.3228  1.0104
  159VAL   HG22 1726   4.414   4.185   5.464  3.5798  1.0881  1.7460
  159VAL   HG23 1727   4.417   4.169   5.652  0.8150  0.7212 -0.8760
  159VAL      C 1728   4.118   3.956   5.361 -0.2467  0.7556 -0.3733
  159VAL      O 1729   4.172   3.900   5.266 -0.5738 -0.0098 -0.1191
  160ALA      N 1730   4.006   3.906   5.417  0.0870  0.0446 -0.3317
  160ALA     HN 1731   3.988   3.948   5.505 -0.8740  0.4383 -0.7026
  160ALA     CA 1732   3.934   3.792   5.370  0.1502 -0.2573  0.2933
  160ALA     HA 1733   4.010   3.715   5.377  1.7803  1.2235 -0.3047
  160ALA     CB 1734   3.827   3.762   5.476  0.5392 -0.9166  0.5063
  160ALA    HB1 1735   3.746   3.837   5.487 -1.3448 -2.9514  1.1642
  160ALA    HB2 1736   3.876   3.758   5.576  1.3478  0.1564  0.1652
  160ALA    HB3 1737   3.761   3.678   5.446 -0.5340  0.5704 -1.4694
  160ALA      C 1738   3.879   3.802   5.232  0.3442  0.3228  0.2568
  160ALA      O 1739   3.884   3.712   5.147  0.4473  0.4612  0.1147
  161SER      N 1740   3.817   3.918   5.204  0.4217  0.4640  0.6713
  161SER     HN 1741   3.821   3.989   5.274 -2.4866  1.4720 -0.0275
  161SER     CA 1742   3.748   3.953   5.084  0.6856  0.1324  0.4216
  161SER     HA 1743   3.685   3.872   5.051  1.8329 -0.0561 -1.4619
  161SER     CB 1744   3.653   4.074   5.093  0.3830 -0.0582 -0.1591
  161SER    HB1 1745   3.562   4.038   5.146  0.0517  1.9156  0.7031
  161SER    HB2 1746   3.619   4.100   4.991 -0.2035  0.9003  0.2684
  161SER     OG 1747   3.694   4.190   5.164 -0.4561 -0.2501  0.6541
  161SER    HG1 1748   3.678   4.183   5.259  3.9890  2.2617  1.8872
  161SER      C 1749   3.843   3.983   4.973 -0.0018  0.0594 -0.1971
  161SER      O 1750   3.819   3.943   4.860 -0.1636  0.2769 -0.2397
  162LEU      N 1751   3.959   4.047   5.000  0.2064 -0.3988  0.0134
  162LEU     HN 1752   3.985   4.081   5.090  0.1676  0.0097 -0.1273
  162LEU     CA 1753   4.068   4.059   4.909  0.1162  0.3521 -0.0033
  162LEU     HA 1754   4.028   4.099   4.817 -3.0502 -1.6954  0.3464
  162LEU     CB 1755   4.178   4.154   4.960  0.2714 -0.0811  0.4842
  162LEU    HB1 1756   4.222   4.092   5.041 -0.2759 -1.0360  0.0649
  162LEU    HB2 1757   4.133   4.250   4.996  0.9765  0.1849  0.6677
  162LEU     CG 1758   4.289   4.187   4.859 -0.4349  0.0232 -0.2698
  162LEU     HG 1759   4.349   4.098   4.828 -0.0420 -1.2960  3.7623
  162LEU    CD1 1760   4.227   4.254   4.735  0.2622  0.2948 -0.4766
  162LEU   HD11 1761   4.177   4.174   4.677 -1.3397  0.8348  0.0986
  162LEU   HD12 1762   4.309   4.301   4.676  0.5159  1.9506  1.0724
  162LEU   HD13 1763   4.153   4.331   4.765  1.3797  0.9325  0.7678
  162LEU    CD2 1764   4.399   4.282   4.909 -0.5183  0.0118 -0.0628
  162LEU   HD21 1765   4.478   4.296   4.832 -1.4182 -1.2716 -1.2771
  162LEU   HD22 1766   4.444   4.234   4.998 -0.3488  1.6530  0.7735
  162LEU   HD23 1767   4.356   4.383   4.929  1.5062  0.9397 -0.0841
  162LEU      C 1768   4.131   3.929   4.872 -0.0001  0.2739  0.0715
  162LEU      O 1769   4.155   3.895   4.756 -0.1543 -0.5314  0.2676
  163SER      N 1770   4.143   3.840   4.973 -0.4418 -0.3168 -0.3917
  163SER     HN 1771   4.132   3.875   5.065  1.0530 -0.9224  0.0356
  163SER     CA 1772   4.175   3.704   4.946 -0.3353 -0.3437 -0.1297
  163SER     HA 1773   4.263   3.707   4.883 -1.6832  1.5991 -2.0816
  163SER     CB 1774   4.196   3.619   5.073  0.1019 -0.2901 -0.1629
  163SER    HB1 1775   4.227   3.515   5.049  1.9904  0.0254  0.7273
  163SER    HB2 1776   4.108   3.600   5.139  0.2910 -2.1295 -0.4077
  163SER     OG 1777   4.299   3.677   5.151 -0.2046 -0.2450  0.2104
  163SER    HG1 1778   4.266   3.743   5.213  0.2887 -1.5229  1.9041
  163SER      C 1779   4.079   3.634   4.856 -0.3661 -0.5870  0.0915
  163SER      O 1780   4.124   3.576   4.758  0.2831  0.0341  0.0168
  164VAL      N 1781   3.947   3.640   4.884 -0.4174 -0.2826 -0.2080
  164VAL     HN 1782   3.922   3.672   4.975  2.1480  1.3907  0.0187
  164VAL     CA 1783   3.847   3.589   4.796 -0.3399 -0.1768 -0.3574
  164VAL     HA 1784   3.876   3.486   4.782  1.0810  0.0674  0.6200
  164VAL     CB 1785   3.708   3.596   4.853 -0.2480 -0.3743 -0.1068
  164VAL     HB 1786   3.675   3.700   4.875 -1.2752 -0.7243  0.0264
  164VAL    CG1 1787   3.608   3.525   4.761 -0.1727 -0.4408 -0.1384
  164VAL   HG11 1788   3.508   3.502   4.804  0.1202 -2.4082 -0.4101
  164VAL   HG12 1789   3.659   3.432   4.728  0.1750  0.2912 -1.7515
  164VAL   HG13 1790   3.591   3.576   4.664  1.0782  1.7565  0.7366
  164VAL    CG2 1791   3.701   3.517   4.985  0.1205 -0.5138 -0.1691
  164VAL   HG21 1792   3.726   3.412   4.958  0.3399  0.0295 -2.2974
  164VAL   HG22 1793   3.595   3.526   5.016  0.1977  2.5625 -0.4456
  164VAL   HG23 1794   3.759   3.547   5.075  0.0150  1.8513 -0.8170
  164VAL      C 1795   3.840   3.648   4.659  0.2701  0.0454 -0.2980
  164VAL      O 1796   3.821   3.573   4.563  0.1878 -0.5095  0.1418
  165GLU      N 1797   3.848   3.781   4.640  0.4168  0.0042 -0.5188
  165GLU     HN 1798   3.849   3.841   4.719  3.1660 -0.9156  0.2815
  165GLU     CA 1799   3.849   3.847   4.513 -0.5293  0.6420 -0.2048
  165GLU     HA 1800   3.758   3.834   4.457 -0.2594  1.9091 -0.9733
  165GLU     CB 1801   3.864   3.998   4.534  0.9546  0.4563  0.2276
  165GLU    HB1 1802   3.957   4.030   4.584  0.4475  0.9472  0.8775
  165GLU    HB2 1803   3.775   4.026   4.595  1.3726  2.8266 -0.1473
  165GLU     CG 1804   3.857   4.092   4.413 -0.0792 -0.0538 -0.1191
  165GLU    HG1 1805   3.939   4.067   4.342  1.4368  2.1180  0.7860
  165GLU    HG2 1806   3.868   4.198   4.442  1.9227 -0.0541 -0.7711
  165GLU     CD 1807   3.726   4.087   4.334 -0.0783 -0.1923 -0.1126
  165GLU    OE1 1808   3.728   4.047   4.215 -0.0286 -0.5365  0.0024
  165GLU    OE2 1809   3.618   4.111   4.394 -0.0302  0.5820 -0.3234
  165GLU      C 1810   3.961   3.798   4.427 -0.6127 -0.4794  0.3090
  165GLU      O 1811   3.937   3.752   4.315  0.1962 -0.0109 -0.0625
  166ARG      N 1812   4.079   3.788   4.490 -0.3327 -0.2816 -0.1809
  166ARG     HN 1813   4.082   3.827   4.582  1.2426 -0.9368  0.0774
  166ARG     CA 1814   4.198   3.727   4.440 -0.0460  0.1266 -0.0090
  166ARG     HA 1815   4.202   3.778   4.345  0.1266  0.6574  0.2779
  166ARG     CB 1816   4.321   3.737   4.532 -0.0991  0.0992  0.0648
  166ARG    HB1 1817   4.404   3.675   4.493  2.4541  1.4868  2.8839
  166ARG    HB2 1818   4.299   3.679   4.625 -1.3492  0.0558 -0.2363
  166ARG     CG 1819   4.375   3.878   4.554 -0.4175  0.1705  0.3963
  166ARG    HG1 1820   4.294   3.951   4.579 -0.9685 -0.9839  2.2201
  166ARG    HG2 1821   4.427   3.912   4.463  0.4693  0.2168  0.9095
  166ARG     CD 1822   4.473   3.884   4.672  0.1435  0.1578 -0.0683
  166ARG    HD1 1823   4.549   3.804   4.678  2.3060  2.2065  2.7464
  166ARG    HD2 1824   4.417   3.880   4.767  1.2467  1.1340  0.6532
  166ARG     NE 1825   4.548   4.012   4.659  0.2670  0.1209  0.2842
  166ARG     HE 1826   4.510   4.085   4.602 -1.8777 -0.1716  1.2304
  166ARG     CZ 1827   4.668   4.032   4.722  0.6513 -0.1435 -0.3567
  166ARG    NH1 1828   4.740   3.953   4.807 -0.0848 -0.1839  0.2407
  166ARG   HH11 1829   4.717   3.856   4.815  1.6729 -0.4535  3.9295
  166ARG   HH12 1830   4.830   3.986   4.836  0.2649 -2.3479  1.8341
  166ARG    NH2 1831   4.730   4.151   4.696 -0.1998  0.3570 -0.1517
  166ARG   HH21 1832   4.688   4.216   4.632 -1.3372  0.6694  0.8877
  166ARG   HH22 1833   4.823   4.163   4.731 -0.1609 -1.4553  0.4772
  166ARG      C 1834   4.182   3.586   4.395 -0.1688  0.1601 -0.0745
  166ARG      O 1835   4.217   3.549   4.283 -1.1095 -0.6703 -0.1043
  167TYR      N 1836   4.132   3.499   4.484  0.0242  0.0541 -0.0663
  167TYR     HN 1837   4.118   3.533   4.576  0.6567 -0.8953  0.3982
  167TYR     CA 1838   4.101   3.360   4.465 -0.3903  0.0859  0.3421
  167TYR     HA 1839   4.192   3.307   4.441  0.0504 -0.7658  3.4758
  167TYR     CB 1840   4.052   3.297   4.596  0.4287 -0.5562  0.3464
  167TYR    HB1 1841   4.000   3.374   4.657 -1.1210 -0.3832 -1.1156
  167TYR    HB2 1842   4.139   3.252   4.649 -1.5111 -3.0261  1.6253
  167TYR     CG 1843   3.961   3.180   4.583 -0.3237  0.0465  0.1745
  167TYR    CD1 1844   4.024   3.059   4.568 -0.3588  0.0527 -0.0226
  167TYR    HD1 1845   4.132   3.056   4.558 -0.1278  1.3679  1.6288
  167TYR    CE1 1846   3.952   2.942   4.564  0.0845 -0.2176 -0.1476
  167TYR    HE1 1847   4.009   2.850   4.565 -0.0707 -0.3170 -0.4068
  167TYR     CZ 1848   3.815   2.949   4.570  0.1268  0.0301  0.5442
  167TYR     OH 1849   3.741   2.831   4.551 -0.4474  0.4711  0.0157
  167TYR     HH 1850   3.650   2.848   4.576 -0.5269 -0.2752  0.2729
  167TYR    CD2 1851   3.823   3.190   4.587 -0.3344  0.0968 -0.2448
  167TYR    HD2 1852   3.771   3.283   4.599 -2.0686 -0.8953  0.3909
  167TYR    CE2 1853   3.754   3.072   4.577 -0.1312 -0.0962  0.4998
  167TYR    HE2 1854   3.647   3.084   4.583 -0.1136  0.3640 -0.0331
  167TYR      C 1855   4.014   3.339   4.346  0.2498  0.2788 -0.1654
  167TYR      O 1856   4.035   3.246   4.269 -0.5762  0.3416 -0.4766
  168LEU      N 1857   3.915   3.427   4.326 -0.2773 -0.0518  0.9109
  168LEU     HN 1858   3.907   3.508   4.384 -0.3270  1.6540 -1.3320
  168LEU     CA 1859   3.840   3.415   4.205  0.5311  0.6531  0.3264
  168LEU     HA 1860   3.824   3.312   4.177  0.2313  0.4930  1.0871
  168LEU     CB 1861   3.705   3.488   4.213  0.0295 -0.2345  0.1098
  168LEU    HB1 1862   3.658   3.472   4.114 -1.0522  0.1871  0.5394
  168LEU    HB2 1863   3.730   3.595   4.231 -0.3146 -0.1823  0.2973
  168LEU     CG 1864   3.612   3.423   4.318 -0.3632 -0.4282 -0.3542
  168LEU     HG 1865   3.666   3.421   4.415  0.8330 -2.5228 -1.0200
  168LEU    CD1 1866   3.478   3.499   4.327  0.3199  0.7837 -0.0913
  168LEU   HD11 1867   3.412   3.460   4.246  1.1755 -0.8391 -0.0650
  168LEU   HD12 1868   3.481   3.609   4.333 -0.4102  0.7215  2.4285
  168LEU   HD13 1869   3.427   3.457   4.417 -0.6387 -0.0656 -1.0062
  168LEU    CD2 1870   3.578   3.276   4.290  0.3700 -0.6672  0.0012
  168LEU   HD21 1871   3.539   3.261   4.188 -3.1774  0.4841  1.0675
  168LEU   HD22 1872   3.500   3.246   4.363 -1.3247  0.6783 -1.1825
  168LEU   HD23 1873   3.668   3.215   4.315  1.4118 -0.1845 -2.2710
  168LEU      C 1874   3.910   3.453   4.078  0.0736  0.4372  0.0056
  168LEU      O 1875   3.904   3.390   3.973 -0.3727  0.3358  0.0865
  169ALA      N 1876   3.990   3.560   4.089  0.5548  0.0487  0.3486
  169ALA     HN 1877   3.979   3.626   4.163  0.7619  1.0488 -0.4775
  169ALA     CA 1878   4.055   3.611   3.972  0.4025 -0.2031  0.1540
  169ALA     HA 1879   3.982   3.628   3.894 -0.5121 -1.6476  0.6577
  169ALA     CB 1880   4.124   3.746   3.998 -0.0708  0.0833 -0.0439
  169ALA    HB1 1881   4.060   3.825   4.042  0.1046  0.6787 -0.8451
  169ALA    HB2 1882   4.168   3.788   3.905  4.6527  1.1246  2.3238
  169ALA    HB3 1883   4.201   3.731   4.077  0.0637  0.1005 -0.1700
  169ALA      C 1884   4.167   3.530   3.917  0.1160 -0.2614 -0.3478
  169ALA      O 1885   4.169   3.499   3.798 -0.6582  0.0496 -0.4492
  170ILE      N 1886   4.268   3.487   3.994  0.4101  0.3922 -0.3627
  170ILE     HN 1887   4.272   3.524   4.086  1.5696  0.1997 -0.3213
  170ILE     CA 1888   4.377   3.399   3.963  0.2535  0.1563 -0.2502
  170ILE     HA 1889   4.422   3.450   3.879 -0.8436  1.8958  0.1551
  170ILE     CB 1890   4.473   3.402   4.078 -0.3564 -0.0357  0.2737
  170ILE     HB 1891   4.425   3.352   4.165  0.2788 -0.2341  0.5213
  170ILE    CG2 1892   4.591   3.310   4.040  0.1768  0.7939 -0.0993
  170ILE   HG21 1893   4.677   3.330   4.108 -0.1760 -2.6097  1.5425
  170ILE   HG22 1894   4.622   3.326   3.934 -0.5595  0.5341 -0.3615
  170ILE   HG23 1895   4.567   3.203   4.053 -1.5528  1.2038  0.2890
  170ILE    CG1 1896   4.520   3.541   4.123 -0.3653  0.1341 -0.2336
  170ILE   HG11 1897   4.581   3.525   4.215  0.4284  1.0857 -0.5732
  170ILE   HG12 1898   4.437   3.607   4.157 -0.0710 -0.0587  0.9103
  170ILE     CD 1899   4.615   3.604   4.022 -0.1168  0.1681  0.0185
  170ILE    HD1 1900   4.714   3.553   4.016  0.7098  1.8443 -2.3603
  170ILE    HD2 1901   4.641   3.707   4.056  4.2868  0.0149 -2.1422
  170ILE    HD3 1902   4.568   3.620   3.922 -2.3222  1.4696  1.1888
  170ILE      C 1903   4.334   3.265   3.915  0.1636 -0.1138  0.5639
  170ILE      O 1904   4.395   3.200   3.830  0.0853  0.5979 -0.0483
  171CYS      N 1905   4.226   3.211   3.974  0.1140 -0.4327  0.1877
  171CYS     HN 1906   4.180   3.272   4.038  2.5676  1.5270  0.2140
  171CYS     CA 1907   4.196   3.072   3.958  0.2368 -0.4215 -0.1396
  171CYS     HA 1908   4.265   3.017   3.896  0.0817 -0.6419 -0.1172
  171CYS     CB 1909   4.173   2.992   4.087 -0.1861  0.3340  0.2613
  171CYS    HB1 1910   4.158   2.889   4.049 -0.4231  1.3394 -2.6208
  171CYS    HB2 1911   4.086   3.035   4.140  0.6030  0.8157  1.2130
  171CYS     SG 1912   4.316   2.972   4.198 -0.0476  0.2407  0.0675
  171CYS    HG1 1913   4.299   2.845   4.232 -1.6876 -0.0847 -1.7994
  171CYS      C 1914   4.081   3.051   3.865  0.1284  0.0055 -0.1064
  171CYS      O 1915   4.070   2.943   3.806 -0.2773 -0.1479  0.2476
  172HSD      N 1916   3.992   3.150   3.848 -0.0642 -0.1500 -0.0175
  172HSD     HN 1917   4.002   3.238   3.895  1.6319  0.1065 -0.7613
  172HSD     CA 1918   3.878   3.139   3.763 -0.1745  0.2006  0.0834
  172HSD     HA 1919   3.895   3.054   3.699  1.0524  0.6496 -0.2287
  172HSD     CB 1920   3.757   3.115   3.854 -0.0681 -0.2914  0.0953
  172HSD    HB1 1921   3.682   3.076   3.781  0.7693 -0.6854 -0.5696
  172HSD    HB2 1922   3.713   3.203   3.906  0.5592  0.0166  0.1062
  172HSD    ND1 1923   3.820   3.038   4.098  0.0383  0.0283  0.2469
  172HSD    HD1 1924   3.852   3.125   4.135 -2.3457  1.9634 -1.8551
  172HSD     CG 1925   3.789   3.019   3.965 -0.2993 -0.0888  0.3412
  172HSD    CE1 1926   3.814   2.917   4.159  0.6162 -0.0120  0.2344
  172HSD    HE1 1927   3.852   2.905   4.260  1.1237  0.8881  0.1613
  172HSD    NE2 1928   3.778   2.820   4.077  0.6169 -0.0507  0.2792
  172HSD    CD2 1929   3.766   2.885   3.956 -0.1217 -0.1179  0.3079
  172HSD    HD2 1930   3.735   2.828   3.869  1.8671 -2.4807  1.0336
  172HSD      C 1931   3.856   3.257   3.674  0.2100  0.4060  0.2584
  172HSD      O 1932   3.747   3.315   3.672  0.4592  0.8864  0.3235
  173PRO      N 1933   3.951   3.287   3.591 -0.1805 -0.0272 -0.3473
  173PRO     CD 1934   4.059   3.197   3.552 -0.4264 -0.3739 -0.2371
  173PRO    HD1 1935   4.022   3.093   3.541 -2.5193  0.3329 -0.2594
  173PRO    HD2 1936   4.132   3.207   3.635 -2.1523 -0.1176  1.3011
  173PRO     CA 1937   3.957   3.414   3.525  0.3731  0.0023 -0.2444
  173PRO     HA 1938   3.959   3.495   3.597 -0.9638  0.8024 -1.0750
  173PRO     CB 1939   4.082   3.407   3.438  0.3724 -0.0031 -0.2458
  173PRO    HB1 1940   4.174   3.456   3.475 -0.3147 -0.4914  2.3198
  173PRO    HB2 1941   4.076   3.455   3.338 -1.9525  0.8796  0.2628
  173PRO     CG 1942   4.114   3.257   3.421 -0.1203 -0.1362 -0.0017
  173PRO    HG1 1943   4.051   3.234   3.332  1.4472 -0.0029 -1.1756
  173PRO    HG2 1944   4.221   3.231   3.411  0.2964  1.7075 -0.6508
  173PRO      C 1945   3.844   3.442   3.432 -0.2586 -0.3138  0.4148
  173PRO      O 1946   3.787   3.550   3.438  0.0287 -0.0957 -0.5666
  174PHE      N 1947   3.797   3.349   3.347  0.1972  0.5677 -0.8249
  174PHE     HN 1948   3.844   3.262   3.337 -1.7904 -0.3104 -4.4914
  174PHE     CA 1949   3.680   3.364   3.266 -0.3351 -0.0621 -0.1791
  174PHE     HA 1950   3.700   3.452   3.207  0.1151 -1.5171 -2.3261
  174PHE     CB 1951   3.670   3.243   3.171 -0.7772  0.1490 -0.4057
  174PHE    HB1 1952   3.582   3.268   3.108 -1.7563 -0.3667  0.7187
  174PHE    HB2 1953   3.647   3.149   3.225  1.1323 -0.7350 -1.0301
  174PHE     CG 1954   3.796   3.228   3.094 -0.6220  0.0150 -0.1263
  174PHE    CD1 1955   3.891   3.135   3.131 -0.5965 -0.1974 -0.6970
  174PHE    HD1 1956   3.864   3.059   3.203  0.9030 -1.8334 -1.7955
  174PHE    CE1 1957   4.018   3.132   3.078 -0.2783  0.3570  0.0150
  174PHE    HE1 1958   4.085   3.050   3.095 -1.8246 -1.2720 -1.3773
  174PHE     CZ 1959   4.052   3.226   2.983  0.1432  0.3410  0.1469
  174PHE     HZ 1960   4.150   3.239   2.940 -0.6692  0.0297 -1.9173
  174PHE    CD2 1961   3.836   3.318   2.998  0.0259 -0.1093  0.0163
  174PHE    HD2 1962   3.765   3.390   2.960  0.5465 -1.8950 -5.0896
  174PHE    CE2 1963   3.958   3.315   2.936 -0.0809 -0.0742 -0.1965
  174PHE    HE2 1964   3.977   3.393   2.863 -0.4890  0.0085 -0.2169
  174PHE      C 1965   3.554   3.385   3.343 -0.1075 -0.1495  0.2215
  174PHE      O 1966   3.484   3.480   3.308  0.5590  0.3989  0.3579
  175LYS      N 1967   3.532   3.297   3.442  0.4976 -0.2377  0.2812
  175LYS     HN 1968   3.587   3.215   3.438 -0.9616 -1.2128 -1.3785
  175LYS     CA 1969   3.419   3.305   3.530  0.1568  0.2770 -0.1956
  175LYS     HA 1970   3.325   3.305   3.476 -0.7912  0.4606  1.3793
  175LYS     CB 1971   3.410   3.181   3.621 -0.0846  0.4674  0.0421
  175LYS    HB1 1972   3.506   3.177   3.678  0.1899 -0.2017 -0.4429
  175LYS    HB2 1973   3.405   3.092   3.555 -0.8834  0.6207 -0.1165
  175LYS     CG 1974   3.307   3.187   3.734 -0.4081  0.4263 -0.2502
  175LYS    HG1 1975   3.206   3.217   3.698  0.6121  3.1891 -1.0447
  175LYS    HG2 1976   3.340   3.255   3.815  1.1444 -1.3150  0.6813
  175LYS     CD 1977   3.292   3.048   3.798  0.0787  0.3941 -0.2027
  175LYS    HD1 1978   3.393   3.009   3.824 -0.3711  0.0696  1.1183
  175LYS    HD2 1979   3.242   2.980   3.726  0.1676 -0.8647  0.9033
  175LYS     CE 1980   3.203   3.057   3.921  0.8496 -0.1657  0.4032
  175LYS    HE1 1981   3.109   3.107   3.889  0.7199  0.1836  1.2868
  175LYS    HE2 1982   3.245   3.106   4.012 -0.5747  0.3318  0.8252
  175LYS     NZ 1983   3.176   2.917   3.960  0.1813 -0.3299 -0.6122
  175LYS    HZ1 1984   3.127   2.932   4.051  2.3929  1.2044  0.4064
  175LYS    HZ2 1985   3.263   2.864   3.982  1.8535  1.8484 -1.6480
  175LYS    HZ3 1986   3.122   2.859   3.893  0.8719 -1.3006 -0.3589
  175LYS      C 1987   3.406   3.426   3.616 -0.4738 -0.1750  0.3579
  175LYS      O 1988   3.298   3.484   3.621 -0.3205  0.1338  0.1411
  176ALA      N 1989   3.510   3.472   3.688 -0.4745 -0.4236  0.5195
  176ALA     HN 1990   3.598   3.425   3.691 -0.3299 -0.3571 -1.4722
  176ALA     CA 1991   3.506   3.593   3.764 -0.2467 -0.0940  0.0047
  176ALA     HA 1992   3.414   3.604   3.819 -1.0457 -1.0296 -1.0886
  176ALA     CB 1993   3.626   3.606   3.858 -0.0243  0.6212 -0.3665
  176ALA    HB1 1994   3.618   3.698   3.919 -2.2811  0.5638 -0.5238
  176ALA    HB2 1995   3.725   3.592   3.809 -0.3108 -0.3415 -0.6875
  176ALA    HB3 1996   3.620   3.523   3.931  0.0844  2.0442  1.3270
  176ALA      C 1997   3.503   3.718   3.682 -0.0513 -0.1302 -0.0569
  176ALA      O 1998   3.463   3.827   3.721  0.4279 -0.1164  0.4113
  177LYS      N 1999   3.540   3.714   3.552  0.7643  0.0222  0.1662
  177LYS     HN 2000   3.597   3.647   3.506  1.7846 -0.0880  1.5117
  177LYS     CA 2001   3.508   3.820   3.462 -0.0873  0.1262  0.5840
  177LYS     HA 2002   3.531   3.915   3.509 -0.5019 -0.0732  1.2018
  177LYS     CB 2003   3.596   3.816   3.336 -0.0802  0.1068  0.5895
  177LYS    HB1 2004   3.582   3.724   3.276 -0.0822  0.7655 -0.4437
  177LYS    HB2 2005   3.703   3.812   3.367 -0.1100 -1.4691  0.5618
  177LYS     CG 2006   3.574   3.931   3.238  0.2415 -0.4541 -0.1534
  177LYS    HG1 2007   3.562   4.027   3.293 -0.4747 -0.0652 -0.9662
  177LYS    HG2 2008   3.480   3.911   3.184 -0.0378 -0.8667  0.4739
  177LYS     CD 2009   3.683   3.939   3.131  0.5020 -0.2890  0.1189
  177LYS    HD1 2010   3.780   3.965   3.178 -0.4733 -0.7324  2.5149
  177LYS    HD2 2011   3.660   4.034   3.077  0.5897 -0.7986 -0.8424
  177LYS     CE 2012   3.711   3.812   3.049  0.4314 -0.4779  0.3864
  177LYS    HE1 2013   3.616   3.788   2.997  1.0116  0.4195 -1.1365
  177LYS    HE2 2014   3.749   3.728   3.111  0.5815 -1.1158 -0.5549
  177LYS     NZ 2015   3.812   3.842   2.945 -0.1410  0.6087  0.1264
  177LYS    HZ1 2016   3.814   3.759   2.882 -1.0408  0.5800  0.1185
  177LYS    HZ2 2017   3.901   3.854   2.997  0.0089 -2.0359  0.6346
  177LYS    HZ3 2018   3.785   3.925   2.889 -2.3968 -0.9007 -1.1874
  177LYS      C 2019   3.364   3.831   3.426  0.1699  0.2263 -0.4310
  177LYS      O 2020   3.295   3.932   3.432  0.1582  0.1811  0.2018
  178THR      N 2021   3.306   3.711   3.408  0.4509  0.0012  0.1511
  178THR     HN 2022   3.371   3.635   3.412  1.3632  0.5867 -2.1270
  178THR     CA 2023   3.169   3.686   3.377  0.5448  0.1196 -0.3696
  178THR     HA 2024   3.137   3.750   3.297 -0.1540  0.4142  0.1288
  178THR     CB 2025   3.137   3.548   3.328  0.1009  0.0208  0.1844
  178THR     HB 2026   3.166   3.465   3.396  0.4936 -1.9690 -2.2855
  178THR    OG1 2027   3.217   3.518   3.215 -0.5403  0.5334 -0.4202
  178THR    HG1 2028   3.306   3.493   3.242 -0.4274  1.0403 -0.3063
  178THR    CG2 2029   2.990   3.525   3.286  0.3555 -0.0565 -0.6862
  178THR   HG21 2030   2.983   3.431   3.228 -0.4531 -0.1970 -0.3660
  178THR   HG22 2031   2.969   3.602   3.209  1.0005  1.1118  0.2653
  178THR   HG23 2032   2.909   3.528   3.362 -0.3526 -1.3843 -1.3753
  178THR      C 2033   3.077   3.731   3.486  0.3548 -0.2075 -0.3950
  178THR      O 2034   2.961   3.767   3.464  0.3263 -0.0016  0.0927
  179LEU      N 2035   3.120   3.700   3.609  0.2756  0.1592 -0.2753
  179LEU     HN 2036   3.200   3.641   3.608  0.3218  0.2333 -1.2872
  179LEU     CA 2037   3.068   3.748   3.734  0.2802 -0.1742 -0.1431
  179LEU     HA 2038   2.973   3.697   3.730  0.4347 -0.4124 -1.3989
  179LEU     CB 2039   3.156   3.677   3.838 -0.2659 -0.2924  0.2416
  179LEU    HB1 2040   3.257   3.723   3.829  0.3840 -1.8262 -1.0520
  179LEU    HB2 2041   3.179   3.569   3.821  0.9968 -0.0850  0.5364
  179LEU     CG 2042   3.104   3.689   3.982 -0.4465 -0.3186  0.1795
  179LEU     HG 2043   3.095   3.798   4.002 -0.6614 -0.2859 -0.0889
  179LEU    CD1 2044   2.960   3.641   4.007 -0.4244 -0.3430  0.2594
  179LEU   HD11 2045   2.889   3.694   3.941 -0.6861  1.1071  1.6475
  179LEU   HD12 2046   2.931   3.657   4.113  2.0191  0.5299  0.8728
  179LEU   HD13 2047   2.953   3.534   3.977 -2.5154 -0.4650  1.0237
  179LEU    CD2 2048   3.212   3.653   4.086 -0.1481  0.7286  0.2524
  179LEU   HD21 2049   3.173   3.685   4.185 -1.1568 -1.2207  0.5433
  179LEU   HD22 2050   3.306   3.702   4.054 -0.1770  1.2905  1.0136
  179LEU   HD23 2051   3.219   3.542   4.080 -0.1069  0.8159 -2.2979
  179LEU      C 2052   3.067   3.896   3.752 -0.0263 -0.1207 -0.5624
  179LEU      O 2053   2.973   3.950   3.811  0.0422 -0.4876 -0.1063
  180MET      N 2054   3.176   3.962   3.709  0.0211  0.0587 -0.1751
  180MET     HN 2055   3.238   3.908   3.653 -0.2548 -1.5158  0.9808
  180MET     CA 2056   3.215   4.094   3.748  0.0292  0.0707 -0.2221
  180MET     HA 2057   3.221   4.094   3.856 -0.0975  0.5579 -0.2120
  180MET     CB 2058   3.361   4.126   3.710  0.1790  0.5060  0.6755
  180MET    HB1 2059   3.382   4.092   3.606  0.3992 -2.0880  1.4948
  180MET    HB2 2060   3.420   4.055   3.773 -0.0958 -0.5766 -0.2449
  180MET     CG 2061   3.410   4.269   3.730  0.7131  0.4541 -0.2170
  180MET    HG1 2062   3.521   4.266   3.725  0.7692  1.6936 -0.1238
  180MET    HG2 2063   3.376   4.307   3.829 -1.6730 -2.0975  0.0642
  180MET     SD 2064   3.355   4.404   3.622  0.3341  0.0482 -0.5311
  180MET     CE 2065   3.455   4.354   3.478 -0.0429 -0.3520 -0.6586
  180MET    HE1 2066   3.560   4.390   3.484  0.1571 -1.1018  0.5916
  180MET    HE2 2067   3.413   4.401   3.386  1.2125  2.6789  0.1871
  180MET    HE3 2068   3.458   4.244   3.469 -0.3950 -0.3115 -1.4320
  180MET      C 2069   3.121   4.208   3.728  0.1848  0.2753  0.1909
  180MET      O 2070   3.068   4.227   3.619 -0.1865  0.3679  0.3838
  181SER      N 2071   3.087   4.275   3.839  0.0302 -0.3604  0.5365
  181SER     HN 2072   3.127   4.230   3.919  2.7187  0.0217 -0.4775
  181SER     CA 2073   3.019   4.401   3.845 -0.4823 -0.5966 -0.2899
  181SER     HA 2074   3.044   4.460   3.758 -1.0176  1.9176  1.1890
  181SER     CB 2075   2.868   4.372   3.860 -0.4167 -0.5275  0.5485
  181SER    HB1 2076   2.855   4.313   3.953  1.2554 -1.0646  0.4860
  181SER    HB2 2077   2.832   4.317   3.770 -0.2721  0.3116 -0.0381
  181SER     OG 2078   2.787   4.486   3.880 -0.1471 -0.3673  0.7438
  181SER    HG1 2079   2.696   4.453   3.874 -0.9502  1.3035  2.5478
  181SER      C 2080   3.066   4.473   3.966 -0.2481  0.1254 -0.8051
  181SER      O 2081   3.074   4.425   4.079  0.0129  0.2857 -0.7552
  182ARG      N 2082   3.099   4.603   3.950 -0.0487  0.1713 -0.0749
  182ARG     HN 2083   3.107   4.653   3.864  1.4045  0.8677  0.4369
  182ARG     CA 2084   3.133   4.681   4.064  0.1405 -0.1555  0.0963
  182ARG     HA 2085   3.216   4.639   4.119  1.1783  1.7102  0.0601
  182ARG     CB 2086   3.175   4.820   4.012  0.4624 -0.3811 -0.2547
  182ARG    HB1 2087   3.185   4.889   4.099  0.9058  0.7837 -1.2042
  182ARG    HB2 2088   3.100   4.875   3.951 -0.7501 -1.6758  0.0037
  182ARG     CG 2089   3.313   4.817   3.947  0.3783 -0.1004 -0.4479
  182ARG    HG1 2090   3.329   4.731   3.879 -2.4600  1.0284 -2.7176
  182ARG    HG2 2091   3.388   4.808   4.029 -0.9309 -0.8363  0.7059
  182ARG     CD 2092   3.346   4.941   3.864 -0.5264  0.4065 -0.0697
  182ARG    HD1 2093   3.449   4.931   3.823  0.6873 -0.4616  2.8817
  182ARG    HD2 2094   3.328   5.029   3.929  1.8355  0.4520  0.6515
  182ARG     NE 2095   3.249   4.940   3.751 -0.1631  0.0198 -0.3845
  182ARG     HE 2096   3.180   4.867   3.750  1.3841 -1.5111  0.1863
  182ARG     CZ 2097   3.202   5.054   3.692 -0.1178  0.2084 -0.0621
  182ARG    NH1 2098   3.090   5.054   3.614 -0.1433  0.2649 -0.0254
  182ARG   HH11 2099   3.025   4.978   3.617  1.4761 -1.2014 -0.6352
  182ARG   HH12 2100   3.048   5.144   3.605  0.7161  0.9992  2.5029
  182ARG    NH2 2101   3.264   5.175   3.698 -0.0868  0.1775  0.2778
  182ARG   HH21 2102   3.349   5.194   3.748  0.5677  0.2827 -0.8351
  182ARG   HH22 2103   3.247   5.225   3.613  1.4763 -2.5617 -1.8432
  182ARG      C 2104   3.021   4.693   4.162 -0.0013 -0.4741 -0.0285
  182ARG      O 2105   3.039   4.710   4.282  0.1919 -0.0112 -0.1220
  183SER      N 2106   2.894   4.682   4.119  0.0032 -0.5436 -0.0247
  183SER     HN 2107   2.891   4.664   4.021 -1.6969  1.2151 -0.3456
  183SER     CA 2108   2.772   4.680   4.193  0.0296 -0.5679  0.0178
  183SER     HA 2109   2.770   4.782   4.228 -1.7755 -0.5753  0.0545
  183SER     CB 2110   2.647   4.677   4.103 -0.2597  0.0131  0.3945
  183SER    HB1 2111   2.641   4.588   4.038 -1.7537  0.5877 -0.2908
  183SER    HB2 2112   2.660   4.770   4.043 -0.0637 -0.5299 -0.4082
  183SER     OG 2113   2.524   4.676   4.175 -0.6096 -0.2603 -0.2041
  183SER    HG1 2114   2.467   4.620   4.122 -0.1900 -0.1990 -0.7292
  183SER      C 2115   2.775   4.580   4.304  0.1682 -0.3752  0.1905
  183SER      O 2116   2.753   4.610   4.421 -0.5180 -0.3256  0.0516
  184ARG      N 2117   2.810   4.455   4.266 -0.1065 -0.3523 -0.1513
  184ARG     HN 2118   2.831   4.439   4.170  1.3775 -0.6969  0.2040
  184ARG     CA 2119   2.844   4.352   4.359  0.3354 -0.2693 -0.2181
  184ARG     HA 2120   2.756   4.339   4.420  0.1038  0.7127 -0.3194
  184ARG     CB 2121   2.874   4.221   4.285  0.4065  0.0385 -0.7331
  184ARG    HB1 2122   2.901   4.142   4.357 -0.2102  1.5563  1.2501
  184ARG    HB2 2123   2.967   4.236   4.226  0.5252  0.9707 -0.3264
  184ARG     CG 2124   2.766   4.166   4.192  0.1339  0.4688 -0.6738
  184ARG    HG1 2125   2.750   4.234   4.106 -2.6741 -1.9843 -2.2940
  184ARG    HG2 2126   2.672   4.150   4.249  0.9978 -1.4939  0.3113
  184ARG     CD 2127   2.799   4.037   4.117  0.0902 -0.2328  0.4878
  184ARG    HD1 2128   2.845   3.962   4.184  2.0826 -0.2850 -0.8356
  184ARG    HD2 2129   2.874   4.063   4.038 -0.1740 -0.9313 -0.0021
  184ARG     NE 2130   2.670   3.985   4.065 -0.0469  0.5710  0.0036
  184ARG     HE 2131   2.609   3.957   4.139 -0.0652 -0.9030 -0.5399
  184ARG     CZ 2132   2.611   4.009   3.944  0.0944  0.1052 -0.1603
  184ARG    NH1 2133   2.686   4.067   3.846 -0.0423 -0.4293 -0.5847
  184ARG   HH11 2134   2.784   4.056   3.859  0.0359  1.2696  0.5657
  184ARG   HH12 2135   2.649   4.088   3.755 -2.4425  0.9272  0.5897
  184ARG    NH2 2136   2.475   4.000   3.938  0.1207 -0.3021 -0.2149
  184ARG   HH21 2137   2.422   3.941   3.998 -1.6370  0.4646 -0.9306
  184ARG   HH22 2138   2.446   4.006   3.842 -0.7621 -2.4638 -0.1193
  184ARG      C 2139   2.950   4.381   4.460  0.1478  0.2236 -0.1599
  184ARG      O 2140   2.934   4.359   4.580 -0.0717  0.5132 -0.1341
  185THR      N 2141   3.063   4.434   4.411  0.1840  0.3497  0.0589
  185THR     HN 2142   3.074   4.435   4.312 -0.2770 -0.4263 -0.0036
  185THR     CA 2143   3.172   4.476   4.494  0.2390 -0.2788  0.3075
  185THR     HA 2144   3.213   4.396   4.555 -0.1322 -0.1656  0.7137
  185THR     CB 2145   3.283   4.532   4.410  0.0262  0.2638  0.3857
  185THR     HB 2146   3.267   4.640   4.389  1.5661  0.6677  1.1310
  185THR    OG1 2147   3.297   4.469   4.284 -0.5607  0.1157  0.3950
  185THR    HG1 2148   3.332   4.382   4.301  0.0681  0.3897  0.5199
  185THR    CG2 2149   3.420   4.511   4.478 -0.0419  0.4033  0.5680
  185THR   HG21 2150   3.442   4.403   4.489 -0.3774  0.2880  0.1456
  185THR   HG22 2151   3.420   4.567   4.574 -1.8650  0.5125  0.5504
  185THR   HG23 2152   3.496   4.561   4.414 -1.1868  2.3940  0.6599
  185THR      C 2153   3.137   4.580   4.594 -0.2932 -0.0425 -0.1242
  185THR      O 2154   3.170   4.569   4.712  0.1423  0.2928 -0.2150
  186LYS      N 2155   3.056   4.683   4.563 -0.2157  0.0056 -0.1686
  186LYS     HN 2156   3.045   4.691   4.464  2.3922 -0.8493 -0.5950
  186LYS     CA 2157   3.007   4.791   4.643 -0.2844 -0.1641  0.0186
  186LYS     HA 2158   3.095   4.842   4.680  0.3884 -1.4939  0.3064
  186LYS     CB 2159   2.917   4.884   4.559  0.0029 -0.0224 -0.1357
  186LYS    HB1 2160   2.866   4.962   4.620  0.3930  1.7616 -2.0002
  186LYS    HB2 2161   2.850   4.818   4.500 -0.0715  0.1648 -0.2611
  186LYS     CG 2162   2.994   4.972   4.461  0.0547  0.1834  0.0903
  186LYS    HG1 2163   3.063   4.900   4.414  1.8300  0.5191  2.0349
  186LYS    HG2 2164   3.052   5.054   4.509 -1.6011  2.0087 -0.8691
  186LYS     CD 2165   2.912   5.046   4.355 -0.2686 -0.3064 -0.0043
  186LYS    HD1 2166   2.842   5.121   4.397  0.9423  0.6746  0.3279
  186LYS    HD2 2167   2.843   4.977   4.302  0.5192  0.2105 -1.7757
  186LYS     CE 2168   2.989   5.129   4.252 -0.3924 -0.1928 -0.0063
  186LYS    HE1 2169   3.050   5.054   4.197 -0.9740 -1.5539  1.1603
  186LYS    HE2 2170   3.060   5.201   4.298  2.1352 -2.8138  0.5001
  186LYS     NZ 2171   2.901   5.194   4.153 -0.1532 -0.5584 -0.4618
  186LYS    HZ1 2172   2.840   5.122   4.109  1.1287 -0.8648 -1.8126
  186LYS    HZ2 2173   2.961   5.235   4.079  2.1509  1.1213  2.1566
  186LYS    HZ3 2174   2.841   5.266   4.199  0.5270 -0.2671 -0.0179
  186LYS      C 2175   2.926   4.744   4.759 -0.1337 -0.5640 -0.0368
  186LYS      O 2176   2.940   4.779   4.876 -0.3975  0.0382 -0.1791
  187LYS      N 2177   2.834   4.654   4.720  0.0618 -0.5124 -0.6332
  187LYS     HN 2178   2.822   4.638   4.622  0.4237 -1.6738 -0.5038
  187LYS     CA 2179   2.746   4.582   4.807 -0.0958  0.2644 -0.1373
  187LYS     HA 2180   2.706   4.646   4.884  1.3218  0.4917  0.4541
  187LYS     CB 2181   2.628   4.532   4.722  0.3059 -0.1239 -0.4733
  187LYS    HB1 2182   2.589   4.438   4.768 -0.8891  0.6514  0.1437
  187LYS    HB2 2183   2.661   4.490   4.625 -1.2786 -0.0562 -1.0600
  187LYS     CG 2184   2.511   4.629   4.716  0.2940 -0.0947  0.1113
  187LYS    HG1 2185   2.553   4.726   4.682 -3.0038 -0.2914 -6.1732
  187LYS    HG2 2186   2.461   4.639   4.815 -1.0781 -2.1085 -0.3176
  187LYS     CD 2187   2.400   4.604   4.613  0.7182  0.2059 -0.4269
  187LYS    HD1 2188   2.336   4.694   4.604 -1.3485 -1.0758  0.4766
  187LYS    HD2 2189   2.329   4.534   4.662  1.2084  1.4399  2.2811
  187LYS     CE 2190   2.445   4.564   4.473  0.2968 -0.6436 -0.3274
  187LYS    HE1 2191   2.505   4.470   4.474  0.3082 -0.6350 -0.2051
  187LYS    HE2 2192   2.512   4.649   4.446  0.6673 -0.1336  1.9934
  187LYS     NZ 2193   2.330   4.537   4.384  0.0937 -0.4027 -0.1369
  187LYS    HZ1 2194   2.257   4.608   4.364 -0.4450 -0.8503  0.1889
  187LYS    HZ2 2195   2.275   4.462   4.432  0.7482 -1.0925 -0.4548
  187LYS    HZ3 2196   2.370   4.500   4.296  2.0175  1.4923 -0.1231
  187LYS      C 2197   2.818   4.485   4.895 -0.3943  0.0882 -0.0877
  187LYS      O 2198   2.787   4.472   5.014 -0.5621 -0.0928 -0.1505
  188PHE      N 2199   2.919   4.407   4.852 -0.3059  0.2070 -0.0958
  188PHE     HN 2200   2.921   4.388   4.754 -0.8363 -2.1149  0.2786
  188PHE     CA 2201   2.997   4.318   4.931 -0.0343  0.2532 -0.3128
  188PHE     HA 2202   2.924   4.256   4.980  0.5201 -1.3549 -1.4404
  188PHE     CB 2203   3.086   4.234   4.838 -0.9133 -0.1442 -0.8013
  188PHE    HB1 2204   3.169   4.293   4.795  0.1329 -1.7827 -1.1409
  188PHE    HB2 2205   3.032   4.181   4.757  0.8774 -1.2138 -1.3605
  188PHE     CG 2206   3.142   4.123   4.921 -0.2710  0.4340 -0.4491
  188PHE    CD1 2207   3.058   4.028   4.975  0.0860  0.1049 -0.4667
  188PHE    HD1 2208   2.952   4.046   4.965 -0.7361 -1.8145  3.2469
  188PHE    CE1 2209   3.106   3.923   5.048  0.1543  0.5150  0.0866
  188PHE    HE1 2210   3.046   3.844   5.091  0.2477 -0.2267 -1.0848
  188PHE     CZ 2211   3.243   3.911   5.061  0.1140  0.2073  0.2425
  188PHE     HZ 2212   3.289   3.823   5.104  1.1750  0.3821 -0.4984
  188PHE    CD2 2213   3.278   4.105   4.922 -0.3614 -0.2771  0.3025
  188PHE    HD2 2214   3.342   4.179   4.875  0.5524 -1.4182 -0.3142
  188PHE    CE2 2215   3.325   3.995   4.990  0.3628  0.0425  0.3317
  188PHE    HE2 2216   3.429   3.973   4.974  0.4031 -0.3094  1.0212
  188PHE      C 2217   3.079   4.392   5.032 -0.1366  0.1171 -0.1300
  188PHE      O 2218   3.068   4.365   5.152 -0.7986  0.2230 -0.1655
  189ILE      N 2219   3.151   4.498   4.991  0.0344  0.1361  0.2145
  189ILE     HN 2220   3.161   4.500   4.892 -0.8419  1.9944  0.1213
  189ILE     CA 2221   3.228   4.588   5.071 -0.1146  0.3219  0.1485
  189ILE     HA 2222   3.292   4.522   5.126 -1.5497 -1.7102 -0.5066
  189ILE     CB 2223   3.313   4.681   4.989 -0.2666 -0.1027 -0.4963
  189ILE     HB 2224   3.242   4.707   4.908 -0.6281 -0.3947 -0.2806
  189ILE    CG2 2225   3.351   4.806   5.070 -0.0054 -0.7759  0.4311
  189ILE   HG21 2226   3.416   4.873   5.010  1.1660 -1.5184  0.8162
  189ILE   HG22 2227   3.407   4.772   5.160 -1.5537  0.8919  2.0972
  189ILE   HG23 2228   3.265   4.871   5.097  0.5618 -0.0009  0.4059
  189ILE    CG1 2229   3.434   4.604   4.934 -0.1668 -0.4584  0.2104
  189ILE   HG11 2230   3.400   4.504   4.899  0.9950  0.1953 -3.1601
  189ILE   HG12 2231   3.505   4.587   5.017  1.2662  0.0106 -0.8801
  189ILE     CD 2232   3.505   4.671   4.817 -0.3081 -0.5309  0.0822
  189ILE    HD1 2233   3.436   4.699   4.735 -1.4209  0.5310  1.3320
  189ILE    HD2 2234   3.587   4.600   4.790  0.2839  0.7392 -1.6698
  189ILE    HD3 2235   3.550   4.765   4.857 -0.5293  0.3313 -1.6069
  189ILE      C 2236   3.144   4.659   5.172 -0.9113 -0.5862  0.1376
  189ILE      O 2237   3.179   4.685   5.287  0.0931  0.2587 -0.3423
  190SER      N 2238   3.022   4.702   5.136 -0.5517  0.0299 -0.3571
  190SER     HN 2239   2.987   4.697   5.043 -0.8364 -1.8068 -0.1788
  190SER     CA 2240   2.930   4.753   5.233 -0.1965  0.5570 -0.2944
  190SER     HA 2241   2.975   4.840   5.280 -1.4357 -0.7540  3.7870
  190SER     CB 2242   2.797   4.808   5.180 -0.5561 -0.2439 -0.2361
  190SER    HB1 2243   2.729   4.862   5.249  1.7148  0.7056  1.4127
  190SER    HB2 2244   2.734   4.731   5.130 -1.6413  1.0044 -0.8500
  190SER     OG 2245   2.825   4.901   5.076 -0.3194 -0.2527 -0.1822
  190SER    HG1 2246   2.855   4.850   5.001 -1.7023  0.5596 -1.3360
  190SER      C 2247   2.890   4.653   5.336  0.2294  0.4216 -0.2551
  190SER      O 2248   2.877   4.685   5.453 -0.2820  0.0979 -0.2161
  191ALA      N 2249   2.863   4.528   5.292 -0.5555  0.4443  0.1422
  191ALA     HN 2250   2.878   4.491   5.201 -0.0411 -0.8156  0.7070
  191ALA     CA 2251   2.810   4.434   5.386 -0.0661  0.0490  0.0287
  191ALA     HA 2252   2.723   4.474   5.437 -1.0674 -0.8049 -0.9571
  191ALA     CB 2253   2.745   4.312   5.318  0.5045 -0.3123  0.1213
  191ALA    HB1 2254   2.811   4.240   5.266 -1.0257 -1.1848 -0.6539
  191ALA    HB2 2255   2.680   4.341   5.233  0.3905 -2.6092 -0.6207
  191ALA    HB3 2256   2.684   4.248   5.385 -1.1852  0.6882 -0.3941
  191ALA      C 2257   2.908   4.392   5.490  0.3861  0.4067 -0.2466
  191ALA      O 2258   2.875   4.381   5.608 -0.2819 -0.4507 -0.5021
  192ILE      N 2259   3.032   4.365   5.446  0.4256  0.5254 -0.2088
  192ILE     HN 2260   3.044   4.339   5.350 -1.6829  0.4734 -0.5049
  192ILE     CA 2261   3.140   4.333   5.533 -0.0449  0.1151  0.2304
  192ILE     HA 2262   3.111   4.250   5.596  0.3558  0.7661  1.3016
  192ILE     CB 2263   3.271   4.295   5.471 -0.2372  0.1874 -0.2227
  192ILE     HB 2264   3.342   4.264   5.551  2.1966  0.6657 -2.0396
  192ILE    CG2 2265   3.258   4.165   5.389  0.5262 -0.3587  0.5042
  192ILE   HG21 2266   3.360   4.130   5.361  0.4679 -0.0822 -0.0768
  192ILE   HG22 2267   3.211   4.191   5.292  1.7457  2.2908  0.5336
  192ILE   HG23 2268   3.198   4.081   5.429  1.6908 -0.7504  1.4885
  192ILE    CG1 2269   3.346   4.407   5.396  0.2204 -0.2783 -0.4736
  192ILE   HG11 2270   3.359   4.503   5.449  1.9362 -0.4391 -0.5710
  192ILE   HG12 2271   3.279   4.435   5.311  0.4767  2.6678  0.2021
  192ILE     CD 2272   3.486   4.371   5.346  0.1553 -0.9690 -0.1664
  192ILE    HD1 2273   3.558   4.398   5.426  0.4358 -1.6017 -0.2023
  192ILE    HD2 2274   3.510   4.439   5.262 -1.7388 -0.1510 -0.1160
  192ILE    HD3 2275   3.503   4.263   5.325  2.2037 -0.3441 -2.0268
  192ILE      C 2276   3.166   4.434   5.639  0.3881 -0.0905  0.3233
  192ILE      O 2277   3.177   4.402   5.757 -0.0577  0.1580  0.4345
  193TRP      N 2278   3.161   4.564   5.605 -0.6968  0.0493  0.9817
  193TRP     HN 2279   3.148   4.587   5.509  1.6499  0.8244  0.7884
  193TRP     CA 2280   3.165   4.675   5.695  0.6586  0.6402  0.2168
  193TRP     HA 2281   3.250   4.660   5.761  0.9214  0.6842 -0.1062
  193TRP     CB 2282   3.174   4.800   5.607 -0.2086 -0.0489 -0.8767
  193TRP    HB1 2283   3.121   4.883   5.658  2.4098  0.3739  1.4274
  193TRP    HB2 2284   3.116   4.775   5.516  0.6060  0.9278 -1.6989
  193TRP     CG 2285   3.311   4.856   5.587 -0.0143 -0.2147 -0.0520
  193TRP    CD1 2286   3.376   4.860   5.467  0.2573 -0.2106  0.0950
  193TRP    HD1 2287   3.334   4.825   5.374  2.0415  0.2756 -0.9547
  193TRP    NE1 2288   3.500   4.918   5.475  0.2986 -0.3336  0.3529
  193TRP    HE1 2289   3.558   4.947   5.401  0.4601 -1.2251  0.1064
  193TRP    CE2 2290   3.519   4.945   5.608 -0.5077  1.0650  0.1996
  193TRP    CD2 2291   3.403   4.918   5.678 -0.5042  0.4823 -0.0183
  193TRP    CE3 2292   3.398   4.948   5.810  0.1422  0.1674  0.0839
  193TRP    HE3 2293   3.309   4.929   5.869 -0.7334  0.2317 -1.1688
  193TRP    CZ3 2294   3.503   5.014   5.870  0.1568  0.0208  0.2216
  193TRP    HZ3 2295   3.496   5.046   5.973  1.2916 -0.7997  0.5567
  193TRP    CZ2 2296   3.629   5.001   5.666  0.5361 -0.5059 -0.1860
  193TRP    HZ2 2297   3.721   5.025   5.614  0.0004  0.4279 -0.7372
  193TRP    CH2 2298   3.612   5.048   5.794 -0.6147  0.5186 -0.6914
  193TRP    HH2 2299   3.695   5.098   5.841 -0.4680 -0.7931  0.4957
  193TRP      C 2300   3.048   4.685   5.787  0.1595 -0.4117 -0.2861
  193TRP      O 2301   3.065   4.700   5.907 -0.4406  0.2858 -0.2819
  194LEU      N 2302   2.925   4.663   5.737 -0.1673  0.0148  0.3172
  194LEU     HN 2303   2.907   4.658   5.639 -2.3897  2.7321  0.4508
  194LEU     CA 2304   2.813   4.642   5.823 -0.0426  0.1375  0.5094
  194LEU     HA 2305   2.810   4.734   5.880 -2.8724  0.9603 -0.8171
  194LEU     CB 2306   2.687   4.628   5.736  0.3538 -0.7494  0.0702
  194LEU    HB1 2307   2.707   4.537   5.675  0.6422 -1.5958  1.3750
  194LEU    HB2 2308   2.692   4.717   5.671  1.0339 -1.4145 -0.8132
  194LEU     CG 2309   2.544   4.617   5.791  0.1311 -0.0734 -0.3671
  194LEU     HG 2310   2.540   4.523   5.851 -0.2978 -0.5115 -1.0690
  194LEU    CD1 2311   2.504   4.731   5.885  0.5763 -0.8090  0.7306
  194LEU   HD11 2312   2.506   4.826   5.827  0.5563 -1.9904 -1.2858
  194LEU   HD12 2313   2.578   4.745   5.967  0.9328  1.2652  0.1118
  194LEU   HD13 2314   2.407   4.706   5.932 -0.1595  0.1397 -0.2575
  194LEU    CD2 2315   2.452   4.582   5.673  0.0550 -0.2097 -0.2679
  194LEU   HD21 2316   2.454   4.474   5.648  1.4186 -0.0885 -0.7387
  194LEU   HD22 2317   2.472   4.645   5.583  0.0079  1.0359  0.5649
  194LEU   HD23 2318   2.346   4.599   5.700  0.0163  1.3889 -1.2579
  194LEU      C 2319   2.821   4.529   5.921 -0.6790 -0.1587  0.2215
  194LEU      O 2320   2.784   4.559   6.034  0.3600 -0.1263  0.5586
  195ALA      N 2321   2.866   4.409   5.881  0.4176  0.3460 -0.0958
  195ALA     HN 2322   2.882   4.397   5.783  0.2931 -2.0474  0.1112
  195ALA     CA 2323   2.873   4.291   5.961  0.0010  0.2037 -0.2714
  195ALA     HA 2324   2.770   4.272   5.990 -0.6293  0.1720 -2.3320
  195ALA     CB 2325   2.916   4.164   5.884  0.0115  0.0162  0.0421
  195ALA    HB1 2326   3.021   4.161   5.848  0.4880 -0.6176  1.3876
  195ALA    HB2 2327   2.842   4.148   5.803 -1.8638  1.3742  1.3594
  195ALA    HB3 2328   2.910   4.073   5.946  2.6740  0.0442  0.4375
  195ALA      C 2329   2.965   4.317   6.074  0.7026 -0.7374 -0.6074
  195ALA      O 2330   2.945   4.275   6.188 -0.6957  0.3544 -0.4205
  196SER      N 2331   3.074   4.388   6.041  0.8254 -0.5687  0.1234
  196SER     HN 2332   3.102   4.421   5.951  1.9992 -1.9862 -0.0735
  196SER     CA 2333   3.166   4.429   6.142  0.4587 -0.2230  0.3181
  196SER     HA 2334   3.208   4.345   6.197  2.5415  0.2411 -0.4766
  196SER     CB 2335   3.293   4.487   6.078  0.4195  0.6947  1.0457
  196SER    HB1 2336   3.376   4.518   6.145  2.8332  0.2890 -1.5642
  196SER    HB2 2337   3.271   4.574   6.012  1.7696  0.8710  0.8047
  196SER     OG 2338   3.349   4.396   5.984 -0.1423  0.3220  1.0676
  196SER    HG1 2339   3.290   4.377   5.911  1.9970 -0.8617 -0.4314
  196SER      C 2340   3.113   4.517   6.250 -0.5262 -0.4612  0.0436
  196SER      O 2341   3.134   4.486   6.368  0.1754 -0.1240  0.0166
  197ALA      N 2342   3.033   4.618   6.212 -0.1920 -0.3604 -0.4009
  197ALA     HN 2343   3.011   4.630   6.115 -0.5891 -1.2805 -0.4368
  197ALA     CA 2344   2.958   4.699   6.303  0.1343 -0.3687 -0.1231
  197ALA     HA 2345   3.028   4.739   6.375 -1.1253  1.4186  0.1502
  197ALA     CB 2346   2.874   4.800   6.223  0.4612  0.7155  0.8805
  197ALA    HB1 2347   2.927   4.855   6.142 -0.3616  1.8044  1.0573
  197ALA    HB2 2348   2.846   4.877   6.298 -0.5565 -0.9010  2.2366
  197ALA    HB3 2349   2.781   4.751   6.189  0.1506  0.9708  1.3593
  197ALA      C 2350   2.863   4.617   6.383 -0.0523  0.0954  0.1332
  197ALA      O 2351   2.861   4.631   6.505  0.1881  0.3174  0.1122
  198LEU      N 2352   2.805   4.510   6.326 -0.7302  0.6498 -0.2268
  198LEU     HN 2353   2.813   4.486   6.229 -0.9074  0.8403 -0.2906
  198LEU     CA 2354   2.719   4.424   6.401 -0.0710 -0.0277 -0.2347
  198LEU     HA 2355   2.657   4.478   6.472  0.2963 -0.6618  0.5827
  198LEU     CB 2356   2.612   4.353   6.316 -0.0044 -0.0973 -0.2608
  198LEU    HB1 2357   2.547   4.293   6.384 -1.1651  0.2206 -1.0559
  198LEU    HB2 2358   2.666   4.280   6.252 -1.1069 -0.8964 -0.3105
  198LEU     CG 2359   2.518   4.443   6.234  0.1028  0.1838 -0.0791
  198LEU     HG 2360   2.574   4.505   6.161  2.6596  1.2632  2.5986
  198LEU    CD1 2361   2.426   4.347   6.156 -0.1596  0.3099  0.0773
  198LEU   HD11 2362   2.353   4.401   6.091  0.9289  0.9347 -0.6426
  198LEU   HD12 2363   2.363   4.285   6.224  1.0088  0.1492  1.0430
  198LEU   HD13 2364   2.489   4.276   6.100 -0.5736  0.9364 -1.2145
  198LEU    CD2 2365   2.436   4.541   6.319 -0.5983  0.0716 -0.6142
  198LEU   HD21 2366   2.506   4.605   6.377 -0.0984 -1.7961  0.9629
  198LEU   HD22 2367   2.362   4.490   6.384 -1.5574  3.1786  0.9305
  198LEU   HD23 2368   2.374   4.605   6.253  1.1104  1.8966 -0.5569
  198LEU      C 2369   2.790   4.335   6.497 -0.4475 -0.2144 -0.1259
  198LEU      O 2370   2.744   4.308   6.608 -0.3589  0.4139  0.0669
  199LEU      N 2371   2.914   4.292   6.468 -0.3498 -0.2197  0.3001
  199LEU     HN 2372   2.953   4.312   6.379  0.4837 -1.8948  0.2471
  199LEU     CA 2373   3.001   4.209   6.546  0.1567  0.2888  0.2867
  199LEU     HA 2374   2.941   4.131   6.592 -2.0457  1.4897 -0.3856
  199LEU     CB 2375   3.107   4.132   6.466 -0.4347 -0.6561  0.3949
  199LEU    HB1 2376   3.182   4.078   6.528  1.1479 -1.6508 -2.1995
  199LEU    HB2 2377   3.160   4.209   6.406 -0.5773  1.1030  2.4187
  199LEU     CG 2378   3.044   4.034   6.366 -0.2125  0.0867 -0.4849
  199LEU     HG 2379   2.950   4.064   6.316 -0.4678 -0.2198 -0.1957
  199LEU    CD1 2380   3.137   4.002   6.247  0.2690 -0.2883 -0.0129
  199LEU   HD11 2381   3.166   4.096   6.195 -1.7152 -0.4784 -1.6214
  199LEU   HD12 2382   3.100   3.928   6.174  1.9468  0.8793 -2.1539
  199LEU   HD13 2383   3.222   3.955   6.301 -1.0280 -1.5878  0.9926
  199LEU    CD2 2384   3.033   3.896   6.432  0.3778 -0.2246 -1.0230
  199LEU   HD21 2385   2.970   3.907   6.523  1.1508  1.1866 -0.6408
  199LEU   HD22 2386   3.130   3.857   6.468  0.9169  1.3573 -0.7013
  199LEU   HD23 2387   2.994   3.819   6.361  2.4527 -1.6865 -0.6629
  199LEU      C 2388   3.055   4.284   6.663  0.5297 -0.1284  0.3840
  199LEU      O 2389   3.103   4.224   6.759  0.4665 -0.7000  0.0614
  200ALA      N 2390   3.054   4.419   6.661 -0.1061 -0.1313  0.4250
  200ALA     HN 2391   3.033   4.480   6.585 -1.2110 -1.2018 -0.1690
  200ALA     CA 2392   3.121   4.502   6.756  0.1263  0.3306 -0.1387
  200ALA     HA 2393   3.214   4.456   6.787  0.3221 -1.6209 -3.1891
  200ALA     CB 2394   3.155   4.631   6.679  0.9726  0.2798  0.1375
  200ALA    HB1 2395   3.193   4.709   6.748 -0.1549 -0.4973  1.7006
  200ALA    HB2 2396   3.065   4.673   6.629  1.3563 -1.0372 -1.7759
  200ALA    HB3 2397   3.227   4.607   6.598 -0.2761 -0.4544 -0.7945
  200ALA      C 2398   3.020   4.532   6.862  0.1049 -0.0804 -0.0402
  200ALA      O 2399   3.054   4.587   6.966 -0.4678 -0.0918  0.1539
  201VAL      N 2400   2.889   4.513   6.840  0.0356  0.0399  0.2651
  201VAL     HN 2401   2.865   4.498   6.744 -2.1015  1.9778  0.4138
  201VAL     CA 2402   2.781   4.533   6.931  0.1963  0.1990  0.4196
  201VAL     HA 2403   2.777   4.632   6.974  0.4636 -1.0148  3.5807
  201VAL     CB 2404   2.653   4.521   6.855  0.3863  0.0678  0.1206
  201VAL     HB 2405   2.668   4.431   6.792 -0.8048 -0.5324  0.6607
  201VAL    CG1 2406   2.525   4.498   6.938  0.1476 -0.1401 -0.2986
  201VAL   HG11 2407   2.509   4.581   7.010  0.0357  0.0834 -0.5776
  201VAL   HG12 2408   2.539   4.403   6.993 -2.1243 -0.0962  0.4372
  201VAL   HG13 2409   2.442   4.486   6.865  0.6839 -2.5590 -0.5778
  201VAL    CG2 2410   2.642   4.636   6.753  0.6189 -0.8234 -0.9353
  201VAL   HG21 2411   2.734   4.634   6.691  0.9608 -2.3714 -0.4263
  201VAL   HG22 2412   2.645   4.729   6.814  1.0796  1.0022 -3.5689
  201VAL   HG23 2413   2.552   4.638   6.688  0.8016  2.6496 -1.2830
  201VAL      C 2414   2.793   4.461   7.061 -0.6873 -0.1427  0.3170
  201VAL      O 2415   2.761   4.522   7.163 -0.0283  0.0496  0.4114
  202PRO      N 2416   2.842   4.342   7.076 -0.0400  0.1203  0.2945
  202PRO     CD 2417   2.823   4.236   6.978  0.0804 -0.0758  0.4821
  202PRO    HD1 2418   2.893   4.259   6.895 -1.7394 -0.5369 -1.2227
  202PRO    HD2 2419   2.730   4.217   6.921  0.5200 -1.4919  0.2006
  202PRO     CA 2420   2.876   4.290   7.206  0.6064 -0.0173  0.0761
  202PRO     HA 2421   2.779   4.288   7.253 -0.5222  0.2249 -2.1166
  202PRO     CB 2422   2.925   4.149   7.172 -0.4222 -0.3251 -0.1957
  202PRO    HB1 2423   2.917   4.094   7.268 -0.2238  0.9632  0.5990
  202PRO    HB2 2424   3.028   4.157   7.131 -2.3256  1.1417 -5.5424
  202PRO     CG 2425   2.835   4.104   7.057 -0.3036 -0.5284 -0.2098
  202PRO    HG1 2426   2.875   4.023   6.993 -2.1776 -1.3284 -0.4479
  202PRO    HG2 2427   2.731   4.090   7.093 -0.5577  0.1760 -0.6382
  202PRO      C 2428   2.958   4.373   7.298  0.4456  0.1775  0.0439
  202PRO      O 2429   2.942   4.352   7.418 -0.2773  0.2340 -0.0392
  203MET      N 2430   3.051   4.457   7.247  0.8281 -0.2549  0.0214
  203MET     HN 2431   3.039   4.478   7.150 -0.5559 -1.0851 -0.0144
  203MET     CA 2432   3.149   4.530   7.321  0.2923  0.4677  0.0298
  203MET     HA 2433   3.193   4.463   7.394  2.1609  0.1947 -1.3013
  203MET     CB 2434   3.266   4.595   7.246  0.3379  0.0363 -0.2743
  203MET    HB1 2435   3.331   4.648   7.318 -1.7436  0.8949  1.0832
  203MET    HB2 2436   3.229   4.675   7.179  1.2478  0.5445 -0.1810
  203MET     CG 2437   3.342   4.490   7.164  0.1503  0.1249 -0.5660
  203MET    HG1 2438   3.438   4.535   7.131  0.5610 -0.9921 -0.9451
  203MET    HG2 2439   3.284   4.471   7.071 -0.2148  2.6021 -0.9196
  203MET     SD 2440   3.389   4.337   7.250 -0.1013  0.3777  0.0324
  203MET     CE 2441   3.424   4.254   7.092  0.0872 -0.0686  0.3042
  203MET    HE1 2442   3.513   4.189   7.094  0.3623  0.3264  1.6863
  203MET    HE2 2443   3.439   4.332   7.014 -1.4200  2.5564  2.4752
  203MET    HE3 2444   3.335   4.192   7.069 -0.0510 -0.2973  1.4315
  203MET      C 2445   3.077   4.629   7.406 -0.0259  0.6557 -0.4540
  203MET      O 2446   3.122   4.663   7.515 -0.5384 -0.8680  0.2695
  204LEU      N 2447   2.959   4.675   7.360 -0.1260  0.9052  0.0419
  204LEU     HN 2448   2.918   4.632   7.280 -2.1654  3.6493 -0.5647
  204LEU     CA 2449   2.882   4.776   7.425  0.0478  0.6855  0.5940
  204LEU     HA 2450   2.944   4.864   7.430 -0.6365  1.4066 -2.1568
  204LEU     CB 2451   2.765   4.819   7.335  0.1692  0.3439  0.2709
  204LEU    HB1 2452   2.712   4.904   7.383 -0.1090  0.7212 -0.6767
  204LEU    HB2 2453   2.699   4.733   7.313 -1.2370  1.5600 -0.4771
  204LEU     CG 2454   2.808   4.881   7.201  0.2452 -0.3410 -0.0253
  204LEU     HG 2455   2.877   4.821   7.139  0.6594  2.1096 -2.1450
  204LEU    CD1 2456   2.678   4.897   7.120 -0.2357  0.6516  0.9146
  204LEU   HD11 2457   2.639   4.797   7.089 -1.0151  1.4538 -0.8682
  204LEU   HD12 2458   2.686   4.972   7.038 -0.6028  2.5602  2.5526
  204LEU   HD13 2459   2.594   4.932   7.185 -2.9388 -2.7606 -0.4158
  204LEU    CD2 2460   2.883   5.015   7.214 -0.3037 -0.0839  0.5432
  204LEU   HD21 2461   2.903   5.060   7.115 -1.8285  2.1106  1.1541
  204LEU   HD22 2462   2.979   4.994   7.265 -0.7364 -1.6383  0.7702
  204LEU   HD23 2463   2.822   5.086   7.274  0.3608  0.6709  0.3428
  204LEU      C 2464   2.837   4.735   7.561 -0.7589 -0.0325  0.1225
  204LEU      O 2465   2.846   4.807   7.660 -0.0970  0.2624 -0.1497
  205PHE      N 2466   2.786   4.611   7.571  0.0215 -0.3621  0.0785
  205PHE     HN 2467   2.797   4.539   7.503 -0.8351  0.3008 -0.7817
  205PHE     CA 2468   2.725   4.557   7.689 -0.4044  0.1982  0.1163
  205PHE     HA 2469   2.698   4.633   7.761 -2.8959 -0.8964  0.4409
  205PHE     CB 2470   2.594   4.485   7.657 -0.0992 -0.3192  0.0227
  205PHE    HB1 2471   2.520   4.563   7.628  1.6015  1.3577  0.0563
  205PHE    HB2 2472   2.556   4.448   7.755 -3.2184 -1.3554 -1.4404
  205PHE     CG 2473   2.593   4.361   7.573 -0.4634 -0.1796 -0.1839
  205PHE    CD1 2474   2.544   4.378   7.446 -0.2819  0.5289 -0.1645
  205PHE    HD1 2475   2.501   4.474   7.420 -1.3616  0.3553  0.8872
  205PHE    CE1 2476   2.526   4.267   7.368 -0.0946  0.3208  0.0837
  205PHE    HE1 2477   2.493   4.286   7.266  3.0983 -0.6434 -1.2474
  205PHE     CZ 2478   2.551   4.139   7.412  0.1296  0.2943 -0.1160
  205PHE     HZ 2479   2.525   4.054   7.350 -2.3695  1.6889 -1.1657
  205PHE    CD2 2480   2.631   4.236   7.617 -0.4730 -0.0135  0.3021
  205PHE    HD2 2481   2.670   4.224   7.717  2.1985  0.4044 -0.6056
  205PHE    CE2 2482   2.610   4.128   7.535  0.1583  0.1960 -0.1382
  205PHE    HE2 2483   2.631   4.029   7.571 -0.9610 -0.7114 -1.8498
  205PHE      C 2484   2.819   4.475   7.771 -0.4367 -0.2724 -0.3126
  205PHE      O 2485   2.787   4.422   7.877  0.6502 -0.0559  0.1403
  206THR      N 2486   2.949   4.465   7.737 -0.2738 -0.1022  0.2413
  206THR     HN 2487   2.984   4.519   7.661 -1.7805  0.5706 -0.0091
  206THR     CA 2488   3.051   4.400   7.813  0.1486 -0.0015 -0.2289
  206THR     HA 2489   2.995   4.338   7.881  0.0366 -1.8715 -1.9282
  206THR     CB 2490   3.131   4.303   7.731  0.4470 -0.0074  0.0697
  206THR     HB 2491   3.231   4.280   7.774  0.3435  0.1366  0.3972
  206THR    OG1 2492   3.158   4.362   7.605  0.2944 -0.0013  0.0397
  206THR    HG1 2493   3.084   4.342   7.546  0.3723  0.2282 -0.1376
  206THR    CG2 2494   3.057   4.170   7.715  0.3830  0.0684 -0.2674
  206THR   HG21 2495   2.955   4.184   7.673 -0.2838 -0.2604  1.1903
  206THR   HG22 2496   3.052   4.118   7.813 -1.5502 -0.5781 -0.6637
  206THR   HG23 2497   3.113   4.101   7.648  1.4746 -0.8934  1.5501
  206THR      C 2498   3.133   4.495   7.892 -0.1102 -0.1039  0.1691
  206THR      O 2499   3.131   4.495   8.015  0.0157  0.2818  0.1723
  207MET      N 2500   3.217   4.580   7.830 -0.3067  0.3831  0.5658
  207MET     HN 2501   3.233   4.576   7.732 -1.3904 -0.7382  0.4136
  207MET     CA 2502   3.307   4.664   7.903  0.3533 -0.0167  0.2190
  207MET     HA 2503   3.350   4.615   7.989  1.1430  2.1076  1.1086
  207MET     CB 2504   3.426   4.718   7.821 -0.0278 -0.0007 -0.3295
  207MET    HB1 2505   3.494   4.781   7.881  0.7929 -0.7717 -0.4389
  207MET    HB2 2506   3.393   4.772   7.729 -1.0019 -0.5394 -0.3180
  207MET     CG 2507   3.519   4.600   7.793  0.0401  0.0222 -0.1991
  207MET    HG1 2508   3.530   4.534   7.882 -1.4582 -2.6244 -1.8312
  207MET    HG2 2509   3.615   4.633   7.746  0.3036 -2.7209 -1.7961
  207MET     SD 2510   3.467   4.479   7.667  0.1759 -0.1534 -0.0869
  207MET     CE 2511   3.627   4.398   7.638  0.0110 -0.3393 -0.4823
  207MET    HE1 2512   3.671   4.342   7.723  1.1448  0.2035 -0.6921
  207MET    HE2 2513   3.714   4.459   7.606 -0.0251 -0.3339 -0.5722
  207MET    HE3 2514   3.615   4.312   7.568 -0.0008  0.1040 -1.0376
  207MET      C 2515   3.240   4.785   7.958 -0.1637 -0.1414 -0.1280
  207MET      O 2516   3.165   4.852   7.887 -0.2417 -0.4886 -0.3756
  208GLY      N 2517   3.253   4.813   8.089 -0.3072 -0.2328 -0.0943
  208GLY     HN 2518   3.313   4.757   8.146 -1.1043  0.0097  0.9960
  208GLY     CA 2519   3.209   4.930   8.157  0.4802  0.1397 -0.2116
  208GLY    HA1 2520   3.124   4.902   8.218  0.4834  1.7871  0.6207
  208GLY    HA2 2521   3.187   5.008   8.085 -0.7262  0.5862  0.5941
  208GLY      C 2522   3.308   4.983   8.254  0.4035  0.2075 -0.1686
  208GLY      O 2523   3.407   4.917   8.288  0.3135  0.1671  0.0154
  209GLU      N 2524   3.275   5.100   8.312  0.0901 -0.0779  0.2358
  209GLU     HN 2525   3.193   5.147   8.279  1.9311  2.8768 -0.4633
  209GLU     CA 2526   3.335   5.155   8.429 -0.1139  0.4976  0.0699
  209GLU     HA 2527   3.442   5.157   8.416 -0.1149 -0.6351 -0.2082
  209GLU     CB 2528   3.291   5.301   8.450 -0.4427  0.3942  0.1057
  209GLU    HB1 2529   3.180   5.307   8.441 -0.2858  0.1741 -3.2910
  209GLU    HB2 2530   3.326   5.359   8.362 -0.1889  0.7418  0.4329
  209GLU     CG 2531   3.357   5.390   8.556  0.3322  0.6066 -0.5436
  209GLU    HG1 2532   3.466   5.401   8.539 -0.0152  1.9125 -2.2452
  209GLU    HG2 2533   3.327   5.333   8.646  0.2877  0.2309 -0.7912
  209GLU     CD 2534   3.291   5.527   8.555 -0.3987  0.2629 -0.5334
  209GLU    OE1 2535   3.187   5.530   8.626  0.3146  0.5890  0.5412
  209GLU    OE2 2536   3.334   5.624   8.487 -0.1263  0.3398 -0.2601
  209GLU      C 2537   3.307   5.080   8.554  0.1421  0.3384  0.0332
  209GLU      O 2538   3.191   5.052   8.586  0.2885 -0.1618  0.1343
  210GLN      N 2539   3.408   5.043   8.634  0.2103  0.0726 -0.1747
  210GLN     HN 2540   3.506   5.049   8.617  0.5024  1.2265  1.5957
  210GLN     CA 2541   3.377   4.987   8.762 -0.3031 -0.4936 -0.5464
  210GLN     HA 2542   3.276   5.009   8.791 -0.3520  0.3594 -1.3308
  210GLN     CB 2543   3.404   4.836   8.775  0.1155 -0.3624  0.1636
  210GLN    HB1 2544   3.507   4.805   8.800 -0.3986 -1.2883  1.2556
  210GLN    HB2 2545   3.376   4.791   8.677 -0.3537 -1.6497  0.8680
  210GLN     CG 2546   3.319   4.782   8.891  0.6234 -0.0614  0.6786
  210GLN    HG1 2547   3.209   4.784   8.873  0.5376  2.6714  0.9711
  210GLN    HG2 2548   3.337   4.834   8.987 -1.1172  0.6632  0.6465
  210GLN     CD 2549   3.357   4.637   8.912 -0.0276 -0.3278  0.0515
  210GLN    OE1 2550   3.458   4.609   8.976  0.4684  0.3653 -0.4107
  210GLN    NE2 2551   3.278   4.541   8.855  0.2637 -0.6181  0.1349
  210GLN   HE21 2552   3.296   4.447   8.885  0.9974 -0.6020 -0.2251
  210GLN   HE22 2553   3.196   4.572   8.809  0.4900  0.9927  0.7525
  210GLN      C 2554   3.474   5.050   8.856 -0.3618 -0.8344 -0.2537
  210GLN      O 2555   3.590   5.084   8.835 -0.6315  0.5755  0.3911
  211ASN      N 2556   3.430   5.084   8.978  0.2207  0.1272 -0.2992
  211ASN     HN 2557   3.337   5.061   9.005  0.2027  1.2922  0.7122
  211ASN     CA 2558   3.514   5.142   9.078 -0.0241 -0.1987  0.0998
  211ASN     HA 2559   3.601   5.182   9.029 -1.1317 -0.1595 -1.9103
  211ASN     CB 2560   3.442   5.259   9.149  0.2729  0.4746 -0.7035
  211ASN    HB1 2561   3.353   5.222   9.204  0.0939  0.1905 -1.1753
  211ASN    HB2 2562   3.406   5.329   9.070 -1.0599  0.7173  0.0927
  211ASN     CG 2563   3.536   5.336   9.241 -0.2998 -0.3311  0.5854
  211ASN    OD1 2564   3.652   5.298   9.254  0.0593  0.1545 -0.8911
  211ASN    ND2 2565   3.490   5.446   9.305 -0.0670  0.3390 -0.3661
  211ASN   HD21 2566   3.399   5.479   9.280 -0.6951 -0.5992  0.5682
  211ASN   HD22 2567   3.554   5.508   9.351 -2.2934  2.4188  0.2049
  211ASN      C 2568   3.560   5.034   9.170  0.2711  0.0067  0.1957
  211ASN      O 2569   3.482   4.963   9.233  0.0071  0.2721  0.1702
  212ARG      N 2570   3.694   5.022   9.177  0.3283  0.3288 -0.2785
  212ARG     HN 2571   3.761   5.074   9.125 -0.3951  0.2881 -1.2764
  212ARG     CA 2572   3.752   4.909   9.242 -0.8087 -0.1090  0.0035
  212ARG     HA 2573   3.672   4.857   9.292 -1.9082  1.8748  0.4176
  212ARG     CB 2574   3.839   4.820   9.152 -0.0665  0.5187  0.0870
  212ARG    HB1 2575   3.901   4.750   9.213 -0.6235  0.2416  0.3481
  212ARG    HB2 2576   3.913   4.889   9.106  0.2270 -0.5491 -1.0926
  212ARG     CG 2577   3.752   4.752   9.047  0.0098 -0.2068  0.4802
  212ARG    HG1 2578   3.711   4.841   8.994  0.3768 -1.1933 -1.5821
  212ARG    HG2 2579   3.666   4.701   9.096 -0.0470  0.6866  1.3381
  212ARG     CD 2580   3.824   4.655   8.953  0.2850 -0.2323  0.7162
  212ARG    HD1 2581   3.901   4.594   9.005  1.1230  0.1705 -0.0104
  212ARG    HD2 2582   3.878   4.709   8.872  0.2465 -0.0312  0.8243
  212ARG     NE 2583   3.715   4.569   8.899  0.2268  0.5047 -0.3730
  212ARG     HE 2584   3.622   4.573   8.936  0.3902  0.0380  0.0928
  212ARG     CZ 2585   3.729   4.472   8.804  0.4332 -0.1941  0.3688
  212ARG    NH1 2586   3.842   4.471   8.727  0.2568  0.0598  0.1052
  212ARG   HH11 2587   3.922   4.529   8.737  0.6460 -0.2181 -1.1512
  212ARG   HH12 2588   3.855   4.380   8.687  2.9081  0.9850 -1.3299
  212ARG    NH2 2589   3.632   4.377   8.789 -0.0332  0.3624 -0.1507
  212ARG   HH21 2590   3.549   4.375   8.845 -0.2691 -1.8945 -0.4867
  212ARG   HH22 2591   3.649   4.323   8.707  3.0813 -1.7962  1.7228
  212ARG      C 2592   3.829   4.961   9.359 -0.1744 -0.3555 -0.3026
  212ARG      O 2593   3.900   4.885   9.426 -0.0459  0.1390  0.1280
  213SER      N 2594   3.802   5.086   9.398  0.0773 -0.3553 -0.1267
  213SER     HN 2595   3.742   5.143   9.342  0.5612  0.3206  0.0237
  213SER     CA 2596   3.859   5.159   9.508 -0.4363 -0.4335  0.1984
  213SER     HA 2597   3.965   5.137   9.515  0.3033  2.8409  1.0332
  213SER     CB 2598   3.843   5.312   9.504 -0.0097 -0.3926 -0.0575
  213SER    HB1 2599   3.748   5.360   9.536 -1.4051 -0.6977 -3.2377
  213SER    HB2 2600   3.857   5.333   9.396 -1.3727 -0.8527 -0.3486
  213SER     OG 2601   3.954   5.376   9.564 -0.4313 -0.1820  0.5054
  213SER    HG1 2602   4.028   5.370   9.503 -2.2860  0.2660 -1.9942
  213SER      C 2603   3.797   5.105   9.632 -0.3356 -0.7092  0.1318
  213SER      O 2604   3.689   5.047   9.626 -0.7102  0.0128 -0.2867
  214ALA      N 2605   3.867   5.109   9.747  0.0978 -0.6673 -0.1286
  214ALA     HN 2606   3.959   5.146   9.751 -0.2190  0.1948 -0.6284
  214ALA     CA 2607   3.806   5.066   9.870 -0.2860  0.1607 -0.0176
  214ALA     HA 2608   3.733   4.988   9.853  0.1424 -1.1561  3.3971
  214ALA     CB 2609   3.921   5.005   9.952  0.1972  0.3605 -0.5354
  214ALA    HB1 2610   3.979   5.077  10.013 -1.1375 -0.3279  1.6807
  214ALA    HB2 2611   3.988   4.941   9.891  1.2717  0.3246  0.6565
  214ALA    HB3 2612   3.866   4.942  10.026 -2.5404 -0.3130 -2.9309
  214ALA      C 2613   3.736   5.169   9.950 -0.3407 -0.0385  0.1912
  214ALA      O 2614   3.687   5.129  10.056 -0.3005 -0.0260  0.2145
  215ASP      N 2615   3.715   5.293   9.901 -0.1920  0.1615  0.6219
  215ASP     HN 2616   3.755   5.308   9.811 -0.6029  0.2631  0.4569
  215ASP     CA 2617   3.616   5.386   9.944 -0.8139  0.0046 -0.4151
  215ASP     HA 2618   3.552   5.346  10.021 -2.0167 -0.1766 -1.4841
  215ASP     CB 2619   3.685   5.509  10.006  0.2894 -0.7846 -0.0381
  215ASP    HB1 2620   3.722   5.567   9.919  3.8156  0.1483  1.9012
  215ASP    HB2 2621   3.767   5.488  10.078  0.6587  1.8728  0.4234
  215ASP     CG 2622   3.590   5.600  10.084  0.6303 -0.4217 -0.0399
  215ASP    OD1 2623   3.475   5.557  10.110  0.5519 -0.4969 -0.4884
  215ASP    OD2 2624   3.628   5.715  10.117  0.3820 -0.2404 -0.3762
  215ASP      C 2625   3.533   5.415   9.824 -0.6275  0.8457 -0.3520
  215ASP      O 2626   3.586   5.405   9.714  0.1098 -0.4003  0.0971
  216GLY      N 2627   3.400   5.432   9.841 -0.6328  0.0950  0.4208
  216GLY     HN 2628   3.375   5.451   9.936 -0.0993  1.5542  0.2997
  216GLY     CA 2629   3.308   5.412   9.734  0.3011 -0.2448 -0.3271
  216GLY    HA1 2630   3.213   5.405   9.784  1.4210  0.1770  1.9797
  216GLY    HA2 2631   3.320   5.319   9.679 -1.4167 -1.0184  0.5391
  216GLY      C 2632   3.302   5.528   9.641  0.4561  0.5115  0.6030
  216GLY      O 2633   3.290   5.515   9.520  0.1344 -0.7977  0.7646
  217GLN      N 2634   3.302   5.655   9.687 -0.3662  0.6204  0.3131
  217GLN     HN 2635   3.301   5.675   9.785 -1.3039  1.9824  0.0447
  217GLN     CA 2636   3.293   5.772   9.605 -0.1426  0.1608 -0.3760
  217GLN     HA 2637   3.235   5.746   9.518 -2.3913 -1.4661  1.4754
  217GLN     CB 2638   3.231   5.888   9.685  0.3039 -0.1981  0.5150
  217GLN    HB1 2639   3.212   5.970   9.612  0.0472 -1.2708 -0.6506
  217GLN    HB2 2640   3.299   5.929   9.763  0.1675  1.9431 -0.4196
  217GLN     CG 2641   3.092   5.866   9.744  0.1049 -0.3043  0.0131
  217GLN    HG1 2642   3.037   5.961   9.761 -1.8747 -1.4638  0.4886
  217GLN    HG2 2643   3.101   5.833   9.850 -1.0795 -1.7052 -0.2969
  217GLN     CD 2644   2.997   5.776   9.666 -0.2411  0.0580  0.0099
  217GLN    OE1 2645   2.957   5.792   9.551 -0.5618 -0.0093  0.1122
  217GLN    NE2 2646   2.937   5.679   9.740 -0.6765  0.3472  0.0412
  217GLN   HE21 2647   2.879   5.615   9.690 -0.1772  0.5581 -0.8404
  217GLN   HE22 2648   2.957   5.648   9.833 -3.0151  1.7798  1.1123
  217GLN      C 2649   3.421   5.820   9.546  0.1752  0.0080  0.1706
  217GLN      O 2650   3.423   5.895   9.448 -0.3346 -0.3652 -0.1321
  218HSD      N 2651   3.538   5.769   9.588 -0.0232 -0.7075 -0.1333
  218HSD     HN 2652   3.531   5.704   9.663  0.8007  1.1642  1.6591
  218HSD     CA 2653   3.664   5.806   9.532 -0.3280  0.4342 -0.0881
  218HSD     HA 2654   3.690   5.908   9.556 -0.0167  0.2432  0.3960
  218HSD     CB 2655   3.773   5.733   9.612 -0.1319  0.6810 -0.1281
  218HSD    HB1 2656   3.762   5.623   9.606  0.6465  0.5074  1.2178
  218HSD    HB2 2657   3.754   5.757   9.719 -2.9025  0.4413 -0.4901
  218HSD    ND1 2658   4.008   5.682   9.547  0.2135  0.0655 -0.0681
  218HSD    HD1 2659   3.986   5.584   9.541  0.1629 -0.0544  1.6058
  218HSD     CG 2660   3.912   5.777   9.576  0.2249 -0.0494  0.3448
  218HSD    CE1 2661   4.118   5.748   9.503  0.4299 -0.1587  0.1279
  218HSD    HE1 2662   4.212   5.709   9.464  0.7439 -1.0714  1.7499
  218HSD    NE2 2663   4.096   5.879   9.505  0.0677 -0.2068 -0.4663
  218HSD    CD2 2664   3.970   5.898   9.556  0.4252 -0.1350  0.3978
  218HSD    HD2 2665   3.935   6.001   9.560  1.1042  0.3359 -3.0232
  218HSD      C 2666   3.685   5.791   9.385 -0.3440  0.1488 -0.0612
  218HSD      O 2667   3.668   5.685   9.326 -0.5708  0.2379 -0.1591
  219ALA      N 2668   3.720   5.901   9.315 -0.3369 -0.0031 -0.2970
  219ALA     HN 2669   3.733   5.990   9.357 -2.3953  1.3510 -2.3115
  219ALA     CA 2670   3.730   5.898   9.172  0.1695 -0.2156 -0.2607
  219ALA     HA 2671   3.646   5.840   9.138  0.0482  0.3931 -1.0190
  219ALA     CB 2672   3.715   6.040   9.115  0.4256  0.0912  0.4186
  219ALA    HB1 2673   3.804   6.101   9.142 -1.3041  2.0844  1.9099
  219ALA    HB2 2674   3.618   6.089   9.139 -0.4660 -1.0030 -0.8038
  219ALA    HB3 2675   3.705   6.022   9.006  0.9323  0.0480  0.3775
  219ALA      C 2676   3.849   5.826   9.120  0.2366  0.0219 -0.4349
  219ALA      O 2677   3.856   5.787   9.003 -0.0638  0.1937 -0.5108
  220GLY      N 2678   3.945   5.793   9.209  0.0284  0.0961 -0.1829
  220GLY     HN 2679   3.946   5.820   9.305  1.1391 -2.7514  0.6814
  220GLY     CA 2680   4.074   5.749   9.165  0.2577  0.1787  0.4011
  220GLY    HA1 2681   4.143   5.780   9.242  1.5579 -1.6066  0.0025
  220GLY    HA2 2682   4.096   5.802   9.074 -0.3631  0.4264  0.3896
  220GLY      C 2683   4.086   5.602   9.151  0.1819  0.1948  0.1681
  220GLY      O 2684   4.201   5.560   9.136  0.0435 -0.2959  0.4452
  221GLY      N 2685   3.978   5.522   9.163  0.3338 -0.0447 -0.0506
  221GLY     HN 2686   3.892   5.568   9.184  0.0015 -0.9937  0.7270
  221GLY     CA 2687   3.988   5.381   9.139 -0.3611 -0.1845  0.4699
  221GLY    HA1 2688   3.946   5.338   9.229 -0.4104 -1.1022  0.0185
  221GLY    HA2 2689   4.090   5.351   9.120 -0.5687 -0.9504  0.5402
  221GLY      C 2690   3.906   5.338   9.022  0.2518  0.2882 -0.1391
  221GLY      O 2691   3.885   5.219   8.997 -0.5198  0.4141 -0.1126
  222LEU      N 2692   3.839   5.433   8.955 -0.3239 -0.3082 -0.4248
  222LEU     HN 2693   3.849   5.525   8.993 -0.6520 -0.6948  0.6392
  222LEU     CA 2694   3.757   5.403   8.842 -0.6866 -0.0316 -0.2355
  222LEU     HA 2695   3.685   5.328   8.873  0.7401 -1.0948  0.5835
  222LEU     CB 2696   3.681   5.524   8.785  0.2259  0.6282 -0.0611
  222LEU    HB1 2697   3.627   5.495   8.693  0.1155  1.3082 -0.2179
  222LEU    HB2 2698   3.758   5.596   8.748  1.9114 -0.0955  1.8494
  222LEU     CG 2699   3.586   5.596   8.882  0.3133  0.8964 -0.1709
  222LEU     HG 2700   3.627   5.596   8.985  0.8704  0.5643 -0.3908
  222LEU    CD1 2701   3.566   5.741   8.836 -0.1806  0.7155 -0.5353
  222LEU   HD11 2702   3.491   5.790   8.902  0.8373  0.7939  0.5889
  222LEU   HD12 2703   3.531   5.739   8.731  2.9897 -0.7617 -1.6827
  222LEU   HD13 2704   3.660   5.801   8.835 -1.1617  2.3875 -3.1656
  222LEU    CD2 2705   3.447   5.529   8.886  0.6288  0.2313 -0.1970
  222LEU   HD21 2706   3.453   5.419   8.894  1.2544  0.3424  1.1658
  222LEU   HD22 2707   3.392   5.553   8.793  1.3232 -1.5366 -1.1184
  222LEU   HD23 2708   3.385   5.581   8.962  0.2092  0.2311 -0.5357
  222LEU      C 2709   3.829   5.349   8.724 -0.1888 -0.1046  0.1006
  222LEU      O 2710   3.927   5.411   8.683  0.1121 -0.5702  0.1140
  223VAL      N 2711   3.799   5.230   8.670  0.5348 -0.1867 -0.1306
  223VAL     HN 2712   3.727   5.179   8.716 -2.6918  2.6680 -1.5926
  223VAL     CA 2713   3.872   5.154   8.573  0.1338 -0.3006 -0.3444
  223VAL     HA 2714   3.927   5.215   8.504  0.5578  0.1466  0.3846
  223VAL     CB 2715   3.979   5.067   8.631  0.5874  0.4907  0.0127
  223VAL     HB 2716   4.023   5.005   8.550 -1.8086 -1.0217 -0.2320
  223VAL    CG1 2717   4.092   5.141   8.704  0.0820  1.0061  0.2851
  223VAL   HG11 2718   4.161   5.061   8.740 -0.3935  0.1945 -0.5767
  223VAL   HG12 2719   4.044   5.180   8.796 -0.9718 -2.0412  1.1322
  223VAL   HG13 2720   4.139   5.220   8.641 -0.5155  1.0031 -0.1680
  223VAL    CG2 2721   3.918   4.967   8.731 -0.9440  1.2724 -0.1034
  223VAL   HG21 2722   3.994   4.911   8.790 -2.2318 -2.5531 -1.7419
  223VAL   HG22 2723   3.855   4.885   8.690 -1.0712  0.4098  1.6945
  223VAL   HG23 2724   3.858   5.012   8.813  0.2225  1.6426  0.5650
  223VAL      C 2725   3.778   5.088   8.477 -0.3295 -0.0225 -0.0875
  223VAL      O 2726   3.658   5.075   8.501 -0.4017 -0.3254 -0.5825
  224CYS      N 2727   3.825   5.032   8.364  0.2080  0.2253  0.0114
  224CYS     HN 2728   3.923   5.027   8.347 -0.1095 -3.5643 -1.8151
  224CYS     CA 2729   3.745   4.994   8.251  0.1305  0.3983  0.0054
  224CYS     HA 2730   3.641   5.021   8.261  0.0817  0.2021  0.0284
  224CYS     CB 2731   3.803   5.054   8.122 -0.2818  0.4275 -0.1647
  224CYS    HB1 2732   3.903   5.009   8.105 -1.6585 -2.7005 -0.6412
  224CYS    HB2 2733   3.808   5.165   8.126 -1.3395  0.5200 -1.0221
  224CYS     SG 2734   3.693   5.027   7.980 -0.4713  0.0783  0.0467
  224CYS      C 2735   3.751   4.845   8.243  0.2315  0.3974  0.0639
  224CYS      O 2736   3.854   4.779   8.230  0.0549  0.1616 -0.1393
  225THR      N 2737   3.640   4.775   8.270  0.2870  0.2100 -0.1903
  225THR     HN 2738   3.559   4.831   8.287 -0.7381 -1.5014  0.9527
  225THR     CA 2739   3.643   4.634   8.293 -0.4169  0.3649  0.9525
  225THR     HA 2740   3.723   4.585   8.239  0.7245  1.1360  1.8933
  225THR     CB 2741   3.664   4.591   8.436  0.0786  0.2162  0.8389
  225THR     HB 2742   3.746   4.654   8.474  1.1924  0.6175 -1.9985
  225THR    OG1 2743   3.706   4.455   8.440  0.0401  0.1992  0.7034
  225THR    HG1 2744   3.798   4.464   8.413 -0.3672  2.6952 -0.1260
  225THR    CG2 2745   3.535   4.611   8.518 -0.3905 -0.2546  0.2400
  225THR   HG21 2746   3.567   4.589   8.622  1.1805 -1.8367 -0.5252
  225THR   HG22 2747   3.461   4.533   8.491  0.7309 -1.4040  0.3952
  225THR   HG23 2748   3.500   4.716   8.507 -1.0114 -0.6424 -1.8190
  225THR      C 2749   3.520   4.577   8.233  0.0807 -0.0554  0.3138
  225THR      O 2750   3.417   4.643   8.220  0.0751 -0.1121  0.0636
  226PRO      N 2751   3.517   4.449   8.208 -0.1142 -0.0023  0.0588
  226PRO     CD 2752   3.622   4.375   8.141 -0.1331  0.0399 -0.0192
  226PRO    HD1 2753   3.687   4.320   8.213  2.5967  1.2799 -1.3993
  226PRO    HD2 2754   3.692   4.441   8.085  1.5331 -1.1783  0.5066
  226PRO     CA 2755   3.390   4.383   8.195 -0.0546 -0.0314 -0.3861
  226PRO     HA 2756   3.329   4.437   8.123 -2.6316  0.8726  2.2644
  226PRO     CB 2757   3.422   4.243   8.142 -0.3782 -0.2001 -0.1342
  226PRO    HB1 2758   3.342   4.196   8.081 -1.7588  2.0829 -0.2264
  226PRO    HB2 2759   3.449   4.175   8.226  0.8396  0.1935 -0.1953
  226PRO     CG 2760   3.545   4.273   8.056 -0.3885  0.2238 -0.0092
  226PRO    HG1 2761   3.583   4.170   8.036 -1.0224  0.1892 -1.1676
  226PRO    HG2 2762   3.512   4.316   7.959 -0.1789 -2.5441 -1.4133
  226PRO      C 2763   3.311   4.373   8.321  0.2510 -0.1381 -0.2016
  226PRO      O 2764   3.368   4.330   8.421  0.0702  0.0811 -0.0018
  227THR      N 2765   3.184   4.415   8.321  0.1266 -0.5138 -0.0990
  227THR     HN 2766   3.140   4.442   8.235 -0.9276 -0.5501  0.4109
  227THR     CA 2767   3.109   4.436   8.441  0.1638 -0.0130 -0.1619
  227THR     HA 2768   3.175   4.433   8.527 -0.0322  0.0851 -0.0058
  227THR     CB 2769   3.038   4.568   8.452 -0.0616 -0.1680  0.2784
  227THR     HB 2770   2.977   4.580   8.544 -0.7745 -1.5216  0.0199
  227THR    OG1 2771   2.953   4.580   8.338 -0.3075 -0.0727  0.4712
  227THR    HG1 2772   2.901   4.661   8.341 -2.3111 -1.2652 -0.2960
  227THR    CG2 2773   3.139   4.683   8.452 -0.0741 -0.1569  0.5051
  227THR   HG21 2774   3.219   4.672   8.528 -0.0336 -0.7135  0.3870
  227THR   HG22 2775   3.085   4.776   8.482 -0.0577 -0.4829  1.5908
  227THR   HG23 2776   3.188   4.695   8.353  2.5901 -0.5807  1.7015
  227THR      C 2777   3.008   4.330   8.467  0.5749 -0.3701  0.0022
  227THR      O 2778   2.954   4.315   8.576 -0.3302  0.1582 -0.3554
  228ILE      N 2779   2.973   4.258   8.359 -0.4293 -0.0469  0.1027
  228ILE     HN 2780   3.020   4.279   8.274  0.2835 -0.6364  0.3464
  228ILE     CA 2781   2.867   4.162   8.368 -0.2368 -0.3247 -0.5045
  228ILE     HA 2782   2.808   4.189   8.455  0.2758 -1.2982  0.1630
  228ILE     CB 2783   2.781   4.155   8.246 -0.8311 -0.0778 -0.1075
  228ILE     HB 2784   2.687   4.103   8.274 -0.1996 -0.0807  2.1490
  228ILE    CG2 2785   2.722   4.293   8.211 -0.6707  0.0736  0.2110
  228ILE   HG21 2786   2.625   4.269   8.162 -0.5416 -1.6406  0.7167
  228ILE   HG22 2787   2.790   4.334   8.133 -2.2319 -1.8752 -2.3423
  228ILE   HG23 2788   2.708   4.356   8.301  3.0492 -2.0224  2.5134
  228ILE    CG1 2789   2.852   4.082   8.130  0.2142 -0.2541  0.6302
  228ILE   HG11 2790   2.908   3.991   8.160  0.8484 -0.5634 -1.3768
  228ILE   HG12 2791   2.927   4.157   8.098 -0.9962  0.4370 -0.6987
  228ILE     CD 2792   2.763   4.043   8.012  0.6399  0.7437 -0.0316
  228ILE    HD1 2793   2.697   3.962   8.050 -1.2405  1.3930 -1.7377
  228ILE    HD2 2794   2.821   4.007   7.925 -0.7662 -0.2442 -0.6051
  228ILE    HD3 2795   2.689   4.122   7.985  0.8470  0.7143 -0.6931
  228ILE      C 2796   2.922   4.031   8.411 -0.2070 -0.2283 -0.2396
  228ILE      O 2797   3.044   4.013   8.415 -0.2154 -0.1098  0.5881
  229HSD      N 2798   2.838   3.946   8.473  0.2637 -0.2668  0.3550
  229HSD     HN 2799   2.740   3.956   8.466  0.0010 -0.7555  2.5661
  229HSD     CA 2800   2.879   3.829   8.544  0.2236 -0.5354 -0.0579
  229HSD     HA 2801   2.942   3.863   8.625 -0.3612 -1.8475  0.9771
  229HSD     CB 2802   2.758   3.752   8.600 -0.1405  0.0537 -0.0253
  229HSD    HB1 2803   2.797   3.653   8.632 -0.7541 -0.0225  0.4865
  229HSD    HB2 2804   2.678   3.728   8.527 -2.0770 -0.8975  2.2681
  229HSD    ND1 2805   2.749   3.898   8.804  0.2062 -0.4339 -0.0166
  229HSD    HD1 2806   2.847   3.919   8.803  0.1740  0.0740  2.1084
  229HSD     CG 2807   2.686   3.813   8.716 -0.1872 -0.3027  0.1349
  229HSD    CE1 2808   2.649   3.942   8.885  0.2945 -0.2276 -0.0190
  229HSD    HE1 2809   2.661   4.017   8.964 -0.7465  0.2593 -0.2994
  229HSD    NE2 2810   2.532   3.888   8.855 -0.0468  0.5314 -0.0837
  229HSD    CD2 2811   2.554   3.804   8.748 -0.2715  0.3863 -0.0176
  229HSD    HD2 2812   2.472   3.742   8.716  1.9869 -1.6848 -2.2608
  229HSD      C 2813   2.959   3.740   8.455  0.5740 -0.2618 -0.0210
  229HSD      O 2814   2.957   3.732   8.332 -0.0433  0.0676 -0.0357
  230THR      N 2815   3.048   3.663   8.521  0.7054  0.3247  0.4890
  230THR     HN 2816   3.042   3.654   8.620  0.4307  1.1118  0.5545
  230THR     CA 2817   3.154   3.600   8.448  0.1880  0.0758 -0.0565
  230THR     HA 2818   3.210   3.679   8.399  2.3633  0.1633  2.3554
  230THR     CB 2819   3.262   3.554   8.541  0.3842 -0.1013 -0.3742
  230THR     HB 2820   3.222   3.469   8.600 -2.1612  0.4445 -1.2027
  230THR    OG1 2821   3.303   3.660   8.625 -0.5810 -0.0152 -0.0054
  230THR    HG1 2822   3.231   3.690   8.682  0.6305  2.3844  0.4245
  230THR    CG2 2823   3.388   3.498   8.471  0.8155 -0.0575  0.3611
  230THR   HG21 2824   3.356   3.411   8.410 -0.6742 -1.5656  3.0648
  230THR   HG22 2825   3.458   3.460   8.548  0.3337 -1.2286  0.2475
  230THR   HG23 2826   3.420   3.580   8.404 -1.7111  1.6069  1.0543
  230THR      C 2827   3.132   3.505   8.335  0.3118 -0.1487  0.1086
  230THR      O 2828   3.207   3.510   8.238  0.4303 -0.8496  0.1631
  231ALA      N 2829   3.042   3.406   8.342 -0.0873  0.2086  0.0329
  231ALA     HN 2830   2.970   3.398   8.410 -1.2163 -0.5451 -1.1979
  231ALA     CA 2831   3.022   3.302   8.246 -0.0976  0.2462 -0.0056
  231ALA     HA 2832   3.116   3.248   8.244 -0.6743 -0.9276  1.6992
  231ALA     CB 2833   2.910   3.208   8.294  0.2172 -0.1616 -0.0627
  231ALA    HB1 2834   2.810   3.255   8.303  1.1831  2.0184 -0.0569
  231ALA    HB2 2835   2.936   3.155   8.388 -0.3258 -1.2951 -0.5296
  231ALA    HB3 2836   2.901   3.127   8.218 -1.0786  1.2932 -1.5262
  231ALA      C 2837   2.993   3.364   8.114 -0.2357  0.2354  0.0187
  231ALA      O 2838   3.050   3.328   8.011  0.4286  0.1583  0.4034
  232THR      N 2839   2.921   3.477   8.113  0.1990  0.5151  0.1259
  232THR     HN 2840   2.874   3.497   8.199  1.4324  0.2115  0.8981
  232THR     CA 2841   2.886   3.539   7.989 -0.1460 -0.1340 -0.1084
  232THR     HA 2842   2.854   3.465   7.917 -3.2550 -1.4363  2.3726
  232THR     CB 2843   2.781   3.642   8.017 -0.3534 -0.3492 -0.0940
  232THR     HB 2844   2.806   3.714   8.098 -0.7977  0.9244 -1.0414
  232THR    OG1 2845   2.657   3.585   8.057 -0.3974 -0.0733  0.1694
  232THR    HG1 2846   2.667   3.530   8.135  0.6109 -0.8350 -0.4790
  232THR    CG2 2847   2.744   3.729   7.896  0.1227 -0.1209 -0.0775
  232THR   HG21 2848   2.713   3.656   7.818 -0.4158 -1.5711  1.4221
  232THR   HG22 2849   2.826   3.792   7.855 -1.1462  1.8533  0.3231
  232THR   HG23 2850   2.659   3.800   7.909  0.5132 -0.1476  3.8988
  232THR      C 2851   2.996   3.612   7.920 -0.1623 -0.1593 -0.1616
  232THR      O 2852   3.012   3.605   7.799  0.1332 -0.0225 -0.1323
  233VAL      N 2853   3.077   3.688   7.997  0.0452 -0.3128 -0.2272
  233VAL     HN 2854   3.068   3.693   8.096  0.5849 -1.6584 -0.0797
  233VAL     CA 2855   3.195   3.757   7.956  0.3265 -0.4177  0.4005
  233VAL     HA 2856   3.173   3.833   7.883  0.5801 -0.3220  0.4197
  233VAL     CB 2857   3.267   3.831   8.065 -0.2239  0.6274  0.0688
  233VAL     HB 2858   3.294   3.754   8.141  1.2815  0.5836 -0.4834
  233VAL    CG1 2859   3.396   3.899   8.016 -0.0331 -0.0764 -0.4260
  233VAL   HG11 2860   3.444   3.963   8.094  2.4621 -1.3895 -0.7691
  233VAL   HG12 2861   3.374   3.977   7.940 -0.3932 -0.5175 -0.7724
  233VAL   HG13 2862   3.474   3.829   7.979  0.3771  0.1792 -0.0651
  233VAL    CG2 2863   3.174   3.928   8.141 -0.6180  0.2403  0.0830
  233VAL   HG21 2864   3.131   4.004   8.072 -0.1566  0.5207  0.1003
  233VAL   HG22 2865   3.227   3.982   8.221 -2.4746  1.9972  0.2013
  233VAL   HG23 2866   3.101   3.863   8.194  0.8107 -0.6688  1.0341
  233VAL      C 2867   3.295   3.664   7.897 -0.0545 -0.3571 -0.3443
  233VAL      O 2868   3.353   3.691   7.791  0.5773  0.4842  0.2027
  234LYS      N 2869   3.318   3.545   7.954 -0.0267 -0.3086 -0.2541
  234LYS     HN 2870   3.270   3.517   8.037 -1.4100  2.8494  0.1668
  234LYS     CA 2871   3.406   3.451   7.892  0.0094 -0.3460 -0.1480
  234LYS     HA 2872   3.502   3.500   7.883  0.3420 -1.1981 -1.4240
  234LYS     CB 2873   3.439   3.335   7.987  0.9465 -0.1744 -0.2495
  234LYS    HB1 2874   3.480   3.249   7.929 -1.6737 -1.8401  0.1988
  234LYS    HB2 2875   3.343   3.292   8.022  1.1919  0.7461  1.6796
  234LYS     CG 2876   3.534   3.372   8.101  0.2089  0.2453  0.2422
  234LYS    HG1 2877   3.479   3.436   8.173  1.9474  1.2474  0.7578
  234LYS    HG2 2878   3.622   3.433   8.071 -1.2873  1.8445 -1.0842
  234LYS     CD 2879   3.581   3.243   8.169 -0.1254 -0.2444 -0.4444
  234LYS    HD1 2880   3.657   3.276   8.243 -1.0893  1.0838 -0.0064
  234LYS    HD2 2881   3.631   3.175   8.097  1.1876  0.4922 -0.2606
  234LYS     CE 2882   3.476   3.158   8.239 -0.3592  0.2037 -0.2464
  234LYS    HE1 2883   3.420   3.092   8.169 -1.2205 -0.4897  1.0572
  234LYS    HE2 2884   3.405   3.223   8.295 -1.6503 -0.8074 -0.6469
  234LYS     NZ 2885   3.541   3.063   8.332 -0.2679 -0.0433 -0.5617
  234LYS    HZ1 2886   3.609   3.007   8.276 -1.0273 -0.2407 -1.3076
  234LYS    HZ2 2887   3.469   3.014   8.389  0.7288  1.1878  1.9127
  234LYS    HZ3 2888   3.587   3.121   8.404 -1.0770  0.9319 -0.8171
  234LYS      C 2889   3.354   3.398   7.763  0.0562 -0.2556 -0.2041
  234LYS      O 2890   3.434   3.382   7.671  0.1145  0.2055 -0.2384
  235VAL      N 2891   3.223   3.375   7.745 -0.1472  0.9112 -0.3199
  235VAL     HN 2892   3.161   3.372   7.823  1.7383  1.3955  1.2707
  235VAL     CA 2893   3.173   3.328   7.620 -0.3675  0.1748  0.0349
  235VAL     HA 2894   3.238   3.247   7.592 -2.0999 -1.6953  1.2014
  235VAL     CB 2895   3.037   3.265   7.626 -0.2208 -0.1829 -0.3178
  235VAL     HB 2896   2.970   3.339   7.675 -2.8534 -0.6043 -3.0078
  235VAL    CG1 2897   2.985   3.221   7.488 -0.0158  0.1916 -0.5155
  235VAL   HG11 2898   2.884   3.174   7.495  1.5885 -3.5379  0.1514
  235VAL   HG12 2899   3.043   3.133   7.452 -1.0895 -0.1254 -1.5243
  235VAL   HG13 2900   2.987   3.298   7.408  0.7373  1.0600  0.3075
  235VAL    CG2 2901   3.040   3.141   7.717 -0.3130 -0.2625 -0.4221
  235VAL   HG21 2902   2.938   3.098   7.723  0.1751 -1.4895 -0.5693
  235VAL   HG22 2903   3.072   3.165   7.821 -1.8762  2.9039 -0.5666
  235VAL   HG23 2904   3.110   3.068   7.670 -0.6264 -1.0482  0.2943
  235VAL      C 2905   3.189   3.426   7.509  0.2538 -0.0377 -0.0666
  235VAL      O 2906   3.231   3.395   7.397  0.2037  0.0903 -0.1217
  236VAL      N 2907   3.164   3.556   7.535  0.2818 -0.1121  0.3289
  236VAL     HN 2908   3.132   3.588   7.624 -3.2334  4.1485 -2.0899
  236VAL     CA 2909   3.176   3.658   7.436  0.0983  0.2578  0.6876
  236VAL     HA 2910   3.112   3.627   7.355  0.9009  0.6899 -0.1243
  236VAL     CB 2911   3.129   3.790   7.491 -0.1216  0.2912  0.4193
  236VAL     HB 2912   3.196   3.805   7.578 -0.9606  1.3616  0.9156
  236VAL    CG1 2913   3.142   3.904   7.388 -0.3904  0.4128  0.5189
  236VAL   HG11 2914   3.089   3.868   7.296  1.4143  2.8375 -1.5885
  236VAL   HG12 2915   3.248   3.924   7.361 -0.8261  1.5466 -0.4560
  236VAL   HG13 2916   3.088   3.993   7.426 -1.4579  0.5324 -1.1708
  236VAL    CG2 2917   2.976   3.786   7.508 -0.1948 -0.0494 -0.2852
  236VAL   HG21 2918   2.920   3.770   7.413  0.8570  2.9232 -1.5495
  236VAL   HG22 2919   2.950   3.886   7.550 -0.8777 -0.1115 -0.5435
  236VAL   HG23 2920   2.938   3.707   7.575 -1.7836  2.3078  1.7762
  236VAL      C 2921   3.310   3.675   7.374 -0.1136  0.0216  0.1619
  236VAL      O 2922   3.323   3.688   7.253  0.1345  0.0315  0.1880
  237ILE      N 2923   3.416   3.672   7.457  0.0187  0.4041  0.0056
  237ILE     HN 2924   3.406   3.675   7.556  0.2763  1.5614  0.0192
  237ILE     CA 2925   3.554   3.682   7.421  0.0354  0.0615 -0.0305
  237ILE     HA 2926   3.565   3.774   7.365  2.6287 -0.9891 -1.4201
  237ILE     CB 2927   3.634   3.680   7.548  0.2026  0.2766 -0.1301
  237ILE     HB 2928   3.596   3.606   7.622  0.7297  0.8270  0.7164
  237ILE    CG2 2929   3.780   3.639   7.522  0.0022 -0.1976 -0.5297
  237ILE   HG21 2930   3.831   3.669   7.616  1.0163 -1.2693 -0.7243
  237ILE   HG22 2931   3.824   3.707   7.446  0.7146  0.0637  0.1013
  237ILE   HG23 2932   3.790   3.530   7.503 -1.3533 -0.7837  1.7333
  237ILE    CG1 2933   3.615   3.816   7.616  0.1911  0.2879 -0.1546
  237ILE   HG11 2934   3.510   3.852   7.619  0.5923  1.7228 -1.5747
  237ILE   HG12 2935   3.670   3.899   7.566  0.0087  1.5181  1.5838
  237ILE     CD 2936   3.663   3.806   7.761 -0.7199  0.2292  0.1484
  237ILE    HD1 2937   3.770   3.835   7.770 -0.6673 -0.0798  0.5433
  237ILE    HD2 2938   3.642   3.710   7.813 -2.7368  1.3098  1.4363
  237ILE    HD3 2939   3.603   3.877   7.821 -0.6493 -0.5628  1.1902
  237ILE      C 2940   3.593   3.571   7.330 -1.0894 -0.0271 -0.4174
  237ILE      O 2941   3.658   3.588   7.227  0.1473 -0.7838  0.2062
  238GLN      N 2942   3.561   3.446   7.370  0.3099 -0.0718  0.6534
  238GLN     HN 2943   3.510   3.430   7.454  0.2175 -0.5113  0.5142
  238GLN     CA 2944   3.579   3.324   7.298  0.2521  0.2342  0.1185
  238GLN     HA 2945   3.682   3.294   7.287  0.2243 -0.0378  0.5957
  238GLN     CB 2946   3.520   3.206   7.376  0.3461  0.3246  0.3274
  238GLN    HB1 2947   3.512   3.121   7.304  0.4477 -0.3605  1.1044
  238GLN    HB2 2948   3.427   3.208   7.437  1.3706 -1.6459  2.1312
  238GLN     CG 2949   3.617   3.165   7.488  0.3627 -0.0817  0.1687
  238GLN    HG1 2950   3.627   3.246   7.563  0.2374 -0.7360  0.8960
  238GLN    HG2 2951   3.714   3.150   7.435 -1.4481  0.6952 -3.7348
  238GLN     CD 2952   3.565   3.038   7.553 -0.1296  0.0872  0.1106
  238GLN    OE1 2953   3.610   2.933   7.507 -0.1439  0.2688 -0.3278
  238GLN    NE2 2954   3.469   3.041   7.649 -0.5549  0.2863 -0.3156
  238GLN   HE21 2955   3.419   2.957   7.669  0.5163 -0.2227  0.3022
  238GLN   HE22 2956   3.433   3.129   7.681  0.0462  0.5870 -0.4485
  238GLN      C 2957   3.514   3.334   7.164  0.0682  0.2446  0.2089
  238GLN      O 2958   3.574   3.306   7.060 -0.3969 -0.3836  0.1048
  239VAL      N 2959   3.386   3.377   7.167  0.0411  0.1431  0.5779
  239VAL     HN 2960   3.342   3.394   7.254 -0.3352  2.2777  0.0245
  239VAL     CA 2961   3.313   3.397   7.045  0.4520 -0.0206  0.3028
  239VAL     HA 2962   3.326   3.310   6.982  0.9127  0.3116 -0.0666
  239VAL     CB 2963   3.169   3.427   7.071  0.4167  0.3343 -0.2978
  239VAL     HB 2964   3.153   3.487   7.163  0.1033 -0.5162  0.2141
  239VAL    CG1 2965   3.105   3.512   6.959 -0.2462 -0.4918 -0.5617
  239VAL   HG11 2966   2.995   3.522   6.973 -0.2538 -1.2791  0.0127
  239VAL   HG12 2967   3.123   3.472   6.857 -2.3372  1.1229 -1.6397
  239VAL   HG13 2968   3.142   3.617   6.959 -0.8469 -0.2673 -2.0596
  239VAL    CG2 2969   3.087   3.300   7.101  0.7706  0.0027 -0.7076
  239VAL   HG21 2970   2.981   3.325   7.122  1.1016  1.0600 -0.2399
  239VAL   HG22 2971   3.118   3.254   7.197 -1.1986 -1.8501 -0.8752
  239VAL   HG23 2972   3.090   3.225   7.020 -0.3164  1.4802 -2.1831
  239VAL      C 2973   3.376   3.502   6.960 -0.0667  0.1835  0.1719
  239VAL      O 2974   3.404   3.478   6.843  0.1227  0.6091  0.1275
  240ASN      N 2975   3.417   3.620   7.010  0.2790  0.2118 -0.1774
  240ASN     HN 2976   3.391   3.640   7.104 -0.9868 -2.6817  0.2013
  240ASN     CA 2977   3.496   3.719   6.942  0.0547  0.1801 -0.4908
  240ASN     HA 2978   3.455   3.757   6.850  2.7429  0.5294 -1.6323
  240ASN     CB 2979   3.498   3.843   7.033 -0.2757 -0.2133  0.0627
  240ASN    HB1 2980   3.505   3.810   7.139 -1.3326 -0.4536  0.0657
  240ASN    HB2 2981   3.405   3.898   7.009 -0.0270 -0.0755 -0.6241
  240ASN     CG 2982   3.606   3.949   7.016  0.1271 -0.7012 -0.4321
  240ASN    OD1 2983   3.684   3.976   7.107  0.2017 -0.2984 -0.6142
  240ASN    ND2 2984   3.612   4.005   6.892 -0.1953 -0.2613 -0.2485
  240ASN   HD21 2985   3.684   4.074   6.879  0.3747  0.3344  4.2564
  240ASN   HD22 2986   3.543   3.986   6.823 -1.0123 -1.6325  0.8839
  240ASN      C 2987   3.627   3.670   6.891  0.2332 -0.0026  0.1249
  240ASN      O 2988   3.662   3.700   6.777  0.4603 -0.5651  0.0467
  241THR      N 2989   3.705   3.588   6.963 -0.0538 -0.1576  0.2583
  241THR     HN 2990   3.672   3.566   7.055 -1.4603  1.5356  0.2021
  241THR     CA 2991   3.825   3.525   6.918  0.1198  0.1213  0.3300
  241THR     HA 2992   3.890   3.603   6.883  3.7155 -1.9184  1.8182
  241THR     CB 2993   3.910   3.461   7.025 -0.0814 -0.0489  0.3896
  241THR     HB 2994   3.838   3.427   7.102 -0.9848 -1.2839 -0.9262
  241THR    OG1 2995   4.000   3.555   7.082  0.0357  0.3030 -0.3492
  241THR    HG1 2996   3.956   3.635   7.111  0.3646 -0.4394  2.5353
  241THR    CG2 2997   3.989   3.338   6.977  0.4968  0.2867  0.4738
  241THR   HG21 2998   3.933   3.244   6.958  1.0463  0.2637 -1.1797
  241THR   HG22 2999   4.060   3.320   7.060  1.2128  0.1758 -0.1478
  241THR   HG23 3000   4.050   3.358   6.886  0.9806  0.0121  0.7358
  241THR      C 3001   3.811   3.435   6.800 -0.1825  0.2621  0.2578
  241THR      O 3002   3.891   3.428   6.707 -0.4522  0.0796  0.0383
  242PHE      N 3003   3.708   3.349   6.801  0.0443 -0.0192 -0.2387
  242PHE     HN 3004   3.647   3.350   6.880  0.7821 -1.1311  0.3580
  242PHE     CA 3005   3.673   3.269   6.688 -0.4284 -0.3573  0.1438
  242PHE     HA 3006   3.762   3.209   6.673 -0.3640 -0.3927  0.6705
  242PHE     CB 3007   3.551   3.182   6.720 -0.7176 -0.0687 -0.1627
  242PHE    HB1 3008   3.467   3.246   6.756 -0.5261  0.2394 -0.2658
  242PHE    HB2 3009   3.586   3.125   6.809  0.7737  0.0530 -0.6485
  242PHE     CG 3010   3.506   3.087   6.614  0.0243 -0.4044 -0.1808
  242PHE    CD1 3011   3.579   2.972   6.598  0.4708 -0.1575  0.0495
  242PHE    HD1 3012   3.667   2.951   6.657  0.9175 -0.7365 -0.7938
  242PHE    CE1 3013   3.536   2.882   6.503  0.0721 -0.3900  0.4420
  242PHE    HE1 3014   3.597   2.798   6.472 -0.3285  0.1442 -1.9771
  242PHE     CZ 3015   3.423   2.908   6.430  0.1946 -0.0148  0.3840
  242PHE     HZ 3016   3.383   2.830   6.368 -1.8342  0.0439  1.5257
  242PHE    CD2 3017   3.390   3.119   6.547  0.4280  0.5774 -0.4320
  242PHE    HD2 3018   3.351   3.219   6.545  0.7225  0.6876 -0.9145
  242PHE    CE2 3019   3.354   3.025   6.453  0.0735 -0.0779  0.3441
  242PHE    HE2 3020   3.259   3.037   6.403  0.5307  0.5697 -0.3868
  242PHE      C 3021   3.651   3.344   6.561  0.2254 -0.1749  0.1332
  242PHE      O 3022   3.717   3.312   6.462 -0.1387 -0.6322  0.0328
  243MET      N 3023   3.561   3.444   6.560  0.5076  0.0753 -0.2849
  243MET     HN 3024   3.516   3.455   6.648  0.4833  0.7986 -0.3764
  243MET     CA 3025   3.530   3.528   6.448  0.1697  0.4751  0.1056
  243MET     HA 3026   3.501   3.469   6.363 -0.9155 -1.9704  2.0578
  243MET     CB 3027   3.413   3.621   6.484  0.0990  0.3552  0.1904
  243MET    HB1 3028   3.389   3.698   6.407 -2.6866  1.5805  2.1203
  243MET    HB2 3029   3.433   3.687   6.571  2.7178  0.2264 -0.2268
  243MET     CG 3030   3.281   3.548   6.507 -0.0839  0.4249 -0.6227
  243MET    HG1 3031   3.204   3.615   6.552 -0.4270 -0.4706  0.1402
  243MET    HG2 3032   3.292   3.462   6.576  1.0937  0.2702 -0.9813
  243MET     SD 3033   3.203   3.476   6.359 -0.4647  0.0134 -0.2268
  243MET     CE 3034   3.188   3.604   6.230 -0.5969 -0.1079 -0.3313
  243MET    HE1 3035   3.130   3.575   6.140  0.4773  0.4498 -1.2304
  243MET    HE2 3036   3.290   3.629   6.193 -0.2394  1.3297  1.5048
  243MET    HE3 3037   3.136   3.694   6.269  1.0781 -0.7224  3.7930
  243MET      C 3038   3.646   3.611   6.405  0.5663 -0.1055  0.0381
  243MET      O 3039   3.671   3.628   6.286  0.0578  0.1432 -0.0373
  244SER      N 3040   3.724   3.670   6.498  0.3941  0.0724  0.0703
  244SER     HN 3041   3.721   3.646   6.595  0.2638  1.2282  0.3682
  244SER     CA 3042   3.829   3.762   6.464  0.4716 -0.0079  0.0931
  244SER     HA 3043   3.793   3.813   6.376 -2.8825 -1.7388  0.3000
  244SER     CB 3044   3.840   3.869   6.573 -0.6151  0.1732  0.0351
  244SER    HB1 3045   3.870   3.819   6.668 -1.1482  0.1343  0.1895
  244SER    HB2 3046   3.741   3.916   6.592 -1.2546 -1.1650  0.1423
  244SER     OG 3047   3.925   3.975   6.532 -0.2157 -0.3450 -0.4904
  244SER    HG1 3048   4.008   3.932   6.511 -0.2440  0.3492 -2.2257
  244SER      C 3049   3.961   3.702   6.431  0.1607 -0.5575 -0.1722
  244SER      O 3050   4.043   3.773   6.373 -0.5281  0.2181 -0.2194
  245PHE      N 3051   3.988   3.575   6.467 -0.2545 -0.3557  0.8763
  245PHE     HN 3052   3.926   3.517   6.518  0.3289 -0.1578  1.8511
  245PHE     CA 3053   4.106   3.507   6.423 -0.4931 -0.4573  0.3811
  245PHE     HA 3054   4.148   3.567   6.344 -0.2029  1.4819  1.9066
  245PHE     CB 3055   4.202   3.498   6.543  0.0151 -0.0522  0.0100
  245PHE    HB1 3056   4.171   3.429   6.625 -3.5903  0.7785 -0.5045
  245PHE    HB2 3057   4.217   3.600   6.583  1.3136  0.8299 -2.5130
  245PHE     CG 3058   4.339   3.464   6.494  0.1916  0.0105  0.4508
  245PHE    CD1 3059   4.411   3.546   6.410 -0.1754 -0.4599 -0.3379
  245PHE    HD1 3060   4.369   3.642   6.385  1.9160  0.5525 -0.1704
  245PHE    CE1 3061   4.526   3.502   6.348 -0.2138 -0.1089 -0.6651
  245PHE    HE1 3062   4.569   3.556   6.265  2.7649  0.8514  1.3554
  245PHE     CZ 3063   4.574   3.376   6.374  0.2479  0.2579  0.3488
  245PHE     HZ 3064   4.659   3.347   6.314  0.3785 -0.4768  0.8688
  245PHE    CD2 3065   4.389   3.341   6.529  0.0488 -0.0596  0.4117
  245PHE    HD2 3066   4.332   3.282   6.600 -0.2766  1.2151  1.2392
  245PHE    CE2 3067   4.500   3.298   6.460  0.3993  0.4498  0.6513
  245PHE    HE2 3068   4.532   3.197   6.480  0.1263  0.5602  1.6913
  245PHE      C 3069   4.086   3.371   6.366  0.0593 -0.2890 -0.2225
  245PHE      O 3070   4.144   3.341   6.262  0.0820 -0.5477 -0.1350
  246ILE      N 3071   4.023   3.279   6.439  0.1818  0.1261  0.4134
  246ILE     HN 3072   3.980   3.301   6.527  0.0246 -2.2448  1.0028
  246ILE     CA 3073   4.012   3.140   6.407 -0.1114  0.1757  0.2911
  246ILE     HA 3074   4.111   3.097   6.399  0.4310  1.6431 -1.4794
  246ILE     CB 3075   3.955   3.062   6.521 -0.2882  0.0949  0.1481
  246ILE     HB 3076   3.852   3.100   6.539 -1.0643 -2.1174  0.7698
  246ILE    CG2 3077   3.936   2.916   6.476  0.3247  0.1601 -0.3277
  246ILE   HG21 3078   3.910   2.842   6.554 -0.2934 -0.7670 -1.3743
  246ILE   HG22 3079   4.025   2.870   6.428  0.8257 -1.0610  1.6500
  246ILE   HG23 3080   3.856   2.911   6.398  0.8887 -1.3964 -0.8280
  246ILE    CG1 3081   4.047   3.075   6.644  0.5568  0.9627 -0.5622
  246ILE   HG11 3082   4.081   3.178   6.668  2.3839  0.1289  0.6530
  246ILE   HG12 3083   4.133   3.008   6.623 -2.0994 -2.4401 -1.6180
  246ILE     CD 3084   3.971   3.028   6.768  0.6244  0.5402 -0.6778
  246ILE    HD1 3085   3.942   2.923   6.751  3.9741 -0.7858  0.8695
  246ILE    HD2 3086   3.884   3.090   6.798  0.9246  0.5064  0.3227
  246ILE    HD3 3087   4.043   3.042   6.852  1.7505  0.8566 -1.6629
  246ILE      C 3088   3.946   3.105   6.278 -0.2502 -0.3235  0.4925
  246ILE      O 3089   4.006   3.043   6.190 -0.7776 -0.4199  0.1999
  247PHE      N 3090   3.831   3.170   6.253 -0.0661 -0.3854 -0.5915
  247PHE     HN 3091   3.778   3.224   6.317 -0.5875  0.3472 -1.6170
  247PHE     CA 3092   3.763   3.180   6.128 -0.3939 -0.0442 -0.3861
  247PHE     HA 3093   3.751   3.076   6.103  1.3686 -0.1940 -0.7272
  247PHE     CB 3094   3.623   3.241   6.150 -0.0067  0.5631  0.4707
  247PHE    HB1 3095   3.632   3.328   6.218  1.5916  1.7738 -1.1693
  247PHE    HB2 3096   3.555   3.168   6.200  0.6690 -1.0022 -0.8082
  247PHE     CG 3097   3.553   3.297   6.031 -0.1056 -0.2019  0.1618
  247PHE    CD1 3098   3.527   3.224   5.917  0.0856 -0.1935  0.1123
  247PHE    HD1 3099   3.575   3.128   5.901 -0.1595 -0.8589  2.8915
  247PHE    CE1 3100   3.446   3.271   5.816  0.2709 -0.0181  0.0458
  247PHE    HE1 3101   3.431   3.220   5.722  0.3630  0.6054 -0.3143
  247PHE     CZ 3102   3.393   3.398   5.819 -0.4199 -0.3057  0.1330
  247PHE     HZ 3103   3.335   3.452   5.746 -1.5943 -0.8940  0.6105
  247PHE    CD2 3104   3.493   3.420   6.040 -0.3993 -0.3539  0.3084
  247PHE    HD2 3105   3.498   3.486   6.126  2.2943  0.8784 -0.6708
  247PHE    CE2 3106   3.416   3.466   5.936  0.1959 -0.1728 -0.0590
  247PHE    HE2 3107   3.358   3.556   5.954  0.2795 -0.3047  0.9272
  247PHE      C 3108   3.843   3.231   6.013  0.1345  0.1680  0.0694
  247PHE      O 3109   3.850   3.154   5.917 -0.6934  0.1420  0.0164
  248PRO      N 3110   3.905   3.345   6.019  0.0968  0.1777  0.2632
  248PRO     CD 3111   3.859   3.456   6.101  0.6100  0.0506  0.7276
  248PRO    HD1 3112   3.859   3.427   6.208  0.1553 -0.0501  0.6976
  248PRO    HD2 3113   3.753   3.481   6.081  0.8430  0.3211 -0.2204
  248PRO     CA 3114   3.970   3.391   5.901  0.1875 -0.0364  0.2297
  248PRO     HA 3115   3.911   3.372   5.812  3.3864 -0.8553 -1.9264
  248PRO     CB 3116   3.984   3.542   5.918  0.3638 -0.0332  0.0774
  248PRO    HB1 3117   3.916   3.602   5.854  1.2218  0.7975 -0.0754
  248PRO    HB2 3118   4.082   3.583   5.887  0.9490  0.1839  2.0667
  248PRO     CG 3119   3.957   3.571   6.067  0.3236  0.0960  0.0454
  248PRO    HG1 3120   4.051   3.571   6.126  1.3720  2.9296 -1.4384
  248PRO    HG2 3121   3.907   3.669   6.082 -1.3240 -0.2181 -2.5981
  248PRO      C 3122   4.101   3.326   5.873  0.2449  0.1846 -0.0315
  248PRO      O 3123   4.145   3.317   5.759 -0.6718  0.1305 -0.3806
  249MET      N 3124   4.172   3.268   5.972  0.3197  0.2693 -0.0351
  249MET     HN 3125   4.134   3.268   6.065  0.3108  1.5965 -0.0233
  249MET     CA 3126   4.295   3.198   5.951  0.1984  0.2005 -0.5202
  249MET     HA 3127   4.367   3.263   5.904  2.2266 -0.1867  1.8624
  249MET     CB 3128   4.363   3.168   6.086 -1.0282 -0.3916 -0.0134
  249MET    HB1 3129   4.295   3.114   6.154 -1.4136  0.4199  0.2591
  249MET    HB2 3130   4.382   3.260   6.145 -2.8689  0.1765 -0.2325
  249MET     CG 3131   4.494   3.090   6.076 -0.6124  0.2213  0.5721
  249MET    HG1 3132   4.559   3.153   6.011  0.1200 -0.3145  0.7756
  249MET    HG2 3133   4.467   3.003   6.012  0.5889  0.8768 -0.8992
  249MET     SD 3134   4.579   3.039   6.228  0.0059 -0.1892  0.0957
  249MET     CE 3135   4.442   2.936   6.288 -0.1990  0.0445  0.0301
  249MET    HE1 3136   4.411   2.878   6.198 -2.9083  0.5556  0.5461
  249MET    HE2 3137   4.355   2.996   6.323  2.0550  1.9427  2.8673
  249MET    HE3 3138   4.481   2.867   6.365  1.3484 -0.3322 -1.0593
  249MET      C 3139   4.283   3.078   5.864  0.0286 -0.5306  0.4939
  249MET      O 3140   4.373   3.052   5.784 -0.2272 -0.2824  0.1195
  250VAL      N 3141   4.171   3.003   5.872 -0.3633  0.0099  0.1476
  250VAL     HN 3142   4.113   2.999   5.952 -1.1008  1.4244 -0.2916
  250VAL     CA 3143   4.149   2.890   5.786 -0.4976  0.1469  0.0006
  250VAL     HA 3144   4.246   2.843   5.776  0.5542  2.2302 -0.2093
  250VAL     CB 3145   4.052   2.790   5.841 -0.2591 -0.0402  0.0814
  250VAL     HB 3146   3.953   2.839   5.848 -0.8330 -1.0600 -0.6429
  250VAL    CG1 3147   4.033   2.661   5.759  0.2585  0.0656 -0.2079
  250VAL   HG11 3148   3.981   2.589   5.825 -0.0241  0.5514  0.1116
  250VAL   HG12 3149   4.128   2.621   5.718  0.5574 -1.0921  1.5299
  250VAL   HG13 3150   3.965   2.675   5.672 -0.0599  0.4950  0.1065
  250VAL    CG2 3151   4.105   2.742   5.978 -0.5430 -0.5393  0.0195
  250VAL   HG21 3152   4.129   2.826   6.046 -0.7911 -1.0324  0.7186
  250VAL   HG22 3153   4.193   2.678   5.958 -0.1539  0.2956 -1.0448
  250VAL   HG23 3154   4.012   2.690   6.009 -0.8714 -1.2671 -1.9986
  250VAL      C 3155   4.102   2.933   5.652  0.5405  0.3003 -0.3229
  250VAL      O 3156   4.139   2.874   5.550 -0.8210 -0.9200 -0.1376
  251VAL      N 3157   4.025   3.043   5.645 -0.5236 -0.4044  0.1927
  251VAL     HN 3158   4.024   3.095   5.730  1.6882 -1.3777  0.8854
  251VAL     CA 3159   3.996   3.113   5.524  0.1650  0.5072  0.5481
  251VAL     HA 3160   3.957   3.037   5.458 -3.6643  0.0491  3.0060
  251VAL     CB 3161   3.894   3.222   5.540 -0.1473  0.3566 -0.3476
  251VAL     HB 3162   3.897   3.268   5.641 -0.4984 -0.5212  0.0796
  251VAL    CG1 3163   3.898   3.332   5.433  0.6696  0.6938  0.0196
  251VAL   HG11 3164   3.812   3.400   5.452 -1.5957 -1.8863 -0.4258
  251VAL   HG12 3165   3.878   3.284   5.335  1.3317  0.7514 -0.1494
  251VAL   HG13 3166   3.996   3.383   5.419  1.2916 -0.2898  0.6850
  251VAL    CG2 3167   3.760   3.147   5.540  0.3919 -0.6444  0.5586
  251VAL   HG21 3168   3.742   3.108   5.437 -0.5938  0.3401  0.3316
  251VAL   HG22 3169   3.674   3.216   5.552  1.1785  0.9710 -2.0961
  251VAL   HG23 3170   3.748   3.072   5.621  0.9889 -1.4154 -0.0503
  251VAL      C 3171   4.117   3.155   5.448  0.0532  0.2538  0.2308
  251VAL      O 3172   4.139   3.111   5.335 -0.7336  0.0718  0.1397
  252ILE      N 3173   4.203   3.241   5.506 -0.1715  0.1255  0.7565
  252ILE     HN 3174   4.182   3.273   5.598 -1.0503 -1.2029  1.0464
  252ILE     CA 3175   4.316   3.305   5.447 -0.2591 -0.2597  0.1545
  252ILE     HA 3176   4.276   3.358   5.362 -1.1548  1.9524  1.8443
  252ILE     CB 3177   4.377   3.411   5.534 -0.0249 -0.2649 -0.0044
  252ILE     HB 3178   4.411   3.376   5.633  2.1617  1.1249 -0.1907
  252ILE    CG2 3179   4.506   3.475   5.478  0.6137 -0.9071  0.7170
  252ILE   HG21 3180   4.590   3.403   5.469  0.3696 -0.9246 -2.5384
  252ILE   HG22 3181   4.536   3.565   5.535 -2.3733  0.1327  0.8266
  252ILE   HG23 3182   4.491   3.502   5.371  2.0458  1.6283  1.0853
  252ILE    CG1 3183   4.266   3.514   5.562 -0.1272 -0.4965  0.4464
  252ILE   HG11 3184   4.165   3.477   5.589 -0.5156 -1.5497 -2.1491
  252ILE   HG12 3185   4.241   3.562   5.465 -4.3296 -1.1926  0.9919
  252ILE     CD 3186   4.311   3.607   5.674 -0.7848  0.2481  0.1027
  252ILE    HD1 3187   4.324   3.544   5.765 -0.9758 -1.3215 -0.9257
  252ILE    HD2 3188   4.239   3.690   5.692  0.0013  1.1086 -0.6108
  252ILE    HD3 3189   4.409   3.655   5.652  1.1074 -2.3839  2.1346
  252ILE      C 3190   4.421   3.210   5.402 -0.1004  0.0514 -0.1403
  252ILE      O 3191   4.472   3.211   5.290  0.0027  0.0457 -0.0936
  253SER      N 3192   4.443   3.105   5.483  0.1894  0.3430  0.1638
  253SER     HN 3193   4.370   3.093   5.550 -1.4188  0.0109 -1.5522
  253SER     CA 3194   4.538   3.002   5.451 -0.2290  0.0749 -0.2345
  253SER     HA 3195   4.628   3.053   5.419 -0.5296  0.8893  0.1768
  253SER     CB 3196   4.568   2.903   5.565 -0.6477  0.0660 -0.1288
  253SER    HB1 3197   4.613   2.964   5.646  0.0271  1.5288 -1.5292
  253SER    HB2 3198   4.637   2.821   5.535  1.3452  2.0296 -1.2641
  253SER     OG 3199   4.458   2.832   5.618 -0.1494 -0.9481 -0.4239
  253SER    HG1 3200   4.398   2.903   5.644  0.7940 -1.0634  2.5116
  253SER      C 3201   4.499   2.908   5.342 -0.4888 -0.0390 -0.0457
  253SER      O 3202   4.579   2.867   5.258  0.0516  0.3433  0.2726
  254VAL      N 3203   4.376   2.854   5.346 -0.0895 -0.9235  0.5698
  254VAL     HN 3204   4.317   2.876   5.423 -1.2163 -0.1159 -0.4865
  254VAL     CA 3205   4.329   2.770   5.241  0.4090 -0.5195  0.0108
  254VAL     HA 3206   4.396   2.686   5.231 -1.3607 -1.8172 -1.9959
  254VAL     CB 3207   4.202   2.697   5.277  0.3141 -0.1885  0.3467
  254VAL     HB 3208   4.119   2.768   5.301 -0.0179 -0.4412 -0.0515
  254VAL    CG1 3209   4.149   2.601   5.170  0.0492 -0.2822  0.5618
  254VAL   HG11 3210   4.107   2.652   5.081 -2.4157  0.2706  1.9551
  254VAL   HG12 3211   4.073   2.532   5.214  2.0531 -2.9024  0.1996
  254VAL   HG13 3212   4.226   2.529   5.136 -0.2294 -0.5206  0.4255
  254VAL    CG2 3213   4.224   2.608   5.401 -0.4644  0.1278  0.7200
  254VAL   HG21 3214   4.320   2.554   5.388  0.8693  2.4819  0.1649
  254VAL   HG22 3215   4.136   2.542   5.416 -2.3347  2.0878 -0.8196
  254VAL   HG23 3216   4.240   2.671   5.491 -1.4736 -0.5966  1.4221
  254VAL      C 3217   4.313   2.834   5.107 -0.3399  0.1173  0.3932
  254VAL      O 3218   4.362   2.780   5.009  0.4742  0.9973  0.3030
  255LEU      N 3219   4.265   2.959   5.098 -0.0480  0.2321  0.4172
  255LEU     HN 3220   4.242   3.015   5.177  1.9571  0.8070  0.6322
  255LEU     CA 3221   4.262   3.028   4.973  0.2251  0.2452  0.4168
  255LEU     HA 3222   4.211   2.955   4.912  1.9701 -0.3945 -0.3432
  255LEU     CB 3223   4.173   3.153   4.986 -0.1566  0.0584 -0.3506
  255LEU    HB1 3224   4.172   3.202   4.886  2.0002  2.4481  0.7035
  255LEU    HB2 3225   4.218   3.226   5.056  1.3307 -0.2869 -0.9055
  255LEU     CG 3226   4.029   3.126   5.030 -0.2599  0.3813 -0.4866
  255LEU     HG 3227   4.035   3.085   5.133  2.9908  1.1270 -0.2910
  255LEU    CD1 3228   3.949   3.256   5.047 -0.6222  0.1004 -0.0104
  255LEU   HD11 3229   4.000   3.323   5.120  1.8625 -0.8664 -0.7648
  255LEU   HD12 3230   3.845   3.234   5.081 -0.8561 -0.4674 -1.0554
  255LEU   HD13 3231   3.942   3.310   4.950 -0.2060 -1.4146 -0.9182
  255LEU    CD2 3232   3.954   3.034   4.932  0.1686 -0.7374  0.2204
  255LEU   HD21 3233   4.009   2.937   4.927 -0.2801 -1.1130  2.0389
  255LEU   HD22 3234   3.951   3.098   4.842  0.0386 -1.0667 -0.0116
  255LEU   HD23 3235   3.851   3.022   4.971 -0.2751  0.2468 -0.6118
  255LEU      C 3236   4.393   3.061   4.910  0.1406 -0.5396 -0.1931
  255LEU      O 3237   4.408   3.037   4.790  0.0356  0.4061 -0.4031
  256ASN      N 3238   4.489   3.116   4.986 -0.1610 -0.0365 -0.1677
  256ASN     HN 3239   4.459   3.145   5.077  1.9797  1.6568  0.0835
  256ASN     CA 3240   4.626   3.142   4.951 -0.1649  0.6306  0.2833
  256ASN     HA 3241   4.617   3.202   4.862  1.9935  2.5111  1.2318
  256ASN     CB 3242   4.696   3.214   5.067  0.6744  0.5780 -0.1849
  256ASN    HB1 3243   4.806   3.206   5.057  0.8788  1.6255  0.9596
  256ASN    HB2 3244   4.671   3.167   5.165 -1.2450 -0.6963 -1.2190
  256ASN     CG 3245   4.655   3.359   5.051 -0.0439  0.3745 -0.2407
  256ASN    OD1 3246   4.581   3.401   4.963 -0.6584  0.0691  0.1243
  256ASN    ND2 3247   4.712   3.441   5.144 -0.2960 -0.0732  0.3117
  256ASN   HD21 3248   4.714   3.538   5.120  0.2118  0.0247  0.7266
  256ASN   HD22 3249   4.757   3.398   5.222  0.8159  0.0094 -0.2786
  256ASN      C 3250   4.704   3.023   4.905 -0.1392  0.4342  0.8254
  256ASN      O 3251   4.771   3.026   4.802 -0.3867  0.0138  0.6487
  257THR      N 3252   4.692   2.907   4.972 -0.4049  0.0179  0.0700
  257THR     HN 3253   4.635   2.910   5.054 -0.5166 -3.6859  0.2704
  257THR     CA 3254   4.751   2.781   4.938 -0.0713  0.2336 -0.1619
  257THR     HA 3255   4.858   2.791   4.926 -0.0403  0.5144  0.3482
  257THR     CB 3256   4.723   2.676   5.041 -0.1634  0.4878  0.0743
  257THR     HB 3257   4.615   2.662   5.061 -0.2780 -1.8355 -1.7110
  257THR    OG1 3258   4.780   2.709   5.167  0.2981 -0.0550  0.0075
  257THR    HG1 3259   4.715   2.751   5.223  1.8461  0.2621  1.6669
  257THR    CG2 3260   4.756   2.530   5.005  0.4437  0.6297  0.0459
  257THR   HG21 3261   4.866   2.512   5.001  0.3472 -0.2341  0.9393
  257THR   HG22 3262   4.731   2.504   4.900  1.0548  1.8308 -0.4226
  257THR   HG23 3263   4.728   2.447   5.073  1.3790  0.1387 -0.1586
  257THR      C 3264   4.699   2.739   4.804 -0.0800  0.3935 -0.2090
  257THR      O 3265   4.775   2.718   4.710 -0.4028 -0.2493 -0.3282
  258ILE      N 3266   4.568   2.743   4.776 -0.2013 -0.7989  0.1618
  258ILE     HN 3267   4.502   2.776   4.844 -0.0574 -0.0986 -0.0335
  258ILE     CA 3268   4.512   2.720   4.647  0.4618 -0.1704 -0.2429
  258ILE     HA 3269   4.548   2.626   4.608 -0.5666 -0.4505 -0.5537
  258ILE     CB 3270   4.362   2.715   4.656  0.4652  0.3543  0.1234
  258ILE     HB 3271   4.332   2.799   4.722  1.2740  0.5836  0.2187
  258ILE    CG2 3272   4.287   2.720   4.522 -0.9930  0.6200  0.9275
  258ILE   HG21 3273   4.180   2.692   4.530 -1.2770  1.8017  1.3932
  258ILE   HG22 3274   4.335   2.657   4.444  0.5958  1.0212  1.5351
  258ILE   HG23 3275   4.289   2.823   4.480 -1.1243 -0.2436 -1.3431
  258ILE    CG1 3276   4.327   2.586   4.730  0.0640  0.2115 -0.3091
  258ILE   HG11 3277   4.388   2.575   4.823 -1.5897 -0.7216  0.7270
  258ILE   HG12 3278   4.364   2.504   4.665  2.5854  1.6019 -0.7382
  258ILE     CD 3279   4.183   2.563   4.776  0.2755 -0.2574  0.1443
  258ILE    HD1 3280   4.098   2.573   4.705 -0.7960 -0.4031  1.3671
  258ILE    HD2 3281   4.160   2.632   4.860  1.4296  0.5110 -0.1529
  258ILE    HD3 3282   4.176   2.460   4.817 -0.2227 -0.2467  0.0925
  258ILE      C 3283   4.557   2.807   4.535 -0.3229  0.2539 -0.2346
  258ILE      O 3284   4.595   2.760   4.428 -0.6145  0.4979 -0.4459
  259ILE      N 3285   4.571   2.940   4.554 -0.1916  0.1520  0.4330
  259ILE     HN 3286   4.542   2.987   4.637 -2.8483  1.7740 -1.2486
  259ILE     CA 3287   4.623   3.031   4.457 -0.0269  0.2417  0.6069
  259ILE     HA 3288   4.558   3.027   4.371 -0.6243  1.7369  0.9532
  259ILE     CB 3289   4.608   3.176   4.493  0.1563  0.4082  0.0265
  259ILE     HB 3290   4.670   3.204   4.581  0.4067  0.5681 -0.2006
  259ILE    CG2 3291   4.651   3.257   4.370  0.1424 -0.4153 -0.5257
  259ILE   HG21 3292   4.762   3.255   4.358  0.2127  0.7310 -0.2231
  259ILE   HG22 3293   4.626   3.363   4.390 -1.7711 -1.1385  1.2913
  259ILE   HG23 3294   4.597   3.225   4.278 -1.1296 -1.3627  0.5207
  259ILE    CG1 3295   4.466   3.221   4.532  0.2339  0.7713 -0.1035
  259ILE   HG11 3296   4.415   3.139   4.587 -0.5547  1.0575 -0.3924
  259ILE   HG12 3297   4.406   3.233   4.439  1.5475 -1.3974 -1.2983
  259ILE     CD 3298   4.449   3.347   4.617 -0.2043 -0.0638  1.0724
  259ILE    HD1 3299   4.345   3.362   4.651 -0.5935  0.8867 -0.4602
  259ILE    HD2 3300   4.483   3.437   4.561  0.2234 -0.1029  1.2619
  259ILE    HD3 3301   4.522   3.341   4.701  1.8848 -0.1713 -0.6655
  259ILE      C 3302   4.767   3.003   4.432  0.0077  0.7179  0.2580
  259ILE      O 3303   4.823   3.004   4.323  0.1511  0.1783  0.3239
  260ALA      N 3304   4.849   2.976   4.535  0.2683  0.5882  0.0185
  260ALA     HN 3305   4.804   2.983   4.624 -2.0613  0.1415 -1.0577
  260ALA     CA 3306   4.989   2.948   4.530  0.1380 -0.0475 -0.1184
  260ALA     HA 3307   5.047   3.026   4.481 -0.0468  0.9804  1.2479
  260ALA     CB 3308   5.055   2.947   4.669 -0.0753  1.2763  0.0105
  260ALA    HB1 3309   5.165   2.937   4.656 -0.1304  2.1470 -1.2740
  260ALA    HB2 3310   5.027   2.858   4.729 -0.2701  1.3521  0.0330
  260ALA    HB3 3311   5.027   3.041   4.721 -1.1561  0.1364  1.5878
  260ALA      C 3312   5.019   2.825   4.451 -0.0157 -0.1686  0.0138
  260ALA      O 3313   5.114   2.817   4.374 -0.2010  0.0138 -0.2346
  261ASN      N 3314   4.935   2.721   4.466 -0.4726  0.1002 -0.6203
  261ASN     HN 3315   4.852   2.731   4.520 -0.2044 -0.9293  0.0177
  261ASN     CA 3316   4.940   2.598   4.393  0.5014 -0.3172  0.1217
  261ASN     HA 3317   5.040   2.561   4.406  0.6594  0.4585  1.1993
  261ASN     CB 3318   4.835   2.500   4.449 -0.4836  0.5040 -0.2585
  261ASN    HB1 3319   4.734   2.518   4.407 -0.2020  0.4415 -0.9722
  261ASN    HB2 3320   4.821   2.522   4.557  1.7935  1.6287 -0.1360
  261ASN     CG 3321   4.897   2.362   4.440 -0.1274  0.6444  0.0268
  261ASN    OD1 3322   5.009   2.349   4.389  0.1760  0.3381  0.7536
  261ASN    ND2 3323   4.835   2.256   4.498  0.0652  0.4179 -0.1792
  261ASN   HD21 3324   4.883   2.169   4.482  0.9751  0.8473  0.1518
  261ASN   HD22 3325   4.739   2.269   4.522  0.4232  1.0446  0.9348
  261ASN      C 3326   4.908   2.619   4.249 -0.0064  0.1619  0.2984
  261ASN      O 3327   4.977   2.560   4.165  0.4450  0.9280  0.1202
  262LYS      N 3328   4.810   2.703   4.212 -0.2956 -0.4282 -0.3074
  262LYS     HN 3329   4.755   2.743   4.284 -1.2085 -0.2225 -1.1033
  262LYS     CA 3330   4.785   2.752   4.080 -0.1346  0.5643  0.0183
  262LYS     HA 3331   4.762   2.668   4.015 -0.7383  1.3086 -0.7457
  262LYS     CB 3332   4.665   2.845   4.100 -0.1486  0.5293  0.0991
  262LYS    HB1 3333   4.707   2.931   4.157  0.0709  0.2924  0.2998
  262LYS    HB2 3334   4.589   2.791   4.160 -0.1240 -0.1390 -0.4655
  262LYS     CG 3335   4.615   2.917   3.974  0.0362  0.0274 -0.2624
  262LYS    HG1 3336   4.698   2.973   3.927 -0.8765  1.0943 -0.6357
  262LYS    HG2 3337   4.524   2.979   3.994 -0.1030 -0.1963 -0.1893
  262LYS     CD 3338   4.588   2.819   3.860  0.1277  0.1938 -0.4262
  262LYS    HD1 3339   4.673   2.748   3.847 -0.0440 -0.0366 -0.3006
  262LYS    HD2 3340   4.572   2.878   3.767  0.9239  0.6204 -0.2936
  262LYS     CE 3341   4.457   2.744   3.886  0.4994 -0.2846  0.0842
  262LYS    HE1 3342   4.375   2.819   3.892  0.9746  0.2043  0.7164
  262LYS    HE2 3343   4.451   2.688   3.982 -0.0164  0.2986  0.3957
  262LYS     NZ 3344   4.440   2.651   3.773 -0.1586  0.4447 -0.4289
  262LYS    HZ1 3345   4.485   2.667   3.680 -3.0472  1.2117 -1.8046
  262LYS    HZ2 3346   4.337   2.645   3.763 -0.5216 -1.1418  2.8205
  262LYS    HZ3 3347   4.473   2.554   3.792  2.5194  1.2430 -0.6333
  262LYS      C 3348   4.903   2.816   4.016 -0.0001  0.2940 -0.0071
  262LYS      O 3349   4.928   2.801   3.897 -0.1266  0.5348 -0.0643
  263LEU      N 3350   4.983   2.892   4.093 -0.1523  0.3186  0.1249
  263LEU     HN 3351   4.951   2.915   4.185 -0.6437 -1.4024  0.4073
  263LEU     CA 3352   5.101   2.949   4.036  0.0361  0.1554  0.3512
  263LEU     HA 3353   5.071   2.993   3.942  0.7224 -0.7278 -0.2983
  263LEU     CB 3354   5.155   3.059   4.129  0.0901  0.2454  0.2138
  263LEU    HB1 3355   5.244   3.107   4.084  0.2536  2.3321  2.5400
  263LEU    HB2 3356   5.177   3.015   4.229  2.5105 -0.6501 -0.6334
  263LEU     CG 3357   5.057   3.177   4.145  0.0082  0.1734  0.2461
  263LEU     HG 3358   4.980   3.140   4.216  1.0412 -0.6159  0.9954
  263LEU    CD1 3359   5.116   3.293   4.226 -0.6131  0.9526 -0.4047
  263LEU   HD11 3360   5.032   3.350   4.272 -0.1094  3.0656 -1.9362
  263LEU   HD12 3361   5.172   3.351   4.149  0.9579 -0.6729 -0.5641
  263LEU   HD13 3362   5.187   3.265   4.307 -1.7577 -0.7584  0.0423
  263LEU    CD2 3363   4.989   3.243   4.024 -0.2177 -0.4744  0.0108
  263LEU   HD21 3364   4.920   3.181   3.963  0.2307 -1.2097  0.2319
  263LEU   HD22 3365   5.054   3.305   3.958 -0.0990  0.4026  0.9115
  263LEU   HD23 3366   4.914   3.309   4.072 -0.2071 -1.0417  0.8206
  263LEU      C 3367   5.205   2.843   4.023 -0.6758 -0.4510 -0.4884
  263LEU      O 3368   5.297   2.856   3.942 -0.4544  0.1221 -0.1477
  264THR      N 3369   5.208   2.739   4.108  0.3969 -0.0693 -0.0384
  264THR     HN 3370   5.134   2.736   4.175  1.0370 -1.1167  0.6478
  264THR     CA 3371   5.297   2.628   4.094 -0.1006 -0.4525 -0.2014
  264THR     HA 3372   5.397   2.669   4.100  0.3090 -1.6095  1.7820
  264THR     CB 3373   5.298   2.538   4.214 -0.3625  0.1259  0.2389
  264THR     HB 3374   5.196   2.498   4.232 -0.0785 -0.4244  0.6521
  264THR    OG1 3375   5.321   2.605   4.337 -0.1962 -0.2165  0.3952
  264THR    HG1 3376   5.255   2.675   4.339  0.3168  0.2627  1.8539
  264THR    CG2 3377   5.409   2.431   4.211 -0.3569  0.1328  0.1840
  264THR   HG21 3378   5.393   2.357   4.292  0.0548  0.7475  0.8379
  264THR   HG22 3379   5.505   2.462   4.256 -1.1254  1.1895  1.1648
  264THR   HG23 3380   5.417   2.371   4.118  1.0156  1.2750 -0.4723
  264THR      C 3381   5.273   2.549   3.969 -0.7841  0.3633 -0.5978
  264THR      O 3382   5.365   2.519   3.894 -0.3003 -0.2323  0.2117
  265VAL      N 3383   5.144   2.531   3.937 -1.0409  0.3300  0.4163
  265VAL     HN 3384   5.074   2.559   4.002 -0.5504  0.2072  1.0060
  265VAL     CA 3385   5.091   2.495   3.809 -0.0111 -0.2639  0.1409
  265VAL     HA 3386   5.137   2.399   3.799  0.2161 -0.0248 -1.2111
  265VAL     CB 3387   4.942   2.478   3.799 -0.0783  0.2558  0.1856
  265VAL     HB 3388   4.895   2.566   3.847  1.9405  1.1174  0.6576
  265VAL    CG1 3389   4.890   2.453   3.656 -0.3351 -0.8905  0.4704
  265VAL   HG11 3390   4.787   2.410   3.654  0.3011 -2.5800  1.7170
  265VAL   HG12 3391   4.945   2.374   3.601  1.2996 -0.2189  1.0794
  265VAL   HG13 3392   4.890   2.544   3.593  1.1246 -0.0875  1.5795
  265VAL    CG2 3393   4.892   2.364   3.889 -0.5261  0.2696 -0.0410
  265VAL   HG21 3394   4.924   2.390   3.992  0.0668 -1.1161  0.1449
  265VAL   HG22 3395   4.935   2.267   3.858  0.7944  0.5304  0.8824
  265VAL   HG23 3396   4.781   2.360   3.882 -0.9034  0.3805  3.7315
  265VAL      C 3397   5.153   2.565   3.693 -0.2331  0.0127  0.1867
  265VAL      O 3398   5.207   2.503   3.602  0.2064  0.1984  0.3185
  266MET      N 3399   5.144   2.699   3.688  0.2615  0.0530  0.3067
  266MET     HN 3400   5.088   2.738   3.761 -1.6046 -0.8289 -0.5814
  266MET     CA 3401   5.206   2.785   3.592  0.5834 -0.1549  0.3286
  266MET     HA 3402   5.171   2.752   3.495 -0.1187 -0.5929  0.7204
  266MET     CB 3403   5.161   2.930   3.618  0.0865 -0.2609  0.0694
  266MET    HB1 3404   5.217   3.003   3.557  0.8281 -1.0380 -0.2042
  266MET    HB2 3405   5.194   2.951   3.722  0.3840 -0.3516 -0.0065
  266MET     CG 3406   5.012   2.953   3.594  0.0765  0.0124  0.3918
  266MET    HG1 3407   4.963   2.873   3.654 -0.6267 -1.1535 -1.6350
  266MET    HG2 3408   4.987   2.941   3.486 -1.5101  1.5031  0.5359
  266MET     SD 3409   4.958   3.122   3.634  0.1424  0.1638 -0.1494
  266MET     CE 3410   4.786   3.065   3.647  0.3602 -0.4113  0.2370
  266MET    HE1 3411   4.729   3.139   3.586 -0.6732 -0.2334  1.3803
  266MET    HE2 3412   4.738   3.061   3.747 -0.4966  0.8998 -0.0974
  266MET    HE3 3413   4.771   2.965   3.603  0.7328  0.3536 -1.7012
  266MET      C 3414   5.355   2.778   3.592  0.5972  0.0955 -0.0628
  266MET      O 3415   5.420   2.777   3.488  0.6954  0.1970 -0.0030
  267VAL      N 3416   5.421   2.771   3.709  0.3403  0.2866  0.0962
  267VAL     HN 3417   5.377   2.783   3.797  1.1853  1.2338  0.4058
  267VAL     CA 3418   5.564   2.776   3.712  0.3525 -0.1531  0.2932
  267VAL     HA 3419   5.591   2.863   3.654  3.9456 -0.9090  0.5783
  267VAL     CB 3420   5.618   2.810   3.847  0.3679  0.4952  0.1241
  267VAL     HB 3421   5.545   2.878   3.897 -0.5620 -0.6445  0.3483
  267VAL    CG1 3422   5.653   2.693   3.941  0.1713  0.2189 -0.1450
  267VAL   HG11 3423   5.690   2.737   4.036  0.8448  0.9564 -0.7297
  267VAL   HG12 3424   5.741   2.632   3.912  1.2396  0.3358  2.5541
  267VAL   HG13 3425   5.567   2.624   3.951  1.7757 -1.9360 -0.6895
  267VAL    CG2 3426   5.746   2.893   3.823  0.1028  0.8513 -0.0764
  267VAL   HG21 3427   5.749   2.972   3.745  0.3647  0.6313 -0.2913
  267VAL   HG22 3428   5.827   2.818   3.811  0.7529  1.2937  1.3447
  267VAL   HG23 3429   5.757   2.954   3.915 -0.0601  2.6592 -1.2100
  267VAL      C 3430   5.637   2.659   3.655  0.7446 -0.0600  0.6047
  267VAL      O 3431   5.731   2.686   3.580  0.0273  0.3952 -0.1332
  268ARG      N 3432   5.589   2.535   3.679  0.1666 -0.0215 -0.3039
  268ARG     HN 3433   5.534   2.531   3.762  0.1855  3.0607  0.0056
  268ARG     CA 3434   5.608   2.425   3.591 -0.3324 -0.2259 -0.1539
  268ARG     HA 3435   5.707   2.385   3.605  0.5006  1.9987  0.6009
  268ARG     CB 3436   5.523   2.306   3.639  0.3665 -0.7528 -0.2065
  268ARG    HB1 3437   5.501   2.241   3.552 -1.3241  0.2834 -0.6037
  268ARG    HB2 3438   5.424   2.347   3.667  0.1134 -1.6345  0.2488
  268ARG     CG 3439   5.575   2.230   3.762 -0.2829  0.1552  0.6476
  268ARG    HG1 3440   5.550   2.294   3.849  1.5622 -0.0550  1.3683
  268ARG    HG2 3441   5.686   2.232   3.761 -0.1888 -0.4838  3.1084
  268ARG     CD 3442   5.516   2.089   3.772 -0.0363  0.0203  0.2207
  268ARG    HD1 3443   5.519   2.025   3.681  1.2905 -1.5640  1.3242
  268ARG    HD2 3444   5.410   2.079   3.803  0.1643 -0.9936  0.6363
  268ARG     NE 3445   5.596   2.016   3.874  0.4596 -0.3435 -0.4139
  268ARG     HE 3446   5.686   1.977   3.855  2.6621  4.2196 -0.6538
  268ARG     CZ 3447   5.593   2.045   4.008  0.2905  0.1136 -0.5142
  268ARG    NH1 3448   5.490   2.114   4.065  0.2357 -0.1979 -0.2327
  268ARG   HH11 3449   5.414   2.163   4.023  0.6442  2.7368  2.0338
  268ARG   HH12 3450   5.481   2.109   4.165 -2.4459 -0.8437 -0.4331
  268ARG    NH2 3451   5.688   1.991   4.089 -0.3493  0.4034  0.4409
  268ARG   HH21 3452   5.759   1.930   4.054 -0.0211  1.3693 -0.6474
  268ARG   HH22 3453   5.699   2.023   4.184 -0.4713  2.2720 -0.1265
  268ARG      C 3454   5.591   2.446   3.444  0.0460 -0.4101 -0.2253
  268ARG      O 3455   5.682   2.426   3.364  0.5646  0.6559  0.0878
  269GLN      N 3456   5.476   2.501   3.400  0.1155 -0.0320  0.0550
  269GLN     HN 3457   5.403   2.544   3.453  0.0812 -0.8211  0.6793
  269GLN     CA 3458   5.448   2.524   3.262  0.1733  0.0243  0.0525
  269GLN     HA 3459   5.477   2.432   3.213 -0.9723 -2.2653  3.3379
  269GLN     CB 3460   5.297   2.539   3.236  0.1212 -0.0765  0.2957
  269GLN    HB1 3461   5.283   2.578   3.133  2.3625 -0.7662 -0.3316
  269GLN    HB2 3462   5.255   2.607   3.313 -0.6652 -0.1065 -0.0971
  269GLN     CG 3463   5.218   2.408   3.240 -0.2430  0.1327 -0.0180
  269GLN    HG1 3464   5.221   2.358   3.339 -0.2722  0.9308  0.3930
  269GLN    HG2 3465   5.270   2.342   3.167  1.8424 -0.1858  1.6848
  269GLN     CD 3466   5.074   2.443   3.205 -0.2607  0.0585 -0.0247
  269GLN    OE1 3467   4.998   2.528   3.251 -0.2663 -0.0589  0.1809
  269GLN    NE2 3468   5.035   2.382   3.090  0.5430 -0.6133  0.0487
  269GLN   HE21 3469   4.940   2.402   3.065  0.9912  1.1818 -0.3607
  269GLN   HE22 3470   5.103   2.334   3.034 -0.3285 -0.2963 -1.3410
  269GLN      C 3471   5.527   2.633   3.199 -0.4410  0.4626  0.0287
  269GLN      O 3472   5.567   2.633   3.083  0.2761  0.4430  0.2660
  270ALA      N 3473   5.563   2.739   3.275  0.5313  0.3235 -0.2239
  270ALA     HN 3474   5.531   2.733   3.369 -1.2245  0.3713 -0.7895
  270ALA     CA 3475   5.620   2.860   3.225  0.0312  0.4887 -0.3962
  270ALA     HA 3476   5.611   2.860   3.117 -0.3991 -1.1806 -0.3802
  270ALA     CB 3477   5.549   2.977   3.294  0.1724  0.3532 -0.0209
  270ALA    HB1 3478   5.440   2.976   3.273  0.8143 -0.9257 -4.2437
  270ALA    HB2 3479   5.589   3.074   3.257  0.9552 -0.2696 -0.8409
  270ALA    HB3 3480   5.579   2.970   3.401  0.9897  0.6834 -0.2258
  270ALA      C 3481   5.766   2.869   3.253  0.0662  0.0801 -0.4401
  270ALA      O 3482   5.819   2.979   3.238 -0.1632  0.2432 -0.0766
  271ALA      N 3483   5.829   2.756   3.289 -0.3915 -0.0030  0.1156
  271ALA     HN 3484   5.772   2.675   3.280  0.8721 -0.7505 -1.7094
  271ALA     CA 3485   5.963   2.730   3.334 -0.2260  0.1807 -0.2655
  271ALA     HA 3486   5.968   2.770   3.435 -0.2367 -0.8669  0.1560
  271ALA     CB 3487   5.971   2.578   3.351  0.7229  0.3287  0.7035
  271ALA    HB1 3488   6.053   2.539   3.415  2.7216  1.6101 -0.9590
  271ALA    HB2 3489   5.980   2.529   3.252 -0.6106 -1.9102  1.6041
  271ALA    HB3 3490   5.877   2.540   3.397  1.1539  0.0378  1.3643
  271ALA      C 3491   6.076   2.790   3.258 -0.1249 -0.0494 -0.2949
  271ALA      O 3492   6.167   2.839   3.325  0.1840  0.0748 -0.7989
  272GLU      N 3493   6.074   2.786   3.124  0.3733 -0.4317 -0.2958
  272GLU     HN 3494   5.995   2.747   3.078  1.0521  0.2382 -2.1483
  272GLU     CA 3495   6.187   2.830   3.049  0.4078 -0.4936 -0.2817
  272GLU     HA 3496   6.280   2.830   3.104  0.2216  1.4835  0.1021
  272GLU     CB 3497   6.202   2.737   2.927  0.1995 -0.5163 -0.2900
  272GLU    HB1 3498   6.292   2.763   2.868  0.5648  3.0649  1.5847
  272GLU    HB2 3499   6.119   2.739   2.853  0.8879 -1.7602 -1.1340
  272GLU     CG 3500   6.201   2.593   2.981  0.0859 -0.5509 -0.3839
  272GLU    HG1 3501   6.100   2.556   3.007 -0.1036 -0.6454 -1.2093
  272GLU    HG2 3502   6.270   2.589   3.068  0.8049 -0.4596 -0.9384
  272GLU     CD 3503   6.249   2.497   2.873  0.2898 -0.3569 -0.4680
  272GLU    OE1 3504   6.226   2.520   2.752  0.2746  0.0614 -0.3876
  272GLU    OE2 3505   6.299   2.388   2.914  0.1915 -0.2677 -0.1062
  272GLU      C 3506   6.174   2.971   3.001  0.6860 -0.2982  0.2098
  272GLU      O 3507   6.264   3.030   2.943 -0.1342  1.2900  0.4898
  273GLN      N 3508   6.054   3.027   3.024  0.7246 -0.1363  0.0223
  273GLN     HN 3509   5.984   2.985   3.082 -0.3643 -1.3027 -2.0200
  273GLN     CA 3510   6.003   3.136   2.948 -0.1408 -0.1719  0.5310
  273GLN     HA 3511   6.084   3.178   2.891 -1.4080  2.1272  0.2932
  273GLN     CB 3512   5.895   3.091   2.847 -0.1418 -0.0919  0.4952
  273GLN    HB1 3513   5.926   3.041   2.753  0.8285  0.6074  0.4265
  273GLN    HB2 3514   5.856   3.183   2.799  1.6087  0.3784 -0.1027
  273GLN     CG 3515   5.777   3.011   2.901 -0.3916 -0.1614 -0.1486
  273GLN    HG1 3516   5.726   3.053   2.991 -0.9509 -1.4165  0.1530
  273GLN    HG2 3517   5.812   2.907   2.919 -0.8928 -0.4643 -0.8705
  273GLN     CD 3518   5.656   2.990   2.811 -0.5279  0.0747 -0.0218
  273GLN    OE1 3519   5.546   3.042   2.830 -0.4434  0.1673  0.2312
  273GLN    NE2 3520   5.675   2.920   2.696 -0.1044 -0.2725  0.2550
  273GLN   HE21 3521   5.597   2.915   2.633 -0.1436 -0.8602  0.3533
  273GLN   HE22 3522   5.765   2.888   2.666 -0.4989 -0.7667 -0.4112
  273GLN      C 3523   5.957   3.259   3.019 -0.2286  0.0398  0.1135
  273GLN      O 3524   5.886   3.343   2.965  0.4812  0.4265 -0.2397
  294ARG      N 3525   6.009   3.285   3.140  0.0146  0.3567 -0.0550
  294ARG     HN 3526   6.074   3.222   3.182  0.3909  0.8604  0.1306
  294ARG     CA 3527   5.976   3.396   3.224 -0.3925  0.0875  0.1484
  294ARG     HA 3528   5.920   3.468   3.167  0.3706  2.2015  1.9361
  294ARG     CB 3529   6.105   3.469   3.265 -0.2339 -0.1479  0.0705
  294ARG    HB1 3530   6.176   3.407   3.324  0.0907  2.5155  2.6817
  294ARG    HB2 3531   6.078   3.544   3.342 -0.0105 -1.2143  1.2115
  294ARG     CG 3532   6.178   3.530   3.145  0.1737  0.0109  0.3983
  294ARG    HG1 3533   6.198   3.459   3.062 -3.3404 -0.0104 -0.5707
  294ARG    HG2 3534   6.272   3.576   3.185 -0.8797  1.9387  0.7846
  294ARG     CD 3535   6.099   3.646   3.084  0.6330  0.3529  0.4400
  294ARG    HD1 3536   6.010   3.614   3.025  1.2937 -0.3179 -0.2125
  294ARG    HD2 3537   6.167   3.690   3.008  0.7198 -1.3391 -0.5077
  294ARG     NE 3538   6.075   3.751   3.187 -0.1994  0.3185  0.2925
  294ARG     HE 3539   6.153   3.791   3.236  0.2113 -0.9139  0.6840
  294ARG     CZ 3540   5.966   3.833   3.185 -0.3728  0.0949  0.4822
  294ARG    NH1 3541   5.969   3.951   3.254  0.1325  0.4739 -0.1732
  294ARG   HH11 3542   6.061   3.984   3.276  0.8247 -0.9057 -0.8096
  294ARG   HH12 3543   5.905   4.022   3.226  1.8216  1.0031 -3.1549
  294ARG    NH2 3544   5.841   3.805   3.139 -0.3171  1.2619 -0.4366
  294ARG   HH21 3545   5.836   3.718   3.090  1.0208  0.5305  0.6714
  294ARG   HH22 3546   5.761   3.845   3.185  0.9173  0.0591  3.1022
  294ARG      C 3547   5.899   3.364   3.348 -0.2499 -0.4896  0.0932
  294ARG      O 3548   5.778   3.384   3.354 -0.2331 -0.1811 -0.4549
  295VAL      N 3549   5.967   3.320   3.455  0.1966  0.4418  0.2016
  295VAL     HN 3550   6.065   3.300   3.449  0.2346  0.9812 -1.6433
  295VAL     CA 3551   5.919   3.288   3.586  0.0047 -0.1552 -0.0116
  295VAL     HA 3552   5.814   3.265   3.578  0.0664 -0.0794 -1.2702
  295VAL     CB 3553   5.984   3.163   3.637 -0.2862 -0.4373 -0.3257
  295VAL     HB 3554   5.935   3.136   3.733  1.4200  0.9145  0.9920
  295VAL    CG1 3555   5.942   3.053   3.538 -1.0819 -0.3241 -0.1194
  295VAL   HG11 3556   5.832   3.046   3.522 -1.5807  0.5056  2.4599
  295VAL   HG12 3557   5.975   2.957   3.582  1.1955  0.1166 -0.7389
  295VAL   HG13 3558   5.986   3.069   3.437  0.6399  0.9028  0.7746
  295VAL    CG2 3559   6.137   3.163   3.657 -0.2831  0.4906 -0.3001
  295VAL   HG21 3560   6.179   3.188   3.557 -1.8004 -0.1753 -1.1554
  295VAL   HG22 3561   6.170   3.065   3.697  1.1444  0.7149 -0.8788
  295VAL   HG23 3562   6.169   3.245   3.724  1.0735  1.8291 -2.4789
  295VAL      C 3563   5.928   3.392   3.692 -0.5809 -0.0146 -0.0991
  295VAL      O 3564   5.877   3.374   3.802  0.1444 -0.2662  0.1998
  296GLN      N 3565   5.979   3.514   3.668  0.0854 -0.2656  0.0249
  296GLN     HN 3566   6.023   3.528   3.579  1.6340 -2.7225  0.3221
  296GLN     CA 3567   5.987   3.614   3.770 -0.5324 -0.0579 -0.1221
  296GLN     HA 3568   6.062   3.573   3.836 -1.0589  1.2083  1.3122
  296GLN     CB 3569   6.073   3.737   3.735 -0.1384 -0.2578  0.1343
  296GLN    HB1 3570   6.056   3.802   3.823 -1.9011 -1.6920  0.9192
  296GLN    HB2 3571   6.041   3.775   3.636  1.1433 -1.2447 -0.7066
  296GLN     CG 3572   6.225   3.715   3.732 -0.1998 -0.7374  0.3676
  296GLN    HG1 3573   6.237   3.691   3.839 -2.7557 -1.3560  0.5846
  296GLN    HG2 3574   6.277   3.806   3.694 -2.3246  0.0413 -0.8769
  296GLN     CD 3575   6.289   3.601   3.654  0.3844 -0.2256  0.0940
  296GLN    OE1 3576   6.248   3.559   3.546 -0.0143  0.2062  0.0772
  296GLN    NE2 3577   6.398   3.551   3.719  0.1507 -0.5596  0.2296
  296GLN   HE21 3578   6.413   3.453   3.704 -1.3576 -0.4753 -2.6548
  296GLN   HE22 3579   6.428   3.598   3.802 -2.1244 -0.3104  1.0004
  296GLN      C 3580   5.872   3.655   3.855 -0.3410  0.0935  0.0650
  296GLN      O 3581   5.877   3.655   3.978  0.2854  0.3064  0.0456
  297ALA      N 3582   5.757   3.682   3.791 -0.2260  0.2632 -0.0760
  297ALA     HN 3583   5.758   3.698   3.693  1.2218 -1.0762 -0.3197
  297ALA     CA 3584   5.636   3.712   3.861 -0.3425 -0.3970  0.0212
  297ALA     HA 3585   5.657   3.800   3.921 -3.2838 -0.2932  1.0834
  297ALA     CB 3586   5.533   3.757   3.756 -0.5726  0.2673  0.5243
  297ALA    HB1 3587   5.429   3.757   3.797 -1.5089  0.3615 -1.7208
  297ALA    HB2 3588   5.530   3.689   3.669 -2.9864  0.8385  0.0906
  297ALA    HB3 3589   5.568   3.855   3.717  2.2436 -1.2862 -1.1753
  297ALA      C 3590   5.572   3.607   3.945 -0.8050  0.0258  0.2044
  297ALA      O 3591   5.526   3.644   4.053  0.4250 -0.3019  0.8551
  298LEU      N 3592   5.569   3.482   3.896  0.2481 -0.0564  0.3312
  298LEU     HN 3593   5.606   3.463   3.805 -1.3438  0.7298 -0.5218
  298LEU     CA 3594   5.529   3.358   3.955 -0.0388 -0.0714  0.1081
  298LEU     HA 3595   5.423   3.363   3.979 -0.2145  1.6850 -0.8611
  298LEU     CB 3596   5.541   3.244   3.853  0.0784  0.1436 -0.1184
  298LEU    HB1 3597   5.510   3.150   3.904  0.9747 -0.4105 -0.5682
  298LEU    HB2 3598   5.651   3.239   3.835  0.2308  1.4680  0.3334
  298LEU     CG 3599   5.468   3.248   3.718  0.1239 -0.5582 -0.1656
  298LEU     HG 3600   5.519   3.335   3.673 -3.0580  1.0295 -1.0141
  298LEU    CD1 3601   5.491   3.125   3.628 -0.7557 -0.6373 -0.2915
  298LEU   HD11 3602   5.423   3.134   3.541 -2.8929  0.9120  1.4397
  298LEU   HD12 3603   5.456   3.031   3.677 -1.8058 -0.0497  0.1043
  298LEU   HD13 3604   5.598   3.102   3.610 -1.3544 -4.5609  0.1171
  298LEU    CD2 3605   5.321   3.292   3.722  0.2742 -0.1493  1.0442
  298LEU   HD21 3606   5.244   3.213   3.736  0.8188 -0.7845  0.4914
  298LEU   HD22 3607   5.297   3.340   3.625 -2.2497 -0.7540  1.2878
  298LEU   HD23 3608   5.292   3.371   3.795 -4.0761  0.4906 -1.0185
  298LEU      C 3609   5.602   3.322   4.080  0.1927  0.9758  0.2818
  298LEU      O 3610   5.538   3.279   4.176 -0.2511  0.0933 -0.3971
  299ARG      N 3611   5.734   3.348   4.088  0.1524  1.1731  0.3096
  299ARG     HN 3612   5.780   3.362   4.001 -0.2743 -2.4686 -0.6497
  299ARG     CA 3613   5.802   3.344   4.214  0.0847 -0.2681  0.3086
  299ARG     HA 3614   5.776   3.251   4.262 -0.4793  0.7728  2.0856
  299ARG     CB 3615   5.954   3.359   4.198  0.0184  0.0856 -0.0116
  299ARG    HB1 3616   6.018   3.382   4.287  1.5589 -1.6019 -0.6240
  299ARG    HB2 3617   5.976   3.450   4.138 -2.4534  1.3471  0.8738
  299ARG     CG 3618   6.018   3.248   4.115 -0.6051  0.0434 -0.4395
  299ARG    HG1 3619   6.118   3.280   4.080  0.4140 -0.2070  2.0141
  299ARG    HG2 3620   5.961   3.234   4.021 -0.4605 -0.4386 -0.4564
  299ARG     CD 3621   6.031   3.109   4.178  0.0885  0.3231  0.0444
  299ARG    HD1 3622   5.925   3.089   4.202 -0.4328  2.3192 -0.4521
  299ARG    HD2 3623   6.098   3.118   4.266 -0.5481  1.2124  0.4482
  299ARG     NE 3624   6.087   3.017   4.075  0.0099 -0.1040  0.3791
  299ARG     HE 3625   6.155   3.060   4.016 -0.7512  3.2340  1.7033
  299ARG     CZ 3626   6.047   2.889   4.049  0.4474 -0.1367 -0.1598
  299ARG    NH1 3627   5.958   2.831   4.135  0.2947  0.1079 -0.1536
  299ARG   HH11 3628   5.881   2.892   4.153 -0.1760  0.0572 -1.7991
  299ARG   HH12 3629   5.946   2.732   4.129  0.1432  0.2199 -3.5814
  299ARG    NH2 3630   6.100   2.808   3.953 -0.0319  0.1859 -0.7028
  299ARG   HH21 3631   6.186   2.837   3.910  1.9333 -1.4823  1.7749
  299ARG   HH22 3632   6.076   2.711   3.956 -2.2479  0.7136  1.2525
  299ARG      C 3633   5.762   3.448   4.311  0.1920  0.0811 -0.0188
  299ARG      O 3634   5.735   3.415   4.427 -0.6244  0.6173 -0.0440
  300HSD      N 3635   5.756   3.577   4.272 -0.6286 -0.0816 -0.4540
  300HSD     HN 3636   5.763   3.597   4.174  2.1419 -0.1544 -0.3479
  300HSD     CA 3637   5.714   3.691   4.346 -0.2600 -0.0182 -0.3412
  300HSD     HA 3638   5.783   3.698   4.429  1.8876  0.1746 -2.0664
  300HSD     CB 3639   5.727   3.821   4.265  0.0269  0.3093  0.2230
  300HSD    HB1 3640   5.677   3.813   4.166 -0.8822 -1.4768  0.7849
  300HSD    HB2 3641   5.834   3.843   4.245  0.4594 -0.6458  1.3499
  300HSD    ND1 3642   5.726   4.003   4.431  0.3399 -0.3441  0.6867
  300HSD    HD1 3643   5.800   3.961   4.483  1.2947  0.8924  0.3747
  300HSD     CG 3644   5.663   3.944   4.324 -0.3583 -0.2737  1.0443
  300HSD    CE1 3645   5.655   4.115   4.461  0.0602 -0.3941  0.2229
  300HSD    HE1 3646   5.676   4.174   4.551 -0.3004 -0.2721  0.2289
  300HSD    NE2 3647   5.546   4.125   4.387  0.4817  0.5311 -0.2870
  300HSD    CD2 3648   5.553   4.019   4.299  0.2591  0.3078 -0.0349
  300HSD    HD2 3649   5.473   3.992   4.231  0.5479  0.9739 -0.6409
  300HSD      C 3650   5.582   3.678   4.415  0.1904 -0.0874  0.5276
  300HSD      O 3651   5.566   3.707   4.533  0.3371 -0.3493  0.6124
  301GLY      N 3652   5.483   3.627   4.340  0.4479  0.5108 -0.2426
  301GLY     HN 3653   5.492   3.612   4.242  0.2439  0.8869 -0.3206
  301GLY     CA 3654   5.349   3.605   4.385  0.6204 -0.2870 -0.1020
  301GLY    HA1 3655   5.286   3.566   4.306  0.9242 -2.1317  0.5098
  301GLY    HA2 3656   5.305   3.693   4.431 -0.3438 -1.4593  1.3140
  301GLY      C 3657   5.347   3.501   4.492 -1.0824 -0.5602 -0.3693
  301GLY      O 3658   5.279   3.513   4.594 -0.0252 -0.2095  0.3156
  302VAL      N 3659   5.420   3.389   4.478 -0.3258 -0.1388  0.1363
  302VAL     HN 3660   5.476   3.382   4.397 -1.3931  1.4964 -0.8028
  302VAL     CA 3661   5.425   3.285   4.576  0.2865 -0.0321  0.2194
  302VAL     HA 3662   5.321   3.264   4.593 -0.2422 -1.2175 -3.6114
  302VAL     CB 3663   5.486   3.162   4.514  0.1364  0.1871 -0.3629
  302VAL     HB 3664   5.576   3.192   4.457 -0.3160  0.6091 -0.8779
  302VAL    CG1 3665   5.528   3.056   4.616 -0.0231  0.3957 -0.0766
  302VAL   HG11 3666   5.626   3.082   4.662  0.4430 -3.1284  1.3213
  302VAL   HG12 3667   5.562   2.966   4.561  0.5362  1.4392 -1.4841
  302VAL   HG13 3668   5.453   3.027   4.693  2.2096  0.9860  2.4711
  302VAL    CG2 3669   5.393   3.099   4.409 -0.1610  0.0033  0.0074
  302VAL   HG21 3670   5.445   3.017   4.356 -0.1283 -0.3347  0.5633
  302VAL   HG22 3671   5.347   3.170   4.336 -0.0362  1.1063  0.9653
  302VAL   HG23 3672   5.308   3.049   4.459  0.6374 -0.5129  0.8780
  302VAL      C 3673   5.489   3.324   4.705 -0.2624  0.8901  0.2156
  302VAL      O 3674   5.436   3.299   4.814  0.2165 -0.1668  0.2145
  303ARG      N 3675   5.602   3.396   4.695  0.7781 -0.6763  0.3480
  303ARG     HN 3676   5.638   3.425   4.607  1.1275  0.7985  0.9353
  303ARG     CA 3677   5.665   3.455   4.810  0.4419  0.2906  0.0509
  303ARG     HA 3678   5.680   3.374   4.880  1.3625  0.2682 -0.1640
  303ARG     CB 3679   5.794   3.526   4.765  0.2902  0.2644 -0.4360
  303ARG    HB1 3680   5.769   3.624   4.719 -2.5755 -0.2978 -0.3084
  303ARG    HB2 3681   5.840   3.457   4.691 -1.3498 -2.3706  0.8306
  303ARG     CG 3682   5.895   3.533   4.880 -0.3774  0.5750  0.1408
  303ARG    HG1 3683   5.910   3.429   4.914 -0.9055  0.6683  0.6645
  303ARG    HG2 3684   5.845   3.591   4.960  0.7345  0.1379  1.1804
  303ARG     CD 3685   6.028   3.601   4.845 -0.0635 -0.1703 -0.1273
  303ARG    HD1 3686   6.091   3.625   4.933 -0.0211 -0.2297 -0.1410
  303ARG    HD2 3687   6.017   3.690   4.780  0.9527  0.5673  0.6719
  303ARG     NE 3688   6.104   3.496   4.772 -0.0387  0.2136 -0.6597
  303ARG     HE 3689   6.054   3.413   4.747 -1.9468  1.6606 -1.8981
  303ARG     CZ 3690   6.199   3.532   4.681  0.0419  0.0689 -0.6337
  303ARG    NH1 3691   6.283   3.637   4.705 -0.2184 -0.0017  0.6451
  303ARG   HH11 3692   6.250   3.683   4.787 -1.0514  1.2137 -0.3330
  303ARG   HH12 3693   6.333   3.679   4.630 -1.5037 -2.0459 -1.5019
  303ARG    NH2 3694   6.218   3.462   4.565  0.1621 -0.4217 -0.3224
  303ARG   HH21 3695   6.152   3.389   4.548 -3.9391  2.4823  1.5545
  303ARG   HH22 3696   6.292   3.485   4.502  0.9437  0.6424  0.9348
  303ARG      C 3697   5.573   3.545   4.883  0.3228  0.2224 -0.0127
  303ARG      O 3698   5.560   3.533   5.005 -0.5863 -0.1132 -0.1298
  304VAL      N 3699   5.495   3.633   4.818  0.3921  0.3455  0.0688
  304VAL     HN 3700   5.494   3.631   4.718 -3.7395  0.9060 -0.0876
  304VAL     CA 3701   5.384   3.708   4.868  0.3642  0.4939 -0.2093
  304VAL     HA 3702   5.420   3.766   4.952 -1.0295 -0.2343  0.9453
  304VAL     CB 3703   5.342   3.804   4.761  0.3776  0.2126 -0.4696
  304VAL     HB 3704   5.340   3.759   4.660  3.8805  1.1851 -1.1143
  304VAL    CG1 3705   5.210   3.878   4.791  0.2413 -0.2960  0.2045
  304VAL   HG11 3706   5.122   3.811   4.796  1.1284 -1.4221  1.8611
  304VAL   HG12 3707   5.191   3.948   4.707 -0.4603  0.3127  0.8573
  304VAL   HG13 3708   5.222   3.933   4.886 -2.3752  1.6717 -0.4941
  304VAL    CG2 3709   5.452   3.911   4.743  0.4650  0.3163  0.6256
  304VAL   HG21 3710   5.555   3.871   4.732 -0.3829 -1.9674  0.3948
  304VAL   HG22 3711   5.460   3.981   4.829 -2.0895  1.7453 -0.2128
  304VAL   HG23 3712   5.434   3.971   4.652  1.2790 -1.0505 -0.4882
  304VAL      C 3713   5.262   3.643   4.925  0.7006  0.2059  0.1928
  304VAL      O 3714   5.208   3.693   5.023 -0.4337 -0.1088 -0.2610
  305LEU      N 3715   5.220   3.527   4.872  0.2544  0.4770 -0.0529
  305LEU     HN 3716   5.272   3.497   4.792 -0.3294 -1.7430  0.3265
  305LEU     CA 3717   5.116   3.448   4.931  0.4555 -0.0139 -0.3479
  305LEU     HA 3718   5.034   3.514   4.953 -0.4882 -0.1585 -3.0766
  305LEU     CB 3719   5.080   3.336   4.832  0.1424  0.1245 -0.3930
  305LEU    HB1 3720   5.021   3.254   4.880 -1.1791  1.8586  1.1020
  305LEU    HB2 3721   5.169   3.301   4.777  0.6718  1.9270 -0.7488
  305LEU     CG 3722   4.984   3.394   4.727 -0.1992  0.1668 -0.0587
  305LEU     HG 3723   5.023   3.491   4.691  2.2767 -0.0699  1.6961
  305LEU    CD1 3724   4.979   3.301   4.605  0.5965  0.0790 -0.0323
  305LEU   HD11 3725   4.938   3.365   4.523  0.4553  0.8335  0.6193
  305LEU   HD12 3726   4.902   3.223   4.626  1.7260 -0.9873  0.2099
  305LEU   HD13 3727   5.078   3.259   4.578 -0.0052 -1.7379  0.4496
  305LEU    CD2 3728   4.842   3.413   4.784 -0.3019 -0.2584 -0.1726
  305LEU   HD21 3729   4.835   3.459   4.884 -0.5098  0.4359 -0.5012
  305LEU   HD22 3730   4.814   3.305   4.791  0.2272 -0.3042  1.4594
  305LEU   HD23 3731   4.773   3.466   4.715  0.1230  3.1187  1.7904
  305LEU      C 3732   5.147   3.384   5.062  0.0689  0.2190 -0.1402
  305LEU      O 3733   5.070   3.389   5.158 -0.0385 -0.2074 -0.2026
  306ARG      N 3734   5.269   3.329   5.080 -0.0640 -0.1300 -0.2890
  306ARG     HN 3735   5.327   3.328   4.998  1.3939  0.1466  0.7103
  306ARG     CA 3736   5.319   3.288   5.207 -0.2211  0.1099 -0.1488
  306ARG     HA 3737   5.240   3.222   5.239 -1.0460  0.1083 -2.0291
  306ARG     CB 3738   5.463   3.234   5.197 -0.0975  0.4392 -0.1880
  306ARG    HB1 3739   5.502   3.198   5.294 -0.2662 -0.3629 -0.4082
  306ARG    HB2 3740   5.532   3.314   5.164  0.1885  0.4408  0.4084
  306ARG     CG 3741   5.482   3.110   5.109  0.4059  0.5642 -0.2592
  306ARG    HG1 3742   5.450   3.136   5.005 -1.0066  1.1647  0.2959
  306ARG    HG2 3743   5.408   3.038   5.150  0.2163  1.8824  1.8574
  306ARG     CD 3744   5.616   3.037   5.110  0.2956  0.3568 -0.4802
  306ARG    HD1 3745   5.640   3.009   5.215  0.1806  2.8425  0.2802
  306ARG    HD2 3746   5.699   3.099   5.070 -0.4208 -0.9143 -4.4610
  306ARG     NE 3747   5.606   2.915   5.024  0.3496  0.1159 -0.1452
  306ARG     HE 3748   5.513   2.885   5.001  0.9863 -1.0166 -1.3277
  306ARG     CZ 3749   5.701   2.819   5.005 -0.0515 -0.4177  0.4822
  306ARG    NH1 3750   5.821   2.818   5.070  0.1498 -0.1161  0.1176
  306ARG   HH11 3751   5.834   2.878   5.149  2.4291  2.4190 -1.9834
  306ARG   HH12 3752   5.880   2.739   5.055  1.1083  0.5458  0.2881
  306ARG    NH2 3753   5.673   2.715   4.923  0.4338 -0.3735  0.2537
  306ARG   HH21 3754   5.579   2.701   4.891  1.4805 -1.6384 -2.6676
  306ARG   HH22 3755   5.740   2.644   4.900  1.1218  0.3968 -0.1556
  306ARG      C 3756   5.333   3.394   5.311  0.1807  0.0168 -0.1038
  306ARG      O 3757   5.304   3.370   5.428  0.5178 -0.5105 -0.1272
  307ALA      N 3758   5.373   3.514   5.266  0.7131  0.0551  0.4695
  307ALA     HN 3759   5.386   3.519   5.167  0.9109 -0.6442  0.4531
  307ALA     CA 3760   5.378   3.631   5.349 -0.0621  0.0884  0.4778
  307ALA     HA 3761   5.430   3.593   5.436  0.2724  1.0906  0.7376
  307ALA     CB 3762   5.449   3.749   5.279  0.1512 -0.2096  0.1859
  307ALA    HB1 3763   5.407   3.769   5.178 -1.1043 -0.0029  0.7358
  307ALA    HB2 3764   5.552   3.715   5.257 -0.1917 -1.3615  0.2632
  307ALA    HB3 3765   5.445   3.843   5.337 -0.0618 -1.3082  2.0364
  307ALA      C 3766   5.248   3.679   5.402 -0.3552  0.2543 -0.3761
  307ALA      O 3767   5.235   3.703   5.522 -0.0277  0.0913 -0.3066
  308VAL      N 3768   5.137   3.687   5.325  0.0920  0.4081 -1.0170
  308VAL     HN 3769   5.131   3.667   5.228 -0.5763 -0.3968 -0.8213
  308VAL     CA 3770   5.006   3.701   5.380  0.2954  0.0015 -0.4099
  308VAL     HA 3771   5.004   3.788   5.444  0.6510  0.2068 -0.6763
  308VAL     CB 3772   4.898   3.701   5.276  0.1042 -0.1737 -0.2116
  308VAL     HB 3773   4.909   3.610   5.213  3.1352 -0.0874  0.0529
  308VAL    CG1 3774   4.756   3.704   5.336  0.3921  1.0731  0.4517
  308VAL   HG11 3775   4.746   3.773   5.422 -0.5091 -1.2848  2.3285
  308VAL   HG12 3776   4.729   3.608   5.385 -0.0992  1.6329  1.2884
  308VAL   HG13 3777   4.674   3.725   5.263  0.1478 -0.2736  0.2984
  308VAL    CG2 3778   4.911   3.829   5.191 -0.5398  0.1631  0.1888
  308VAL   HG21 3779   4.911   3.920   5.254  0.2965  0.0988  0.2851
  308VAL   HG22 3780   4.830   3.840   5.116 -0.5407 -1.3253 -0.0594
  308VAL   HG23 3781   5.002   3.826   5.129 -1.6569 -0.6412 -1.4956
  308VAL      C 3782   4.968   3.604   5.486 -0.1227  0.4252 -0.1663
  308VAL      O 3783   4.924   3.644   5.594  0.4060  0.2625  0.1116
  309VAL      N 3784   4.985   3.473   5.459 -0.1296  0.2204  0.7716
  309VAL     HN 3785   5.026   3.428   5.380  1.2390 -1.1081  2.1666
  309VAL     CA 3786   4.954   3.371   5.555  0.0323 -0.3066  0.2723
  309VAL     HA 3787   4.852   3.388   5.587  0.3258  0.2650  0.9552
  309VAL     CB 3788   4.967   3.242   5.480  0.3075 -0.1705  0.0799
  309VAL     HB 3789   5.051   3.244   5.407 -0.3431 -1.9201 -0.7713
  309VAL    CG1 3790   4.968   3.111   5.560 -0.0562  0.0670  0.4834
  309VAL   HG11 3791   4.930   3.031   5.492  2.2015  1.9351 -3.3397
  309VAL   HG12 3792   4.904   3.121   5.650  0.3855 -1.4233  0.9901
  309VAL   HG13 3793   5.069   3.078   5.594 -0.7365 -1.2199  1.3283
  309VAL    CG2 3794   4.838   3.241   5.396 -0.0570  0.5809  0.6158
  309VAL   HG21 3795   4.745   3.235   5.456  0.7554  2.3420  2.1613
  309VAL   HG22 3796   4.833   3.144   5.343  1.6842  0.9223 -0.2528
  309VAL   HG23 3797   4.823   3.329   5.329 -2.8876 -0.4818 -0.3150
  309VAL      C 3798   5.041   3.367   5.676  0.2193 -0.6209  0.1279
  309VAL      O 3799   4.993   3.359   5.789  0.5700 -0.3682  0.2953
  310ILE      N 3800   5.174   3.379   5.662  0.2123  0.1206  0.6290
  310ILE     HN 3801   5.216   3.378   5.572 -0.0124 -0.7485  0.5218
  310ILE     CA 3802   5.263   3.384   5.774  0.6332 -0.1993  0.3097
  310ILE     HA 3803   5.233   3.302   5.838  1.6951 -0.5670  0.3687
  310ILE     CB 3804   5.408   3.365   5.741  0.5104 -0.3909 -0.1349
  310ILE     HB 3805   5.420   3.421   5.646 -1.5979  1.2159  0.4789
  310ILE    CG2 3806   5.504   3.421   5.847  0.0468  0.0917  0.0362
  310ILE   HG21 3807   5.609   3.403   5.815 -0.6110 -1.9693 -1.1262
  310ILE   HG22 3808   5.483   3.373   5.945  0.4069  0.7895  0.4647
  310ILE   HG23 3809   5.492   3.531   5.851 -2.3009 -0.1028 -0.2386
  310ILE    CG1 3810   5.440   3.216   5.718  0.3993 -0.4881  0.3267
  310ILE   HG11 3811   5.406   3.167   5.811 -0.4744 -2.1905 -0.8386
  310ILE   HG12 3812   5.551   3.213   5.717  0.4519  0.2632 -1.7802
  310ILE     CD 3813   5.381   3.139   5.600 -0.0033  0.0848  0.1490
  310ILE    HD1 3814   5.272   3.162   5.595  0.0855  0.7453  0.9204
  310ILE    HD2 3815   5.390   3.029   5.612 -1.9831 -0.5655 -3.1943
  310ILE    HD3 3816   5.436   3.163   5.507  0.4438  0.5830  0.5353
  310ILE      C 3817   5.244   3.508   5.854 -0.2268  0.0044 -0.1971
  310ILE      O 3818   5.245   3.511   5.977  0.1249 -0.5598 -0.1789
  311ALA      N 3819   5.236   3.627   5.791  0.6238  0.0612 -0.2090
  311ALA     HN 3820   5.223   3.643   5.694 -0.9554 -0.8489 -0.1905
  311ALA     CA 3821   5.214   3.752   5.856 -0.3905  0.0183 -0.4478
  311ALA     HA 3822   5.297   3.764   5.925  0.0461 -2.1286 -0.5391
  311ALA     CB 3823   5.243   3.878   5.774 -0.7150  0.3510 -0.0579
  311ALA    HB1 3824   5.334   3.867   5.711 -0.4260  0.3155  0.3661
  311ALA    HB2 3825   5.257   3.964   5.843 -3.9489 -0.3820  1.7093
  311ALA    HB3 3826   5.159   3.912   5.709 -0.9288 -0.4867 -0.2218
  311ALA      C 3827   5.090   3.762   5.937 -0.0204 -0.6475  0.2226
  311ALA      O 3828   5.102   3.805   6.052  0.2859 -0.2810  0.0543
  312PHE      N 3829   4.974   3.714   5.888 -0.1181 -0.3584  0.1686
  312PHE     HN 3830   4.964   3.666   5.801 -2.9671 -0.1461  0.2927
  312PHE     CA 3831   4.850   3.731   5.957 -0.1855 -0.0250 -0.0298
  312PHE     HA 3832   4.847   3.834   5.992  2.6870 -0.3019  1.3200
  312PHE     CB 3833   4.735   3.704   5.859  0.0007 -0.4487 -0.1301
  312PHE    HB1 3834   4.748   3.606   5.808  0.6275  0.1772 -1.2283
  312PHE    HB2 3835   4.746   3.786   5.785 -0.3735 -1.0040 -0.8185
  312PHE     CG 3836   4.599   3.713   5.917 -0.2537  0.0391 -0.7894
  312PHE    CD1 3837   4.532   3.833   5.923  0.1361  0.2463 -0.5529
  312PHE    HD1 3838   4.565   3.925   5.878 -2.7263  0.3145 -2.8389
  312PHE    CE1 3839   4.406   3.828   5.980  0.3326  0.1594 -0.1197
  312PHE    HE1 3840   4.352   3.921   5.995  2.4345  1.3180  0.7790
  312PHE     CZ 3841   4.345   3.715   6.028  0.0530  0.3961  0.0834
  312PHE     HZ 3842   4.248   3.721   6.076 -0.2251 -0.3146 -0.3775
  312PHE    CD2 3843   4.546   3.599   5.973  0.3708  0.2723  0.3147
  312PHE    HD2 3844   4.595   3.503   5.968  0.0449  0.1404 -0.5722
  312PHE    CE2 3845   4.421   3.601   6.031  0.3059  0.5647  0.1685
  312PHE    HE2 3846   4.380   3.515   6.082 -2.8228  0.9011 -1.5040
  312PHE      C 3847   4.842   3.649   6.081  0.3090  0.1831  0.1445
  312PHE      O 3848   4.801   3.695   6.188 -0.3206 -0.3518  0.1394
  313VAL      N 3849   4.897   3.527   6.073  0.4009  0.2088  0.3525
  313VAL     HN 3850   4.920   3.487   5.984  0.2785 -1.4311  1.0289
  313VAL     CA 3851   4.916   3.445   6.188 -0.5107 -0.3450  0.1159
  313VAL     HA 3852   4.817   3.449   6.231 -0.3673  1.3328  0.3393
  313VAL     CB 3853   4.952   3.304   6.151  0.3171  0.0061 -0.4359
  313VAL     HB 3854   5.048   3.305   6.095  1.3535 -0.7945  1.2570
  313VAL    CG1 3855   4.970   3.214   6.274  0.2930  0.1598 -0.3197
  313VAL   HG11 3856   5.072   3.235   6.313 -0.4439  2.0274  0.7266
  313VAL   HG12 3857   4.972   3.108   6.242  0.8698 -0.3775  1.3806
  313VAL   HG13 3858   4.890   3.229   6.349 -1.5705  1.2195 -2.4201
  313VAL    CG2 3859   4.839   3.248   6.063  0.2482 -0.7545  0.1260
  313VAL   HG21 3860   4.860   3.147   6.021 -1.8881 -0.9407 -0.6029
  313VAL   HG22 3861   4.812   3.321   5.983  0.4285  0.8325  1.4676
  313VAL   HG23 3862   4.740   3.241   6.113 -1.2148  0.6977 -2.3634
  313VAL      C 3863   5.003   3.492   6.300 -0.1978  0.1176 -0.3180
  313VAL      O 3864   4.976   3.490   6.419  0.2340 -0.0236 -0.2205
  314VAL      N 3865   5.124   3.538   6.265  0.0285 -0.4329 -0.2745
  314VAL     HN 3866   5.142   3.544   6.167 -1.4304 -2.3771 -0.7267
  314VAL     CA 3867   5.220   3.588   6.359 -0.3771  0.2689 -0.2268
  314VAL     HA 3868   5.230   3.527   6.447  1.7548  1.9114  0.7599
  314VAL     CB 3869   5.356   3.614   6.300  0.0004 -0.0141  0.5087
  314VAL     HB 3870   5.337   3.677   6.210  2.4223  1.2280  0.7901
  314VAL    CG1 3871   5.457   3.680   6.395  0.2404 -0.0634  0.2904
  314VAL   HG11 3872   5.414   3.781   6.413 -0.6092 -0.3230 -0.2118
  314VAL   HG12 3873   5.560   3.686   6.354  0.1431  1.9399  0.2253
  314VAL   HG13 3874   5.472   3.618   6.486  2.6828 -0.9665 -0.6457
  314VAL    CG2 3875   5.407   3.479   6.247 -0.3757 -0.1672  0.5278
  314VAL   HG21 3876   5.432   3.409   6.330  0.3205 -1.0119 -0.3747
  314VAL   HG22 3877   5.488   3.512   6.179  0.2920  2.2072  2.3277
  314VAL   HG23 3878   5.339   3.425   6.178  0.4257  1.3400 -1.5115
  314VAL      C 3879   5.158   3.710   6.418 -0.0301  0.4539 -0.2418
  314VAL      O 3880   5.164   3.728   6.539  0.1015  0.2167 -0.2112
  315CYS      N 3881   5.103   3.807   6.342  0.0645  0.1631 -0.6915
  315CYS     HN 3882   5.100   3.791   6.244  0.8908  0.1531 -0.7236
  315CYS     CA 3883   5.059   3.934   6.392 -0.5642 -0.2513 -0.1621
  315CYS     HA 3884   5.144   3.970   6.447 -0.8493  3.1347 -1.6825
  315CYS     CB 3885   5.025   4.037   6.283 -0.0068  0.3707  0.2457
  315CYS    HB1 3886   4.982   4.125   6.336  1.3817  0.8290  0.6582
  315CYS    HB2 3887   4.954   3.999   6.206  1.7882  1.6146 -2.1818
  315CYS     SG 3888   5.181   4.073   6.196 -0.1972  0.0716 -0.2227
  315CYS    HG1 3889   5.151   3.998   6.091  1.1382 -1.7686  0.6561
  315CYS      C 3890   4.948   3.931   6.490 -0.2733 -0.0099  0.1750
  315CYS      O 3891   4.955   4.001   6.592  0.2601 -0.4926  0.4724
  316TRP      N 3892   4.845   3.847   6.468 -0.1876 -0.0725  0.0141
  316TRP     HN 3893   4.842   3.776   6.398 -0.5225 -0.7422  0.7002
  316TRP     CA 3894   4.738   3.854   6.562  0.1540  0.0582  0.3971
  316TRP     HA 3895   4.741   3.944   6.622 -1.9216  1.2259 -1.1150
  316TRP     CB 3896   4.601   3.887   6.499  0.3925  0.0888 -0.1126
  316TRP    HB1 3897   4.521   3.880   6.576  0.5887  1.2420  0.2113
  316TRP    HB2 3898   4.587   3.798   6.434 -0.7761 -0.2206  0.5348
  316TRP     CG 3899   4.581   4.012   6.421 -0.3059  0.0716  0.0335
  316TRP    CD1 3900   4.665   4.119   6.421 -0.5139  0.2353  0.1555
  316TRP    HD1 3901   4.766   4.129   6.458 -1.5323  1.7549  2.7973
  316TRP    NE1 3902   4.603   4.224   6.358  0.2777  0.3631 -0.4170
  316TRP    HE1 3903   4.637   4.315   6.350  1.8324 -0.0008  1.3174
  316TRP    CE2 3904   4.479   4.182   6.320  0.2862 -0.2337  0.2044
  316TRP    CD2 3905   4.459   4.050   6.357  0.0679 -0.5658 -1.0714
  316TRP    CE3 3906   4.342   3.983   6.340 -0.2963 -0.1672 -0.1605
  316TRP    HE3 3907   4.318   3.889   6.388  0.0466 -0.4419 -0.5202
  316TRP    CZ3 3908   4.249   4.050   6.264 -0.4925  0.4155  0.5729
  316TRP    HZ3 3909   4.160   3.989   6.252  0.5947 -1.6801  2.4660
  316TRP    CZ2 3910   4.383   4.245   6.247  0.3740  0.1167  0.3911
  316TRP    HZ2 3911   4.395   4.345   6.207 -2.6529  0.8520  1.0700
  316TRP    CH2 3912   4.265   4.179   6.221  0.2477  0.2996  0.4934
  316TRP    HH2 3913   4.179   4.221   6.170 -0.1346 -1.2531 -0.1881
  316TRP      C 3914   4.733   3.739   6.656 -0.1568  0.0579  0.3802
  316TRP      O 3915   4.656   3.750   6.752 -0.4111  0.1187  0.1715
  317LEU      N 3916   4.808   3.630   6.632  0.5656  0.5779  0.2433
  317LEU     HN 3917   4.873   3.625   6.556  0.1001 -0.1680 -0.1243
  317LEU     CA 3918   4.804   3.516   6.718 -0.5571  0.3694 -0.0612
  317LEU     HA 3919   4.700   3.487   6.716 -0.2744 -0.7678  0.6114
  317LEU     CB 3920   4.859   3.381   6.669 -0.2235  0.4576  0.0659
  317LEU    HB1 3921   4.968   3.378   6.649 -0.4662 -0.0404 -1.3317
  317LEU    HB2 3922   4.804   3.358   6.574 -0.8616  1.0175  0.2918
  317LEU     CG 3923   4.835   3.257   6.756 -0.1639  0.3201 -0.1099
  317LEU     HG 3924   4.874   3.263   6.860 -1.2192 -1.9591  0.4887
  317LEU    CD1 3925   4.692   3.203   6.768  0.1115 -0.3742  0.0884
  317LEU   HD11 3926   4.647   3.158   6.677 -1.5527 -0.9534  1.1504
  317LEU   HD12 3927   4.624   3.282   6.805 -2.1641 -1.3611 -1.6918
  317LEU   HD13 3928   4.682   3.126   6.848  1.2194 -2.0395 -1.2873
  317LEU    CD2 3929   4.916   3.142   6.694 -0.1550  0.3661 -0.1840
  317LEU   HD21 3930   4.884   3.132   6.588 -1.2198 -0.7385  0.2197
  317LEU   HD22 3931   4.900   3.046   6.746 -0.4264  0.0522 -0.8328
  317LEU   HD23 3932   5.024   3.168   6.704 -0.1475 -0.2029  1.3677
  317LEU      C 3933   4.839   3.536   6.861  0.1123  0.0408 -0.1745
  317LEU      O 3934   4.756   3.497   6.943 -0.0859 -0.1573 -0.4706
  318PRO      N 3935   4.946   3.596   6.904  0.4034 -0.4003 -0.2803
  318PRO     CD 3936   5.062   3.610   6.817  0.3359 -0.3991 -0.3705
  318PRO    HD1 3937   5.073   3.714   6.781  0.7109 -0.9444 -1.9578
  318PRO    HD2 3938   5.060   3.544   6.727 -0.2671  0.5690 -1.0767
  318PRO     CA 3939   4.982   3.603   7.042  0.1623  0.1557 -0.2403
  318PRO     HA 3940   4.967   3.506   7.087  1.8123 -0.0147  0.0224
  318PRO     CB 3941   5.131   3.635   7.038  0.1745  0.1090 -0.1515
  318PRO    HB1 3942   5.186   3.589   7.123 -2.9103 -0.5277  1.6346
  318PRO    HB2 3943   5.156   3.743   7.036 -1.6288  0.5716  0.5562
  318PRO     CG 3944   5.181   3.572   6.907  0.2626  0.0430 -0.0876
  318PRO    HG1 3945   5.277   3.603   6.859 -0.8219  3.4798 -0.2934
  318PRO    HG2 3946   5.178   3.461   6.906 -1.1003  0.0531  1.1274
  318PRO      C 3947   4.897   3.706   7.109 -0.1721 -0.4348  0.2599
  318PRO      O 3948   4.869   3.699   7.228 -0.8716  0.0172  0.1235
  319TYR      N 3949   4.853   3.810   7.036  0.2270 -0.3662  0.1151
  319TYR     HN 3950   4.869   3.813   6.937  0.5624  1.6514  0.1963
  319TYR     CA 3951   4.748   3.897   7.078  0.2326 -0.2104 -0.1892
  319TYR     HA 3952   4.772   3.934   7.176 -1.6505 -1.8884  0.9877
  319TYR     CB 3953   4.734   4.007   6.972 -0.5279 -0.2569 -0.1471
  319TYR    HB1 3954   4.734   3.964   6.869  1.2625  1.1943 -0.8281
  319TYR    HB2 3955   4.832   4.061   6.975  0.2480 -1.5653 -0.9308
  319TYR     CG 3956   4.628   4.110   6.993 -0.0404  0.1858  0.1826
  319TYR    CD1 3957   4.633   4.205   7.092 -0.1614 -0.3540  0.7148
  319TYR    HD1 3958   4.720   4.217   7.155 -0.2823  2.0498  0.5241
  319TYR    CE1 3959   4.533   4.299   7.100  0.0565 -0.1224  0.7096
  319TYR    HE1 3960   4.534   4.369   7.183  0.3748 -0.7253  1.2216
  319TYR     CZ 3961   4.432   4.295   7.007  0.4254 -0.3084  0.3143
  319TYR     OH 3962   4.344   4.404   7.018  0.5443 -0.2050  0.2556
  319TYR     HH 3963   4.289   4.395   6.939  0.6394 -2.4104  0.3864
  319TYR    CD2 3964   4.529   4.112   6.898 -0.1489  0.0300  0.2922
  319TYR    HD2 3965   4.520   4.033   6.825  0.8409  0.0168  0.1716
  319TYR    CE2 3966   4.426   4.203   6.906  0.0529  0.3068 -0.2270
  319TYR    HE2 3967   4.354   4.206   6.825 -1.0894 -0.7611  0.6964
  319TYR      C 3968   4.617   3.833   7.110 -0.2283  0.6611 -0.2933
  319TYR      O 3969   4.553   3.870   7.208 -0.0328 -0.1636  0.1510
  320HSD      N 3970   4.561   3.743   7.026  0.3209 -0.2214  0.2696
  320HSD     HN 3971   4.601   3.727   6.936  0.1005  1.6139 -0.1902
  320HSD     CA 3972   4.442   3.676   7.069 -0.0130  0.2306  0.0555
  320HSD     HA 3973   4.378   3.754   7.106 -2.5343 -1.4284 -0.5893
  320HSD     CB 3974   4.369   3.605   6.954  0.2496 -0.0984  0.0901
  320HSD    HB1 3975   4.290   3.543   7.003  1.8536 -1.2694  1.3208
  320HSD    HB2 3976   4.426   3.538   6.887  0.2592  1.3433 -1.3858
  320HSD    ND1 3977   4.372   3.758   6.747 -0.1739 -0.3445  0.1251
  320HSD    HD1 3978   4.471   3.746   6.737 -0.2061 -1.0052  0.5258
  320HSD     CG 3979   4.311   3.705   6.859  0.0045  0.0878  0.4326
  320HSD    CE1 3980   4.279   3.817   6.667  0.2129  0.4917  0.2742
  320HSD    HE1 3981   4.312   3.855   6.571 -1.6960  0.1012 -0.5825
  320HSD    NE2 3982   4.160   3.802   6.721 -0.0249 -0.2115 -0.4252
  320HSD    CD2 3983   4.179   3.731   6.838  0.0650 -0.3549 -0.5276
  320HSD    HD2 3984   4.093   3.701   6.897  0.1904 -0.0412 -0.1855
  320HSD      C 3985   4.465   3.570   7.171 -0.3622 -0.0948 -0.2030
  320HSD      O 3986   4.376   3.548   7.253 -0.1799 -0.2407 -0.0434
  321VAL      N 3987   4.583   3.506   7.180 -0.3731 -0.0847  0.0223
  321VAL     HN 3988   4.649   3.524   7.107  1.9896  0.2306  2.1181
  321VAL     CA 3989   4.608   3.423   7.293 -0.3275  0.1699  0.2000
  321VAL     HA 3990   4.523   3.357   7.296  0.1047 -0.3866  0.2927
  321VAL     CB 3991   4.727   3.338   7.261 -0.2472  0.3823 -0.0682
  321VAL     HB 3992   4.798   3.404   7.207 -2.5278  2.1507 -1.0567
  321VAL    CG1 3993   4.798   3.271   7.380 -0.1655 -0.5974 -0.6569
  321VAL   HG11 3994   4.724   3.221   7.446  2.0982 -0.9118  1.7712
  321VAL   HG12 3995   4.840   3.348   7.448  1.6087 -0.5481 -1.7639
  321VAL   HG13 3996   4.876   3.195   7.361  0.0041 -0.8563  0.9755
  321VAL    CG2 3997   4.694   3.227   7.160  0.8519 -0.3730  0.3888
  321VAL   HG21 3998   4.639   3.272   7.074  1.3685 -1.2486 -0.4287
  321VAL   HG22 3999   4.627   3.149   7.202 -1.0334  1.6153  1.2169
  321VAL   HG23 4000   4.787   3.181   7.119 -0.1220 -2.1036 -0.0090
  321VAL      C 4001   4.599   3.492   7.425 -0.3837  0.7168 -0.0858
  321VAL      O 4002   4.536   3.446   7.520  0.1565  0.2676  0.0604
  322ARG      N 4003   4.658   3.612   7.439  0.3490  0.2921  0.6037
  322ARG     HN 4004   4.717   3.636   7.363  0.6951 -1.9106  0.1210
  322ARG     CA 4005   4.630   3.697   7.552 -0.0814 -0.0418  0.7515
  322ARG     HA 4006   4.679   3.643   7.632 -0.2365  1.1786  1.6903
  322ARG     CB 4007   4.717   3.822   7.535 -0.2113 -0.0338  0.1047
  322ARG    HB1 4008   4.668   3.883   7.456 -0.8204  2.8222  2.5395
  322ARG    HB2 4009   4.819   3.793   7.501 -1.1374 -1.1016 -1.9721
  322ARG     CG 4010   4.719   3.902   7.665  0.1658  0.3242 -0.1154
  322ARG    HG1 4011   4.777   3.851   7.746 -0.3513  1.3282  0.9094
  322ARG    HG2 4012   4.616   3.920   7.703  1.0416  0.6533  2.2521
  322ARG     CD 4013   4.781   4.041   7.659 -0.4233  0.5902 -0.0919
  322ARG    HD1 4014   4.888   4.022   7.635  0.2783  2.0840  1.5891
  322ARG    HD2 4015   4.774   4.093   7.757  0.4997 -0.8347  0.7628
  322ARG     NE 4016   4.724   4.127   7.552 -0.2344  0.3913 -0.3529
  322ARG     HE 4017   4.784   4.142   7.473  0.8414  0.2926  0.4348
  322ARG     CZ 4018   4.599   4.182   7.547 -0.1916  0.5238  0.0080
  322ARG    NH1 4019   4.492   4.159   7.627  0.3630 -0.6712  0.4349
  322ARG   HH11 4020   4.414   4.219   7.606  0.0908 -1.0540  0.3507
  322ARG   HH12 4021   4.499   4.105   7.711  1.4355 -0.2038  0.6570
  322ARG    NH2 4022   4.581   4.264   7.438 -0.4963  0.3769 -0.0531
  322ARG   HH21 4023   4.662   4.299   7.391 -1.5704  0.6955 -1.7266
  322ARG   HH22 4024   4.509   4.331   7.452 -1.0128 -0.3083  0.7081
  322ARG      C 4025   4.489   3.730   7.586 -0.1294  0.2515  0.2814
  322ARG      O 4026   4.454   3.728   7.704  0.1022 -0.0129  0.3482
  323ARG      N 4027   4.405   3.758   7.485  0.2080 -0.0312 -0.0815
  323ARG     HN 4028   4.432   3.763   7.389 -1.0333  0.5707 -0.4240
  323ARG     CA 4029   4.264   3.773   7.503  0.2760 -0.0306  0.4441
  323ARG     HA 4030   4.250   3.850   7.578  1.4359 -0.4046  1.0689
  323ARG     CB 4031   4.199   3.836   7.379 -0.0434  0.0211  0.6370
  323ARG    HB1 4032   4.088   3.827   7.388 -0.3684 -0.1805 -2.5649
  323ARG    HB2 4033   4.221   3.768   7.294  1.8820 -1.1368  1.9894
  323ARG     CG 4034   4.240   3.981   7.350  0.5549 -0.4223 -0.7999
  323ARG    HG1 4035   4.351   3.989   7.343  0.6336  0.8878  1.1948
  323ARG    HG2 4036   4.217   4.050   7.434 -0.5462 -0.3501 -1.1466
  323ARG     CD 4037   4.175   4.029   7.221 -0.0286 -0.0037 -0.3532
  323ARG    HD1 4038   4.177   3.954   7.138  0.9079  0.3399 -0.6459
  323ARG    HD2 4039   4.243   4.110   7.189  1.1204 -1.0413 -0.5942
  323ARG     NE 4040   4.038   4.083   7.244  0.2640  0.4813  0.2630
  323ARG     HE 4041   4.000   4.081   7.337 -1.3945  0.4528 -0.3699
  323ARG     CZ 4042   3.992   4.190   7.174  0.2949 -0.0030 -0.5062
  323ARG    NH1 4043   3.882   4.257   7.218  0.2586 -0.1437 -0.3843
  323ARG   HH11 4044   3.834   4.321   7.158  0.9417  0.4727 -0.2758
  323ARG   HH12 4045   3.815   4.226   7.285 -0.0985 -0.8622 -1.0518
  323ARG    NH2 4046   4.040   4.231   7.052 -0.2681  0.0033 -0.7285
  323ARG   HH21 4047   4.077   4.157   6.995 -0.0182  0.0318 -0.6042
  323ARG   HH22 4048   3.989   4.305   7.010 -0.1123  1.2491  1.1576
  323ARG      C 4049   4.195   3.654   7.561 -0.8165  0.0755 -0.6089
  323ARG      O 4050   4.111   3.669   7.649 -0.1199  0.1979  0.0450
  324LEU      N 4051   4.233   3.532   7.520 -0.1376 -0.0001  0.2090
  324LEU     HN 4052   4.287   3.523   7.437 -1.5331 -1.4580 -0.6169
  324LEU     CA 4053   4.185   3.410   7.578  0.5807 -0.4416 -0.1178
  324LEU     HA 4054   4.079   3.413   7.599  0.9445  1.3138  1.7924
  324LEU     CB 4055   4.208   3.292   7.482  0.2999 -0.3632 -0.2824
  324LEU    HB1 4056   4.186   3.189   7.518 -0.3990  0.1420  0.7635
  324LEU    HB2 4057   4.310   3.298   7.439  0.9862  0.6109  1.4080
  324LEU     CG 4058   4.115   3.287   7.360  0.1322 -0.0683 -0.1678
  324LEU     HG 4059   4.117   3.385   7.307  0.5667  0.3300  0.5745
  324LEU    CD1 4060   4.153   3.168   7.270  0.0558 -0.3103  0.1180
  324LEU   HD11 4061   4.249   3.187   7.217  1.0072 -1.4768  1.3520
  324LEU   HD12 4062   4.070   3.151   7.198 -0.4854  3.0443 -0.2332
  324LEU   HD13 4063   4.162   3.075   7.330 -0.6000 -2.1901 -2.5294
  324LEU    CD2 4064   3.964   3.273   7.386  0.1457  0.1602  0.0343
  324LEU   HD21 4065   3.949   3.177   7.440  1.8150 -0.4945 -0.5921
  324LEU   HD22 4066   3.910   3.280   7.289  0.1171  0.6515  0.0834
  324LEU   HD23 4067   3.932   3.361   7.447 -0.0524 -0.2105  0.4720
  324LEU      C 4068   4.248   3.374   7.708  0.1920 -0.5218  0.0497
  324LEU      O 4069   4.190   3.313   7.797  0.3753 -0.6751  0.0647
  325MET      N 4070   4.375   3.413   7.730  0.0631 -0.0346 -0.0577
  325MET     HN 4071   4.419   3.457   7.652  1.2491 -2.3565 -0.7963
  325MET     CA 4072   4.442   3.410   7.857  0.0878  0.5617 -0.0508
  325MET     HA 4073   4.436   3.310   7.897  3.3650 -0.1206 -0.9939
  325MET     CB 4074   4.592   3.439   7.841  0.1708  0.1626 -0.0065
  325MET    HB1 4075   4.613   3.527   7.778 -3.1925  1.7000  0.7818
  325MET    HB2 4076   4.624   3.348   7.786 -0.2053  0.9341 -1.5326
  325MET     CG 4077   4.672   3.458   7.970  0.1299  0.0667  0.0341
  325MET    HG1 4078   4.642   3.372   8.034 -1.8970  0.9160  0.2813
  325MET    HG2 4079   4.631   3.548   8.020  2.3037  0.3010  1.5610
  325MET     SD 4080   4.852   3.450   7.944  0.1548  0.1719  0.1756
  325MET     CE 4081   4.886   3.272   7.942 -0.6199  0.0247 -0.6293
  325MET    HE1 4082   4.828   3.225   7.860 -0.3171 -1.2254 -0.1460
  325MET    HE2 4083   4.865   3.231   8.043  0.4918 -1.4712 -0.9625
  325MET    HE3 4084   4.996   3.263   7.926 -0.4663  0.1442  0.3280
  325MET      C 4085   4.379   3.485   7.969 -0.0992 -0.4632  0.5445
  325MET      O 4086   4.379   3.448   8.086 -0.5205 -0.1246  0.6549
  326PHE      N 4087   4.324   3.602   7.931 -0.2255 -0.6269  0.2151
  326PHE     HN 4088   4.346   3.641   7.842  1.0906  0.3449  0.9305
  326PHE     CA 4089   4.246   3.686   8.016  0.1352 -0.0340 -0.0375
  326PHE     HA 4090   4.290   3.710   8.111 -0.4227 -1.2145  0.5311
  326PHE     CB 4091   4.211   3.815   7.938 -0.5726  0.1165  0.5149
  326PHE    HB1 4092   4.160   3.776   7.847  2.1066 -1.0500 -0.5894
  326PHE    HB2 4093   4.304   3.871   7.914  0.4056 -2.1637 -1.6019
  326PHE     CG 4094   4.122   3.908   8.012 -0.1201  0.2023  0.9579
  326PHE    CD1 4095   4.181   4.012   8.079  0.2507  0.3809  0.3575
  326PHE    HD1 4096   4.288   4.025   8.087  0.2523  0.7247 -0.1828
  326PHE    CE1 4097   4.105   4.108   8.140 -0.3231 -0.0720  0.3655
  326PHE    HE1 4098   4.140   4.196   8.192 -0.4519 -0.4112  1.0399
  326PHE     CZ 4099   3.967   4.104   8.137 -0.3143 -0.2988  0.2258
  326PHE     HZ 4100   3.906   4.179   8.185  1.1860 -0.4399  2.5451
  326PHE    CD2 4101   3.984   3.903   8.006 -0.0857 -0.0115  0.2807
  326PHE    HD2 4102   3.937   3.824   7.949  3.1426 -1.7016 -0.3215
  326PHE    CE2 4103   3.910   4.002   8.066 -0.4596 -0.4510  0.5562
  326PHE    HE2 4104   3.804   4.009   8.045 -0.1827  0.4039 -0.6699
  326PHE      C 4105   4.119   3.618   8.055  0.2755  0.0075  0.4947
  326PHE      O 4106   4.074   3.623   8.169  0.3575 -0.2568  0.5401
  327CYS      N 4107   4.049   3.551   7.962  0.6264 -0.4293  0.5383
  327CYS     HN 4108   4.079   3.569   7.868 -1.3174  0.8597  0.0784
  327CYS     CA 4109   3.931   3.474   7.989  0.0273  0.2168 -0.1726
  327CYS     HA 4110   3.858   3.535   8.040 -2.2783 -1.2011 -1.6365
  327CYS     CB 4111   3.877   3.437   7.850 -0.5675  0.3019  0.0321
  327CYS    HB1 4112   3.964   3.420   7.783 -2.0075  0.9728 -2.1067
  327CYS    HB2 4113   3.825   3.526   7.810  0.0807  0.2906 -0.8881
  327CYS     SG 4114   3.754   3.304   7.831 -0.5047  0.2558 -0.0567
  327CYS    HG1 4115   3.843   3.207   7.842  0.1475  0.8351 -0.1197
  327CYS      C 4116   3.952   3.353   8.072  0.0049 -0.0594 -0.5686
  327CYS      O 4117   3.879   3.331   8.169 -0.1513  0.2229 -0.6224
  328TYR      N 4118   4.052   3.268   8.042 -0.1015 -0.2898 -0.2806
  328TYR     HN 4119   4.110   3.293   7.965 -0.9836  3.5299  0.0809
  328TYR     CA 4120   4.064   3.142   8.109  0.0372 -0.0664  0.1188
  328TYR     HA 4121   3.967   3.098   8.128 -0.1734 -0.4711 -1.7270
  328TYR     CB 4122   4.137   3.037   8.024  0.5775  0.4995 -0.1211
  328TYR    HB1 4123   4.152   2.952   8.093 -0.7867 -0.5081 -1.0221
  328TYR    HB2 4124   4.238   3.063   7.984  1.5895 -1.8062  0.7426
  328TYR     CG 4125   4.054   2.998   7.907  0.4942 -0.0241  0.1106
  328TYR    CD1 4126   3.930   2.941   7.922  0.4978 -0.0255  0.1397
  328TYR    HD1 4127   3.889   2.924   8.020  0.5653 -1.0955 -0.0072
  328TYR    CE1 4128   3.864   2.890   7.813 -0.5026  0.9843  0.2503
  328TYR    HE1 4129   3.768   2.843   7.829  0.5687 -0.8406  1.7033
  328TYR     CZ 4130   3.918   2.902   7.687 -0.5649  0.3505  0.1596
  328TYR     OH 4131   3.861   2.844   7.572  0.4026 -0.4573  0.0696
  328TYR     HH 4132   3.766   2.855   7.566  0.5816  2.4230  1.1859
  328TYR    CD2 4133   4.113   3.005   7.782 -0.2726 -0.0691 -0.2610
  328TYR    HD2 4134   4.210   3.050   7.768 -1.3023  2.4452  0.0426
  328TYR    CE2 4135   4.041   2.963   7.674 -0.4018 -0.0455 -0.1845
  328TYR    HE2 4136   4.086   2.978   7.577  0.8688  1.4750  0.5964
  328TYR      C 4137   4.132   3.149   8.241  0.5966 -0.1597 -0.1623
  328TYR      O 4138   4.114   3.057   8.321  0.5588 -0.0295 -0.0206
  329ILE      N 4139   4.209   3.255   8.274 -0.1195  0.3070  0.0435
  329ILE     HN 4140   4.228   3.322   8.203 -1.3485 -0.4055 -1.0211
  329ILE     CA 4141   4.258   3.272   8.407  0.3107  0.1129 -0.0879
  329ILE     HA 4142   4.287   3.175   8.446  0.6684  0.7639  1.3169
  329ILE     CB 4143   4.380   3.357   8.424  0.1902  0.1443  0.6331
  329ILE     HB 4144   4.353   3.437   8.352  1.4804 -0.5435 -0.6591
  329ILE    CG2 4145   4.407   3.416   8.564  0.8226  0.5803  0.3309
  329ILE   HG21 4146   4.486   3.494   8.562  0.8708  0.5356 -1.9947
  329ILE   HG22 4147   4.435   3.330   8.629 -0.3910  0.4353  0.6953
  329ILE   HG23 4148   4.319   3.471   8.603 -0.9344 -1.4823 -0.5174
  329ILE    CG1 4149   4.496   3.267   8.381 -0.1842 -0.0489  0.0135
  329ILE   HG11 4150   4.466   3.209   8.291 -0.0952  1.7751 -1.2461
  329ILE   HG12 4151   4.537   3.207   8.465 -1.1948  0.4697  0.8979
  329ILE     CD 4152   4.612   3.357   8.339  0.1150 -0.2239  0.4551
  329ILE    HD1 4153   4.588   3.400   8.239  1.7761 -0.1261  0.0563
  329ILE    HD2 4154   4.709   3.303   8.343  0.8893  0.7473 -2.2706
  329ILE    HD3 4155   4.628   3.445   8.405 -2.0698  0.8477 -0.3312
  329ILE      C 4156   4.146   3.310   8.498  0.2543  0.0797 -0.1416
  329ILE      O 4157   4.101   3.425   8.502  0.3537  0.1524 -0.9005
  330SER      N 4158   4.092   3.227   8.588  0.1588  0.3379  0.0407
  330SER     HN 4159   4.117   3.130   8.587  2.9787  0.9571  1.3094
  330SER     CA 4160   4.001   3.265   8.692  0.4607  0.5537  0.2248
  330SER     HA 4161   3.923   3.310   8.634  0.7352 -0.6915 -1.1592
  330SER     CB 4162   3.932   3.147   8.762  0.6505  0.4356  0.2169
  330SER    HB1 4163   3.896   3.081   8.680  1.9551 -1.7140  1.2615
  330SER    HB2 4164   3.846   3.174   8.827  1.8521 -0.5545  2.3374
  330SER     OG 4165   4.027   3.066   8.830  0.0088 -0.3304  0.2214
  330SER    HG1 4166   4.094   3.031   8.770 -0.0249  2.6695 -1.7859
  330SER      C 4167   4.048   3.359   8.799  0.4962  0.0472  0.6607
  330SER      O 4168   4.166   3.389   8.810  0.7269 -0.5773 -0.0123
  331ASP      N 4169   3.962   3.416   8.885 -0.3067  0.1067 -0.1557
  331ASP     HN 4170   3.867   3.386   8.885 -0.4454  0.4485  1.3831
  331ASP     CA 4171   3.984   3.504   8.996 -0.2611 -0.3836  0.2289
  331ASP     HA 4172   4.019   3.603   8.971 -1.2852  0.1191  0.7041
  331ASP     CB 4173   3.848   3.535   9.060 -0.2836  0.4745 -0.2138
  331ASP    HB1 4174   3.795   3.587   8.978 -2.2973 -1.4989 -0.2856
  331ASP    HB2 4175   3.854   3.602   9.149  0.5454 -1.2008  1.0675
  331ASP     CG 4176   3.763   3.412   9.093  0.4648  0.1449  0.5220
  331ASP    OD1 4177   3.742   3.320   9.011 -0.0375  0.1942  0.5894
  331ASP    OD2 4178   3.712   3.407   9.208 -0.5430  0.1349  0.0804
  331ASP      C 4179   4.071   3.431   9.092 -0.4199 -0.2992  0.4370
  331ASP      O 4180   4.158   3.493   9.154 -0.6002  0.0518  0.3402
  332GLU      N 4181   4.052   3.300   9.111 -0.0848 -0.3905  0.1480
  332GLU     HN 4182   3.985   3.250   9.057 -0.8119  1.1767 -0.4544
  332GLU     CA 4183   4.141   3.214   9.184 -0.0755 -0.2684  0.2829
  332GLU     HA 4184   4.134   3.261   9.281 -2.6111  0.9033 -0.3648
  332GLU     CB 4185   4.077   3.074   9.197 -0.1122 -0.2691  0.1011
  332GLU    HB1 4186   4.128   3.022   9.280 -1.5688 -1.2752  0.4020
  332GLU    HB2 4187   4.095   3.016   9.103  0.2320  1.4361 -0.9368
  332GLU     CG 4188   3.928   3.067   9.231  0.0231  0.1730  0.8078
  332GLU    HG1 4189   3.872   3.094   9.138  1.1551  1.2334  0.3992
  332GLU    HG2 4190   3.910   3.144   9.308  0.8627  0.4118  0.7781
  332GLU     CD 4191   3.884   2.931   9.284 -0.1532  0.0696  0.4049
  332GLU    OE1 4192   3.862   2.922   9.407  0.3009 -0.0670  0.4763
  332GLU    OE2 4193   3.857   2.846   9.195  0.6482  0.1488  0.0742
  332GLU      C 4194   4.281   3.197   9.136 -0.0239  0.1679  0.2740
  332GLU      O 4195   4.375   3.177   9.212  0.2157  0.1482 -0.0262
  333GLN      N 4196   4.303   3.204   9.003  0.0513  1.1724  0.3326
  333GLN     HN 4197   4.222   3.225   8.950 -0.1686 -1.5363 -0.5802
  333GLN     CA 4198   4.428   3.175   8.941 -0.4497 -0.0157 -0.1450
  333GLN     HA 4199   4.493   3.128   9.014 -1.8209  0.4407  1.4231
  333GLN     CB 4200   4.406   3.087   8.816 -0.6411  0.1863 -0.2533
  333GLN    HB1 4201   4.500   3.081   8.756 -0.1269  0.7925  0.4736
  333GLN    HB2 4202   4.329   3.140   8.756 -1.5733 -1.8189 -0.9177
  333GLN     CG 4203   4.351   2.945   8.829  0.0753 -0.0364  0.4009
  333GLN    HG1 4204   4.281   2.950   8.915  0.3273  0.6331  0.5728
  333GLN    HG2 4205   4.431   2.876   8.865 -1.2782  0.0741  4.1277
  333GLN     CD 4206   4.280   2.894   8.705  0.3233  0.2735  0.1296
  333GLN    OE1 4207   4.191   2.961   8.654  0.0926  0.0069  0.1799
  333GLN    NE2 4208   4.330   2.784   8.642  0.5179  0.2178  0.3815
  333GLN   HE21 4209   4.292   2.771   8.551 -0.9223  3.8053  0.3084
  333GLN   HE22 4210   4.384   2.714   8.689  0.7647 -0.1917 -0.4912
  333GLN      C 4211   4.498   3.301   8.904 -0.2220 -0.1076 -0.0252
  333GLN      O 4212   4.615   3.297   8.866 -0.0387 -0.0286  0.5162
  334TRP      N 4213   4.443   3.421   8.925  0.1470  0.0119  0.2894
  334TRP     HN 4214   4.344   3.435   8.935  0.2103  0.3134  0.5040
  334TRP     CA 4215   4.521   3.540   8.944 -0.0336  0.1367  0.2658
  334TRP     HA 4216   4.597   3.544   8.867 -1.3923  4.5289 -1.1159
  334TRP     CB 4217   4.423   3.658   8.942 -0.1476  0.0420  0.1534
  334TRP    HB1 4218   4.469   3.745   8.994 -2.4100  2.5889 -1.7894
  334TRP    HB2 4219   4.330   3.635   8.997  0.4740  0.3407  1.3698
  334TRP     CG 4220   4.380   3.706   8.807 -0.0909 -0.0470  0.1033
  334TRP    CD1 4221   4.250   3.714   8.765  0.0650  0.6410 -0.2637
  334TRP    HD1 4222   4.165   3.682   8.823 -0.4744  1.2117 -0.7322
  334TRP    NE1 4223   4.252   3.754   8.634 -0.1009  0.4153 -0.3365
  334TRP    HE1 4224   4.188   3.721   8.569  1.7148  0.6804 -2.3498
  334TRP    CE2 4225   4.379   3.784   8.595  0.1615 -1.0368 -0.6636
  334TRP    CD2 4226   4.462   3.761   8.704 -0.1903 -0.6649 -0.3123
  334TRP    CE3 4227   4.596   3.785   8.694 -0.2632 -0.1649 -0.0992
  334TRP    HE3 4228   4.668   3.759   8.770 -1.7761 -0.9434  1.1218
  334TRP    CZ3 4229   4.645   3.837   8.576  0.0582 -0.0826  0.0694
  334TRP    HZ3 4230   4.751   3.849   8.565 -0.1035 -0.8673 -3.8287
  334TRP    CZ2 4231   4.427   3.819   8.473 -0.1031  0.0583 -0.4664
  334TRP    HZ2 4232   4.355   3.827   8.393 -0.4389 -0.6313 -0.2434
  334TRP    CH2 4233   4.561   3.845   8.467  0.0733 -0.7089  0.0050
  334TRP    HH2 4234   4.613   3.873   8.377  1.2648  1.5718  1.2850
  334TRP      C 4235   4.605   3.545   9.067  0.4973  0.1667 -0.0922
  334TRP      O 4236   4.567   3.496   9.174  0.1338  0.1806 -0.2105
  335THR      N 4237   4.724   3.603   9.049  0.4334  0.2475 -0.2593
  335THR     HN 4238   4.755   3.631   8.958  0.4206  0.5962 -0.1592
  335THR     CA 4239   4.832   3.601   9.144  0.3982 -0.2233 -0.2275
  335THR     HA 4240   4.777   3.594   9.237 -1.3419 -0.0787 -1.1876
  335THR     CB 4241   4.929   3.492   9.113  0.3876 -0.4017  0.3579
  335THR     HB 4242   5.017   3.502   9.180  0.8972 -0.6464 -0.2647
  335THR    OG1 4243   4.982   3.487   8.981 -0.2400 -0.1920  0.0944
  335THR    HG1 4244   5.024   3.401   8.975 -0.4941 -0.3892  1.0318
  335THR    CG2 4245   4.872   3.355   9.153 -0.1326 -0.1973  0.3269
  335THR   HG21 4246   4.831   3.367   9.255  1.6586  0.1359  1.0413
  335THR   HG22 4247   4.952   3.277   9.159  0.6109  0.6321  1.4915
  335THR   HG23 4248   4.786   3.315   9.094 -0.5953  0.1251  0.7733
  335THR      C 4249   4.903   3.731   9.125 -0.1994  0.1449  0.0171
  335THR      O 4250   4.868   3.806   9.034 -0.0993  0.5827  0.3336
  336PRO      N 4251   4.997   3.761   9.209 -0.3381  0.0214  0.2192
  336PRO     CD 4252   5.000   3.726   9.350 -0.0551  0.1701  0.2526
  336PRO    HD1 4253   5.077   3.647   9.362  2.1897  2.4473  1.8896
  336PRO    HD2 4254   4.905   3.690   9.395 -1.0740  0.3143 -1.6560
  336PRO     CA 4255   5.075   3.879   9.183  0.1438 -0.3736 -0.1579
  336PRO     HA 4256   5.005   3.960   9.165 -1.9245 -2.2228 -0.9152
  336PRO     CB 4257   5.147   3.905   9.315 -0.1609  0.0429 -0.0686
  336PRO    HB1 4258   5.178   4.009   9.337 -0.0370  0.2688 -1.2423
  336PRO    HB2 4259   5.241   3.846   9.322 -0.0368  0.2703  0.1844
  336PRO     CG 4260   5.053   3.850   9.423  0.3050 -0.0155  0.3125
  336PRO    HG1 4261   5.109   3.834   9.517 -0.7357 -2.5715  0.5686
  336PRO    HG2 4262   4.971   3.924   9.438 -1.1037 -1.3829 -0.3567
  336PRO      C 4263   5.173   3.867   9.071  0.2214  0.3983 -0.1753
  336PRO      O 4264   5.193   3.970   9.006  0.3728  0.4410 -0.0606
  337PHE      N 4265   5.228   3.747   9.048 -0.6780  0.0110 -0.3442
  337PHE     HN 4266   5.189   3.677   9.107 -0.4419  0.1003 -0.0799
  337PHE     CA 4267   5.321   3.708   8.947  0.1582  0.3738  0.2842
  337PHE     HA 4268   5.388   3.793   8.949 -1.3933  1.6493  0.3375
  337PHE     CB 4269   5.403   3.581   8.977  0.0884  0.2777  0.0695
  337PHE    HB1 4270   5.347   3.498   9.024  1.2138  0.1106  1.1808
  337PHE    HB2 4271   5.482   3.613   9.048  1.6636  0.2089 -1.5831
  337PHE     CG 4272   5.478   3.531   8.858 -0.1127  0.4882 -0.1467
  337PHE    CD1 4273   5.606   3.575   8.834  0.1114 -0.4596 -0.7109
  337PHE    HD1 4274   5.643   3.643   8.909 -2.1700  0.1373 -0.0572
  337PHE    CE1 4275   5.678   3.543   8.721  0.6938  0.1080 -0.5090
  337PHE    HE1 4276   5.776   3.586   8.713  0.2461  1.1159 -0.7451
  337PHE     CZ 4277   5.618   3.464   8.625  0.3906 -0.2337 -0.0488
  337PHE     HZ 4278   5.671   3.448   8.532 -0.0229 -3.1074  0.1406
  337PHE    CD2 4279   5.424   3.449   8.762  0.3629  0.2250 -0.1872
  337PHE    HD2 4280   5.321   3.418   8.757  0.2934  0.4661 -0.2953
  337PHE    CE2 4281   5.497   3.405   8.653  0.4503 -0.2952  0.0770
  337PHE    HE2 4282   5.453   3.344   8.577  0.5316  1.1218 -1.1483
  337PHE      C 4283   5.265   3.722   8.810  0.0427 -0.2611  0.2665
  337PHE      O 4284   5.325   3.784   8.722 -0.2453 -0.7513 -0.2852
  338LEU      N 4285   5.136   3.684   8.800  0.0365 -0.3990  0.8062
  338LEU     HN 4286   5.095   3.623   8.866  2.8929 -3.7506 -0.2401
  338LEU     CA 4287   5.055   3.698   8.683  0.5585  0.0479  0.4945
  338LEU     HA 4288   5.121   3.681   8.598 -1.3017 -0.5029 -0.9029
  338LEU     CB 4289   4.941   3.596   8.678  0.5051  0.1133  0.3362
  338LEU    HB1 4290   4.864   3.631   8.606 -0.6027 -2.9992 -0.1378
  338LEU    HB2 4291   4.886   3.582   8.774  0.0171 -2.2724 -0.2195
  338LEU     CG 4292   4.991   3.454   8.647  0.4672  0.1397  0.1512
  338LEU     HG 4293   5.077   3.434   8.714  0.9693 -0.6263 -0.6936
  338LEU    CD1 4294   4.876   3.354   8.671  0.5141  0.2452  0.8347
  338LEU   HD11 4295   4.849   3.345   8.778 -1.7062 -0.9111  0.2337
  338LEU   HD12 4296   4.914   3.254   8.640 -0.6996  0.1206 -0.3523
  338LEU   HD13 4297   4.782   3.369   8.613  0.6715 -0.2612  0.4434
  338LEU    CD2 4298   5.041   3.442   8.502 -0.6899 -0.9288 -0.1850
  338LEU   HD21 4299   4.984   3.491   8.420  2.5904  1.5576 -1.2014
  338LEU   HD22 4300   5.045   3.333   8.482 -1.4463 -0.6143 -2.3060
  338LEU   HD23 4301   5.141   3.491   8.499 -0.4870 -1.3846 -1.2198
  338LEU      C 4302   5.000   3.835   8.659  0.1014 -0.2150  0.0277
  338LEU      O 4303   4.993   3.883   8.546  0.0917 -0.2766  0.0026
  339TYR      N 4304   4.971   3.912   8.765 -0.4686 -0.4026  0.0122
  339TYR     HN 4305   4.976   3.878   8.858 -1.5127  0.2460  0.3301
  339TYR     CA 4306   4.949   4.053   8.761  0.1898 -0.2954  0.0287
  339TYR     HA 4307   4.866   4.059   8.692  0.0567  1.0341  0.2711
  339TYR     CB 4308   4.925   4.106   8.904  0.2715  0.1800 -0.1297
  339TYR    HB1 4309   5.017   4.095   8.965  0.5215 -0.9254 -0.6679
  339TYR    HB2 4310   4.849   4.060   8.971 -2.0720  1.2712 -1.8789
  339TYR     CG 4311   4.874   4.246   8.903 -0.0630  0.0608 -0.9393
  339TYR    CD1 4312   4.742   4.272   8.875 -0.3221 -0.2331 -0.0240
  339TYR    HD1 4313   4.681   4.189   8.842 -0.0407 -0.1834 -0.6864
  339TYR    CE1 4314   4.694   4.401   8.876 -0.2913 -0.2197 -0.3001
  339TYR    HE1 4315   4.594   4.419   8.840 -1.1615 -0.1531  1.9636
  339TYR     CZ 4316   4.781   4.502   8.910 -0.0475 -0.4569 -0.2053
  339TYR     OH 4317   4.728   4.632   8.899  0.0785 -0.3768  0.1232
  339TYR     HH 4318   4.783   4.699   8.941 -0.8527  0.0248  0.7576
  339TYR    CD2 4319   4.955   4.345   8.952  0.2840 -0.7040  0.0776
  339TYR    HD2 4320   5.060   4.332   8.972  0.9248  2.1238 -0.8552
  339TYR    CE2 4321   4.910   4.476   8.948 -0.3010 -0.8878  0.3871
  339TYR    HE2 4322   4.979   4.549   8.986 -1.2992 -0.6362  1.7396
  339TYR      C 4323   5.060   4.134   8.704  0.3383 -0.2788  0.3421
  339TYR      O 4324   5.039   4.216   8.615 -0.4912 -0.0473  0.7429
  340ASP      N 4325   5.185   4.110   8.747  0.3335 -0.2885  0.3522
  340ASP     HN 4326   5.207   4.043   8.817 -0.4861  0.2015  1.1087
  340ASP     CA 4327   5.300   4.174   8.690  0.0109 -0.2792 -0.2895
  340ASP     HA 4328   5.285   4.281   8.687 -2.4303 -0.4035  2.5602
  340ASP     CB 4329   5.426   4.151   8.775  0.3268  0.1699 -0.6276
  340ASP    HB1 4330   5.521   4.180   8.726  0.5085  0.1023 -0.3218
  340ASP    HB2 4331   5.432   4.045   8.807 -1.1242  1.3939  4.5547
  340ASP     CG 4332   5.422   4.230   8.904  0.2607  0.1881 -0.6411
  340ASP    OD1 4333   5.328   4.309   8.933  0.6829  0.0836  1.1628
  340ASP    OD2 4334   5.516   4.211   8.986 -0.3389 -0.3229 -0.0641
  340ASP      C 4335   5.328   4.139   8.548  0.4472 -0.1996 -0.2247
  340ASP      O 4336   5.341   4.222   8.458  0.2932  0.1866  0.1095
  341PHE      N 4337   5.326   4.007   8.523 -0.1115 -0.2103 -0.1356
  341PHE     HN 4338   5.308   3.943   8.599 -2.7161  0.4937 -0.0471
  341PHE     CA 4339   5.359   3.947   8.398  0.3673  0.0953 -0.1549
  341PHE     HA 4340   5.463   3.967   8.378  0.1662  1.1655 -0.1808
  341PHE     CB 4341   5.349   3.794   8.406  0.0577  0.1238  0.0475
  341PHE    HB1 4342   5.252   3.763   8.448 -0.0377 -1.1280 -1.0088
  341PHE    HB2 4343   5.425   3.754   8.477 -1.4498  1.0461  2.2869
  341PHE     CG 4344   5.361   3.717   8.278  0.1365  0.6046 -0.2347
  341PHE    CD1 4345   5.481   3.695   8.214 -0.1142  0.6300 -0.7166
  341PHE    HD1 4346   5.567   3.747   8.252  0.5373 -1.8641  1.4925
  341PHE    CE1 4347   5.482   3.614   8.103 -0.0650 -0.4537  0.0669
  341PHE    HE1 4348   5.572   3.601   8.046  0.1788 -0.3789  0.4317
  341PHE     CZ 4349   5.365   3.567   8.047  0.0563 -0.1082 -0.4818
  341PHE     HZ 4350   5.364   3.501   7.962 -3.4276  2.0332 -2.3573
  341PHE    CD2 4351   5.249   3.652   8.233  0.2301  0.1637  0.1608
  341PHE    HD2 4352   5.156   3.662   8.286  0.1241 -0.3423  0.0793
  341PHE    CE2 4353   5.246   3.581   8.115  0.4066  0.3169  0.0628
  341PHE    HE2 4354   5.151   3.542   8.081  0.3555 -0.0099  0.5796
  341PHE      C 4355   5.276   3.985   8.281  0.0714 -0.3813 -0.1022
  341PHE      O 4356   5.313   3.992   8.164  0.0730  0.5981 -0.0548
  342TYR      N 4357   5.146   3.998   8.313  0.2256  0.8018  0.0728
  342TYR     HN 4358   5.115   3.976   8.406  0.2254 -1.3242 -0.3865
  342TYR     CA 4359   5.037   4.020   8.222 -0.1160 -0.3604  0.1847
  342TYR     HA 4360   5.051   3.946   8.146  0.8994  0.7561 -0.7609
  342TYR     CB 4361   4.898   4.010   8.286 -0.1909  0.1191  0.1059
  342TYR    HB1 4362   4.894   4.085   8.367 -0.0364  0.5905 -0.3196
  342TYR    HB2 4363   4.887   3.911   8.336  1.4343 -0.1852 -0.0761
  342TYR     CG 4364   4.782   4.029   8.195 -0.3525 -0.4584  0.1834
  342TYR    CD1 4365   4.736   3.925   8.118 -0.4541 -0.1723 -0.1447
  342TYR    HD1 4366   4.770   3.823   8.130 -1.9549 -0.6497  0.2815
  342TYR    CE1 4367   4.641   3.942   8.019 -0.2991 -0.5487 -0.3613
  342TYR    HE1 4368   4.623   3.851   7.964  1.0963 -2.6139  2.3537
  342TYR     CZ 4369   4.584   4.067   8.013  0.3900 -0.2295 -0.4363
  342TYR     OH 4370   4.490   4.087   7.910  0.0549 -0.0390 -0.0956
  342TYR     HH 4371   4.444   4.170   7.924 -2.8020 -1.8428  2.4939
  342TYR    CD2 4372   4.724   4.153   8.182 -0.2110 -0.4268 -0.1705
  342TYR    HD2 4373   4.756   4.236   8.243  1.0046  0.2642 -1.6823
  342TYR    CE2 4374   4.620   4.171   8.095 -0.3278 -0.3075 -0.0082
  342TYR    HE2 4375   4.574   4.268   8.083 -1.0947 -0.7438 -0.7557
  342TYR      C 4376   5.045   4.149   8.147  0.5640 -0.6837 -0.3053
  342TYR      O 4377   5.038   4.156   8.024 -0.0205 -0.0632 -0.2410
  343HSD      N 4378   5.083   4.253   8.223 -0.2016 -0.4080 -0.2941
  343HSD     HN 4379   5.101   4.235   8.319 -0.4689 -2.0663 -0.5335
  343HSD     CA 4380   5.123   4.380   8.170  0.3341 -0.2469  0.4839
  343HSD     HA 4381   5.038   4.422   8.118 -0.4549 -1.1993  0.9587
  343HSD     CB 4382   5.139   4.475   8.290 -0.1720  0.1807  0.2157
  343HSD    HB1 4383   5.176   4.574   8.257  1.8358 -0.5260  0.2404
  343HSD    HB2 4384   5.216   4.423   8.351 -0.3601 -0.5854 -0.1897
  343HSD    ND1 4385   4.945   4.442   8.447  0.1402 -0.6894  0.2479
  343HSD    HD1 4386   4.994   4.377   8.507  0.5986 -0.2097  0.4005
  343HSD     CG 4387   5.003   4.511   8.343 -0.2330 -0.2298  0.3430
  343HSD    CE1 4388   4.830   4.508   8.474  0.1292 -0.6129  0.0155
  343HSD    HE1 4389   4.770   4.493   8.565 -0.2633 -2.4572 -0.5015
  343HSD    NE2 4390   4.820   4.619   8.404  0.2700 -0.2517  0.5548
  343HSD    CD2 4391   4.930   4.623   8.320  0.3026  0.1797  0.6210
  343HSD    HD2 4392   4.951   4.702   8.248 -2.1179  0.1642 -0.1747
  343HSD      C 4393   5.234   4.383   8.071 -0.0837  0.5747  0.0313
  343HSD      O 4394   5.227   4.457   7.973 -0.2244  0.5634  0.0325
  344TYR      N 4395   5.344   4.309   8.094 -0.2776  0.2819  0.0147
  344TYR     HN 4396   5.352   4.247   8.172 -0.8107  1.3055  0.9077
  344TYR     CA 4397   5.454   4.300   8.003 -0.1383  0.1050  0.1973
  344TYR     HA 4398   5.475   4.402   7.971 -2.6928  0.9661  1.0242
  344TYR     CB 4399   5.581   4.243   8.069  0.0372  0.4580  0.1661
  344TYR    HB1 4400   5.661   4.239   7.992  0.2389  1.0865  0.3356
  344TYR    HB2 4401   5.570   4.139   8.106  0.3475  0.5349  0.4723
  344TYR     CG 4402   5.635   4.337   8.171 -0.2374  0.4917  0.2825
  344TYR    CD1 4403   5.715   4.443   8.138  0.1442  0.2499  0.4168
  344TYR    HD1 4404   5.725   4.475   8.035  0.5712 -0.8547  0.1020
  344TYR    CE1 4405   5.777   4.520   8.234 -0.1166  0.0926  0.7120
  344TYR    HE1 4406   5.829   4.607   8.197 -1.4943  0.0548 -1.4863
  344TYR     CZ 4407   5.761   4.485   8.366  0.3425 -0.0072  0.7449
  344TYR     OH 4408   5.841   4.551   8.462  0.5328  0.3575  0.3388
  344TYR     HH 4409   5.901   4.614   8.421 -1.8635  2.1695 -0.6117
  344TYR    CD2 4410   5.608   4.314   8.304  0.1347 -0.2275  0.2420
  344TYR    HD2 4411   5.540   4.235   8.333  0.1705 -0.5657 -0.5603
  344TYR    CE2 4412   5.668   4.390   8.402  0.0337  0.0448  0.0956
  344TYR    HE2 4413   5.647   4.364   8.504  1.4413 -0.8744  0.1871
  344TYR      C 4414   5.423   4.229   7.875  0.2172  0.3370 -0.0196
  344TYR      O 4415   5.465   4.260   7.764 -0.6168 -0.2646 -0.5116
  345PHE      N 4416   5.341   4.123   7.889  0.7171 -0.0369  0.1214
  345PHE     HN 4417   5.323   4.092   7.982  0.9207  0.1539  0.2245
  345PHE     CA 4418   5.286   4.045   7.782 -0.1088  0.3928  0.2261
  345PHE     HA 4419   5.370   4.018   7.719 -0.6297 -0.7933  0.0267
  345PHE     CB 4420   5.222   3.918   7.840 -0.9905  0.6371 -0.2042
  345PHE    HB1 4421   5.137   3.957   7.901 -1.3103  1.6294 -1.2421
  345PHE    HB2 4422   5.292   3.858   7.901 -0.9436  1.0802  0.1797
  345PHE     CG 4423   5.163   3.816   7.748 -0.2644 -0.0509  0.0838
  345PHE    CD1 4424   5.236   3.766   7.644  0.1422 -0.0685  0.3762
  345PHE    HD1 4425   5.337   3.803   7.631  0.4959  1.4117  5.3156
  345PHE    CE1 4426   5.175   3.680   7.555 -0.3126  0.5140  0.1167
  345PHE    HE1 4427   5.229   3.629   7.477 -0.3292 -1.6664  1.4538
  345PHE     CZ 4428   5.044   3.642   7.569 -0.2034  0.1311  0.1305
  345PHE     HZ 4429   4.986   3.574   7.507  1.1995 -1.1330  0.1617
  345PHE    CD2 4430   5.034   3.773   7.770  0.0405 -0.6854  0.6584
  345PHE    HD2 4431   4.977   3.815   7.852  0.9482 -0.3321  1.1214
  345PHE    CE2 4432   4.977   3.685   7.681 -0.2873  0.0833  0.0986
  345PHE    HE2 4433   4.882   3.643   7.711 -0.5285  0.4199 -0.1856
  345PHE      C 4434   5.197   4.127   7.695  0.5896  0.4275 -0.4679
  345PHE      O 4435   5.185   4.116   7.573 -0.3385  0.3297 -0.3762
  346TYR      N 4436   5.123   4.221   7.756  0.1550  0.0682 -0.4330
  346TYR     HN 4437   5.122   4.225   7.856  0.1309  0.0355 -0.4324
  346TYR     CA 4438   5.041   4.315   7.686  0.0807  0.2247 -0.1383
  346TYR     HA 4439   4.961   4.258   7.639  0.0825  0.4300 -0.3951
  346TYR     CB 4440   4.978   4.407   7.792 -0.0328 -0.4576  0.3955
  346TYR    HB1 4441   5.054   4.482   7.822 -0.1691 -0.5048  0.8623
  346TYR    HB2 4442   4.945   4.354   7.884 -1.3280  0.6382  0.5992
  346TYR     CG 4443   4.859   4.483   7.744  0.0508 -0.3941  0.2856
  346TYR    CD1 4444   4.733   4.429   7.760 -0.0211 -0.5153 -0.6085
  346TYR    HD1 4445   4.722   4.332   7.807 -1.5507  0.8125  2.0262
  346TYR    CE1 4446   4.624   4.507   7.733  0.3063  0.4345  0.6771
  346TYR    HE1 4447   4.529   4.464   7.762  1.0625 -0.8322  1.3394
  346TYR     CZ 4448   4.635   4.636   7.687 -0.3509  0.0304 -0.6743
  346TYR     OH 4449   4.519   4.701   7.639 -0.7498  0.2456  0.5546
  346TYR     HH 4450   4.548   4.772   7.582 -0.0431 -0.0051  0.5953
  346TYR    CD2 4451   4.869   4.612   7.699 -0.2458 -0.5804 -0.3289
  346TYR    HD2 4452   4.964   4.662   7.694 -0.8130  0.8120  1.4437
  346TYR    CE2 4453   4.760   4.692   7.671 -0.1187 -0.2962 -0.0227
  346TYR    HE2 4454   4.764   4.794   7.637  2.3391  0.6323  2.6167
  346TYR      C 4455   5.119   4.391   7.585  0.4616 -0.1839 -0.1576
  346TYR      O 4456   5.083   4.405   7.468  0.0433  0.1887  0.0118
  347MET      N 4457   5.237   4.445   7.620 -0.0591  0.5823  0.4718
  347MET     HN 4458   5.270   4.422   7.711 -1.1844  1.3208  1.0801
  347MET     CA 4459   5.326   4.528   7.545  0.6439 -0.4676  0.1106
  347MET     HA 4460   5.278   4.624   7.532 -2.9800 -2.1090  0.1916
  347MET     CB 4461   5.453   4.564   7.625  0.4897 -0.2668  0.2686
  347MET    HB1 4462   5.522   4.634   7.573 -0.0727  0.9387  1.1125
  347MET    HB2 4463   5.523   4.479   7.638  1.4893  0.5340  0.2421
  347MET     CG 4464   5.423   4.623   7.762 -0.3004  0.7144 -0.3138
  347MET    HG1 4465   5.358   4.548   7.812 -1.2843  0.3892 -2.0096
  347MET    HG2 4466   5.364   4.716   7.746  0.7940  1.3621 -0.6552
  347MET     SD 4467   5.571   4.666   7.859 -0.1957  0.0938 -0.1951
  347MET     CE 4468   5.503   4.744   8.008  0.6334  0.2950  0.0856
  347MET    HE1 4469   5.430   4.824   7.985  1.0260  1.8574  3.6145
  347MET    HE2 4470   5.582   4.789   8.072  1.0605 -0.4268  0.0828
  347MET    HE3 4471   5.459   4.662   8.069  0.7604  0.7582  0.8082
  347MET      C 4472   5.383   4.473   7.419  0.7003  0.0665 -0.1012
  347MET      O 4473   5.387   4.534   7.313 -0.4013  0.2534 -0.0510
  348VAL      N 4474   5.416   4.343   7.428 -0.1448 -0.1349  0.2602
  348VAL     HN 4475   5.411   4.311   7.523 -2.1998  1.2254  0.6554
  348VAL     CA 4476   5.466   4.268   7.317 -0.4561 -0.0713  0.0782
  348VAL     HA 4477   5.528   4.334   7.258  2.5632 -0.7231  2.2717
  348VAL     CB 4478   5.560   4.155   7.346  0.4169  0.4579 -0.5972
  348VAL     HB 4479   5.592   4.108   7.251 -0.2952 -0.2880 -0.4843
  348VAL    CG1 4480   5.688   4.217   7.405  0.3513  0.3051 -0.2897
  348VAL   HG11 4481   5.738   4.273   7.323 -1.7551  0.0604 -1.8364
  348VAL   HG12 4482   5.748   4.140   7.457 -0.5306 -0.9112 -1.0163
  348VAL   HG13 4483   5.663   4.301   7.473 -0.4751 -0.3367  0.2305
  348VAL    CG2 4484   5.498   4.043   7.432  0.0329  0.6973 -0.5594
  348VAL   HG21 4485   5.578   3.978   7.472 -2.7603 -0.9433  2.9043
  348VAL   HG22 4486   5.434   3.971   7.376  0.6990 -1.6551  1.5414
  348VAL   HG23 4487   5.451   4.088   7.523 -2.3158  0.2896 -1.4959
  348VAL      C 4488   5.358   4.219   7.226 -0.0103 -0.3261 -0.3219
  348VAL      O 4489   5.372   4.223   7.104  0.1295  0.1844 -0.2933
  349THR      N 4490   5.250   4.160   7.279  0.2494 -0.5877 -0.0765
  349THR     HN 4491   5.235   4.151   7.377  1.8725  0.6282  0.3209
  349THR     CA 4492   5.138   4.122   7.199  0.4696 -0.0364 -0.6543
  349THR     HA 4493   5.170   4.058   7.118 -0.3540 -0.6014 -0.5519
  349THR     CB 4494   5.039   4.036   7.272  0.1264  0.5989 -0.3588
  349THR     HB 4495   4.956   4.011   7.202  1.4936 -1.3420 -1.3985
  349THR    OG1 4496   4.994   4.084   7.397  0.3751 -0.3276  0.0961
  349THR    HG1 4497   5.073   4.099   7.451 -0.7190  2.1704  1.1719
  349THR    CG2 4498   5.109   3.901   7.299 -0.4352  0.3598 -0.0688
  349THR   HG21 4499   5.197   3.923   7.363 -0.5093 -0.8821  0.4832
  349THR   HG22 4500   5.132   3.850   7.203 -2.2073 -2.7154  1.0036
  349THR   HG23 4501   5.041   3.844   7.365  1.5839 -0.7515  1.1789
  349THR      C 4502   5.069   4.234   7.128  0.2101  0.0584 -0.2580
  349THR      O 4503   5.035   4.225   7.010 -0.4159  0.1579 -0.0867
  350ASN      N 4504   5.045   4.346   7.197  0.1577 -0.1509  0.0658
  350ASN     HN 4505   5.075   4.357   7.291  0.4371 -2.3004  0.2815
  350ASN     CA 4506   4.983   4.462   7.142  0.3278 -0.1300 -0.0823
  350ASN     HA 4507   4.897   4.436   7.081  0.9268  1.2225 -1.5873
  350ASN     CB 4508   4.914   4.566   7.232  0.0550 -0.2681 -0.1302
  350ASN    HB1 4509   4.873   4.649   7.171 -0.4349  0.4846  1.1812
  350ASN    HB2 4510   4.991   4.612   7.297 -0.8706  0.6142  0.3682
  350ASN     CG 4511   4.810   4.503   7.324 -0.3351 -0.1596 -0.4941
  350ASN    OD1 4512   4.801   4.380   7.333  0.4739 -0.2250 -0.5006
  350ASN    ND2 4513   4.718   4.589   7.375  0.7005  0.0469  1.1120
  350ASN   HD21 4514   4.718   4.688   7.361 -0.5001 -0.0413  0.2652
  350ASN   HD22 4515   4.632   4.550   7.410  0.3725  1.9373  2.5699
  350ASN      C 4516   5.064   4.535   7.041 -0.2567 -0.2310 -0.6330
  350ASN      O 4517   5.012   4.597   6.948 -0.7913  0.4568  0.1071
  351ALA      N 4518   5.198   4.525   7.051 -0.2806  0.1800  0.1466
  351ALA     HN 4519   5.228   4.489   7.139 -2.0028  1.7329  1.4594
  351ALA     CA 4520   5.296   4.551   6.950 -0.2268 -0.2604  0.0838
  351ALA     HA 4521   5.285   4.656   6.927  0.9780  0.1668  1.3094
  351ALA     CB 4522   5.437   4.519   7.002  0.2065  0.3047 -0.7311
  351ALA    HB1 4523   5.450   4.409   7.007  0.0002  0.3296  1.0829
  351ALA    HB2 4524   5.449   4.572   7.099  1.2679  1.4209 -1.4418
  351ALA    HB3 4525   5.515   4.553   6.931  1.7476 -0.8363  0.3371
  351ALA      C 4526   5.277   4.477   6.822  0.2744 -0.0088 -0.1376
  351ALA      O 4527   5.288   4.533   6.713 -0.0650  0.0644 -0.1336
  352LEU      N 4528   5.237   4.349   6.824 -0.2185  0.1335 -0.6768
  352LEU     HN 4529   5.231   4.303   6.912  0.9206  1.2815  0.0447
  352LEU     CA 4530   5.204   4.269   6.710 -0.4000 -0.4601 -0.2167
  352LEU     HA 4531   5.279   4.301   6.639 -1.1266 -2.0001 -1.7561
  352LEU     CB 4532   5.213   4.116   6.722  0.0276 -0.4340 -0.2040
  352LEU    HB1 4533   5.215   4.068   6.622  0.4334 -0.0643 -0.3775
  352LEU    HB2 4534   5.123   4.067   6.763 -1.0975 -0.0745 -2.1756
  352LEU     CG 4535   5.341   4.057   6.786  0.3447  0.2909 -0.1569
  352LEU     HG 4536   5.334   4.057   6.897  0.7402  0.6691 -0.1293
  352LEU    CD1 4537   5.354   3.907   6.755 -0.2256  0.3166 -0.5472
  352LEU   HD11 4538   5.274   3.857   6.813 -0.2290  1.7032  0.7089
  352LEU   HD12 4539   5.457   3.882   6.786 -0.6019 -0.6694 -0.0593
  352LEU   HD13 4540   5.348   3.898   6.645  2.0641 -1.1926 -0.6076
  352LEU    CD2 4541   5.471   4.134   6.756  0.2423  0.5000 -0.0690
  352LEU   HD21 4542   5.557   4.085   6.807 -0.6225 -0.3291  0.6359
  352LEU   HD22 4543   5.451   4.234   6.799 -0.3065  0.7625 -0.9085
  352LEU   HD23 4544   5.481   4.149   6.647 -1.8901  1.4219 -0.1910
  352LEU      C 4545   5.073   4.309   6.651 -0.2815  0.1883 -0.0498
  352LEU      O 4546   5.055   4.294   6.530 -0.1725  0.5057 -0.1058
  353PHE      N 4547   4.975   4.364   6.724 -0.0998  0.8323 -0.2828
  353PHE     HN 4548   4.982   4.363   6.824 -0.0519 -2.5446 -0.2007
  353PHE     CA 4549   4.852   4.423   6.681 -0.4154  0.3561 -0.0444
  353PHE     HA 4550   4.802   4.352   6.617 -0.9061  1.0480 -0.4451
  353PHE     CB 4551   4.753   4.432   6.799 -0.3712 -0.1161  0.0295
  353PHE    HB1 4552   4.798   4.479   6.889 -1.0610 -0.0510  0.3482
  353PHE    HB2 4553   4.733   4.328   6.831 -2.4650  0.5050  0.8982
  353PHE     CG 4554   4.630   4.510   6.765 -0.0629  0.2414 -0.2794
  353PHE    CD1 4555   4.525   4.469   6.687 -0.0361  0.1629 -0.2748
  353PHE    HD1 4556   4.528   4.371   6.640  1.3437  0.2676 -0.4409
  353PHE    CE1 4557   4.406   4.538   6.680 -0.2280 -0.0201  0.9669
  353PHE    HE1 4558   4.329   4.500   6.613  0.3514 -0.3521  0.4757
  353PHE     CZ 4559   4.400   4.664   6.735  0.4114 -0.0881  1.2054
  353PHE     HZ 4560   4.318   4.733   6.723  1.7243  1.3547  0.2660
  353PHE    CD2 4561   4.611   4.628   6.832  0.1513 -0.3185  0.7832
  353PHE    HD2 4562   4.684   4.681   6.892  1.9373 -1.8212  0.0334
  353PHE    CE2 4563   4.503   4.711   6.811  0.7829  0.4073  0.4034
  353PHE    HE2 4564   4.500   4.804   6.866  3.1093 -0.5358  2.2987
  353PHE      C 4565   4.878   4.549   6.606 -0.3781  0.2067 -0.2834
  353PHE      O 4566   4.825   4.572   6.497 -0.4909 -0.3051 -0.3377
  354TYR      N 4567   4.974   4.632   6.652  0.3632 -0.5683 -0.4131
  354TYR     HN 4568   5.017   4.612   6.740  1.9696  2.7161 -0.3057
  354TYR     CA 4569   5.018   4.748   6.581 -0.0410  0.1263  0.4455
  354TYR     HA 4570   4.934   4.795   6.533 -1.2913 -2.1297  0.2758
  354TYR     CB 4571   5.083   4.856   6.669  0.6359 -0.0721  0.1948
  354TYR    HB1 4572   5.093   4.954   6.618  0.3529  1.0499  2.1950
  354TYR    HB2 4573   5.175   4.819   6.720  0.9262  0.3228 -0.0322
  354TYR     CG 4574   4.986   4.893   6.775 -0.3049 -0.9744 -0.3338
  354TYR    CD1 4575   4.860   4.937   6.739  0.2591  0.6101 -0.4606
  354TYR    HD1 4576   4.837   4.948   6.634 -2.5193 -1.6482 -0.2032
  354TYR    CE1 4577   4.770   4.983   6.832  0.3240 -0.0270 -0.0807
  354TYR    HE1 4578   4.678   5.029   6.802  0.7217  2.0316  1.6255
  354TYR     CZ 4579   4.806   4.973   6.965  0.1935  0.2952 -0.0202
  354TYR     OH 4580   4.712   5.009   7.063 -0.2110 -0.3787 -0.1527
  354TYR     HH 4581   4.717   4.937   7.126 -0.2160 -0.0588  0.2129
  354TYR    CD2 4582   5.017   4.891   6.909 -0.2042 -0.2139 -0.3425
  354TYR    HD2 4583   5.118   4.868   6.940 -0.2078 -0.6346 -0.6323
  354TYR    CE2 4584   4.930   4.930   7.008  0.1325  0.0018 -0.1296
  354TYR    HE2 4585   4.955   4.920   7.112  1.0119  2.0039 -0.1015
  354TYR      C 4586   5.096   4.720   6.457 -0.3970 -0.0124  0.2494
  354TYR      O 4587   5.062   4.790   6.362 -0.4039  0.3384  0.5107
  355VAL      N 4588   5.179   4.614   6.448  0.0048  0.2965  0.2634
  355VAL     HN 4589   5.185   4.555   6.528  0.0166 -0.8035 -0.5318
  355VAL     CA 4590   5.248   4.571   6.330 -0.3432 -0.0756  0.1939
  355VAL     HA 4591   5.307   4.654   6.295  0.1304  0.0430  1.2480
  355VAL     CB 4592   5.343   4.458   6.356 -0.3252 -0.2535 -0.6033
  355VAL     HB 4593   5.298   4.392   6.434 -1.8954  1.1943 -0.2194
  355VAL    CG1 4594   5.387   4.384   6.229  0.5412  0.1335 -0.5316
  355VAL   HG11 4595   5.431   4.458   6.159 -1.8394  0.5597 -1.6497
  355VAL   HG12 4596   5.305   4.329   6.179 -2.1315  3.7919 -0.5520
  355VAL   HG13 4597   5.462   4.310   6.265 -1.4209 -0.5639  2.5490
  355VAL    CG2 4598   5.466   4.507   6.434 -0.7212 -0.0998 -0.0612
  355VAL   HG21 4599   5.524   4.424   6.480 -1.5329  0.0451  1.2621
  355VAL   HG22 4600   5.440   4.567   6.523  1.8623 -0.6816  1.1651
  355VAL   HG23 4601   5.535   4.567   6.370  1.7088 -0.6254  1.9384
  355VAL      C 4602   5.161   4.550   6.210 -0.1172 -0.7139  0.1351
  355VAL      O 4603   5.194   4.593   6.100  0.3304  0.0619  0.5553
  356SER      N 4604   5.041   4.494   6.229 -0.6855  0.5424  0.3861
  356SER     HN 4605   5.028   4.454   6.319  1.8231 -3.0576 -0.6323
  356SER     CA 4606   4.952   4.453   6.124  0.0308 -0.1153  0.0255
  356SER     HA 4607   5.021   4.395   6.064  1.1004 -1.5949  2.5642
  356SER     CB 4608   4.821   4.381   6.160 -0.3884  0.3187 -0.6006
  356SER    HB1 4609   4.831   4.283   6.211 -1.8142 -0.2447 -1.3437
  356SER    HB2 4610   4.760   4.358   6.070 -0.0254 -0.7681 -0.5804
  356SER     OG 4611   4.736   4.457   6.245 -0.7140 -0.3300 -0.3439
  356SER    HG1 4612   4.790   4.480   6.321  0.7914  1.3114 -1.8279
  356SER      C 4613   4.913   4.562   6.029  0.8025  0.2309  0.0977
  356SER      O 4614   4.924   4.549   5.907 -0.2027  0.5312 -0.0292
  357SER      N 4615   4.875   4.676   6.089 -0.0450 -0.0636  0.1317
  357SER     HN 4616   4.855   4.672   6.186  0.7648  1.5374  0.4050
  357SER     CA 4617   4.850   4.808   6.038 -0.4132 -0.2871 -0.2704
  357SER     HA 4618   4.783   4.795   5.954 -1.1191 -1.1683  0.4035
  357SER     CB 4619   4.774   4.897   6.137 -0.2612 -0.5753  0.1072
  357SER    HB1 4620   4.688   4.835   6.170  0.1057 -0.8628  0.5515
  357SER    HB2 4621   4.741   4.987   6.081 -2.4547 -1.7534 -0.5884
  357SER     OG 4622   4.853   4.937   6.249 -0.1803  0.3501 -0.2709
  357SER    HG1 4623   4.905   4.864   6.283  1.2559  0.6060 -1.7935
  357SER      C 4624   4.960   4.885   5.974 -0.1312  0.0228  0.5760
  357SER      O 4625   4.936   4.952   5.874 -0.3563 -0.1965  0.4815
  358THR      N 4626   5.084   4.873   6.026  0.1794 -0.4240 -0.2356
  358THR     HN 4627   5.107   4.818   6.106 -3.5238 -1.4789  0.3271
  358THR     CA 4628   5.201   4.920   5.959  0.0291 -0.1375 -0.2972
  358THR     HA 4629   5.176   5.016   5.915 -1.4570  0.0474  0.8394
  358THR     CB 4630   5.321   4.936   6.047  0.1097  0.0754 -0.4455
  358THR     HB 4631   5.396   5.000   5.995 -0.3444  0.0171 -1.1787
  358THR    OG1 4632   5.385   4.816   6.089 -0.1710  0.0195 -0.1787
  358THR    HG1 4633   5.313   4.764   6.126 -0.0615 -1.6202 -2.1287
  358THR    CG2 4634   5.276   5.007   6.175  1.0525  0.4244 -0.3002
  358THR   HG21 4635   5.230   5.099   6.132 -2.5670 -1.3998 -0.6670
  358THR   HG22 4636   5.366   5.037   6.234 -0.0768  0.0432  1.6975
  358THR   HG23 4637   5.205   4.940   6.226  2.5383 -2.3239 -1.6284
  358THR      C 4638   5.244   4.848   5.836  0.1519  0.1671 -0.4348
  358THR      O 4639   5.280   4.913   5.738  0.5498  0.2254 -0.2528
  359ILE      N 4640   5.226   4.715   5.832  0.0626  0.1606  0.0476
  359ILE     HN 4641   5.199   4.666   5.914  1.4663  2.0133  1.7073
  359ILE     CA 4642   5.279   4.639   5.723 -0.1035 -0.2750  0.2691
  359ILE     HA 4643   5.354   4.694   5.669 -0.3109  2.1465  2.2893
  359ILE     CB 4644   5.345   4.515   5.775 -0.2340 -0.2111  0.5880
  359ILE     HB 4645   5.400   4.471   5.689 -0.7823 -0.7304  0.4879
  359ILE    CG2 4646   5.459   4.543   5.875 -0.1290  0.0113  0.4061
  359ILE   HG21 4647   5.413   4.572   5.971  0.8381  0.1500  0.8321
  359ILE   HG22 4648   5.530   4.622   5.844  0.1683 -1.2114 -2.3307
  359ILE   HG23 4649   5.521   4.451   5.883 -1.8567 -1.3229 -0.5626
  359ILE    CG1 4650   5.244   4.409   5.823 -0.2945 -0.0972  0.7115
  359ILE   HG11 4651   5.180   4.384   5.736 -0.5492  3.6858 -0.3730
  359ILE   HG12 4652   5.181   4.454   5.904 -1.4709  0.7863 -0.6488
  359ILE     CD 4653   5.305   4.279   5.875 -0.0403 -0.0860  0.4419
  359ILE    HD1 4654   5.220   4.219   5.914 -0.6739  0.6918  0.2893
  359ILE    HD2 4655   5.381   4.301   5.953  1.7424  0.1341 -1.2795
  359ILE    HD3 4656   5.351   4.216   5.796 -1.9148  1.8555 -2.4192
  359ILE      C 4657   5.178   4.609   5.617  0.3289  0.0024 -0.2216
  359ILE      O 4658   5.216   4.577   5.504  0.4411  0.3084 -0.2725
  360ASN      N 4659   5.047   4.610   5.647  0.2884 -0.8097 -0.3419
  360ASN     HN 4660   5.015   4.612   5.741 -1.5886 -1.0870 -0.9455
  360ASN     CA 4661   4.945   4.598   5.548 -0.1070 -0.1398 -0.0256
  360ASN     HA 4662   4.957   4.502   5.500 -1.3514  0.0337 -0.7124
  360ASN     CB 4663   4.803   4.597   5.608 -0.0792  0.2442  0.0516
  360ASN    HB1 4664   4.718   4.616   5.539 -1.6019 -0.5073  1.6456
  360ASN    HB2 4665   4.799   4.675   5.686 -1.8587  0.4212 -0.1842
  360ASN     CG 4666   4.794   4.460   5.673 -0.1781  0.2129 -0.0257
  360ASN    OD1 4667   4.870   4.365   5.653 -0.3790 -0.0086  0.2404
  360ASN    ND2 4668   4.676   4.441   5.738 -0.3262  0.2372 -0.2864
  360ASN   HD21 4669   4.649   4.349   5.766  0.8657  0.2466  1.0240
  360ASN   HD22 4670   4.623   4.522   5.766 -1.6340 -0.0634 -1.7711
  360ASN      C 4671   4.949   4.698   5.438 -0.3607  0.1017  0.1833
  360ASN      O 4672   4.918   4.657   5.327 -0.0385  0.1063  0.0898
  361PRO      N 4673   4.989   4.822   5.441  0.2880 -0.0919 -0.1256
  361PRO     CD 4674   4.995   4.910   5.558  0.1301  0.0529 -0.2255
  361PRO    HD1 4675   5.063   4.866   5.634  3.6718 -1.2826 -3.8007
  361PRO    HD2 4676   4.892   4.917   5.599  0.3849  1.7626  0.1914
  361PRO     CA 4677   4.995   4.894   5.317  0.5875  0.1320  0.0166
  361PRO     HA 4678   4.904   4.881   5.260  0.2553  0.3771  0.4749
  361PRO     CB 4679   5.015   5.039   5.360 -0.1197  0.1162  0.4253
  361PRO    HB1 4680   4.921   5.097   5.366  0.4753  1.7132 -3.2537
  361PRO    HB2 4681   5.081   5.093   5.289 -0.0530 -1.9894 -1.2120
  361PRO     CG 4682   5.061   5.039   5.507  0.2274  0.2183  0.3170
  361PRO    HG1 4683   5.172   5.040   5.519  0.1488 -1.7555  1.8834
  361PRO    HG2 4684   5.021   5.123   5.567 -0.2018 -0.7852  1.4993
  361PRO      C 4685   5.109   4.845   5.235  0.3691 -0.0183 -0.1970
  361PRO      O 4686   5.092   4.821   5.115  0.3257 -0.3661 -0.1241
  362ILE      N 4687   5.226   4.817   5.295  0.2769  0.2239  0.0979
  362ILE     HN 4688   5.237   4.823   5.394  1.6181  2.8714 -0.1443
  362ILE     CA 4689   5.337   4.762   5.224  0.1706  0.2941 -0.1248
  362ILE     HA 4690   5.341   4.820   5.134 -1.1902  0.1744 -0.2879
  362ILE     CB 4691   5.458   4.767   5.312  0.2332  0.3132 -0.2112
  362ILE     HB 4692   5.430   4.701   5.397 -0.0946 -0.9514 -1.2893
  362ILE    CG2 4693   5.583   4.716   5.239 -0.0999 -0.3910 -0.2882
  362ILE   HG21 4694   5.671   4.699   5.305 -0.1485  0.7172  0.0691
  362ILE   HG22 4695   5.616   4.801   5.176 -1.0744  1.0219  1.0550
  362ILE   HG23 4696   5.571   4.616   5.192  2.1297 -0.3291 -1.0933
  362ILE    CG1 4697   5.480   4.903   5.383 -0.0030  0.5224 -0.5373
  362ILE   HG11 4698   5.563   4.892   5.456  1.1937 -0.2609 -1.9440
  362ILE   HG12 4699   5.396   4.931   5.450  2.0888  2.8670  1.2453
  362ILE     CD 4700   5.497   5.022   5.289  0.2631  0.7401 -0.2156
  362ILE    HD1 4701   5.405   5.025   5.226  2.2218  0.7689 -3.3175
  362ILE    HD2 4702   5.592   5.010   5.232  0.3755  2.7343 -0.5022
  362ILE    HD3 4703   5.522   5.118   5.338 -0.3155  0.6496  0.2580
  362ILE      C 4704   5.308   4.625   5.172  0.1954  0.0660  0.4473
  362ILE      O 4705   5.322   4.601   5.052 -0.2003  0.3297  0.3484
  363LEU      N 4706   5.252   4.536   5.255 -0.1629  0.1461  0.2946
  363LEU     HN 4707   5.235   4.553   5.352  2.0397  1.0460  0.5867
  363LEU     CA 4708   5.223   4.401   5.217  0.0103  0.2229 -0.1134
  363LEU     HA 4709   5.308   4.358   5.166  2.8313 -0.0478  4.2548
  363LEU     CB 4710   5.195   4.323   5.346 -0.3237 -0.3798 -0.5451
  363LEU    HB1 4711   5.121   4.377   5.410  1.3535  0.6655  0.6115
  363LEU    HB2 4712   5.282   4.322   5.415 -0.0529 -0.9133 -0.8863
  363LEU     CG 4713   5.130   4.184   5.341 -0.2192 -0.4234 -0.6821
  363LEU     HG 4714   5.029   4.202   5.299  0.4610 -0.1797 -2.3170
  363LEU    CD1 4715   5.202   4.076   5.258  0.7049 -0.3603  0.0199
  363LEU   HD11 4716   5.225   4.108   5.154  2.7470  1.9407  1.0686
  363LEU   HD12 4717   5.138   3.986   5.258  1.7524 -1.3978  4.9348
  363LEU   HD13 4718   5.303   4.045   5.293 -0.0027 -1.3300  1.2826
  363LEU    CD2 4719   5.125   4.134   5.486 -0.3815 -0.1810 -0.6055
  363LEU   HD21 4720   5.080   4.034   5.503 -0.6813  0.2655  1.5621
  363LEU   HD22 4721   5.073   4.205   5.555 -0.6692 -0.6670 -0.3100
  363LEU   HD23 4722   5.227   4.141   5.528 -0.3258 -3.0614 -0.1038
  363LEU      C 4723   5.115   4.385   5.116 -0.3795  0.0562  0.3316
  363LEU      O 4724   5.125   4.295   5.033  0.0819 -0.1127  0.5642
  364TYR      N 4725   5.012   4.471   5.114 -0.1060  0.3699 -0.2201
  364TYR     HN 4726   5.011   4.553   5.171 -2.7657 -0.7348  1.5104
  364TYR     CA 4727   4.910   4.465   5.013 -0.2179 -0.2386 -0.0722
  364TYR     HA 4728   4.910   4.373   4.957  0.4688 -0.0167 -0.4456
  364TYR     CB 4729   4.774   4.487   5.082 -0.0168  0.5693  0.0753
  364TYR    HB1 4730   4.702   4.506   4.999  2.8895  0.7199 -2.6150
  364TYR    HB2 4731   4.759   4.571   5.154 -0.9036  2.0138 -1.6894
  364TYR     CG 4732   4.730   4.360   5.144  0.6412  0.1271 -0.3447
  364TYR    CD1 4733   4.699   4.255   5.061  0.2021 -0.1178  0.1188
  364TYR    HD1 4734   4.695   4.279   4.956  2.8962  1.0041  0.2002
  364TYR    CE1 4735   4.669   4.131   5.114  0.3382 -0.1291  0.1708
  364TYR    HE1 4736   4.634   4.056   5.045  1.2637  0.1558 -0.6321
  364TYR     CZ 4737   4.661   4.114   5.250 -0.3616  0.1690  0.1695
  364TYR     OH 4738   4.630   3.987   5.304  0.6430 -0.3574 -0.4588
  364TYR     HH 4739   4.613   3.925   5.233  1.3557 -1.1934  0.0868
  364TYR    CD2 4740   4.723   4.343   5.281 -0.2221  0.7313 -0.3017
  364TYR    HD2 4741   4.752   4.426   5.343 -0.0044 -0.0957  0.7315
  364TYR    CE2 4742   4.689   4.220   5.333  0.0331  0.5819 -0.4851
  364TYR    HE2 4743   4.690   4.204   5.440  2.5273  0.2414 -0.4814
  364TYR      C 4744   4.926   4.552   4.893  0.3313 -0.4758 -0.1760
  364TYR      O 4745   4.837   4.541   4.809  0.2681  0.0270 -0.1807
  365ASN      N 4746   5.029   4.637   4.883  0.0163 -0.0403  0.2183
  365ASN     HN 4747   5.083   4.651   4.966 -0.7145  1.7020  0.4504
  365ASN     CA 4748   5.034   4.735   4.778 -0.4278 -0.4112 -0.1509
  365ASN     HA 4749   4.976   4.704   4.692 -0.8832 -0.1773  0.0699
  365ASN     CB 4750   4.981   4.873   4.819  0.0432 -0.1335 -0.4627
  365ASN    HB1 4751   4.983   4.925   4.722  2.2155 -0.6775 -0.7603
  365ASN    HB2 4752   5.041   4.940   4.884 -0.5851  2.5660 -2.5209
  365ASN     CG 4753   4.835   4.885   4.864  0.1962 -0.4099  0.1290
  365ASN    OD1 4754   4.746   4.935   4.795  0.5140  0.6159  0.4381
  365ASN    ND2 4755   4.808   4.852   4.993  0.4831  0.2268  0.3588
  365ASN   HD21 4756   4.711   4.841   5.014  0.2537  2.4292  0.7305
  365ASN   HD22 4757   4.884   4.852   5.057  1.5181  0.1214 -0.8355
  365ASN      C 4758   5.173   4.749   4.726 -0.2028 -1.1514  0.2209
  365ASN      O 4759   5.201   4.721   4.609  0.2964  0.1225  0.0220
  366LEU      N 4760   5.263   4.802   4.810 -0.3657  0.2306 -0.4363
  366LEU     HN 4761   5.231   4.818   4.904  1.2489  0.0620  0.1702
  366LEU     CA 4762   5.395   4.840   4.774 -0.0082  0.0648  0.6430
  366LEU     HA 4763   5.384   4.906   4.689 -0.5697  0.7929  1.2731
  366LEU     CB 4764   5.459   4.928   4.882  0.1621  0.5965  0.1194
  366LEU    HB1 4765   5.487   4.857   4.963  1.3466 -0.7096 -1.3590
  366LEU    HB2 4766   5.376   4.995   4.912 -0.9219 -0.1497 -1.1425
  366LEU     CG 4767   5.584   5.010   4.849  0.0632  0.7513  0.1300
  366LEU     HG 4768   5.673   4.947   4.827 -0.8238 -0.9640  1.3079
  366LEU    CD1 4769   5.553   5.105   4.731  0.1189  0.0164 -0.4828
  366LEU   HD11 4770   5.521   5.046   4.643  2.0235  0.0422 -1.2378
  366LEU   HD12 4771   5.635   5.171   4.695 -0.8585  1.7231  0.3140
  366LEU   HD13 4772   5.471   5.172   4.764 -0.1032 -0.5238  0.0820
  366LEU    CD2 4773   5.639   5.086   4.971  0.3603  0.4840  0.1658
  366LEU   HD21 4774   5.720   5.153   4.936  1.4387 -1.5291 -1.3789
  366LEU   HD22 4775   5.675   5.022   5.054  0.2087  2.0471  1.4961
  366LEU   HD23 4776   5.564   5.158   5.011 -1.1401  0.2948 -2.1240
  366LEU      C 4777   5.486   4.729   4.733  0.2803  0.2325  0.8223
  366LEU      O 4778   5.570   4.742   4.644 -0.4799  0.2827  0.0972
  367VAL      N 4779   5.456   4.610   4.789  0.0093 -0.2976 -0.4155
  367VAL     HN 4780   5.388   4.605   4.861  0.0020  2.3385 -0.1574
  367VAL     CA 4781   5.514   4.490   4.738  0.0268 -0.6024  0.3129
  367VAL     HA 4782   5.621   4.509   4.741 -0.3381  2.4319 -1.3687
  367VAL     CB 4783   5.468   4.371   4.817 -0.1481 -0.6604  0.1258
  367VAL     HB 4784   5.480   4.397   4.924 -1.4380 -0.2735  0.1903
  367VAL    CG1 4785   5.331   4.309   4.786 -0.2049 -0.2089 -0.5498
  367VAL   HG11 4786   5.252   4.386   4.778  0.8193  0.7339 -2.2524
  367VAL   HG12 4787   5.310   4.231   4.862  0.4779 -0.2239 -0.3681
  367VAL   HG13 4788   5.340   4.260   4.686  3.5679 -1.7315  0.3388
  367VAL    CG2 4789   5.577   4.263   4.812  0.0492 -0.4574 -0.0222
  367VAL   HG21 4790   5.527   4.188   4.748 -1.2278  0.6667 -0.3672
  367VAL   HG22 4791   5.601   4.227   4.915 -2.3352  0.6261  0.9844
  367VAL   HG23 4792   5.671   4.294   4.762 -1.3523  1.2236 -1.7415
  367VAL      C 4793   5.488   4.467   4.593  0.0443  0.0554  0.2005
  367VAL      O 4794   5.588   4.422   4.537  0.2980  0.3899  0.3811
  368SER      N 4795   5.373   4.494   4.528  0.0236 -0.3823  0.0515
  368SER     HN 4796   5.289   4.535   4.561  0.6924 -0.0538  1.4150
  368SER     CA 4797   5.368   4.478   4.386 -0.0319  0.2330 -0.0171
  368SER     HA 4798   5.434   4.395   4.365  0.8978 -0.0655  3.4915
  368SER     CB 4799   5.228   4.439   4.335 -0.0142 -0.1166  0.1967
  368SER    HB1 4800   5.176   4.360   4.393 -0.7057 -0.0067 -0.2636
  368SER    HB2 4801   5.234   4.393   4.234 -2.0849 -2.2534  0.9817
  368SER     OG 4802   5.138   4.549   4.342  0.1370 -0.0041  0.3691
  368SER    HG1 4803   5.175   4.625   4.389 -2.0238  0.8752  0.7431
  368SER      C 4804   5.434   4.586   4.307 -0.1866  0.1292 -0.2917
  368SER      O 4805   5.400   4.702   4.330 -1.2383 -0.0001 -1.0985
  369ALA      N 4806   5.523   4.555   4.212  0.1282  0.3130 -0.0573
  369ALA     HN 4807   5.525   4.459   4.185 -0.3658  0.6030 -1.1985
  369ALA     CA 4808   5.604   4.648   4.140  0.3434  0.2134  0.0534
  369ALA     HA 4809   5.654   4.703   4.218 -0.7959 -1.0000  1.7086
  369ALA     CB 4810   5.719   4.591   4.055 -0.1946  0.0033 -0.5411
  369ALA    HB1 4811   5.751   4.661   3.974  2.6753 -1.2857 -0.6208
  369ALA    HB2 4812   5.676   4.496   4.017 -1.6941 -0.3674  1.8841
  369ALA    HB3 4813   5.808   4.562   4.115 -0.4966  0.1751 -0.0025
  369ALA      C 4814   5.533   4.754   4.062 -0.1430 -0.4082 -0.3614
  369ALA      O 4815   5.576   4.868   4.076 -0.3621 -0.3420 -0.2071
  370ASN      N 4816   5.420   4.725   3.995 -0.5235  0.0100  0.0901
  370ASN     HN 4817   5.399   4.628   3.996  0.7089 -0.2763  1.6082
  370ASN     CA 4818   5.337   4.812   3.918  0.2650  0.4005 -0.3353
  370ASN     HA 4819   5.400   4.873   3.855  2.6475  0.2883  1.7614
  370ASN     CB 4820   5.242   4.718   3.842  0.0602  0.2191  0.1398
  370ASN    HB1 4821   5.195   4.645   3.912 -0.4577 -0.6850 -1.1184
  370ASN    HB2 4822   5.287   4.654   3.764 -1.1624  0.7743 -1.0701
  370ASN     CG 4823   5.125   4.791   3.778 -0.3832 -0.5335  0.0897
  370ASN    OD1 4824   5.017   4.807   3.834 -0.2238  0.6742  0.0674
  370ASN    ND2 4825   5.148   4.841   3.653  0.0356 -0.3677  0.2330
  370ASN   HD21 4826   5.079   4.891   3.601 -1.6413 -2.0363  0.7305
  370ASN   HD22 4827   5.232   4.813   3.607 -0.8415 -1.3414 -0.8436
  370ASN      C 4828   5.269   4.918   3.998 -0.5210  0.0666 -0.5534
  370ASN      O 4829   5.229   5.022   3.945 -0.1036  0.6400  0.2386
  371PHE      N 4830   5.259   4.912   4.132  0.0869  0.4997 -0.4837
  371PHE     HN 4831   5.296   4.831   4.178 -0.4038 -0.0131 -0.9778
  371PHE     CA 4832   5.217   5.017   4.220 -0.2668  0.1567 -0.2394
  371PHE     HA 4833   5.135   5.077   4.184 -0.9589 -1.3203 -1.2219
  371PHE     CB 4834   5.158   4.943   4.341  0.1992  0.0748 -0.0591
  371PHE    HB1 4835   5.241   4.901   4.403 -0.6639 -0.6628  0.6337
  371PHE    HB2 4836   5.088   4.862   4.311  0.4171  0.0474 -0.5000
  371PHE     CG 4837   5.090   5.041   4.430 -0.1903 -0.1844 -0.0657
  371PHE    CD1 4838   4.969   5.090   4.388 -0.3762 -0.4648  0.1393
  371PHE    HD1 4839   4.945   5.069   4.285 -1.6178  0.8945  0.1127
  371PHE    CE1 4840   4.893   5.176   4.464 -0.0325  0.0523 -0.0956
  371PHE    HE1 4841   4.793   5.200   4.429  0.7097  3.9314  0.0366
  371PHE     CZ 4842   4.933   5.204   4.592 -0.6201 -0.3955  0.1925
  371PHE     HZ 4843   4.866   5.267   4.650 -1.1272  0.0694 -0.8684
  371PHE    CD2 4844   5.129   5.077   4.557 -0.3767  1.0734 -0.3500
  371PHE    HD2 4845   5.216   5.024   4.595 -2.3167 -1.4702  0.8614
  371PHE    CE2 4846   5.055   5.161   4.637 -0.1567  0.8111  0.1347
  371PHE    HE2 4847   5.086   5.178   4.739 -1.1579 -6.5675  2.2905
  371PHE      C 4848   5.322   5.114   4.260  0.0037 -0.2750  0.1160
  371PHE      O 4849   5.294   5.223   4.310 -0.4479 -0.2737 -0.1337
  372ARG      N 4850   5.451   5.076   4.253 -0.0182 -0.3447  0.0823
  372ARG     HN 4851   5.480   4.988   4.216 -0.6083 -0.6320  0.3009
  372ARG     CA 4852   5.556   5.145   4.321 -0.4206  0.1569  0.2035
  372ARG     HA 4853   5.523   5.157   4.423  0.8615  0.5103  0.5953
  372ARG     CB 4854   5.690   5.069   4.322 -0.4099  0.1770  0.3082
  372ARG    HB1 4855   5.779   5.132   4.345 -0.1573  0.4414 -1.2690
  372ARG    HB2 4856   5.692   5.037   4.216  0.4576  0.4561  0.2368
  372ARG     CG 4857   5.684   4.943   4.409 -0.2605  0.0932  0.1980
  372ARG    HG1 4858   5.597   4.880   4.379  0.2833 -0.0544 -1.1533
  372ARG    HG2 4859   5.680   4.988   4.511 -0.1157  2.6644 -0.8532
  372ARG     CD 4860   5.807   4.853   4.398  0.0219  0.4714  0.2345
  372ARG    HD1 4861   5.899   4.903   4.436  0.4604  0.5909 -0.9424
  372ARG    HD2 4862   5.805   4.820   4.292  0.1252  0.3455  0.2712
  372ARG     NE 4863   5.787   4.722   4.465  0.6145  0.3273  0.1405
  372ARG     HE 4864   5.712   4.704   4.529  0.5880 -1.8576 -0.4116
  372ARG     CZ 4865   5.877   4.619   4.469 -0.0085 -0.2352 -0.0804
  372ARG    NH1 4866   6.006   4.637   4.428  0.1528 -0.0151  0.5164
  372ARG   HH11 4867   6.034   4.726   4.393 -0.7110 -0.1779 -0.6563
  372ARG   HH12 4868   6.077   4.568   4.440  0.3879  0.4115  1.7279
  372ARG    NH2 4869   5.842   4.493   4.506 -0.3121 -0.1569 -0.0928
  372ARG   HH21 4870   5.747   4.462   4.502 -0.6046  0.7490 -0.3232
  372ARG   HH22 4871   5.906   4.420   4.480 -2.1535 -2.8723  2.3149
  372ARG      C 4872   5.583   5.285   4.277  0.3653  0.0192  0.2268
  372ARG      O 4873   5.612   5.374   4.357 -0.0212  0.2589  0.1007
  373HSD      N 4874   5.559   5.313   4.148  0.2709 -0.3469  0.1627
  373HSD     HN 4875   5.500   5.253   4.095  0.0591 -1.2816  1.4244
  373HSD     CA 4876   5.596   5.442   4.097  0.1647 -0.4102 -0.0763
  373HSD     HA 4877   5.674   5.485   4.158 -1.2603  1.3608  0.5698
  373HSD     CB 4878   5.648   5.437   3.952  0.3832 -0.0008 -0.0124
  373HSD    HB1 4879   5.685   5.536   3.919  0.9732 -1.2921 -3.6791
  373HSD    HB2 4880   5.576   5.397   3.878 -1.2431  3.3067 -0.4144
  373HSD    ND1 4881   5.808   5.261   3.856  0.2754  0.3967 -0.1898
  373HSD    HD1 4882   5.743   5.232   3.786  2.2935 -1.0159 -1.5861
  373HSD     CG 4883   5.775   5.359   3.948  0.2625 -0.2324  0.4898
  373HSD    CE1 4884   5.935   5.221   3.883  0.0743 -0.0738  0.0902
  373HSD    HE1 4885   5.981   5.141   3.825  0.0750  0.4761 -0.6771
  373HSD    NE2 4886   5.987   5.293   3.981 -0.4750 -0.3097  0.5579
  373HSD    CD2 4887   5.888   5.381   4.020 -0.0007  0.1170  0.7963
  373HSD    HD2 4888   5.918   5.449   4.099  1.9685 -0.4281  0.5731
  373HSD      C 4889   5.484   5.538   4.117 -0.1227 -0.7385 -0.0868
  373HSD      O 4890   5.507   5.658   4.131  0.3361 -0.7852 -0.4189
  374ILE      N 4891   5.359   5.490   4.109 -0.5361  0.2740  0.1410
  374ILE     HN 4892   5.345   5.396   4.077  2.2010  0.1222 -0.9104
  374ILE     CA 4893   5.244   5.575   4.117 -0.3844  0.4907  0.0121
  374ILE     HA 4894   5.274   5.662   4.059  1.6559  0.6024  1.1164
  374ILE     CB 4895   5.123   5.507   4.062 -0.1468  0.2575 -0.2236
  374ILE     HB 4896   5.145   5.466   3.961 -0.6063 -1.5143  0.3513
  374ILE    CG2 4897   5.078   5.385   4.144  0.3729  0.2894  0.1144
  374ILE   HG21 4898   4.980   5.345   4.109 -0.1873  1.7834 -0.0669
  374ILE   HG22 4899   5.062   5.406   4.252 -1.7676  2.2514 -0.5104
  374ILE   HG23 4900   5.155   5.306   4.131  0.6470 -0.0385  3.0591
  374ILE    CG1 4901   5.009   5.608   4.042  0.0465  0.4293 -0.4553
  374ILE   HG11 4902   5.054   5.710   4.042  4.3738 -1.2091 -3.0366
  374ILE   HG12 4903   4.945   5.574   4.126  2.3069 -1.8451  0.4709
  374ILE     CD 4904   4.937   5.581   3.910 -0.3995 -0.7306  0.0154
  374ILE    HD1 4905   4.929   5.472   3.891  2.8619 -0.9069 -0.9898
  374ILE    HD2 4906   5.000   5.628   3.832  0.1439  0.6531  1.2473
  374ILE    HD3 4907   4.836   5.627   3.915  0.3886  0.8965  2.1834
  374ILE      C 4908   5.230   5.618   4.259 -0.1210  0.3163  0.0923
  374ILE      O 4909   5.178   5.725   4.291 -0.2537  0.1618  0.4027
  375PHE      N 4910   5.287   5.539   4.352  0.1407  0.2292 -0.1430
  375PHE     HN 4911   5.312   5.447   4.322  0.6069  0.0130  0.8788
  375PHE     CA 4912   5.291   5.569   4.491  0.2051  0.3211 -0.1647
  375PHE     HA 4913   5.196   5.604   4.529  0.4248 -0.1998  0.9125
  375PHE     CB 4914   5.365   5.449   4.553  0.5288  0.4222 -0.3511
  375PHE    HB1 4915   5.463   5.439   4.502  0.8242 -0.5346  0.3613
  375PHE    HB2 4916   5.308   5.364   4.512 -0.2813  0.2026  1.1341
  375PHE     CG 4917   5.368   5.438   4.702  0.1204  0.0154 -0.3726
  375PHE    CD1 4918   5.255   5.425   4.780  0.3967  0.4482  0.1090
  375PHE    HD1 4919   5.157   5.432   4.734 -0.5303 -0.6465  1.8108
  375PHE    CE1 4920   5.275   5.412   4.915 -0.0625 -0.3960  0.1057
  375PHE    HE1 4921   5.194   5.409   4.986 -1.0233  0.7596 -0.8926
  375PHE     CZ 4922   5.402   5.416   4.968 -0.0034  0.2874 -0.0751
  375PHE     HZ 4923   5.414   5.406   5.075 -0.7764 -2.0461 -0.1467
  375PHE    CD2 4924   5.494   5.437   4.757 -0.0046 -0.4009 -0.0843
  375PHE    HD2 4925   5.578   5.458   4.692 -0.6038  1.0368 -0.4576
  375PHE    CE2 4926   5.516   5.423   4.891  0.0325 -0.2796 -0.0776
  375PHE    HE2 4927   5.611   5.446   4.938 -0.4248 -0.4367  0.9588
  375PHE      C 4928   5.379   5.692   4.511  0.3313  0.1498  0.3605
  375PHE    OT1 4929   5.476   5.726   4.446  0.3090  0.2710  0.3890
  375PHE    OT2 4930   5.352   5.750   4.628 -0.3528  0.1052  0.2309
  375PHE     CT 4931   5.430   5.867   4.657 -0.2170 -0.0325  0.4277
  375PHE    HT1 4932   5.536   5.845   4.678 -0.3306  0.4219  1.5344
  375PHE    HT2 4933   5.392   5.912   4.751 -2.2223 -1.2431  0.2642
  375PHE    HT3 4934   5.426   5.946   4.578  1.0351 -0.6217 -0.2582
  376CHL1    C3 4935   4.894   1.314   7.869  0.3712  0.1222  0.5411
  376CHL1    H3 4936   4.906   1.205   7.886 -2.1980  0.0971  2.9743
  376CHL1    O3 4937   4.895   1.373   7.998 -0.1138 -0.0491  0.6242
  376CHL1   H3' 4938   4.839   1.317   8.053  1.5091 -0.9294  1.4469
  376CHL1    C4 4939   5.003   1.380   7.784 -0.3083  0.0079 -0.4438
  376CHL1   H4A 4940   4.985   1.489   7.796 -3.4794 -0.6618  2.5075
  376CHL1   H4B 4941   5.095   1.360   7.843 -2.0333  0.4863  2.6347
  376CHL1    C5 4942   5.002   1.337   7.641 -0.4518 -1.0557 -0.1258
  376CHL1    C6 4943   5.111   1.280   7.587 -0.1956 -1.3270  0.6684
  376CHL1    H6 4944   5.195   1.265   7.657  0.6160  2.9038  0.8880
  376CHL1    C7 4945   5.125   1.250   7.441  0.3359 -0.3726  0.5147
  376CHL1   H7A 4946   5.212   1.301   7.394 -0.1992  0.4328  0.3581
  376CHL1   H7B 4947   5.127   1.141   7.419 -0.5869 -0.3955  0.4876
  376CHL1    C8 4948   5.004   1.298   7.359  0.5335 -0.1094  0.3750
  376CHL1    H8 4949   5.018   1.404   7.328  1.2109 -0.5095 -0.7530
  376CHL1   C14 4950   4.996   1.231   7.225  0.2972  0.8876 -0.1222
  376CHL1   H14 4951   4.979   1.125   7.252  2.9995  0.5661  0.5618
  376CHL1   C15 4952   5.122   1.225   7.137  0.1224 -1.0359 -0.2722
  376CHL1  H15A 4953   5.157   1.330   7.140 -3.3982  0.2866 -0.2571
  376CHL1  H15B 4954   5.200   1.154   7.172  1.2866  0.6016  0.5528
  376CHL1   C16 4955   5.062   1.187   7.002  0.1781 -0.4868 -0.4516
  376CHL1  H16A 4956   5.097   1.260   6.925  0.1400 -2.1376 -2.1060
  376CHL1  H16B 4957   5.096   1.086   6.971  2.2739  0.4099 -1.2481
  376CHL1   C17 4958   4.909   1.199   7.012  0.2946  0.6481  0.1047
  376CHL1   H17 4959   4.871   1.098   7.040 -0.2804  1.2788  1.7365
  376CHL1   C13 4960   4.884   1.279   7.137 -0.1967  0.3498  0.2020
  376CHL1   C18 4961   4.893   1.428   7.099 -0.2832  0.2281 -0.3070
  376CHL1  H18A 4962   4.818   1.459   7.023 -0.2058 -0.7286 -0.7936
  376CHL1  H18B 4963   4.878   1.486   7.193 -0.9539  0.2683 -0.4330
  376CHL1  H18C 4964   4.991   1.459   7.057  0.1968 -1.3969 -0.4553
  376CHL1   C12 4965   4.752   1.244   7.208 -0.1004 -0.0282  0.1957
  376CHL1  H12A 4966   4.660   1.281   7.159 -0.6568  2.5989  2.9980
  376CHL1  H12B 4967   4.745   1.134   7.226 -0.6803  0.1848  1.3513
  376CHL1   C11 4968   4.749   1.303   7.349 -0.2936 -0.1494  0.2425
  376CHL1  H11A 4969   4.732   1.413   7.344  0.0767 -0.1250 -0.6785
  376CHL1  H11B 4970   4.665   1.249   7.397  0.5094 -0.6484  1.0990
  376CHL1    C9 4971   4.875   1.278   7.433  0.1141  0.1545 -0.2749
  376CHL1    H9 4972   4.868   1.169   7.451 -2.6620  0.2089 -0.6301
  376CHL1   C10 4973   4.871   1.343   7.568 -0.3735 -0.0419 -0.1945
  376CHL1   C19 4974   4.841   1.493   7.553 -1.0808 -0.2241 -0.6635
  376CHL1  H19A 4975   4.908   1.547   7.482 -0.5077  0.6671  0.5216
  376CHL1  H19B 4976   4.738   1.523   7.525 -0.0420  2.5080 -1.9872
  376CHL1  H19C 4977   4.842   1.555   7.645  0.3323 -1.4776  0.2141
  376CHL1    C1 4978   4.760   1.283   7.657  0.4483 -0.7774  0.3519
  376CHL1   H1A 4979   4.666   1.307   7.604 -1.2158 -2.7154  2.2584
  376CHL1   H1B 4980   4.761   1.172   7.652 -1.0429 -0.7975 -0.1083
  376CHL1    C2 4981   4.755   1.326   7.804  0.4512 -0.4652  0.2625
  376CHL1   H2A 4982   4.670   1.283   7.860 -0.7660  1.6028  0.1054
  376CHL1   H2B 4983   4.733   1.434   7.808  1.7001 -0.2112  0.8936
  376CHL1   C20 4984   4.838   1.226   6.883 -0.2234 -0.2470  0.1921
  376CHL1   H20 4985   4.869   1.327   6.848 -0.8265 -0.4116 -0.8782
  376CHL1   C21 4986   4.685   1.221   6.895 -0.3430  0.4172 -0.9003
  376CHL1  H21A 4987   4.631   1.232   6.798 -1.0628  1.7024 -0.3890
  376CHL1  H21B 4988   4.652   1.308   6.956 -1.9072  0.0879 -1.2392
  376CHL1  H21C 4989   4.649   1.123   6.931  0.1216  0.1430 -1.1812
  376CHL1   C22 4990   4.876   1.124   6.774  0.0893  0.4988 -0.4070
  376CHL1  H22A 4991   4.985   1.100   6.779  0.0844  0.7022  1.5552
  376CHL1  H22B 4992   4.817   1.033   6.795 -0.0323  0.8062  0.6169
  376CHL1   C23 4993   4.843   1.154   6.628 -0.2891 -0.2630 -0.4830
  376CHL1  H23A 4994   4.733   1.168   6.626 -0.5197 -1.8747 -0.4028
  376CHL1  H23B 4995   4.895   1.247   6.596 -2.3141  1.5772  1.2609
  376CHL1   C24 4996   4.870   1.037   6.532  0.2595 -0.9297  0.4636
  376CHL1  H24A 4997   4.980   1.027   6.545  0.4455 -2.4889 -1.7809
  376CHL1  H24B 4998   4.822   0.945   6.571 -2.6611 -0.3818 -1.5268
  376CHL1   C25 4999   4.831   1.066   6.386 -0.1253 -0.2187  0.7009
  376CHL1   H25 5000   4.870   1.164   6.353  1.5382 -1.0419  0.1192
  376CHL1   C26 5001   4.907   0.961   6.304 -0.0906  0.0811  0.3454
  376CHL1  H26A 5002   4.894   0.858   6.344  1.7171 -0.5516 -0.5879
  376CHL1  H26B 5003   4.857   0.957   6.205  1.0827  0.9352 -0.2990
  376CHL1  H26C 5004   5.013   0.992   6.290 -0.0834  0.6785  1.5536
  376CHL1   C27 5005   4.680   1.057   6.357 -0.0418 -0.3200  0.2846
  376CHL1  H27A 5006   4.658   1.063   6.249  1.4370 -1.7284 -0.1298
  376CHL1  H27B 5007   4.641   0.958   6.389  0.2369 -0.5022  0.0607
  376CHL1  H27C 5008   4.617   1.136   6.405  1.7596  2.4281 -1.6168
  377CHL1    C3 5009   5.535   1.746   7.945 -0.0975  0.1824 -0.2233
  377CHL1    H3 5010   5.639   1.779   7.920  1.4689 -3.0485  1.3508
  377CHL1    O3 5011   5.545   1.754   8.086  0.1852 -0.5353 -0.1946
  377CHL1   H3' 5012   5.540   1.849   8.102  2.4720 -0.2807 -0.7653
  377CHL1    C4 5013   5.426   1.837   7.886 -0.7968 -0.5164 -0.0275
  377CHL1   H4A 5014   5.335   1.793   7.932  0.3987 -3.2463 -0.0606
  377CHL1   H4B 5015   5.441   1.938   7.928  0.7502 -1.7159  2.5930
  377CHL1    C5 5016   5.428   1.835   7.736  0.0890  0.7082 -0.0443
  377CHL1    C6 5017   5.446   1.954   7.675  0.6214  0.6469 -0.0034
  377CHL1    H6 5018   5.460   2.041   7.741  0.8381 -0.4585  1.4912
  377CHL1    C7 5019   5.444   1.949   7.525 -0.3749 -0.1772  0.0219
  377CHL1   H7A 5020   5.388   2.040   7.494  0.1966 -0.0921 -0.7883
  377CHL1   H7B 5021   5.552   1.961   7.502 -0.0904 -1.4875  0.5649
  377CHL1    C8 5022   5.384   1.824   7.461 -0.7146  0.0807 -0.1652
  377CHL1    H8 5023   5.275   1.842   7.473 -0.9539  0.3009 -2.3212
  377CHL1   C14 5024   5.432   1.813   7.319 -0.2461 -0.2631  0.0162
  377CHL1   H14 5025   5.541   1.800   7.331 -0.0649  0.2893 -0.9435
  377CHL1   C15 5026   5.419   1.935   7.227  0.7262  0.0008  0.2220
  377CHL1  H15A 5027   5.325   1.993   7.239  1.5191  1.1391  1.0871
  377CHL1  H15B 5028   5.507   2.000   7.248  0.3854 -0.1177  2.1487
  377CHL1   C16 5029   5.416   1.876   7.086  0.1336  0.2993  0.1086
  377CHL1  H16A 5030   5.324   1.902   7.029 -0.7547 -1.1534  0.8050
  377CHL1  H16B 5031   5.496   1.909   7.016 -0.2984 -1.2830 -1.2053
  377CHL1   C17 5032   5.428   1.723   7.098  0.6667  0.3204 -0.1309
  377CHL1   H17 5033   5.538   1.708   7.100  1.0535  2.7860  0.9094
  377CHL1   C13 5034   5.380   1.698   7.238 -0.1733  0.0404 -0.4645
  377CHL1   C18 5035   5.226   1.705   7.241 -0.1980 -0.7969  0.9123
  377CHL1  H18A 5036   5.186   1.803   7.209  0.3988 -0.1440  2.1148
  377CHL1  H18B 5037   5.175   1.632   7.175 -0.2419  0.5177 -0.5299
  377CHL1  H18C 5038   5.190   1.685   7.345 -0.0695  0.0570  1.1234
  377CHL1   C12 5039   5.450   1.577   7.303  0.0428  0.4169  0.0067
  377CHL1  H12A 5040   5.401   1.494   7.249  0.4211  1.3492 -1.8560
  377CHL1  H12B 5041   5.560   1.571   7.292 -0.0476 -1.1350 -0.1831
  377CHL1   C11 5042   5.420   1.572   7.453  0.0357  0.6820  0.0137
  377CHL1  H11A 5043   5.313   1.546   7.462  0.3268 -1.3445 -1.7555
  377CHL1  H11B 5044   5.479   1.490   7.499 -0.5030  0.0493 -0.4095
  377CHL1    C9 5045   5.447   1.705   7.527 -0.0359  0.6146  0.1604
  377CHL1    H9 5046   5.555   1.730   7.525 -0.3404  2.8018  3.0415
  377CHL1   C10 5047   5.419   1.699   7.675  0.2778  0.5775  0.2189
  377CHL1   C19 5048   5.275   1.647   7.694  0.4297  0.2299  0.4310
  377CHL1  H19A 5049   5.233   1.677   7.792 -1.1094  0.9389 -0.4245
  377CHL1  H19B 5050   5.202   1.683   7.618  0.6161  1.1316  0.6751
  377CHL1  H19C 5051   5.288   1.536   7.694  1.4600  0.3372  0.9335
  377CHL1    C1 5052   5.514   1.597   7.739  0.2575  0.5196  0.1575
  377CHL1   H1A 5053   5.488   1.492   7.714 -0.9279  0.7026  0.5751
  377CHL1   H1B 5054   5.619   1.615   7.708  0.6126 -0.9804  0.4042
  377CHL1    C2 5055   5.517   1.602   7.892 -0.0268  0.0224  0.1822
  377CHL1   H2A 5056   5.590   1.528   7.932 -2.0595 -1.8482  0.6287
  377CHL1   H2B 5057   5.420   1.572   7.937  0.3196 -0.9203  0.3148
  377CHL1   C20 5058   5.375   1.634   6.990 -0.0367  0.0230  0.4538
  377CHL1   H20 5059   5.342   1.540   7.040  2.0578 -1.3497 -0.6294
  377CHL1   C21 5060   5.489   1.597   6.895 -0.0567 -0.0735  0.4674
  377CHL1  H21A 5061   5.471   1.499   6.845  2.6707 -1.6624  2.3113
  377CHL1  H21B 5062   5.579   1.574   6.956  0.6355  1.7587  0.1908
  377CHL1  H21C 5063   5.521   1.672   6.820  0.7681  0.1670  1.0352
  377CHL1   C22 5064   5.263   1.687   6.898  0.4764  0.0511 -0.1578
  377CHL1  H22A 5065   5.176   1.726   6.956 -0.2313 -0.1279 -1.0861
  377CHL1  H22B 5066   5.307   1.757   6.824  0.1898 -0.3032 -0.6705
  377CHL1   C23 5067   5.206   1.565   6.826  0.2254  0.1223 -0.0788
  377CHL1  H23A 5068   5.279   1.503   6.771  0.1090 -0.3308  0.2679
  377CHL1  H23B 5069   5.145   1.504   6.897 -1.2264 -0.2542 -1.5967
  377CHL1   C24 5070   5.099   1.618   6.731  0.3915  0.2396 -0.2013
  377CHL1  H24A 5071   5.026   1.676   6.791 -0.3260 -0.5959 -0.2462
  377CHL1  H24B 5072   5.157   1.685   6.664 -1.8796  0.1510 -2.4269
  377CHL1   C25 5073   5.024   1.509   6.653 -0.1162  0.1755  0.3674
  377CHL1   H25 5074   5.025   1.413   6.707 -0.6339  0.5084  0.9865
  377CHL1   C26 5075   4.874   1.545   6.644 -0.2282 -0.2002  0.7254
  377CHL1  H26A 5076   4.849   1.634   6.583 -3.6686 -1.9849 -0.7193
  377CHL1  H26B 5077   4.820   1.462   6.593 -0.1516  0.9568 -1.3416
  377CHL1  H26C 5078   4.838   1.547   6.749 -1.9712  3.0088  0.1776
  377CHL1   C27 5079   5.084   1.512   6.511 -0.0813 -0.7204  0.3634
  377CHL1  H27A 5080   5.195   1.506   6.513  0.0249  0.9938  0.7337
  377CHL1  H27B 5081   5.052   1.420   6.458  0.5302 -2.4626  2.8055
  377CHL1  H27C 5082   5.050   1.605   6.463 -0.1926 -1.5303 -1.1788
  378CHL1    C3 5083   1.782   5.442   7.951 -0.3236 -0.3457 -0.2994
  378CHL1    H3 5084   1.755   5.546   7.978  1.1274  0.0038 -0.1431
  378CHL1    O3 5085   1.856   5.387   8.059 -0.1864 -0.1460 -0.2925
  378CHL1   H3' 5086   1.946   5.410   8.036  0.3571 -1.1975  0.6499
  378CHL1    C4 5087   1.658   5.354   7.929  0.0364 -0.7636 -0.6681
  378CHL1   H4A 5088   1.698   5.251   7.916 -0.0495 -0.7703 -0.8861
  378CHL1   H4B 5089   1.591   5.364   8.017  1.0599  0.8361 -0.0407
  378CHL1    C5 5090   1.586   5.391   7.803 -0.0493 -0.4336 -0.5221
  378CHL1    C6 5091   1.458   5.432   7.804  0.3441  0.8178  0.0932
  378CHL1    H6 5092   1.396   5.417   7.894  1.0203 -0.3271  0.3905
  378CHL1    C7 5093   1.373   5.442   7.681 -0.2149 -0.4381  0.3696
  378CHL1   H7A 5094   1.280   5.381   7.690 -0.2063 -0.1873  2.7837
  378CHL1   H7B 5095   1.345   5.548   7.666  1.4821 -0.1586 -1.0902
  378CHL1    C8 5096   1.448   5.397   7.555 -0.0600  0.0601  0.2849
  378CHL1    H8 5097   1.429   5.288   7.543  0.2495  0.0456 -0.0781
  378CHL1   C14 5098   1.382   5.454   7.432 -0.2066 -0.1879  0.2491
  378CHL1   H14 5099   1.387   5.563   7.450 -0.3838 -0.4048  1.8208
  378CHL1   C15 5100   1.232   5.424   7.417 -0.1290 -0.5195  0.1065
  378CHL1  H15A 5101   1.222   5.314   7.422 -1.7377 -0.4616 -0.9477
  378CHL1  H15B 5102   1.162   5.478   7.486  0.4503  0.6212 -0.1725
  378CHL1   C16 5103   1.207   5.470   7.273 -0.0954  0.0234  0.2711
  378CHL1  H16A 5104   1.156   5.389   7.216  0.0824  0.2492 -0.2105
  378CHL1  H16B 5105   1.156   5.568   7.262 -0.3964 -0.0909  0.6124
  378CHL1   C17 5106   1.344   5.493   7.208 -0.3385 -0.1932 -0.3186
  378CHL1   H17 5107   1.373   5.599   7.226  1.9606 -1.1344  2.1766
  378CHL1   C13 5108   1.445   5.428   7.299 -0.5363  0.0200  0.0530
  378CHL1   C18 5109   1.459   5.276   7.282  0.7328  0.1064  0.2591
  378CHL1  H18A 5110   1.526   5.258   7.195  0.8853  1.5673  0.0523
  378CHL1  H18B 5111   1.498   5.220   7.369 -2.5169 -1.3782  0.9146
  378CHL1  H18C 5112   1.365   5.221   7.261  1.3479 -0.2192 -1.9464
  378CHL1   C12 5113   1.582   5.496   7.305 -0.4130 -0.2211 -0.0317
  378CHL1  H12A 5114   1.645   5.470   7.217  0.4956  0.7707  0.2966
  378CHL1  H12B 5115   1.584   5.607   7.312  1.7431 -0.2642  0.9163
  378CHL1   C11 5116   1.661   5.439   7.423  0.0710 -0.2792 -0.3766
  378CHL1  H11A 5117   1.699   5.336   7.403  1.2481 -0.3114  1.7622
  378CHL1  H11B 5118   1.754   5.498   7.436 -0.5570  0.7023 -0.2436
  378CHL1    C9 5119   1.590   5.445   7.559  0.0979 -0.3372 -0.3598
  378CHL1    H9 5120   1.593   5.553   7.583  0.1137  0.0533 -2.0518
  378CHL1   C10 5121   1.667   5.390   7.676  0.2770 -0.0055 -0.3209
  378CHL1   C19 5122   1.715   5.250   7.635  0.2978  0.0759 -0.5777
  378CHL1  H19A 5123   1.749   5.183   7.717  1.5105  1.7117  0.3164
  378CHL1  H19B 5124   1.632   5.191   7.589  0.0621 -0.8394  0.9414
  378CHL1  H19C 5125   1.802   5.268   7.569 -0.8267  1.9965 -1.6320
  378CHL1    C1 5126   1.787   5.481   7.705 -0.0320  0.1268  0.5840
  378CHL1   H1A 5127   1.851   5.473   7.614 -1.1036  0.8192 -0.2613
  378CHL1   H1B 5128   1.758   5.587   7.719 -1.3141 -0.4494  2.7147
  378CHL1    C2 5129   1.871   5.440   7.826  0.3990 -0.1238  0.2048
  378CHL1   H2A 5130   1.970   5.488   7.838  0.6075 -0.8634  1.7526
  378CHL1   H2B 5131   1.892   5.331   7.817 -0.1547 -0.2324  0.1793
  378CHL1   C20 5132   1.351   5.449   7.064 -0.2036 -0.3636 -0.2605
  378CHL1   H20 5133   1.333   5.340   7.050  0.0774 -0.3556 -0.6962
  378CHL1   C21 5134   1.488   5.480   7.003  0.0084  0.1358  0.4506
  378CHL1  H21A 5135   1.491   5.493   6.892  3.1415 -0.8554  0.3201
  378CHL1  H21B 5136   1.547   5.387   7.019 -2.8896 -1.5400  2.2863
  378CHL1  H21C 5137   1.534   5.576   7.035  0.1679  0.9856 -2.0495
  378CHL1   C22 5138   1.243   5.525   6.985  0.2161  0.1760 -0.3219
  378CHL1  H22A 5139   1.151   5.520   7.048  1.5243  0.6756  1.7556
  378CHL1  H22B 5140   1.261   5.634   6.984  1.6435  0.0220  1.7226
  378CHL1   C23 5141   1.218   5.471   6.844 -0.0392  0.1334 -0.2618
  378CHL1  H23A 5142   1.310   5.489   6.784  0.1228 -1.2605 -0.4661
  378CHL1  H23B 5143   1.189   5.364   6.847 -0.0098  0.1442  1.8000
  378CHL1   C24 5144   1.109   5.549   6.772 -0.0607 -0.5933 -1.0348
  378CHL1  H24A 5145   1.127   5.659   6.768 -2.7735  0.0921  1.7440
  378CHL1  H24B 5146   1.097   5.516   6.667  1.2450 -1.6150 -0.8864
  378CHL1   C25 5147   0.969   5.545   6.836  0.4239 -0.3546  0.0659
  378CHL1   H25 5148   0.961   5.604   6.930 -0.0971  0.3732 -0.4258
  378CHL1   C26 5149   0.866   5.617   6.747 -0.0183 -0.3411  0.5830
  378CHL1  H26A 5150   0.848   5.559   6.654  0.6030 -2.3283  1.6382
  378CHL1  H26B 5151   0.768   5.629   6.799  0.4425 -1.2360  1.7168
  378CHL1  H26C 5152   0.913   5.715   6.726 -0.4481 -0.0500  0.9611
  378CHL1   C27 5153   0.927   5.398   6.841 -0.1820 -0.1955 -0.2153
  378CHL1  H27A 5154   0.997   5.342   6.907 -1.9940 -2.8867 -0.4053
  378CHL1  H27B 5155   0.825   5.383   6.882 -0.5689 -0.9445 -1.3951
  378CHL1  H27C 5156   0.932   5.349   6.741 -0.7076 -1.5428  0.3846
  379CHL1    C3 5157   1.295   2.124   7.979 -0.3071 -0.1924 -0.1088
  379CHL1    H3 5158   1.364   2.198   8.025 -1.9495  2.3945 -1.5806
  379CHL1    O3 5159   1.278   2.023   8.078 -0.2918  0.1354  0.2292
  379CHL1   H3' 5160   1.260   2.071   8.160  2.4534 -0.9647  1.5752
  379CHL1    C4 5161   1.172   2.216   7.967  0.1065  0.4684  0.6207
  379CHL1   H4A 5162   1.092   2.141   7.949  1.2455 -0.6683  0.1274
  379CHL1   H4B 5163   1.153   2.266   8.065  0.8383 -0.7403  1.4143
  379CHL1    C5 5164   1.183   2.316   7.856  0.4931 -0.1627  0.0825
  379CHL1    C6 5165   1.165   2.446   7.882  0.5321 -0.1414  0.0050
  379CHL1    H6 5166   1.157   2.479   7.986 -2.1701  1.1204 -0.4996
  379CHL1    C7 5167   1.174   2.537   7.763 -0.2559 -0.2106 -0.1151
  379CHL1   H7A 5168   1.095   2.615   7.774 -0.1907  0.0822 -1.4991
  379CHL1   H7B 5169   1.273   2.587   7.774  0.2526 -1.1209 -0.4696
  379CHL1    C8 5170   1.159   2.476   7.623 -0.1380 -0.2211 -0.1237
  379CHL1    H8 5171   1.056   2.435   7.635  1.3817 -4.2107  1.1676
  379CHL1   C14 5172   1.194   2.574   7.515 -0.1960 -0.1025 -0.0342
  379CHL1   H14 5173   1.303   2.595   7.506  0.1109 -0.9419  1.3808
  379CHL1   C15 5174   1.122   2.709   7.536  0.1730  0.0606  0.2175
  379CHL1  H15A 5175   1.017   2.694   7.568 -0.7195  0.5105 -2.2547
  379CHL1  H15B 5176   1.182   2.784   7.591 -0.4539  1.8020 -1.3612
  379CHL1   C16 5177   1.119   2.757   7.390 -0.0173  0.0195  0.2083
  379CHL1  H16A 5178   1.012   2.777   7.366 -0.2623  0.1487  1.3059
  379CHL1  H16B 5179   1.172   2.854   7.380  3.6968 -1.8088  0.4312
  379CHL1   C17 5180   1.180   2.648   7.300 -0.1360 -0.0092  0.1625
  379CHL1   H17 5181   1.290   2.659   7.302  0.1674 -1.8326 -2.2114
  379CHL1   C13 5182   1.156   2.523   7.380 -0.1861 -0.1230 -0.0297
  379CHL1   C18 5183   1.008   2.482   7.370 -0.2294 -0.0388  0.2565
  379CHL1  H18A 5184   0.938   2.555   7.415 -0.6355 -0.9422  1.1188
  379CHL1  H18B 5185   0.975   2.460   7.267 -1.5400 -0.9543  0.8510
  379CHL1  H18C 5186   0.986   2.384   7.418 -2.5576 -0.4447 -1.4795
  379CHL1   C12 5187   1.248   2.403   7.353 -0.5153 -0.3983  0.0630
  379CHL1  H12A 5188   1.221   2.350   7.259  0.7015  0.6890 -0.9479
  379CHL1  H12B 5189   1.349   2.440   7.323 -1.6721  1.4222 -1.8810
  379CHL1   C11 5190   1.247   2.301   7.467  0.1575  0.0784  0.5032
  379CHL1  H11A 5191   1.161   2.233   7.449 -0.0996  0.0248  1.8716
  379CHL1  H11B 5192   1.336   2.238   7.446  0.1193  0.5849 -1.4069
  379CHL1    C9 5193   1.246   2.354   7.611  0.2828  0.0124  0.5292
  379CHL1    H9 5194   1.350   2.390   7.626  0.5848 -1.3227  1.9706
  379CHL1   C10 5195   1.216   2.257   7.722  0.1039 -0.4285  0.1003
  379CHL1   C19 5196   1.101   2.166   7.677  0.1208 -0.5433  0.2913
  379CHL1  H19A 5197   1.025   2.226   7.623  1.9539  0.1501 -1.6177
  379CHL1  H19B 5198   1.131   2.083   7.610 -1.4744 -1.8680  1.1342
  379CHL1  H19C 5199   1.044   2.116   7.759 -1.6601 -0.0916 -0.6245
  379CHL1    C1 5200   1.339   2.166   7.736  0.2686 -0.2174  0.0421
  379CHL1   H1A 5201   1.350   2.118   7.637 -0.2060 -2.1778  0.8926
  379CHL1   H1B 5202   1.429   2.231   7.739  0.4002 -0.2933 -1.4549
  379CHL1    C2 5203   1.339   2.060   7.846 -0.0716 -0.2600  0.0013
  379CHL1   H2A 5204   1.435   2.012   7.875  0.2472 -0.8763 -1.9463
  379CHL1   H2B 5205   1.262   1.982   7.823  0.0222 -0.3021 -0.1706
  379CHL1   C20 5206   1.134   2.665   7.158  0.3124  0.0130  0.0189
  379CHL1   H20 5207   1.023   2.660   7.153  0.3041  0.0450  0.1497
  379CHL1   C21 5208   1.187   2.554   7.066 -0.4203  0.0044 -0.4014
  379CHL1  H21A 5209   1.137   2.570   6.968 -1.8923 -2.0963 -0.0408
  379CHL1  H21B 5210   1.141   2.463   7.107 -1.4472  0.1142 -1.2696
  379CHL1  H21C 5211   1.297   2.541   7.058 -0.2507  0.3232  1.0892
  379CHL1   C22 5212   1.180   2.802   7.104  0.3001  0.0156  0.0139
  379CHL1  H22A 5213   1.137   2.881   7.169  1.6632 -0.2617  1.3099
  379CHL1  H22B 5214   1.290   2.812   7.103  0.1736  1.5751  0.4948
  379CHL1   C23 5215   1.122   2.851   6.971 -0.7470 -0.1870  0.3833
  379CHL1  H23A 5216   1.154   2.953   6.941  1.4303 -1.3408 -1.5100
  379CHL1  H23B 5217   1.159   2.785   6.889  0.7141 -0.5845  1.3199
  379CHL1   C24 5218   0.969   2.854   6.964 -0.7374  0.8171  0.4545
  379CHL1  H24A 5219   0.929   2.750   6.959 -4.8283  2.2603 -0.8127
  379CHL1  H24B 5220   0.919   2.889   7.057 -0.9802 -1.1257  1.1027
  379CHL1   C25 5221   0.910   2.917   6.837  0.3678  0.2278 -0.3675
  379CHL1   H25 5222   0.967   3.013   6.831  1.5954 -0.4653 -0.1322
  379CHL1   C26 5223   0.930   2.823   6.717 -0.0891  0.2168 -0.4358
  379CHL1  H26A 5224   1.037   2.803   6.694 -0.5860 -1.1658 -1.6446
  379CHL1  H26B 5225   0.870   2.731   6.726  0.1952  0.0854  0.1869
  379CHL1  H26C 5226   0.885   2.873   6.628  2.4072  1.1501 -1.2586
  379CHL1   C27 5227   0.759   2.944   6.850  0.4370  0.2577  0.4628
  379CHL1  H27A 5228   0.720   2.967   6.749  2.5283 -1.4062 -0.8279
  379CHL1  H27B 5229   0.710   2.849   6.879 -0.8231  0.4633 -0.8665
  379CHL1  H27C 5230   0.745   3.022   6.927 -0.0678  1.1426 -0.5090
  380CHL1    C3 5231   3.289   7.329   7.611 -0.0989 -0.1286 -0.0392
  380CHL1    H3 5232   3.217   7.410   7.586 -1.1615 -1.0450 -0.0571
  380CHL1    O3 5233   3.246   7.299   7.743  0.2133 -0.0111  0.0882
  380CHL1   H3' 5234   3.275   7.377   7.792 -2.0163  1.6578 -1.0300
  380CHL1    C4 5235   3.269   7.198   7.533  0.2722  0.1863 -0.6665
  380CHL1   H4A 5236   3.329   7.125   7.591  0.5572 -0.7587 -2.0905
  380CHL1   H4B 5237   3.163   7.163   7.535  0.4567 -0.3438  0.5509
  380CHL1    C5 5238   3.308   7.205   7.388  0.3169  0.1822 -0.6547
  380CHL1    C6 5239   3.233   7.170   7.283 -0.1458 -0.5392 -0.0893
  380CHL1    H6 5240   3.136   7.121   7.299  0.7166 -1.9265  1.2107
  380CHL1    C7 5241   3.280   7.181   7.141 -0.4200  0.0833 -0.1381
  380CHL1   H7A 5242   3.249   7.093   7.081 -1.1250  0.8072 -0.8513
  380CHL1   H7B 5243   3.223   7.264   7.095 -0.1064  1.9729  2.6427
  380CHL1    C8 5244   3.431   7.204   7.123 -0.4168  0.0465 -0.1620
  380CHL1    H8 5245   3.491   7.111   7.136  1.8038  1.7603  3.4483
  380CHL1   C14 5246   3.454   7.258   6.985 -0.2840 -0.4815 -0.3519
  380CHL1   H14 5247   3.400   7.354   6.971  0.6879 -0.1830 -2.4968
  380CHL1   C15 5248   3.394   7.177   6.869 -0.1259 -0.5518 -0.3846
  380CHL1  H15A 5249   3.429   7.073   6.890  0.7513 -0.0640  0.6842
  380CHL1  H15B 5250   3.284   7.168   6.869 -0.1543 -0.7780 -2.5770
  380CHL1   C16 5251   3.465   7.251   6.755 -0.2246  0.4177  0.1726
  380CHL1  H16A 5252   3.512   7.166   6.702  2.1043  1.0051  1.1805
  380CHL1  H16B 5253   3.379   7.294   6.699  0.2869  0.8156 -0.3137
  380CHL1   C17 5254   3.571   7.348   6.810  0.2312 -0.1364  0.2837
  380CHL1   H17 5255   3.526   7.450   6.810  1.5452  0.4919 -1.4186
  380CHL1   C13 5256   3.594   7.301   6.950 -0.1920 -0.2138  0.3275
  380CHL1   C18 5257   3.689   7.180   6.954 -0.1253 -0.1598  0.3992
  380CHL1  H18A 5258   3.724   7.155   7.056  2.7778 -1.3064 -0.7562
  380CHL1  H18B 5259   3.646   7.096   6.895 -0.6273  1.7776 -2.1898
  380CHL1  H18C 5260   3.785   7.210   6.906  1.2202 -0.5581  2.7217
  380CHL1   C12 5261   3.642   7.406   7.052  0.0384 -0.2843  0.2940
  380CHL1  H12A 5262   3.752   7.419   7.047 -0.0555  0.1647 -0.9305
  380CHL1  H12B 5263   3.586   7.500   7.031  0.5339  0.0060  0.2639
  380CHL1   C11 5264   3.615   7.357   7.194  0.4398 -1.2939  0.0311
  380CHL1  H11A 5265   3.687   7.274   7.214  1.6439 -0.3036 -0.0381
  380CHL1  H11B 5266   3.645   7.438   7.265  0.1034 -0.3791 -0.8459
  380CHL1    C9 5267   3.474   7.306   7.224 -0.0600 -0.0803 -0.1817
  380CHL1    H9 5268   3.405   7.391   7.206  0.3841  0.1456 -0.8335
  380CHL1   C10 5269   3.443   7.268   7.366  0.2456  0.5966  0.0677
  380CHL1   C19 5270   3.542   7.161   7.415 -0.5007 -0.1562 -0.0532
  380CHL1  H19A 5271   3.649   7.183   7.399 -0.1241 -1.8967 -0.1527
  380CHL1  H19B 5272   3.536   7.131   7.522 -0.3913 -0.0919 -0.0300
  380CHL1  H19C 5273   3.520   7.061   7.371  0.6529 -1.1322  1.4552
  380CHL1    C1 5274   3.457   7.394   7.454 -0.0460  0.6294  0.0669
  380CHL1   H1A 5275   3.564   7.423   7.457  0.8338 -2.3720  0.6069
  380CHL1   H1B 5276   3.393   7.481   7.426 -0.1353  0.5625  0.0614
  380CHL1    C2 5277   3.433   7.382   7.604 -0.1253 -0.0514  0.0029
  380CHL1   H2A 5278   3.441   7.485   7.646 -2.3462  0.1452  0.1097
  380CHL1   H2B 5279   3.511   7.324   7.658  1.3123  0.9590 -0.9203
  380CHL1   C20 5280   3.680   7.364   6.708  0.3151 -0.1538  0.3703
  380CHL1   H20 5281   3.723   7.265   6.683 -2.8153 -2.0068  1.6465
  380CHL1   C21 5282   3.787   7.463   6.758  0.2913 -0.0749  0.2666
  380CHL1  H21A 5283   3.731   7.559   6.764 -1.3700 -1.0730  2.0868
  380CHL1  H21B 5284   3.867   7.475   6.682 -1.0847 -1.5473 -1.5186
  380CHL1  H21C 5285   3.819   7.431   6.860 -2.6164 -1.1407  0.9390
  380CHL1   C22 5286   3.625   7.412   6.573  0.4995 -0.1956  0.2805
  380CHL1  H22A 5287   3.554   7.339   6.530 -0.8889  1.3127 -0.1167
  380CHL1  H22B 5288   3.564   7.504   6.590  0.2838 -0.1894 -0.4946
  380CHL1   C23 5289   3.730   7.428   6.462 -0.0323  0.1511 -0.1769
  380CHL1  H23A 5290   3.784   7.525   6.467 -1.2420  0.9641 -1.8288
  380CHL1  H23B 5291   3.800   7.342   6.458 -2.5743 -2.0550 -0.4155
  380CHL1   C24 5292   3.664   7.438   6.324  0.6802  0.2356 -0.5154
  380CHL1  H24A 5293   3.743   7.427   6.247 -0.7420  1.9653 -2.3216
  380CHL1  H24B 5294   3.595   7.352   6.314  0.0085  0.1943  3.1201
  380CHL1   C25 5295   3.605   7.579   6.309 -0.0399  0.0290  0.2851
  380CHL1   H25 5296   3.562   7.616   6.405  1.9057  0.2867  1.1034
  380CHL1   C26 5297   3.720   7.673   6.270  0.0076 -0.3091 -0.4010
  380CHL1  H26A 5298   3.697   7.779   6.249  0.3505 -0.0601  0.4364
  380CHL1  H26B 5299   3.802   7.672   6.346 -0.5776 -2.0409  0.2774
  380CHL1  H26C 5300   3.757   7.624   6.177 -3.3590 -1.0398 -1.5028
  380CHL1   C27 5301   3.494   7.577   6.202  0.4517 -0.0134 -0.2228
  380CHL1  H27A 5302   3.520   7.574   6.094 -1.2238 -0.4189 -0.6352
  380CHL1  H27B 5303   3.422   7.493   6.211 -1.7217  1.6926 -1.0392
  380CHL1  H27C 5304   3.432   7.668   6.212  0.6069  0.2006 -1.1013
  381CHL1    C3 5305   2.070   1.543   7.610 -0.1052  0.4129  0.5568
  381CHL1    H3 5306   2.092   1.648   7.639 -0.8799  1.1497 -1.3291
  381CHL1    O3 5307   2.029   1.476   7.728  0.3222 -0.5547  0.1646
  381CHL1   H3' 5308   1.957   1.521   7.771  0.7298 -0.3551  0.6503
  381CHL1    C4 5309   1.957   1.530   7.506  0.4903 -0.2335 -0.0315
  381CHL1   H4A 5310   1.933   1.425   7.479 -0.3314 -0.1521  0.3227
  381CHL1   H4B 5311   1.872   1.579   7.559 -1.0627 -1.8670 -0.9117
  381CHL1    C5 5312   1.994   1.608   7.383  0.0312  0.0584  0.0097
  381CHL1    C6 5313   1.923   1.708   7.330  0.3062  0.0096 -0.4506
  381CHL1    H6 5314   1.829   1.738   7.377  1.4948  0.0235  2.0584
  381CHL1    C7 5315   1.960   1.768   7.197 -0.1911  0.0905 -0.5521
  381CHL1   H7A 5316   1.872   1.776   7.130  0.6719 -2.5286 -2.1353
  381CHL1   H7B 5317   1.989   1.874   7.215  0.8932 -0.2216 -0.4004
  381CHL1    C8 5318   2.066   1.691   7.116  0.2270  0.0134  0.0650
  381CHL1    H8 5319   2.014   1.609   7.063 -0.2056  0.1272  0.3017
  381CHL1   C14 5320   2.127   1.779   7.011  0.0654 -0.2338 -0.2353
  381CHL1   H14 5321   2.166   1.860   7.076  0.8326 -1.4077  0.8060
  381CHL1   C15 5322   2.029   1.841   6.910 -0.1362 -0.4140 -0.1529
  381CHL1  H15A 5323   1.970   1.760   6.863 -1.3090  0.2956  0.0478
  381CHL1  H15B 5324   1.969   1.921   6.959  2.3630 -0.0358  2.5534
  381CHL1   C16 5325   2.124   1.888   6.799 -0.0855 -0.1190  0.0136
  381CHL1  H16A 5326   2.090   1.858   6.698  0.2294 -0.9641  0.1515
  381CHL1  H16B 5327   2.122   1.999   6.798 -0.1649 -0.1214 -0.0718
  381CHL1   C17 5328   2.266   1.840   6.836 -0.1935 -0.0749  0.4909
  381CHL1   H17 5329   2.312   1.924   6.893 -2.3021  0.9345  0.8025
  381CHL1   C13 5330   2.235   1.722   6.923 -0.3603 -0.7294 -0.4427
  381CHL1   C18 5331   2.186   1.602   6.840 -0.2087 -0.7053 -0.5663
  381CHL1  H18A 5332   2.087   1.613   6.791 -0.3151 -0.8435 -0.3879
  381CHL1  H18B 5333   2.259   1.572   6.762 -0.3736 -0.3735 -0.8483
  381CHL1  H18C 5334   2.164   1.522   6.914 -1.8501  0.3314  0.1062
  381CHL1   C12 5335   2.344   1.680   7.024 -0.2262  0.0633 -0.2490
  381CHL1  H12A 5336   2.417   1.616   6.970  1.1565 -0.6643  2.3213
  381CHL1  H12B 5337   2.385   1.773   7.068 -0.2975 -0.1660  0.3000
  381CHL1   C11 5338   2.291   1.581   7.128  0.1746 -0.0570 -0.1571
  381CHL1  H11A 5339   2.270   1.481   7.085 -2.2605 -0.6528  2.0902
  381CHL1  H11B 5340   2.376   1.555   7.195  1.7510  0.2174 -1.9740
  381CHL1    C9 5341   2.169   1.632   7.208 -0.0829 -0.7731 -0.0900
  381CHL1    H9 5342   2.207   1.722   7.260  1.0333 -1.0908 -0.3307
  381CHL1   C10 5343   2.117   1.548   7.320  0.0158 -0.2957  0.3149
  381CHL1   C19 5344   2.091   1.410   7.258 -0.4632  0.0029 -0.1541
  381CHL1  H19A 5345   2.068   1.338   7.339 -0.6302 -0.0769 -0.2716
  381CHL1  H19B 5346   2.005   1.426   7.190 -0.4961  1.9100  0.2839
  381CHL1  H19C 5347   2.177   1.366   7.203  0.3440  0.5319  0.6655
  381CHL1    C1 5348   2.231   1.537   7.423  0.3549 -0.1807 -0.0468
  381CHL1   H1A 5349   2.311   1.471   7.384  2.1865  1.8687  0.0923
  381CHL1   H1B 5350   2.262   1.638   7.457 -1.1829 -0.3055  1.9119
  381CHL1    C2 5351   2.192   1.467   7.554 -0.4087  0.3302  0.0023
  381CHL1   H2A 5352   2.281   1.459   7.619 -0.1869  0.1955 -0.3139
  381CHL1   H2B 5353   2.168   1.362   7.529  0.1601 -0.2555  1.7918
  381CHL1   C20 5354   2.346   1.827   6.711 -0.4603  0.1656  0.2937
  381CHL1   H20 5355   2.307   1.734   6.665  0.5802  0.0136 -0.3326
  381CHL1   C21 5356   2.490   1.789   6.749 -0.2533  0.7627  0.1220
  381CHL1  H21A 5357   2.501   1.690   6.798  0.7213  0.6285 -0.3286
  381CHL1  H21B 5358   2.538   1.861   6.819  1.3635  1.6051 -1.7263
  381CHL1  H21C 5359   2.556   1.789   6.659  2.4126 -1.4544  1.9016
  381CHL1   C22 5360   2.342   1.942   6.608  0.0318 -0.2787 -0.2310
  381CHL1  H22A 5361   2.234   1.965   6.596  0.2581  1.8459  1.2784
  381CHL1  H22B 5362   2.402   2.030   6.636  1.3596 -1.4024  0.6168
  381CHL1   C23 5363   2.391   1.897   6.470  0.2166  0.0120 -0.2614
  381CHL1  H23A 5364   2.481   1.833   6.469 -0.0101 -0.3071 -0.6445
  381CHL1  H23B 5365   2.304   1.838   6.432 -1.8799  1.4055  2.0511
  381CHL1   C24 5366   2.396   2.017   6.376  0.7171  0.4245  0.2846
  381CHL1  H24A 5367   2.300   2.070   6.391  1.2819  1.7865 -0.6949
  381CHL1  H24B 5368   2.473   2.090   6.407  0.2281  0.5664  1.1952
  381CHL1   C25 5369   2.405   1.975   6.228 -0.0213 -0.0088  0.3606
  381CHL1   H25 5370   2.318   1.909   6.203 -0.6327  1.8621 -2.9839
  381CHL1   C26 5371   2.397   2.085   6.121  0.7901  0.1056  0.4121
  381CHL1  H26A 5372   2.303   2.143   6.133 -0.1790 -1.4985  0.8986
  381CHL1  H26B 5373   2.486   2.151   6.119  0.9732 -0.0990  1.5469
  381CHL1  H26C 5374   2.380   2.049   6.017 -0.7516  2.1462 -0.1117
  381CHL1   C27 5375   2.531   1.888   6.216 -0.4261 -0.5186 -0.2394
  381CHL1  H27A 5376   2.624   1.938   6.248 -0.0083 -1.7568  0.5523
  381CHL1  H27B 5377   2.519   1.784   6.255 -4.0924 -0.8176 -1.7042
  381CHL1  H27C 5378   2.541   1.870   6.106 -0.4955 -0.7009 -0.2167
  382CHL1    C3 5379   6.439   6.201   7.669 -0.1376  0.0951 -0.1165
  382CHL1    H3 5380   6.530   6.259   7.641 -0.4426  0.3770 -0.5394
  382CHL1    O3 5381   6.373   6.240   7.789  0.3850 -0.4102  0.3432
  382CHL1   H3' 5382   6.407   6.195   7.867  1.4502  2.0183  1.3740
  382CHL1    C4 5383   6.351   6.195   7.543 -0.1287  0.2828 -0.1323
  382CHL1   H4A 5384   6.254   6.148   7.571 -0.9181  1.0152 -1.5377
  382CHL1   H4B 5385   6.342   6.304   7.525  3.1438  0.6863  0.0274
  382CHL1    C5 5386   6.413   6.121   7.428  0.8311  0.4627  0.2520
  382CHL1    C6 5387   6.432   6.193   7.316  0.4943  0.5076  0.2212
  382CHL1    H6 5388   6.405   6.299   7.313  2.8012  1.1731  0.9480
  382CHL1    C7 5389   6.486   6.132   7.190 -0.2940  0.3285 -0.0360
  382CHL1   H7A 5390   6.422   6.161   7.104  0.8359  2.3591 -0.2634
  382CHL1   H7B 5391   6.590   6.169   7.175 -0.5704  0.6280 -1.3167
  382CHL1    C8 5392   6.484   5.979   7.207 -0.2834  0.3485  0.1527
  382CHL1    H8 5393   6.378   5.949   7.191 -0.5843  1.6686 -0.5163
  382CHL1   C14 5394   6.572   5.924   7.099 -0.3827 -0.3231  0.4115
  382CHL1   H14 5395   6.673   5.969   7.110 -0.4515 -0.1708  0.4137
  382CHL1   C15 5396   6.539   5.958   6.953  0.0417 -0.5233  0.2651
  382CHL1  H15A 5397   6.433   5.932   6.931  0.4254 -2.1825  0.2394
  382CHL1  H15B 5398   6.563   6.064   6.932 -0.8723 -0.0822  1.3689
  382CHL1   C16 5399   6.634   5.870   6.871  0.7148  0.3208  0.1286
  382CHL1  H16A 5400   6.578   5.838   6.781  0.5133 -0.4927  0.5377
  382CHL1  H16B 5401   6.724   5.923   6.833  0.1885  0.8197 -0.4550
  382CHL1   C17 5402   6.665   5.753   6.966  0.3685  0.2445  0.1487
  382CHL1   H17 5403   6.767   5.770   7.006 -0.2304  2.2948  0.9752
  382CHL1   C13 5404   6.579   5.774   7.087  0.2688 -0.2793  0.1723
  382CHL1   C18 5405   6.437   5.723   7.058  0.2057 -0.0998  0.1630
  382CHL1  H18A 5406   6.412   5.749   6.953 -0.3996  1.1166  0.5819
  382CHL1  H18B 5407   6.438   5.612   7.060  1.1070 -0.1067 -0.2278
  382CHL1  H18C 5408   6.352   5.758   7.121 -0.5863  0.1072 -0.9953
  382CHL1   C12 5409   6.633   5.726   7.223 -0.1690 -0.0547  0.4303
  382CHL1  H12A 5410   6.619   5.619   7.246 -2.8783  0.3211  0.8468
  382CHL1  H12B 5411   6.738   5.763   7.222 -0.6908  1.5300 -0.9430
  382CHL1   C11 5412   6.556   5.778   7.344 -0.3871 -0.0363  0.2829
  382CHL1  H11A 5413   6.462   5.718   7.352 -1.2022  1.0302 -0.9378
  382CHL1  H11B 5414   6.623   5.764   7.431  1.5361  1.8295 -0.8119
  382CHL1    C9 5415   6.540   5.930   7.337  0.0361 -0.0096 -0.1165
  382CHL1    H9 5416   6.636   5.985   7.352 -0.2770  0.2937  0.8423
  382CHL1   C10 5417   6.457   5.980   7.451 -0.0484  0.1001 -0.2256
  382CHL1   C19 5418   6.332   5.895   7.482  0.3437 -0.2854  0.3181
  382CHL1  H19A 5419   6.277   5.874   7.388 -0.9542 -0.5032  1.1042
  382CHL1  H19B 5420   6.367   5.794   7.516 -1.2874 -0.5507  1.2808
  382CHL1  H19C 5421   6.268   5.937   7.563  4.4879  1.7541  2.8853
  382CHL1    C1 5422   6.543   5.983   7.579  0.2378 -0.6143 -0.3913
  382CHL1   H1A 5423   6.585   5.888   7.616  0.4952  0.2533  1.7144
  382CHL1   H1B 5424   6.633   6.046   7.562  0.1827  0.3257  2.2595
  382CHL1    C2 5425   6.478   6.055   7.698  0.8397  0.2563 -0.5792
  382CHL1   H2A 5426   6.539   6.046   7.791  0.6780 -0.7345 -0.5539
  382CHL1   H2B 5427   6.385   6.001   7.725  0.9936 -0.3502 -1.2260
  382CHL1   C20 5428   6.673   5.620   6.899 -0.1915  0.5425 -0.5255
  382CHL1   H20 5429   6.576   5.578   6.867  0.8114 -2.1564 -0.3322
  382CHL1   C21 5430   6.720   5.520   7.006 -0.3988  0.5656 -0.4130
  382CHL1  H21A 5431   6.731   5.419   6.961  1.8933  1.7157 -2.7264
  382CHL1  H21B 5432   6.644   5.520   7.087  0.4884  2.8227  0.5246
  382CHL1  H21C 5433   6.826   5.537   7.035 -0.1223  0.3464 -1.2679
  382CHL1   C22 5434   6.774   5.619   6.782  0.4227 -0.2986 -0.0089
  382CHL1  H22A 5435   6.744   5.702   6.714  1.9786 -0.0811 -0.4546
  382CHL1  H22B 5436   6.869   5.645   6.833 -0.0759  2.5585 -0.3392
  382CHL1   C23 5437   6.788   5.496   6.693  0.1690 -0.0049 -0.4589
  382CHL1  H23A 5438   6.878   5.515   6.631  1.0981 -1.2668  0.4451
  382CHL1  H23B 5439   6.801   5.404   6.754  2.3030  0.9266  0.5975
  382CHL1   C24 5440   6.665   5.489   6.601  0.1263  0.2214 -0.4207
  382CHL1  H24A 5441   6.576   5.486   6.668 -1.2282 -3.3693 -2.1217
  382CHL1  H24B 5442   6.657   5.587   6.550  1.2718  0.5360 -0.0347
  382CHL1   C25 5443   6.647   5.378   6.496 -0.6861 -0.2458  0.1950
  382CHL1   H25 5444   6.735   5.380   6.427 -1.3003 -1.6340 -0.6638
  382CHL1   C26 5445   6.631   5.241   6.563 -0.2477 -0.4081 -0.0267
  382CHL1  H26A 5446   6.532   5.249   6.612 -0.4750 -0.6536 -0.4372
  382CHL1  H26B 5447   6.632   5.155   6.493  0.5468 -2.3065  2.1727
  382CHL1  H26C 5448   6.710   5.219   6.638 -0.1662 -1.5402 -0.4305
  382CHL1   C27 5449   6.527   5.412   6.405 -0.1991  0.6443 -0.1298
  382CHL1  H27A 5450   6.430   5.392   6.455 -0.7850  0.5458 -1.2745
  382CHL1  H27B 5451   6.542   5.510   6.356 -0.6637  0.2043 -1.1746
  382CHL1  H27C 5452   6.528   5.333   6.327 -1.0587  0.2042  0.2902
  383CHL1    C3 5453   0.129   4.737   7.698 -0.6956 -0.4780  0.5881
  383CHL1    H3 5454   0.038   4.778   7.746 -0.4899 -0.4544  0.9625
  383CHL1    O3 5455   0.233   4.749   7.794  0.2455  0.3302 -0.4943
  383CHL1   H3' 5456   0.261   4.840   7.806  1.1550 -0.1215  1.1732
  383CHL1    C4 5457   0.115   4.588   7.667  0.4283 -0.4267 -0.2253
  383CHL1   H4A 5458   0.209   4.543   7.630  0.7228 -0.1808  0.2217
  383CHL1   H4B 5459   0.098   4.534   7.762  1.0381 -0.1735  0.0284
  383CHL1    C5 5460   0.007   4.555   7.568  0.1397  0.2113 -0.1282
  383CHL1    C6 5461  -0.105   4.485   7.593 -0.0605  0.6962  0.3482
  383CHL1    H6 5462  -0.105   4.439   7.693  1.9229  1.1318  0.5993
  383CHL1    C7 5463  -0.216   4.453   7.497  0.3783 -0.1891  0.1207
  383CHL1   H7A 5464  -0.231   4.343   7.507  0.3905 -0.1881  0.1576
  383CHL1   H7B 5465  -0.307   4.500   7.540 -2.5515 -2.3275 -3.2253
  383CHL1    C8 5466  -0.172   4.497   7.356  0.0209 -0.3541 -0.0430
  383CHL1    H8 5467  -0.100   4.421   7.319 -1.7975 -2.1261 -0.1163
  383CHL1   C14 5468  -0.291   4.488   7.265 -0.2014 -0.1721  0.2247
  383CHL1   H14 5469  -0.352   4.567   7.313  1.1333  0.5738  0.7288
  383CHL1   C15 5470  -0.380   4.363   7.260 -0.0977 -0.2325 -0.2074
  383CHL1  H15A 5471  -0.319   4.273   7.240  0.4754 -0.5142  2.4996
  383CHL1  H15B 5472  -0.438   4.354   7.354 -0.7546 -1.1642 -0.6876
  383CHL1   C16 5473  -0.476   4.388   7.143 -0.2375  0.1549 -0.0125
  383CHL1  H16A 5474  -0.476   4.294   7.084 -1.3740  0.4362 -0.4776
  383CHL1  H16B 5475  -0.584   4.401   7.169  0.1582  1.3919  1.1727
  383CHL1   C17 5476  -0.417   4.514   7.077  0.1354 -0.0694 -0.1100
  383CHL1   H17 5477  -0.462   4.604   7.125  0.8357 -0.3674  1.1644
  383CHL1   C13 5478  -0.275   4.530   7.122 -0.0095  0.0647  0.3143
  383CHL1   C18 5479  -0.183   4.425   7.057 -0.5806 -0.3815  0.2198
  383CHL1  H18A 5480  -0.232   4.325   7.063 -1.7146  0.1303 -0.1721
  383CHL1  H18B 5481  -0.158   4.455   6.953  0.1364  2.3398  1.0937
  383CHL1  H18C 5482  -0.078   4.421   7.094 -0.1931  3.3258 -0.1151
  383CHL1   C12 5483  -0.214   4.671   7.116  0.1759 -0.0383 -0.3751
  383CHL1  H12A 5484  -0.192   4.687   7.008 -0.8823 -0.4547 -0.6614
  383CHL1  H12B 5485  -0.286   4.751   7.144 -0.3265  0.2425 -2.3048
  383CHL1   C11 5486  -0.092   4.682   7.208 -0.1295  0.4028 -0.0132
  383CHL1  H11A 5487  -0.015   4.632   7.144 -0.0449  0.1394  0.2907
  383CHL1  H11B 5488  -0.067   4.790   7.207  0.9720  0.1597 -0.2966
  383CHL1    C9 5489  -0.106   4.632   7.353 -0.5656 -0.0646 -0.2134
  383CHL1    H9 5490  -0.181   4.702   7.394  0.1725  0.7159 -0.1696
  383CHL1   C10 5491   0.015   4.635   7.441 -0.6477  0.3286 -0.1125
  383CHL1   C19 5492   0.139   4.589   7.363 -0.9584 -0.3057 -0.2353
  383CHL1  H19A 5493   0.230   4.601   7.426 -1.0887  2.2644 -0.4717
  383CHL1  H19B 5494   0.142   4.482   7.330 -0.1784  0.0359 -1.3368
  383CHL1  H19C 5495   0.158   4.658   7.278  0.3981  1.2921  1.2928
  383CHL1    C1 5496   0.041   4.784   7.470  0.6132  0.1175 -0.0735
  383CHL1   H1A 5497   0.042   4.854   7.384 -3.1830  0.7521  0.1860
  383CHL1   H1B 5498  -0.052   4.817   7.522  0.2045 -0.2249 -0.5810
  383CHL1    C2 5499   0.152   4.819   7.570  0.3591 -0.8106  0.5548
  383CHL1   H2A 5500   0.151   4.925   7.602  0.2455 -1.0150  1.2444
  383CHL1   H2B 5501   0.258   4.809   7.540  0.4152  0.6220  0.1925
  383CHL1   C20 5502  -0.443   4.531   6.930  0.2934 -0.1729 -0.1501
  383CHL1   H20 5503  -0.351   4.566   6.881  0.5049  0.4765  0.6916
  383CHL1   C21 5504  -0.566   4.620   6.906  0.3426  0.0969  0.5634
  383CHL1  H21A 5505  -0.584   4.630   6.797  2.7445  3.2834  0.3031
  383CHL1  H21B 5506  -0.544   4.719   6.952 -0.9722  1.0394 -0.7555
  383CHL1  H21C 5507  -0.651   4.574   6.961 -0.3405  0.1492 -0.4265
  383CHL1   C22 5508  -0.461   4.401   6.850  0.1048  0.0025 -0.3939
  383CHL1  H22A 5509  -0.406   4.318   6.900 -0.1940 -0.4496 -0.7988
  383CHL1  H22B 5510  -0.567   4.368   6.845  0.4241 -1.0809 -0.3580
  383CHL1   C23 5511  -0.416   4.412   6.704  0.2092  0.5337 -0.3218
  383CHL1  H23A 5512  -0.490   4.480   6.658 -1.7934  0.0760  2.0269
  383CHL1  H23B 5513  -0.313   4.454   6.695  0.9473 -0.9579  0.6848
  383CHL1   C24 5514  -0.421   4.277   6.632  0.7946  0.3999 -0.1204
  383CHL1  H24A 5515  -0.340   4.213   6.671  0.9484  0.9731  0.5278
  383CHL1  H24B 5516  -0.516   4.225   6.657 -0.3883  3.2488  1.8946
  383CHL1   C25 5517  -0.420   4.305   6.481 -0.1154  0.0142 -0.2031
  383CHL1   H25 5518  -0.507   4.373   6.469 -1.6452 -1.5169  1.5681
  383CHL1   C26 5519  -0.286   4.349   6.420  0.1683 -0.2737  0.2086
  383CHL1  H26A 5520  -0.307   4.347   6.311 -0.6296 -0.5320  0.3591
  383CHL1  H26B 5521  -0.256   4.452   6.452  0.1341  0.7768 -2.8660
  383CHL1  H26C 5522  -0.203   4.279   6.442  0.1522 -1.0452 -2.0329
  383CHL1   C27 5523  -0.455   4.173   6.410  0.2374 -0.4933  0.5492
  383CHL1  H27A 5524  -0.480   4.198   6.304 -1.3503  0.8597  1.2067
  383CHL1  H27B 5525  -0.375   4.096   6.408 -0.6988 -1.5393  1.9266
  383CHL1  H27C 5526  -0.546   4.128   6.454 -0.9515  1.0603 -0.2138
  384CHL1    C3 5527   6.182   2.878   7.924 -0.0076 -0.3059 -0.2015
  384CHL1    H3 5528   6.227   2.778   7.942  1.2786  0.3258  0.2845
  384CHL1    O3 5529   6.160   2.926   8.056  0.3737 -0.6318 -0.0170
  384CHL1   H3' 5530   6.111   3.008   8.052  0.9744 -0.0498  2.6034
  384CHL1    C4 5531   6.278   2.973   7.849  0.2899 -0.6354 -0.2404
  384CHL1   H4A 5532   6.242   3.077   7.857  0.8879 -0.1138 -3.2068
  384CHL1   H4B 5533   6.369   2.974   7.912  0.4152 -0.5761 -0.4218
  384CHL1    C5 5534   6.295   2.951   7.701  0.3357  0.6219 -0.4313
  384CHL1    C6 5535   6.413   2.934   7.641  0.3672 -1.1068  0.0617
  384CHL1    H6 5536   6.507   2.940   7.698 -0.4832  1.1164  1.3530
  384CHL1    C7 5537   6.439   2.910   7.495  0.3855 -0.2071 -0.0879
  384CHL1   H7A 5538   6.530   2.967   7.465  0.2667 -0.2478 -0.5259
  384CHL1   H7B 5539   6.454   2.802   7.475  0.0631  0.2558 -3.3694
  384CHL1    C8 5540   6.316   2.954   7.414  0.2870 -0.2351  0.0459
  384CHL1    H8 5541   6.306   3.064   7.409 -1.5841 -0.4274 -1.2219
  384CHL1   C14 5542   6.326   2.896   7.276  0.5673 -0.4273  0.1429
  384CHL1   H14 5543   6.342   2.788   7.291 -1.0552 -0.7206 -0.0906
  384CHL1   C15 5544   6.452   2.945   7.202  0.0650  0.5552 -0.0769
  384CHL1  H15A 5545   6.471   3.052   7.228 -1.2335  0.9583 -0.6627
  384CHL1  H15B 5546   6.539   2.884   7.233 -0.3443 -0.7887 -1.4338
  384CHL1   C16 5547   6.411   2.934   7.055 -0.4539  0.0570  0.0998
  384CHL1  H16A 5548   6.396   3.042   7.032 -2.1428 -0.1147  0.2742
  384CHL1  H16B 5549   6.500   2.909   6.993  0.0986  3.5867 -0.7616
  384CHL1   C17 5550   6.276   2.861   7.056 -0.4571  0.0573 -0.1170
  384CHL1   H17 5551   6.310   2.757   7.075 -1.1268 -0.3009 -0.8343
  384CHL1   C13 5552   6.211   2.912   7.181  0.5718  0.4543  0.2707
  384CHL1   C18 5553   6.174   3.060   7.161 -0.7821  0.1547  0.4283
  384CHL1  H18A 5554   6.136   3.103   7.257 -2.1333 -1.3498  0.6102
  384CHL1  H18B 5555   6.254   3.126   7.122 -1.0646  0.2087 -0.0582
  384CHL1  H18C 5556   6.086   3.067   7.094 -1.0139 -1.0416  0.5822
  384CHL1   C12 5557   6.091   2.838   7.243  0.6063  0.4316  0.3114
  384CHL1  H12A 5558   6.000   2.847   7.179  0.9001 -0.0705 -0.1840
  384CHL1  H12B 5559   6.115   2.731   7.259 -0.1295  0.0946 -0.6813
  384CHL1   C11 5560   6.070   2.887   7.386 -0.6228 -0.2596  0.3889
  384CHL1  H11A 5561   6.015   2.983   7.387 -1.6490 -0.8444  1.0491
  384CHL1  H11B 5562   6.004   2.808   7.427 -0.7848  0.2992  1.2303
  384CHL1    C9 5563   6.195   2.893   7.477 -0.1227  0.2012 -0.3157
  384CHL1    H9 5564   6.211   2.784   7.489  0.6074  0.1990 -1.1800
  384CHL1   C10 5565   6.170   2.932   7.620  0.2594 -0.3389 -0.1010
  384CHL1   C19 5566   6.097   3.067   7.616  0.4310 -0.2435 -0.0650
  384CHL1  H19A 5567   6.157   3.134   7.551  2.0822 -0.4727  1.1604
  384CHL1  H19B 5568   5.996   3.056   7.571  0.9054  0.6097 -1.3966
  384CHL1  H19C 5569   6.090   3.113   7.716  1.0777 -2.3860  1.0268
  384CHL1    C1 5570   6.086   2.829   7.697  0.1245 -0.3743 -0.2926
  384CHL1   H1A 5571   5.985   2.816   7.653 -1.6365  2.6818  2.3271
  384CHL1   H1B 5572   6.153   2.742   7.683  1.2765  0.0171  2.1478
  384CHL1    C2 5573   6.053   2.862   7.843  0.0629 -0.5578 -0.2655
  384CHL1   H2A 5574   5.990   2.779   7.884 -1.1412  0.3068 -0.3115
  384CHL1   H2B 5575   5.996   2.957   7.841  0.2170 -0.4812 -1.8174
  384CHL1   C20 5576   6.199   2.866   6.927 -0.3390 -0.2535 -0.1996
  384CHL1   H20 5577   6.122   2.945   6.934 -1.4882 -1.4989  3.1568
  384CHL1   C21 5578   6.111   2.740   6.914 -0.8996  0.1571 -0.4036
  384CHL1  H21A 5579   6.184   2.656   6.911 -0.5478  0.3962  0.7357
  384CHL1  H21B 5580   6.051   2.746   6.821  0.7019  0.3651 -1.4781
  384CHL1  H21C 5581   6.042   2.724   6.999 -0.3559 -0.0807 -0.0041
  384CHL1   C22 5582   6.278   2.886   6.796 -0.1065 -0.1838 -0.0499
  384CHL1  H22A 5583   6.371   2.946   6.806 -0.0094 -0.7209  3.9325
  384CHL1  H22B 5584   6.311   2.794   6.743 -0.3299  0.4073 -1.2538
  384CHL1   C23 5585   6.194   2.959   6.691  0.1144  0.0084 -0.0956
  384CHL1  H23A 5586   6.115   2.887   6.660 -1.3137  0.9085  1.2985
  384CHL1  H23B 5587   6.143   3.046   6.737  0.3482  0.7873 -1.2632
  384CHL1   C24 5588   6.257   3.006   6.560 -0.1305 -0.2827 -0.3232
  384CHL1  H24A 5589   6.316   3.098   6.584 -0.7181 -0.1195  0.5740
  384CHL1  H24B 5590   6.333   2.930   6.535 -0.9468 -0.9693 -0.7450
  384CHL1   C25 5591   6.166   3.046   6.443 -0.2611 -0.2033 -0.1949
  384CHL1   H25 5592   6.085   2.972   6.428 -0.4271 -0.4784  1.8325
  384CHL1   C26 5593   6.097   3.177   6.486 -0.1682 -0.4249  0.6411
  384CHL1  H26A 5594   6.033   3.175   6.577 -0.3099 -0.5955  0.5397
  384CHL1  H26B 5595   6.181   3.248   6.498  1.7091 -2.2309 -0.9036
  384CHL1  H26C 5596   6.031   3.216   6.406  0.5148 -2.2043 -0.8626
  384CHL1   C27 5597   6.256   3.061   6.319 -0.6207 -0.7211 -0.5234
  384CHL1  H27A 5598   6.195   3.057   6.226 -1.7546  1.8197  0.0198
  384CHL1  H27B 5599   6.307   3.160   6.323  0.7423 -1.3744 -1.1487
  384CHL1  H27C 5600   6.331   2.980   6.307  1.3210  0.7874  0.7980
  385CHL1    C3 5601   4.101   2.039   7.957  0.2838 -0.0533 -0.3245
  385CHL1    H3 5602   4.098   2.150   7.960 -0.7335 -0.0829  0.9471
  385CHL1    O3 5603   4.116   1.991   8.090 -0.6303  0.6528  0.0489
  385CHL1   H3' 5604   4.128   1.896   8.086 -1.1262  0.5793  0.2775
  385CHL1    C4 5605   3.968   1.996   7.892  0.2531 -0.1849 -0.1772
  385CHL1   H4A 5606   3.953   1.887   7.899  0.4815 -0.1302  1.5723
  385CHL1   H4B 5607   3.880   2.039   7.945  1.5512 -0.6455  2.5028
  385CHL1    C5 5608   3.975   2.039   7.748 -0.5119 -0.1661 -0.2158
  385CHL1    C6 5609   3.881   2.118   7.695 -0.3551  0.1234 -0.0665
  385CHL1    H6 5610   3.801   2.167   7.752 -0.0040 -0.1837  0.7017
  385CHL1    C7 5611   3.887   2.159   7.551 -0.9138 -0.4646 -0.2625
  385CHL1   H7A 5612   3.784   2.178   7.514 -1.4423 -1.1875  0.7981
  385CHL1   H7B 5613   3.948   2.251   7.538  1.3872 -2.0289 -1.4384
  385CHL1    C8 5614   3.968   2.057   7.467  0.6101  0.4168  0.0956
  385CHL1    H8 5615   3.901   1.969   7.473 -0.4689  1.2842  2.8536
  385CHL1   C14 5616   3.983   2.114   7.330 -0.2059  0.4594  0.0211
  385CHL1   H14 5617   4.033   2.213   7.324 -0.9720  0.8046 -1.1750
  385CHL1   C15 5618   3.849   2.146   7.261 -0.1733  0.4531 -0.0465
  385CHL1  H15A 5619   3.774   2.067   7.283 -2.8747  2.7612 -0.4107
  385CHL1  H15B 5620   3.811   2.248   7.284  3.0626  2.1121 -1.4679
  385CHL1   C16 5621   3.894   2.140   7.115 -0.2321 -0.3785 -0.0369
  385CHL1  H16A 5622   3.830   2.065   7.064 -0.1357  0.8065 -1.9829
  385CHL1  H16B 5623   3.859   2.234   7.068 -2.2340 -1.6019 -1.1318
  385CHL1   C17 5624   4.045   2.109   7.109 -0.1462 -0.0171  0.1984
  385CHL1   H17 5625   4.095   2.207   7.122  0.4442 -0.0268 -1.6364
  385CHL1   C13 5626   4.061   2.028   7.235 -0.2207  0.1314  0.3032
  385CHL1   C18 5627   4.000   1.888   7.219 -0.2168  0.1311  0.2879
  385CHL1  H18A 5628   3.968   1.848   7.317 -2.1848  3.7380  1.3023
  385CHL1  H18B 5629   3.915   1.885   7.148  0.5571 -2.1078 -0.6445
  385CHL1  H18C 5630   4.077   1.817   7.179 -0.9085 -1.5572  1.7986
  385CHL1   C12 5631   4.204   2.019   7.290  0.1473  0.2758 -0.6037
  385CHL1  H12A 5632   4.252   1.942   7.227 -1.1422 -0.3385 -0.8728
  385CHL1  H12B 5633   4.258   2.117   7.291 -0.0655  0.3923 -0.1074
  385CHL1   C11 5634   4.200   1.964   7.433  0.1712  0.7634 -0.4105
  385CHL1  H11A 5635   4.161   1.861   7.414  0.5880  0.3761  0.7355
  385CHL1  H11B 5636   4.297   1.940   7.481 -0.0587  0.1055 -0.2603
  385CHL1    C9 5637   4.104   2.037   7.527  0.4066  0.0088  0.4272
  385CHL1    H9 5638   4.156   2.135   7.539  3.1626 -1.2684 -0.3464
  385CHL1   C10 5639   4.091   1.986   7.668 -0.3805 -0.4903  0.1807
  385CHL1   C19 5640   4.084   1.833   7.669  0.6118 -0.5424 -0.0161
  385CHL1  H19A 5641   4.001   1.812   7.599 -0.5706  2.6483  0.2647
  385CHL1  H19B 5642   4.184   1.786   7.656  0.0982 -2.0304  1.0551
  385CHL1  H19C 5643   4.064   1.802   7.774  0.5546  1.8286  0.7141
  385CHL1    C1 5644   4.219   2.028   7.741 -0.2778 -0.0472 -0.2502
  385CHL1   H1A 5645   4.313   1.992   7.693  0.3504  1.7588 -0.4913
  385CHL1   H1B 5646   4.232   2.139   7.739 -1.0628  0.0445 -2.1752
  385CHL1    C2 5647   4.224   1.981   7.887  0.7051  0.5438 -0.0829
  385CHL1   H2A 5648   4.313   2.017   7.944  0.6073 -0.2291  0.5699
  385CHL1   H2B 5649   4.218   1.871   7.892 -1.1643  0.6619  0.7928
  385CHL1   C20 5650   4.100   2.064   6.977  0.3365  0.0019  0.3922
  385CHL1   H20 5651   4.043   1.969   6.968 -0.9798  0.8308 -0.3459
  385CHL1   C21 5652   4.253   2.050   6.984  0.3231 -0.3458  0.0348
  385CHL1  H21A 5653   4.287   2.041   6.879  0.2377 -0.0146 -0.0243
  385CHL1  H21B 5654   4.288   1.957   7.034  2.2454  0.3550  0.0862
  385CHL1  H21C 5655   4.297   2.135   7.040 -0.9438  0.7342 -0.5476
  385CHL1   C22 5656   4.063   2.167   6.869  0.0124 -0.0919  0.4141
  385CHL1  H22A 5657   3.958   2.204   6.873 -0.5353 -1.6776  1.4922
  385CHL1  H22B 5658   4.134   2.251   6.885  0.9527 -0.5100 -1.3643
  385CHL1   C23 5659   4.078   2.115   6.726 -0.4067  0.7189  0.0654
  385CHL1  H23A 5660   4.187   2.106   6.706 -0.2384  2.3710  0.1073
  385CHL1  H23B 5661   4.032   2.014   6.727  0.4489  0.3183  0.8711
  385CHL1   C24 5662   4.033   2.202   6.609  0.1055  0.1301 -0.5792
  385CHL1  H24A 5663   3.922   2.214   6.614 -0.0458  0.1399 -2.8432
  385CHL1  H24B 5664   4.075   2.304   6.623 -0.0797  0.3572 -1.5858
  385CHL1   C25 5665   4.079   2.141   6.476  0.3822 -0.2553 -0.3066
  385CHL1   H25 5666   4.186   2.116   6.490  0.9877  2.6297  0.9307
  385CHL1   C26 5667   4.002   2.009   6.455 -0.3431  0.0258  0.5321
  385CHL1  H26A 5668   3.892   2.026   6.457 -0.0373  2.6021 -0.3031
  385CHL1  H26B 5669   4.020   1.973   6.352  0.2008  1.1696  0.2077
  385CHL1  H26C 5670   4.044   1.929   6.519  4.3195  1.8360  0.1524
  385CHL1   C27 5671   4.054   2.233   6.356  0.1666 -0.1075 -0.1482
  385CHL1  H27A 5672   4.130   2.314   6.352  1.8881 -1.6847 -0.5653
  385CHL1  H27B 5673   4.075   2.175   6.263 -3.5897 -0.0949 -1.1787
  385CHL1  H27C 5674   3.947   2.265   6.350  0.5951  1.4866  0.3005
  386CHL1    C3 5675   1.592   4.896   5.094 -0.5623  0.2303  0.2460
  386CHL1    H3 5676   1.490   4.854   5.082 -0.9112  0.7228  1.3919
  386CHL1    O3 5677   1.674   4.885   4.978 -1.1877 -0.1916 -0.1676
  386CHL1   H3' 5678   1.746   4.948   4.979  0.1456 -1.5945 -1.8790
  386CHL1    C4 5679   1.586   5.047   5.120  0.1613  0.2524  0.3178
  386CHL1   H4A 5680   1.689   5.086   5.131  1.2602 -2.1781 -0.6231
  386CHL1   H4B 5681   1.542   5.101   5.033  0.7176  1.4957  0.7869
  386CHL1    C5 5682   1.503   5.076   5.242 -0.2474 -0.0292  0.1100
  386CHL1    C6 5683   1.396   5.156   5.236 -0.5719 -0.4745 -0.1535
  386CHL1    H6 5684   1.368   5.196   5.137 -0.8015 -0.9779 -0.2944
  386CHL1    C7 5685   1.323   5.204   5.358 -0.2927  0.1151 -0.2139
  386CHL1   H7A 5686   1.315   5.315   5.349  1.0314  0.4810  2.1820
  386CHL1   H7B 5687   1.219   5.165   5.356  0.0536 -0.8275 -0.2263
  386CHL1    C8 5688   1.390   5.152   5.487 -0.8585 -0.8323 -0.2974
  386CHL1    H8 5689   1.473   5.223   5.502  1.0052 -2.9336 -0.1476
  386CHL1   C14 5690   1.303   5.154   5.609 -0.0219  0.1009  0.2921
  386CHL1   H14 5691   1.223   5.079   5.589  1.8479 -2.2487  1.1375
  386CHL1   C15 5692   1.223   5.281   5.641 -0.0713  0.1455 -0.0028
  386CHL1  H15A 5693   1.288   5.371   5.631 -0.7355  0.6072 -0.2669
  386CHL1  H15B 5694   1.128   5.292   5.586 -0.8475  0.1539  1.2877
  386CHL1   C16 5695   1.187   5.278   5.790  0.3496  0.3854  0.1058
  386CHL1  H16A 5696   1.221   5.372   5.839  0.7282  0.2634  0.0871
  386CHL1  H16B 5697   1.079   5.254   5.791  0.2852  0.6065 -0.6341
  386CHL1   C17 5698   1.268   5.155   5.834 -0.4015 -0.0995  0.1364
  386CHL1   H17 5699   1.195   5.075   5.808 -1.0326  1.1437 -2.1684
  386CHL1   C13 5700   1.379   5.130   5.736 -0.1097  0.2602  0.3755
  386CHL1   C18 5701   1.489   5.234   5.763  0.1514 -0.0046  0.3345
  386CHL1  H18A 5702   1.567   5.224   5.684 -0.5479  0.0881 -0.3745
  386CHL1  H18B 5703   1.442   5.334   5.762 -0.8950 -0.4564 -1.7768
  386CHL1  H18C 5704   1.529   5.219   5.866 -0.2013  3.5373  1.1051
  386CHL1   C12 5705   1.431   4.985   5.735  0.7212  0.5545  0.3572
  386CHL1  H12A 5706   1.494   4.957   5.822  1.0694 -2.6510 -0.8235
  386CHL1  H12B 5707   1.351   4.908   5.733  3.6780 -2.7731  0.6982
  386CHL1   C11 5708   1.517   4.968   5.609 -0.0500 -0.7782 -0.0055
  386CHL1  H11A 5709   1.614   5.012   5.641 -0.5759 -0.3796  1.0814
  386CHL1  H11B 5710   1.529   4.858   5.598  3.1756 -0.6538  1.2476
  386CHL1    C9 5711   1.455   5.017   5.477  0.4248 -0.2426 -0.0324
  386CHL1    H9 5712   1.371   4.947   5.459  1.2888 -0.8641 -1.8766
  386CHL1   C10 5713   1.552   5.003   5.364  0.6104  0.4220  0.0391
  386CHL1   C19 5714   1.683   5.073   5.407  0.4979  0.0500  1.0104
  386CHL1  H19A 5715   1.755   5.075   5.323 -1.1133 -3.2219 -0.6772
  386CHL1  H19B 5716   1.664   5.178   5.438 -2.3854 -0.0590 -0.0618
  386CHL1  H19C 5717   1.737   5.020   5.488  0.8185 -2.1128 -0.5042
  386CHL1    C1 5718   1.578   4.854   5.338  0.1953  0.2617  0.5361
  386CHL1   H1A 5719   1.634   4.813   5.425 -0.9919  0.6603  1.5327
  386CHL1   H1B 5720   1.485   4.793   5.341  1.1439 -1.2018  1.3446
  386CHL1    C2 5721   1.656   4.819   5.211 -0.7225 -0.1670  0.0770
  386CHL1   H2A 5722   1.652   4.709   5.205  0.7308 -0.3190  1.3564
  386CHL1   H2B 5723   1.762   4.851   5.223 -0.9681  0.7235 -0.0327
  386CHL1   C20 5724   1.298   5.140   5.980  0.4569 -0.2142 -0.0466
  386CHL1   H20 5725   1.398   5.093   5.989  0.3276 -0.2847  1.2384
  386CHL1   C21 5726   1.201   5.036   6.038  0.6607  0.3068  1.2655
  386CHL1  H21A 5727   1.097   5.068   6.017  1.0714  1.5688  1.0643
  386CHL1  H21B 5728   1.204   5.013   6.147  2.1846 -0.6087  1.0491
  386CHL1  H21C 5729   1.208   4.940   5.983  1.3223  1.3210 -0.5015
  386CHL1   C22 5730   1.291   5.266   6.068 -0.3675  0.0530 -0.4872
  386CHL1  H22A 5731   1.347   5.346   6.014 -0.4100 -0.3258 -1.1061
  386CHL1  H22B 5732   1.188   5.306   6.082  0.3112  0.9655  2.8025
  386CHL1   C23 5733   1.357   5.252   6.205 -0.2471  0.3018 -0.5183
  386CHL1  H23A 5734   1.313   5.170   6.266 -2.8936  2.7271  1.1426
  386CHL1  H23B 5735   1.460   5.217   6.183 -0.3305  0.4293 -1.1049
  386CHL1   C24 5736   1.376   5.383   6.282  0.1147  0.1665 -0.3725
  386CHL1  H24A 5737   1.429   5.453   6.213  0.8434 -0.0029  0.0087
  386CHL1  H24B 5738   1.278   5.429   6.310 -0.4157 -0.7254 -0.7054
  386CHL1   C25 5739   1.447   5.368   6.417  0.1816 -0.1297 -0.4414
  386CHL1   H25 5740   1.421   5.273   6.468  2.2319 -0.7699 -0.4838
  386CHL1   C26 5741   1.601   5.363   6.417  0.1886  0.0459 -0.2812
  386CHL1  H26A 5742   1.619   5.290   6.335 -1.5279 -1.2631  0.4345
  386CHL1  H26B 5743   1.636   5.462   6.382  0.6176 -0.4907 -1.4427
  386CHL1  H26C 5744   1.641   5.333   6.516 -1.1108 -2.8862 -0.5260
  386CHL1   C27 5745   1.402   5.471   6.522  0.0656 -0.4986 -0.1270
  386CHL1  H27A 5746   1.460   5.484   6.616  1.5621  1.0103 -1.2141
  386CHL1  H27B 5747   1.396   5.573   6.480  0.3597 -1.0914 -1.6907
  386CHL1  H27C 5748   1.296   5.450   6.546 -0.5389 -0.0233 -2.2173
  387CHL1    C3 5749   0.467   2.702   4.950  0.3810  0.1291  0.1105
  387CHL1    H3 5750   0.366   2.660   4.935 -0.8151  3.1323 -0.9507
  387CHL1    O3 5751   0.538   2.680   4.829 -0.1362 -0.7803 -0.0398
  387CHL1   H3' 5752   0.613   2.739   4.839 -0.5315 -0.3330  0.3475
  387CHL1    C4 5753   0.461   2.854   4.971 -0.6499  0.1721 -0.4403
  387CHL1   H4A 5754   0.562   2.900   4.958 -0.3918 -0.4971 -0.8825
  387CHL1   H4B 5755   0.408   2.898   4.884  1.2412  2.7370 -0.4235
  387CHL1    C5 5756   0.391   2.882   5.100  0.4811  0.1468  0.1958
  387CHL1    C6 5757   0.279   2.956   5.098  0.4431  0.0846 -0.0674
  387CHL1    H6 5758   0.246   3.000   5.003  1.1521 -3.7050 -2.2840
  387CHL1    C7 5759   0.202   2.994   5.222  0.3712  0.4186 -0.2163
  387CHL1   H7A 5760   0.177   3.103   5.217  2.0665  0.7784 -2.0675
  387CHL1   H7B 5761   0.107   2.938   5.235  0.9004 -0.4417 -0.0106
  387CHL1    C8 5762   0.283   2.961   5.348 -0.0068 -0.4345 -0.1905
  387CHL1    H8 5763   0.358   3.043   5.354  0.4273 -0.9104  1.1300
  387CHL1   C14 5764   0.195   2.962   5.469  0.1549  0.1461 -0.0753
  387CHL1   H14 5765   0.125   2.880   5.442 -0.6546  0.5861  0.6141
  387CHL1   C15 5766   0.122   3.095   5.497  0.7578  0.4422  0.0911
  387CHL1  H15A 5767   0.173   3.194   5.484 -0.3285  1.2136  1.4697
  387CHL1  H15B 5768   0.042   3.111   5.421  1.7166  0.2120 -0.9991
  387CHL1   C16 5769   0.080   3.080   5.643 -0.0889  0.0538 -0.1889
  387CHL1  H16A 5770   0.134   3.155   5.706  1.4543  0.0527 -1.4546
  387CHL1  H16B 5771  -0.028   3.098   5.661  0.1127 -0.2136  1.4732
  387CHL1   C17 5772   0.129   2.941   5.687 -0.0789  0.1800  0.2106
  387CHL1   H17 5773   0.041   2.884   5.649 -0.1127  1.4293 -1.7788
  387CHL1   C13 5774   0.249   2.916   5.601 -0.3609 -0.3626 -0.0363
  387CHL1   C18 5775   0.368   3.007   5.637 -0.0757 -0.5908 -0.3920
  387CHL1  H18A 5776   0.349   3.110   5.673  0.3983 -0.3156 -0.9275
  387CHL1  H18B 5777   0.418   2.956   5.723 -1.6374  0.5975  1.3111
  387CHL1  H18C 5778   0.438   3.010   5.551  0.3979  1.3561  0.0210
  387CHL1   C12 5779   0.299   2.771   5.588 -0.2334 -0.3480  0.2891
  387CHL1  H12A 5780   0.360   2.743   5.677  1.5601  0.8314 -0.5054
  387CHL1  H12B 5781   0.209   2.707   5.586  0.2039 -0.9797  0.4400
  387CHL1   C11 5782   0.393   2.750   5.470  0.2993  0.0131  0.6404
  387CHL1  H11A 5783   0.497   2.776   5.500  0.5879  1.6656 -1.5451
  387CHL1  H11B 5784   0.390   2.640   5.451  1.7133 -0.0902  0.9297
  387CHL1    C9 5785   0.346   2.825   5.344  0.2676 -0.3273  0.4451
  387CHL1    H9 5786   0.257   2.768   5.311  0.1187  1.0219 -1.6837
  387CHL1   C10 5787   0.436   2.812   5.225 -0.0175 -0.1551  0.2102
  387CHL1   C19 5788   0.569   2.878   5.268 -0.2818  0.3497  0.2634
  387CHL1  H19A 5789   0.628   2.890   5.174 -1.0436 -0.6532 -0.3719
  387CHL1  H19B 5790   0.556   2.974   5.321 -1.1237 -0.2147  1.1187
  387CHL1  H19C 5791   0.624   2.808   5.335 -0.9662  2.2935  3.0197
  387CHL1    C1 5792   0.461   2.663   5.196 -0.1991 -0.1435 -0.0134
  387CHL1   H1A 5793   0.522   2.621   5.279 -0.9582 -1.0909  0.0822
  387CHL1   H1B 5794   0.360   2.617   5.190 -1.2492  1.8734  1.1827
  387CHL1    C2 5795   0.540   2.634   5.068  0.1484 -0.0192  0.1699
  387CHL1   H2A 5796   0.560   2.527   5.049 -2.1446 -0.5907  0.7018
[truncated: 5,854,889 more chars]
