# Supplementary material for: pKa Calculations of GPCRs: Understanding Protonation States in Receptor Activation
Source: J Chem Inf Model. 2024 Aug 16;64(17):6850–6. doi: 10.1021/acs.jcim.4c01125 (PMC11388449; doi:10.1021/acs.jcim.4c01125)
Supplement: Supplementary file 2 — ci4c01125_si_002.zip [file ci4c01125_si_002.zip › nt1r_active_prot_last.gro]

NT1R ActProt in POPC:CHL Membrane
90649
   50PRO    CAY    1   7.425   4.630   7.740 -0.0515  0.8821 -0.1544
   50PRO    HY1    2   7.385   4.726   7.778  1.5524  1.5250 -0.0653
   50PRO    HY2    3   7.493   4.662   7.658  3.4491 -2.5539  1.1023
   50PRO    HY3    4   7.484   4.574   7.816 -1.5059  0.8733  1.0147
   50PRO     CY    5   7.315   4.547   7.681  0.5559  0.2114 -0.3559
   50PRO     OY    6   7.203   4.597   7.685  0.3322 -0.2788 -0.4020
   50PRO      N    7   7.323   4.419   7.661 -0.1456  0.0999  0.0515
   50PRO     CD    8   7.450   4.349   7.671  0.2478  0.8638  0.4858
   50PRO    HD1    9   7.497   4.356   7.771 -1.6073 -1.1576  1.5860
   50PRO    HD2   10   7.529   4.389   7.604  2.7942 -1.1930  2.0829
   50PRO     CA   11   7.209   4.338   7.626 -0.4388  0.5298  0.0024
   50PRO     HA   12   7.151   4.389   7.551 -0.2327 -0.1322 -0.6183
   50PRO     CB   13   7.276   4.212   7.570 -0.1776  0.6719 -0.0093
   50PRO    HB1   14   7.312   4.226   7.466  3.1846  1.1294  1.1133
   50PRO    HB2   15   7.218   4.117   7.571 -1.4186  1.3901  1.1503
   50PRO     CG   16   7.412   4.203   7.640  0.1389  1.1034 -0.5642
   50PRO    HG1   17   7.400   4.158   7.741  0.0707  1.8519 -0.2277
   50PRO    HG2   18   7.499   4.155   7.590  0.5709 -0.6112  1.6731
   50PRO      C   19   7.110   4.312   7.734  0.0770  0.0042  0.3553
   50PRO      O   20   6.991   4.311   7.703  0.1607  0.5164  0.0159
   51SER      N   21   7.155   4.301   7.860  0.3610 -0.5857  0.2050
   51SER     HN   22   7.254   4.305   7.868  0.2800  0.1724  0.9462
   51SER     CA   23   7.072   4.313   7.976  0.0515  0.4500 -0.1226
   51SER     HA   24   6.973   4.342   7.941 -1.5179 -2.1144  1.8427
   51SER     CB   25   7.053   4.179   8.048  0.0733  0.5320  0.0357
   51SER    HB1   26   7.149   4.142   8.091  0.4045 -0.8864 -1.7966
   51SER    HB2   27   7.017   4.099   7.980  1.2343  0.6784 -0.7904
   51SER     OG   28   6.964   4.189   8.158  0.0606  0.1186  0.0652
   51SER    HG1   29   6.887   4.213   8.107  2.0114  0.4855 -2.9921
   51SER      C   30   7.131   4.426   8.053  0.3234  0.4473 -0.3239
   51SER      O   31   7.252   4.435   8.068  0.2250 -0.2075  0.9816
   52SER      N   32   7.048   4.523   8.098  0.1510  0.0322  0.2591
   52SER     HN   33   6.951   4.505   8.086 -0.2091  0.4179  2.2641
   52SER     CA   34   7.097   4.633   8.176  0.6204  0.1848 -0.2413
   52SER     HA   35   7.195   4.664   8.144  0.9905  0.9280  1.5009
   52SER     CB   36   7.020   4.763   8.147 -0.1416 -0.2631 -0.2584
   52SER    HB1   37   7.026   4.831   8.234 -0.1507 -0.1608 -0.3363
   52SER    HB2   38   6.915   4.727   8.149 -0.6176  1.1083  0.8463
   52SER     OG   39   7.054   4.830   8.026  0.6111 -0.2034 -0.0160
   52SER    HG1   40   7.146   4.848   8.049  0.2039 -1.2163  2.9542
   52SER      C   41   7.107   4.605   8.322 -0.6616  0.0093 -0.1703
   52SER      O   42   7.136   4.694   8.403  0.4571 -0.0753 -0.4646
   53GLU      N   43   7.083   4.478   8.357 -0.8523  0.1076  0.0629
   53GLU     HN   44   7.059   4.422   8.279 -2.5996  0.8052  0.0722
   53GLU     CA   45   7.065   4.428   8.490 -0.3764  0.2810  0.1958
   53GLU     HA   46   7.058   4.510   8.560  0.9608  0.3639  0.2556
   53GLU     CB   47   6.930   4.355   8.501  0.0069 -0.5098 -0.2704
   53GLU    HB1   48   6.910   4.349   8.610 -0.5153  0.8775 -0.2734
   53GLU    HB2   49   6.941   4.255   8.454 -0.7046 -1.2613  1.1167
   53GLU     CG   50   6.816   4.430   8.430 -0.0426  0.3839  0.7288
   53GLU    HG1   51   6.832   4.410   8.322  1.0160  0.3889  0.8694
   53GLU    HG2   52   6.815   4.538   8.454  0.3571  0.2107  1.5859
   53GLU     CD   53   6.684   4.374   8.480 -0.1230 -0.0927  0.0058
   53GLU    OE1   54   6.663   4.396   8.603  0.2848  0.2471  0.0170
   53GLU    OE2   55   6.595   4.321   8.408 -0.1693 -0.0976  0.0659
   53GLU      C   56   7.185   4.352   8.535 -0.0184  0.5149 -0.3514
   53GLU      O   57   7.181   4.305   8.648 -0.0547  0.6766 -0.2852
   54LEU      N   58   7.289   4.340   8.451  0.0169  0.3352 -0.2834
   54LEU     HN   59   7.282   4.379   8.359 -1.3479  0.5402 -0.1088
   54LEU     CA   60   7.411   4.276   8.489 -0.2190 -0.1089 -0.2738
   54LEU     HA   61   7.425   4.257   8.595 -0.9927  0.1422 -0.1189
   54LEU     CB   62   7.417   4.146   8.407 -0.3290 -0.2439 -0.0685
   54LEU    HB1   63   7.390   4.184   8.307 -1.3915 -1.1672 -0.1504
   54LEU    HB2   64   7.332   4.079   8.431 -1.0187  0.3340 -0.8539
   54LEU     CG   65   7.555   4.079   8.413 -0.2740 -0.1353 -0.1178
   54LEU     HG   66   7.640   4.145   8.389  1.0816 -2.4173 -2.0507
   54LEU    CD1   67   7.579   4.023   8.555 -0.0704 -0.0511 -0.1185
   54LEU   HD11   68   7.685   3.992   8.540  0.0156  0.6646 -1.1178
   54LEU   HD12   69   7.513   3.934   8.562  1.3720 -1.2635 -1.2607
   54LEU   HD13   70   7.572   4.099   8.635 -2.5166  0.1444 -0.4225
   54LEU    CD2   71   7.572   3.970   8.306  0.2569  0.0733 -0.2493
   54LEU   HD21   72   7.570   4.002   8.199  0.0386 -1.0870 -0.6060
   54LEU   HD22   73   7.484   3.902   8.308 -0.5182  0.7219 -3.8235
   54LEU   HD23   74   7.674   3.929   8.316  1.3377  2.4901 -0.7048
   54LEU      C   75   7.521   4.364   8.441  0.2880 -0.7649 -0.3236
   54LEU      O   76   7.514   4.428   8.336  0.5323  0.4909  0.4111
   55ASP      N   77   7.628   4.386   8.520 -0.3140 -0.0794  0.3123
   55ASP     HN   78   7.631   4.354   8.614  0.7233 -1.1809 -0.0806
   55ASP     CA   79   7.735   4.478   8.495  0.0358 -0.4682  0.3840
   55ASP     HA   80   7.690   4.572   8.469  0.1075 -0.2034  1.1974
   55ASP     CB   81   7.802   4.509   8.630  0.5473 -0.2179  0.0758
   55ASP    HB1   82   7.883   4.445   8.671  0.4459  1.0846  2.4649
   55ASP    HB2   83   7.722   4.500   8.706  0.3186 -1.9795 -0.3307
   55ASP     CG   84   7.854   4.652   8.638  0.3560 -0.1388 -0.0987
   55ASP    OD1   85   7.872   4.695   8.755 -0.1007 -0.6397  0.1639
   55ASP    OD2   86   7.860   4.726   8.537  0.7615 -0.0095  0.0196
   55ASP      C   87   7.835   4.457   8.386 -0.1532  0.1729  0.0844
   55ASP      O   88   7.851   4.350   8.327  0.4791  0.2718  0.0730
   56VAL      N   89   7.903   4.561   8.337 -0.2624  0.2993  0.2012
   56VAL     HN   90   7.886   4.645   8.388 -0.5753 -1.6970  3.6727
   56VAL     CA   91   7.990   4.558   8.223 -0.3881 -0.6783  0.1211
   56VAL     HA   92   8.033   4.460   8.208  1.4991  0.1126  0.0104
   56VAL     CB   93   7.915   4.588   8.097  0.1266  0.4791  0.0757
   56VAL     HB   94   7.854   4.495   8.094  1.1294 -0.2453  1.2549
   56VAL    CG1   95   7.826   4.714   8.106 -0.0401  0.3868 -0.2659
   56VAL   HG11   96   7.765   4.732   8.015 -2.6383  0.4170  1.3771
   56VAL   HG12   97   7.877   4.811   8.124 -0.6546  0.9641 -1.5183
   56VAL   HG13   98   7.756   4.693   8.189  0.8604  3.6359  1.4773
   56VAL    CG2   99   8.009   4.593   7.976 -0.5040  0.5002 -0.4214
   56VAL   HG21  100   8.090   4.518   7.993  0.1183  0.8228 -1.8395
   56VAL   HG22  101   8.042   4.697   7.958  0.0100  0.2418 -1.0545
   56VAL   HG23  102   7.966   4.548   7.883  0.7747  0.5106 -1.0418
   56VAL      C  103   8.101   4.653   8.254 -0.4850 -0.7702  0.7761
   56VAL      O  104   8.094   4.772   8.281  0.3517 -0.4627 -0.2624
   57ASN      N  105   8.225   4.602   8.239 -0.2106  0.0924  0.0198
   57ASN     HN  106   8.236   4.514   8.193 -0.5270 -0.0554  0.2234
   57ASN     CA  107   8.344   4.653   8.300  0.1025 -0.1216 -0.4063
   57ASN     HA  108   8.324   4.743   8.356  0.0880 -0.6872  0.5272
   57ASN     CB  109   8.416   4.558   8.397 -0.0578  0.5930  0.4250
   57ASN    HB1  110   8.518   4.595   8.422  2.2822 -1.8840 -4.2209
   57ASN    HB2  111   8.442   4.461   8.349  0.4278  1.7632 -1.8289
   57ASN     CG  112   8.331   4.538   8.521  0.7035 -0.4678  0.7918
   57ASN    OD1  113   8.341   4.610   8.620  0.7700 -0.1517  0.5551
   57ASN    ND2  114   8.250   4.428   8.525 -0.2015  0.1723  0.3415
   57ASN   HD21  115   8.221   4.394   8.615 -0.8214  2.0084  0.9012
   57ASN   HD22  116   8.240   4.376   8.441 -0.3413 -0.0077  0.4691
   57ASN      C  117   8.449   4.693   8.202  0.3135  0.1691 -0.0654
   57ASN      O  118   8.565   4.711   8.238  0.0984  0.1113  0.6603
   58THR      N  119   8.408   4.723   8.077  0.1656  1.0163  0.1800
   58THR     HN  120   8.313   4.699   8.059  0.1059  1.6574 -0.4252
   58THR     CA  121   8.487   4.794   7.981  0.3728  0.1047 -0.3444
   58THR     HA  122   8.564   4.729   7.942 -0.3487 -1.1396  0.2540
   58THR     CB  123   8.406   4.827   7.859 -0.5722  0.2446  0.3092
   58THR     HB  124   8.452   4.903   7.793 -0.5373  0.1225  0.1932
   58THR    OG1  125   8.271   4.863   7.884 -0.5473  0.5402  0.0179
   58THR    HG1  126   8.240   4.931   7.824 -0.6301  3.1113  2.7619
   58THR    CG2  127   8.395   4.699   7.774  0.5164  0.4280 -0.1200
   58THR   HG21  128   8.350   4.726   7.676  3.2408  0.6765 -1.3851
   58THR   HG22  129   8.336   4.613   7.812 -0.0007  0.5248 -0.6826
   58THR   HG23  130   8.497   4.658   7.757  0.6451  0.5399  0.3639
   58THR      C  131   8.546   4.926   8.019 -0.1563  0.3635 -0.4029
   58THR      O  132   8.498   5.001   8.104  0.4890  0.6974 -0.3258
   59ASP      N  133   8.672   4.947   7.975  0.0795 -0.6369 -0.2347
   59ASP     HN  134   8.730   4.870   7.950  1.2209 -1.0987  3.3293
   59ASP     CA  135   8.751   5.059   8.013 -0.5257 -0.1993 -0.2495
   59ASP     HA  136   8.730   5.094   8.113  4.4547 -0.2040  1.0452
   59ASP     CB  137   8.900   5.019   8.015 -0.4610  0.0392 -0.2112
   59ASP    HB1  138   8.907   4.934   8.087 -1.8920 -1.1379 -1.3691
   59ASP    HB2  139   8.946   5.108   8.062 -0.1333 -0.8676  1.2448
   59ASP     CG  140   8.978   4.999   7.886 -0.0860 -0.3296  0.0703
   59ASP    OD1  141   9.103   5.008   7.882 -0.1072 -0.2698 -0.5440
   59ASP    OD2  142   8.913   4.956   7.786 -0.1878  0.5540 -0.2536
   59ASP      C  143   8.724   5.167   7.915 -0.2097  0.2259  0.1259
   59ASP      O  144   8.661   5.158   7.810 -0.1160  0.7750  0.0169
   60ILE      N  145   8.770   5.290   7.947 -0.5102  0.3043  0.2627
   60ILE     HN  146   8.821   5.306   8.031 -0.8137 -2.9457  1.1995
   60ILE     CA  147   8.753   5.413   7.875 -0.0742  0.2339  0.0288
   60ILE     HA  148   8.646   5.428   7.869 -0.0182  0.0540 -2.3034
   60ILE     CB  149   8.787   5.542   7.943  0.3251  0.0942  0.0936
   60ILE     HB  150   8.734   5.536   8.041  1.0841 -1.0331  0.4578
   60ILE    CG2  151   8.937   5.543   7.976  0.3400 -0.5270  0.0603
   60ILE   HG21  152   8.960   5.482   8.066  1.9356 -1.1513 -0.7196
   60ILE   HG22  153   8.957   5.648   8.006  0.9933  0.0458 -2.1537
   60ILE   HG23  154   9.006   5.515   7.893  2.2802  1.5888  0.8603
   60ILE    CG1  155   8.737   5.669   7.873  0.0289 -0.1430 -0.1273
   60ILE   HG11  156   8.794   5.682   7.778  0.6764  0.4986  0.3378
   60ILE   HG12  157   8.755   5.759   7.936 -0.2334 -1.1473  1.4291
   60ILE     CD  158   8.587   5.672   7.844 -0.0560 -0.5145  0.2622
   60ILE    HD1  159   8.562   5.611   7.754  1.9262 -0.7996 -0.1424
   60ILE    HD2  160   8.551   5.774   7.822 -2.2785 -1.5288 -1.1773
   60ILE    HD3  161   8.540   5.622   7.931  2.9194  0.0550  2.3282
   60ILE      C  162   8.803   5.409   7.735  0.0755 -0.2068  0.0938
   60ILE      O  163   8.730   5.445   7.644  0.1988  0.0041  0.0791
   61TYR      N  164   8.923   5.355   7.706 -0.2047 -0.4700 -0.5792
   61TYR     HN  165   8.979   5.317   7.779 -1.7058  0.5778  1.2098
   61TYR     CA  166   8.974   5.339   7.573  0.3524 -0.1448 -0.4038
   61TYR     HA  167   8.998   5.433   7.526  2.5944  0.4432  1.6498
   61TYR     CB  168   9.099   5.255   7.606 -0.2305 -0.4913  0.9924
   61TYR    HB1  169   9.138   5.232   7.505  0.0969  0.4380  0.8980
   61TYR    HB2  170   9.082   5.170   7.677  0.5182 -0.9657  0.6148
   61TYR     CG  171   9.207   5.344   7.657 -0.0967  0.0239 -0.1672
   61TYR    CD1  172   9.308   5.395   7.579 -0.3348  0.0775 -0.4459
   61TYR    HD1  173   9.319   5.360   7.477  0.3702  3.5153 -1.6670
   61TYR    CE1  174   9.401   5.476   7.641 -0.3824 -0.2578  0.0732
   61TYR    HE1  175   9.476   5.519   7.576 -1.1792 -1.9292 -2.0885
   61TYR     CZ  176   9.396   5.505   7.775 -0.6047  0.0735 -0.0054
   61TYR     OH  177   9.491   5.602   7.815 -0.4475 -0.0302 -0.1266
   61TYR     HH  178   9.562   5.609   7.751  0.2940  0.4731  0.7492
   61TYR    CD2  179   9.210   5.370   7.792  0.2611 -0.3622 -0.0988
   61TYR    HD2  180   9.136   5.317   7.850 -0.5761  0.0317 -0.7887
   61TYR    CE2  181   9.304   5.446   7.858 -0.6465  0.4909  0.2487
   61TYR    HE2  182   9.305   5.474   7.962  1.9072  0.0935  0.4016
   61TYR      C  183   8.883   5.262   7.484 -0.5153  0.1101  0.2571
   61TYR      O  184   8.851   5.302   7.372 -0.2834 -0.3466  0.0274
   62SER      N  185   8.833   5.146   7.529  0.2649 -0.3925 -0.1654
   62SER     HN  186   8.866   5.105   7.614  1.7861 -0.5388 -0.7906
   62SER     CA  187   8.734   5.066   7.464  0.1958 -0.2979 -0.1768
   62SER     HA  188   8.782   5.039   7.371 -1.0415 -0.7561 -0.6997
   62SER     CB  189   8.693   4.942   7.546 -0.0089 -0.2477 -0.2011
   62SER    HB1  190   8.610   4.879   7.509 -0.1183  0.7523 -1.7532
   62SER    HB2  191   8.660   4.970   7.648 -0.3057 -4.0338  0.8644
   62SER     OG  192   8.812   4.865   7.552  0.1418  0.0086  0.0919
   62SER    HG1  193   8.868   4.903   7.621  0.7633  0.1152 -0.4578
   62SER      C  194   8.608   5.137   7.426  0.0518 -0.3204  0.2588
   62SER      O  195   8.554   5.105   7.321  0.3373  0.1262 -0.0240
   63LYS      N  196   8.554   5.224   7.513 -0.2712 -0.1983 -0.0664
   63LYS     HN  197   8.591   5.240   7.604  0.6048  0.8833 -0.6005
   63LYS     CA  198   8.438   5.299   7.474 -0.0395  0.0577 -0.2649
   63LYS     HA  199   8.365   5.222   7.455 -0.7903  0.5351  0.5827
   63LYS     CB  200   8.391   5.386   7.591  0.0463 -0.2450 -0.0047
   63LYS    HB1  201   8.294   5.438   7.575  0.3530 -0.1728 -1.8353
   63LYS    HB2  202   8.458   5.474   7.604 -0.8368  0.6763 -1.3574
   63LYS     CG  203   8.380   5.311   7.724  0.0231 -0.3920 -0.0899
   63LYS    HG1  204   8.487   5.299   7.755 -0.6819 -0.3595  2.6409
   63LYS    HG2  205   8.349   5.204   7.718  1.0230 -0.8101  1.4760
   63LYS     CD  206   8.294   5.358   7.842  1.0837  0.3255  0.4164
   63LYS    HD1  207   8.187   5.362   7.814  1.1067  0.7323  0.3896
   63LYS    HD2  208   8.319   5.464   7.863 -1.2269  0.6123  2.0022
   63LYS     CE  209   8.319   5.266   7.962  0.9976 -0.4285 -0.1340
   63LYS    HE1  210   8.424   5.261   7.997 -0.2232  0.2325  4.0932
   63LYS    HE2  211   8.283   5.164   7.937 -0.8134  0.0790  0.2618
   63LYS     NZ  212   8.242   5.325   8.073  0.8017 -0.1241 -0.4255
   63LYS    HZ1  213   8.267   5.423   8.093 -2.2057  0.8490 -0.8946
   63LYS    HZ2  214   8.261   5.283   8.166  1.6670  0.0264 -0.5327
   63LYS    HZ3  215   8.139   5.319   8.059  1.0302 -2.7585 -1.5354
   63LYS      C  216   8.462   5.390   7.358  0.2333 -0.3926 -0.5663
   63LYS      O  217   8.373   5.401   7.273 -0.0567  0.4168 -0.1712
   64VAL      N  218   8.581   5.451   7.345  0.0910 -0.0580 -0.3075
   64VAL     HN  219   8.648   5.444   7.418  2.2594  1.9577 -1.9550
   64VAL     CA  220   8.619   5.544   7.244  0.2651 -0.5035 -0.6542
   64VAL     HA  221   8.540   5.617   7.231  0.8969  0.4557  0.6222
   64VAL     CB  222   8.743   5.616   7.288 -0.0519 -0.3726  0.0389
   64VAL     HB  223   8.818   5.534   7.289 -1.5786 -1.8108  1.0636
   64VAL    CG1  224   8.786   5.724   7.187  0.0143 -0.4213  0.0151
   64VAL   HG11  225   8.802   5.667   7.093 -2.0764 -0.3943 -0.4118
   64VAL   HG12  226   8.868   5.792   7.220  0.2727 -0.4281 -0.6067
   64VAL   HG13  227   8.698   5.789   7.170  0.1474  0.6675  2.8897
   64VAL    CG2  228   8.727   5.695   7.419  0.2625 -0.3789  0.0808
   64VAL   HG21  229   8.676   5.622   7.485 -0.0860 -0.7327 -0.5701
   64VAL   HG22  230   8.663   5.786   7.415  0.1607 -0.4341  0.4537
   64VAL   HG23  231   8.820   5.722   7.473 -0.8892  2.9874  0.6153
   64VAL      C  232   8.629   5.481   7.109  0.0537 -0.3541 -0.7412
   64VAL      O  233   8.584   5.532   7.007 -0.9330  0.5149  0.0975
   65LEU      N  234   8.695   5.364   7.117 -0.6359 -0.7153 -0.2493
   65LEU     HN  235   8.736   5.334   7.203 -1.3187 -2.3642 -0.4654
   65LEU     CA  236   8.721   5.277   7.007  0.4630  0.1554 -0.7099
   65LEU     HA  237   8.761   5.345   6.934  0.1286  0.5762 -0.5019
   65LEU     CB  238   8.803   5.154   7.050 -0.6182 -0.3933 -0.1474
   65LEU    HB1  239   8.756   5.113   7.142  0.7980  2.1781  1.8720
   65LEU    HB2  240   8.905   5.191   7.075  0.4037 -2.6737 -0.6858
   65LEU     CG  241   8.856   5.062   6.939  0.2559 -0.3478  0.2224
   65LEU     HG  242   8.770   5.008   6.895 -2.9959  4.4614 -0.1215
   65LEU    CD1  243   8.920   5.145   6.826  0.2907  0.0190  0.5076
   65LEU   HD11  244   8.846   5.192   6.757  2.1750  1.1915 -0.8110
   65LEU   HD12  245   8.979   5.072   6.765 -0.8555 -0.6326  0.1371
   65LEU   HD13  246   8.991   5.221   6.862 -1.9336  1.5502  1.9128
   65LEU    CD2  247   8.948   4.957   7.002  0.2836 -0.6294 -0.2808
   65LEU   HD21  248   8.996   4.901   6.919  0.1898 -1.8928  0.4828
   65LEU   HD22  249   8.892   4.893   7.073  0.2431  0.2807  0.5274
   65LEU   HD23  250   9.019   5.010   7.069 -0.9933 -0.8922  1.3423
   65LEU      C  251   8.595   5.229   6.943  0.2216 -0.7566  0.4039
   65LEU      O  252   8.587   5.229   6.820 -0.4758  0.2953  0.4356
   66VAL      N  253   8.489   5.190   7.015 -0.4453 -0.3784 -0.3539
   66VAL     HN  254   8.504   5.192   7.114  0.3462 -1.0127 -0.4516
   66VAL     CA  255   8.363   5.150   6.959 -0.6760  0.0078 -0.1138
   66VAL     HA  256   8.381   5.072   6.886 -2.0951  0.3508 -0.8565
   66VAL     CB  257   8.269   5.100   7.063 -0.3908 -0.4823 -0.0894
   66VAL     HB  258   8.276   5.158   7.158  1.8491 -1.8000  0.6123
   66VAL    CG1  259   8.122   5.095   7.018 -0.6038  0.1671  0.5130
   66VAL   HG11  260   8.076   5.196   7.029  2.1260  1.6557 -0.6987
   66VAL   HG12  261   8.062   5.032   7.087 -1.1172 -0.2633 -0.3133
   66VAL   HG13  262   8.115   5.053   6.915 -0.6557  0.5798  0.3469
   66VAL    CG2  263   8.305   4.961   7.119  0.1786 -0.3118 -0.0228
   66VAL   HG21  264   8.293   4.882   7.041 -2.0508 -1.4798  1.3815
   66VAL   HG22  265   8.251   4.925   7.210 -1.0642  0.4226 -0.4362
   66VAL   HG23  266   8.410   4.948   7.152 -0.0897 -2.6044  0.1399
   66VAL      C  267   8.310   5.271   6.890 -0.4697  0.2986  0.2297
   66VAL      O  268   8.253   5.269   6.780  0.0206 -0.3016 -0.0178
   67THR      N  269   8.320   5.387   6.958 -0.1726  0.2137  0.3313
   67THR     HN  270   8.378   5.380   7.039  2.5290 -3.3297 -1.5785
   67THR     CA  271   8.262   5.512   6.922 -0.3486 -0.0700 -0.4010
   67THR     HA  272   8.156   5.493   6.917  0.0689 -2.6264 -0.7638
   67THR     CB  273   8.271   5.623   7.023  0.4189 -0.3298 -0.1809
   67THR     HB  274   8.378   5.646   7.042  0.2438 -0.5386  1.2035
   67THR    OG1  275   8.220   5.577   7.148 -0.0716  0.4721 -0.0794
   67THR    HG1  276   8.284   5.512   7.179 -1.7073 -0.6938  0.9901
   67THR    CG2  277   8.186   5.746   6.989 -0.4024 -0.8573 -0.0547
   67THR   HG21  278   8.198   5.820   7.072  3.5616 -0.2970 -0.9331
   67THR   HG22  279   8.079   5.717   6.978 -0.5156  0.1047 -1.8903
   67THR   HG23  280   8.216   5.792   6.893 -1.7052  0.0125 -0.0686
   67THR      C  281   8.316   5.562   6.793 -0.3444  0.1083 -0.3315
   67THR      O  282   8.242   5.604   6.704 -0.3332  0.7905 -0.0205
   68ALA      N  283   8.449   5.558   6.772 -0.3837 -0.3166 -0.5185
   68ALA     HN  284   8.507   5.539   6.850 -0.0120  2.6685  0.0493
   68ALA     CA  285   8.517   5.580   6.648 -0.0520  0.1479 -0.2550
   68ALA     HA  286   8.480   5.675   6.611 -0.7479 -1.1012 -2.9935
   68ALA     CB  287   8.669   5.588   6.666 -0.1071  0.4610  0.0900
   68ALA    HB1  288   8.696   5.627   6.565 -1.6641 -2.2951 -1.5135
   68ALA    HB2  289   8.714   5.491   6.696 -0.8448  0.1704  0.2678
   68ALA    HB3  290   8.696   5.666   6.741 -0.5597 -0.2900  1.0412
   68ALA      C  291   8.480   5.491   6.535 -0.6073  0.1229 -0.0588
   68ALA      O  292   8.470   5.537   6.421  0.4875  0.7024  0.0640
   69VAL      N  293   8.458   5.360   6.554  0.5344 -0.0836 -0.1083
   69VAL     HN  294   8.493   5.322   6.639  2.6711 -0.1683 -0.9576
   69VAL     CA  295   8.417   5.260   6.460  0.0388 -0.1217  0.1446
   69VAL     HA  296   8.478   5.266   6.370 -0.9149  0.0287 -0.5075
   69VAL     CB  297   8.427   5.120   6.511 -0.3788 -0.2663 -0.1600
   69VAL     HB  298   8.375   5.102   6.608  0.5223 -3.2000 -0.1165
   69VAL    CG1  299   8.367   5.020   6.411  0.4494 -0.8751 -0.0608
   69VAL   HG11  300   8.386   5.055   6.307 -0.6950 -0.6606 -0.2084
   69VAL   HG12  301   8.257   5.022   6.419  0.5202  0.1843  0.8382
   69VAL   HG13  302   8.404   4.916   6.422 -0.3455 -1.3627 -1.6039
   69VAL    CG2  303   8.578   5.099   6.531 -0.3614  0.0811  0.0745
   69VAL   HG21  304   8.634   5.093   6.435  0.3443 -0.5955  0.5077
   69VAL   HG22  305   8.580   4.998   6.576 -0.2883  0.3452  0.6755
   69VAL   HG23  306   8.631   5.167   6.601  0.0460  1.2168 -1.2897
   69VAL      C  307   8.278   5.288   6.414  0.1193 -0.1279 -0.1041
   69VAL      O  308   8.259   5.300   6.293 -0.1947  0.2486 -0.0205
   70TYR      N  309   8.178   5.315   6.500  0.1878  0.4658 -0.2058
   70TYR     HN  310   8.204   5.299   6.595  0.1906 -3.1972 -0.6519
   70TYR     CA  311   8.042   5.351   6.477  0.1558  0.3446 -0.2019
   70TYR     HA  312   8.000   5.265   6.427 -3.5565  0.6393  2.0624
   70TYR     CB  313   7.968   5.376   6.610  0.9337  0.2406  0.2553
   70TYR    HB1  314   7.893   5.456   6.596  1.6554  1.2581  1.9271
   70TYR    HB2  315   8.033   5.418   6.690  1.5446 -1.3662  0.6332
   70TYR     CG  316   7.903   5.255   6.666  0.4379  0.2928 -0.1975
   70TYR    CD1  317   7.974   5.137   6.680  0.3254  0.3304  0.7531
   70TYR    HD1  318   8.079   5.136   6.655 -0.0892  0.5565 -1.2320
   70TYR    CE1  319   7.910   5.027   6.732 -0.1054  0.3323  0.2454
   70TYR    HE1  320   7.960   4.931   6.733  0.8326  0.7944  2.0190
   70TYR     CZ  321   7.782   5.033   6.783 -0.3562 -0.4464 -0.2784
   70TYR     OH  322   7.748   4.930   6.873  0.0219  0.2656  0.7017
   70TYR     HH  323   7.655   4.916   6.855 -0.0674  1.5330  0.0386
   70TYR    CD2  324   7.780   5.264   6.726  0.4430  0.0491 -0.1496
   70TYR    HD2  325   7.736   5.362   6.720  0.0443 -0.1958 -1.4398
   70TYR    CE2  326   7.721   5.156   6.788  0.4837 -0.0222 -0.2359
   70TYR    HE2  327   7.622   5.164   6.829  0.0755 -1.0411 -0.9703
   70TYR      C  328   8.030   5.470   6.388 -0.2284  0.2644 -0.2600
   70TYR      O  329   7.960   5.465   6.287 -0.5086  0.0317 -0.0570
   71LEU      N  330   8.117   5.570   6.412 -0.1610  0.1848 -0.1688
   71LEU     HN  331   8.169   5.577   6.496 -2.1652 -1.3528  1.2886
   71LEU     CA  332   8.118   5.686   6.329 -0.0715  0.3079  0.0056
   71LEU     HA  333   8.015   5.719   6.324 -0.1094  0.0841 -0.8352
   71LEU     CB  334   8.205   5.787   6.407  0.2340  0.0501 -0.0002
   71LEU    HB1  335   8.301   5.738   6.434  1.1533  1.2706 -0.9314
   71LEU    HB2  336   8.145   5.804   6.499 -2.7405  1.2387 -1.9994
   71LEU     CG  337   8.268   5.911   6.342  0.0549  0.0177 -0.2399
   71LEU     HG  338   8.197   5.949   6.266  1.1253 -0.0875 -1.3080
   71LEU    CD1  339   8.291   6.018   6.450  0.2531  0.3202 -0.5821
   71LEU   HD11  340   8.194   6.054   6.491  1.2670  1.5713  0.8353
   71LEU   HD12  341   8.329   6.113   6.405 -1.5478  0.4944 -1.8584
   71LEU   HD13  342   8.366   5.982   6.524 -0.5160  0.4244  0.2641
   71LEU    CD2  343   8.400   5.875   6.272  0.4992  0.7338  0.2079
   71LEU   HD21  344   8.396   5.816   6.178 -0.9889 -0.6174  1.0816
   71LEU   HD22  345   8.475   5.823   6.335  1.3717  1.7029 -0.0044
   71LEU   HD23  346   8.452   5.968   6.240 -0.7297  1.2494 -0.3563
   71LEU      C  347   8.158   5.659   6.188  0.3828  0.1963  0.1525
   71LEU      O  348   8.092   5.704   6.094  0.4599  0.3830  0.1875
   72ALA      N  349   8.261   5.575   6.172  0.1527 -0.0670  0.0392
   72ALA     HN  350   8.304   5.528   6.249  0.5131  0.1959  0.0022
   72ALA     CA  351   8.294   5.530   6.040  0.2270  0.3763 -0.0934
   72ALA     HA  352   8.321   5.608   5.970 -0.5671 -0.5500 -1.4821
   72ALA     CB  353   8.424   5.450   6.060 -0.2236 -0.3428 -0.0191
   72ALA    HB1  354   8.495   5.489   5.984 -1.3146  1.4471 -0.1877
   72ALA    HB2  355   8.421   5.339   6.052  2.7821 -0.5150  0.0040
   72ALA    HB3  356   8.479   5.487   6.149  1.2613 -0.4879 -0.8498
   72ALA      C  357   8.196   5.453   5.959 -0.0904 -0.0859  0.7174
   72ALA      O  358   8.177   5.479   5.840  0.2791 -0.0048  0.6731
   73LEU      N  359   8.117   5.361   6.016  0.0632 -0.4304  0.3882
   73LEU     HN  360   8.130   5.343   6.113 -1.0983  1.9350  1.0537
   73LEU     CA  361   8.021   5.284   5.944  0.4932 -0.1416 -0.5039
   73LEU     HA  362   8.054   5.260   5.844  1.6851  1.9349 -0.6620
   73LEU     CB  363   7.995   5.152   6.018  0.6663  0.3667  0.4805
   73LEU    HB1  364   7.918   5.095   5.961  1.4449 -1.1635  0.8921
   73LEU    HB2  365   7.950   5.175   6.117  1.0650 -1.2567  1.0801
   73LEU     CG  366   8.115   5.063   6.058  0.2713 -0.2303  0.3541
   73LEU     HG  367   8.163   5.129   6.133  0.0501 -0.7303  0.9417
   73LEU    CD1  368   8.061   4.933   6.119  0.5001 -0.5999 -0.2225
   73LEU   HD11  369   7.980   4.956   6.192 -0.4767  0.7005 -1.6704
   73LEU   HD12  370   8.141   4.874   6.169  1.3565  0.1004 -0.7395
   73LEU   HD13  371   8.008   4.874   6.042 -1.2457 -0.9015  1.1476
   73LEU    CD2  372   8.210   5.046   5.938  0.1865  0.1811  0.2241
   73LEU   HD21  373   8.252   5.140   5.897  0.8875  0.1153  0.7744
   73LEU   HD22  374   8.158   4.990   5.857  0.2260  0.2242  0.1697
   73LEU   HD23  375   8.299   4.986   5.966  0.4802 -0.2076 -1.4490
   73LEU      C  376   7.892   5.356   5.924  0.2467 -0.3976  0.1540
   73LEU      O  377   7.827   5.335   5.822  0.5784  0.3773 -0.2208
   74PHE      N  378   7.849   5.445   6.016 -0.6271 -0.0292 -0.5950
   74PHE     HN  379   7.907   5.467   6.094 -0.1656  0.9373 -1.1987
   74PHE     CA  380   7.723   5.513   6.013 -0.6236 -0.0048 -0.2368
   74PHE     HA  381   7.648   5.437   5.991 -1.3778  1.1659 -1.9659
   74PHE     CB  382   7.709   5.585   6.148 -0.3146 -0.5047  0.0674
   74PHE    HB1  383   7.790   5.656   6.178 -1.5109  0.2663  1.5846
   74PHE    HB2  384   7.718   5.511   6.229  1.1654  0.1391  0.5415
   74PHE     CG  385   7.581   5.660   6.163  0.1502  0.3132  0.0277
   74PHE    CD1  386   7.459   5.598   6.156  0.3036  0.0421 -0.3034
   74PHE    HD1  387   7.459   5.493   6.134  2.8904 -0.3265  1.0375
   74PHE    CE1  388   7.339   5.665   6.166  0.4254  0.2013  0.1136
   74PHE    HE1  389   7.245   5.612   6.169  0.5741 -0.1320  3.5227
   74PHE     CZ  390   7.348   5.801   6.183 -0.7083  0.2464  0.4413
   74PHE     HZ  391   7.263   5.868   6.183  0.2883  1.6792 -1.8653
   74PHE    CD2  392   7.583   5.797   6.173 -0.4745  0.2743  0.7358
   74PHE    HD2  393   7.680   5.844   6.172 -0.8651  1.1024  0.2715
   74PHE    CE2  394   7.467   5.869   6.191 -0.6279  0.1101  0.4106
   74PHE    HE2  395   7.458   5.976   6.206  1.2351  0.4740 -0.6663
   74PHE      C  396   7.712   5.612   5.902 -0.6694  0.3580  0.0928
   74PHE      O  397   7.614   5.604   5.829 -0.7249 -0.5589  0.2582
   75VAL      N  398   7.813   5.698   5.882 -0.2060 -0.2414 -0.1532
   75VAL     HN  399   7.897   5.718   5.931 -0.8402  2.9897 -0.1717
   75VAL     CA  400   7.812   5.796   5.778  0.6200 -0.2286 -0.1579
   75VAL     HA  401   7.714   5.840   5.789  1.6464  2.2159 -0.0723
   75VAL     CB  402   7.928   5.889   5.797  0.5117 -0.1323  0.0289
   75VAL     HB  403   8.023   5.832   5.789  0.2306 -0.4011 -1.8306
   75VAL    CG1  404   7.929   5.998   5.688 -0.4718 -0.2146 -0.0689
   75VAL   HG11  405   7.824   6.033   5.676 -0.8031 -1.1920 -0.1427
   75VAL   HG12  406   7.962   5.960   5.590  0.7685  0.5700  0.0288
   75VAL   HG13  407   7.989   6.089   5.709  0.0050 -0.0883 -1.8800
   75VAL    CG2  408   7.907   5.961   5.931 -0.0107  0.4443 -0.3603
   75VAL   HG21  409   7.822   6.033   5.934 -0.0217  0.4186  1.9537
   75VAL   HG22  410   8.003   6.012   5.953  1.3213 -1.1204 -2.3044
   75VAL   HG23  411   7.887   5.885   6.010  1.5784 -2.1593 -2.3129
   75VAL      C  412   7.828   5.739   5.641 -0.1179 -0.1400 -0.2869
   75VAL      O  413   7.751   5.765   5.549  0.1590  0.5914 -0.3190
   76VAL      N  414   7.926   5.647   5.628 -0.1790 -0.2650  0.1216
   76VAL     HN  415   7.990   5.650   5.704  0.3645 -0.6869 -0.3130
   76VAL     CA  416   7.952   5.580   5.505 -0.2853 -0.3969  0.1702
   76VAL     HA  417   7.969   5.653   5.427  0.3522  0.1467  0.8025
   76VAL     CB  418   8.082   5.505   5.515 -0.0454  0.0558  0.4876
   76VAL     HB  419   8.078   5.449   5.612 -1.3392  2.2386  1.7839
   76VAL    CG1  420   8.107   5.411   5.396  0.1266  0.8461 -0.1047
   76VAL   HG11  421   8.209   5.368   5.399 -0.0478  0.4045 -0.4490
   76VAL   HG12  422   8.108   5.473   5.304 -0.3543  0.4699 -0.3656
   76VAL   HG13  423   8.029   5.332   5.391  0.0863  0.7390  1.5693
   76VAL    CG2  424   8.193   5.610   5.532 -0.5589  0.7530 -0.3970
   76VAL   HG21  425   8.225   5.622   5.426 -2.0579 -2.1610 -1.3040
   76VAL   HG22  426   8.278   5.580   5.597 -1.9846 -0.9692  0.7725
   76VAL   HG23  427   8.156   5.709   5.566 -1.5313 -0.6752  3.1361
   76VAL      C  428   7.841   5.494   5.456 -0.5969 -0.1644  0.4729
   76VAL      O  429   7.803   5.500   5.339  0.1826  0.0884  0.2274
   77GLY      N  430   7.784   5.407   5.541  0.1408 -0.7333  0.3883
   77GLY     HN  431   7.825   5.396   5.631  2.1845  0.7212 -0.3038
   77GLY     CA  432   7.686   5.312   5.495 -0.6001  0.0894  0.2475
   77GLY    HA1  433   7.680   5.252   5.585 -0.4219 -0.6445 -0.2229
   77GLY    HA2  434   7.718   5.265   5.404 -0.3995  0.1067  0.3084
   77GLY      C  435   7.549   5.366   5.474 -0.6536 -0.1996 -0.1282
   77GLY      O  436   7.466   5.313   5.399 -0.7548  0.5881 -0.5852
   78THR      N  437   7.503   5.468   5.548  0.3048 -0.0027  0.2079
   78THR     HN  438   7.568   5.515   5.606 -0.3296  0.4155  0.5978
   78THR     CA  439   7.378   5.536   5.531 -0.1404 -0.8628 -0.0660
   78THR     HA  440   7.295   5.468   5.523 -2.4305  1.6673  0.7814
   78THR     CB  441   7.337   5.615   5.652 -0.5293  0.0373 -0.7726
   78THR     HB  442   7.241   5.668   5.634  0.0651  0.8429 -1.6505
   78THR    OG1  443   7.425   5.719   5.688 -0.6010 -0.1872  0.0777
   78THR    HG1  444   7.486   5.679   5.750  0.1590 -1.7281 -1.5554
   78THR    CG2  445   7.320   5.528   5.777 -0.4910  0.3729 -0.5328
   78THR   HG21  446   7.290   5.598   5.858 -0.0049  1.7452 -1.5163
   78THR   HG22  447   7.409   5.471   5.812 -0.1867  0.0201 -1.8477
   78THR   HG23  448   7.247   5.444   5.765 -0.5035  0.5814 -2.0022
   78THR      C  449   7.385   5.620   5.408  0.0256 -0.5069  0.1841
   78THR      O  450   7.291   5.614   5.329 -0.2174 -0.4761  0.4727
   79VAL      N  451   7.489   5.702   5.385 -0.2610 -0.2894 -0.3511
   79VAL     HN  452   7.566   5.707   5.448  0.6057 -1.1681 -1.2817
   79VAL     CA  453   7.498   5.777   5.263  0.2899 -0.2805 -0.3072
   79VAL     HA  454   7.408   5.835   5.251  0.1432 -0.0135  1.7287
   79VAL     CB  455   7.611   5.876   5.264  0.0718 -0.0306  0.2177
   79VAL     HB  456   7.702   5.820   5.294 -0.7433  0.2942  3.7163
   79VAL    CG1  457   7.622   5.952   5.131  0.5687 -0.1559  0.1832
   79VAL   HG11  458   7.526   5.996   5.096  0.7694 -0.3930 -0.6916
   79VAL   HG12  459   7.662   5.885   5.052  0.4346  1.2152 -1.0991
   79VAL   HG13  460   7.699   6.031   5.143  2.3833 -1.5167 -1.9173
   79VAL    CG2  461   7.605   5.982   5.375  0.4450  0.3453 -0.1205
   79VAL   HG21  462   7.526   6.058   5.355 -0.5922 -0.5511  0.5303
   79VAL   HG22  463   7.703   6.034   5.388  1.3351 -0.8843 -1.4930
   79VAL   HG23  464   7.576   5.933   5.470 -0.8885  1.9445  0.3538
   79VAL      C  465   7.506   5.687   5.145 -0.0920 -0.3275 -0.2978
   79VAL      O  466   7.446   5.704   5.039 -0.2509  0.3124 -0.1088
   80GLY      N  467   7.582   5.577   5.154  1.0312  0.4329 -0.2240
   80GLY     HN  468   7.625   5.532   5.232  1.8846  0.2066 -0.8034
   80GLY     CA  469   7.584   5.478   5.050  0.0816  0.2600 -0.0891
   80GLY    HA1  470   7.642   5.400   5.097  0.8990  1.3786  0.8372
   80GLY    HA2  471   7.624   5.522   4.960 -1.4370  0.3906 -0.7141
   80GLY      C  472   7.458   5.411   5.009  0.5098 -0.4061 -0.3401
   80GLY      O  473   7.427   5.414   4.890  0.4968  0.2642 -0.3250
   81ASN      N  474   7.380   5.368   5.111  0.3933  0.5831  0.0003
   81ASN     HN  475   7.411   5.393   5.202 -0.8215 -0.1946  0.6548
   81ASN     CA  476   7.251   5.308   5.097  0.3793  0.5913  0.0982
   81ASN     HA  477   7.259   5.237   5.016 -2.1847  0.3362 -0.0074
   81ASN     CB  478   7.194   5.245   5.225 -0.2589 -0.0197 -0.4791
   81ASN    HB1  479   7.085   5.226   5.211 -0.2627  0.2069 -0.7644
   81ASN    HB2  480   7.216   5.310   5.313  0.7420 -0.2938 -0.5193
   81ASN     CG  481   7.257   5.109   5.250 -0.4184  0.0156  0.1500
   81ASN    OD1  482   7.260   5.018   5.167  0.3698  0.2625 -0.1065
   81ASN    ND2  483   7.311   5.084   5.372 -0.7139  0.5291  0.3869
   81ASN   HD21  484   7.356   4.998   5.397 -0.1949  0.9796  1.0625
   81ASN   HD22  485   7.355   5.165   5.412  3.2287  0.3254 -2.8731
   81ASN      C  486   7.153   5.404   5.039 -0.5314 -0.2625  0.1908
   81ASN      O  487   7.083   5.377   4.942  0.1030 -0.0002 -0.3522
   82THR      N  488   7.156   5.527   5.094 -0.2676 -0.2780  0.2127
   82THR     HN  489   7.221   5.549   5.167 -2.5902 -3.2150  3.4854
   82THR     CA  490   7.077   5.637   5.047 -0.2050 -0.3871 -0.1482
   82THR     HA  491   6.974   5.605   5.040  0.0277 -1.1251 -0.3784
   82THR     CB  492   7.077   5.761   5.131 -0.3220 -0.2555 -0.3410
   82THR     HB  493   7.167   5.825   5.124 -0.1145 -0.2372  1.7463
   82THR    OG1  494   7.049   5.729   5.267  0.2103  0.1275 -0.1365
   82THR    HG1  495   7.134   5.721   5.311  0.8941  2.9581 -0.7634
   82THR    CG2  496   6.961   5.848   5.082  0.0163  0.1066 -0.5013
   82THR   HG21  497   6.954   5.948   5.130  0.0592 -0.3572  0.4846
   82THR   HG22  498   6.869   5.789   5.102  0.1445 -0.5059 -1.6553
   82THR   HG23  499   6.978   5.866   4.973 -0.9672 -1.1184 -0.8783
   82THR      C  500   7.100   5.673   4.904  0.0828 -1.1260 -0.2964
   82THR      O  501   7.005   5.683   4.826 -0.2907  0.3319  0.3057
   83VAL      N  502   7.228   5.683   4.867  0.0451 -0.2619 -0.2144
   83VAL     HN  503   7.301   5.682   4.935 -0.7688 -0.1639  0.6714
   83VAL     CA  504   7.273   5.696   4.731 -0.0375 -0.2316 -0.2389
   83VAL     HA  505   7.225   5.783   4.690  1.3282  0.5736 -0.1527
   83VAL     CB  506   7.420   5.722   4.727  0.0203 -0.3465  0.8455
   83VAL     HB  507   7.475   5.662   4.803  1.1952  0.2292  0.4718
   83VAL    CG1  508   7.472   5.697   4.584 -1.0026  0.3698  0.3380
   83VAL   HG11  509   7.468   5.586   4.575 -1.0612  0.4276 -0.4086
   83VAL   HG12  510   7.579   5.719   4.567 -1.4603  1.1989 -1.7306
   83VAL   HG13  511   7.422   5.745   4.498 -2.6387  0.7976  1.4603
   83VAL    CG2  512   7.446   5.869   4.764  0.8522 -0.4956  0.8846
   83VAL   HG21  513   7.556   5.878   4.754  1.3507 -3.6875  2.1911
   83VAL   HG22  514   7.434   5.894   4.871  1.3717  0.6376  0.6909
   83VAL   HG23  515   7.397   5.937   4.690  1.8144  0.8193  1.4198
   83VAL      C  516   7.229   5.582   4.645 -0.6294 -0.0865 -0.1368
   83VAL      O  517   7.182   5.603   4.534 -0.4205  0.4664 -0.1234
   84THR      N  518   7.231   5.459   4.701 -0.7791 -0.0342 -0.0159
   84THR     HN  519   7.277   5.451   4.789 -0.3965 -2.2344 -0.3588
   84THR     CA  520   7.186   5.341   4.635  0.3000 -0.3605 -0.1899
   84THR     HA  521   7.230   5.339   4.536  1.7516 -0.4199  0.4369
   84THR     CB  522   7.219   5.215   4.711  0.0761 -0.3437 -0.0634
   84THR     HB  523   7.175   5.210   4.813  1.9696  0.2705  0.8403
   84THR    OG1  524   7.357   5.199   4.742  0.1085  0.4403  0.2204
   84THR    HG1  525   7.376   5.266   4.808 -1.0289  0.0185  1.0122
   84THR    CG2  526   7.173   5.086   4.643 -0.1973 -0.0594 -0.4249
   84THR   HG21  527   7.218   5.000   4.697  0.5565  0.6720  0.1221
   84THR   HG22  528   7.207   5.085   4.537 -1.2362  0.9719 -0.7870
   84THR   HG23  529   7.062   5.082   4.641 -0.3541  2.8687 -0.6140
   84THR      C  530   7.039   5.345   4.610  0.1779 -0.7499  0.4266
   84THR      O  531   6.993   5.326   4.497 -0.2169 -0.0935  0.4729
   85LEU      N  532   6.957   5.391   4.705 -0.2834 -0.5710 -0.0519
   85LEU     HN  533   6.992   5.427   4.792 -0.3764  1.2947 -0.7348
   85LEU     CA  534   6.814   5.393   4.699 -0.2918 -0.1203  0.2016
   85LEU     HA  535   6.780   5.293   4.677  0.8167 -0.3292 -0.6719
   85LEU     CB  536   6.757   5.454   4.828 -0.4992 -0.5614  0.3184
   85LEU    HB1  537   6.780   5.557   4.862 -1.3543 -0.9735  2.3181
   85LEU    HB2  538   6.804   5.388   4.903 -0.5388 -0.5649  0.3401
   85LEU     CG  539   6.606   5.445   4.855 -0.4929 -0.1564  0.4795
   85LEU     HG  540   6.556   5.506   4.777 -0.6730  1.0327  1.4890
   85LEU    CD1  541   6.555   5.300   4.859  0.1143 -0.3928 -0.2104
   85LEU   HD11  542   6.574   5.256   4.759  0.8730 -0.5914  0.0213
   85LEU   HD12  543   6.444   5.295   4.873 -0.5627  2.2838 -3.3440
   85LEU   HD13  544   6.593   5.238   4.942 -1.0459 -1.8415 -0.7015
   85LEU    CD2  545   6.563   5.508   4.989 -0.0436  0.1073  0.5010
   85LEU   HD21  546   6.621   5.451   5.065 -1.2703 -0.5813  0.9483
   85LEU   HD22  547   6.453   5.497   4.997 -0.1045 -2.7224 -2.3353
   85LEU   HD23  548   6.585   5.617   4.991  0.1291  0.0632  1.6820
   85LEU      C  549   6.764   5.488   4.595  0.6927 -0.0855 -0.2525
   85LEU      O  550   6.665   5.455   4.530  0.2751  0.4042  0.1350
   86PHE      N  551   6.816   5.612   4.594  0.1535  0.1465 -0.0125
   86PHE     HN  552   6.894   5.625   4.655  0.6290 -0.1490 -0.5478
   86PHE     CA  553   6.777   5.707   4.495 -0.0569  0.3442  0.2604
   86PHE     HA  554   6.670   5.703   4.491  0.0017 -0.3364 -3.2707
   86PHE     CB  555   6.793   5.853   4.542  0.0292  0.2498  0.5284
   86PHE    HB1  556   6.786   5.926   4.458  0.7159  0.7478  0.8941
   86PHE    HB2  557   6.886   5.887   4.592  0.6958 -1.1352  0.2819
   86PHE     CG  558   6.684   5.897   4.634 -0.5292 -0.1743  0.0789
   86PHE    CD1  559   6.694   5.857   4.765 -0.0640 -0.6648 -0.1012
   86PHE    HD1  560   6.769   5.788   4.800  0.2291 -0.3009 -0.0031
   86PHE    CE1  561   6.592   5.887   4.853  0.0029 -0.2455 -0.1653
   86PHE    HE1  562   6.588   5.846   4.953  0.7998 -0.0514 -0.0407
   86PHE     CZ  563   6.484   5.956   4.804  0.2038  0.0129 -0.2449
   86PHE     HZ  564   6.399   5.976   4.867  1.0044  0.9834  0.5707
   86PHE    CD2  565   6.575   5.969   4.590 -0.1070  0.4871  0.1036
   86PHE    HD2  566   6.582   5.999   4.486  1.0846 -3.0706 -0.9951
   86PHE    CE2  567   6.472   6.001   4.674 -0.3057  0.3456 -0.0831
   86PHE    HE2  568   6.384   6.053   4.641 -2.0048 -0.9892  2.0541
   86PHE      C  569   6.815   5.674   4.355 -0.7191 -0.5120  0.2775
   86PHE      O  570   6.736   5.691   4.262 -0.1542  0.5332 -0.0345
   87THR      N  571   6.935   5.620   4.331 -0.3786  0.3996 -0.1269
   87THR     HN  572   7.006   5.604   4.400 -2.3998 -2.4503  1.4986
   87THR     CA  573   6.979   5.580   4.201 -0.6002  0.3721 -0.1935
   87THR     HA  574   6.972   5.666   4.136 -1.5907  0.5321  0.1135
   87THR     CB  575   7.121   5.531   4.200 -0.5792  0.4333 -0.8051
   87THR     HB  576   7.136   5.449   4.274  1.9522  0.8096 -0.8313
   87THR    OG1  577   7.213   5.637   4.220 -1.0745  0.6945  0.1421
   87THR    HG1  578   7.184   5.678   4.302 -3.5226  1.6405 -1.0848
   87THR    CG2  579   7.167   5.477   4.063  1.0904  0.0349 -0.1103
   87THR   HG21  580   7.275   5.450   4.063  1.0389 -0.2815 -1.7060
   87THR   HG22  581   7.150   5.559   3.990  1.2174 -0.0755 -0.2632
   87THR   HG23  582   7.111   5.388   4.026  1.5749  0.0790 -0.9626
   87THR      C  583   6.895   5.480   4.131 -0.1915 -0.0067 -0.1430
   87THR      O  584   6.851   5.504   4.018 -0.1034 -0.0560 -0.1888
   88LEU      N  585   6.852   5.367   4.189 -0.0062  0.0046  0.0165
   88LEU     HN  586   6.869   5.341   4.284  0.9655  0.6973  0.0370
   88LEU     CA  587   6.756   5.278   4.130  0.2458 -0.2754  0.0278
   88LEU     HA  588   6.796   5.239   4.037 -1.7666  1.1286 -1.5218
   88LEU     CB  589   6.740   5.160   4.227 -0.0910  0.0240  0.3408
   88LEU    HB1  590   6.670   5.083   4.189 -0.6070  0.5093  0.2962
   88LEU    HB2  591   6.703   5.193   4.326 -0.6304 -0.8453  0.4452
   88LEU     CG  592   6.871   5.086   4.261 -0.2303 -0.3548  0.0576
   88LEU     HG  593   6.962   5.150   4.252 -0.3619 -0.1999 -0.1922
   88LEU    CD1  594   6.859   5.038   4.406  0.1866 -0.0632  0.1904
   88LEU   HD11  595   6.952   4.983   4.433  0.0655  0.0639  0.8895
   88LEU   HD12  596   6.775   4.965   4.412  0.5992 -0.6795 -1.1581
   88LEU   HD13  597   6.843   5.121   4.478 -0.5407  0.8994 -1.0469
   88LEU    CD2  598   6.888   4.964   4.169 -0.4152 -0.0640 -0.3670
   88LEU   HD21  599   6.876   5.003   4.065  0.1000 -0.3584 -0.5422
   88LEU   HD22  600   6.812   4.884   4.185  1.7122 -1.8337  1.6063
   88LEU   HD23  601   6.985   4.913   4.189  1.6667  2.7620 -2.3389
   88LEU      C  602   6.622   5.337   4.106  0.6164  0.4980 -0.1590
   88LEU      O  603   6.566   5.310   3.999 -0.2111 -0.2743  0.4547
   89ALA      N  604   6.568   5.423   4.195 -0.2906 -0.0692 -0.1467
   89ALA     HN  605   6.626   5.459   4.268 -0.2218  1.6399 -0.9964
   89ALA     CA  606   6.441   5.485   4.174 -0.1410  0.2261 -0.1979
   89ALA     HA  607   6.364   5.410   4.165  2.5385 -2.8597  0.6355
   89ALA     CB  608   6.406   5.562   4.302  1.1590  0.0602  0.2738
   89ALA    HB1  609   6.462   5.657   4.315 -2.7804  2.5718  0.7420
   89ALA    HB2  610   6.421   5.495   4.389  0.8432 -0.8120 -0.3358
   89ALA    HB3  611   6.300   5.596   4.303  2.1942  4.0364 -1.7341
   89ALA      C  612   6.440   5.574   4.055 -0.0530  0.9746  0.3519
   89ALA      O  613   6.334   5.589   3.994 -0.2193 -0.1972  0.3250
   90ARG      N  614   6.554   5.633   4.017  0.5305 -0.4665 -0.2060
   90ARG     HN  615   6.644   5.614   4.055 -0.2654 -2.3894  0.8542
   90ARG     CA  616   6.571   5.729   3.912 -0.2758  0.2640  0.3284
   90ARG     HA  617   6.480   5.774   3.875  0.1144  1.4030  0.6823
   90ARG     CB  618   6.662   5.846   3.954  0.1534 -0.0541  0.2891
   90ARG    HB1  619   6.720   5.874   3.863 -0.0645 -1.0331 -0.1619
   90ARG    HB2  620   6.745   5.806   4.015  0.0572 -1.3503 -0.3915
   90ARG     CG  621   6.594   5.968   4.016 -0.3902 -0.2884  0.1681
   90ARG    HG1  622   6.496   6.002   3.977  0.0086  0.8829  0.1182
   90ARG    HG2  623   6.677   6.043   4.018  3.7933 -4.4682  2.2029
   90ARG     CD  624   6.570   5.948   4.166 -0.3089  0.3264  0.2687
   90ARG    HD1  625   6.665   5.931   4.221  0.0881  2.5366  0.3746
   90ARG    HD2  626   6.493   5.870   4.184 -0.4862 -0.1844 -2.3013
   90ARG     NE  627   6.520   6.078   4.219 -0.0937  0.6180 -0.2369
   90ARG     HE  628   6.423   6.100   4.227 -0.2108 -0.3615  1.6431
   90ARG     CZ  629   6.611   6.174   4.254  0.4438 -0.0790  0.3053
   90ARG    NH1  630   6.568   6.294   4.302 -0.1725 -0.2928  0.2894
   90ARG   HH11  631   6.474   6.320   4.282 -0.3852  0.1083  1.6635
   90ARG   HH12  632   6.629   6.356   4.351 -1.3442 -0.9876  2.7980
   90ARG    NH2  633   6.746   6.156   4.260  0.4372 -0.5763 -0.8191
   90ARG   HH21  634   6.791   6.072   4.228 -1.6590 -0.7973 -3.5721
   90ARG   HH22  635   6.794   6.225   4.314  0.5673  1.0348 -2.8776
   90ARG      C  636   6.626   5.657   3.795 -0.5427  0.2227  0.2271
   90ARG      O  637   6.638   5.715   3.687 -0.6113  0.0034  0.1004
   91LYS      N  638   6.654   5.526   3.804 -0.6078  0.1393 -0.7005
   91LYS     HN  639   6.652   5.480   3.892  0.8651  0.4052 -0.5144
   91LYS     CA  640   6.683   5.444   3.690  0.0455 -0.5232 -0.0671
   91LYS     HA  641   6.741   5.505   3.622  1.0625 -0.5558  0.7458
   91LYS     CB  642   6.779   5.331   3.731  0.2202 -0.1891  0.4429
   91LYS    HB1  643   6.727   5.255   3.793  1.9048 -2.1973 -0.5162
   91LYS    HB2  644   6.860   5.364   3.801 -0.9358 -0.8301  2.1531
   91LYS     CG  645   6.850   5.264   3.614  0.2318  0.3391  0.1439
   91LYS    HG1  646   6.779   5.210   3.547 -0.8642 -1.6633  2.7805
   91LYS    HG2  647   6.909   5.181   3.658  0.8487  0.5491 -0.2739
   91LYS     CD  648   6.948   5.348   3.532 -0.0691  0.3920 -0.1687
   91LYS    HD1  649   7.029   5.399   3.589 -0.6561  0.7722  0.3427
   91LYS    HD2  650   6.891   5.436   3.495 -2.3584  0.0651  2.2422
   91LYS     CE  651   7.013   5.267   3.420  0.3213 -0.1693  0.4553
   91LYS    HE1  652   6.928   5.238   3.355  0.6868 -1.8414  0.6876
   91LYS    HE2  653   7.057   5.168   3.442  0.2645  0.0830  1.8215
   91LYS     NZ  654   7.114   5.351   3.351  0.4557 -0.6831  0.0211
   91LYS    HZ1  655   7.164   5.304   3.273  1.5958  2.3413 -1.2317
   91LYS    HZ2  656   7.184   5.378   3.422 -0.1115  1.1335 -0.0485
   91LYS    HZ3  657   7.057   5.430   3.315 -0.4913 -1.8655 -1.1879
   91LYS      C  658   6.560   5.390   3.626 -0.3846  0.0337  0.2836
   91LYS      O  659   6.471   5.331   3.687  0.0895 -0.5641  0.3975
   92LYS      N  660   6.550   5.420   3.495  0.6288 -0.7411  0.0223
   92LYS     HN  661   6.624   5.464   3.443  1.0049 -0.7149  0.5664
   92LYS     CA  662   6.454   5.359   3.408  0.1090 -0.2117  0.2221
   92LYS     HA  663   6.356   5.374   3.450 -0.3687  2.6032 -1.6144
   92LYS     CB  664   6.437   5.454   3.288  0.1873 -0.3691  0.0861
   92LYS    HB1  665   6.538   5.458   3.242  1.2752  0.8134  2.3703
   92LYS    HB2  666   6.417   5.555   3.329 -0.9239  0.1168 -1.5621
   92LYS     CG  667   6.332   5.416   3.184 -0.1468  0.3563  0.1489
   92LYS    HG1  668   6.375   5.323   3.141 -0.5827  0.6518 -0.9504
   92LYS    HG2  669   6.332   5.494   3.105  1.0341 -0.8871 -1.1310
   92LYS     CD  670   6.192   5.401   3.243 -0.2187  0.0223 -0.1041
   92LYS    HD1  671   6.176   5.311   3.307 -1.3631  0.9193  0.9078
   92LYS    HD2  672   6.122   5.390   3.157 -0.9602  1.3684  0.2927
   92LYS     CE  673   6.136   5.521   3.319 -0.5496 -0.2325  0.0624
   92LYS    HE1  674   6.190   5.535   3.415  0.9682 -2.1167 -0.4528
   92LYS    HE2  675   6.027   5.513   3.336 -0.3460 -2.6056  0.6101
   92LYS     NZ  676   6.144   5.639   3.229  0.3586 -0.3195  0.0213
   92LYS    HZ1  677   6.090   5.613   3.145  0.2532 -2.2587  0.6269
   92LYS    HZ2  678   6.245   5.661   3.217  0.5975  0.2453  2.4141
   92LYS    HZ3  679   6.098   5.715   3.283  2.7444  0.5465  0.9821
   92LYS      C  680   6.486   5.217   3.379 -0.5263 -0.1968 -0.5852
   92LYS      O  681   6.598   5.177   3.350 -0.3262 -0.0614 -0.0164
   93SER      N  682   6.386   5.128   3.396 -0.5894  0.0168  0.2144
   93SER     HN  683   6.292   5.155   3.417 -0.6059  1.4072 -1.4265
   93SER     CA  684   6.400   4.998   3.338  0.0368  0.0838  0.2132
   93SER     HA  685   6.491   4.988   3.281  1.0894  0.0446  1.8129
   93SER     CB  686   6.422   4.889   3.444  0.2345  0.1435  0.2337
   93SER    HB1  687   6.319   4.864   3.477 -1.4841  1.8301 -3.3424
   93SER    HB2  688   6.480   4.933   3.529  2.0878  1.8944 -1.8189
   93SER     OG  689   6.490   4.782   3.381 -0.3570 -0.1458  0.0841
   93SER    HG1  690   6.579   4.808   3.358 -0.0470 -1.6967 -0.5810
   93SER      C  691   6.292   4.962   3.242  0.1605 -0.1872  0.1768
   93SER      O  692   6.174   4.989   3.265  0.1463 -0.1437  0.0520
   94LEU      N  693   6.317   4.900   3.126  0.0361  0.1737 -0.0409
   94LEU     HN  694   6.412   4.883   3.100  0.3347  3.1003 -1.3435
   94LEU     CA  695   6.213   4.844   3.045 -0.0042 -0.2345  0.2894
   94LEU     HA  696   6.116   4.857   3.091 -0.3531 -0.4562 -0.3603
   94LEU     CB  697   6.219   4.913   2.907  0.1067 -0.2425  0.2904
   94LEU    HB1  698   6.137   4.886   2.837  0.4842  0.2308 -0.3381
   94LEU    HB2  699   6.316   4.891   2.857  0.0869  2.5111 -1.1505
   94LEU     CG  700   6.219   5.066   2.904  0.0795 -0.2523 -0.3071
   94LEU     HG  701   6.312   5.110   2.947 -0.5009 -0.7900  1.5809
   94LEU    CD1  702   6.209   5.107   2.756  0.0563  0.2904 -0.1578
   94LEU   HD11  703   6.289   5.051   2.702  0.8414  0.5385  0.7235
   94LEU   HD12  704   6.238   5.213   2.740  0.1284  0.3149  0.1355
   94LEU   HD13  705   6.107   5.093   2.715  0.1743  0.2755 -0.4520
   94LEU    CD2  706   6.113   5.149   2.977  0.7085 -0.1032  0.4521
   94LEU   HD21  707   6.113   5.134   3.087  0.7315 -0.2273  0.4346
   94LEU   HD22  708   6.009   5.128   2.943  1.0784  2.5642 -2.8720
   94LEU   HD23  709   6.123   5.258   2.955 -0.4254 -0.1439 -0.3545
   94LEU      C  710   6.226   4.696   3.031 -0.3965 -0.2468  0.0330
   94LEU      O  711   6.177   4.630   2.940  0.4575 -0.1203 -0.5245
   95GLN      N  712   6.305   4.639   3.123 -0.1317  0.3175  0.1641
   95GLN     HN  713   6.328   4.683   3.210 -0.5971  0.3788  0.2572
   95GLN     CA  714   6.354   4.505   3.108  0.2148  0.4535  0.0735
   95GLN     HA  715   6.316   4.465   3.015 -0.6701 -0.0333  0.6246
   95GLN     CB  716   6.507   4.492   3.110  0.2064  0.3314 -0.0104
   95GLN    HB1  717   6.541   4.544   3.203  2.1031  1.9923 -1.5379
   95GLN    HB2  718   6.563   4.556   3.038  0.7960  3.3594  2.8990
   95GLN     CG  719   6.576   4.356   3.098 -0.9169 -0.2803  0.3481
   95GLN    HG1  720   6.573   4.298   3.192  1.6671 -2.3130 -0.6972
   95GLN    HG2  721   6.683   4.356   3.069 -0.7820  0.6797  0.8055
   95GLN     CD  722   6.506   4.263   2.999 -0.0322 -0.7191  0.1279
   95GLN    OE1  723   6.447   4.160   3.031 -0.4693 -0.4245  0.2763
   95GLN    NE2  724   6.520   4.297   2.868  0.8548  0.3363  0.4756
   95GLN   HE21  725   6.505   4.227   2.798  1.8072 -0.6522  1.2195
   95GLN   HE22  726   6.581   4.372   2.842  2.0798 -0.6277  0.4275
   95GLN      C  727   6.295   4.421   3.216  0.0831 -0.0762 -0.4016
   95GLN      O  728   6.286   4.459   3.333 -0.2223 -0.3168 -0.3457
   96SER      N  729   6.241   4.304   3.180  0.5285 -0.4460  0.0954
   96SER     HN  730   6.259   4.269   3.088  1.6987  2.7286 -1.0334
   96SER     CA  731   6.175   4.205   3.259  0.3113 -0.2290  0.1865
   96SER     HA  732   6.107   4.257   3.325  0.2191  0.6200 -0.5522
   96SER     CB  733   6.085   4.111   3.177 -0.2344  0.1912  0.2951
   96SER    HB1  734   5.992   4.165   3.149  0.0892  1.2077  1.1303
   96SER    HB2  735   6.057   4.023   3.238 -1.7172  1.3236  1.3387
   96SER     OG  736   6.154   4.064   3.062  0.1848 -0.5453  0.8445
   96SER    HG1  737   6.098   3.997   3.023 -1.0161  2.0342 -2.2670
   96SER      C  738   6.262   4.132   3.355  0.2064 -0.4192  0.1375
   96SER      O  739   6.222   4.108   3.468 -0.1140  0.0953  0.1367
   97LEU      N  740   6.389   4.104   3.320  0.1218 -0.3635 -0.2232
   97LEU     HN  741   6.415   4.104   3.224 -2.9251 -1.8731 -1.1440
   97LEU     CA  742   6.491   4.053   3.407  0.0637  0.2044  0.1860
   97LEU     HA  743   6.445   3.971   3.461 -0.9204  0.5941 -0.0370
   97LEU     CB  744   6.597   3.989   3.317 -0.3955  0.4354 -0.5269
   97LEU    HB1  745   6.682   3.958   3.382  0.1360  1.6373 -0.6082
   97LEU    HB2  746   6.634   4.075   3.256 -0.2393  0.0445 -0.9913
   97LEU     CG  747   6.558   3.879   3.218  0.2283 -0.0668 -0.2244
   97LEU     HG  748   6.477   3.916   3.151  1.5276  1.6685 -0.9176
   97LEU    CD1  749   6.675   3.837   3.128  0.5478 -0.3252  0.3081
   97LEU   HD11  750   6.756   3.778   3.176 -0.9107 -0.6255  2.4885
   97LEU   HD12  751   6.708   3.929   3.074 -0.5331 -0.4581 -0.6216
   97LEU   HD13  752   6.635   3.775   3.044  1.5089  0.4503 -0.7647
   97LEU    CD2  753   6.505   3.757   3.296  0.0832  0.1704  0.0467
   97LEU   HD21  754   6.595   3.715   3.346  1.4896 -1.2807 -3.3986
   97LEU   HD22  755   6.459   3.687   3.223 -1.4114  2.7062 -1.6309
   97LEU   HD23  756   6.424   3.790   3.364 -1.3984 -1.8638 -0.6423
   97LEU      C  757   6.537   4.151   3.509  0.1607  0.0582  0.2840
   97LEU      O  758   6.578   4.110   3.617 -0.1968  0.2842  0.5057
   98GLN      N  759   6.537   4.284   3.486 -0.5035  0.0604  0.2833
   98GLN     HN  760   6.496   4.311   3.399  1.3041 -0.3872 -0.7570
   98GLN     CA  761   6.606   4.381   3.565 -0.0113 -0.2690  0.2593
   98GLN     HA  762   6.661   4.322   3.637 -0.4809 -1.9587 -0.6975
   98GLN     CB  763   6.691   4.461   3.465 -0.2075 -0.1788  0.1650
   98GLN    HB1  764   6.724   4.559   3.506  1.0033 -0.3355 -0.3799
   98GLN    HB2  765   6.623   4.491   3.382  1.6179  0.4986 -1.1523
   98GLN     CG  766   6.818   4.393   3.414 -0.4175 -0.6265  0.2311
   98GLN    HG1  767   6.878   4.473   3.364  0.0769  1.1846  3.4621
   98GLN    HG2  768   6.796   4.309   3.344  0.2300 -1.6630  1.2430
   98GLN     CD  769   6.903   4.339   3.528 -0.6929 -0.4432  0.5222
   98GLN    OE1  770   6.932   4.220   3.540 -0.0531 -0.3466 -0.0009
   98GLN    NE2  771   6.933   4.429   3.626 -0.5436 -0.0577  0.1230
   98GLN   HE21  772   7.000   4.400   3.693 -2.0455 -2.9379  0.5363
   98GLN   HE22  773   6.921   4.528   3.614  5.5764  1.1968  0.9804
   98GLN      C  774   6.516   4.471   3.641 -0.1142 -0.4153  0.3120
   98GLN      O  775   6.563   4.522   3.743  0.7355  0.5169 -0.5213
   99SER      N  776   6.388   4.495   3.608  0.3836  0.9451 -0.7565
   99SER     HN  777   6.359   4.464   3.518  1.4615  1.2606 -1.2224
   99SER     CA  778   6.293   4.573   3.682  0.2399  0.0210  0.0616
   99SER     HA  779   6.338   4.671   3.676 -0.0002  0.2917  2.0335
   99SER     CB  780   6.155   4.576   3.615  0.7263  0.1063 -0.9664
   99SER    HB1  781   6.170   4.644   3.529 -2.0901  2.6418  0.3510
   99SER    HB2  782   6.076   4.633   3.669  1.2033  1.3271 -1.5114
   99SER     OG  783   6.109   4.453   3.561 -0.5456  0.3077 -0.3864
   99SER    HG1  784   6.171   4.425   3.493  2.0540  2.4389  0.9146
   99SER      C  785   6.280   4.530   3.824 -0.3383 -0.3356 -0.0968
   99SER      O  786   6.288   4.606   3.920  0.0284 -0.2485 -0.1963
  100THR      N  787   6.270   4.397   3.838 -0.1343 -0.2517  0.8805
  100THR     HN  788   6.271   4.344   3.754  0.3301  0.9639  0.0956
  100THR     CA  789   6.252   4.317   3.956  0.2069 -0.6421  0.6710
  100THR     HA  790   6.174   4.358   4.019 -1.9840 -2.1651 -0.8880
  100THR     CB  791   6.216   4.175   3.926 -0.4373 -0.2203 -0.6280
  100THR     HB  792   6.229   4.117   4.020 -1.2068  0.2188 -0.2427
  100THR    OG1  793   6.307   4.115   3.835  0.1701  0.3882 -0.4282
  100THR    HG1  794   6.297   4.020   3.838  0.3897  0.3939  0.8033
  100THR    CG2  795   6.070   4.143   3.890 -0.6192 -0.3925  0.2383
  100THR   HG21  796   6.050   4.033   3.891  1.1093 -0.8263 -2.2055
  100THR   HG22  797   6.050   4.176   3.785 -2.1703  2.3936  1.3171
  100THR   HG23  798   5.996   4.205   3.944 -0.7007  0.5645 -0.9193
  100THR      C  799   6.370   4.319   4.047  0.6378 -0.0276  0.1069
  100THR      O  800   6.357   4.335   4.168  0.3891 -0.2636  0.1131
  101VAL      N  801   6.494   4.315   3.994  0.4935  0.7701 -0.3172
  101VAL     HN  802   6.512   4.297   3.897 -0.1470  0.7390 -0.4388
  101VAL     CA  803   6.618   4.321   4.063  0.3185 -0.3168  0.1136
  101VAL     HA  804   6.619   4.251   4.145  1.1310 -1.0521 -0.4996
  101VAL     CB  805   6.730   4.282   3.971 -0.1687  0.3974 -0.7926
  101VAL     HB  806   6.725   4.346   3.880  1.0146 -1.2268 -2.0668
  101VAL    CG1  807   6.870   4.291   4.033 -0.2179  0.1913 -0.6502
  101VAL   HG11  808   6.886   4.388   4.086 -1.1987 -0.8437  1.6868
  101VAL   HG12  809   6.960   4.260   3.976  1.5475  0.7778  1.6653
  101VAL   HG13  810   6.873   4.225   4.123 -1.5469  3.0556  1.6939
  101VAL    CG2  811   6.711   4.137   3.923 -0.5333 -0.0365  0.6198
  101VAL   HG21  812   6.795   4.119   3.853 -1.1962 -0.5375 -0.0637
  101VAL   HG22  813   6.615   4.124   3.867 -0.8212 -0.6810  1.2544
  101VAL   HG23  814   6.707   4.059   4.002  2.3731  0.5889  1.5046
  101VAL      C  815   6.649   4.454   4.123  0.2970 -0.3555  0.2095
  101VAL      O  816   6.678   4.467   4.242  0.8375  0.1557  0.0277
  102HSD      N  817   6.635   4.559   4.041 -0.1614 -0.2452  0.4260
  102HSD     HN  818   6.595   4.550   3.950  0.5712  0.1417  0.0521
  102HSD     CA  819   6.649   4.693   4.090 -0.1463 -0.0723 -0.0467
  102HSD     HA  820   6.743   4.712   4.139 -0.2202  1.1847 -0.3525
  102HSD     CB  821   6.647   4.805   3.985 -0.1354 -0.2556 -0.2429
  102HSD    HB1  822   6.647   4.911   4.018 -2.7170  0.0568 -0.9640
  102HSD    HB2  823   6.548   4.789   3.936 -0.3110 -1.6221  0.5170
  102HSD    ND1  824   6.748   4.855   3.765 -0.6227 -0.1318 -0.7075
  102HSD    HD1  825   6.686   4.930   3.743  0.9312  1.3390 -0.2353
  102HSD     CG  826   6.758   4.789   3.886 -0.4020  0.0921 -0.6028
  102HSD    CE1  827   6.854   4.818   3.688 -0.2652 -0.3747 -0.1100
  102HSD    HE1  828   6.865   4.849   3.584  0.6980  1.3573  0.4720
  102HSD    NE2  829   6.927   4.730   3.752 -0.4398 -0.3958  0.0607
  102HSD    CD2  830   6.867   4.709   3.875 -0.3703  0.0213  0.1681
  102HSD    HD2  831   6.912   4.641   3.945 -1.6848 -3.9068 -2.4405
  102HSD      C  832   6.551   4.734   4.195  0.1365 -0.3008  0.3070
  102HSD      O  833   6.589   4.796   4.294 -0.3807  0.1391  0.2300
  103TYR      N  834   6.424   4.692   4.190  0.1590 -0.4041  0.5497
  103TYR     HN  835   6.385   4.659   4.104 -2.5630  0.5875  1.2764
  103TYR     CA  836   6.339   4.700   4.305  0.0233  0.3284  0.4083
  103TYR     HA  837   6.340   4.805   4.327  2.8482  1.0410 -2.3187
  103TYR     CB  838   6.195   4.663   4.267  0.3555 -0.1017 -0.4674
  103TYR    HB1  839   6.133   4.645   4.357 -0.0380 -0.1216 -0.7376
  103TYR    HB2  840   6.193   4.568   4.209  1.2871 -0.8724  0.7204
  103TYR     CG  841   6.129   4.767   4.183 -0.0936  0.0998  0.1239
  103TYR    CD1  842   6.057   4.727   4.073  0.4428  0.5085 -0.3824
  103TYR    HD1  843   6.066   4.624   4.044  0.8627  0.2788  0.5540
  103TYR    CE1  844   5.984   4.820   4.002  0.0197  0.1506 -0.4170
  103TYR    HE1  845   5.915   4.787   3.925  0.5314  0.0985 -0.8568
  103TYR     CZ  846   5.979   4.953   4.034  0.4319  0.1933 -0.5286
  103TYR     OH  847   5.899   5.044   3.961 -0.5705 -0.2763 -0.0330
  103TYR     HH  848   5.940   5.131   3.956 -1.6500  0.2004 -1.1042
  103TYR    CD2  849   6.114   4.898   4.222 -0.0468  0.2047 -0.2030
  103TYR    HD2  850   6.159   4.929   4.315  0.0268 -0.1159 -0.1296
  103TYR    CE2  851   6.046   4.991   4.148 -0.0621  0.1719 -0.2302
  103TYR    HE2  852   6.054   5.092   4.187 -0.6862 -0.1060  0.6524
  103TYR      C  853   6.382   4.626   4.427  0.8571  0.2664  0.0871
  103TYR      O  854   6.386   4.683   4.536 -0.5818  0.0703  0.2700
  104HSD      N  855   6.414   4.496   4.422 -0.3105 -0.0350  0.0760
  104HSD     HN  856   6.401   4.453   4.333 -2.8591  0.3614  0.1805
  104HSD     CA  857   6.463   4.408   4.524 -0.2816 -0.0565  0.0445
  104HSD     HA  858   6.390   4.408   4.604 -0.8228  0.4596 -0.4346
  104HSD     CB  859   6.479   4.268   4.463 -0.0678  0.0070 -0.0469
  104HSD    HB1  860   6.544   4.200   4.522 -2.3316 -0.8279  1.6388
  104HSD    HB2  861   6.523   4.275   4.362  1.0663 -1.2846  0.3233
  104HSD    ND1  862   6.271   4.168   4.560 -0.0480  0.2550  0.1446
  104HSD    HD1  863   6.296   4.212   4.647  1.2959  1.7252 -0.9270
  104HSD     CG  864   6.348   4.196   4.449 -0.4115  0.6196 -0.0147
  104HSD    CE1  865   6.169   4.091   4.515 -0.3055  0.6270  0.0910
  104HSD    HE1  866   6.084   4.061   4.577 -0.5285 -0.0486 -0.5308
  104HSD    NE2  867   6.174   4.061   4.387  0.0919 -0.2030  0.2911
  104HSD    CD2  868   6.292   4.122   4.349 -0.0569  0.0371  0.2114
  104HSD    HD2  869   6.314   4.103   4.245 -0.8488 -2.2987  0.4262
  104HSD      C  870   6.589   4.447   4.593 -0.1311 -0.2494 -0.1204
  104HSD      O  871   6.587   4.450   4.716  0.3518 -0.9062 -0.0929
  105LEU      N  872   6.695   4.494   4.525  0.2212 -0.4227  0.3085
  105LEU     HN  873   6.693   4.474   4.427  0.1358 -2.0067  0.6058
  105LEU     CA  874   6.810   4.557   4.582 -0.0302  0.2154  0.1157
  105LEU     HA  875   6.841   4.483   4.654 -1.3907 -1.1285 -0.6400
  105LEU     CB  876   6.909   4.590   4.469  0.4118 -0.1020  0.4052
  105LEU    HB1  877   6.980   4.673   4.487 -0.8716  0.9044  0.9573
  105LEU    HB2  878   6.843   4.625   4.386  0.4907 -1.2750 -0.1755
  105LEU     CG  879   6.997   4.475   4.417 -0.1457 -0.2440 -0.2567
  105LEU     HG  880   6.949   4.376   4.402  0.4508 -0.6741  0.5867
  105LEU    CD1  881   7.050   4.513   4.278  0.5988 -0.1169  0.0552
  105LEU   HD11  882   7.106   4.435   4.221  2.2111  1.8245 -1.1339
  105LEU   HD12  883   7.121   4.597   4.291  0.0924  0.3144  0.0565
  105LEU   HD13  884   6.965   4.545   4.214  2.8307  1.0962 -2.4882
  105LEU    CD2  885   7.111   4.449   4.518 -0.1449 -0.2820 -0.2674
  105LEU   HD21  886   7.179   4.371   4.479  0.8369  0.7815 -0.7626
  105LEU   HD22  887   7.072   4.413   4.615 -1.9006 -2.0501 -1.5544
  105LEU   HD23  888   7.165   4.545   4.537 -0.1876  0.1154 -1.9708
  105LEU      C  889   6.775   4.689   4.642 -0.2142  0.0224  0.4314
  105LEU      O  890   6.838   4.726   4.741  0.3774  0.4709 -0.1075
  106GLY      N  891   6.686   4.770   4.582  0.4290  0.0863 -0.4547
  106GLY     HN  892   6.657   4.745   4.490 -1.1982 -1.2732  0.3560
  106GLY     CA  893   6.632   4.881   4.655  0.0136 -0.2457 -0.2485
  106GLY    HA1  894   6.542   4.916   4.608  1.5333  1.8969 -1.7238
  106GLY    HA2  895   6.704   4.961   4.662 -2.0304  1.6303  0.4485
  106GLY      C  896   6.578   4.861   4.792  0.1710 -0.0238 -0.1531
  106GLY      O  897   6.619   4.927   4.888 -0.0828 -0.0044 -0.0559
  107SER      N  898   6.490   4.759   4.804  0.0584  0.0578 -0.2746
  107SER     HN  899   6.463   4.718   4.718 -1.0676  0.2840 -0.0392
  107SER     CA  900   6.435   4.708   4.926  0.3416  0.1375 -0.1125
  107SER     HA  901   6.391   4.798   4.967 -0.0098 -0.0158 -0.1555
  107SER     CB  902   6.342   4.589   4.901 -0.0884  0.4404  0.0386
  107SER    HB1  903   6.396   4.494   4.878  1.7026  0.4936  3.3768
  107SER    HB2  904   6.273   4.619   4.820 -1.8079  2.3585  2.0959
  107SER     OG  905   6.268   4.564   5.020  0.1233 -0.0203  0.0774
  107SER    HG1  906   6.275   4.474   5.053  1.3276 -0.3733 -1.0749
  107SER      C  907   6.541   4.665   5.022  0.1107 -0.2259 -0.0168
  107SER      O  908   6.549   4.701   5.139 -0.1278  0.5798 -0.2411
  108LEU      N  909   6.648   4.599   4.972 -0.0358 -0.2596 -0.2884
  108LEU     HN  910   6.640   4.592   4.873 -1.3699  1.7758 -0.3959
  108LEU     CA  911   6.765   4.557   5.042  0.2248  0.4411 -0.2973
  108LEU     HA  912   6.727   4.505   5.128 -0.7024  2.1457  0.3515
  108LEU     CB  913   6.846   4.450   4.967  0.0089 -0.1966  0.3713
  108LEU    HB1  914   6.884   4.503   4.877  2.1573 -0.2191  1.2115
  108LEU    HB2  915   6.785   4.366   4.926  0.9318 -1.0707  0.7563
  108LEU     CG  916   6.969   4.387   5.035  0.4131  0.1438 -0.0339
  108LEU     HG  917   7.032   4.471   5.071  0.7458  0.1136 -0.5443
  108LEU    CD1  918   6.931   4.292   5.150 -0.5685 -0.4072 -0.7951
  108LEU   HD11  919   6.867   4.209   5.114 -2.1817 -1.7613  4.3110
  108LEU   HD12  920   6.879   4.351   5.228  2.8699 -0.8193  2.0982
  108LEU   HD13  921   7.024   4.248   5.192 -0.3940  0.7811  0.1175
  108LEU    CD2  922   7.052   4.305   4.936  0.6718  0.3008  0.0527
  108LEU   HD21  923   7.064   4.360   4.840  0.3784 -1.3392 -0.9612
  108LEU   HD22  924   7.007   4.204   4.932  1.7118 -0.1538 -1.3667
  108LEU   HD23  925   7.153   4.283   4.978  0.3247 -1.1097  0.2043
  108LEU      C  926   6.844   4.667   5.104  0.3632  0.0784  0.1763
  108LEU      O  927   6.881   4.674   5.221  0.2267  0.1466  0.2146
  109ALA      N  928   6.867   4.769   5.019  0.0102 -0.1750 -0.2278
  109ALA     HN  929   6.834   4.764   4.925  2.0677  0.9700 -1.0657
  109ALA     CA  930   6.924   4.893   5.062 -0.2652 -0.0539 -0.2089
  109ALA     HA  931   7.017   4.879   5.115 -0.9221 -0.0894  0.9679
  109ALA     CB  932   6.939   4.998   4.951 -0.3462  0.2954  0.1093
  109ALA    HB1  933   6.962   4.957   4.851 -1.2696  1.3030 -0.5386
  109ALA    HB2  934   7.009   5.077   4.987  0.1307 -0.9024  1.9529
  109ALA    HB3  935   6.846   5.058   4.939 -0.1536  0.2585 -1.8293
  109ALA      C  936   6.849   4.954   5.176 -0.2202 -0.0365 -0.1882
  109ALA      O  937   6.904   5.005   5.273 -0.5499 -0.1361  0.0492
  110LEU      N  938   6.715   4.957   5.168 -0.2557 -0.1541  0.3695
  110LEU     HN  939   6.670   4.938   5.081  1.8748  3.4497 -1.7908
  110LEU     CA  940   6.631   5.011   5.270  0.2855  0.2313  0.6123
  110LEU     HA  941   6.671   5.111   5.286 -2.7133  2.1577 -2.5993
  110LEU     CB  942   6.488   5.014   5.214  0.4505  0.0491  0.1773
  110LEU    HB1  943   6.439   4.915   5.226  0.6263 -0.1271 -0.5486
  110LEU    HB2  944   6.485   5.043   5.107 -2.5546 -0.5568  0.0024
  110LEU     CG  945   6.389   5.111   5.281  0.0474 -0.1091 -0.1895
  110LEU     HG  946   6.399   5.087   5.389  3.4058  1.4578 -0.0443
  110LEU    CD1  947   6.434   5.257   5.275  0.2200 -0.1785 -0.6576
  110LEU   HD11  948   6.530   5.263   5.332 -0.6282  0.3866  0.7902
  110LEU   HD12  949   6.361   5.312   5.338 -1.1063 -1.2727 -1.2153
  110LEU   HD13  950   6.443   5.300   5.173  1.0283  0.8740 -0.1717
  110LEU    CD2  951   6.241   5.100   5.237  0.0431  0.1458 -0.2396
  110LEU   HD21  952   6.194   5.000   5.248  0.0117  0.2932  1.3303
  110LEU   HD22  953   6.235   5.135   5.132  1.2121  2.0668  0.2790
  110LEU   HD23  954   6.178   5.166   5.301  0.6465  0.5357 -0.0372
  110LEU      C  955   6.636   4.946   5.404  0.1816 -0.1757  0.4181
  110LEU      O  956   6.648   5.017   5.504  0.2739 -0.5320  0.6623
  111SER      N  957   6.637   4.811   5.410 -0.5892 -0.1982  0.1349
  111SER     HN  958   6.627   4.760   5.325  0.8470  1.6719 -1.2652
  111SER     CA  959   6.667   4.735   5.527  0.0955 -0.2888 -0.0913
  111SER     HA  960   6.592   4.778   5.592  0.7500  2.2152 -0.9172
  111SER     CB  961   6.623   4.589   5.506 -0.8410 -0.0445  0.1189
  111SER    HB1  962   6.523   4.594   5.458 -0.5640  1.4086 -0.3404
  111SER    HB2  963   6.604   4.542   5.605 -0.3212  0.0497  0.2637
  111SER     OG  964   6.709   4.506   5.430 -0.3866  0.5399 -0.0135
  111SER    HG1  965   6.767   4.465   5.494 -1.4178 -0.4893  0.3086
  111SER      C  966   6.799   4.758   5.592 -0.1900  0.7982  0.1228
  111SER      O  967   6.808   4.754   5.715 -0.0609 -0.1658  0.0918
  112ASP      N  968   6.905   4.767   5.510 -0.0800 -0.0964  0.1516
  112ASP     HN  969   6.887   4.754   5.413 -1.3328 -0.2445  0.3814
  112ASP     CA  970   7.036   4.807   5.550 -0.0030 -0.1186 -0.0785
  112ASP     HA  971   7.061   4.750   5.638  0.6074  0.2454 -0.0111
  112ASP     CB  972   7.138   4.798   5.435 -0.4047 -0.1056 -0.4365
  112ASP    HB1  973   7.241   4.830   5.461 -0.2627  0.8283 -1.9936
  112ASP    HB2  974   7.103   4.858   5.348  2.0795  0.6998 -0.9463
  112ASP     CG  975   7.149   4.655   5.385  0.0408 -0.1283 -0.2723
  112ASP    OD1  976   7.167   4.621   5.269  0.0492 -0.0787 -0.2853
  112ASP    OD2  977   7.173   4.569   5.494 -0.2907 -0.0525 -0.1373
  112ASP    HD2  978   7.203   4.485   5.460 -0.9879 -0.1923 -0.4108
  112ASP      C  979   7.050   4.945   5.606 -0.3903 -0.0439 -0.1648
  112ASP      O  980   7.109   4.963   5.712 -0.4979 -0.3519 -0.0500
  113LEU      N  981   6.986   5.046   5.545 -0.0276  0.0919 -0.3230
  113LEU     HN  982   6.938   5.014   5.463 -0.6823 -0.5486  0.2965
  113LEU     CA  983   6.969   5.182   5.585  0.2867  0.0700 -0.1188
  113LEU     HA  984   7.068   5.225   5.597  0.0463  0.7706 -0.6065
  113LEU     CB  985   6.897   5.256   5.471 -0.3037 -0.4085 -0.0583
  113LEU    HB1  986   6.806   5.197   5.447  0.6245 -1.1574 -1.8977
  113LEU    HB2  987   6.964   5.240   5.385 -0.7953 -0.8013 -0.3730
  113LEU     CG  988   6.870   5.407   5.480 -0.4750 -0.4360 -0.1126
  113LEU     HG  989   6.838   5.432   5.583  0.1536  1.7042 -0.3747
  113LEU    CD1  990   6.998   5.492   5.477 -0.4516 -0.4187  0.8758
  113LEU   HD11  991   7.051   5.488   5.379  3.9422  2.2926  2.8191
  113LEU   HD12  992   7.067   5.453   5.555 -1.0394  0.6315  1.9559
  113LEU   HD13  993   6.980   5.595   5.515 -2.5510 -0.8396  1.1431
  113LEU    CD2  994   6.770   5.477   5.387  0.5583  0.6242 -0.4456
  113LEU   HD21  995   6.668   5.434   5.397  0.4989  0.7606 -0.4471
  113LEU   HD22  996   6.803   5.478   5.280  0.0216  3.1680 -0.6745
  113LEU   HD23  997   6.766   5.586   5.411  0.6955  0.3774  0.7114
  113LEU      C  998   6.903   5.193   5.718  0.4740 -0.6860  0.0366
  113LEU      O  999   6.946   5.273   5.801  0.3819 -0.3436 -0.2453
  114LEU      N 1000   6.794   5.120   5.748 -0.0082 -0.1392 -0.3853
  114LEU     HN 1001   6.750   5.051   5.691 -0.0193 -0.9115  0.5354
  114LEU     CA 1002   6.729   5.135   5.875  0.6267  0.0217 -0.0749
  114LEU     HA 1003   6.749   5.238   5.899 -0.1879 -0.0535  0.9840
  114LEU     CB 1004   6.577   5.113   5.871  0.5321  0.6964 -0.3508
  114LEU    HB1 1005   6.534   5.120   5.973  0.6117  1.3080 -0.3586
  114LEU    HB2 1006   6.562   5.008   5.838  2.9725 -0.1307  0.8908
  114LEU     CG 1007   6.488   5.195   5.776 -0.6347 -0.1845 -0.0490
  114LEU     HG 1008   6.527   5.196   5.672 -1.9568  2.0203 -0.5869
  114LEU    CD1 1009   6.344   5.143   5.770 -0.5256 -0.4985  0.0723
  114LEU   HD11 1010   6.305   5.134   5.874  2.1378 -1.1110  1.1094
  114LEU   HD12 1011   6.339   5.040   5.728 -0.5419  0.1217 -1.5128
  114LEU   HD13 1012   6.276   5.205   5.708  0.0280 -1.6552 -1.7634
  114LEU    CD2 1013   6.485   5.342   5.823 -0.0124 -0.4317  0.8075
  114LEU   HD21 1014   6.582   5.381   5.860 -0.1793  0.1006  0.6989
  114LEU   HD22 1015   6.412   5.356   5.906  0.1349 -0.5176  0.9495
  114LEU   HD23 1016   6.455   5.409   5.739  0.8514 -2.1240 -0.9228
  114LEU      C 1017   6.799   5.057   5.981 -0.1254  0.1209  0.5000
  114LEU      O 1018   6.806   5.093   6.098 -0.0075  0.2105  0.4655
  115THR      N 1019   6.868   4.948   5.940 -0.6886 -0.1404  0.2284
  115THR     HN 1020   6.852   4.909   5.850  3.8849 -0.6440 -0.5931
  115THR     CA 1021   6.958   4.874   6.022 -0.1337  0.3509  0.0664
  115THR     HA 1022   6.906   4.849   6.113 -4.5314 -0.5281 -2.4406
  115THR     CB 1023   7.011   4.747   5.962 -0.4307  0.0621  0.4147
  115THR     HB 1024   7.061   4.770   5.866  0.0928  1.8291  1.0602
  115THR    OG1 1025   6.906   4.652   5.948 -0.0824 -0.2291 -0.2468
  115THR    HG1 1026   6.877   4.669   5.858  1.0659  1.7686 -0.3192
  115THR    CG2 1027   7.116   4.674   6.047 -0.1267 -0.3000 -0.2652
  115THR   HG21 1028   7.203   4.742   6.061  1.1449 -2.1546  1.3803
  115THR   HG22 1029   7.147   4.577   6.003  0.2669 -0.2880 -0.0190
  115THR   HG23 1030   7.072   4.656   6.148  0.8279  0.0166  0.2278
  115THR      C 1031   7.068   4.955   6.082 -0.1268  0.5740 -0.2462
  115THR      O 1032   7.099   4.943   6.201  0.1539 -0.1498 -0.3946
  116LEU      N 1033   7.131   5.043   6.002  0.3490  0.2720 -0.2086
  116LEU     HN 1034   7.109   5.039   5.905  0.7271  1.0977 -0.3401
  116LEU     CA 1035   7.218   5.149   6.044  0.2502  0.3225 -0.1279
  116LEU     HA 1036   7.278   5.116   6.128 -0.9106 -1.2088  0.1458
  116LEU     CB 1037   7.302   5.189   5.922  0.5523 -0.1253 -0.0696
  116LEU    HB1 1038   7.374   5.273   5.935  1.4525 -0.8199 -0.4036
  116LEU    HB2 1039   7.244   5.221   5.833  2.2026  0.6030 -0.9363
  116LEU     CG 1040   7.390   5.080   5.858  0.3149 -0.0703 -0.4889
  116LEU     HG 1041   7.324   4.991   5.844 -2.3916  2.1881 -3.8521
  116LEU    CD1 1042   7.438   5.111   5.715 -0.2487  0.2456 -0.6156
  116LEU   HD11 1043   7.357   5.137   5.645  0.7483  0.6427 -1.6503
  116LEU   HD12 1044   7.497   5.026   5.675  1.4245  0.7107  0.7307
  116LEU   HD13 1045   7.514   5.192   5.721 -0.4626  0.4811 -1.0887
  116LEU    CD2 1046   7.515   5.046   5.941 -0.0657 -0.4907 -0.0818
  116LEU   HD21 1047   7.579   4.966   5.899 -1.2762 -1.9568  0.7572
  116LEU   HD22 1048   7.488   5.025   6.047  3.3115 -0.4570  0.8986
  116LEU   HD23 1049   7.584   5.133   5.933  1.3429 -1.5803 -0.0650
  116LEU      C 1050   7.156   5.264   6.115 -0.0082  0.0223  0.1395
  116LEU      O 1051   7.196   5.288   6.229  0.4636  0.2143 -0.0616
  117LEU      N 1052   7.060   5.343   6.063  0.6556  0.5586 -0.2881
  117LEU     HN 1053   7.033   5.328   5.969  0.9087  0.3744 -0.3301
  117LEU     CA 1054   6.992   5.451   6.128 -0.5607 -0.3102 -0.0893
  117LEU     HA 1055   7.068   5.522   6.155  0.9191 -2.0046  0.3631
  117LEU     CB 1056   6.895   5.511   6.024 -0.6122  0.3529  0.3386
  117LEU    HB1 1057   6.836   5.590   6.076 -0.2224 -0.1147  1.5446
  117LEU    HB2 1058   6.833   5.428   5.986 -1.0246  0.7444  0.1386
  117LEU     CG 1059   6.954   5.592   5.907  0.0129  0.1713  0.5214
  117LEU     HG 1060   7.023   5.522   5.854  0.2770  1.1524 -0.4698
  117LEU    CD1 1061   6.836   5.628   5.815  0.1557 -0.1375  0.2136
  117LEU   HD11 1062   6.878   5.652   5.715 -0.0112 -2.4213 -0.4562
  117LEU   HD12 1063   6.777   5.719   5.841  0.1175  0.1811 -0.9147
  117LEU   HD13 1064   6.756   5.553   5.796 -1.7838  1.7126  0.6888
  117LEU    CD2 1065   7.030   5.718   5.949 -0.1139  0.2437  0.5341
  117LEU   HD21 1066   7.116   5.691   6.014  1.6738 -0.5156 -1.9914
  117LEU   HD22 1067   6.970   5.805   5.984  0.2996  0.6134  0.3385
  117LEU   HD23 1068   7.082   5.754   5.858 -1.9327  0.0833 -0.6030
  117LEU      C 1069   6.925   5.427   6.259  0.1491  0.0815  0.3525
  117LEU      O 1070   6.947   5.494   6.359 -0.4000 -0.0995  0.5964
  118LEU      N 1071   6.847   5.318   6.269 -0.0031  0.1574  0.0115
  118LEU     HN 1072   6.854   5.242   6.204 -0.3022 -0.6737  0.9348
  118LEU     CA 1073   6.756   5.304   6.378 -0.2687  0.4313 -0.1709
  118LEU     HA 1074   6.723   5.399   6.415  0.7285  0.1498  1.5639
  118LEU     CB 1075   6.634   5.219   6.338  0.6330 -0.6030 -0.7932
  118LEU    HB1 1076   6.565   5.193   6.421  0.2561  0.8001 -0.6452
  118LEU    HB2 1077   6.677   5.123   6.302 -2.1953 -2.7895  1.2234
  118LEU     CG 1078   6.545   5.288   6.233 -0.0767 -0.1823  0.0789
  118LEU     HG 1079   6.605   5.307   6.142  0.3412  0.9969  0.5752
  118LEU    CD1 1080   6.428   5.193   6.202 -0.1356  0.0959 -0.5613
  118LEU   HD11 1081   6.336   5.206   6.263 -0.8562  2.9454 -2.0982
  118LEU   HD12 1082   6.472   5.091   6.198  2.5841  1.1928 -1.1296
  118LEU   HD13 1083   6.394   5.217   6.099  1.6817 -1.3030 -1.5659
  118LEU    CD2 1084   6.483   5.424   6.272  0.1160 -0.0058 -0.2289
  118LEU   HD21 1085   6.385   5.401   6.321  1.6398 -1.1495  2.5283
  118LEU   HD22 1086   6.457   5.489   6.186 -1.1928 -1.1351 -0.7305
  118LEU   HD23 1087   6.539   5.478   6.351  1.6926 -2.5763  0.5466
  118LEU      C 1088   6.816   5.236   6.497 -0.2338  0.3638 -0.2265
  118LEU      O 1089   6.755   5.226   6.604 -0.4668  0.9880 -0.2965
  119ALA      N 1090   6.941   5.189   6.483 -0.3750 -0.2181  0.4127
  119ALA     HN 1091   6.987   5.204   6.396 -1.3318  1.5301  0.1643
  119ALA     CA 1092   6.995   5.101   6.582 -0.4487 -0.6243  0.0965
  119ALA     HA 1093   6.922   5.068   6.653 -1.3163 -0.3557 -0.6555
  119ALA     CB 1094   7.035   4.971   6.510  0.8139 -0.0231 -0.3283
  119ALA    HB1 1095   7.091   4.906   6.581  1.4639  1.1934  0.3187
  119ALA    HB2 1096   7.104   4.987   6.425  0.2943 -0.7084 -0.8834
  119ALA    HB3 1097   6.943   4.918   6.477 -0.8370  1.5272  1.4797
  119ALA      C 1098   7.112   5.165   6.650 -0.5766 -0.0838 -0.1815
  119ALA      O 1099   7.120   5.182   6.772 -0.0045  0.0068 -0.2311
  120MET      N 1100   7.209   5.216   6.573  0.1441  0.0187  0.7777
  120MET     HN 1101   7.203   5.219   6.473  1.3451 -0.2022  0.6801
  120MET     CA 1102   7.333   5.271   6.619  0.3146  0.0102  0.3330
  120MET     HA 1103   7.378   5.191   6.677  1.2840 -0.5962 -1.1828
  120MET     CB 1104   7.421   5.303   6.497  0.1181 -0.5523  0.0394
  120MET    HB1 1105   7.514   5.347   6.539 -0.0609  1.5545 -1.5897
  120MET    HB2 1106   7.372   5.381   6.435  2.0582  2.4695  2.0717
  120MET     CG 1107   7.454   5.183   6.408 -0.0776 -0.4128 -0.2250
  120MET    HG1 1108   7.366   5.131   6.364 -0.8328  1.0885 -0.5521
  120MET    HG2 1109   7.499   5.097   6.462  2.1704  0.0224 -1.2594
  120MET     SD 1110   7.561   5.215   6.264  0.2718 -0.0935  0.1028
  120MET     CE 1111   7.708   5.244   6.366 -0.0673 -0.0456  0.5836
  120MET    HE1 1112   7.706   5.342   6.419  0.8279 -0.1698  0.8696
  120MET    HE2 1113   7.795   5.256   6.298  0.6808 -0.0299  1.5113
  120MET    HE3 1114   7.741   5.159   6.430  1.0326 -1.0649 -1.2552
  120MET      C 1115   7.335   5.382   6.718 -0.1551 -0.3159  0.7111
  120MET      O 1116   7.405   5.371   6.819  0.9501 -0.0190 -0.0100
  121PRO      N 1117   7.254   5.482   6.708  0.1400 -0.1576 -0.1456
  121PRO     CD 1118   7.169   5.511   6.593  0.1888  0.4250 -0.0408
  121PRO    HD1 1119   7.067   5.478   6.622  0.2567  1.5075  1.5498
  121PRO    HD2 1120   7.213   5.472   6.499  1.3310 -3.2232  1.8140
  121PRO     CA 1121   7.263   5.594   6.797  0.1667 -0.1823 -0.1173
  121PRO     HA 1122   7.369   5.613   6.797  0.1443  0.1052 -2.2322
  121PRO     CB 1123   7.188   5.708   6.728 -0.0752 -0.2541  0.0228
  121PRO    HB1 1124   7.241   5.805   6.741  0.7651 -0.8566  1.3286
  121PRO    HB2 1125   7.088   5.719   6.774 -1.1729  2.2075 -2.6327
  121PRO     CG 1126   7.176   5.664   6.581 -0.4773  0.4513 -0.1589
  121PRO    HG1 1127   7.087   5.707   6.530 -0.8206  2.6128  2.0931
  121PRO    HG2 1128   7.267   5.696   6.527 -0.8275  0.8506 -0.5178
  121PRO      C 1129   7.217   5.562   6.935 -0.3888  0.5666 -0.1219
  121PRO      O 1130   7.285   5.608   7.026 -0.5850 -0.1151  0.3842
  122VAL      N 1131   7.107   5.485   6.952 -0.1664  0.1910 -0.3782
  122VAL     HN 1132   7.061   5.447   6.873 -2.0480 -0.9443  1.1648
  122VAL     CA 1133   7.044   5.441   7.073 -0.4322  0.3806 -0.4477
  122VAL     HA 1134   7.021   5.528   7.132 -0.5161  0.7428 -1.0137
  122VAL     CB 1135   6.913   5.373   7.044 -0.1353 -0.2377 -0.3530
  122VAL     HB 1136   6.925   5.286   6.977  1.3003  0.2524 -0.7618
  122VAL    CG1 1137   6.844   5.315   7.169  0.7067 -0.4443  0.0253
  122VAL   HG11 1138   6.736   5.292   7.161  0.6342  0.1238 -0.7423
  122VAL   HG12 1139   6.855   5.396   7.245  0.9937 -0.1128 -0.3619
  122VAL   HG13 1140   6.895   5.226   7.212  0.6488 -0.3876  0.2132
  122VAL    CG2 1141   6.830   5.483   6.976 -0.1868 -0.1694 -0.1826
  122VAL   HG21 1142   6.748   5.424   6.930 -0.5554 -0.1108  0.3959
  122VAL   HG22 1143   6.881   5.541   6.895 -2.1683  1.3515 -0.4180
  122VAL   HG23 1144   6.804   5.545   7.064  2.4406 -0.4173  0.8722
  122VAL      C 1145   7.124   5.339   7.147  0.0906  0.7175 -0.5430
  122VAL      O 1146   7.142   5.347   7.268  0.0654  0.6348 -0.5341
  123GLU      N 1147   7.189   5.251   7.069 -0.2061  0.3671 -0.3998
  123GLU     HN 1148   7.165   5.239   6.973 -0.6595 -1.2509 -0.1165
  123GLU     CA 1149   7.272   5.144   7.116 -0.3416  0.5183  0.1952
  123GLU     HA 1150   7.215   5.108   7.200 -1.5208  2.4634  0.3007
  123GLU     CB 1151   7.285   5.037   7.006 -0.0426  0.3263  0.4178
  123GLU    HB1 1152   7.311   5.085   6.910 -3.0467 -0.5076 -0.9411
  123GLU    HB2 1153   7.184   4.992   6.993 -1.2575  2.9049  0.3131
  123GLU     CG 1154   7.383   4.924   7.038 -0.1597  0.1573  0.1844
  123GLU    HG1 1155   7.362   4.861   7.127 -0.0710 -0.3333 -0.1377
  123GLU    HG2 1156   7.484   4.962   7.064  0.6129 -1.1465 -0.7920
  123GLU     CD 1157   7.400   4.818   6.930  0.3539 -0.0810  0.4972
  123GLU    OE1 1158   7.486   4.847   6.842  0.1659  0.4518  0.4861
  123GLU    OE2 1159   7.333   4.711   6.933 -0.3527  0.3510  0.1312
  123GLU      C 1160   7.399   5.196   7.173 -0.1965 -0.0223  0.3716
  123GLU      O 1161   7.436   5.176   7.288  0.0931 -0.3574  0.2251
  124LEU      N 1162   7.468   5.290   7.105 -0.2486 -0.3511 -0.1420
  124LEU     HN 1163   7.448   5.311   7.010 -0.2287 -2.1367 -0.5842
  124LEU     CA 1164   7.586   5.354   7.152 -0.4011  0.0250 -0.2689
  124LEU     HA 1165   7.659   5.279   7.178 -2.3327 -0.7908  3.5226
  124LEU     CB 1166   7.646   5.434   7.034  0.1165 -0.5149 -0.3794
  124LEU    HB1 1167   7.561   5.501   7.005 -1.3334 -3.0783 -2.4829
  124LEU    HB2 1168   7.651   5.368   6.945 -2.2215  0.0156 -0.9782
  124LEU     CG 1169   7.766   5.528   7.055 -0.5460  0.2289  0.1367
  124LEU     HG 1170   7.759   5.579   7.154  1.0930  0.4952  0.1288
  124LEU    CD1 1171   7.890   5.438   7.058 -0.3612  0.4766 -0.0592
  124LEU   HD11 1172   7.874   5.360   7.135 -1.2312  0.4119 -0.2987
  124LEU   HD12 1173   7.976   5.499   7.093  0.7244 -1.4011  0.6943
  124LEU   HD13 1174   7.900   5.384   6.961 -1.5967  0.2706 -0.0814
  124LEU    CD2 1175   7.771   5.632   6.941 -0.1242 -0.3698 -0.3956
  124LEU   HD21 1176   7.673   5.682   6.927 -1.4519 -2.9104 -0.7020
  124LEU   HD22 1177   7.789   5.578   6.846 -0.7662  1.1039 -1.3867
  124LEU   HD23 1178   7.851   5.705   6.966 -1.4958  0.3103  2.4336
  124LEU      C 1179   7.562   5.432   7.277  0.5511  0.3923 -0.3030
  124LEU      O 1180   7.641   5.421   7.370 -0.1174  0.4907  0.2772
  125TYR      N 1181   7.451   5.509   7.278  0.0922 -0.2677 -0.1029
  125TYR     HN 1182   7.401   5.517   7.193  0.3412  1.3378 -0.1181
  125TYR     CA 1183   7.417   5.594   7.388  0.5538 -0.4485  0.1846
  125TYR     HA 1184   7.513   5.640   7.408 -0.5281  2.6361 -1.0063
  125TYR     CB 1185   7.309   5.695   7.346  0.2913 -0.6952  0.2654
  125TYR    HB1 1186   7.221   5.644   7.302 -1.5156  0.5294  2.2745
  125TYR    HB2 1187   7.343   5.764   7.266 -0.1660 -2.1991 -1.2834
  125TYR     CG 1188   7.261   5.779   7.459  0.2047 -0.1067 -0.2029
  125TYR    CD1 1189   7.127   5.781   7.489  0.1667  0.0353 -0.3841
  125TYR    HD1 1190   7.057   5.712   7.444  0.1708 -0.5215  0.4477
  125TYR    CE1 1191   7.080   5.861   7.590 -0.1990 -0.5397 -0.0957
  125TYR    HE1 1192   6.977   5.869   7.624  0.6080  0.7041  2.2802
  125TYR     CZ 1193   7.173   5.926   7.668 -0.4997 -0.0489 -0.1420
  125TYR     OH 1194   7.124   6.016   7.765  0.3044  0.0595  0.1652
  125TYR     HH 1195   7.196   6.070   7.800 -0.7147  1.7258 -0.1924
  125TYR    CD2 1196   7.351   5.851   7.534  0.1250 -0.3986  0.1747
  125TYR    HD2 1197   7.453   5.852   7.498  0.1040 -0.1007  0.1220
  125TYR    CE2 1198   7.308   5.922   7.643 -0.5291 -0.0525 -0.3054
  125TYR    HE2 1199   7.386   5.980   7.691 -0.6689 -0.5648  0.5699
  125TYR      C 1200   7.387   5.515   7.510  0.0202 -0.4320  0.0639
  125TYR      O 1201   7.451   5.538   7.613 -0.2244  0.9110 -0.0648
  126ASN      N 1202   7.289   5.423   7.507 -0.4401  0.0461  0.2102
  126ASN     HN 1203   7.226   5.404   7.432 -0.8139 -2.0249  0.9815
  126ASN     CA 1204   7.247   5.360   7.628 -0.1995 -0.1497  0.1915
  126ASN     HA 1205   7.286   5.413   7.714  0.2633 -0.1887  0.0040
  126ASN     CB 1206   7.094   5.351   7.619 -0.2395  0.3838  0.3507
  126ASN    HB1 1207   7.048   5.284   7.695 -1.5620  0.2141 -0.5602
  126ASN    HB2 1208   7.063   5.319   7.517 -0.6026 -0.0283  0.5850
  126ASN     CG 1209   7.026   5.485   7.647 -0.4330  0.3204  0.1875
  126ASN    OD1 1210   6.934   5.523   7.574 -0.2200  0.0440 -0.2303
  126ASN    ND2 1211   7.063   5.557   7.757 -0.2511 -0.0732  0.3855
  126ASN   HD21 1212   7.008   5.639   7.770  0.0526  0.2971 -0.5867
  126ASN   HD22 1213   7.140   5.529   7.814 -0.6345  0.0409  0.9704
  126ASN      C 1214   7.305   5.224   7.652  0.3664  0.0072 -0.2895
  126ASN      O 1215   7.295   5.166   7.759 -0.5786  0.5870 -0.0542
  127PHE      N 1216   7.348   5.155   7.544  0.0973 -0.6329  0.0089
  127PHE     HN 1217   7.333   5.189   7.452 -2.1192 -0.6784  0.3011
  127PHE     CA 1218   7.404   5.024   7.554  0.1942 -0.5426  0.7488
  127PHE     HA 1219   7.386   4.997   7.657 -1.1575  1.5685  1.1379
  127PHE     CB 1220   7.324   4.919   7.475  0.0769  0.6117 -0.7070
  127PHE    HB1 1221   7.352   4.814   7.496  0.3339  0.7233 -0.4934
  127PHE    HB2 1222   7.340   4.939   7.367  0.6571 -1.6069 -1.0796
  127PHE     CG 1223   7.178   4.925   7.508  0.1008 -0.3223 -0.3928
  127PHE    CD1 1224   7.130   4.921   7.636  0.2377  0.1890 -0.3197
  127PHE    HD1 1225   7.199   4.904   7.718 -1.4471  0.1273  1.1575
  127PHE    CE1 1226   6.994   4.922   7.658  0.2869 -0.2729  0.0353
  127PHE    HE1 1227   6.951   4.917   7.757 -0.1990 -3.4265 -0.2558
  127PHE     CZ 1228   6.907   4.940   7.553 -0.0038 -0.3010  0.2693
  127PHE     HZ 1229   6.802   4.953   7.575 -0.1788  1.3786 -1.3657
  127PHE    CD2 1230   7.089   4.932   7.403 -0.0875 -0.1387 -0.2205
  127PHE    HD2 1231   7.132   4.914   7.306 -0.5854 -4.7530  0.1996
  127PHE    CE2 1232   6.954   4.949   7.424 -0.0860 -0.6492  0.2137
  127PHE    HE2 1233   6.887   4.967   7.341  0.9061  1.3088 -0.2263
  127PHE      C 1234   7.552   5.012   7.539  0.2011  0.3216  0.0778
  127PHE      O 1235   7.604   4.907   7.573  0.3927  0.3811 -0.0289
  128ILE      N 1236   7.632   5.113   7.500  0.0127  0.4722  0.0776
  128ILE     HN 1237   7.594   5.191   7.451  0.5144 -0.5939 -2.1073
  128ILE     CA 1238   7.774   5.116   7.518  0.0166 -0.2848  0.1747
  128ILE     HA 1239   7.804   5.019   7.557 -0.4802 -0.0612  1.1368
  128ILE     CB 1240   7.844   5.135   7.387 -0.1393 -0.4961  0.0581
  128ILE     HB 1241   7.815   5.234   7.346  1.9877  0.3334  0.4124
  128ILE    CG2 1242   7.998   5.125   7.389 -0.1223 -0.2728 -0.0718
  128ILE   HG21 1243   8.029   5.025   7.427  1.0148 -0.5430 -1.6325
  128ILE   HG22 1244   8.031   5.195   7.468  1.3930 -2.1021  0.9853
  128ILE   HG23 1245   8.045   5.139   7.289  0.4889 -1.0690  0.0926
  128ILE    CG1 1246   7.781   5.039   7.284 -0.3324 -0.3042 -0.0037
  128ILE   HG11 1247   7.829   5.078   7.192  1.7081 -1.3990  0.5271
  128ILE   HG12 1248   7.671   5.046   7.270 -0.1377  1.8767 -0.7582
  128ILE     CD 1249   7.815   4.891   7.303 -0.4647 -0.3350 -0.0080
  128ILE    HD1 1250   7.915   4.882   7.352 -0.4802 -3.2015 -0.3275
  128ILE    HD2 1251   7.807   4.827   7.212 -1.0208 -0.8413  0.3894
  128ILE    HD3 1252   7.732   4.849   7.364 -2.2525 -0.1360 -2.1559
  128ILE      C 1253   7.816   5.219   7.617 -0.2766 -0.8194  0.8636
  128ILE      O 1254   7.912   5.196   7.690  0.0863 -0.8349  0.3834
  129TRP      N 1255   7.750   5.335   7.625  0.1816 -0.4925  0.0400
  129TRP     HN 1256   7.671   5.351   7.566  0.1139 -1.6878 -0.2082
  129TRP     CA 1257   7.783   5.443   7.714  0.0590 -0.4773  0.0672
  129TRP     HA 1258   7.884   5.428   7.749 -0.1965 -1.2255  0.5123
  129TRP     CB 1259   7.797   5.580   7.644  0.5046 -0.3180  0.4679
  129TRP    HB1 1260   7.805   5.666   7.714  0.8135 -0.0886  0.1499
  129TRP    HB2 1261   7.701   5.592   7.590  0.4096 -3.1102 -0.1429
  129TRP     CG 1262   7.916   5.583   7.554 -0.1490 -0.0181 -0.3986
  129TRP    CD1 1263   7.924   5.577   7.418 -0.2277 -0.4646 -0.3852
  129TRP    HD1 1264   7.841   5.555   7.354  0.3368  0.8762 -1.6296
  129TRP    NE1 1265   8.052   5.607   7.380 -0.1368  0.5701  0.6778
  129TRP    HE1 1266   8.094   5.607   7.292  1.9890 -0.8643  1.6184
  129TRP    CE2 1267   8.125   5.637   7.492  0.5695 -0.1521  0.4159
  129TRP    CD2 1268   8.045   5.619   7.603 -0.1180 -0.4850 -0.1254
  129TRP    CE3 1269   8.091   5.631   7.731  0.1568 -0.0495 -0.2619
  129TRP    HE3 1270   8.031   5.613   7.819  0.0329  1.8502  0.0781
  129TRP    CZ3 1271   8.218   5.681   7.745 -0.0685  0.5329 -0.2580
  129TRP    HZ3 1272   8.256   5.679   7.846  2.2315 -0.2768 -1.0721
  129TRP    CZ2 1273   8.250   5.689   7.506  0.3877  0.6609 -0.8809
  129TRP    HZ2 1274   8.307   5.723   7.421 -1.4900  5.9891 -0.3756
  129TRP    CH2 1275   8.295   5.709   7.634 -0.1745 -0.2501 -0.5366
  129TRP    HH2 1276   8.397   5.740   7.650  0.2208 -0.4782 -2.4410
  129TRP      C 1277   7.693   5.430   7.832 -0.2246 -0.0710 -0.1025
  129TRP      O 1278   7.727   5.362   7.929 -0.1449 -0.3795 -0.3453
  130VAL      N 1279   7.576   5.497   7.837 -0.4801 -0.5036 -0.2679
  130VAL     HN 1280   7.527   5.541   7.763 -1.4659  1.2373  1.3460
  130VAL     CA 1281   7.513   5.524   7.963  0.4046  0.2150  0.0281
  130VAL     HA 1282   7.588   5.516   8.040 -0.0914  1.5078  0.6895
  130VAL     CB 1283   7.450   5.660   7.952 -0.1254 -0.0472 -0.2118
  130VAL     HB 1284   7.371   5.663   7.874  0.4450 -0.8265 -0.8499
  130VAL    CG1 1285   7.401   5.710   8.088 -0.0540 -0.4521 -0.0360
  130VAL   HG11 1286   7.307   5.654   8.109 -0.8644  1.2488  1.1390
  130VAL   HG12 1287   7.374   5.818   8.087  0.5699 -0.2892  0.5738
  130VAL   HG13 1288   7.479   5.689   8.164  3.2797 -1.6080 -3.4975
  130VAL    CG2 1289   7.555   5.760   7.901  0.0628 -0.4431 -0.6115
  130VAL   HG21 1290   7.577   5.746   7.793 -0.4071  2.3492 -1.1438
  130VAL   HG22 1291   7.653   5.736   7.946 -0.2956 -0.4379  0.1828
  130VAL   HG23 1292   7.525   5.864   7.927  0.2802 -0.7345  0.8581
  130VAL      C 1293   7.409   5.427   8.005  0.9020 -0.6900 -0.7835
  130VAL      O 1294   7.295   5.432   7.959  0.4562 -0.2205  0.3306
  131HSD      N 1295   7.433   5.344   8.108  0.5215 -0.1181 -0.2273
  131HSD     HN 1296   7.522   5.344   8.154 -1.0619  0.1981  3.1632
  131HSD     CA 1297   7.350   5.229   8.122 -0.0365  0.3394  0.2823
  131HSD     HA 1298   7.303   5.206   8.027  0.8615  0.0637 -0.1037
  131HSD     CB 1299   7.441   5.115   8.170 -0.0654  0.1003 -0.2159
  131HSD    HB1 1300   7.375   5.026   8.166  0.2472 -0.1428  0.0824
  131HSD    HB2 1301   7.478   5.131   8.273 -3.6097  1.4838  1.0120
  131HSD    ND1 1302   7.534   5.092   7.937 -0.1729 -0.4313 -0.2724
  131HSD    HD1 1303   7.451   5.124   7.892 -0.3214 -0.6204 -0.1385
  131HSD     CG 1304   7.553   5.088   8.074 -0.0552  0.3076 -0.2627
  131HSD    CE1 1305   7.654   5.065   7.879  0.0440  0.5340 -0.2938
  131HSD    HE1 1306   7.666   5.036   7.775  0.7335  1.1871 -0.4021
  131HSD    NE2 1307   7.745   5.042   7.972 -0.3056  0.1121 -0.0517
  131HSD    CD2 1308   7.684   5.058   8.095 -0.0077  0.7102  0.0185
  131HSD    HD2 1309   7.723   5.027   8.191 -1.2087 -0.6075  0.1056
  131HSD      C 1310   7.239   5.235   8.221 -0.4818 -0.2182 -0.1730
  131HSD      O 1311   7.161   5.142   8.242 -0.3101 -0.3400 -0.0802
  132HSD      N 1312   7.224   5.354   8.281 -0.3336 -0.1257 -0.3189
  132HSD     HN 1313   7.284   5.430   8.257 -1.3098  1.0583  0.7824
  132HSD     CA 1314   7.113   5.390   8.364 -0.0778 -0.1559  0.0380
  132HSD     HA 1315   7.022   5.341   8.334 -0.1649 -0.2245  0.4028
  132HSD     CB 1316   7.142   5.352   8.511  0.1031 -0.2962 -0.0334
  132HSD    HB1 1317   7.241   5.376   8.554  0.5514 -3.0452  0.6304
  132HSD    HB2 1318   7.148   5.242   8.500 -1.8018 -0.5831  1.2438
  132HSD    ND1 1319   7.017   5.473   8.702  0.3709  0.2514  0.1646
  132HSD    HD1 1320   7.089   5.538   8.724  1.2774 -0.6488 -0.0808
  132HSD     CG 1321   7.032   5.370   8.611 -0.0561  0.6437 -0.3639
  132HSD    CE1 1322   6.900   5.449   8.767 -0.1032 -0.0991 -0.7974
  132HSD    HE1 1323   6.863   5.518   8.842  3.6701 -0.2679  1.4963
  132HSD    NE2 1324   6.842   5.338   8.725  0.2085 -0.5601 -0.0227
  132HSD    CD2 1325   6.927   5.285   8.630  0.6420 -0.1366  0.1267
  132HSD    HD2 1326   6.903   5.201   8.566  1.1551 -1.3611  1.5149
  132HSD      C 1327   7.080   5.535   8.366  0.1323 -0.1012 -0.5704
  132HSD      O 1328   7.173   5.614   8.380  0.0991 -0.2158  0.2976
  133PRO      N 1329   6.963   5.592   8.361  0.1609  0.0148  0.0486
  133PRO     CD 1330   6.944   5.729   8.407 -0.2338 -0.0584  0.1047
  133PRO    HD1 1331   6.913   5.792   8.321 -0.0049 -1.8535 -1.3709
  133PRO    HD2 1332   7.029   5.771   8.464 -1.2269 -0.3152  1.8304
  133PRO     CA 1333   6.841   5.520   8.343  0.0269  0.2835 -0.1315
  133PRO     HA 1334   6.848   5.424   8.393 -0.4990  1.4491  2.3292
  133PRO     CB 1335   6.738   5.604   8.419  0.0091  0.8241 -0.7519
  133PRO    HB1 1336   6.684   5.540   8.492  2.8867 -0.5633  0.3205
  133PRO    HB2 1337   6.666   5.656   8.353 -0.8663  0.7091  0.0891
  133PRO     CG 1338   6.825   5.702   8.500 -0.2503  0.2905  0.1853
  133PRO    HG1 1339   6.762   5.788   8.533 -2.0100 -1.1538  0.7540
  133PRO    HG2 1340   6.857   5.650   8.592 -0.3015 -1.4100 -0.7275
  133PRO      C 1341   6.800   5.493   8.203 -0.1238 -0.1366 -0.0081
  133PRO      O 1342   6.867   5.537   8.110 -0.3938 -0.1672 -0.2202
  134TRP      N 1343   6.683   5.428   8.184 -0.3160  0.0771  0.4280
  134TRP     HN 1344   6.648   5.392   8.270  0.3065 -0.8289  0.3153
  134TRP     CA 1345   6.614   5.433   8.059  0.5103 -0.2597 -0.0547
  134TRP     HA 1346   6.687   5.449   7.981  1.2814  1.3282  0.9479
  134TRP     CB 1347   6.542   5.301   8.026 -0.4702  0.2296  0.0917
  134TRP    HB1 1348   6.469   5.286   8.109 -0.7968 -0.3093 -0.2890
  134TRP    HB2 1349   6.621   5.224   8.040  0.9496  1.8002  1.1472
  134TRP     CG 1350   6.483   5.297   7.889 -0.3072  0.2179  0.0216
  134TRP    CD1 1351   6.349   5.296   7.864 -0.3370  0.2279  0.1783
  134TRP    HD1 1352   6.274   5.307   7.941 -0.9209 -1.8612 -0.0216
  134TRP    NE1 1353   6.338   5.277   7.728 -0.2107  0.4762  0.1336
  134TRP    HE1 1354   6.254   5.272   7.678 -1.4354 -1.6800  2.2037
  134TRP    CE2 1355   6.461   5.258   7.671 -0.4210  0.4552 -0.3162
  134TRP    CD2 1356   6.557   5.271   7.770 -0.5504  0.5391 -0.1993
  134TRP    CE3 1357   6.690   5.257   7.745 -0.4946  0.4812  0.1328
  134TRP    HE3 1358   6.766   5.279   7.819  0.0417  1.5289 -0.6970
  134TRP    CZ3 1359   6.719   5.241   7.612 -0.3274  0.3087  0.1899
  134TRP    HZ3 1360   6.823   5.251   7.586 -0.3392 -0.1995 -0.0584
  134TRP    CZ2 1361   6.496   5.227   7.544  0.1132  0.1098 -0.0877
  134TRP    HZ2 1362   6.417   5.212   7.471 -2.9678  1.9362  2.6257
  134TRP    CH2 1363   6.629   5.226   7.509  0.1104 -0.4480 -0.0876
  134TRP    HH2 1364   6.661   5.210   7.407  1.0411  2.0368 -0.2434
  134TRP      C 1365   6.521   5.549   8.069 -0.0575 -0.6683 -0.5386
  134TRP      O 1366   6.444   5.558   8.165  0.3380 -0.3396 -0.2519
  135ALA      N 1367   6.534   5.641   7.972 -0.1713 -0.0946 -0.0149
  135ALA     HN 1368   6.602   5.635   7.900  2.3063  0.7969  2.0912
  135ALA     CA 1369   6.459   5.762   7.964 -0.5529 -0.3114  0.2521
  135ALA     HA 1370   6.402   5.778   8.055 -1.6527 -0.2961 -0.4131
  135ALA     CB 1371   6.559   5.876   7.942 -0.5967 -0.2182  0.5293
  135ALA    HB1 1372   6.632   5.867   8.026 -1.3223 -0.2254  1.1617
  135ALA    HB2 1373   6.508   5.975   7.945  0.2068  0.2141  0.2805
  135ALA    HB3 1374   6.611   5.851   7.847 -2.0946 -0.7781 -0.1713
  135ALA      C 1375   6.375   5.761   7.841  0.0127  0.4921 -0.1540
  135ALA      O 1376   6.320   5.867   7.814 -0.3148  0.1514 -0.8445
  136PHE      N 1377   6.353   5.646   7.775  0.2497  0.1659  0.3264
  136PHE     HN 1378   6.384   5.552   7.791 -2.0394 -0.3252  2.4153
  136PHE     CA 1379   6.281   5.641   7.652  0.1713  0.7604  0.3482
  136PHE     HA 1380   6.247   5.736   7.613 -2.2772 -0.4970 -0.8530
  136PHE     CB 1381   6.366   5.581   7.539 -0.5227  0.4021  0.0094
  136PHE    HB1 1382   6.301   5.566   7.449 -0.2747 -0.7971  0.0068
  136PHE    HB2 1383   6.418   5.486   7.563  2.1385  2.0833  1.3358
  136PHE     CG 1384   6.478   5.665   7.490 -0.2294 -0.2836 -0.5179
  136PHE    CD1 1385   6.456   5.797   7.459 -0.8167 -0.2929 -0.1597
  136PHE    HD1 1386   6.355   5.834   7.463 -0.9067 -0.3187 -1.5294
  136PHE    CE1 1387   6.556   5.877   7.408 -0.5084 -0.4787  0.1527
  136PHE    HE1 1388   6.537   5.977   7.371  2.2511  0.1027  0.0697
  136PHE     CZ 1389   6.681   5.820   7.394 -0.2564  0.0911  0.0586
  136PHE     HZ 1390   6.759   5.875   7.343  1.0401 -0.7385  1.0983
  136PHE    CD2 1391   6.607   5.616   7.488 -0.0804  0.0756 -0.0008
  136PHE    HD2 1392   6.628   5.512   7.509  2.9133  0.6998  0.4907
  136PHE    CE2 1393   6.707   5.691   7.432 -0.2814 -0.1334 -0.6575
  136PHE    HE2 1394   6.801   5.645   7.406 -1.2088 -2.8026  0.3544
  136PHE      C 1395   6.149   5.577   7.679  0.2487  0.5253  0.1696
  136PHE      O 1396   6.082   5.555   7.578 -0.0673 -0.2625  0.5410
  137GLY      N 1397   6.104   5.546   7.802  0.0335 -0.2641 -0.1030
  137GLY     HN 1398   6.172   5.560   7.873 -0.1355 -1.2945  0.2879
  137GLY     CA 1399   5.987   5.471   7.838  0.1641 -0.1599  0.5511
  137GLY    HA1 1400   5.900   5.526   7.805 -0.2073 -2.1080 -2.0551
  137GLY    HA2 1401   5.986   5.457   7.945 -0.9518  3.0196  1.0769
  137GLY      C 1402   5.960   5.341   7.771  0.1376  0.3766 -0.5042
  137GLY      O 1403   6.047   5.293   7.697  0.1509 -0.8168  0.2646
  138ASP      N 1404   5.842   5.284   7.798  0.2551  0.3490 -0.0390
  138ASP     HN 1405   5.787   5.321   7.873  0.0596  0.0234 -0.0162
  138ASP     CA 1406   5.781   5.172   7.732 -0.0179  0.2486  0.3794
  138ASP     HA 1407   5.847   5.088   7.745  0.3577  0.2729 -1.1677
  138ASP     CB 1408   5.639   5.152   7.787 -0.0234  0.4751  0.4498
  138ASP    HB1 1409   5.578   5.088   7.721 -0.4884 -0.1892  1.4886
  138ASP    HB2 1410   5.593   5.252   7.799 -0.9972  0.4309 -2.2605
  138ASP     CG 1411   5.629   5.081   7.922 -0.3611 -0.3062  0.0219
  138ASP    OD1 1412   5.570   5.142   8.015 -0.2445 -0.9394  0.5150
  138ASP    OD2 1413   5.687   4.970   7.936  0.1633  0.0300  0.5800
  138ASP      C 1414   5.768   5.185   7.584  0.2750  0.1144  0.3415
  138ASP      O 1415   5.813   5.099   7.509 -0.2103  0.3926 -0.2701
  139ALA      N 1416   5.714   5.297   7.534 -0.0773 -0.1201  0.2008
  139ALA     HN 1417   5.670   5.364   7.594  2.2383  0.7241  1.0388
  139ALA     CA 1418   5.702   5.316   7.393  0.1568  0.2790  0.2323
  139ALA     HA 1419   5.642   5.230   7.364 -0.5828  1.1844 -1.0457
  139ALA     CB 1420   5.627   5.443   7.350 -0.4356 -0.3959 -0.7934
  139ALA    HB1 1421   5.523   5.448   7.389 -0.9299  3.3226 -2.1926
  139ALA    HB2 1422   5.612   5.460   7.242 -0.5965  1.8436 -0.4787
  139ALA    HB3 1423   5.677   5.535   7.387  1.1583 -1.5458  0.0229
  139ALA      C 1424   5.825   5.305   7.310  0.1917  0.1236  0.3027
  139ALA      O 1425   5.827   5.246   7.202  0.5095  0.3031  0.2083
  140GLY      N 1426   5.933   5.366   7.362  0.1834  0.2056  0.2265
  140GLY     HN 1427   5.924   5.413   7.450 -2.9945  0.2270 -0.0004
  140GLY     CA 1428   6.064   5.346   7.309  0.3194  0.2168  0.5585
  140GLY    HA1 1429   6.133   5.423   7.342 -0.0633  0.9418 -0.2965
  140GLY    HA2 1430   6.060   5.346   7.202  1.9060 -4.0739  0.2889
  140GLY      C 1431   6.135   5.218   7.337  0.0366  0.0409  0.4647
  140GLY      O 1432   6.201   5.165   7.248 -0.0883  0.1649  0.2993
  141CYS      N 1433   6.123   5.157   7.457  0.3950 -0.0204  0.4702
  141CYS     HN 1434   6.085   5.204   7.537 -1.3577 -1.1215  0.3481
  141CYS     CA 1435   6.166   5.023   7.480  0.1789 -0.1491  0.1400
  141CYS     HA 1436   6.273   5.021   7.461  0.2964  0.4943  0.6821
  141CYS     CB 1437   6.141   4.985   7.627 -0.0198  0.0408  0.1559
  141CYS    HB1 1438   6.031   4.969   7.638 -0.0913 -0.3783 -1.0255
  141CYS    HB2 1439   6.142   5.073   7.694 -1.3210  1.5475 -1.7178
  141CYS     SG 1440   6.218   4.833   7.690 -0.0108  0.1094  0.3095
  141CYS      C 1441   6.102   4.925   7.388  0.1570  0.7065 -0.7743
  141CYS      O 1442   6.167   4.835   7.334 -0.1217 -0.1446  0.2738
  142ARG      N 1443   5.970   4.933   7.369  0.0462 -0.2241 -0.4427
  142ARG     HN 1444   5.924   4.999   7.428 -0.6796 -1.7943  0.8424
  142ARG     CA 1445   5.899   4.855   7.272 -0.5221  0.1055 -0.2970
  142ARG     HA 1446   5.936   4.759   7.305  1.2356  2.4827  6.1144
  142ARG     CB 1447   5.751   4.872   7.310 -0.3700  0.2321  0.2436
  142ARG    HB1 1448   5.686   4.830   7.231 -2.9585  4.7153 -0.3561
  142ARG    HB2 1449   5.734   4.982   7.313  0.4854  0.4285 -1.4053
  142ARG     CG 1450   5.720   4.811   7.447 -0.2009 -0.4935 -0.0381
  142ARG    HG1 1451   5.793   4.843   7.523  1.1151  0.1010 -1.5084
  142ARG    HG2 1452   5.726   4.700   7.440 -2.2662 -0.6471 -0.2458
  142ARG     CD 1453   5.580   4.853   7.492  0.0100  0.4625 -0.2472
  142ARG    HD1 1454   5.503   4.797   7.434 -0.4380 -0.5740  1.2708
  142ARG    HD2 1455   5.551   4.960   7.487 -1.4677  0.0331 -1.5716
  142ARG     NE 1456   5.569   4.807   7.634  0.3523  0.0939 -0.3394
  142ARG     HE 1457   5.640   4.742   7.661  1.1493  0.3464 -1.7114
  142ARG     CZ 1458   5.458   4.808   7.713  0.7539  0.0410  0.2309
  142ARG    NH1 1459   5.342   4.877   7.693  0.1875 -1.0070 -0.1437
  142ARG   HH11 1460   5.333   4.946   7.621 -2.2920 -1.4726 -0.3739
  142ARG   HH12 1461   5.260   4.876   7.750 -2.1112  1.2324 -3.0692
  142ARG    NH2 1462   5.466   4.739   7.830 -0.6865 -0.0764  0.2855
  142ARG   HH21 1463   5.394   4.754   7.898  0.3113  0.8806  1.1985
  142ARG   HH22 1464   5.526   4.658   7.831 -0.8672 -0.2748 -1.7566
  142ARG      C 1465   5.932   4.881   7.129  0.0271  0.2808 -0.1396
  142ARG      O 1466   5.957   4.787   7.053 -0.0457  0.2925 -0.1775
  143GLY      N 1467   5.941   5.006   7.079 -0.3788  0.5143  0.3625
  143GLY     HN 1468   5.914   5.087   7.130  3.1641  1.0925  1.6614
  143GLY     CA 1469   5.970   5.028   6.941  0.4975  0.3619  0.5138
  143GLY    HA1 1470   5.923   5.125   6.931 -1.2037 -0.2084  2.2210
  143GLY    HA2 1471   5.922   4.946   6.889  1.0184  0.3074  0.1148
  143GLY      C 1472   6.111   5.012   6.896  0.3966 -0.0806  0.3513
  143GLY      O 1473   6.134   4.973   6.781  0.1957  0.8062 -0.0044
  144TYR      N 1474   6.207   5.029   6.988 -0.0622  0.4631  0.7411
  144TYR     HN 1475   6.179   5.052   7.081 -1.4072 -0.3085  0.5434
  144TYR     CA 1476   6.347   5.001   6.971 -0.1019  0.6903 -0.0041
  144TYR     HA 1477   6.389   5.055   6.888  1.1640  0.4041  0.4255
  144TYR     CB 1478   6.434   5.042   7.091  0.0380  0.5753 -0.0664
  144TYR    HB1 1479   6.383   4.999   7.180 -1.0011  1.4392 -0.2155
  144TYR    HB2 1480   6.432   5.153   7.094  1.3727  0.5832  1.9254
  144TYR     CG 1481   6.574   4.993   7.081 -0.1720 -0.0147 -0.1813
  144TYR    CD1 1482   6.662   5.053   6.994  0.0263  0.2553  0.2009
  144TYR    HD1 1483   6.639   5.130   6.922 -2.4084 -1.3652 -0.8797
  144TYR    CE1 1484   6.786   4.995   6.979  0.1313  0.5452 -0.0747
  144TYR    HE1 1485   6.847   5.027   6.897  0.2718  0.7391  0.1062
  144TYR     CZ 1486   6.832   4.893   7.060 -0.0648  0.1720 -0.4257
  144TYR     OH 1487   6.958   4.837   7.030  0.0131  0.2524 -0.2529
  144TYR     HH 1488   6.962   4.760   7.087 -1.4477  0.7424  0.5659
  144TYR    CD2 1489   6.621   4.902   7.173  0.0690  0.3406  0.0524
  144TYR    HD2 1490   6.550   4.864   7.245 -3.4391  1.4253 -2.5599
  144TYR    CE2 1491   6.748   4.851   7.160  0.0363  0.3385 -0.2700
  144TYR    HE2 1492   6.779   4.778   7.234  0.3893 -1.4391 -2.0870
  144TYR      C 1493   6.369   4.858   6.936  0.0788  0.7289 -0.0474
  144TYR      O 1494   6.433   4.823   6.837  0.0726  0.4270  0.0552
  145TYR      N 1495   6.312   4.762   7.012  0.6471  0.1610 -0.3316
  145TYR     HN 1496   6.256   4.782   7.092 -1.4443 -4.4326 -0.3793
  145TYR     CA 1497   6.321   4.622   6.987 -0.1147  0.0954 -0.2481
  145TYR     HA 1498   6.423   4.604   6.956 -0.0916 -0.8162  0.3131
  145TYR     CB 1499   6.288   4.545   7.116 -0.3978  0.4062 -0.1354
  145TYR    HB1 1500   6.260   4.442   7.086  3.1666 -0.6085 -0.3664
  145TYR    HB2 1501   6.197   4.590   7.162 -1.0311  0.2705 -1.2196
  145TYR     CG 1502   6.406   4.542   7.207  0.0869  0.2681 -0.7691
  145TYR    CD1 1503   6.475   4.424   7.223  0.1759  0.3845 -0.2854
  145TYR    HD1 1504   6.446   4.334   7.171  1.2669 -1.5927  2.3179
  145TYR    CE1 1505   6.581   4.417   7.310 -0.4247 -0.3804  0.4000
  145TYR    HE1 1506   6.648   4.332   7.312 -0.0897 -0.1343 -0.1100
  145TYR     CZ 1507   6.607   4.527   7.388 -0.7547 -0.3295  0.4382
  145TYR     OH 1508   6.714   4.524   7.479 -0.1640  0.0849 -0.2239
  145TYR     HH 1509   6.703   4.595   7.542 -2.1762 -0.0811 -0.3282
  145TYR    CD2 1510   6.434   4.650   7.288  0.2693 -0.2713 -0.1066
  145TYR    HD2 1511   6.382   4.744   7.275 -1.0015 -0.8984  0.2967
  145TYR    CE2 1512   6.536   4.645   7.380  0.0063  0.1191  0.2075
  145TYR    HE2 1513   6.551   4.735   7.438  1.0918 -1.6960  2.9236
  145TYR      C 1514   6.241   4.576   6.870 -0.2083 -0.0435 -0.1302
  145TYR      O 1515   6.285   4.487   6.797  0.5407 -0.0125  0.2650
  146PHE      N 1516   6.125   4.635   6.839 -0.2320  0.1136  0.2480
  146PHE     HN 1517   6.093   4.695   6.912  1.0082 -1.3843  2.1205
  146PHE     CA 1518   6.035   4.608   6.731  0.3870  0.3392 -0.3345
  146PHE     HA 1519   6.015   4.502   6.740  3.1362 -0.1743  0.4136
  146PHE     CB 1520   5.894   4.669   6.749  0.0984 -0.3520 -0.2384
  146PHE    HB1 1521   5.903   4.760   6.811  0.7683 -0.9090  0.5126
  146PHE    HB2 1522   5.833   4.598   6.809 -1.2735  3.1948  2.9785
  146PHE     CG 1523   5.826   4.700   6.621  0.4359 -0.1714 -0.3757
  146PHE    CD1 1524   5.761   4.600   6.552 -0.8405  0.1859  0.2699
  146PHE    HD1 1525   5.760   4.497   6.585 -0.6764 -0.5333 -1.7981
  146PHE    CE1 1526   5.687   4.626   6.440 -0.0306 -0.0255 -0.3280
  146PHE    HE1 1527   5.649   4.542   6.383 -1.7426 -0.5771  1.5001
  146PHE     CZ 1528   5.675   4.753   6.389  0.1638 -0.0508 -0.4369
  146PHE     HZ 1529   5.616   4.776   6.301 -2.1988 -1.7230  0.6124
  146PHE    CD2 1530   5.825   4.824   6.561 -0.2173  0.0725  0.1217
  146PHE    HD2 1531   5.871   4.904   6.615  0.0441  0.0418 -0.0506
  146PHE    CE2 1532   5.748   4.852   6.450  0.3329 -0.2302 -0.3479
  146PHE    HE2 1533   5.749   4.949   6.402  1.1858  1.4229  2.7334
  146PHE      C 1534   6.101   4.634   6.600  0.2684  0.2566 -0.4115
  146PHE      O 1535   6.101   4.548   6.512  0.1635 -0.2918  0.1147
  147LEU      N 1536   6.164   4.751   6.579  0.8994  0.1038  0.5634
  147LEU     HN 1537   6.147   4.826   6.643 -3.6952  1.3728 -1.6786
  147LEU     CA 1538   6.227   4.791   6.458 -0.0634  0.3537  0.1336
  147LEU     HA 1539   6.165   4.756   6.376  1.3507 -0.3683 -0.6731
  147LEU     CB 1540   6.252   4.942   6.456  0.5603  0.2551  0.2272
  147LEU    HB1 1541   6.311   4.974   6.367 -0.8590  1.0223 -0.4667
  147LEU    HB2 1542   6.307   4.969   6.549 -3.3112  1.1568  2.4665
  147LEU     CG 1543   6.122   5.024   6.449 -0.0072 -0.6632 -0.1445
  147LEU     HG 1544   6.057   4.987   6.530  0.2057  0.9367  0.7934
  147LEU    CD1 1545   6.143   5.173   6.483  0.1966 -0.8202  0.4297
  147LEU   HD11 1546   6.190   5.164   6.583 -0.4583 -1.8203  0.6662
  147LEU   HD12 1547   6.049   5.232   6.497  0.6667 -0.0545  0.3921
  147LEU   HD13 1548   6.211   5.226   6.413 -0.4954 -0.6324 -0.1152
  147LEU    CD2 1549   6.055   5.023   6.310 -0.0410  0.1958 -0.1448
  147LEU   HD21 1550   5.963   5.085   6.310  0.1196  0.5426 -3.0956
  147LEU   HD22 1551   6.029   4.919   6.281 -1.2419 -0.0867  1.7699
  147LEU   HD23 1552   6.127   5.076   6.244  0.5486  2.0556  1.8450
  147LEU      C 1553   6.350   4.712   6.425 -0.4846 -0.3096  0.1338
  147LEU      O 1554   6.380   4.688   6.309 -0.2404  0.0585  0.1228
  148ARG      N 1555   6.423   4.657   6.524 -0.3685 -0.1671  0.1282
  148ARG     HN 1556   6.399   4.675   6.619 -3.0450  0.3574 -0.5538
  148ARG     CA 1557   6.535   4.577   6.486 -0.2270  0.1650 -0.1517
  148ARG     HA 1558   6.602   4.622   6.414 -0.1954  1.3539  0.5875
  148ARG     CB 1559   6.622   4.561   6.612  0.1479 -0.1730 -0.4506
  148ARG    HB1 1560   6.693   4.477   6.600  0.3049 -0.4531  1.8589
  148ARG    HB2 1561   6.563   4.523   6.699  1.5609 -0.7398  0.2834
  148ARG     CG 1562   6.688   4.694   6.647  0.1387 -0.4062  0.5037
  148ARG    HG1 1563   6.615   4.772   6.679  0.7971  1.7209 -2.5932
  148ARG    HG2 1564   6.728   4.733   6.551 -1.1601 -0.6368 -0.1633
  148ARG     CD 1565   6.799   4.698   6.752  0.2105  0.0260  0.4136
  148ARG    HD1 1566   6.777   4.647   6.848 -0.6694 -0.9519 -0.2857
  148ARG    HD2 1567   6.834   4.802   6.767 -2.3980  1.0960 -0.3365
  148ARG     NE 1568   6.909   4.617   6.692  0.4360  0.4107  0.3061
  148ARG     HE 1569   6.887   4.537   6.636  0.5374  1.2184 -0.9314
  148ARG     CZ 1570   7.043   4.643   6.691  0.5813 -0.3212  0.2883
  148ARG    NH1 1571   7.091   4.744   6.769  0.1336 -0.1134  0.2937
  148ARG   HH11 1572   7.034   4.772   6.847 -1.0413  2.5033 -1.3467
  148ARG   HH12 1573   7.189   4.755   6.787 -0.0503  0.7219  0.8588
  148ARG    NH2 1574   7.131   4.581   6.607  0.5009 -0.2371  0.1411
  148ARG   HH21 1575   7.096   4.509   6.547  1.4397 -0.4337 -0.1918
  148ARG   HH22 1576   7.231   4.588   6.612  0.4796  0.4116 -0.2163
  148ARG      C 1577   6.506   4.439   6.438 -0.3302  0.2438 -0.3151
  148ARG      O 1578   6.569   4.388   6.346  0.1692  0.6879 -0.2224
  149ASP      N 1579   6.403   4.372   6.494  0.4091 -0.3237  0.3838
  149ASP     HN 1580   6.352   4.403   6.574 -1.1730  0.0350 -0.7195
  149ASP     CA 1581   6.358   4.247   6.441 -0.1455  0.0880 -0.1296
  149ASP     HA 1582   6.451   4.195   6.424  0.5487  0.9681  0.8566
  149ASP     CB 1583   6.265   4.176   6.541  0.3816 -0.1708  0.1823
  149ASP    HB1 1584   6.196   4.102   6.494  1.2586 -0.3830 -0.8098
  149ASP    HB2 1585   6.203   4.247   6.599  0.8504  0.6118 -0.2677
  149ASP     CG 1586   6.352   4.100   6.640 -0.0699 -0.3681  0.4298
  149ASP    OD1 1587   6.438   4.022   6.592 -0.3470 -0.1740 -0.3941
  149ASP    OD2 1588   6.333   4.115   6.764 -0.0704  0.0139  0.3869
  149ASP      C 1589   6.294   4.259   6.307 -0.0143 -0.0204 -0.2020
  149ASP      O 1590   6.333   4.190   6.213  0.3619 -0.0842  0.0003
  150ALA      N 1591   6.206   4.359   6.291  0.2594  0.2214 -0.1954
  150ALA     HN 1592   6.171   4.416   6.365 -0.3279  0.9347 -0.9973
  150ALA     CA 1593   6.153   4.384   6.161  0.0413  0.0785 -0.1330
  150ALA     HA 1594   6.081   4.308   6.133 -2.7749  2.4553  0.2045
  150ALA     CB 1595   6.064   4.510   6.166  0.9240  0.7067 -0.1761
  150ALA    HB1 1596   5.976   4.488   6.230  0.4629  1.0039 -0.7016
  150ALA    HB2 1597   6.020   4.525   6.065  1.5535  2.2767 -0.2447
  150ALA    HB3 1598   6.099   4.608   6.204  0.2008  1.4424 -1.3493
  150ALA      C 1599   6.251   4.405   6.051  0.6316 -0.1073  0.3513
  150ALA      O 1600   6.239   4.339   5.948 -0.3172 -0.0203  0.3940
  151CYS      N 1601   6.354   4.489   6.075  0.3734  0.1045  0.7334
  151CYS     HN 1602   6.349   4.543   6.158  1.1623  1.2156  0.0828
  151CYS     CA 1603   6.464   4.510   5.987 -0.0567  0.1054  0.1909
  151CYS     HA 1604   6.423   4.525   5.888  0.5693  0.4415 -0.0245
  151CYS     CB 1605   6.551   4.632   6.022 -0.2323  0.2578  0.0963
  151CYS    HB1 1606   6.619   4.653   5.937 -0.6899  0.6705 -0.1727
  151CYS    HB2 1607   6.603   4.615   6.118  0.9228 -0.0788 -0.5641
  151CYS     SG 1608   6.440   4.776   6.028 -0.2973  0.2077  0.0976
  151CYS    HG1 1609   6.350   4.746   6.119 -1.0765  0.6260 -0.5195
  151CYS      C 1610   6.543   4.387   5.959 -0.2957  0.0148 -0.1018
  151CYS      O 1611   6.582   4.368   5.844 -0.2394 -0.2304 -0.0427
  152THR      N 1612   6.575   4.295   6.052 -0.6696 -0.5422 -0.5181
  152THR     HN 1613   6.553   4.333   6.142  1.3582  1.3704 -0.7452
  152THR     CA 1614   6.633   4.165   6.040  0.4809 -0.0651 -0.2181
  152THR     HA 1615   6.727   4.181   5.988  0.3508 -2.2135 -1.2294
  152THR     CB 1616   6.682   4.108   6.170 -0.3454  0.1340  0.1842
  152THR     HB 1617   6.598   4.076   6.236 -0.1726  1.4117  1.0722
  152THR    OG1 1618   6.738   4.209   6.253  0.1672 -0.2281  0.2814
  152THR    HG1 1619   6.662   4.258   6.284  0.4606 -0.4063  1.3092
  152THR    CG2 1620   6.791   4.003   6.144 -0.1243  0.3539  0.2161
  152THR   HG21 1621   6.742   3.932   6.075 -1.7214  0.9944  0.6493
  152THR   HG22 1622   6.815   3.954   6.241 -1.0555 -0.7935 -0.1183
  152THR   HG23 1623   6.876   4.053   6.094 -0.7724  1.4889  0.2171
  152THR      C 1624   6.554   4.059   5.972 -0.3280  0.7157 -0.5063
  152THR      O 1625   6.606   3.989   5.885  0.0952  0.7280 -0.2655
  153TYR      N 1626   6.423   4.050   5.998 -0.2784  0.4544 -0.3531
  153TYR     HN 1627   6.380   4.105   6.069  1.7494  0.5896  0.8463
  153TYR     CA 1628   6.339   3.976   5.909 -0.0556 -0.2197 -0.0071
  153TYR     HA 1629   6.379   3.876   5.898 -0.7797 -0.4243 -0.8717
  153TYR     CB 1630   6.197   3.960   5.965 -0.1709 -0.1814 -0.2840
  153TYR    HB1 1631   6.137   3.918   5.882  1.3041  1.1683 -2.0892
  153TYR    HB2 1632   6.155   4.062   5.977  2.2126  0.8305 -0.1092
  153TYR     CG 1633   6.176   3.883   6.091 -0.2645 -0.1252 -0.2656
  153TYR    CD1 1634   6.194   3.746   6.085  0.3377 -0.0341 -0.6538
  153TYR    HD1 1635   6.227   3.698   5.994 -0.2060 -0.7074 -0.5012
  153TYR    CE1 1636   6.169   3.665   6.193  0.5102  0.3099 -0.3516
  153TYR    HE1 1637   6.186   3.558   6.188  1.3398  0.4580 -1.0732
  153TYR     CZ 1638   6.131   3.721   6.312 -0.4526 -0.1701 -0.4246
  153TYR     OH 1639   6.129   3.634   6.423 -0.4801 -0.0294 -0.3149
  153TYR     HH 1640   6.062   3.666   6.484  1.1322 -0.8845  2.1007
  153TYR    CD2 1641   6.126   3.930   6.210  0.2005 -0.5068  0.0839
  153TYR    HD2 1642   6.119   4.037   6.222  2.7095 -0.2819  0.1699
  153TYR    CE2 1643   6.103   3.855   6.323 -0.1705 -0.1622  0.2366
  153TYR    HE2 1644   6.069   3.903   6.414  0.4816  0.6615  0.0532
  153TYR      C 1645   6.333   4.031   5.771  0.0395  0.0628  0.1001
  153TYR      O 1646   6.341   3.957   5.672 -0.0665  0.1829  0.0019
  154ALA      N 1647   6.319   4.163   5.753 -0.6131  0.0445  0.4404
  154ALA     HN 1648   6.304   4.230   5.826  0.1107 -0.0622  0.6987
  154ALA     CA 1649   6.313   4.223   5.624 -0.4050 -0.7447  0.0606
  154ALA     HA 1650   6.231   4.169   5.578 -2.7212  2.3915  0.1888
  154ALA     CB 1651   6.277   4.373   5.621  0.0561 -0.6358 -0.1414
  154ALA    HB1 1652   6.171   4.378   5.651 -0.1883  2.0296 -1.2326
  154ALA    HB2 1653   6.292   4.422   5.523  0.0446  1.1170  0.7043
  154ALA    HB3 1654   6.335   4.420   5.704 -0.7262 -1.2462  0.7741
  154ALA      C 1655   6.440   4.198   5.548 -0.4712  0.2073 -0.3825
  154ALA      O 1656   6.432   4.162   5.431  0.0212 -0.0337 -0.3454
  155THR      N 1657   6.558   4.203   5.612 -0.5760 -0.2862 -0.1419
  155THR     HN 1658   6.558   4.225   5.709 -1.3889 -1.0905  0.0522
  155THR     CA 1659   6.680   4.175   5.541 -0.2815 -0.0304  0.2599
  155THR     HA 1660   6.674   4.230   5.448  1.5743  1.0468  0.7328
  155THR     CB 1661   6.804   4.204   5.619  0.1543  0.3374 -0.5563
  155THR     HB 1662   6.814   4.152   5.717  3.2558  0.4167 -0.7265
  155THR    OG1 1663   6.824   4.342   5.647  0.0995  0.1040  0.7265
  155THR    HG1 1664   6.904   4.350   5.699  0.2354  0.6263  0.4439
  155THR    CG2 1665   6.931   4.173   5.538  0.5117  0.3111  0.0032
  155THR   HG21 1666   7.017   4.174   5.608 -0.9892 -0.1177  1.9454
  155THR   HG22 1667   6.937   4.241   5.451 -2.9486 -2.1053 -2.4056
  155THR   HG23 1668   6.941   4.071   5.494  1.6064 -0.3939  1.7811
  155THR      C 1669   6.681   4.034   5.494 -0.6630  0.2629 -0.6506
  155THR      O 1670   6.725   3.994   5.386 -0.7600  0.0410 -0.6091
  156ALA      N 1671   6.639   3.943   5.583  0.2389 -0.1582 -0.6387
  156ALA     HN 1672   6.599   3.962   5.673 -2.0076 -1.5140 -1.2799
  156ALA     CA 1673   6.631   3.802   5.559 -0.1088 -0.3049  0.2747
  156ALA     HA 1674   6.731   3.768   5.537  0.6288  1.5204  0.5777
  156ALA     CB 1675   6.579   3.730   5.684  0.2039 -0.6269  0.2180
  156ALA    HB1 1676   6.652   3.732   5.768  1.3319  0.3030 -0.7420
  156ALA    HB2 1677   6.558   3.623   5.661  1.0044 -0.8295  0.3987
  156ALA    HB3 1678   6.496   3.793   5.722  0.1402 -1.8059  2.1718
  156ALA      C 1679   6.537   3.776   5.446  0.0769 -0.3773  0.1388
  156ALA      O 1680   6.563   3.698   5.354 -0.6838 -0.0784 -0.3382
  157LEU      N 1681   6.419   3.840   5.441  0.0521 -0.4531 -0.3311
  157LEU     HN 1682   6.382   3.898   5.513  1.2156  0.9281 -0.7950
  157LEU     CA 1683   6.326   3.815   5.336 -0.1465  0.1451 -0.3001
  157LEU     HA 1684   6.329   3.711   5.306 -1.2653  0.1413 -0.4663
  157LEU     CB 1685   6.180   3.843   5.376 -0.1739 -0.4554  0.0284
  157LEU    HB1 1686   6.124   3.808   5.287 -0.3537  1.9300 -0.8515
  157LEU    HB2 1687   6.152   3.950   5.386 -0.6079 -0.6596  1.1312
  157LEU     CG 1688   6.144   3.765   5.504  0.3763 -0.1147  0.3963
  157LEU     HG 1689   6.215   3.772   5.589  1.0232  1.3478 -0.2419
  157LEU    CD1 1690   6.004   3.797   5.559  0.2185 -0.3730  0.1499
  157LEU   HD11 1691   5.927   3.774   5.482 -0.4304 -2.0926  1.2460
  157LEU   HD12 1692   6.002   3.902   5.595  0.6604 -0.0232 -0.7980
  157LEU   HD13 1693   5.977   3.747   5.655  1.1332 -1.2303 -0.0193
  157LEU    CD2 1694   6.145   3.616   5.465 -0.1937  0.0842 -0.4206
  157LEU   HD21 1695   6.096   3.556   5.546  1.7610 -0.1281  0.6634
  157LEU   HD22 1696   6.252   3.585   5.469 -0.1446  0.3247  2.7280
  157LEU   HD23 1697   6.104   3.596   5.364 -1.4984 -2.3599  0.5025
  157LEU      C 1698   6.357   3.890   5.211  0.8515 -0.3341 -0.3494
  157LEU      O 1699   6.313   3.851   5.103 -0.2037  0.6005 -0.2767
  158ASN      N 1700   6.433   4.001   5.207  0.5213 -0.0969 -0.1433
  158ASN     HN 1701   6.449   4.048   5.294 -0.0938  2.2709 -1.2361
  158ASN     CA 1702   6.490   4.061   5.091 -0.2953  0.0937 -0.4512
  158ASN     HA 1703   6.410   4.078   5.021  0.8274  2.5980 -1.2579
  158ASN     CB 1704   6.558   4.194   5.129  0.3579 -0.4475  0.2905
  158ASN    HB1 1705   6.621   4.231   5.046 -0.8527  1.3381  0.1168
  158ASN    HB2 1706   6.611   4.170   5.224  0.1181 -1.2493  0.2340
  158ASN     CG 1707   6.455   4.303   5.155  0.6021 -0.0923 -0.2264
  158ASN    OD1 1708   6.348   4.311   5.095  0.7987  0.2701 -0.5387
  158ASN    ND2 1709   6.485   4.404   5.241 -0.0835  0.0796 -0.1840
  158ASN   HD21 1710   6.567   4.412   5.299 -1.3962 -1.4653  2.0514
  158ASN   HD22 1711   6.416   4.471   5.266 -0.2393 -1.0909  2.9901
  158ASN      C 1712   6.589   3.967   5.032  0.1164  0.2864 -0.0746
  158ASN      O 1713   6.586   3.936   4.913 -0.2205  0.2868 -0.0656
  159VAL      N 1714   6.677   3.902   5.110  0.1259 -0.1897 -0.4754
  159VAL     HN 1715   6.696   3.915   5.207  1.4172 -3.3900 -0.1732
  159VAL     CA 1716   6.777   3.819   5.050  0.4673 -0.1791  0.0741
  159VAL     HA 1717   6.801   3.866   4.956 -0.4628 -2.2912 -1.3044
  159VAL     CB 1718   6.903   3.792   5.128  0.0015 -1.0171  0.5616
  159VAL     HB 1719   6.886   3.764   5.234 -0.4469  1.0641  1.1015
  159VAL    CG1 1720   7.001   3.704   5.051 -0.1038 -0.3655 -0.3364
  159VAL   HG11 1721   7.094   3.679   5.107  0.5380  0.7106 -0.8981
  159VAL   HG12 1722   7.020   3.755   4.954 -0.0891 -0.7622 -0.5489
  159VAL   HG13 1723   6.955   3.604   5.033 -1.9321 -0.0587  2.2343
  159VAL    CG2 1724   6.976   3.927   5.135 -0.1297 -0.9028 -0.1530
  159VAL   HG21 1725   7.079   3.910   5.174  0.0880 -2.1942 -1.2318
  159VAL   HG22 1726   6.918   3.996   5.200 -1.2578  0.4122 -2.4357
  159VAL   HG23 1727   6.974   3.973   5.034  1.0273 -0.4803 -0.0001
  159VAL      C 1728   6.721   3.691   4.998 -0.5537  0.3721 -0.2112
  159VAL      O 1729   6.764   3.647   4.891 -0.4765 -0.0967  0.0092
  160ALA      N 1730   6.613   3.643   5.062 -0.3455  0.4758  0.2222
  160ALA     HN 1731   6.588   3.675   5.154 -0.2933  1.4995 -0.1026
  160ALA     CA 1732   6.536   3.537   5.005 -0.1465  0.2766  0.3244
  160ALA     HA 1733   6.602   3.452   4.998 -0.8438 -0.2340 -0.1327
  160ALA     CB 1734   6.435   3.496   5.113  0.3245 -0.0063  0.6618
  160ALA    HB1 1735   6.380   3.587   5.147 -2.1939 -1.8395  1.8713
  160ALA    HB2 1736   6.500   3.469   5.199  2.1108  0.5951 -0.4438
  160ALA    HB3 1737   6.358   3.420   5.087 -0.0603  0.4970  0.2950
  160ALA      C 1738   6.474   3.561   4.872  0.1401  0.4879  0.2265
  160ALA      O 1739   6.486   3.485   4.776 -0.6255  0.0585  0.4615
  161SER      N 1740   6.413   3.680   4.854  0.1247  0.4424 -0.0397
  161SER     HN 1741   6.414   3.743   4.931 -1.1804 -2.3954  2.5047
  161SER     CA 1742   6.337   3.712   4.738 -0.3394 -0.5350 -0.0209
  161SER     HA 1743   6.286   3.622   4.708  0.4243 -1.5440  1.5900
  161SER     CB 1744   6.220   3.807   4.768  0.1626  0.2413 -0.4581
  161SER    HB1 1745   6.138   3.766   4.831 -0.3419 -0.1157 -1.3298
  161SER    HB2 1746   6.177   3.826   4.668 -1.5694 -0.3158  0.1468
  161SER     OG 1747   6.274   3.919   4.836  0.5933 -0.2953  0.1043
  161SER    HG1 1748   6.282   3.900   4.930 -0.5094 -0.1686  0.2469
  161SER      C 1749   6.426   3.751   4.624 -0.1147 -0.2039  0.2669
  161SER      O 1750   6.406   3.719   4.507  0.0072  0.7064 -0.0087
  162LEU      N 1751   6.541   3.819   4.644 -0.1783  0.0027 -0.0620
  162LEU     HN 1752   6.553   3.861   4.734  0.6649 -2.0993  0.8989
  162LEU     CA 1753   6.635   3.851   4.542 -0.5823  0.4510 -0.2943
  162LEU     HA 1754   6.578   3.892   4.460  0.5112  0.1573 -1.2222
  162LEU     CB 1755   6.740   3.948   4.598 -0.2392  0.0768 -0.2889
  162LEU    HB1 1756   6.794   3.915   4.689 -0.8692 -0.5729 -0.1415
  162LEU    HB2 1757   6.693   4.045   4.622 -0.8227 -0.1572 -0.4820
  162LEU     CG 1758   6.836   3.981   4.482 -0.0594  0.0101 -0.1589
  162LEU     HG 1759   6.901   3.892   4.464  0.1768 -0.2715  1.8422
  162LEU    CD1 1760   6.767   4.030   4.354 -0.0462  0.4086 -0.0173
  162LEU   HD11 1761   6.842   4.040   4.273 -0.5598 -1.5695 -0.8028
  162LEU   HD12 1762   6.717   4.128   4.367 -2.7675 -0.7027 -1.1370
  162LEU   HD13 1763   6.701   3.954   4.306 -0.3248 -0.0388  1.0431
  162LEU    CD2 1764   6.941   4.090   4.513  0.3044 -0.1341 -0.8492
  162LEU   HD21 1765   7.003   4.117   4.425 -0.3039  2.4395 -0.5638
  162LEU   HD22 1766   6.995   4.066   4.608 -0.0012  4.9546  0.9068
  162LEU   HD23 1767   6.891   4.183   4.547  0.9826  0.6162 -1.8570
  162LEU      C 1768   6.704   3.729   4.493  0.1217  0.7233 -0.0033
  162LEU      O 1769   6.715   3.706   4.372  0.1786 -0.5104  0.2183
  163SER      N 1770   6.734   3.634   4.583  0.3279 -0.0022 -0.8188
  163SER     HN 1771   6.706   3.659   4.675 -0.4733 -0.7176 -0.8616
  163SER     CA 1772   6.798   3.511   4.548  0.2847 -0.1285 -0.4604
  163SER     HA 1773   6.875   3.532   4.475  1.3874 -0.9237  0.4376
  163SER     CB 1774   6.858   3.437   4.669 -0.4516  0.5217  0.3125
  163SER    HB1 1775   6.906   3.343   4.635 -0.3588  0.5463  0.3765
  163SER    HB2 1776   6.781   3.411   4.744  0.4141  1.7060  1.6558
  163SER     OG 1777   6.955   3.521   4.730 -0.1170  0.3488  0.0227
  163SER    HG1 1778   6.907   3.569   4.798  2.4292  3.2369 -0.0329
  163SER      C 1779   6.709   3.414   4.478  0.2018 -0.0162 -0.5105
  163SER      O 1780   6.754   3.339   4.391  0.1818 -0.3137 -0.2666
  164VAL      N 1781   6.576   3.413   4.501  0.3263 -0.2357  0.2099
  164VAL     HN 1782   6.530   3.458   4.577  0.9092  0.5744  0.1005
  164VAL     CA 1783   6.479   3.349   4.419  0.3680  0.0117 -0.0328
  164VAL     HA 1784   6.525   3.254   4.399 -0.0686 -0.2127  0.0058
  164VAL     CB 1785   6.350   3.325   4.492  0.2348 -0.2013 -0.3319
  164VAL     HB 1786   6.307   3.418   4.536  2.0152  0.7480 -0.5196
  164VAL    CG1 1787   6.238   3.260   4.410 -0.4721  0.0031  0.4567
  164VAL   HG11 1788   6.143   3.259   4.468  0.9360 -0.1540  2.8916
  164VAL   HG12 1789   6.257   3.154   4.387 -0.9147 -0.3268  1.5314
  164VAL   HG13 1790   6.216   3.316   4.316  1.0470  0.4811  0.3687
  164VAL    CG2 1791   6.375   3.229   4.610 -0.8195 -0.0977 -0.0164
  164VAL   HG21 1792   6.285   3.219   4.674 -1.3622  3.3421 -0.0457
  164VAL   HG22 1793   6.453   3.260   4.682  1.1421 -2.0770 -1.1681
  164VAL   HG23 1794   6.401   3.124   4.583 -2.2874 -0.8798  1.4550
  164VAL      C 1795   6.464   3.413   4.285  0.6907 -0.1096 -0.1275
  164VAL      O 1796   6.454   3.344   4.183 -0.7825 -0.4631  0.2325
  165GLU      N 1797   6.465   3.547   4.278  0.8173 -0.1186 -0.2790
  165GLU     HN 1798   6.458   3.595   4.365 -0.2321 -0.8396  0.0579
  165GLU     CA 1799   6.443   3.620   4.157 -0.4452  0.0383  0.0365
  165GLU     HA 1800   6.352   3.583   4.112  0.5943 -0.4624 -1.7404
  165GLU     CB 1801   6.439   3.771   4.189 -0.6566  0.0388  0.0137
  165GLU    HB1 1802   6.530   3.810   4.240 -1.2108  2.6018 -0.8190
  165GLU    HB2 1803   6.360   3.787   4.265  1.8917  2.3858  2.3612
  165GLU     CG 1804   6.423   3.866   4.071 -0.1281 -0.4824 -0.4881
  165GLU    HG1 1805   6.518   3.870   4.014 -0.2590 -1.7615 -0.8206
  165GLU    HG2 1806   6.412   3.963   4.124 -0.9657  0.5352 -2.4064
  165GLU     CD 1807   6.294   3.847   3.992 -0.3035  0.5970 -0.4715
  165GLU    OE1 1808   6.184   3.828   4.051 -0.2926 -0.1135 -0.6717
  165GLU    OE2 1809   6.303   3.847   3.866  0.1382  0.2309 -0.4413
  165GLU      C 1810   6.552   3.595   4.060 -0.1551  0.2169  0.3128
  165GLU      O 1811   6.519   3.558   3.947 -1.0695  0.2290  0.5688
  166ARG      N 1812   6.680   3.594   4.104 -0.1574  0.1520  0.3182
  166ARG     HN 1813   6.705   3.637   4.190  0.1056  0.9761 -0.1581
  166ARG     CA 1814   6.789   3.547   4.025 -0.5124  0.0684 -0.1331
  166ARG     HA 1815   6.786   3.611   3.938  1.3724  0.6290  0.1559
  166ARG     CB 1816   6.922   3.575   4.098 -0.7759 -0.3207  0.5090
  166ARG    HB1 1817   7.000   3.521   4.040 -0.9075  0.2519 -0.2295
  166ARG    HB2 1818   6.903   3.537   4.200  0.8368  0.2428  1.0463
  166ARG     CG 1819   6.953   3.725   4.106  0.7257 -0.5696 -0.3105
  166ARG    HG1 1820   7.058   3.742   4.138  0.3770  2.6453 -0.5507
  166ARG    HG2 1821   6.888   3.775   4.180 -0.7662 -4.0969  0.9889
  166ARG     CD 1822   6.943   3.798   3.972 -0.6129  0.1926  0.1959
  166ARG    HD1 1823   6.836   3.810   3.944 -1.1519 -2.1027  1.0838
  166ARG    HD2 1824   6.997   3.733   3.900 -0.6960 -1.7398  1.7887
  166ARG     NE 1825   7.022   3.924   3.982 -0.2080 -0.0423 -0.0330
  166ARG     HE 1826   7.049   3.957   4.072  1.2516 -0.9284 -0.1151
  166ARG     CZ 1827   7.049   4.001   3.872  0.0458 -0.6157 -0.3807
  166ARG    NH1 1828   6.988   3.987   3.751 -0.2934  0.2455 -0.3157
  166ARG   HH11 1829   6.912   3.923   3.741 -0.4895  0.5527 -0.8659
  166ARG   HH12 1830   7.001   4.054   3.678 -1.1825  1.0983  0.2739
  166ARG    NH2 1831   7.158   4.083   3.876 -0.4577  0.0683 -0.4875
  166ARG   HH21 1832   7.196   4.087   3.969 -0.6437 -1.4194 -0.3241
  166ARG   HH22 1833   7.176   4.146   3.800 -1.3777  0.7990 -0.1292
  166ARG      C 1834   6.778   3.404   3.983  0.0777 -0.0185 -0.0133
  166ARG      O 1835   6.804   3.382   3.865  0.1047 -0.1241  0.0127
  167TYR      N 1836   6.741   3.310   4.072  0.0981 -0.0133  0.0004
  167TYR     HN 1837   6.730   3.341   4.166  0.7144  1.2024 -0.3094
  167TYR     CA 1838   6.725   3.173   4.035  0.3122  0.0351 -0.2816
  167TYR     HA 1839   6.822   3.139   4.004  0.8722  0.3978  1.0209
  167TYR     CB 1840   6.699   3.103   4.170 -0.0507  0.3454 -0.1899
  167TYR    HB1 1841   6.663   3.180   4.242  1.7919  1.5696 -0.5044
  167TYR    HB2 1842   6.802   3.081   4.204  0.3151  2.7633  0.4594
  167TYR     CG 1843   6.616   2.979   4.181  0.1499  0.2571  0.3483
  167TYR    CD1 1844   6.657   2.865   4.116 -0.0557  0.6069 -0.4046
  167TYR    HD1 1845   6.744   2.880   4.055 -0.1872 -1.3859 -1.1574
  167TYR    CE1 1846   6.590   2.746   4.123  0.3349  0.4258  0.4080
  167TYR    HE1 1847   6.631   2.667   4.061  0.7713  1.2797 -0.4041
  167TYR     CZ 1848   6.471   2.742   4.191 -0.1327  0.0518 -0.4052
  167TYR     OH 1849   6.395   2.624   4.206  0.4179 -0.2423  0.1326
  167TYR     HH 1850   6.453   2.565   4.158  2.0398  0.6229  0.9416
  167TYR    CD2 1851   6.500   2.973   4.254  0.0870  0.2544  0.2477
  167TYR    HD2 1852   6.460   3.063   4.298 -2.2561 -0.0057 -1.2268
  167TYR    CE2 1853   6.431   2.854   4.262  0.3984  0.0501 -0.1028
  167TYR    HE2 1854   6.336   2.851   4.313 -0.1655 -0.5887 -1.1603
  167TYR      C 1855   6.628   3.137   3.928  0.3048 -0.0079 -0.2605
  167TYR      O 1856   6.656   3.056   3.840  0.2043 -0.4915  0.1536
  168LEU      N 1857   6.504   3.190   3.929  0.2602 -0.1130 -0.1575
  168LEU     HN 1858   6.481   3.252   4.004  0.3081 -1.5152  1.0485
  168LEU     CA 1859   6.409   3.152   3.829  0.1168 -0.5582  0.1469
  168LEU     HA 1860   6.420   3.046   3.812  0.7106 -0.7539  1.6238
  168LEU     CB 1861   6.269   3.185   3.884  0.0126 -0.1629 -0.3419
  168LEU    HB1 1862   6.189   3.180   3.808  0.6819 -1.3615 -0.9964
  168LEU    HB2 1863   6.281   3.289   3.921 -3.4163  1.0127 -2.1244
  168LEU     CG 1864   6.230   3.088   3.997 -0.5608  0.0956 -0.3167
  168LEU     HG 1865   6.303   3.099   4.079 -0.1850  5.1750 -1.0133
  168LEU    CD1 1866   6.099   3.133   4.064 -0.4230 -0.1671  0.1339
  168LEU   HD11 1867   6.022   3.138   3.985 -0.8028 -0.8525  0.4479
  168LEU   HD12 1868   6.111   3.240   4.092 -0.0604 -0.4721  1.1896
  168LEU   HD13 1869   6.069   3.071   4.152 -0.3281  1.1400  1.1189
  168LEU    CD2 1870   6.211   2.944   3.944 -0.2630 -0.2018  0.3729
  168LEU   HD21 1871   6.180   2.879   4.028  2.2892 -1.0768  0.7414
  168LEU   HD22 1872   6.314   2.913   3.915  0.9733  4.0743 -0.5272
  168LEU   HD23 1873   6.139   2.928   3.861  0.0950 -0.7088  0.1500
  168LEU      C 1874   6.427   3.215   3.695  0.5908 -0.5280  0.2247
  168LEU      O 1875   6.382   3.164   3.593 -0.3028 -0.1401  0.4233
  169ALA      N 1876   6.497   3.330   3.697  0.3289 -0.3698  0.5135
  169ALA     HN 1877   6.540   3.359   3.782  4.4032 -1.6515 -0.8193
  169ALA     CA 1878   6.528   3.396   3.574 -1.0365 -0.5542  0.0620
  169ALA     HA 1879   6.436   3.408   3.517 -0.1487 -0.0134 -1.3262
  169ALA     CB 1880   6.588   3.535   3.600 -0.5886 -0.6835 -0.2614
  169ALA    HB1 1881   6.597   3.597   3.508 -1.0814 -0.5734 -0.2414
  169ALA    HB2 1882   6.691   3.544   3.640 -0.2160  5.2177 -1.5935
  169ALA    HB3 1883   6.523   3.598   3.665  0.1267  0.2109 -0.3894
  169ALA      C 1884   6.625   3.321   3.489 -1.0268 -0.4032 -0.0622
  169ALA      O 1885   6.623   3.329   3.366 -0.3210  0.2451 -0.0381
  170ILE      N 1886   6.713   3.237   3.546 -0.5521  0.1915  0.0959
  170ILE     HN 1887   6.724   3.237   3.645 -0.5811 -1.7183  0.1452
  170ILE     CA 1888   6.800   3.148   3.475 -0.5459  0.2022  0.0901
  170ILE     HA 1889   6.812   3.180   3.373  1.1956 -0.7717 -0.0526
  170ILE     CB 1890   6.937   3.141   3.536 -0.5935  0.0288  0.1794
  170ILE     HB 1891   6.967   3.248   3.532 -1.5557  0.3034  0.1264
  170ILE    CG2 1892   6.937   3.092   3.682 -0.1669 -0.7460 -0.0740
  170ILE   HG21 1893   6.893   2.990   3.684 -1.8168 -0.0609  0.8686
  170ILE   HG22 1894   6.890   3.173   3.742 -0.0335  0.6762 -1.7756
  170ILE   HG23 1895   7.041   3.091   3.721 -0.0979  0.8792 -0.1171
  170ILE    CG1 1896   7.046   3.067   3.457 -0.5427  0.0365  0.2424
  170ILE   HG11 1897   7.027   2.958   3.448  1.5238 -0.4092  0.5839
  170ILE   HG12 1898   7.137   3.063   3.522 -0.0078  2.0045 -0.3133
  170ILE     CD 1899   7.079   3.135   3.324  0.4362 -0.2800  0.3147
  170ILE    HD1 1900   7.141   3.061   3.267 -0.2585  0.1329 -1.0192
  170ILE    HD2 1901   7.129   3.232   3.343  0.4823 -0.4990  1.3727
  170ILE    HD3 1902   6.992   3.148   3.257  1.0722  1.5517 -0.2027
  170ILE      C 1903   6.745   3.012   3.450  0.0912  0.0993 -0.7914
  170ILE      O 1904   6.776   2.955   3.345 -0.3180 -0.7560 -0.4594
  171CYS      N 1905   6.673   2.944   3.541  0.8836  0.0433 -0.1953
  171CYS     HN 1906   6.660   2.989   3.628 -5.4624 -1.2645  0.0141
  171CYS     CA 1907   6.610   2.817   3.516  0.1354  0.3601  0.0617
  171CYS     HA 1908   6.682   2.754   3.466 -1.4717 -0.5509 -1.1910
  171CYS     CB 1909   6.567   2.746   3.645  0.2166 -0.3795 -0.3186
  171CYS    HB1 1910   6.521   2.646   3.625  0.3155 -0.4920  0.0150
  171CYS    HB2 1911   6.487   2.812   3.684 -0.9382 -1.8814 -0.0399
  171CYS     SG 1912   6.712   2.739   3.755  0.0028 -0.3172 -0.0327
  171CYS    HG1 1913   6.688   2.855   3.816 -0.6297 -0.9465  0.9435
  171CYS      C 1914   6.498   2.821   3.418 -0.2938  0.2328  0.5479
  171CYS      O 1915   6.490   2.724   3.342  0.2693  0.2736  0.4349
  172HSD      N 1916   6.413   2.925   3.413 -0.2010  0.2963  0.2953
  172HSD     HN 1917   6.424   2.998   3.479  1.0625 -1.4636  2.1668
  172HSD     CA 1918   6.310   2.928   3.313  0.4742  0.5454 -0.3970
  172HSD     HA 1919   6.333   2.860   3.232 -0.4812  0.2839 -0.4492
  172HSD     CB 1920   6.170   2.885   3.358  0.7238  0.0919 -0.0381
  172HSD    HB1 1921   6.096   2.880   3.275  3.2806  0.0728 -2.4624
  172HSD    HB2 1922   6.140   2.960   3.435 -0.9762 -1.6585  1.1047
  172HSD    ND1 1923   6.142   2.631   3.354  0.1479 -0.1947  0.3048
  172HSD    HD1 1924   6.118   2.622   3.257 -1.3664 -2.2053  0.8105
  172HSD     CG 1925   6.171   2.749   3.420  0.4218  0.0183 -0.1911
  172HSD    CE1 1926   6.147   2.531   3.446  0.4154 -0.5062 -0.0469
  172HSD    HE1 1927   6.107   2.431   3.426 -1.9949  0.2355  0.6868
  172HSD    NE2 1928   6.181   2.573   3.566  0.1162 -0.4196  0.0084
  172HSD    CD2 1929   6.192   2.709   3.548 -0.2367 -0.4175 -0.2123
  172HSD    HD2 1930   6.210   2.770   3.636  1.8489 -1.9015  0.4741
  172HSD      C 1931   6.306   3.061   3.246  0.0652  0.7575  0.0485
  172HSD      O 1932   6.218   3.135   3.290 -0.4571  0.2283 -0.0918
  173PRO      N 1933   6.384   3.099   3.149  0.1251 -0.1693 -0.2726
  173PRO     CD 1934   6.500   3.022   3.109  0.3122  0.0047 -0.0654
  173PRO    HD1 1935   6.467   2.969   3.017  1.1025  0.6894 -0.7581
  173PRO    HD2 1936   6.530   2.945   3.184 -0.4177 -1.9583 -1.6836
  173PRO     CA 1937   6.401   3.235   3.106 -0.0336 -0.0301  0.0976
  173PRO     HA 1938   6.413   3.298   3.193  2.0342  1.0265 -0.8601
  173PRO     CB 1939   6.521   3.236   3.011 -0.3918 -0.3000 -0.3639
  173PRO    HB1 1940   6.580   3.330   3.013  0.3572 -0.7604  0.4849
  173PRO    HB2 1941   6.503   3.216   2.904  0.4822  3.9577 -1.4977
  173PRO     CG 1942   6.608   3.123   3.070  0.1118  0.1553 -0.2297
  173PRO    HG1 1943   6.687   3.093   2.997  2.6089  0.7642  2.0429
  173PRO    HG2 1944   6.654   3.167   3.161  1.3972  1.7010 -1.5518
  173PRO      C 1945   6.281   3.288   3.036  0.0865  0.2919  0.1348
  173PRO      O 1946   6.248   3.405   3.053  0.1502  0.4087 -0.4994
  174PHE      N 1947   6.210   3.214   2.948  0.2842  0.0361  0.1879
  174PHE     HN 1948   6.235   3.118   2.938 -1.2438 -0.2993 -0.7341
  174PHE     CA 1949   6.091   3.260   2.884  0.4542  0.0190 -0.1432
  174PHE     HA 1950   6.110   3.352   2.830 -1.2482  0.9321  0.7363
  174PHE     CB 1951   6.063   3.151   2.779  0.2049  0.3601 -0.4314
  174PHE    HB1 1952   6.083   3.048   2.814  2.4507  1.4577  1.8272
  174PHE    HB2 1953   6.133   3.169   2.695  0.4122 -0.7336 -0.5067
  174PHE     CG 1954   5.926   3.158   2.719  0.1756  0.0801 -0.3978
  174PHE    CD1 1955   5.828   3.062   2.723  0.1951  0.0697 -0.1842
  174PHE    HD1 1956   5.844   2.968   2.774  0.7436  0.6615  0.7652
  174PHE    CE1 1957   5.710   3.078   2.654 -0.0139  0.3712  0.2366
  174PHE    HE1 1958   5.627   3.008   2.649  0.1506  0.2074 -0.3187
  174PHE     CZ 1959   5.691   3.189   2.576  0.0774  0.3299  0.1557
  174PHE     HZ 1960   5.591   3.201   2.537  0.6069 -0.7555 -1.6437
  174PHE    CD2 1961   5.905   3.274   2.648  0.4519  0.0351 -0.5569
  174PHE    HD2 1962   5.979   3.352   2.646 -1.1476  1.5909 -2.3366
  174PHE    CE2 1963   5.784   3.290   2.585  0.1486  0.2713  0.0839
  174PHE    HE2 1964   5.759   3.383   2.535 -0.5850 -0.3452 -0.7187
  174PHE      C 1965   5.979   3.291   2.977  0.2027 -0.2202 -0.3658
  174PHE      O 1966   5.896   3.379   2.953  0.3279  0.1367  0.4935
  175LYS      N 1967   5.965   3.213   3.085 -0.2554 -0.3553 -0.5163
  175LYS     HN 1968   6.040   3.152   3.111  0.0362  0.3249  0.2735
  175LYS     CA 1969   5.863   3.240   3.182  0.3353  0.4575 -0.1080
  175LYS     HA 1970   5.767   3.245   3.133  0.9013  0.7303 -1.2343
  175LYS     CB 1971   5.848   3.125   3.283  0.0623  0.4132 -0.1987
  175LYS    HB1 1972   5.757   3.146   3.343 -0.7988 -4.1489  0.4680
  175LYS    HB2 1973   5.935   3.101   3.348 -0.1838 -1.7904 -0.6168
  175LYS     CG 1974   5.796   2.997   3.219  0.0478  0.2308  0.1736
  175LYS    HG1 1975   5.815   2.911   3.287  0.3151 -0.5425 -0.8489
  175LYS    HG2 1976   5.852   2.973   3.125  0.7102 -1.4067  0.9442
  175LYS     CD 1977   5.650   3.006   3.176 -0.0063 -0.2865  0.2384
  175LYS    HD1 1978   5.629   2.945   3.085  0.7360  3.0735 -2.4161
  175LYS    HD2 1979   5.624   3.111   3.149 -2.7036 -1.0462 -0.5150
  175LYS     CE 1980   5.557   2.950   3.284 -0.3375  0.3103  0.2664
  175LYS    HE1 1981   5.573   3.003   3.381 -0.3107  0.3057  0.2644
  175LYS    HE2 1982   5.584   2.844   3.304 -0.8797  0.0610 -0.2917
  175LYS     NZ 1983   5.411   2.946   3.259 -0.1670  0.2788 -0.7627
  175LYS    HZ1 1984   5.374   2.850   3.275 -0.3476  0.6837  1.5149
  175LYS    HZ2 1985   5.392   2.983   3.164 -1.6240  3.7570  0.7272
  175LYS    HZ3 1986   5.358   3.012   3.318 -0.6590  0.1837 -1.0950
  175LYS      C 1987   5.884   3.367   3.256  0.6905  0.4322 -0.1631
  175LYS      O 1988   5.799   3.455   3.271  0.7532  0.3531  0.7221
  176ALA      N 1989   6.010   3.385   3.302  0.6056 -0.0886  0.2862
  176ALA     HN 1990   6.075   3.313   3.280 -0.9106 -1.0267 -1.4868
  176ALA     CA 1991   6.052   3.507   3.363 -0.1925 -0.0379  0.7518
  176ALA     HA 1992   5.999   3.531   3.454  3.6450  1.2646  2.9090
  176ALA     CB 1993   6.195   3.501   3.419 -0.0352 -0.0400  0.3522
  176ALA    HB1 1994   6.195   3.443   3.514  2.6320  0.7835  0.9484
  176ALA    HB2 1995   6.228   3.604   3.443 -0.4642  0.0137  0.7256
  176ALA    HB3 1996   6.263   3.468   3.337 -2.1548 -0.3081 -1.3859
  176ALA      C 1997   6.045   3.624   3.271 -0.0672 -0.7397 -0.1722
  176ALA      O 1998   5.994   3.728   3.313  0.1772 -0.5166 -0.4245
  177LYS      N 1999   6.084   3.608   3.144 -0.0083  0.4147 -0.3082
  177LYS     HN 2000   6.099   3.521   3.098  0.9814  0.2779  0.2484
  177LYS     CA 2001   6.090   3.720   3.055  0.3955  0.5393 -0.1294
  177LYS     HA 2002   6.146   3.793   3.112  0.5235 -0.3695  0.9492
  177LYS     CB 2003   6.174   3.688   2.930 -0.2344 -0.6205 -0.2656
  177LYS    HB1 2004   6.154   3.766   2.854  1.9424  1.7197  1.3744
  177LYS    HB2 2005   6.141   3.591   2.887 -1.0365 -0.5474  0.1638
  177LYS     CG 2006   6.325   3.689   2.952 -0.2417  0.2203 -0.2254
  177LYS    HG1 2007   6.370   3.611   3.018  1.2174 -0.4762 -1.9549
  177LYS    HG2 2008   6.348   3.789   2.995  0.0855  0.1249 -0.1773
  177LYS     CD 2009   6.399   3.663   2.821  0.1673 -0.3040  0.1029
  177LYS    HD1 2010   6.501   3.697   2.847 -0.6951  2.4183  0.2445
  177LYS    HD2 2011   6.364   3.734   2.743 -0.2026 -2.0326 -1.3689
  177LYS     CE 2012   6.395   3.516   2.777  0.5051 -0.2652 -0.0526
  177LYS    HE1 2013   6.292   3.475   2.773 -0.1612  1.2122  0.9833
  177LYS    HE2 2014   6.458   3.459   2.848 -1.4965 -0.3388  1.7542
  177LYS     NZ 2015   6.455   3.489   2.644  0.0020 -0.0835 -0.3200
  177LYS    HZ1 2016   6.437   3.390   2.621  2.4782 -0.9610  1.1141
  177LYS    HZ2 2017   6.557   3.510   2.647 -0.2064  0.9340  0.5540
  177LYS    HZ3 2018   6.407   3.554   2.578 -0.4348 -0.3100 -0.2248
  177LYS      C 2019   5.957   3.779   3.020  0.2981  0.0414 -0.5993
  177LYS      O 2020   5.947   3.900   3.006 -0.5707  0.0821  0.3256
  178THR      N 2021   5.857   3.690   3.004  0.0803  0.1448  0.1705
  178THR     HN 2022   5.870   3.592   3.017 -1.7949 -0.6765 -3.0644
  178THR     CA 2023   5.725   3.726   2.961  0.0795 -0.2685 -0.1835
  178THR     HA 2024   5.735   3.814   2.899  0.0962 -0.2717 -0.1852
  178THR     CB 2025   5.654   3.619   2.884 -0.2100  0.0227 -0.3274
  178THR     HB 2026   5.553   3.649   2.849 -1.6505 -2.5953  1.2064
  178THR    OG1 2027   5.642   3.504   2.967 -0.5528  0.4983  0.2896
  178THR    HG1 2028   5.727   3.460   2.962 -0.5402  0.6067 -0.5190
  178THR    CG2 2029   5.729   3.565   2.761 -0.2242  0.0237 -0.3367
  178THR   HG21 2030   5.663   3.484   2.723  1.2152 -1.2261 -0.2665
  178THR   HG22 2031   5.834   3.530   2.774  0.0684 -0.0875 -2.6603
  178THR   HG23 2032   5.719   3.641   2.681  1.7523 -1.0757 -1.7175
  178THR      C 2033   5.632   3.772   3.068  0.3684  0.5127 -0.2601
  178THR      O 2034   5.541   3.849   3.037 -0.0621  0.2604  0.3600
  179LEU      N 2035   5.658   3.742   3.197  0.3501  0.2421 -0.3198
  179LEU     HN 2036   5.731   3.675   3.210  1.4819  1.6376  0.8022
  179LEU     CA 2037   5.589   3.794   3.311  0.1131 -0.2108 -0.2535
  179LEU     HA 2038   5.498   3.838   3.275 -1.7009 -2.1599  1.6249
  179LEU     CB 2039   5.567   3.672   3.402  0.2599 -0.1125 -0.0852
  179LEU    HB1 2040   5.667   3.628   3.424  0.9268  1.9420  1.2705
  179LEU    HB2 2041   5.503   3.596   3.352  1.1740 -1.1236  0.2544
  179LEU     CG 2042   5.510   3.685   3.544  0.8217 -0.0863  0.1398
  179LEU     HG 2043   5.569   3.754   3.609 -1.4609  0.7165  1.4741
  179LEU    CD1 2044   5.370   3.749   3.542  0.7683 -0.2199 -0.3109
  179LEU   HD11 2045   5.295   3.702   3.475 -0.3105  1.5555 -0.4060
  179LEU   HD12 2046   5.370   3.858   3.518  0.5027 -0.5755 -2.1207
  179LEU   HD13 2047   5.330   3.744   3.645  1.1849 -0.4237 -0.1561
  179LEU    CD2 2048   5.505   3.547   3.611  0.9572 -0.1187  0.0827
  179LEU   HD21 2049   5.478   3.555   3.718 -0.3689  0.1900 -0.2640
  179LEU   HD22 2050   5.608   3.504   3.615  1.7109  1.7152  1.7214
  179LEU   HD23 2051   5.432   3.480   3.561 -2.2138  1.8083  1.8387
  179LEU      C 2052   5.659   3.906   3.380  0.0691  0.1019 -0.7139
  179LEU      O 2053   5.763   3.888   3.443 -0.1598 -0.2353 -0.4298
  180MET      N 2054   5.608   4.030   3.369 -0.0436  0.0693 -0.5663
  180MET     HN 2055   5.525   4.045   3.315 -1.4778 -1.0863  1.2119
  180MET     CA 2056   5.661   4.145   3.434 -0.2683  0.0803 -0.4014
  180MET     HA 2057   5.710   4.110   3.523 -0.5753 -0.8295 -0.5862
  180MET     CB 2058   5.757   4.220   3.340  0.5618 -0.0858  0.3029
  180MET    HB1 2059   5.724   4.215   3.234  1.4387  1.2202 -0.0563
  180MET    HB2 2060   5.855   4.167   3.346  1.1305  1.0213  1.0015
  180MET     CG 2061   5.789   4.367   3.364  0.4351 -0.0481  0.2430
  180MET    HG1 2062   5.830   4.380   3.466  0.3726 -0.4129  0.3135
  180MET    HG2 2063   5.692   4.422   3.368 -0.4625 -1.6463  2.1748
  180MET     SD 2064   5.907   4.437   3.246  0.0223  0.3854  0.0821
  180MET     CE 2065   5.870   4.615   3.249 -0.1768  0.3390  0.3956
  180MET    HE1 2066   5.863   4.639   3.357 -0.0360 -0.9744  0.7060
  180MET    HE2 2067   5.770   4.638   3.207  0.3751 -0.1211 -1.2431
  180MET    HE3 2068   5.941   4.679   3.191 -1.1260 -0.7313 -2.0877
  180MET      C 2069   5.550   4.235   3.478 -0.3204 -0.2127  0.0827
  180MET      O 2070   5.460   4.265   3.400 -0.0948  0.1923 -0.0266
  181SER      N 2071   5.563   4.284   3.602 -0.2375  0.3933 -0.1605
  181SER     HN 2072   5.636   4.249   3.661 -0.3266 -0.7035 -0.6816
  181SER     CA 2073   5.475   4.381   3.659 -0.1398  0.3024  0.1503
  181SER     HA 2074   5.461   4.461   3.587  1.8751 -0.8290 -1.6185
  181SER     CB 2075   5.348   4.306   3.701 -0.0253  0.0098 -0.0258
  181SER    HB1 2076   5.368   4.233   3.782 -0.3913  1.2412  1.2012
  181SER    HB2 2077   5.296   4.245   3.624 -1.5956  1.1493  0.0810
  181SER     OG 2078   5.255   4.400   3.752  0.4427  0.2531  0.3879
  181SER    HG1 2079   5.214   4.452   3.682  3.4189  0.4901 -1.3469
  181SER      C 2080   5.540   4.438   3.780  0.5813 -0.5790  0.1914
  181SER      O 2081   5.557   4.384   3.889 -0.7463  0.1472  0.7971
  182ARG      N 2082   5.572   4.569   3.772  0.0820 -0.4548  0.1970
  182ARG     HN 2083   5.541   4.628   3.698 -1.0460  0.0075  1.0006
  182ARG     CA 2084   5.636   4.642   3.876 -0.0700 -0.2072  0.1192
  182ARG     HA 2085   5.732   4.605   3.910  0.3226  0.5579 -0.1441
  182ARG     CB 2086   5.674   4.781   3.823  0.7748 -0.2672  0.5338
  182ARG    HB1 2087   5.724   4.846   3.898  0.6928  1.8590 -1.1488
  182ARG    HB2 2088   5.575   4.830   3.807  1.4586  0.9630 -0.0194
  182ARG     CG 2089   5.762   4.777   3.698  0.4542 -0.4271  0.3105
  182ARG    HG1 2090   5.712   4.722   3.615 -1.2964  1.1919  0.2240
  182ARG    HG2 2091   5.859   4.725   3.714  0.4813  0.1549  2.2609
  182ARG     CD 2092   5.798   4.919   3.656  0.2218 -0.4650 -0.0210
  182ARG    HD1 2093   5.868   4.957   3.734 -0.4358  0.8674 -0.0546
  182ARG    HD2 2094   5.714   4.992   3.658  1.0591  0.5110  1.2743
  182ARG     NE 2095   5.870   4.909   3.526  0.1848  0.3216 -0.1077
  182ARG     HE 2096   5.970   4.903   3.533  0.0130 -1.7256  1.5748
  182ARG     CZ 2097   5.810   4.917   3.404 -0.0102 -0.4428 -0.0625
  182ARG    NH1 2098   5.883   4.957   3.296 -0.0094  0.0495  0.1177
  182ARG   HH11 2099   5.981   4.975   3.300 -0.0674  0.6174 -0.8464
  182ARG   HH12 2100   5.838   4.947   3.207 -0.0128 -0.5680  0.1841
  182ARG    NH2 2101   5.675   4.907   3.389 -0.0340 -0.2225  0.0144
  182ARG   HH21 2102   5.628   4.877   3.472  1.3531 -0.2735  0.8128
  182ARG   HH22 2103   5.632   4.963   3.319  4.1940  0.6835 -2.1732
  182ARG      C 2104   5.540   4.648   3.990 -0.1836  0.0985  0.0064
  182ARG      O 2105   5.583   4.642   4.105  0.6962 -0.0698 -0.3188
  183SER      N 2106   5.409   4.668   3.969 -0.1101  0.3602 -0.2110
  183SER     HN 2107   5.368   4.678   3.879  0.3167  1.1658 -0.3317
  183SER     CA 2108   5.316   4.668   4.078 -0.1119  0.2217 -0.2127
  183SER     HA 2109   5.343   4.750   4.142 -0.5334  0.8469 -0.8249
  183SER     CB 2110   5.175   4.683   4.019  0.0748 -0.5028 -0.8573
  183SER    HB1 2111   5.094   4.665   4.093  0.1023  2.0715 -0.1125
  183SER    HB2 2112   5.169   4.605   3.939  0.3090 -1.5664  0.1302
  183SER     OG 2113   5.168   4.812   3.962  0.5502 -0.0123  0.1801
  183SER    HG1 2114   5.192   4.876   4.030  1.8354  0.0219 -0.2791
  183SER      C 2115   5.315   4.547   4.164  0.8411 -0.1171 -0.6605
  183SER      O 2116   5.309   4.555   4.287 -0.0931  0.1432 -0.7153
  184ARG      N 2117   5.324   4.426   4.106  0.6837 -0.3551 -0.1936
  184ARG     HN 2118   5.315   4.417   4.007 -0.4103  1.0647 -0.2395
  184ARG     CA 2119   5.337   4.305   4.183  0.3767 -0.0551  0.3353
  184ARG     HA 2120   5.267   4.305   4.265 -0.5081  3.3777 -0.2297
  184ARG     CB 2121   5.307   4.174   4.108 -0.4840  0.0943  0.4028
  184ARG    HB1 2122   5.311   4.078   4.162 -0.5592 -0.7810 -1.0988
  184ARG    HB2 2123   5.386   4.164   4.030 -0.8504 -1.2497  0.1814
  184ARG     CG 2124   5.173   4.184   4.036  0.0560  0.2645 -0.6020
  184ARG    HG1 2125   5.156   4.272   3.969 -1.1875  0.6567  0.1935
  184ARG    HG2 2126   5.093   4.208   4.109 -1.0353  1.2961 -2.0546
  184ARG     CD 2127   5.133   4.057   3.961 -0.0995 -0.1655  0.2085
  184ARG    HD1 2128   5.218   4.029   3.895 -0.3464  0.1942 -0.2646
  184ARG    HD2 2129   5.044   4.076   3.898 -0.6832 -0.5311  0.9100
  184ARG     NE 2130   5.106   3.940   4.051  0.5364 -0.3515  0.1672
  184ARG     HE 2131   5.079   3.957   4.146  0.0656  1.0686 -0.1859
  184ARG     CZ 2132   5.106   3.812   4.006  0.6549 -0.3874  0.2701
  184ARG    NH1 2133   5.154   3.780   3.882 -0.0990  0.5454 -0.2813
  184ARG   HH11 2134   5.162   3.847   3.808 -1.9463 -0.8377 -1.8326
  184ARG   HH12 2135   5.128   3.689   3.849 -2.2742  1.1093 -0.2688
  184ARG    NH2 2136   5.050   3.715   4.084  0.2118  0.0304  0.4730
  184ARG   HH21 2137   5.004   3.733   4.171 -2.1042 -1.7232 -0.2736
  184ARG   HH22 2138   5.082   3.622   4.066  0.5011  0.9071 -5.7154
  184ARG      C 2139   5.471   4.297   4.247  0.2934  0.6288  0.6102
  184ARG      O 2140   5.479   4.257   4.363 -0.3518 -0.4878  0.2865
  185THR      N 2141   5.578   4.354   4.188  0.3212  0.1571  0.1941
  185THR     HN 2142   5.582   4.383   4.093 -1.8148  0.2420  0.0627
  185THR     CA 2143   5.705   4.358   4.252  0.3172 -0.0285  0.2138
  185THR     HA 2144   5.727   4.257   4.283 -1.6896 -0.3338  0.7783
  185THR     CB 2145   5.816   4.409   4.164  0.1089  0.3551  0.1736
  185THR     HB 2146   5.810   4.518   4.146  1.5257  0.1341 -1.9638
  185THR    OG1 2147   5.813   4.334   4.043  0.3701  0.0192  0.3732
  185THR    HG1 2148   5.851   4.396   3.980 -1.9506  1.1046 -0.0766
  185THR    CG2 2149   5.947   4.375   4.236  0.4940  0.4176 -0.4915
  185THR   HG21 2150   5.966   4.271   4.271 -0.0850  0.2609 -0.6342
  185THR   HG22 2151   5.965   4.434   4.328  1.2065  1.6137 -1.3762
  185THR   HG23 2152   6.032   4.403   4.170  1.6380  1.9262  1.5046
  185THR      C 2153   5.706   4.435   4.379  0.1866  0.0203  0.1850
  185THR      O 2154   5.756   4.399   4.485  0.4540  0.4160  0.1976
  186LYS      N 2155   5.647   4.556   4.371  0.6533  0.2370 -0.0338
  186LYS     HN 2156   5.609   4.583   4.283  1.9646 -0.6719 -0.9243
  186LYS     CA 2157   5.626   4.650   4.476 -0.5733 -0.0406 -0.0124
  186LYS     HA 2158   5.724   4.669   4.518 -0.6767 -3.9145  2.5231
  186LYS     CB 2159   5.553   4.777   4.428 -0.1308  0.1457 -0.2027
  186LYS    HB1 2160   5.534   4.843   4.516  0.3657  0.4691 -0.3324
  186LYS    HB2 2161   5.461   4.765   4.368 -0.2146  0.1352 -0.0728
  186LYS     CG 2162   5.641   4.864   4.338  0.0252 -0.1706 -0.3576
  186LYS    HG1 2163   5.680   4.796   4.259 -2.1707 -1.8035 -0.1562
  186LYS    HG2 2164   5.738   4.886   4.387 -0.2478  0.8715 -0.2598
  186LYS     CD 2165   5.576   4.990   4.280 -0.1038 -0.1637 -0.1986
  186LYS    HD1 2166   5.548   5.058   4.363 -0.5665  2.5409 -2.4422
  186LYS    HD2 2167   5.484   4.954   4.229  0.0855 -3.5171  1.5119
  186LYS     CE 2168   5.660   5.080   4.190 -0.5956  0.0619 -0.4318
  186LYS    HE1 2169   5.693   5.018   4.104  0.5244  1.3472 -0.9786
  186LYS    HE2 2170   5.748   5.121   4.243 -1.5198 -1.7833  2.7593
  186LYS     NZ 2171   5.583   5.200   4.148  0.2566  0.7304 -0.1204
  186LYS    HZ1 2172   5.644   5.274   4.109  1.2597 -0.8202 -1.6597
  186LYS    HZ2 2173   5.538   5.244   4.230 -1.5559  0.3939 -0.8898
  186LYS    HZ3 2174   5.518   5.165   4.075  0.8178 -0.0743 -0.2476
  186LYS      C 2175   5.540   4.593   4.583 -0.2369  0.0683  0.3220
  186LYS      O 2176   5.571   4.616   4.700  0.2272 -0.3451  0.2812
  187LYS      N 2177   5.432   4.522   4.545  0.2109 -0.0884 -0.6722
  187LYS     HN 2178   5.409   4.521   4.448  2.6894 -1.8889 -1.3317
  187LYS     CA 2179   5.343   4.451   4.631  0.6739  0.1953  0.0465
  187LYS     HA 2180   5.304   4.519   4.705  0.0517 -0.1618  0.0509
  187LYS     CB 2181   5.225   4.399   4.548  0.5339 -0.1054  0.4309
  187LYS    HB1 2182   5.254   4.328   4.467 -1.0647  0.7623 -0.9774
  187LYS    HB2 2183   5.181   4.491   4.504  1.2021 -0.0663 -0.1776
  187LYS     CG 2184   5.109   4.340   4.629 -0.3056  0.1046 -0.5980
  187LYS    HG1 2185   5.084   4.426   4.694  2.1530  0.1836  0.3464
  187LYS    HG2 2186   5.132   4.240   4.670  1.3770 -0.1951 -2.1651
  187LYS     CD 2187   4.987   4.312   4.540 -0.2252 -0.1170 -0.6391
  187LYS    HD1 2188   5.010   4.235   4.463 -1.7163 -1.9870  0.7001
  187LYS    HD2 2189   4.958   4.400   4.479 -0.7575 -0.7315 -1.2899
  187LYS     CE 2190   4.875   4.239   4.614 -0.0520  0.0117 -0.2440
  187LYS    HE1 2191   4.863   4.291   4.711  2.6493 -2.3620  1.5100
  187LYS    HE2 2192   4.897   4.133   4.639  0.2814  0.1643  0.1220
  187LYS     NZ 2193   4.757   4.230   4.525 -0.3383 -0.0041  0.1326
  187LYS    HZ1 2194   4.675   4.186   4.571  0.6023 -0.6816  1.2094
  187LYS    HZ2 2195   4.778   4.161   4.450 -2.1377 -0.7075  0.2282
  187LYS    HZ3 2196   4.740   4.322   4.479  0.9113  0.9321  1.4673
  187LYS      C 2197   5.420   4.342   4.698  0.3234  0.0338  0.1851
  187LYS      O 2198   5.394   4.325   4.817 -0.2656 -0.7996 -0.0456
  188PHE      N 2199   5.505   4.261   4.633  0.4417  0.2693  0.0452
  188PHE     HN 2200   5.526   4.276   4.537  2.0022 -0.0764  0.3063
  188PHE     CA 2201   5.577   4.153   4.693  0.2673 -0.0880 -0.3835
  188PHE     HA 2202   5.509   4.088   4.746 -0.0942  1.1171  0.6839
  188PHE     CB 2203   5.653   4.077   4.582  0.0303 -0.3725 -0.3512
  188PHE    HB1 2204   5.725   4.146   4.534  2.1244 -1.8928  0.3957
  188PHE    HB2 2205   5.575   4.053   4.507  0.1914  0.1751 -0.6927
  188PHE     CG 2206   5.723   3.952   4.624  0.6547  0.2409  0.4635
  188PHE    CD1 2207   5.813   3.902   4.533  0.7554  0.7265  0.2934
  188PHE    HD1 2208   5.822   3.949   4.436  0.4098 -1.9833 -1.1450
  188PHE    CE1 2209   5.874   3.782   4.564  0.0931  0.1783 -0.5009
  188PHE    HE1 2210   5.945   3.742   4.493 -0.7644  2.4192 -2.7935
  188PHE     CZ 2211   5.845   3.709   4.676  0.1235 -0.1634 -0.7138
  188PHE     HZ 2212   5.899   3.617   4.695  2.3956  1.1321 -0.4643
  188PHE    CD2 2213   5.693   3.882   4.739  0.6123  0.0975  0.3644
  188PHE    HD2 2214   5.628   3.920   4.816  2.1907  1.4787  1.0692
  188PHE    CE2 2215   5.749   3.758   4.761  0.6061 -0.0185 -0.2421
  188PHE    HE2 2216   5.728   3.711   4.856 -1.6998  1.2380 -0.0449
  188PHE      C 2217   5.671   4.202   4.798 -0.3593  0.1887  0.0502
  188PHE      O 2218   5.685   4.157   4.912 -0.7071 -0.2200 -0.0647
  189ILE      N 2219   5.738   4.313   4.763  0.0165 -0.0001  0.1677
  189ILE     HN 2220   5.741   4.341   4.667  2.6249  0.9168  0.4306
  189ILE     CA 2221   5.822   4.388   4.850  0.1444 -0.1381  0.1639
  189ILE     HA 2222   5.889   4.314   4.892  0.4420 -1.4409 -2.4237
  189ILE     CB 2223   5.893   4.496   4.775  0.2059  0.1703  0.6574
  189ILE     HB 2224   5.822   4.542   4.703  0.2799  1.1318  1.1772
  189ILE    CG2 2225   5.962   4.601   4.865  0.6404 -0.0812  0.6237
  189ILE   HG21 2226   6.031   4.671   4.813  0.0191  1.7417  2.1438
  189ILE   HG22 2227   6.022   4.556   4.947  1.2429  1.1135  0.8585
  189ILE   HG23 2228   5.885   4.655   4.924  1.0728 -1.2342  2.3195
  189ILE    CG1 2229   6.005   4.423   4.698  0.3243  0.3518  0.6533
  189ILE   HG11 2230   5.969   4.326   4.657 -1.2942  1.2491 -0.1621
  189ILE   HG12 2231   6.089   4.410   4.769  0.3866  1.2094  0.7462
  189ILE     CD 2232   6.058   4.506   4.582  0.3207  0.2349  0.5679
  189ILE    HD1 2233   6.132   4.574   4.629  0.3450 -0.4062  1.4801
  189ILE    HD2 2234   5.989   4.566   4.519  2.6247  1.3503 -1.0457
  189ILE    HD3 2235   6.111   4.438   4.511 -1.6132 -0.1625 -0.5781
  189ILE      C 2236   5.745   4.434   4.969  0.2423  0.1781  0.1058
  189ILE      O 2237   5.795   4.422   5.081  0.0478  0.5769  0.2368
  190SER      N 2238   5.627   4.495   4.947  0.0792 -0.2553 -0.2216
  190SER     HN 2239   5.603   4.517   4.852 -0.3370 -2.0136 -0.5561
  190SER     CA 2240   5.541   4.546   5.049  0.2374 -0.1882 -0.1219
  190SER     HA 2241   5.596   4.619   5.106 -0.8270 -1.6462  2.9854
  190SER     CB 2242   5.411   4.620   5.012  0.1784  0.1972  0.8233
  190SER    HB1 2243   5.349   4.657   5.096  0.4410  0.3063  0.9676
  190SER    HB2 2244   5.349   4.554   4.947  1.1438 -0.0200  0.0923
  190SER     OG 2245   5.439   4.729   4.925  0.2086 -0.5810 -0.1650
  190SER    HG1 2246   5.497   4.709   4.852 -1.2227  1.0882 -1.8768
  190SER      C 2247   5.499   4.438   5.142  0.2113 -0.3240 -0.2929
  190SER      O 2248   5.511   4.451   5.264 -0.6830 -0.0851 -0.2238
  191ALA      N 2249   5.450   4.322   5.093  0.0498 -0.2960 -0.1997
  191ALA     HN 2250   5.435   4.316   4.995  1.4507 -1.0854 -0.3988
  191ALA     CA 2251   5.416   4.199   5.157 -0.0229 -0.2466 -0.1435
  191ALA     HA 2252   5.328   4.224   5.215  0.1485  0.7922 -0.3121
  191ALA     CB 2253   5.364   4.097   5.055 -0.0151  0.0363 -0.4300
  191ALA    HB1 2254   5.443   4.069   4.981  0.5876  1.1689 -0.2284
  191ALA    HB2 2255   5.281   4.145   4.999 -0.5091 -1.5089 -1.0973
  191ALA    HB3 2256   5.325   4.006   5.105 -4.6303  2.0098  0.0637
  191ALA      C 2257   5.527   4.142   5.240 -0.0085 -0.0932 -0.0579
  191ALA      O 2258   5.496   4.100   5.351  0.0813  0.0676  0.0285
  192ILE      N 2259   5.657   4.141   5.205 -0.0270  0.4936 -0.1588
  192ILE     HN 2260   5.686   4.165   5.113  1.1667  0.0801  0.0998
  192ILE     CA 2261   5.758   4.086   5.291 -0.2136  0.2303 -0.1059
  192ILE     HA 2262   5.706   4.007   5.342 -2.0563  1.2099 -0.3489
  192ILE     CB 2263   5.878   4.021   5.229  0.0151  0.2048  0.3669
  192ILE     HB 2264   5.933   3.972   5.313 -0.6468 -0.7216  0.2772
  192ILE    CG2 2265   5.830   3.905   5.141  0.2511  0.4320 -0.0625
  192ILE   HG21 2266   5.765   3.941   5.058 -1.7816 -0.5644  0.9949
  192ILE   HG22 2267   5.764   3.838   5.201 -2.0383  2.1763 -0.4868
  192ILE   HG23 2268   5.923   3.864   5.097  1.3574  1.0684  1.6140
  192ILE    CG1 2269   5.958   4.120   5.144  0.2134 -0.1761  0.1065
  192ILE   HG11 2270   5.963   4.218   5.197 -0.5495  0.7210 -1.4134
  192ILE   HG12 2271   5.890   4.132   5.057  0.0075 -2.0123 -0.0220
  192ILE     CD 2272   6.090   4.074   5.084  0.4729 -0.1016  0.6154
  192ILE    HD1 2273   6.082   3.970   5.044  3.0293  0.3371 -1.3237
  192ILE    HD2 2274   6.173   4.077   5.158 -0.3043  1.6896  1.4376
  192ILE    HD3 2275   6.115   4.140   4.999  2.2556  0.7899  1.7787
  192ILE      C 2276   5.800   4.184   5.395  0.3567  0.0554 -0.1697
  192ILE      O 2277   5.835   4.143   5.505 -0.0960  0.2387  0.0463
  193TRP      N 2278   5.794   4.318   5.377  0.6123  0.1067  0.1183
  193TRP     HN 2279   5.785   4.353   5.284 -2.2808 -1.8132 -0.4843
  193TRP     CA 2280   5.805   4.416   5.480 -0.4516  0.1386  0.2160
  193TRP     HA 2281   5.901   4.404   5.528 -1.0788  1.7328  2.0108
  193TRP     CB 2282   5.813   4.559   5.425 -0.5216 -0.1383 -0.5229
  193TRP    HB1 2283   5.790   4.635   5.503  0.2515  0.1577 -0.5725
  193TRP    HB2 2284   5.741   4.572   5.342  1.1177  0.2135 -1.9491
  193TRP     CG 2285   5.949   4.597   5.376 -0.3468  0.1862  0.1875
  193TRP    CD1 2286   5.989   4.626   5.248 -0.3942  0.1174  0.1569
  193TRP    HD1 2287   5.937   4.595   5.159  0.1282 -2.7899  0.7431
  193TRP    NE1 2288   6.113   4.684   5.252 -0.2270 -0.2216 -0.0142
  193TRP    HE1 2289   6.168   4.689   5.171 -0.4436  3.1296 -0.0843
  193TRP    CE2 2290   6.151   4.703   5.382 -0.0748 -0.2222 -0.0584
  193TRP    CD2 2291   6.052   4.647   5.461  0.3649 -0.9236  0.0119
  193TRP    CE3 2292   6.065   4.643   5.596 -0.0427 -0.0579  0.0847
  193TRP    HE3 2293   5.987   4.606   5.662 -1.1909 -1.6422 -2.0487
  193TRP    CZ3 2294   6.188   4.680   5.646 -0.0841 -0.1259  0.2404
  193TRP    HZ3 2295   6.218   4.665   5.748  1.7449 -1.2067 -0.4221
  193TRP    CZ2 2296   6.268   4.744   5.439 -0.0084  0.0738 -0.4073
  193TRP    HZ2 2297   6.353   4.761   5.374  0.6528 -0.3231  0.3327
  193TRP    CH2 2298   6.292   4.733   5.573 -0.5960  0.1765 -0.2900
  193TRP    HH2 2299   6.390   4.756   5.613 -0.5738 -1.1187  0.4542
  193TRP      C 2300   5.693   4.413   5.579 -0.2566 -0.2387  0.4312
  193TRP      O 2301   5.717   4.432   5.698  0.0164 -0.5841  0.4321
  194LEU      N 2302   5.567   4.404   5.534 -0.0421  0.3501 -0.3085
  194LEU     HN 2303   5.547   4.411   5.437 -2.1700  3.4635  0.1918
  194LEU     CA 2304   5.452   4.384   5.616  0.1136 -0.0856 -0.1972
  194LEU     HA 2305   5.453   4.474   5.676  1.8946 -0.6611  0.7112
  194LEU     CB 2306   5.335   4.378   5.517 -0.1248 -0.0808  0.0819
  194LEU    HB1 2307   5.367   4.320   5.428  2.1934 -0.2018  0.9351
  194LEU    HB2 2308   5.327   4.481   5.475  1.8722  0.6668  1.4267
  194LEU     CG 2309   5.200   4.322   5.567 -0.0807 -0.0815  0.1976
  194LEU     HG 2310   5.225   4.218   5.599  0.9399  0.0915  0.0194
  194LEU    CD1 2311   5.150   4.409   5.684 -0.8919 -0.1702 -0.0799
  194LEU   HD11 2312   5.225   4.433   5.762  2.0390  0.5958 -2.9231
  194LEU   HD12 2313   5.066   4.351   5.728 -1.6629  1.2804  0.4263
  194LEU   HD13 2314   5.106   4.501   5.642  0.9573  0.5830 -0.4388
  194LEU    CD2 2315   5.093   4.303   5.459 -0.3995 -0.3574  0.5586
  194LEU   HD21 2316   5.129   4.218   5.396  2.1370  0.1539  1.1827
  194LEU   HD22 2317   5.067   4.391   5.397 -0.3528 -1.6780 -1.4559
  194LEU   HD23 2318   5.002   4.267   5.510 -1.7720  0.3498 -1.2832
  194LEU      C 2319   5.461   4.261   5.700  0.3586  0.1194  0.0787
  194LEU      O 2320   5.449   4.267   5.822  0.1372  0.1094  0.0585
  195ALA      N 2321   5.496   4.146   5.639 -0.0728  0.0305 -0.0056
  195ALA     HN 2322   5.496   4.151   5.539 -0.2285  0.5848  0.0171
  195ALA     CA 2323   5.516   4.026   5.714 -0.1105  0.0191 -0.0138
  195ALA     HA 2324   5.425   4.001   5.766  1.6594 -3.6893  1.6572
  195ALA     CB 2325   5.557   3.918   5.612  0.5647  0.4463 -0.2040
  195ALA    HB1 2326   5.583   3.821   5.661  2.2057  0.4428 -1.0047
  195ALA    HB2 2327   5.649   3.942   5.555 -0.3211 -2.8855 -3.4176
  195ALA    HB3 2328   5.471   3.899   5.544 -0.2223 -0.1772  0.9279
  195ALA      C 2329   5.622   4.037   5.818 -0.2854  0.2853  0.1373
  195ALA      O 2330   5.607   3.989   5.931  0.2348 -0.2813 -0.0267
  196SER      N 2331   5.729   4.111   5.784 -0.2495  0.1993  0.0605
  196SER     HN 2332   5.727   4.147   5.691 -1.6920  0.3562  0.1217
  196SER     CA 2333   5.837   4.152   5.868 -0.1509 -0.1600  0.1092
  196SER     HA 2334   5.875   4.067   5.923 -3.8791 -1.8810  0.3013
  196SER     CB 2335   5.953   4.216   5.790 -0.5487  0.1212 -0.2542
  196SER    HB1 2336   6.025   4.250   5.867 -0.5738 -2.6044  1.0945
  196SER    HB2 2337   5.912   4.309   5.745  0.1846  1.2904  1.3910
  196SER     OG 2338   6.026   4.127   5.707 -0.1479  0.2022  0.0048
  196SER    HG1 2339   5.971   4.107   5.630 -0.5759  2.6990 -0.4150
  196SER      C 2340   5.808   4.237   5.986  0.3997  0.3149 -0.0898
  196SER      O 2341   5.864   4.225   6.095  0.2325  0.0926 -0.0263
  197ALA      N 2342   5.712   4.329   5.972  0.7364  0.6680 -0.0787
  197ALA     HN 2343   5.684   4.362   5.883  1.5549 -1.2757 -1.1036
  197ALA     CA 2344   5.645   4.401   6.077 -0.4388 -0.2579 -0.1795
  197ALA     HA 2345   5.725   4.449   6.131 -1.9007  2.5930 -0.3682
  197ALA     CB 2346   5.555   4.504   6.007  0.8407  0.9892 -0.0326
  197ALA    HB1 2347   5.480   4.458   5.939  1.1926 -0.6775  0.6520
  197ALA    HB2 2348   5.617   4.571   5.944 -2.4285  1.7841 -2.6997
  197ALA    HB3 2349   5.509   4.571   6.083 -1.0372  0.7767 -0.9326
  197ALA      C 2350   5.565   4.314   6.168 -0.4496 -0.2367 -0.1689
  197ALA      O 2351   5.546   4.341   6.287  0.5901  0.0010 -0.0435
  198LEU      N 2352   5.497   4.210   6.117 -0.9487  0.0934 -0.1852
  198LEU     HN 2353   5.510   4.182   6.022 -0.5720 -1.3122  0.2575
  198LEU     CA 2354   5.408   4.129   6.194 -0.2229 -0.0797  0.4946
  198LEU     HA 2355   5.351   4.191   6.262  1.7655  0.3696  1.8124
  198LEU     CB 2356   5.311   4.051   6.104 -0.0592  0.5063 -0.1996
  198LEU    HB1 2357   5.248   3.976   6.157 -0.9432  1.5526  0.2720
  198LEU    HB2 2358   5.369   4.004   6.021  0.0696 -1.0031  0.7134
  198LEU     CG 2359   5.212   4.154   6.045  0.1174  0.6423 -0.2583
  198LEU     HG 2360   5.267   4.247   6.022  0.1843  0.8809  0.7865
  198LEU    CD1 2361   5.165   4.108   5.906 -0.0009 -0.2781  0.0774
  198LEU   HD11 2362   5.248   4.092   5.835  1.0463  1.4603  0.8538
  198LEU   HD12 2363   5.101   4.187   5.861 -0.3204 -0.0712  0.8704
  198LEU   HD13 2364   5.108   4.012   5.909  1.6049 -1.2685 -0.1610
  198LEU    CD2 2365   5.097   4.184   6.143 -0.0262 -0.6921  0.0076
  198LEU   HD21 2366   5.026   4.099   6.134  1.0740 -1.4616 -1.9108
  198LEU   HD22 2367   5.045   4.278   6.116  0.6704 -0.3572 -0.2100
  198LEU   HD23 2368   5.127   4.199   6.249 -0.1169 -0.8485  0.0566
  198LEU      C 2369   5.482   4.027   6.274  0.3866  0.2139  0.3071
  198LEU      O 2370   5.457   3.990   6.388  0.6726 -0.2768  0.2119
  199LEU      N 2371   5.586   3.976   6.206 -0.0193  0.1136 -0.2425
  199LEU     HN 2372   5.601   3.997   6.109  2.1505  1.0704  0.2624
  199LEU     CA 2373   5.684   3.891   6.266  0.3800  0.3787 -0.5137
  199LEU     HA 2374   5.631   3.807   6.309 -0.1505 -0.2241 -2.2683
  199LEU     CB 2375   5.797   3.837   6.176  0.5472  0.9021 -0.6217
  199LEU    HB1 2376   5.859   3.780   6.249 -0.1202  1.0815  0.1068
  199LEU    HB2 2377   5.846   3.926   6.131  3.6841  0.3184  1.3503
  199LEU     CG 2378   5.749   3.737   6.070  0.3171  0.2669  0.0696
  199LEU     HG 2379   5.653   3.779   6.034 -0.8463 -0.3777  2.2610
  199LEU    CD1 2380   5.849   3.745   5.953 -0.1441 -0.1048 -0.3576
  199LEU   HD11 2381   5.813   3.717   5.852 -0.3737 -1.0864 -0.0078
  199LEU   HD12 2382   5.936   3.679   5.969  1.6133  1.8159 -1.4230
  199LEU   HD13 2383   5.889   3.849   5.953  1.0404 -0.4866  2.2603
  199LEU    CD2 2384   5.732   3.592   6.118 -0.5488  0.3568  0.0466
  199LEU   HD21 2385   5.642   3.569   6.179 -1.1514 -1.2890 -1.3624
  199LEU   HD22 2386   5.824   3.562   6.173 -0.2193 -0.4965 -0.9436
  199LEU   HD23 2387   5.730   3.526   6.029  1.8698  0.2702 -0.0083
  199LEU      C 2388   5.740   3.960   6.385  0.2225 -0.1605 -0.1236
  199LEU      O 2389   5.773   3.891   6.482 -0.2591 -0.1104  0.0766
  200ALA      N 2390   5.747   4.094   6.386  0.3032 -0.1619 -0.3316
  200ALA     HN 2391   5.723   4.148   6.306 -0.5404 -1.3238 -0.8952
  200ALA     CA 2392   5.806   4.169   6.493  0.0136 -0.2007 -0.1423
  200ALA     HA 2393   5.893   4.118   6.529 -1.0291 -1.0387  1.2862
  200ALA     CB 2394   5.867   4.293   6.426  0.1736 -0.2743 -0.1306
  200ALA    HB1 2395   5.910   4.276   6.324 -1.0817 -0.2180 -0.6817
  200ALA    HB2 2396   5.934   4.344   6.499 -0.3404  1.8702 -1.0738
  200ALA    HB3 2397   5.780   4.357   6.400 -0.5588 -0.1774  2.3161
  200ALA      C 2398   5.724   4.200   6.614  0.2245  0.1159 -0.0791
  200ALA      O 2399   5.776   4.233   6.721 -0.1545 -0.2331  0.2135
  201VAL      N 2400   5.592   4.184   6.598  0.2472  0.0157 -0.1732
  201VAL     HN 2401   5.559   4.147   6.512  2.2031  0.8231 -1.3279
  201VAL     CA 2402   5.486   4.194   6.694  0.1737  0.1148 -0.2630
  201VAL     HA 2403   5.483   4.301   6.705  1.1148  0.2357 -1.0207
  201VAL     CB 2404   5.348   4.165   6.642  0.1532  0.1250 -0.2128
  201VAL     HB 2405   5.343   4.065   6.594  2.5047  0.1163 -0.5976
  201VAL    CG1 2406   5.248   4.161   6.759  0.3458  0.7627 -0.0183
  201VAL   HG11 2407   5.145   4.135   6.724  0.5600  0.7152 -0.6295
  201VAL   HG12 2408   5.240   4.267   6.791  0.6243  1.6068 -2.4724
  201VAL   HG13 2409   5.282   4.094   6.841  2.7175  2.8483  0.8062
  201VAL    CG2 2410   5.303   4.270   6.539  0.6275  0.0234 -0.5281
  201VAL   HG21 2411   5.282   4.370   6.581  0.0455  0.9311 -2.8624
  201VAL   HG22 2412   5.214   4.248   6.477  1.2238  0.3616 -1.5241
  201VAL   HG23 2413   5.386   4.286   6.467  1.6484 -2.1544  0.0684
  201VAL      C 2414   5.516   4.133   6.827  0.2501  0.0228 -0.3214
  201VAL      O 2415   5.487   4.197   6.928  0.5900 -0.4491  0.0797
  202PRO      N 2416   5.575   4.020   6.850 -0.3181 -0.1443  0.3431
  202PRO     CD 2417   5.585   3.914   6.751  0.0581  0.2591 -0.0540
  202PRO    HD1 2418   5.660   3.952   6.679  2.5188  0.0976  2.2306
  202PRO    HD2 2419   5.485   3.890   6.710  1.3574 -2.4530 -2.0098
  202PRO     CA 2420   5.644   3.972   6.967  0.0841 -0.0916  0.1296
  202PRO     HA 2421   5.570   3.933   7.035  0.5646 -1.0417  0.1247
  202PRO     CB 2422   5.736   3.858   6.923 -0.1636 -0.2884  0.1176
  202PRO    HB1 2423   5.774   3.793   7.004  1.4363  0.3594 -0.0889
  202PRO    HB2 2424   5.814   3.911   6.863 -0.5794  0.2306  0.0242
  202PRO     CG 2425   5.646   3.789   6.818 -0.0224  0.1037 -0.2669
  202PRO    HG1 2426   5.709   3.731   6.747  1.2889  0.4117  0.5978
  202PRO    HG2 2427   5.562   3.736   6.868 -0.9567  0.9065 -0.9514
  202PRO      C 2428   5.717   4.074   7.047  0.0703  0.1529 -0.1708
  202PRO      O 2429   5.695   4.063   7.167  0.2790 -0.5221 -0.1935
  203MET      N 2430   5.797   4.173   7.002 -0.1593  0.1770 -0.5323
  203MET     HN 2431   5.812   4.210   6.911  0.0137  0.7209 -0.2866
  203MET     CA 2432   5.867   4.257   7.094 -0.0095  0.1560 -0.6279
  203MET     HA 2433   5.896   4.208   7.186 -0.0909  0.9676 -0.1595
  203MET     CB 2434   5.988   4.315   7.020  0.3390 -0.6760 -0.7323
  203MET    HB1 2435   6.030   4.385   7.096 -0.4697 -0.0101 -0.8801
  203MET    HB2 2436   5.952   4.383   6.939  0.3876  1.2020  0.7552
  203MET     CG 2437   6.094   4.212   6.982  0.4999 -0.6393 -0.3831
  203MET    HG1 2438   6.169   4.262   6.918  1.9288 -0.7435  1.1381
  203MET    HG2 2439   6.053   4.132   6.917  0.4907 -1.8505  1.0642
  203MET     SD 2440   6.192   4.160   7.126 -0.3478  0.0249  0.4524
  203MET     CE 2441   6.129   3.990   7.138 -0.8834  0.2608  1.0254
  203MET    HE1 2442   6.022   3.982   7.165 -0.4360 -2.3104  2.3729
  203MET    HE2 2443   6.173   3.937   7.225 -1.2829  0.8180  1.5732
  203MET    HE3 2444   6.152   3.922   7.052  1.9782  2.1574  0.1455
  203MET      C 2445   5.780   4.364   7.151  0.1017 -0.0972  0.0339
  203MET      O 2446   5.809   4.410   7.261 -0.3495  0.0479  0.0912
  204LEU      N 2447   5.672   4.407   7.084 -0.0283 -0.2882  0.1208
  204LEU     HN 2448   5.641   4.362   7.000 -1.2720 -2.0098  1.4166
  204LEU     CA 2449   5.578   4.498   7.140  0.0715  0.1547 -0.4220
  204LEU     HA 2450   5.636   4.588   7.156  1.7050 -1.2438  2.2958
  204LEU     CB 2451   5.462   4.531   7.044 -0.0045 -0.6522 -0.6137
  204LEU    HB1 2452   5.392   4.604   7.090  0.0273 -0.4757 -0.8468
  204LEU    HB2 2453   5.391   4.446   7.033 -0.3983 -0.5073  0.6006
  204LEU     CG 2454   5.504   4.567   6.901  0.1124  0.1344 -0.3848
  204LEU     HG 2455   5.578   4.493   6.863  2.2301  1.6747  0.4916
  204LEU    CD1 2456   5.382   4.572   6.808  0.1508 -0.1247 -0.4479
  204LEU   HD11 2457   5.402   4.616   6.708  0.7776 -2.3491 -1.3623
  204LEU   HD12 2458   5.309   4.638   6.858 -1.1577 -0.6685 -1.5901
  204LEU   HD13 2459   5.328   4.477   6.786 -2.3827  1.0323  0.4065
  204LEU    CD2 2460   5.560   4.711   6.895 -0.4894  0.3454 -1.0612
  204LEU   HD21 2461   5.480   4.779   6.930 -2.0129 -2.4528  1.3749
  204LEU   HD22 2462   5.590   4.728   6.789  0.3646 -4.1990 -1.7906
  204LEU   HD23 2463   5.645   4.717   6.967 -1.0238 -3.4955  0.1597
  204LEU      C 2464   5.518   4.461   7.272  0.1774  0.0245 -0.4101
  204LEU      O 2465   5.498   4.549   7.355 -0.1213 -0.3259 -0.1077
  205PHE      N 2466   5.491   4.334   7.304  0.5711  0.0684  0.1033
  205PHE     HN 2467   5.510   4.261   7.239 -0.1392 -0.0038 -0.0374
  205PHE     CA 2468   5.430   4.298   7.429 -0.0991  0.1486 -0.1937
  205PHE     HA 2469   5.417   4.387   7.488  0.3953  0.3455 -0.3718
  205PHE     CB 2470   5.295   4.227   7.411 -0.0873  0.1432 -0.2618
  205PHE    HB1 2471   5.215   4.303   7.421  1.8011  2.2013 -0.0365
  205PHE    HB2 2472   5.269   4.160   7.496 -0.7878 -0.9397 -1.3023
  205PHE     CG 2473   5.286   4.131   7.297  0.4450  0.3941 -0.5155
  205PHE    CD1 2474   5.202   4.164   7.193 -0.2423 -0.0116 -0.0910
  205PHE    HD1 2475   5.145   4.256   7.192  0.4461  0.4169 -1.1166
  205PHE    CE1 2476   5.200   4.078   7.086 -0.8973 -0.5969  0.3796
  205PHE    HE1 2477   5.143   4.107   6.999  0.9040 -0.2983 -0.7631
  205PHE     CZ 2478   5.268   3.958   7.090  0.2941  0.0384 -0.1190
  205PHE     HZ 2479   5.255   3.878   7.019 -1.0348 -0.7075  0.9130
  205PHE    CD2 2480   5.369   4.022   7.298 -0.2542 -0.1443  0.2652
  205PHE    HD2 2481   5.441   4.006   7.377  1.1012  3.8564  0.0878
  205PHE    CE2 2482   5.354   3.932   7.194  0.0367  0.0076  0.0874
  205PHE    HE2 2483   5.413   3.842   7.200 -1.8876 -1.2787  0.6228
  205PHE      C 2484   5.523   4.223   7.518 -0.3403 -0.3895 -0.3906
  205PHE      O 2485   5.484   4.194   7.631  0.1105 -0.1052 -0.1588
  206THR      N 2486   5.651   4.203   7.480 -0.2419 -0.4265 -0.0467
  206THR     HN 2487   5.688   4.236   7.393  1.1092  0.4905  0.8342
  206THR     CA 2488   5.739   4.138   7.572  0.8188 -0.1103 -0.8226
  206THR     HA 2489   5.683   4.098   7.655  0.5682 -0.7167 -1.2806
  206THR     CB 2490   5.808   4.013   7.526  0.4594 -0.4350 -0.4798
  206THR     HB 2491   5.882   3.981   7.602  2.2992  2.4750 -0.8945
  206THR    OG1 2492   5.877   4.044   7.406  0.6058 -0.0577 -0.3012
  206THR    HG1 2493   5.807   4.039   7.340 -1.6844 -2.1385  2.0325
  206THR    CG2 2494   5.708   3.900   7.496 -0.2763  0.0821 -0.0146
  206THR   HG21 2495   5.651   3.875   7.588 -0.5738 -1.8135 -0.6881
  206THR   HG22 2496   5.778   3.817   7.473 -0.0284  0.2549  0.1036
  206THR   HG23 2497   5.635   3.912   7.414  0.5172 -3.3247 -1.3745
  206THR      C 2498   5.835   4.230   7.640  0.0098  0.5326 -0.5239
  206THR      O 2499   5.897   4.190   7.738 -0.3053  0.1653 -0.4712
  207MET      N 2500   5.849   4.354   7.591  0.0885  0.4870 -0.6180
  207MET     HN 2501   5.798   4.396   7.517  0.3504  0.9396 -0.5502
  207MET     CA 2502   5.939   4.452   7.645  0.0634 -0.0383  0.4074
  207MET     HA 2503   6.015   4.417   7.713  1.4940 -0.5794 -1.3591
  207MET     CB 2504   6.008   4.529   7.531 -0.2018 -0.1984  0.1361
  207MET    HB1 2505   6.071   4.610   7.575  1.8469 -1.6834  0.1168
  207MET    HB2 2506   5.930   4.565   7.460  0.1626  0.2395 -0.0550
  207MET     CG 2507   6.094   4.438   7.443  0.6725  0.7682 -0.0329
  207MET    HG1 2508   6.135   4.504   7.363  2.7738 -2.2596 -1.6500
  207MET    HG2 2509   6.027   4.368   7.388 -0.8380  3.1419 -1.4097
  207MET     SD 2510   6.236   4.359   7.524  0.0817 -0.3249 -0.0440
  207MET     CE 2511   6.316   4.501   7.605  0.2122 -0.2712 -0.2676
  207MET    HE1 2512   6.420   4.472   7.631  0.0703 -2.2463 -1.7054
  207MET    HE2 2513   6.260   4.542   7.692 -0.9012  1.9349 -1.9415
  207MET    HE3 2514   6.326   4.574   7.522  0.9836 -1.1965 -1.0110
  207MET      C 2515   5.866   4.562   7.713 -0.3324  0.1742 -0.3485
  207MET      O 2516   5.757   4.601   7.672 -0.3787  0.4897  0.0642
  208GLY      N 2517   5.933   4.618   7.815 -0.2250 -0.3224 -0.1424
  208GLY     HN 2518   6.022   4.583   7.844 -1.3047 -3.5126 -0.2792
  208GLY     CA 2519   5.883   4.739   7.873 -0.1451 -0.1362 -0.4619
  208GLY    HA1 2520   5.793   4.719   7.928 -1.0551  2.2592 -0.9751
  208GLY    HA2 2521   5.874   4.805   7.788 -1.1613 -0.3649 -0.5386
  208GLY      C 2522   5.980   4.808   7.962 -0.2018  0.2890 -0.7275
  208GLY      O 2523   6.094   4.769   7.987 -0.3403  0.1793 -0.2540
  209GLU      N 2524   5.940   4.918   8.029 -0.1786 -0.0550 -0.1464
  209GLU     HN 2525   5.854   4.962   8.006 -0.4836 -0.0332  0.9503
  209GLU     CA 2526   6.017   4.991   8.125 -0.0050 -0.3527 -0.0580
  209GLU     HA 2527   6.123   4.993   8.104 -0.0249  0.7974 -0.1169
  209GLU     CB 2528   5.974   5.138   8.121 -0.5589 -0.5064  0.1556
  209GLU    HB1 2529   5.863   5.146   8.120 -0.6058  1.3724  3.5486
  209GLU    HB2 2530   6.024   5.178   8.030 -4.6235  1.1313 -1.5887
  209GLU     CG 2531   6.008   5.220   8.246 -0.4657 -0.2101 -0.0637
  209GLU    HG1 2532   6.111   5.203   8.283 -1.6174 -0.9129  3.1180
  209GLU    HG2 2533   5.944   5.194   8.332 -1.1320 -0.4103 -0.6159
  209GLU     CD 2534   5.965   5.365   8.229  0.1514 -0.0535 -0.3234
  209GLU    OE1 2535   5.844   5.384   8.199  0.0918 -0.6166 -0.4525
  209GLU    OE2 2536   6.047   5.459   8.251 -0.1304  0.2047 -0.3676
  209GLU      C 2537   5.985   4.936   8.260 -0.3136 -0.2320 -0.0817
  209GLU      O 2538   5.868   4.918   8.293 -0.4914  0.3343 -0.3885
  210GLN      N 2539   6.089   4.901   8.338 -0.1057 -0.5321 -0.4833
  210GLN     HN 2540   6.182   4.929   8.316 -0.1339 -0.7101 -0.8297
  210GLN     CA 2541   6.077   4.836   8.465  0.0974  0.5239  0.0925
  210GLN     HA 2542   5.977   4.843   8.505 -0.6800 -0.4102 -1.5954
  210GLN     CB 2543   6.107   4.685   8.457  0.2104  0.5188  0.5855
  210GLN    HB1 2544   6.108   4.651   8.563 -0.4253  0.2810  0.5204
  210GLN    HB2 2545   6.207   4.681   8.411 -0.3940 -3.3472 -0.7188
  210GLN     CG 2546   6.016   4.595   8.374  0.7567 -0.0192  0.5692
  210GLN    HG1 2547   6.061   4.493   8.373  1.7443  0.4103  0.4180
  210GLN    HG2 2548   6.008   4.620   8.266 -2.1241 -2.9902 -0.0966
  210GLN     CD 2549   5.874   4.574   8.425  0.0920 -0.1690 -1.2353
  210GLN    OE1 2550   5.839   4.462   8.462  0.0340  0.2555  0.0709
  210GLN    NE2 2551   5.788   4.679   8.430  0.7455  0.3367  0.1517
  210GLN   HE21 2552   5.693   4.667   8.459  0.5284  1.5900  0.0346
  210GLN   HE22 2553   5.809   4.770   8.394 -3.0162  1.5919  0.6193
  210GLN      C 2554   6.171   4.895   8.564  0.1878  0.1284  0.2459
  210GLN      O 2555   6.286   4.927   8.534 -0.0645  0.8523  0.0212
  211ASN      N 2556   6.113   4.909   8.685 -0.8066 -0.0316 -0.1982
  211ASN     HN 2557   6.020   4.884   8.711  0.9265 -3.5438  3.8949
  211ASN     CA 2558   6.189   4.960   8.795 -0.4633 -0.2432 -0.3352
  211ASN     HA 2559   6.285   4.990   8.756  0.5068 -1.6299  0.8746
  211ASN     CB 2560   6.122   5.084   8.857  0.2067 -0.2140  0.3484
  211ASN    HB1 2561   6.028   5.054   8.909 -0.7954  2.5558  0.3071
  211ASN    HB2 2562   6.083   5.149   8.776 -0.4799  0.3120  1.0837
  211ASN     CG 2563   6.215   5.162   8.948 -0.1356  0.0466  0.4775
  211ASN    OD1 2564   6.304   5.108   9.014 -0.3781 -0.4332  0.4164
  211ASN    ND2 2565   6.192   5.296   8.940  0.3055  0.0973  0.0711
  211ASN   HD21 2566   6.131   5.337   8.872  1.5013  1.4908 -0.2208
  211ASN   HD22 2567   6.253   5.362   8.984 -0.2889 -0.3573  1.6076
  211ASN      C 2568   6.218   4.845   8.885 -0.3343  0.2600  0.2684
  211ASN      O 2569   6.130   4.781   8.942 -0.0363 -0.3181  0.0877
  212ARG      N 2570   6.347   4.816   8.912 -0.3915  0.1493  0.4243
  212ARG     HN 2571   6.416   4.845   8.845  2.0403 -1.7435  1.9399
  212ARG     CA 2572   6.392   4.716   9.004 -0.0853 -0.0487  0.0631
  212ARG     HA 2573   6.307   4.666   9.047 -0.8807 -0.2967 -1.7038
  212ARG     CB 2574   6.484   4.610   8.942  0.1697 -0.1322  0.5802
  212ARG    HB1 2575   6.542   4.549   9.015  1.0661  1.8426  1.5947
  212ARG    HB2 2576   6.564   4.655   8.879  0.0759 -2.3896 -1.3010
  212ARG     CG 2577   6.415   4.519   8.841 -0.4567  0.5500  0.3871
  212ARG    HG1 2578   6.338   4.455   8.890  0.0286 -0.2873  0.0895
  212ARG    HG2 2579   6.489   4.441   8.814 -3.0860 -1.2556 -2.3491
  212ARG     CD 2580   6.368   4.577   8.707 -0.0550 -0.3927 -0.1787
  212ARG    HD1 2581   6.421   4.665   8.665 -1.5726  1.3226  1.2977
  212ARG    HD2 2582   6.262   4.608   8.720 -0.0644  0.5206 -2.1584
  212ARG     NE 2583   6.367   4.467   8.607  0.2779  0.0450 -0.6663
  212ARG     HE 2584   6.453   4.439   8.564 -0.8066 -2.1981 -1.5506
  212ARG     CZ 2585   6.293   4.353   8.615  0.5379 -0.0686  0.1303
  212ARG    NH1 2586   6.171   4.349   8.676  0.3554 -0.8896 -0.2750
  212ARG   HH11 2587   6.122   4.432   8.701 -3.7348 -2.5553 -1.8664
  212ARG   HH12 2588   6.120   4.264   8.661 -0.5576 -0.2363 -0.9441
  212ARG    NH2 2589   6.336   4.241   8.551  0.0730 -0.0792 -0.1622
  212ARG   HH21 2590   6.416   4.243   8.491  0.4079 -1.8080  0.1684
  212ARG   HH22 2591   6.265   4.180   8.515  0.4484  0.3980 -1.8308
  212ARG      C 2592   6.469   4.774   9.118  1.0366  0.2561 -0.8279
  212ARG      O 2593   6.540   4.704   9.189 -0.0390 -0.4510 -0.4217
  213SER      N 2594   6.444   4.904   9.142  0.0814 -0.0610 -0.0617
  213SER     HN 2595   6.430   4.966   9.066  2.9009  0.2421 -0.4307
  213SER     CA 2596   6.451   4.972   9.268  0.1857 -0.0420 -0.0791
  213SER     HA 2597   6.362   5.032   9.270 -1.4071 -2.2846  1.5336
  213SER     CB 2598   6.461   4.887   9.396 -0.2785  0.0978  0.0515
  213SER    HB1 2599   6.555   4.829   9.381 -0.5478 -0.2325 -0.3703
  213SER    HB2 2600   6.369   4.825   9.401 -0.4719  0.0918 -2.4694
  213SER     OG 2601   6.477   4.960   9.517  0.4341  0.3842 -0.2095
  213SER    HG1 2602   6.399   5.009   9.544  0.1648  0.1610 -0.5706
  213SER      C 2603   6.561   5.071   9.253  0.1264  0.0644  0.1789
  213SER      O 2604   6.675   5.049   9.295 -0.0350 -0.1144  0.5258
  214ALA      N 2605   6.520   5.185   9.195 -0.0092  0.0259  0.2020
  214ALA     HN 2606   6.435   5.190   9.143  1.0935  0.6238 -1.6395
  214ALA     CA 2607   6.613   5.290   9.166  0.2269 -0.3049 -0.2336
  214ALA     HA 2608   6.703   5.246   9.127 -0.6235 -3.0010  0.5898
  214ALA     CB 2609   6.540   5.364   9.052 -0.4288  0.2204  0.5222
  214ALA    HB1 2610   6.443   5.406   9.087  0.2519  0.2790  2.5037
  214ALA    HB2 2611   6.516   5.301   8.964 -0.3918  0.9902 -0.0518
  214ALA    HB3 2612   6.602   5.449   9.019  0.2421 -1.4671 -2.9511
  214ALA      C 2613   6.650   5.379   9.279  0.3167 -0.3413 -0.2347
  214ALA      O 2614   6.695   5.493   9.266 -0.3074 -0.1680 -0.9169
  215ASP      N 2615   6.637   5.343   9.408 -0.6146  0.6368 -0.0437
  215ASP     HN 2616   6.597   5.252   9.420 -0.9288  0.6449 -0.9415
  215ASP     CA 2617   6.676   5.420   9.522  0.3277  0.0597  0.0314
  215ASP     HA 2618   6.685   5.522   9.489  2.0463 -0.1687 -0.2853
  215ASP     CB 2619   6.559   5.403   9.620  0.0366 -0.5697 -0.4174
  215ASP    HB1 2620   6.567   5.465   9.712  1.1823  0.6690 -1.3213
  215ASP    HB2 2621   6.556   5.299   9.660  0.6389  0.2885  2.0678
  215ASP     CG 2622   6.427   5.447   9.560  0.0602 -0.5951 -0.4877
  215ASP    OD1 2623   6.323   5.383   9.594  0.0390 -0.1852  0.2561
  215ASP    OD2 2624   6.423   5.544   9.480  0.3604  0.3187  0.5814
  215ASP      C 2625   6.803   5.376   9.587  0.1720  0.0262  0.3114
  215ASP      O 2626   6.833   5.259   9.607  0.4752  0.0542  0.0167
  216GLY      N 2627   6.885   5.476   9.623  0.5062 -0.0134 -0.3359
  216GLY     HN 2628   6.862   5.572   9.606 -1.1937 -0.5782 -1.4266
  216GLY     CA 2629   7.008   5.458   9.694  0.5002  0.5615 -0.1721
  216GLY    HA1 2630   6.998   5.385   9.774 -0.7521  1.4649  0.5297
  216GLY    HA2 2631   7.035   5.551   9.741  0.2831  0.5915 -0.1047
  216GLY      C 2632   7.125   5.409   9.616  0.3622 -0.2275  0.0985
  216GLY      O 2633   7.117   5.382   9.496 -0.4804 -0.5480  0.2224
  217GLN      N 2634   7.239   5.385   9.682  0.1887 -0.1013  0.4442
  217GLN     HN 2635   7.241   5.413   9.778  0.4337  2.3003 -0.1902
  217GLN     CA 2636   7.354   5.323   9.624  0.0158  0.3682 -0.4096
  217GLN     HA 2637   7.371   5.353   9.522  0.3919 -1.8517 -1.0356
  217GLN     CB 2638   7.479   5.375   9.698 -0.0837  1.0414 -0.7095
  217GLN    HB1 2639   7.564   5.314   9.664 -0.9238  0.7621 -2.4023
  217GLN    HB2 2640   7.471   5.352   9.806  1.9118  2.7076 -0.1454
  217GLN     CG 2641   7.510   5.524   9.684  0.1642  1.0726  0.1158
  217GLN    HG1 2642   7.597   5.556   9.747  0.4379 -1.7249  1.2994
  217GLN    HG2 2643   7.421   5.575   9.725 -1.9923 -2.8657  0.7997
  217GLN     CD 2644   7.522   5.578   9.542 -0.5891  0.2171 -0.2782
  217GLN    OE1 2645   7.464   5.673   9.490  0.0754  0.4217 -0.6586
  217GLN    NE2 2646   7.620   5.516   9.471 -0.0496  0.5338  0.1750
  217GLN   HE21 2647   7.633   5.556   9.380 -1.3673  1.4276  0.3470
  217GLN   HE22 2648   7.670   5.440   9.513 -0.8807 -0.3924 -0.4373
  217GLN      C 2649   7.358   5.175   9.607  0.2164  0.3643 -0.3301
  217GLN      O 2650   7.450   5.102   9.643  0.2937  0.4580 -0.3337
  218HSD      N 2651   7.256   5.115   9.544 -0.2333  0.1541  0.5714
  218HSD     HN 2652   7.189   5.181   9.511  0.6711  0.3939 -0.9224
  218HSD     CA 2653   7.238   4.974   9.535  0.0982  0.1618 -0.4061
  218HSD     HA 2654   7.318   4.919   9.583  0.7005  0.8566 -0.6006
  218HSD     CB 2655   7.103   4.935   9.598  0.1412  0.5008 -0.1031
  218HSD    HB1 2656   7.074   4.828   9.591 -0.1324  0.6027 -0.5940
  218HSD    HB2 2657   7.026   4.992   9.541  0.0984  0.1799 -0.3698
  218HSD    ND1 2658   7.157   4.913   9.842 -0.0131  0.2432 -0.2647
  218HSD    HD1 2659   7.218   4.834   9.830 -1.0699 -0.7260  0.5205
  218HSD     CG 2660   7.087   4.975   9.742  0.0124  0.5088 -0.1201
  218HSD    CE1 2661   7.139   4.986   9.956 -0.2502 -0.3663  0.0955
  218HSD    HE1 2662   7.161   4.955  10.058 -2.0922 -0.6613  0.4463
  218HSD    NE2 2663   7.051   5.082   9.936  0.3216  0.1863  0.2233
  218HSD    CD2 2664   7.019   5.077   9.802  0.3069  0.5097  0.2120
  218HSD    HD2 2665   6.941   5.141   9.762 -0.5220 -0.3829  0.3599
  218HSD      C 2666   7.237   4.937   9.391  0.1761 -0.1537 -0.3269
  218HSD      O 2667   7.188   5.013   9.307 -0.5298 -0.2691 -0.0251
  219ALA      N 2668   7.291   4.818   9.357  0.1298 -0.3537  0.2857
  219ALA     HN 2669   7.341   4.770   9.428 -1.4074  0.9451  2.3528
  219ALA     CA 2670   7.270   4.762   9.227  0.1268 -0.2096  0.2231
  219ALA     HA 2671   7.311   4.826   9.150  2.6059 -1.5220  0.3513
  219ALA     CB 2672   7.340   4.626   9.213 -0.0617 -0.2850  0.0078
  219ALA    HB1 2673   7.350   4.589   9.109  1.0587 -1.4208  0.4871
  219ALA    HB2 2674   7.287   4.550   9.275 -0.5523 -0.3393 -0.4705
  219ALA    HB3 2675   7.447   4.634   9.242  0.0070 -0.6738 -0.1388
  219ALA      C 2676   7.128   4.743   9.187  0.1539  0.3717 -0.1715
  219ALA      O 2677   7.048   4.708   9.274  0.6934 -0.1315  0.1311
  220GLY      N 2678   7.093   4.761   9.059  0.0540  0.1020 -0.1856
  220GLY     HN 2679   7.162   4.795   8.994  1.0771 -0.0566  0.7927
  220GLY     CA 2680   6.957   4.760   9.017  0.0687  0.1681 -0.2348
  220GLY    HA1 2681   6.897   4.708   9.091  3.6938  0.0440  2.8977
  220GLY    HA2 2682   6.961   4.723   8.916  0.6983 -3.0061  0.8355
  220GLY      C 2683   6.885   4.891   9.005  0.0490  0.1713 -0.0897
  220GLY      O 2684   6.924   4.983   9.075  0.0975 -0.5356  0.8282
  221GLY      N 2685   6.787   4.904   8.913  0.2287  0.1768 -0.2808
  221GLY     HN 2686   6.753   4.827   8.859  0.8492 -0.0427 -0.3665
  221GLY     CA 2687   6.712   5.024   8.897  0.0544  0.0606 -0.3435
  221GLY    HA1 2688   6.786   5.103   8.891 -0.3220  0.3995 -0.5249
  221GLY    HA2 2689   6.656   5.038   8.988  0.2494 -1.7501  0.0906
  221GLY      C 2690   6.618   5.032   8.781 -0.6390  0.2116  0.2270
  221GLY      O 2691   6.549   4.934   8.753 -0.3057  0.0625 -0.0822
  222LEU      N 2692   6.614   5.152   8.722 -0.1826  0.3292  0.4306
  222LEU     HN 2693   6.684   5.217   8.752  1.2946 -1.6246  1.4771
  222LEU     CA 2694   6.520   5.195   8.623  0.1002 -0.1020 -0.0226
  222LEU     HA 2695   6.429   5.138   8.632 -1.7781  2.7219 -0.1888
  222LEU     CB 2696   6.485   5.344   8.639 -0.9671 -0.3766  0.2231
  222LEU    HB1 2697   6.582   5.397   8.645 -0.3999 -1.3278 -0.2104
  222LEU    HB2 2698   6.440   5.364   8.739 -0.4311 -0.7191  0.5347
  222LEU     CG 2699   6.391   5.407   8.535 -0.6159  0.3071  0.3230
  222LEU     HG 2700   6.445   5.398   8.438  0.4469 -0.9366  1.0029
  222LEU    CD1 2701   6.259   5.337   8.503 -0.2507 -0.0185 -0.5066
  222LEU   HD11 2702   6.282   5.235   8.465  2.3475 -0.1594  1.2135
  222LEU   HD12 2703   6.212   5.391   8.418  2.5568  0.6375 -1.7337
  222LEU   HD13 2704   6.187   5.337   8.588 -0.0211 -1.6978 -0.2746
  222LEU    CD2 2705   6.375   5.557   8.567 -0.2656  0.4157 -0.0022
  222LEU   HD21 2706   6.302   5.557   8.650  0.4331  2.5773  0.6723
  222LEU   HD22 2707   6.331   5.607   8.478 -0.2301  2.1812  0.9351
  222LEU   HD23 2708   6.474   5.598   8.595  0.7290 -1.5412 -0.4711
  222LEU      C 2709   6.573   5.165   8.487  0.5926 -0.3271  0.2133
  222LEU      O 2710   6.661   5.233   8.435  0.2614  0.2492  0.3971
  223VAL      N 2711   6.510   5.073   8.410 -0.4655  0.7014 -0.1771
  223VAL     HN 2712   6.427   5.027   8.442 -0.8805  0.9291 -0.9034
  223VAL     CA 2713   6.566   5.011   8.294  0.1894  0.3509  0.3193
  223VAL     HA 2714   6.634   5.081   8.249 -0.1066  0.8767  0.6745
  223VAL     CB 2715   6.642   4.885   8.325  0.0856  0.2324  0.0925
  223VAL     HB 2716   6.669   4.823   8.237 -0.5971 -1.2835  0.9147
  223VAL    CG1 2717   6.774   4.909   8.400  0.0025  0.5860  0.1256
  223VAL   HG11 2718   6.854   4.834   8.383  1.9390  2.0775  2.0404
  223VAL   HG12 2719   6.757   4.919   8.509 -1.0427 -0.5095  0.0837
  223VAL   HG13 2720   6.807   5.013   8.377 -0.3811  0.1990 -2.5058
  223VAL    CG2 2721   6.562   4.783   8.407  0.5949 -0.2896 -0.0546
  223VAL   HG21 2722   6.482   4.743   8.340  0.0742  1.1539 -0.3352
  223VAL   HG22 2723   6.525   4.832   8.500  0.4381  4.4002 -2.2809
  223VAL   HG23 2724   6.606   4.685   8.436 -0.6209 -1.0027 -0.5260
  223VAL      C 2725   6.457   4.982   8.196  0.4279  0.6118 -0.0233
  223VAL      O 2726   6.338   4.984   8.228  0.3978  0.9134 -0.1508
  224CYS      N 2727   6.504   4.951   8.074 -0.0132 -0.1822 -0.0009
  224CYS     HN 2728   6.603   4.961   8.065  0.0096  0.3268  0.7452
  224CYS     CA 2729   6.427   4.892   7.968 -0.5423  0.1220  0.2076
  224CYS     HA 2730   6.321   4.899   7.984 -0.3922  1.0540  0.9302
  224CYS     CB 2731   6.456   4.956   7.831 -0.1708 -0.1440  0.1604
  224CYS    HB1 2732   6.563   4.985   7.825 -0.3091  0.1042 -1.4966
  224CYS    HB2 2733   6.391   5.045   7.816 -0.8369 -0.6763 -0.1920
  224CYS     SG 2734   6.420   4.854   7.685 -0.0268  0.1760 -0.0991
  224CYS      C 2735   6.466   4.748   7.974 -0.3106  0.1788  0.0730
  224CYS      O 2736   6.584   4.713   7.972 -0.3739  0.0020 -0.6394
  225THR      N 2737   6.369   4.656   7.981  0.0734 -0.2782 -0.5527
  225THR     HN 2738   6.273   4.681   7.992  0.6633  1.9933 -0.0836
  225THR     CA 2739   6.402   4.518   7.997 -0.2345 -0.3004 -0.0957
  225THR     HA 2740   6.487   4.494   7.934 -0.4670  0.0651 -0.5445
  225THR     CB 2741   6.450   4.490   8.137  0.6419  0.0327 -0.3210
  225THR     HB 2742   6.511   4.572   8.180 -0.4646 -0.1724  1.7631
  225THR    OG1 2743   6.529   4.373   8.144  0.3986 -0.1359 -0.3959
  225THR    HG1 2744   6.550   4.365   8.238  0.4377 -1.1697 -0.4822
  225THR    CG2 2745   6.337   4.476   8.241  0.3492 -0.3143 -0.6824
  225THR   HG21 2746   6.389   4.463   8.338 -0.7633  0.4843  0.0408
  225THR   HG22 2747   6.275   4.385   8.228 -1.3018  0.3150  2.0301
  225THR   HG23 2748   6.264   4.559   8.235  0.5097 -0.0502  0.8285
  225THR      C 2749   6.275   4.447   7.966 -0.1135 -0.4346 -0.2943
  225THR      O 2750   6.172   4.515   7.969 -0.0593 -0.3729  0.9936
  226PRO      N 2751   6.277   4.322   7.931  0.5110 -0.5872  0.2636
  226PRO     CD 2752   6.397   4.253   7.887  0.5518 -0.3238 -0.0472
  226PRO    HD1 2753   6.454   4.212   7.974  1.4001 -2.7775 -1.6554
  226PRO    HD2 2754   6.456   4.323   7.824  0.1515 -1.5622 -1.8527
  226PRO     CA 2755   6.163   4.236   7.917 -0.1415  0.3171 -0.1050
  226PRO     HA 2756   6.101   4.273   7.837  1.5468  0.2009 -1.5287
  226PRO     CB 2757   6.216   4.101   7.868  0.3549  0.3678  0.2760
  226PRO    HB1 2758   6.134   4.051   7.812  2.1114 -1.5827 -0.6496
  226PRO    HB2 2759   6.231   4.035   7.956 -1.9163 -0.2275  0.2927
  226PRO     CG 2760   6.347   4.138   7.798  0.2820 -0.1382 -0.1347
  226PRO    HG1 2761   6.421   4.055   7.791  0.1936 -0.2164 -0.1359
  226PRO    HG2 2762   6.332   4.163   7.690 -1.4709 -2.9669 -0.6297
  226PRO      C 2763   6.078   4.230   8.039 -0.0515 -0.0937 -0.0612
  226PRO      O 2764   6.134   4.233   8.148  0.4561  0.5165 -0.3349
  227THR      N 2765   5.945   4.222   8.024 -0.0574  0.0817 -0.1087
  227THR     HN 2766   5.899   4.211   7.936  1.6911 -2.1205 -0.8179
  227THR     CA 2767   5.861   4.218   8.141  0.2600  0.2077  0.1247
  227THR     HA 2768   5.895   4.281   8.222  1.1916 -2.2024  1.7253
  227THR     CB 2769   5.727   4.274   8.104  0.2435  0.1041  0.0277
  227THR     HB 2770   5.649   4.250   8.180 -0.0372 -1.3514 -0.6900
  227THR    OG1 2771   5.681   4.237   7.975 -0.1356  0.7468 -0.0232
  227THR    HG1 2772   5.593   4.202   7.990 -0.3562  1.6801  1.0038
  227THR    CG2 2773   5.733   4.428   8.102 -0.1805  0.1223 -0.0868
  227THR   HG21 2774   5.795   4.474   8.022  0.7415 -0.8425  0.0465
  227THR   HG22 2775   5.754   4.456   8.208 -3.5133  1.3618  0.3545
  227THR   HG23 2776   5.628   4.461   8.090 -0.2469 -0.1201 -0.1708
  227THR      C 2777   5.852   4.074   8.178 -0.0693  0.1251 -0.2676
  227THR      O 2778   5.836   4.042   8.296 -0.6633  0.2114 -0.3214
  228ILE      N 2779   5.860   3.994   8.071  0.3009 -0.3006  0.0736
  228ILE     HN 2780   5.850   4.039   7.982  3.5000 -1.4237 -0.9999
  228ILE     CA 2781   5.842   3.852   8.079 -0.1189 -0.2741 -0.2968
  228ILE     HA 2782   5.757   3.838   8.144 -0.1823 -0.1508 -0.3537
  228ILE     CB 2783   5.801   3.801   7.944  0.3344 -0.0775 -0.5141
  228ILE     HB 2784   5.765   3.697   7.958  1.1373 -0.2572  0.3036
  228ILE    CG2 2785   5.694   3.890   7.880 -0.0069 -0.0091  0.1347
  228ILE   HG21 2786   5.608   3.910   7.948 -1.4619  3.5634 -2.4536
  228ILE   HG22 2787   5.654   3.834   7.792  1.7984 -2.8767  1.0174
  228ILE   HG23 2788   5.727   3.989   7.842  0.9981 -0.6562 -0.7258
  228ILE    CG1 2789   5.925   3.785   7.854  0.8359  0.0482  0.1444
  228ILE   HG11 2790   6.007   3.733   7.906  0.6594 -1.5465 -1.1193
  228ILE   HG12 2791   5.954   3.889   7.830 -0.7216  0.9664  1.8716
  228ILE     CD 2792   5.902   3.693   7.735  0.1673  0.3696  0.0176
  228ILE    HD1 2793   5.821   3.730   7.668 -0.4120 -0.6554  0.1304
  228ILE    HD2 2794   5.873   3.589   7.761  0.4560  0.6925  1.7427
  228ILE    HD3 2795   5.999   3.676   7.684  0.8016  1.2449  0.9096
  228ILE      C 2796   5.956   3.785   8.149  0.1010  0.6423  0.2402
  228ILE      O 2797   6.066   3.837   8.167  0.3582  0.2363 -0.1575
  229HSD      N 2798   5.928   3.664   8.201  0.2826  0.3044 -0.4360
  229HSD     HN 2799   5.832   3.637   8.199  0.7958 -1.6871 -0.3010
  229HSD     CA 2800   6.003   3.576   8.285 -0.3044 -0.0341 -0.2658
  229HSD     HA 2801   6.034   3.634   8.370 -0.0965 -0.4615 -0.0454
  229HSD     CB 2802   5.916   3.459   8.335 -0.1732 -0.1951 -0.4108
  229HSD    HB1 2803   5.877   3.409   8.244 -0.3203  1.4222 -1.2837
  229HSD    HB2 2804   5.823   3.501   8.378 -0.2560  1.2867 -1.9313
  229HSD    ND1 2805   5.943   3.361   8.565 -0.0205 -0.0449 -0.2126
  229HSD    HD1 2806   5.903   3.442   8.610 -0.0128 -0.6024  0.8217
  229HSD     CG 2807   5.969   3.356   8.430 -0.5584 -0.2999 -0.3099
  229HSD    CE1 2808   5.963   3.236   8.614  0.5680  0.4215  0.7698
  229HSD    HE1 2809   5.965   3.223   8.722 -1.7520 -0.9004  0.7098
  229HSD    NE2 2810   6.015   3.157   8.522 -0.4438  0.6604 -0.0205
  229HSD    CD2 2811   6.017   3.231   8.405 -0.1574 -0.1093 -0.5087
  229HSD    HD2 2812   6.047   3.188   8.310  1.6318 -0.6204  0.2457
  229HSD      C 2813   6.128   3.529   8.219  0.0716  0.1752  0.2881
  229HSD      O 2814   6.124   3.511   8.097 -0.1092 -0.0338  0.3236
  230THR      N 2815   6.241   3.528   8.291 -0.0414 -0.0727  0.4649
  230THR     HN 2816   6.241   3.550   8.389 -1.5558  0.2642  0.4068
  230THR     CA 2817   6.373   3.537   8.236 -0.1927  0.1009  0.1341
  230THR     HA 2818   6.367   3.623   8.170  0.5612  0.7656  0.9083
  230THR     CB 2819   6.477   3.556   8.342  0.1799  0.0501 -0.2187
  230THR     HB 2820   6.508   3.459   8.386  1.4396 -0.0537 -1.2744
  230THR    OG1 2821   6.431   3.650   8.437  0.0804 -0.0476 -0.1689
  230THR    HG1 2822   6.498   3.651   8.506 -0.4799  2.9138  0.4798
  230THR    CG2 2823   6.604   3.610   8.275  0.4862 -0.3340  0.0488
  230THR   HG21 2824   6.635   3.544   8.192 -1.7548  0.0211 -1.1454
  230THR   HG22 2825   6.679   3.600   8.357 -1.2696 -0.3093  1.7166
  230THR   HG23 2826   6.602   3.711   8.230 -1.8791 -0.5581 -0.4850
  230THR      C 2827   6.411   3.418   8.155  0.6167  0.1375  0.4610
  230THR      O 2828   6.477   3.430   8.052 -0.3081  0.3269 -0.1132
  231ALA      N 2829   6.364   3.298   8.194 -0.4855  0.2988 -0.3501
  231ALA     HN 2830   6.312   3.281   8.277  0.8001 -0.6553  0.2883
  231ALA     CA 2831   6.377   3.177   8.119 -0.2363  0.0889  0.0271
  231ALA     HA 2832   6.482   3.161   8.099 -0.0912  1.0218 -0.0216
  231ALA     CB 2833   6.339   3.058   8.209  0.7346 -0.2765 -0.0323
  231ALA    HB1 2834   6.384   3.063   8.310  0.6984  0.1863 -0.0338
  231ALA    HB2 2835   6.377   2.965   8.161  0.5159 -0.5381  0.2961
  231ALA    HB3 2836   6.230   3.035   8.216  0.7319 -0.6722 -1.1322
  231ALA      C 2837   6.302   3.185   7.990 -0.4774  0.0074  0.1620
  231ALA      O 2838   6.351   3.143   7.885 -0.8521 -0.4499  0.1666
  232THR      N 2839   6.179   3.239   7.986 -0.5602 -0.2041 -0.1990
  232THR     HN 2840   6.127   3.272   8.065 -0.6035  0.4481 -0.4969
  232THR     CA 2841   6.110   3.260   7.863  0.0488  0.1930 -0.4760
  232THR     HA 2842   6.085   3.162   7.824 -4.8346  0.9571  0.0667
  232THR     CB 2843   5.972   3.318   7.875 -0.0497 -0.1453  0.0119
  232THR     HB 2844   5.975   3.425   7.903 -0.1267 -0.3788  0.9584
  232THR    OG1 2845   5.905   3.254   7.983 -0.0519  0.1314  0.1741
  232THR    HG1 2846   5.842   3.321   8.011  0.5680  0.1490  1.6380
  232THR    CG2 2847   5.891   3.316   7.744 -0.4972  0.0701  0.2845
  232THR   HG21 2848   5.901   3.229   7.676 -0.9217 -1.3953  2.0061
  232THR   HG22 2849   5.933   3.398   7.682  0.6928 -0.8189 -0.1135
  232THR   HG23 2850   5.783   3.331   7.767  0.2312  1.5715  3.2690
  232THR      C 2851   6.175   3.344   7.758 -0.3457  0.6626 -0.3478
  232THR      O 2852   6.172   3.313   7.639  0.0925  0.5534 -0.3334
  233VAL      N 2853   6.249   3.450   7.797 -0.2881  0.3884  0.2994
  233VAL     HN 2854   6.250   3.468   7.895  1.7275 -1.1132  0.6262
  233VAL     CA 2855   6.336   3.531   7.717 -0.2062 -0.0163 -0.0289
  233VAL     HA 2856   6.271   3.571   7.641  0.9749 -0.8577 -1.5260
  233VAL     CB 2857   6.401   3.640   7.798  0.1990 -0.4162  0.1862
  233VAL     HB 2858   6.452   3.596   7.886 -0.0588 -1.2309 -0.0614
  233VAL    CG1 2859   6.483   3.748   7.725 -0.1891 -0.1713  0.1067
  233VAL   HG11 2860   6.574   3.699   7.683 -0.5407  0.7602 -1.8382
  233VAL   HG12 2861   6.521   3.829   7.790  1.6484 -0.1911 -0.8663
  233VAL   HG13 2862   6.421   3.771   7.636 -2.5973 -3.6882  0.6738
  233VAL    CG2 2863   6.293   3.721   7.871 -0.0462 -0.1995 -0.4048
  233VAL   HG21 2864   6.239   3.786   7.800 -0.4866  1.2663  1.1940
  233VAL   HG22 2865   6.334   3.799   7.938 -1.9421  1.0278 -0.5960
  233VAL   HG23 2866   6.216   3.662   7.927 -0.6652  2.1484  1.3798
  233VAL      C 2867   6.438   3.450   7.646 -0.5900 -0.4471 -0.0928
  233VAL      O 2868   6.451   3.468   7.525  0.0037  0.4756  0.0990
  234LYS      N 2869   6.502   3.351   7.710  0.3724  0.0736 -0.2240
  234LYS     HN 2870   6.471   3.327   7.802  1.4663 -0.6090 -0.0205
  234LYS     CA 2871   6.596   3.266   7.644 -0.0487 -0.8136  0.2858
  234LYS     HA 2872   6.645   3.336   7.577 -0.5823 -0.2613  0.4598
  234LYS     CB 2873   6.697   3.206   7.743  0.4357 -0.4164  0.0383
  234LYS    HB1 2874   6.758   3.138   7.680 -1.3182 -0.3671 -1.8132
  234LYS    HB2 2875   6.640   3.152   7.822 -0.7470  1.8793  0.8562
  234LYS     CG 2876   6.788   3.315   7.802  0.2914 -0.2377 -0.0680
  234LYS    HG1 2877   6.722   3.389   7.852  2.1925  1.3237  0.2271
  234LYS    HG2 2878   6.848   3.364   7.723 -0.5463 -2.8183 -2.5085
  234LYS     CD 2879   6.874   3.266   7.919  0.5506  0.0862 -0.1230
  234LYS    HD1 2880   6.947   3.348   7.937 -0.2703  0.3819  2.2076
  234LYS    HD2 2881   6.930   3.180   7.877 -0.3582  0.1005 -1.4351
  234LYS     CE 2882   6.797   3.237   8.048  0.3984 -0.1849 -0.2754
  234LYS    HE1 2883   6.727   3.152   8.032 -0.7982  0.7673 -0.2978
  234LYS    HE2 2884   6.739   3.322   8.091 -0.2724 -1.1529  0.7784
  234LYS     NZ 2885   6.898   3.192   8.146 -0.1555 -0.3607  0.2179
  234LYS    HZ1 2886   6.967   3.133   8.096 -0.8812 -0.7271 -0.3796
  234LYS    HZ2 2887   6.861   3.126   8.218 -2.5935  0.4332 -0.2008
  234LYS    HZ3 2888   6.953   3.270   8.188 -0.3434 -0.5197  0.7733
  234LYS      C 2889   6.544   3.178   7.536 -0.1624 -0.4227  0.0177
  234LYS      O 2890   6.607   3.171   7.431  0.1178  0.1022  0.1494
  235VAL      N 2891   6.429   3.110   7.549 -0.7322  0.5307  0.0624
  235VAL     HN 2892   6.390   3.115   7.641 -1.4292  1.9379 -0.2815
  235VAL     CA 2893   6.353   3.037   7.451 -0.5201  0.1238  0.1981
  235VAL     HA 2894   6.419   2.966   7.404 -0.9542 -0.1992  0.0831
  235VAL     CB 2895   6.245   2.948   7.503 -0.4856  0.2207  0.4418
  235VAL     HB 2896   6.174   3.013   7.558 -0.0210  0.1548  1.1228
  235VAL    CG1 2897   6.176   2.879   7.384  0.7076 -0.3742  0.0845
  235VAL   HG11 2898   6.118   2.792   7.422  2.2350 -0.4621  2.3904
  235VAL   HG12 2899   6.247   2.827   7.316 -0.3739 -0.7286 -0.8101
  235VAL   HG13 2900   6.118   2.948   7.319 -0.3931 -1.5382 -0.2050
  235VAL    CG2 2901   6.300   2.835   7.592  0.4783  0.3505  0.0243
  235VAL   HG21 2902   6.233   2.747   7.608 -1.2080  1.5440 -0.1475
  235VAL   HG22 2903   6.322   2.881   7.691  1.8900 -1.3185  0.5370
  235VAL   HG23 2904   6.388   2.793   7.540 -0.1908  0.1232 -0.9533
  235VAL      C 2905   6.315   3.127   7.339 -0.4903 -0.0372  0.0600
  235VAL      O 2906   6.337   3.099   7.221  0.0941 -0.0269  0.1636
  236VAL      N 2907   6.263   3.247   7.370  0.1488  0.3021 -0.1561
  236VAL     HN 2908   6.247   3.258   7.468 -1.0208 -1.8886 -0.0372
  236VAL     CA 2909   6.231   3.345   7.271 -0.0484 -0.4089 -0.8016
  236VAL     HA 2910   6.168   3.300   7.196 -2.5100 -0.1487  1.0142
  236VAL     CB 2911   6.147   3.452   7.333  0.2034 -0.4581 -0.3677
  236VAL     HB 2912   6.200   3.488   7.423 -1.4097  1.2800 -0.0512
  236VAL    CG1 2913   6.128   3.574   7.241  0.5761 -0.1245 -0.0015
  236VAL   HG11 2914   6.221   3.634   7.226 -0.2679  0.8345 -1.6783
  236VAL   HG12 2915   6.069   3.641   7.306 -0.2875 -0.4560 -0.4369
  236VAL   HG13 2916   6.071   3.557   7.147 -4.3218 -1.4167  2.8367
  236VAL    CG2 2917   6.009   3.400   7.377 -0.1691  0.8727  0.0791
  236VAL   HG21 2918   5.962   3.481   7.437 -2.3753  0.5159 -1.0934
  236VAL   HG22 2919   6.018   3.305   7.436  0.3305  2.1421  2.1624
  236VAL   HG23 2920   5.953   3.376   7.284 -0.0650  2.6229 -0.4700
  236VAL      C 2921   6.346   3.391   7.187  0.4665 -0.1312  0.0462
  236VAL      O 2922   6.328   3.412   7.067  0.0126 -0.2562  0.0900
  237ILE      N 2923   6.464   3.417   7.247  0.2313  0.0714  0.4238
  237ILE     HN 2924   6.457   3.439   7.344  0.0107  1.3847  0.1318
  237ILE     CA 2925   6.587   3.438   7.178  0.0553 -0.3849 -0.0325
  237ILE     HA 2926   6.559   3.521   7.115  0.6502 -1.4630 -1.8116
  237ILE     CB 2927   6.702   3.473   7.268 -0.4003 -1.1654  0.8758
  237ILE     HB 2928   6.719   3.398   7.348  1.2411 -0.2440  1.4330
  237ILE    CG2 2929   6.835   3.479   7.191 -0.3298 -0.4454  1.0435
  237ILE   HG21 2930   6.905   3.500   7.275 -2.1708  2.0637  2.0856
  237ILE   HG22 2931   6.835   3.568   7.125 -0.6569 -0.4606  1.0185
  237ILE   HG23 2932   6.880   3.386   7.151 -0.5172 -0.7647  1.5544
  237ILE    CG1 2933   6.677   3.610   7.334  0.7991 -0.1918 -0.6299
  237ILE   HG11 2934   6.569   3.628   7.353  1.4822  1.2898  2.5950
  237ILE   HG12 2935   6.707   3.692   7.264  2.9179 -0.8146 -0.5104
  237ILE     CD 2936   6.755   3.631   7.463 -0.1202  0.2915 -0.1410
  237ILE    HD1 2937   6.733   3.548   7.535 -0.2572 -0.7665 -1.3636
  237ILE    HD2 2938   6.733   3.732   7.503 -0.8963  0.2697 -0.4853
  237ILE    HD3 2939   6.864   3.631   7.442 -0.4113 -0.0127 -1.8079
  237ILE      C 2940   6.625   3.326   7.086  0.7635  0.2069 -0.4744
  237ILE      O 2941   6.637   3.346   6.966 -0.3502  0.0391 -0.6299
  238GLN      N 2942   6.623   3.200   7.133  0.5059  0.3733 -0.0226
  238GLN     HN 2943   6.613   3.175   7.229 -0.4544 -4.0060 -1.0252
  238GLN     CA 2944   6.630   3.091   7.040 -0.6101  0.2180  0.0585
  238GLN     HA 2945   6.724   3.095   6.986 -0.4613  0.9146  0.3513
  238GLN     CB 2946   6.639   2.955   7.112  0.5161  0.0676 -0.3356
  238GLN    HB1 2947   6.633   2.876   7.034  0.6256  1.2196 -1.5518
  238GLN    HB2 2948   6.541   2.948   7.165 -0.5381  0.8621 -2.0580
  238GLN     CG 2949   6.766   2.932   7.193  0.3553 -0.1910 -0.1553
  238GLN    HG1 2950   6.800   3.028   7.239  0.0304 -0.4737  0.6921
  238GLN    HG2 2951   6.849   2.891   7.131 -0.7233 -3.2794  0.2886
  238GLN     CD 2952   6.721   2.834   7.300 -0.1054  0.0593 -0.1167
  238GLN    OE1 2953   6.723   2.712   7.283 -0.1699  0.0726 -0.2237
  238GLN    NE2 2954   6.686   2.890   7.419  0.0366 -0.0741 -0.0119
  238GLN   HE21 2955   6.664   2.829   7.495 -0.9739  2.1776  1.6012
  238GLN   HE22 2956   6.689   2.989   7.428  0.1214  0.3847 -3.6268
  238GLN      C 2957   6.539   3.084   6.923 -0.3392  0.2951 -0.1588
  238GLN      O 2958   6.585   3.069   6.810  0.0541 -0.1750  0.0585
  239VAL      N 2959   6.407   3.103   6.943 -0.3131  0.0603  0.2541
  239VAL     HN 2960   6.369   3.129   7.032 -0.0396 -1.8535  0.9691
  239VAL     CA 2961   6.319   3.103   6.830  0.2048 -0.5183 -0.1562
  239VAL     HA 2962   6.330   3.015   6.769 -0.0094 -0.3164 -0.4890
  239VAL     CB 2963   6.176   3.103   6.875  0.3627 -0.1474  0.3633
  239VAL     HB 2964   6.156   3.183   6.949  0.2675  0.0619  0.1143
  239VAL    CG1 2965   6.081   3.099   6.754  0.0926  0.0132  0.5692
  239VAL   HG11 2966   6.092   3.200   6.708  1.8398 -1.0343 -1.5276
  239VAL   HG12 2967   5.977   3.080   6.786  0.3391 -1.9873  0.2685
  239VAL   HG13 2968   6.110   3.021   6.681  0.2835  0.1323  0.5151
  239VAL    CG2 2969   6.156   2.972   6.953 -0.2920  0.1321  0.6746
  239VAL   HG21 2970   6.227   2.955   7.037  1.4949 -1.3321 -1.0251
  239VAL   HG22 2971   6.167   2.882   6.888 -0.1928  1.4286 -1.1966
  239VAL   HG23 2972   6.055   2.974   6.998 -1.7175  0.6992 -2.3092
  239VAL      C 2973   6.346   3.211   6.731 -0.2727 -0.0655  0.2013
  239VAL      O 2974   6.359   3.189   6.611  0.5566 -0.5029  0.3605
  240ASN      N 2975   6.370   3.334   6.782 -0.0774 -0.0753  0.1362
  240ASN     HN 2976   6.358   3.347   6.880  0.8310  1.3120  0.0853
  240ASN     CA 2977   6.407   3.442   6.696  0.0153 -0.0739  0.1781
  240ASN     HA 2978   6.319   3.453   6.634 -2.2439  2.9591  3.4607
  240ASN     CB 2979   6.402   3.565   6.789  0.3560 -0.0420  0.1566
  240ASN    HB1 2980   6.456   3.538   6.882  0.8650 -0.3979 -0.2367
  240ASN    HB2 2981   6.296   3.569   6.824 -0.5302 -1.8130 -2.0348
  240ASN     CG 2982   6.458   3.698   6.742  0.1930 -0.1054 -0.2234
  240ASN    OD1 2983   6.547   3.757   6.803 -0.4162 -0.0329  0.6136
  240ASN    ND2 2984   6.400   3.748   6.629 -0.5121  0.6603  0.4634
  240ASN   HD21 2985   6.412   3.847   6.619  2.8424  0.3729  0.6890
  240ASN   HD22 2986   6.325   3.692   6.593 -0.7560  0.0325  1.8551
  240ASN      C 2987   6.531   3.432   6.613 -0.2091  0.0850 -0.1777
  240ASN      O 2988   6.536   3.446   6.491  0.4407  0.5299 -0.1031
  241THR      N 2989   6.638   3.385   6.679  0.0715  0.3511 -0.4400
  241THR     HN 2990   6.633   3.373   6.778  0.6261  0.1216 -0.4380
  241THR     CA 2991   6.764   3.352   6.620  0.0841  0.1246 -0.2880
  241THR     HA 2992   6.806   3.436   6.566  0.7126  0.0766  0.1128
  241THR     CB 2993   6.876   3.301   6.706 -0.1340  0.0844 -0.0257
  241THR     HB 2994   6.829   3.226   6.774 -0.9221  0.2771 -0.3485
  241THR    OG1 2995   6.927   3.404   6.789 -0.4337  0.2497 -0.0445
  241THR    HG1 2996   6.849   3.441   6.832 -0.0963 -2.7574  3.7909
  241THR    CG2 2997   6.995   3.231   6.639 -0.2854 -0.2586  0.0592
  241THR   HG21 2998   7.046   3.308   6.576 -0.2540  1.3610  1.9404
  241THR   HG22 2999   6.972   3.138   6.584 -0.2912 -0.5404  0.5412
  241THR   HG23 3000   7.079   3.208   6.708 -0.8211  1.2732  1.2891
  241THR      C 3001   6.754   3.249   6.513  0.2236 -0.0702 -0.1148
  241THR      O 3002   6.806   3.257   6.401 -0.3218  0.3230 -0.3459
  242PHE      N 3003   6.681   3.140   6.542  0.2471 -0.0405  0.0568
  242PHE     HN 3004   6.644   3.125   6.633 -0.8718 -1.6453 -0.6161
  242PHE     CA 3005   6.639   3.051   6.438  0.0321  0.0418  0.0732
  242PHE     HA 3006   6.724   3.015   6.383 -1.2200  0.1448 -2.0266
  242PHE     CB 3007   6.569   2.928   6.498  0.4183 -0.2496 -0.0715
  242PHE    HB1 3008   6.484   2.951   6.567  1.6561 -1.2375  1.8856
  242PHE    HB2 3009   6.648   2.890   6.566 -0.2989 -0.1656  0.8403
  242PHE     CG 3010   6.540   2.827   6.393 -0.1080 -0.1426 -0.0332
  242PHE    CD1 3011   6.414   2.822   6.338 -0.1468 -0.2883  0.0674
  242PHE    HD1 3012   6.335   2.879   6.384 -0.6357  0.3443 -1.4922
  242PHE    CE1 3013   6.392   2.737   6.232 -0.1189 -0.1214 -0.0723
  242PHE    HE1 3014   6.294   2.733   6.186 -0.9547 -1.1940  1.7252
  242PHE     CZ 3015   6.496   2.662   6.182 -0.1603 -0.4325  0.3052
  242PHE     HZ 3016   6.464   2.585   6.114  0.0549  0.0673 -0.3697
  242PHE    CD2 3017   6.646   2.758   6.338  0.4657  0.4684  0.2937
  242PHE    HD2 3018   6.746   2.770   6.376  0.6843  2.2511 -0.6911
  242PHE    CE2 3019   6.623   2.672   6.234 -0.2718  0.4956  0.4267
  242PHE    HE2 3020   6.706   2.625   6.183 -2.5528 -1.4605 -1.8080
  242PHE      C 3021   6.561   3.109   6.325 -0.1046 -0.2686  0.0092
  242PHE      O 3022   6.596   3.093   6.208 -0.5124  0.0878 -0.1623
  243MET      N 3023   6.454   3.185   6.352  0.0676  0.1680 -0.5206
  243MET     HN 3024   6.437   3.187   6.450 -0.5397 -2.1663 -0.5183
  243MET     CA 3025   6.363   3.243   6.258 -0.3134  0.3055 -0.0678
  243MET     HA 3026   6.331   3.166   6.190 -0.3637  0.1543  0.1246
  243MET     CB 3027   6.235   3.284   6.333 -0.0234  0.4990  0.3275
  243MET    HB1 3028   6.173   3.338   6.259 -2.4779 -0.0323  1.8711
  243MET    HB2 3029   6.262   3.353   6.416  0.4037 -0.8682  1.3534
  243MET     CG 3030   6.137   3.173   6.372  0.3700  0.0214 -0.0390
  243MET    HG1 3031   6.049   3.219   6.422 -0.9264  0.8256 -2.8487
  243MET    HG2 3032   6.194   3.110   6.444  0.5708  1.9685  1.5896
  243MET     SD 3033   6.080   3.066   6.237 -0.3862 -0.1829  0.4353
  243MET     CE 3034   5.970   2.976   6.350  0.1457 -0.5143  0.6933
  243MET    HE1 3035   5.893   3.047   6.387  1.1955  1.3848 -0.5725
  243MET    HE2 3036   6.041   2.931   6.423  1.4822  0.3844  0.0123
  243MET    HE3 3037   5.919   2.898   6.291  3.2062 -0.3421 -2.5329
  243MET      C 3038   6.406   3.354   6.168  0.1865  0.0978 -0.0840
  243MET      O 3039   6.370   3.358   6.050  0.2591  0.5371 -0.0923
  244SER      N 3040   6.489   3.446   6.219 -0.0723  0.3272 -0.0772
  244SER     HN 3041   6.516   3.445   6.315 -0.3657 -0.6425  0.0021
  244SER     CA 3042   6.542   3.556   6.144 -0.1098  0.1439 -0.3746
  244SER     HA 3043   6.467   3.567   6.067 -1.5231 -2.1941  0.5713
  244SER     CB 3044   6.530   3.684   6.228 -0.0779 -0.0409 -0.0847
  244SER    HB1 3045   6.420   3.698   6.240 -0.5826 -1.3884 -2.5050
  244SER    HB2 3046   6.553   3.774   6.167 -2.1551 -0.5072 -1.6780
  244SER     OG 3047   6.592   3.679   6.355  0.1005  0.1304 -0.1652
  244SER    HG1 3048   6.549   3.602   6.393  0.9553  0.1138  0.8355
  244SER      C 3049   6.676   3.543   6.079  0.1882 -0.0857  0.2743
  244SER      O 3050   6.720   3.628   6.002 -0.1186 -0.5835 -0.4659
  245PHE      N 3051   6.753   3.437   6.111  0.0039 -0.2602  0.1457
  245PHE     HN 3052   6.725   3.368   6.177  0.6867 -0.0530  0.6646
  245PHE     CA 3053   6.883   3.413   6.056 -0.1496  0.1688 -0.4099
  245PHE     HA 3054   6.888   3.461   5.959  0.4848 -2.3081 -1.6631
  245PHE     CB 3055   6.994   3.448   6.156 -0.0294  0.4529 -0.6397
  245PHE    HB1 3056   6.981   3.404   6.257  2.1119 -0.6396 -0.7970
  245PHE    HB2 3057   6.996   3.556   6.182  2.7080  0.3521 -0.1447
  245PHE     CG 3058   7.133   3.420   6.112  0.2377  0.3750  0.2309
  245PHE    CD1 3059   7.209   3.327   6.178  0.0795  0.0942  0.0209
  245PHE    HD1 3060   7.182   3.269   6.265  0.7513  2.8137  2.1853
  245PHE    CE1 3061   7.328   3.285   6.124 -0.4920 -0.3252 -0.9325
  245PHE    HE1 3062   7.381   3.199   6.163 -1.2326 -1.1960 -1.7859
  245PHE     CZ 3063   7.378   3.341   6.008  0.3398  0.1622 -0.3492
  245PHE     HZ 3064   7.465   3.294   5.965  0.0739 -2.0755  1.3726
  245PHE    CD2 3065   7.183   3.479   5.998 -0.3355 -0.5241 -0.5095
  245PHE    HD2 3066   7.120   3.544   5.940 -0.6945  0.4981  0.9486
  245PHE    CE2 3067   7.305   3.440   5.947 -0.0001  0.0338 -0.1539
  245PHE    HE2 3068   7.343   3.480   5.855 -2.2742 -3.2964 -2.8120
  245PHE      C 3069   6.906   3.273   6.010 -0.3638  0.1082 -0.3321
  245PHE      O 3070   6.937   3.254   5.893  0.1339 -0.3073 -0.1346
  246ILE      N 3071   6.895   3.174   6.101 -0.4707  0.1706 -0.2758
  246ILE     HN 3072   6.890   3.184   6.200  3.2136  1.5878 -0.0750
  246ILE     CA 3073   6.935   3.042   6.065 -0.4060  0.1600 -0.1668
  246ILE     HA 3074   7.034   3.061   6.027 -1.0267 -0.7859 -2.4731
  246ILE     CB 3075   6.958   2.952   6.183 -0.0833 -0.2606 -0.5467
  246ILE     HB 3076   6.864   2.950   6.242  0.7803  0.4677  0.9068
  246ILE    CG2 3077   6.987   2.808   6.138  0.1110 -0.3804 -0.0434
  246ILE   HG21 3078   6.895   2.758   6.100  1.2762 -1.6801 -1.2713
  246ILE   HG22 3079   7.015   2.745   6.226  1.2059 -0.5671 -0.5179
  246ILE   HG23 3080   7.062   2.791   6.059 -0.0543  0.4890 -0.3893
  246ILE    CG1 3081   7.075   2.995   6.273 -0.2810 -0.6016 -0.1222
  246ILE   HG11 3082   7.061   3.104   6.287 -1.1331 -0.8312  0.9174
  246ILE   HG12 3083   7.158   2.974   6.202 -2.8132 -1.9682 -2.8979
  246ILE     CD 3084   7.093   2.918   6.404  0.2751 -0.5479 -0.1618
  246ILE    HD1 3085   7.117   2.814   6.376 -0.6150 -0.2760 -2.1954
  246ILE    HD2 3086   7.008   2.909   6.475 -0.4220 -0.8821 -1.0175
  246ILE    HD3 3087   7.174   2.966   6.462  0.2277 -0.9743  0.2628
  246ILE      C 3088   6.862   2.974   5.954  0.1714  0.2151 -0.5833
  246ILE      O 3089   6.920   2.932   5.854  0.2505 -0.0190 -0.4380
  247PHE      N 3090   6.728   2.977   5.967  0.1694  0.0584 -0.5710
  247PHE     HN 3091   6.686   3.020   6.046  1.0008 -2.2314  1.2456
  247PHE     CA 3092   6.625   2.936   5.877 -0.2330  0.2349 -0.1926
  247PHE     HA 3093   6.649   2.836   5.845  0.8504  1.0012 -1.8828
  247PHE     CB 3094   6.482   2.953   5.933 -0.1165  0.3513  0.0744
  247PHE    HB1 3095   6.442   3.056   5.931 -1.3200 -0.0939  0.3048
  247PHE    HB2 3096   6.478   2.927   6.041 -2.6796  2.7141  0.6540
  247PHE     CG 3097   6.375   2.867   5.875 -0.3303  0.7588 -0.1346
  247PHE    CD1 3098   6.251   2.901   5.923 -0.3269  0.7430 -0.1156
  247PHE    HD1 3099   6.239   2.982   5.994 -0.3243 -1.0760  2.0877
  247PHE    CE1 3100   6.141   2.834   5.875  0.3133 -0.1104 -0.4102
  247PHE    HE1 3101   6.047   2.854   5.925  2.0481  1.6446  2.4188
  247PHE     CZ 3102   6.161   2.724   5.795 -0.1372 -0.2822 -0.2931
  247PHE     HZ 3103   6.069   2.672   5.772 -1.0217  0.0837  2.0894
  247PHE    CD2 3104   6.393   2.767   5.783  0.2377  0.7572 -0.0228
  247PHE    HD2 3105   6.492   2.761   5.739  0.3228  2.2490 -0.0821
  247PHE    CE2 3106   6.285   2.692   5.744  0.3390  0.3782  0.4196
  247PHE    HE2 3107   6.304   2.614   5.672 -0.1456 -2.2341  2.9412
  247PHE      C 3108   6.627   3.007   5.746  0.1899  0.0298 -0.2967
  247PHE      O 3109   6.627   2.946   5.640 -0.0994 -0.3465 -0.0825
  248PRO      N 3110   6.641   3.136   5.730  0.1714  0.0420 -0.2179
  248PRO     CD 3111   6.614   3.244   5.823  0.1808 -0.2691  0.1462
  248PRO    HD1 3112   6.663   3.238   5.923 -0.6631 -2.6567  0.4899
  248PRO    HD2 3113   6.504   3.256   5.835  0.6295  1.8150  3.4839
  248PRO     CA 3114   6.647   3.183   5.594  0.2267  0.2103 -0.1580
  248PRO     HA 3115   6.574   3.150   5.521 -0.7674  0.7154  0.5800
  248PRO     CB 3116   6.619   3.332   5.605 -0.5728  0.0548  0.0240
  248PRO    HB1 3117   6.513   3.363   5.606 -0.8707 -0.9288 -0.5877
  248PRO    HB2 3118   6.674   3.396   5.533  0.1890 -1.5398 -0.8474
  248PRO     CG 3119   6.662   3.369   5.748 -0.5347 -0.0516  0.0391
  248PRO    HG1 3120   6.773   3.370   5.747 -0.4313 -2.0005 -3.1840
  248PRO    HG2 3121   6.628   3.467   5.787  2.6670  0.9068  0.7258
  248PRO      C 3122   6.781   3.161   5.533  0.3186  0.3568 -0.0070
  248PRO      O 3123   6.782   3.135   5.413 -0.2267  0.5786 -0.0618
  249MET      N 3124   6.896   3.167   5.603  0.4130 -0.0318 -0.1272
  249MET     HN 3125   6.891   3.172   5.702 -1.2173 -1.3469 -0.1012
  249MET     CA 3126   7.020   3.166   5.533  0.5310  0.1183  0.0793
  249MET     HA 3127   7.021   3.222   5.440 -1.4169  0.5078  0.2564
  249MET     CB 3128   7.121   3.239   5.623  0.5486 -0.1846  0.3067
  249MET    HB1 3129   7.221   3.235   5.576  0.1963 -1.1569 -0.3805
  249MET    HB2 3130   7.131   3.192   5.723 -0.9729  0.9142  1.0250
  249MET     CG 3131   7.087   3.388   5.641 -0.2430 -0.2686 -0.4354
  249MET    HG1 3132   7.150   3.417   5.728  0.9197 -2.5907 -0.4062
  249MET    HG2 3133   6.984   3.390   5.681  0.0760 -1.6110  0.5619
  249MET     SD 3134   7.121   3.488   5.493  0.3852 -0.0074 -0.1146
  249MET     CE 3135   7.046   3.640   5.558  0.3750 -0.2790  0.5191
  249MET    HE1 3136   7.101   3.686   5.642 -0.7689 -0.8124  1.5931
  249MET    HE2 3137   6.945   3.615   5.596 -1.1671 -1.0499 -3.5473
  249MET    HE3 3138   7.045   3.721   5.481 -1.0396 -1.6232 -0.9652
  249MET      C 3139   7.072   3.034   5.487  0.5289 -0.1434  0.8128
  249MET      O 3140   7.155   3.031   5.395  0.1331 -0.4276  0.4610
  250VAL      N 3141   7.020   2.920   5.535 -0.5314 -0.0284 -0.0216
  250VAL     HN 3142   6.961   2.921   5.615  2.2312  2.2323  2.2045
  250VAL     CA 3143   7.047   2.798   5.464  0.0436  0.0742  0.0176
  250VAL     HA 3144   7.152   2.800   5.437  0.0125 -0.8734 -0.1890
  250VAL     CB 3145   7.024   2.680   5.553 -0.1282  0.0851 -0.0125
  250VAL     HB 3146   7.081   2.697   5.647 -0.5178 -0.5126  0.3429
  250VAL    CG1 3147   6.880   2.677   5.607  0.0753 -0.1038  0.5281
  250VAL   HG11 3148   6.873   2.591   5.677  0.5827  1.5515  2.7352
  250VAL   HG12 3149   6.799   2.666   5.532 -1.0096 -0.2684  1.6873
  250VAL   HG13 3150   6.867   2.769   5.668  2.9015  0.6651  0.1109
  250VAL    CG2 3151   7.059   2.541   5.496  0.4583  0.4420 -0.5338
  250VAL   HG21 3152   7.051   2.469   5.580 -4.1036  0.6662 -0.4956
  250VAL   HG22 3153   7.162   2.550   5.457  0.3273 -1.7309 -1.4903
  250VAL   HG23 3154   6.992   2.517   5.411  1.8657 -0.2978 -1.4525
  250VAL      C 3155   6.968   2.787   5.339  0.1485 -0.2588 -0.0178
  250VAL      O 3156   7.028   2.733   5.245 -0.1759  0.2935 -0.5474
  251VAL      N 3157   6.841   2.830   5.331 -0.0552 -0.8106  0.1715
  251VAL     HN 3158   6.797   2.866   5.412 -0.0407 -0.9591  0.2458
  251VAL     CA 3159   6.773   2.823   5.206 -0.1632  0.0390  0.1798
  251VAL     HA 3160   6.777   2.719   5.178 -0.1175 -0.8235  3.1477
  251VAL     CB 3161   6.630   2.867   5.224 -0.2640 -0.1099 -0.2317
  251VAL     HB 3162   6.626   2.969   5.268  0.2856 -0.4143  0.5394
  251VAL    CG1 3163   6.552   2.864   5.091 -0.2679  0.0863 -0.2330
  251VAL   HG11 3164   6.445   2.879   5.119 -0.8365 -0.2599 -2.0908
  251VAL   HG12 3165   6.566   2.763   5.049 -1.3260  0.2003 -0.8932
  251VAL   HG13 3166   6.581   2.945   5.021 -1.6136  1.2675  0.5124
  251VAL    CG2 3167   6.557   2.767   5.315  0.5630 -0.0133  0.5615
  251VAL   HG21 3168   6.446   2.768   5.300  0.3189  2.1958  2.0347
  251VAL   HG22 3169   6.567   2.782   5.424 -1.7861  1.4454  0.6493
  251VAL   HG23 3170   6.598   2.664   5.304 -0.0406 -0.2982  0.9264
  251VAL      C 3171   6.839   2.905   5.100 -0.3572  0.0867  0.0937
  251VAL      O 3172   6.851   2.869   4.983  0.0373  0.2559  0.0779
  252ILE      N 3173   6.890   3.022   5.143  0.1360 -0.1184  0.0744
  252ILE     HN 3174   6.869   3.058   5.234 -1.2642  2.3275 -1.1132
  252ILE     CA 3175   6.962   3.118   5.066  0.0348 -0.0494  0.0657
  252ILE     HA 3176   6.902   3.135   4.977 -1.0218 -0.3947  0.7004
  252ILE     CB 3177   6.984   3.250   5.133 -0.3096  0.1282 -0.1710
  252ILE     HB 3178   7.019   3.219   5.234 -1.4403 -1.1084 -0.1280
  252ILE    CG2 3179   7.101   3.329   5.073 -0.0059 -0.1772  0.0164
  252ILE   HG21 3180   7.079   3.339   4.964 -0.7613 -2.8491 -0.1584
  252ILE   HG22 3181   7.199   3.279   5.086 -0.3401 -1.3097 -1.5018
  252ILE   HG23 3182   7.125   3.427   5.118  2.5936 -1.4229  1.5845
  252ILE    CG1 3183   6.847   3.320   5.139 -0.0131  0.6828  0.2513
  252ILE   HG11 3184   6.766   3.245   5.153  2.5391 -2.6445 -1.2576
  252ILE   HG12 3185   6.834   3.365   5.038 -1.2734 -0.5944 -0.1968
  252ILE     CD 3186   6.849   3.428   5.247 -0.2007  0.1488  0.7984
  252ILE    HD1 3187   6.936   3.498   5.248 -0.7052  0.8021  2.8225
  252ILE    HD2 3188   6.857   3.380   5.347 -2.1135 -0.4473  0.6936
  252ILE    HD3 3189   6.763   3.497   5.243  0.5429  1.1348  1.3806
  252ILE      C 3190   7.091   3.059   5.017  0.1271  0.1356  0.0846
  252ILE      O 3191   7.127   3.061   4.900  0.2605 -0.6876  0.1067
  253SER      N 3192   7.165   2.990   5.106 -0.1595 -0.2018  0.0635
  253SER     HN 3193   7.144   2.991   5.203  0.8198  1.0739  0.2811
  253SER     CA 3194   7.282   2.918   5.067 -0.0661 -0.0143 -0.0063
  253SER     HA 3195   7.349   2.983   5.013 -1.6987  1.7532  0.0235
  253SER     CB 3196   7.351   2.854   5.189 -0.4341 -0.7396 -0.1691
  253SER    HB1 3197   7.436   2.797   5.147 -1.4958 -3.0978  0.7056
  253SER    HB2 3198   7.282   2.780   5.233 -0.5994 -1.1417 -1.0807
  253SER     OG 3199   7.389   2.940   5.295 -0.3008 -0.8303 -0.1429
  253SER    HG1 3200   7.304   2.961   5.335 -0.8570 -0.3151 -1.5458
  253SER      C 3201   7.263   2.814   4.961 -0.5155  0.1145 -0.0525
  253SER      O 3202   7.351   2.800   4.876 -0.0609  0.4708  0.3524
  254VAL      N 3203   7.152   2.738   4.958 -0.8803  0.6255  0.1833
  254VAL     HN 3204   7.087   2.758   5.031  2.2944  1.9792  2.9289
  254VAL     CA 3205   7.094   2.649   4.862  0.2220  0.2323 -0.1340
  254VAL     HA 3206   7.173   2.581   4.831 -1.1196 -1.0446 -0.8611
  254VAL     CB 3207   6.986   2.559   4.914 -0.0198  0.4221 -0.3085
  254VAL     HB 3208   6.908   2.618   4.968 -0.8262 -0.4275 -0.5157
  254VAL    CG1 3209   6.918   2.479   4.801  0.0314  0.0456 -0.0760
  254VAL   HG11 3210   6.986   2.439   4.723 -2.5326 -1.7958 -1.4913
  254VAL   HG12 3211   6.835   2.537   4.755 -1.6919 -1.2027  1.3607
  254VAL   HG13 3212   6.868   2.389   4.843 -1.2121  0.5418 -0.4434
  254VAL    CG2 3213   7.038   2.458   5.017 -0.5192 -0.0610 -0.5222
  254VAL   HG21 3214   7.093   2.511   5.098  0.9963 -0.4517 -1.2594
  254VAL   HG22 3215   7.120   2.402   4.967 -0.0180 -0.8728  1.1240
  254VAL   HG23 3216   6.971   2.386   5.069  1.1178 -1.2660  0.0264
  254VAL      C 3217   7.057   2.719   4.736 -0.0377  0.0230 -0.1746
  254VAL      O 3218   7.104   2.671   4.633  0.3287 -0.1538  0.0726
  255LEU      N 3219   6.989   2.834   4.735  0.3317  0.2492  0.3083
  255LEU     HN 3220   6.953   2.868   4.822  1.1828 -0.6873  1.0429
  255LEU     CA 3221   6.973   2.917   4.619 -0.1578  0.4351  0.5059
  255LEU     HA 3222   6.944   2.847   4.542  1.5228 -1.4545  1.4986
  255LEU     CB 3223   6.875   3.032   4.648 -0.6130  0.3260 -0.5406
  255LEU    HB1 3224   6.844   3.076   4.551 -1.8174  2.0309  0.5700
  255LEU    HB2 3225   6.920   3.098   4.725 -0.7363  0.4112 -0.5410
  255LEU     CG 3226   6.737   2.992   4.704 -0.4474 -0.1599 -0.4714
  255LEU     HG 3227   6.743   2.916   4.784  3.8405  1.8953  1.5209
  255LEU    CD1 3228   6.655   3.112   4.754 -0.4867 -0.4865  0.2587
  255LEU   HD11 3229   6.693   3.153   4.850 -0.4271 -0.0608  0.0580
  255LEU   HD12 3230   6.553   3.075   4.775 -0.7472 -0.4898 -0.9692
  255LEU   HD13 3231   6.654   3.203   4.690 -1.7575  0.8087  2.0201
  255LEU    CD2 3232   6.660   2.937   4.584 -0.7921 -0.7676  0.0260
  255LEU   HD21 3233   6.557   2.905   4.612 -1.1853  2.4999  3.0210
  255LEU   HD22 3234   6.716   2.852   4.539  0.3825 -0.4173  0.8028
  255LEU   HD23 3235   6.638   3.021   4.515 -2.6001  0.7127  2.2548
  255LEU      C 3236   7.098   2.969   4.558  0.0850 -0.2662  0.3899
  255LEU      O 3237   7.124   2.962   4.438 -0.1735 -0.2240  0.3326
  256ASN      N 3238   7.193   3.020   4.639  0.0525  0.4630 -0.0174
  256ASN     HN 3239   7.185   3.033   4.737 -0.4288 -2.2655  0.4013
  256ASN     CA 3240   7.316   3.069   4.585  0.4499  0.3351  0.7539
  256ASN     HA 3241   7.303   3.119   4.490 -0.5348 -0.4213  0.4786
  256ASN     CB 3242   7.406   3.139   4.688  1.3015  0.2404  0.0967
  256ASN    HB1 3243   7.511   3.151   4.654  1.3403  0.3380  0.2496
  256ASN    HB2 3244   7.406   3.085   4.785  1.7115 -0.0566 -0.0701
  256ASN     CG 3245   7.365   3.284   4.710  0.2894 -0.0227  0.0034
  256ASN    OD1 3246   7.279   3.352   4.653 -0.1129  0.0692  0.7127
  256ASN    ND2 3247   7.436   3.348   4.806  0.3332 -0.0607 -0.0033
  256ASN   HD21 3248   7.410   3.443   4.826  0.9899  0.4960 -1.6396
  256ASN   HD22 3249   7.492   3.288   4.864 -0.7367  0.2136  1.3651
  256ASN      C 3250   7.401   2.956   4.535  0.1752  0.1446  0.7166
  256ASN      O 3251   7.469   2.979   4.435 -0.0500 -0.1791  0.4879
  257THR      N 3252   7.395   2.837   4.597  0.6197 -0.2928 -0.0604
  257THR     HN 3253   7.356   2.830   4.689 -2.2230 -0.2949 -1.1650
  257THR     CA 3254   7.442   2.717   4.536  0.3570 -0.2090 -0.4321
  257THR     HA 3255   7.543   2.735   4.502  1.2042 -0.5568  1.7500
  257THR     CB 3256   7.463   2.605   4.633 -0.2743 -0.1192 -0.1904
  257THR     HB 3257   7.366   2.563   4.669  0.3378 -0.5661  0.9825
  257THR    OG1 3258   7.541   2.648   4.744 -0.8926 -0.2371  0.3021
  257THR    HG1 3259   7.484   2.703   4.798 -0.2985  1.8332 -1.0490
  257THR    CG2 3260   7.541   2.493   4.563 -0.5153 -0.0747 -0.5332
  257THR   HG21 3261   7.581   2.426   4.642 -0.1826  1.5482  0.7328
  257THR   HG22 3262   7.624   2.538   4.505  1.6985 -1.5026  1.3404
  257THR   HG23 3263   7.474   2.447   4.488 -1.4789 -0.4328  0.5151
  257THR      C 3264   7.377   2.674   4.409 -0.0374 -0.2766 -0.2073
  257THR      O 3265   7.444   2.632   4.315  0.3323 -0.0631 -0.0404
  258ILE      N 3266   7.243   2.682   4.398  0.0229  0.4777 -0.3970
  258ILE     HN 3267   7.188   2.702   4.479  0.6838 -0.0668  0.1973
  258ILE     CA 3268   7.175   2.648   4.277  0.4355 -0.7636 -0.2866
  258ILE     HA 3269   7.209   2.554   4.235 -1.2832 -1.5120 -0.0848
  258ILE     CB 3270   7.026   2.647   4.291  0.4515 -0.5478 -0.1023
  258ILE     HB 3271   6.996   2.733   4.355  0.0437 -0.0864 -0.8869
  258ILE    CG2 3272   6.949   2.652   4.157  0.1110  0.4522  0.1146
  258ILE   HG21 3273   6.970   2.745   4.101  0.4761  1.5919  2.0423
  258ILE   HG22 3274   6.841   2.647   4.181 -0.0208 -1.2378 -0.6698
  258ILE   HG23 3275   6.966   2.566   4.088  1.7192  0.8225  0.0014
  258ILE    CG1 3276   6.993   2.512   4.357  0.7500 -0.3662  0.4201
  258ILE   HG11 3277   7.066   2.482   4.435  0.0283  1.7344  1.9987
  258ILE   HG12 3278   6.998   2.436   4.277  0.3819 -0.8938  0.8923
  258ILE     CD 3279   6.859   2.516   4.430  0.0219 -0.1506 -0.8896
  258ILE    HD1 3280   6.859   2.604   4.498  0.9850  1.0133 -2.3249
  258ILE    HD2 3281   6.832   2.422   4.483  0.2713  0.1806 -0.1594
  258ILE    HD3 3282   6.777   2.526   4.357  0.4530 -0.9270 -1.4954
  258ILE      C 3283   7.210   2.742   4.167  0.0289 -0.3136 -0.0340
  258ILE      O 3284   7.244   2.701   4.056  0.2570  0.0597 -0.1030
  259ILE      N 3285   7.218   2.873   4.195 -0.2453 -0.1947 -0.5015
  259ILE     HN 3286   7.189   2.899   4.287  0.6416 -3.7447  0.9475
  259ILE     CA 3287   7.266   2.970   4.101  0.5004  0.1476  0.2210
  259ILE     HA 3288   7.202   2.965   4.014 -1.2056 -0.9533  1.4798
  259ILE     CB 3289   7.241   3.110   4.146  0.2617  0.1132  0.1992
  259ILE     HB 3290   7.298   3.121   4.241 -3.1545 -2.3086  2.7750
  259ILE    CG2 3291   7.300   3.213   4.048  0.4525  0.0468  0.2444
  259ILE   HG21 3292   7.249   3.210   3.950  2.1675 -0.7937 -0.6693
  259ILE   HG22 3293   7.405   3.194   4.017  0.7476  1.1065  0.5476
  259ILE   HG23 3294   7.298   3.318   4.085  2.0761 -0.0809  0.7965
  259ILE    CG1 3295   7.093   3.144   4.171 -0.0299 -0.7271 -0.3858
  259ILE   HG11 3296   7.055   3.059   4.232  0.1162 -0.3060  0.2975
  259ILE   HG12 3297   7.038   3.134   4.075  3.2888  1.5415 -2.7483
  259ILE     CD 3298   7.070   3.284   4.227 -0.1382 -0.6123 -0.7137
  259ILE    HD1 3299   6.969   3.293   4.272  1.1677 -0.1602  2.3398
  259ILE    HD2 3300   7.094   3.359   4.149 -0.1910  0.2332  0.0715
  259ILE    HD3 3301   7.139   3.309   4.310  1.0766  0.3598 -1.9832
  259ILE      C 3302   7.406   2.943   4.058  0.2460 -0.1228 -0.4539
  259ILE      O 3303   7.441   2.953   3.940  0.2619  0.6401 -0.3856
  260ALA      N 3304   7.494   2.907   4.154 -0.3194  0.0691  0.1429
  260ALA     HN 3305   7.472   2.907   4.251 -1.0847  1.0694 -0.0141
  260ALA     CA 3306   7.630   2.871   4.129 -0.2435  0.2808  0.2495
  260ALA     HA 3307   7.678   2.956   4.082  1.1589 -1.0590 -0.8488
  260ALA     CB 3308   7.701   2.856   4.264 -0.2396  0.2837  0.2473
  260ALA    HB1 3309   7.807   2.832   4.241 -1.1085 -1.7444 -2.0236
  260ALA    HB2 3310   7.661   2.767   4.317  1.7460 -1.1092 -0.4929
  260ALA    HB3 3311   7.694   2.951   4.322 -0.7111 -0.3558  1.2814
  260ALA      C 3312   7.640   2.758   4.032  0.0019  0.2161  0.3508
  260ALA      O 3313   7.703   2.775   3.927 -0.5278 -0.2485 -0.0428
  261ASN      N 3314   7.560   2.652   4.051  0.5738 -0.2472  0.2137
  261ASN     HN 3315   7.509   2.652   4.136  2.1098 -2.3200  1.2188
  261ASN     CA 3316   7.549   2.546   3.956  0.4733  0.1558 -0.2299
  261ASN     HA 3317   7.648   2.504   3.944 -0.0154 -1.9185  2.0785
  261ASN     CB 3318   7.470   2.436   4.028  0.4315  0.7869  0.7071
  261ASN    HB1 3319   7.451   2.356   3.953 -2.1590  0.5970  1.4420
  261ASN    HB2 3320   7.385   2.491   4.074 -0.6048 -0.9979  1.0200
  261ASN     CG 3321   7.545   2.372   4.144  0.5228 -0.0417  0.1960
  261ASN    OD1 3322   7.661   2.396   4.177  0.7691 -0.4470 -0.3520
  261ASN    ND2 3323   7.476   2.268   4.198  0.3352 -0.3659 -0.6529
  261ASN   HD21 3324   7.525   2.205   4.258 -0.5531 -0.2252  0.2310
  261ASN   HD22 3325   7.378   2.259   4.179 -0.3676  1.1882  1.7476
  261ASN      C 3326   7.496   2.578   3.820 -0.1169 -0.6355 -0.1938
  261ASN      O 3327   7.563   2.534   3.727  0.1333  0.4082 -0.5199
  262LYS      N 3328   7.392   2.660   3.796  0.1367 -0.2662 -0.0387
  262LYS     HN 3329   7.333   2.705   3.863 -1.6841 -0.9412 -1.1140
  262LYS     CA 3330   7.332   2.696   3.671  0.0784  0.0244  0.0710
  262LYS     HA 3331   7.298   2.604   3.625  2.9927  0.4300 -3.3809
  262LYS     CB 3332   7.213   2.793   3.676  0.2649  0.2617 -0.0457
  262LYS    HB1 3333   7.190   2.810   3.569  0.7591 -0.2293 -0.2338
  262LYS    HB2 3334   7.252   2.881   3.731  2.7195 -0.1437 -0.9940
  262LYS     CG 3335   7.087   2.732   3.738  0.4673 -0.1513 -0.0336
  262LYS    HG1 3336   7.013   2.815   3.737  0.3816 -0.1880 -2.2146
  262LYS    HG2 3337   7.116   2.704   3.841 -0.2718  1.5142  0.6679
  262LYS     CD 3338   7.021   2.613   3.667 -0.1134  0.2457 -0.1640
  262LYS    HD1 3339   6.931   2.576   3.721  1.0367  0.9307  2.4087
  262LYS    HD2 3340   7.099   2.535   3.671  0.5643  0.9478  0.6873
  262LYS     CE 3341   6.979   2.641   3.522  0.4885 -0.3269 -0.4504
  262LYS    HE1 3342   7.057   2.698   3.467  0.7303 -1.2153 -1.0401
  262LYS    HE2 3343   6.888   2.704   3.535  1.4747  1.0274  0.1481
  262LYS     NZ 3344   6.949   2.513   3.454  0.4794 -0.5575 -0.0203
  262LYS    HZ1 3345   6.951   2.524   3.350  0.2990  1.7249  0.1598
  262LYS    HZ2 3346   6.858   2.472   3.484 -0.3132  0.6378 -0.6746
  262LYS    HZ3 3347   7.011   2.432   3.472 -0.2872 -1.9458 -2.9109
  262LYS      C 3348   7.437   2.756   3.583  0.3327 -0.3250  0.1302
  262LYS      O 3349   7.456   2.724   3.466 -0.5469 -0.2583 -0.0380
  263LEU      N 3350   7.517   2.848   3.638  0.0793 -0.1514  0.2103
  263LEU     HN 3351   7.505   2.868   3.735  2.0691 -1.4286  0.7809
  263LEU     CA 3352   7.628   2.916   3.578  0.2453  0.1504  0.8453
  263LEU     HA 3353   7.588   2.947   3.482  3.3941 -0.1914 -0.6997
  263LEU     CB 3354   7.660   3.044   3.656  0.3686  0.8261 -0.2916
  263LEU    HB1 3355   7.752   3.087   3.609 -0.6010  1.6233 -1.5275
  263LEU    HB2 3356   7.692   3.005   3.755 -0.2695  0.5490 -0.1935
  263LEU     CG 3357   7.547   3.147   3.672 -0.3546 -0.0334  0.1633
  263LEU     HG 3358   7.470   3.081   3.719 -1.9470  1.3933 -0.3257
  263LEU    CD1 3359   7.593   3.253   3.772 -0.2162  0.0907 -0.0317
  263LEU   HD11 3360   7.672   3.312   3.721 -0.3029 -2.2128 -3.0947
  263LEU   HD12 3361   7.620   3.207   3.869  0.1213 -0.7198 -0.5016
  263LEU   HD13 3362   7.504   3.318   3.791 -0.3832  0.0765 -0.7549
  263LEU    CD2 3363   7.499   3.196   3.534 -0.1434 -0.3074 -0.0081
  263LEU   HD21 3364   7.435   3.285   3.548  0.1901  0.0859 -0.9116
  263LEU   HD22 3365   7.436   3.127   3.474  0.5589  1.3264 -2.8011
  263LEU   HD23 3366   7.588   3.226   3.474  2.4694 -1.2265  3.1039
  263LEU      C 3367   7.741   2.823   3.549 -0.3023 -0.2310 -0.1189
  263LEU      O 3368   7.812   2.843   3.451 -0.6741  0.2350 -0.3011
  264THR      N 3369   7.764   2.721   3.633 -0.0173  0.4708  0.6760
  264THR     HN 3370   7.703   2.701   3.709 -0.0229 -1.0237  0.3111
  264THR     CA 3371   7.878   2.636   3.622 -0.0210  0.5082  0.3365
  264THR     HA 3372   7.968   2.690   3.597 -1.3090  1.5948 -2.3719
  264THR     CB 3373   7.918   2.571   3.751  0.1934  0.2476  0.1396
  264THR     HB 3374   7.837   2.507   3.790 -1.6376  2.9519  1.0762
  264THR    OG1 3375   7.931   2.674   3.848  0.4203 -0.0442  0.4208
  264THR    HG1 3376   7.843   2.711   3.853 -0.2225 -0.8869 -2.6553
  264THR    CG2 3377   8.056   2.504   3.734 -0.1516 -0.3942 -0.1688
  264THR   HG21 3378   8.064   2.407   3.680 -0.5017 -0.6354  0.2026
  264THR   HG22 3379   8.090   2.475   3.836  1.6586  3.0083  0.3560
  264THR   HG23 3380   8.135   2.569   3.692  1.6445 -1.2486  1.7113
  264THR      C 3381   7.866   2.528   3.520  0.0413  0.6922  0.1331
  264THR      O 3382   7.967   2.494   3.459 -0.2303  0.2028 -0.0533
  265VAL      N 3383   7.745   2.475   3.493  0.2102  0.4616 -0.1801
  265VAL     HN 3384   7.667   2.503   3.548  0.6173  1.8310 -0.2818
  265VAL     CA 3385   7.713   2.385   3.387 -0.1402 -0.0272  0.3340
  265VAL     HA 3386   7.784   2.303   3.388 -0.7570 -0.5675  1.2676
  265VAL     CB 3387   7.571   2.343   3.409 -0.2627  0.1253 -0.1612
  265VAL     HB 3388   7.512   2.428   3.450  1.8529  0.5004  2.3058
  265VAL    CG1 3389   7.509   2.281   3.282 -0.1269 -0.6679  0.1542
  265VAL   HG11 3390   7.558   2.190   3.242  0.6091  0.3676 -1.3892
  265VAL   HG12 3391   7.509   2.350   3.196 -0.2188  0.6130  1.1450
  265VAL   HG13 3392   7.403   2.262   3.311 -0.9817  1.1974 -1.5208
  265VAL    CG2 3393   7.566   2.249   3.530 -0.3245 -0.1384 -0.3664
  265VAL   HG21 3394   7.602   2.147   3.504 -2.5285 -0.7523 -1.2427
  265VAL   HG22 3395   7.462   2.234   3.567 -0.6719 -0.9392 -1.6205
  265VAL   HG23 3396   7.619   2.297   3.615 -1.6919  1.6863 -0.4895
  265VAL      C 3397   7.735   2.441   3.251 -0.6140 -0.3236  0.1327
  265VAL      O 3398   7.800   2.381   3.166  0.0669  0.3786  0.1476
  266MET      N 3399   7.695   2.566   3.222  0.4660  0.0318  0.1591
  266MET     HN 3400   7.645   2.615   3.293  1.9293  0.7276  0.7664
  266MET     CA 3401   7.726   2.641   3.104  0.2028  0.9438  0.6548
  266MET     HA 3402   7.713   2.564   3.029  1.1495  0.3725  1.0677
  266MET     CB 3403   7.625   2.757   3.096  0.1565  0.9247  0.9487
  266MET    HB1 3404   7.641   2.820   3.006 -0.8252 -1.5574 -1.0967
  266MET    HB2 3405   7.641   2.815   3.189 -0.4304 -0.7907  2.1671
  266MET     CG 3406   7.477   2.718   3.100  0.1714  0.7177 -0.2914
  266MET    HG1 3407   7.418   2.810   3.119 -0.2118  0.0382  2.0325
  266MET    HG2 3408   7.455   2.661   3.192 -0.3920  0.0765 -0.8072
  266MET     SD 3409   7.416   2.632   2.951 -0.0801  0.0931  0.1698
  266MET     CE 3410   7.431   2.758   2.821  0.5723 -0.1560  0.0040
  266MET    HE1 3411   7.341   2.765   2.756  0.1727  0.3815  0.6053
  266MET    HE2 3412   7.521   2.734   2.759 -0.2876  0.6267 -1.5966
  266MET    HE3 3413   7.450   2.861   2.859  1.3350  0.2459 -1.4017
  266MET      C 3414   7.870   2.675   3.089  0.3888 -0.0303  0.1445
  266MET      O 3415   7.918   2.676   2.976  0.0517  0.1055  0.0001
  267VAL      N 3416   7.950   2.695   3.195 -0.4673 -0.2127  0.8339
  267VAL     HN 3417   7.905   2.712   3.283  1.5462  1.7722  1.5691
  267VAL     CA 3418   8.093   2.697   3.194 -0.4661 -0.6111 -0.2262
  267VAL     HA 3419   8.117   2.775   3.124 -0.4537 -0.7997 -0.4332
  267VAL     CB 3420   8.144   2.739   3.328  0.0826  0.2809 -0.7082
  267VAL     HB 3421   8.088   2.686   3.409  3.2110 -1.8571  0.2206
  267VAL    CG1 3422   8.294   2.715   3.349 -0.1045 -0.1039  0.2477
  267VAL   HG11 3423   8.352   2.751   3.436  0.2176 -1.5694  0.6621
  267VAL   HG12 3424   8.349   2.754   3.261 -1.0530  1.0571  0.1554
  267VAL   HG13 3425   8.311   2.605   3.348 -0.5901 -0.2096 -2.1764
  267VAL    CG2 3426   8.108   2.889   3.337  0.5629  0.3395  0.4456
  267VAL   HG21 3427   8.162   2.949   3.261  1.9238  0.9897  1.8628
  267VAL   HG22 3428   8.137   2.936   3.433  3.6848  1.0113 -0.7203
  267VAL   HG23 3429   8.001   2.905   3.313  1.0106  0.4616 -1.6531
  267VAL      C 3430   8.154   2.571   3.143 -0.2173 -0.3004 -0.7044
  267VAL      O 3431   8.256   2.578   3.074  0.1944  0.1844 -0.0598
  268ARG      N 3432   8.098   2.456   3.186 -0.2711  0.0200  0.0958
  268ARG     HN 3433   8.017   2.456   3.245 -0.1034 -0.0174  0.3267
  268ARG     CA 3434   8.147   2.332   3.135  0.2882  0.1990  0.1919
  268ARG     HA 3435   8.255   2.322   3.134  0.2253 -0.8627  1.2161
  268ARG     CB 3436   8.106   2.216   3.228 -0.1683 -0.0053 -0.2608
  268ARG    HB1 3437   8.101   2.119   3.174  1.3756 -0.3602  0.1819
  268ARG    HB2 3438   8.006   2.238   3.272  0.4530  0.1999  1.0882
  268ARG     CG 3439   8.208   2.194   3.339 -0.3759  0.3659  0.0083
  268ARG    HG1 3440   8.307   2.168   3.295 -1.2417 -2.0785 -0.6722
  268ARG    HG2 3441   8.182   2.100   3.393 -0.1528  0.4977  0.3488
  268ARG     CD 3442   8.211   2.301   3.448 -0.2503  0.1786  0.1924
  268ARG    HD1 3443   8.114   2.301   3.502 -0.6156 -1.4123 -0.4142
  268ARG    HD2 3444   8.246   2.399   3.408 -0.0538 -0.0602 -0.2302
  268ARG     NE 3445   8.314   2.263   3.548  0.0783 -0.0380 -0.2258
  268ARG     HE 3446   8.409   2.286   3.527  1.2566 -2.4171  1.9772
  268ARG     CZ 3447   8.299   2.198   3.667  0.0996 -0.0195 -0.2128
  268ARG    NH1 3448   8.186   2.156   3.731  0.1031 -0.3306 -0.4073
  268ARG   HH11 3449   8.100   2.179   3.686  0.2164 -0.5236 -0.7303
  268ARG   HH12 3450   8.189   2.130   3.827 -2.2776  0.9924  0.0909
  268ARG    NH2 3451   8.416   2.179   3.735 -0.1643 -0.1169  0.2146
  268ARG   HH21 3452   8.505   2.218   3.713 -0.0916 -1.4357 -2.1533
  268ARG   HH22 3453   8.407   2.153   3.831 -1.2240  0.6537  0.3453
  268ARG      C 3454   8.105   2.301   2.996  0.0120 -0.3759  0.3997
  268ARG      O 3455   8.180   2.242   2.918 -0.1897 -0.0824 -0.0247
  269GLN      N 3456   7.988   2.349   2.950  0.1744 -0.2281  0.1387
  269GLN     HN 3457   7.906   2.360   3.006  0.4574 -0.2963  0.5676
  269GLN     CA 3458   7.954   2.359   2.811  0.2272 -0.3663  0.1163
  269GLN     HA 3459   7.969   2.255   2.783  0.1662 -1.1747  2.8138
  269GLN     CB 3460   7.812   2.413   2.788  0.2933 -0.0218  0.5211
  269GLN    HB1 3461   7.788   2.431   2.681  0.1435 -2.4082  0.1147
  269GLN    HB2 3462   7.795   2.515   2.829 -1.2744  0.6514 -1.6463
  269GLN     CG 3463   7.694   2.331   2.840  0.0180  0.0284 -0.0216
  269GLN    HG1 3464   7.605   2.397   2.847  1.6464  2.2450  1.1726
  269GLN    HG2 3465   7.711   2.293   2.943 -1.7230 -1.2815 -0.1602
  269GLN     CD 3466   7.665   2.205   2.759  0.0812  0.1350 -0.2110
  269GLN    OE1 3467   7.678   2.096   2.814 -0.2986  0.0543 -0.2775
  269GLN    NE2 3468   7.614   2.217   2.634 -0.3536  0.2107 -0.0294
  269GLN   HE21 3469   7.598   2.140   2.572 -0.1438  1.5619 -1.8655
  269GLN   HE22 3470   7.610   2.311   2.600  0.7730 -0.0764 -1.0417
  269GLN      C 3471   8.048   2.445   2.735 -0.5140 -0.1121 -0.5262
  269GLN      O 3472   8.072   2.415   2.618  0.1172 -0.2788 -0.3579
  270ALA      N 3473   8.099   2.557   2.789  0.0488 -0.3986 -0.4508
  270ALA     HN 3474   8.062   2.590   2.876 -3.3250  0.8547 -2.1517
  270ALA     CA 3475   8.187   2.650   2.725  0.0774 -0.1152 -0.0096
  270ALA     HA 3476   8.141   2.664   2.628  0.4723  1.8708  0.0579
  270ALA     CB 3477   8.201   2.779   2.807 -0.3129  0.2204 -0.4607
  270ALA    HB1 3478   8.254   2.859   2.751  1.4304 -1.1919 -0.9518
  270ALA    HB2 3479   8.246   2.761   2.907  0.5342 -3.0708 -1.2922
  270ALA    HB3 3480   8.095   2.806   2.824 -0.6750 -1.4138  0.0809
  270ALA      C 3481   8.319   2.588   2.697  0.1077 -0.3231  0.5875
  270ALA      O 3482   8.367   2.496   2.764 -0.1066 -0.2301  0.8723
  271ALA      N 3483   8.384   2.631   2.587 -0.2348  0.2694  0.6146
  271ALA     HN 3484   8.349   2.692   2.517  1.2387 -1.1846 -1.4966
  271ALA     CA 3485   8.511   2.577   2.549 -0.3562  0.4256 -0.0226
  271ALA     HA 3486   8.533   2.478   2.587  0.6479  1.5616  2.5380
  271ALA     CB 3487   8.504   2.558   2.397 -0.0794 -0.0922  0.0258
  271ALA    HB1 3488   8.603   2.522   2.363  0.8778 -0.4319  2.9262
  271ALA    HB2 3489   8.474   2.650   2.342 -0.1492  0.8888  1.6541
  271ALA    HB3 3490   8.428   2.480   2.374 -1.9823  1.9430 -1.0138
  271ALA      C 3491   8.624   2.670   2.577 -0.2324  0.2529  0.0524
  271ALA      O 3492   8.697   2.710   2.487 -0.1937  0.8383  0.3409
  272GLU      N 3493   8.641   2.700   2.707 -0.3435  0.5091  0.0083
  272GLU     HN 3494   8.583   2.662   2.780 -1.3183  0.8214 -0.5878
  272GLU     CA 3495   8.738   2.788   2.764  0.3039  0.0465 -0.3745
  272GLU     HA 3496   8.712   2.784   2.869 -1.6950  0.4713 -0.8211
  272GLU     CB 3497   8.885   2.745   2.745  0.3667 -0.0068  0.2332
  272GLU    HB1 3498   8.889   2.726   2.636  0.2278  2.0348 -0.1606
  272GLU    HB2 3499   8.895   2.645   2.793  1.5776 -0.5409 -1.0709
  272GLU     CG 3500   8.999   2.835   2.794 -0.0866  0.7690 -0.1281
  272GLU    HG1 3501   8.975   2.875   2.894 -0.7938  1.5972 -0.6118
  272GLU    HG2 3502   8.999   2.930   2.736 -1.4639  1.7847  1.4510
  272GLU     CD 3503   9.135   2.768   2.796 -0.2561  0.4231 -0.1202
  272GLU    OE1 3504   9.192   2.734   2.689 -0.0499  0.2460  0.0424
  272GLU    OE2 3505   9.188   2.759   2.910 -0.2346 -0.4850 -0.1947
  272GLU      C 3506   8.717   2.934   2.744 -0.2888  0.0209  0.0386
  272GLU      O 3507   8.743   3.020   2.827 -0.2616 -0.2226  0.2839
  273GLN      N 3508   8.667   2.977   2.627  0.3481 -0.1327 -0.2969
  273GLN     HN 3509   8.636   2.905   2.566 -0.7462 -0.6535  0.8313
  273GLN     CA 3510   8.640   3.113   2.592  0.3742 -0.0538 -0.0146
  273GLN     HA 3511   8.686   3.189   2.653  0.9865  0.3790 -0.9847
  273GLN     CB 3512   8.685   3.130   2.446  0.1994  0.0249 -0.0609
  273GLN    HB1 3513   8.656   3.232   2.413 -0.5161  0.0914  0.7355
  273GLN    HB2 3514   8.641   3.053   2.379  2.4541 -0.1374 -1.4769
  273GLN     CG 3515   8.836   3.120   2.420  0.1033  0.0585 -0.6429
  273GLN    HG1 3516   8.848   3.129   2.310  1.1434  0.8236 -0.4758
  273GLN    HG2 3517   8.874   3.016   2.428  1.9783  0.7133 -0.6500
  273GLN     CD 3518   8.925   3.218   2.495 -0.2162 -0.0036 -0.1784
  273GLN    OE1 3519   8.893   3.336   2.510  0.3389  0.1817 -0.4208
  273GLN    NE2 3520   9.047   3.174   2.535 -0.3011 -0.0244  0.0594
  273GLN   HE21 3521   9.098   3.249   2.576 -1.3561  1.9654 -2.0337
  273GLN   HE22 3522   9.081   3.085   2.506 -1.1979 -0.7382  1.1200
  273GLN      C 3523   8.494   3.142   2.606  0.3927 -0.1215  0.3153
  273GLN      O 3524   8.412   3.060   2.565  0.2425  0.1594  0.0521
  294ARG      N 3525   8.450   3.251   2.671 -0.0676 -0.2630  0.2458
  294ARG     HN 3526   8.512   3.323   2.699 -0.8927  0.6575 -0.2519
  294ARG     CA 3527   8.310   3.276   2.686 -0.1637 -0.4601 -0.2848
  294ARG     HA 3528   8.254   3.227   2.608 -0.5423 -0.7367  0.1573
  294ARG     CB 3529   8.285   3.427   2.675  0.4290 -0.3322  0.0655
  294ARG    HB1 3530   8.342   3.471   2.760 -0.4104  0.5761  0.1818
  294ARG    HB2 3531   8.183   3.454   2.709  0.4856  1.6643 -1.1712
  294ARG     CG 3532   8.312   3.493   2.539  0.0792  0.4538  0.3667
  294ARG    HG1 3533   8.421   3.516   2.533  0.6690 -2.0196  0.4464
  294ARG    HG2 3534   8.264   3.592   2.529  2.7913  1.9013  0.6158
  294ARG     CD 3535   8.265   3.405   2.422 -0.2208  0.3411  0.5695
  294ARG    HD1 3536   8.328   3.314   2.416  0.1290  0.3155  3.2737
  294ARG    HD2 3537   8.283   3.454   2.324  0.8528  0.9975  1.0689
  294ARG     NE 3538   8.120   3.377   2.434 -0.2965  0.2622 -0.4818
  294ARG     HE 3539   8.055   3.453   2.434 -1.8909 -1.0276 -0.1049
  294ARG     CZ 3540   8.053   3.262   2.403 -0.3004 -0.0342  0.5928
  294ARG    NH1 3541   7.919   3.271   2.381 -0.2311  0.1429  0.2395
  294ARG   HH11 3542   7.883   3.362   2.402  1.0971  1.2268 -1.8346
  294ARG   HH12 3543   7.866   3.187   2.371  2.3831 -1.3239 -3.3864
  294ARG    NH2 3544   8.117   3.142   2.385 -0.5880 -0.1857  0.5791
  294ARG   HH21 3545   8.215   3.142   2.404 -0.0724  1.8978 -1.6858
  294ARG   HH22 3546   8.058   3.061   2.381  0.2101 -0.7507 -3.0837
  294ARG      C 3547   8.270   3.231   2.822 -0.1862  0.2447 -0.0521
  294ARG      O 3548   8.157   3.186   2.844  0.0543 -0.5528 -0.3949
  295VAL      N 3549   8.361   3.240   2.920 -0.2292  0.4282 -0.0290
  295VAL     HN 3550   8.450   3.283   2.909  0.3809 -1.2408 -2.2376
  295VAL     CA 3551   8.341   3.196   3.055 -0.2696  0.2543 -0.0916
  295VAL     HA 3552   8.239   3.161   3.059 -1.2187  2.4780 -2.4095
  295VAL     CB 3553   8.431   3.088   3.107 -0.0331  0.6367  0.3005
  295VAL     HB 3554   8.405   3.070   3.213  0.0267  0.3613  0.2690
  295VAL    CG1 3555   8.406   2.956   3.033  0.0061  0.5349  0.4686
  295VAL   HG11 3556   8.430   2.966   2.925  1.3080  0.3806  0.7345
  295VAL   HG12 3557   8.303   2.915   3.040 -0.0881  0.7125  0.1291
  295VAL   HG13 3558   8.472   2.877   3.075  3.1500  1.5156 -2.1988
  295VAL    CG2 3559   8.580   3.127   3.104  0.1458 -0.0627 -0.0212
  295VAL   HG21 3560   8.642   3.035   3.106  0.6969  0.2421 -1.7166
  295VAL   HG22 3561   8.589   3.191   3.194 -1.3178  0.0590  0.0592
  295VAL   HG23 3562   8.618   3.177   3.012  1.1226 -2.6519 -1.1596
  295VAL      C 3563   8.339   3.310   3.151  0.5240  0.2312 -0.0456
  295VAL      O 3564   8.322   3.292   3.272  0.7886  0.5226  0.0363
  296GLN      N 3565   8.352   3.436   3.106 -0.0876  0.2923 -0.0600
  296GLN     HN 3566   8.356   3.472   3.013  0.6945  0.2794 -0.0431
  296GLN     CA 3567   8.374   3.548   3.193  0.2915  0.1080  0.0868
  296GLN     HA 3568   8.442   3.519   3.272  0.7327  1.1983  0.1139
  296GLN     CB 3569   8.456   3.660   3.127  0.3704  0.5687  0.9552
  296GLN    HB1 3570   8.445   3.758   3.177  0.5428  1.6927 -1.0950
  296GLN    HB2 3571   8.421   3.667   3.022 -2.2141 -0.0217  1.7235
  296GLN     CG 3572   8.607   3.638   3.112  0.2195  0.3016 -0.3159
  296GLN    HG1 3573   8.664   3.650   3.207  0.3159  2.2204 -0.5744
  296GLN    HG2 3574   8.641   3.730   3.060 -0.9129  0.2705 -1.1429
  296GLN     CD 3575   8.655   3.516   3.034 -0.1262 -0.1332  0.1383
  296GLN    OE1 3576   8.589   3.480   2.936 -0.5014  0.0534  0.3217
  296GLN    NE2 3577   8.770   3.452   3.066 -0.0127 -0.1992 -0.3973
  296GLN   HE21 3578   8.778   3.378   2.998 -1.1254 -0.7675  0.0605
  296GLN   HE22 3579   8.827   3.498   3.134  0.3580  1.3204 -1.6842
  296GLN      C 3580   8.260   3.597   3.274  0.2960 -0.0323  0.1806
  296GLN      O 3581   8.271   3.604   3.396  0.1401  0.1170  0.1868
  297ALA      N 3582   8.145   3.619   3.207  0.4387 -0.1126 -0.0921
  297ALA     HN 3583   8.144   3.609   3.108 -0.4706  0.4828 -0.1636
  297ALA     CA 3584   8.013   3.648   3.254  0.5034  0.1114 -0.0452
  297ALA     HA 3585   8.020   3.737   3.315 -0.0287  0.1444 -0.0267
  297ALA     CB 3586   7.912   3.650   3.138  0.2384 -0.6534  0.1657
  297ALA    HB1 3587   7.935   3.558   3.080 -2.0184 -1.3325  0.2765
  297ALA    HB2 3588   7.921   3.738   3.071 -1.8882  1.0510  1.9548
  297ALA    HB3 3589   7.805   3.653   3.169  0.2458  0.5678  0.0939
  297ALA      C 3590   7.960   3.546   3.349 -0.0556  0.6143  0.1931
  297ALA      O 3591   7.908   3.581   3.454 -0.0714  0.5760  0.1983
  298LEU      N 3592   7.982   3.419   3.310 -0.4370  0.7038 -0.3301
  298LEU     HN 3593   8.022   3.415   3.219  0.1039  1.7077 -0.1448
  298LEU     CA 3594   7.956   3.305   3.393 -0.3145  0.7305 -0.2547
  298LEU     HA 3595   7.851   3.310   3.415 -0.1031  0.4828  0.8377
  298LEU     CB 3596   7.963   3.182   3.300 -0.3371  0.2127  0.4199
  298LEU    HB1 3597   7.933   3.095   3.362 -0.5065  2.2184  3.3491
  298LEU    HB2 3598   8.062   3.155   3.257 -0.3678 -1.6950  1.4813
  298LEU     CG 3599   7.875   3.193   3.175  0.4722 -0.0666 -0.1857
  298LEU     HG 3600   7.916   3.277   3.115  1.3144 -0.1106  0.3171
  298LEU    CD1 3601   7.887   3.067   3.087 -0.7258 -0.0574 -0.3837
  298LEU   HD11 3602   7.877   2.977   3.151 -2.0319  0.1714 -0.2301
  298LEU   HD12 3603   7.986   3.063   3.038  0.0720 -0.8278  1.2234
  298LEU   HD13 3604   7.808   3.067   3.009  1.3064  0.0836 -2.5619
  298LEU    CD2 3605   7.728   3.200   3.221  0.4152  0.7335 -0.4635
  298LEU   HD21 3606   7.704   3.108   3.279  1.5110 -0.3681 -1.6961
  298LEU   HD22 3607   7.657   3.184   3.137 -0.3620 -1.2820  0.5087
  298LEU   HD23 3608   7.692   3.287   3.281 -1.2470  0.7990 -1.4938
  298LEU      C 3609   8.030   3.288   3.521 -0.1292 -0.3332 -0.4882
  298LEU      O 3610   7.975   3.260   3.627 -0.3984  0.6649 -0.3459
  299ARG      N 3611   8.163   3.309   3.514 -0.0956 -0.0679  0.7366
  299ARG     HN 3612   8.204   3.330   3.426  2.5745 -1.9249  1.4237
  299ARG     CA 3613   8.244   3.312   3.632  0.2134 -0.5659  0.5390
  299ARG     HA 3614   8.228   3.218   3.682  2.8953 -1.3761  0.0574
  299ARG     CB 3615   8.391   3.298   3.589  0.0424 -0.3319 -0.1362
  299ARG    HB1 3616   8.456   3.352   3.660 -0.0860 -0.7686  0.3209
  299ARG    HB2 3617   8.409   3.359   3.498  1.2761  0.1251  0.3957
  299ARG     CG 3618   8.430   3.151   3.572  0.3753 -0.2430 -0.1578
  299ARG    HG1 3619   8.344   3.106   3.517  0.6837 -3.3541  1.6512
  299ARG    HG2 3620   8.432   3.101   3.672 -0.8419 -0.0058  0.0072
  299ARG     CD 3621   8.562   3.111   3.506  0.4647 -0.1966 -0.0063
  299ARG    HD1 3622   8.657   3.146   3.552  0.5280 -0.9131  0.4302
  299ARG    HD2 3623   8.570   3.143   3.400  0.7491  1.9474  0.6202
  299ARG     NE 3624   8.569   2.962   3.505 -0.2824 -0.2393  0.3284
  299ARG     HE 3625   8.510   2.907   3.564 -1.7243 -1.8511 -2.3984
  299ARG     CZ 3626   8.677   2.889   3.463 -0.2811 -0.0462 -0.0154
  299ARG    NH1 3627   8.793   2.922   3.401 -0.2828  0.3035  0.1623
  299ARG   HH11 3628   8.807   3.018   3.376 -2.2465  0.2373 -1.3877
  299ARG   HH12 3629   8.847   2.842   3.374  0.8481  1.2325 -0.4456
  299ARG    NH2 3630   8.656   2.755   3.480 -0.4710 -0.0028  0.1021
  299ARG   HH21 3631   8.572   2.725   3.526 -0.0836 -1.3224 -0.0056
  299ARG   HH22 3632   8.714   2.693   3.428  0.4074  1.6526 -0.9702
  299ARG      C 3633   8.213   3.422   3.728  0.3607 -0.3177  0.3052
  299ARG      O 3634   8.214   3.411   3.850 -0.4769  0.8034  0.4333
  300HSD      N 3635   8.186   3.542   3.674 -0.3168 -0.3930  0.4684
  300HSD     HN 3636   8.218   3.552   3.580  1.3768 -0.2188  1.0274
  300HSD     CA 3637   8.169   3.666   3.744 -0.0319 -0.0946  0.0136
  300HSD     HA 3638   8.259   3.692   3.798  0.6986 -2.3611  0.0040
  300HSD     CB 3639   8.156   3.788   3.651  0.4188 -0.2615 -0.2723
  300HSD    HB1 3640   8.090   3.750   3.570  0.5244 -2.3995  0.5727
  300HSD    HB2 3641   8.252   3.819   3.604 -0.9573  2.6931 -1.3574
  300HSD    ND1 3642   8.182   4.014   3.771 -0.1717  0.0881 -0.4387
  300HSD    HD1 3643   8.282   4.014   3.777 -0.1466  0.8451 -0.7579
  300HSD     CG 3644   8.106   3.913   3.716  0.2557 -0.2682 -0.3849
  300HSD    CE1 3645   8.101   4.122   3.784 -0.4187 -0.1510  0.0346
  300HSD    HE1 3646   8.139   4.218   3.821 -0.3789 -0.0366 -0.2968
  300HSD    NE2 3647   7.978   4.101   3.741 -0.3416  0.0284 -0.2828
  300HSD    CD2 3648   7.983   3.970   3.698  0.1764 -0.1838  0.4061
  300HSD    HD2 3649   7.904   3.939   3.631 -0.4501 -0.7284  1.3650
  300HSD      C 3650   8.049   3.655   3.832 -0.0537 -0.5380 -0.0669
  300HSD      O 3651   8.045   3.703   3.946 -0.2628 -0.0790 -0.2633
  301GLY      N 3652   7.945   3.585   3.785  0.1089 -1.1582  0.4863
  301GLY     HN 3653   7.956   3.554   3.691  2.0632 -0.8280  0.5618
  301GLY     CA 3654   7.831   3.548   3.864 -0.6284 -0.5749 -0.2863
  301GLY    HA1 3655   7.772   3.481   3.803 -0.7928 -1.7260  1.0797
  301GLY    HA2 3656   7.786   3.641   3.896  0.6999  0.4296 -1.2009
  301GLY      C 3657   7.864   3.465   3.983  0.1846  0.2533  0.0813
  301GLY      O 3658   7.823   3.497   4.094 -0.0124 -0.7236  0.2983
  302VAL      N 3659   7.938   3.353   3.967 -0.1303  0.0161  0.2612
  302VAL     HN 3660   7.973   3.330   3.876 -0.4948  0.2729  0.0541
  302VAL     CA 3661   7.973   3.268   4.076  0.5255 -0.1266 -0.0530
  302VAL     HA 3662   7.879   3.239   4.121  0.5255 -1.0160 -0.5921
  302VAL     CB 3663   8.041   3.144   4.025  0.3975 -0.0974 -0.2946
  302VAL     HB 3664   8.131   3.173   3.968  1.6048 -1.7299  0.6925
  302VAL    CG1 3665   8.088   3.056   4.142 -0.3418 -0.2322 -0.0956
  302VAL   HG11 3666   8.139   2.964   4.106  0.9536  0.2377  0.4913
  302VAL   HG12 3667   8.004   3.022   4.207 -1.6023  1.1474 -0.9215
  302VAL   HG13 3668   8.157   3.100   4.217  0.9534 -3.3592  0.6942
  302VAL    CG2 3669   7.948   3.074   3.924  0.3080 -0.7321  0.2239
  302VAL   HG21 3670   7.854   3.037   3.971 -0.5040 -0.1000 -0.8476
  302VAL   HG22 3671   7.997   2.978   3.899 -0.3197 -1.6853  2.4034
  302VAL   HG23 3672   7.920   3.134   3.835 -2.1252 -0.4543  1.0913
  302VAL      C 3673   8.060   3.329   4.180 -0.1760  0.3542  0.2584
  302VAL      O 3674   8.040   3.316   4.301 -0.2367  0.4081  0.2548
  303ARG      N 3675   8.165   3.400   4.135  0.5459 -0.2941  0.8811
  303ARG     HN 3676   8.171   3.417   4.037  3.4931 -0.3887  0.9550
  303ARG     CA 3677   8.260   3.465   4.220  0.8725  0.1457  0.1884
  303ARG     HA 3678   8.307   3.386   4.276  2.0367 -1.6482 -3.0420
  303ARG     CB 3679   8.366   3.535   4.133  0.6633  0.1689 -0.0508
  303ARG    HB1 3680   8.430   3.587   4.207 -2.5670  3.3411  0.8216
  303ARG    HB2 3681   8.323   3.613   4.067 -0.3339  1.7079  2.3094
  303ARG     CG 3682   8.466   3.441   4.065  0.0194 -0.5088 -0.0764
  303ARG    HG1 3683   8.420   3.345   4.031  1.8997 -1.5423  0.1514
  303ARG    HG2 3684   8.542   3.403   4.137 -0.8820 -1.9456  0.1656
  303ARG     CD 3685   8.530   3.510   3.944  0.1643  0.0222  0.2999
  303ARG    HD1 3686   8.559   3.615   3.961  1.5007 -0.1471 -0.8211
  303ARG    HD2 3687   8.457   3.510   3.861 -1.3211 -0.0722  1.5469
  303ARG     NE 3688   8.643   3.423   3.901  0.5202  0.3276  0.6110
  303ARG     HE 3689   8.648   3.329   3.936 -0.5496  0.6010  1.5888
  303ARG     CZ 3690   8.736   3.461   3.809 -0.1226 -0.0375 -0.1971
  303ARG    NH1 3691   8.746   3.584   3.752  0.0003 -0.1290 -0.3732
  303ARG   HH11 3692   8.666   3.643   3.754 -0.4607 -0.4328 -3.8282
  303ARG   HH12 3693   8.825   3.619   3.701  1.0893 -0.3137  1.1225
  303ARG    NH2 3694   8.839   3.375   3.785 -0.0071  0.3000 -0.9352
  303ARG   HH21 3695   8.876   3.309   3.850  1.7009 -1.2067 -3.2640
  303ARG   HH22 3696   8.905   3.410   3.718  0.5730  1.2548  0.0995
  303ARG      C 3697   8.200   3.568   4.308  0.6406  0.4470 -0.3188
  303ARG      O 3698   8.242   3.585   4.422 -0.4679 -0.0851  0.1822
  304VAL      N 3699   8.091   3.640   4.275  0.0205 -0.3903 -0.1406
  304VAL     HN 3700   8.052   3.631   4.183 -0.9580 -1.5443  0.3690
  304VAL     CA 3701   8.017   3.723   4.365 -0.0428 -0.0930 -0.4618
  304VAL     HA 3702   8.096   3.765   4.426 -0.7332  1.0157 -0.3062
  304VAL     CB 3703   7.955   3.840   4.295 -0.1296  0.0132 -0.2088
  304VAL     HB 3704   7.898   3.800   4.208 -0.1276  0.0771 -0.2396
  304VAL    CG1 3705   7.860   3.913   4.391  0.1312  0.3089 -0.1740
  304VAL   HG11 3706   7.910   3.934   4.488 -0.6304  2.3548 -0.1678
  304VAL   HG12 3707   7.762   3.862   4.399 -0.2347  0.5520 -2.5144
  304VAL   HG13 3708   7.836   4.014   4.352 -1.8044 -0.0143  0.0978
  304VAL    CG2 3709   8.070   3.926   4.239  0.4920 -0.6760 -0.0056
  304VAL   HG21 3710   8.145   3.953   4.317 -0.6182  0.3551  0.7523
  304VAL   HG22 3711   8.028   4.023   4.206 -2.6357 -1.0028  2.4939
  304VAL   HG23 3712   8.115   3.867   4.156 -0.2895  0.7483 -1.4999
  304VAL      C 3713   7.932   3.656   4.467  0.0864  0.6638  0.1509
  304VAL      O 3714   7.927   3.691   4.585  0.4012 -0.4304  0.5024
  305LEU      N 3715   7.871   3.541   4.435 -0.1484  0.8221  0.0299
  305LEU     HN 3716   7.871   3.505   4.342  1.9575 -1.8795  0.9523
  305LEU     CA 3717   7.810   3.456   4.532  0.5196 -0.3133 -0.5209
  305LEU     HA 3718   7.740   3.516   4.589  0.1775 -1.5690  0.4274
  305LEU     CB 3719   7.722   3.344   4.473 -0.5696  0.0819  0.3093
  305LEU    HB1 3720   7.668   3.285   4.549  1.3036  0.8281  2.3303
  305LEU    HB2 3721   7.789   3.275   4.417 -1.5558 -0.1058 -0.6914
  305LEU     CG 3722   7.624   3.392   4.364 -0.1621 -0.1936 -0.1833
  305LEU     HG 3723   7.692   3.416   4.279  1.0114 -2.2311  0.1108
  305LEU    CD1 3724   7.538   3.271   4.327 -0.7553  0.2469 -0.2536
  305LEU   HD11 3725   7.480   3.297   4.236 -3.1562 -0.2124  1.0437
  305LEU   HD12 3726   7.467   3.243   4.408 -0.6614  1.5044  0.2790
  305LEU   HD13 3727   7.598   3.181   4.302 -1.1888 -0.1851  0.2428
  305LEU    CD2 3728   7.537   3.514   4.399 -0.0141 -0.0925 -0.1653
  305LEU   HD21 3729   7.586   3.613   4.387  1.6442 -1.0636 -2.0709
  305LEU   HD22 3730   7.510   3.505   4.506  1.3656 -0.9238  0.1335
  305LEU   HD23 3731   7.450   3.518   4.329  0.5017  0.0241 -0.8113
  305LEU      C 3732   7.900   3.394   4.634  0.1276 -0.3410 -0.1891
  305LEU      O 3733   7.864   3.383   4.751  0.0830 -0.4864 -0.2154
  306ARG      N 3734   8.028   3.371   4.600  0.1991 -0.1056 -0.0786
  306ARG     HN 3735   8.056   3.379   4.505  1.8012 -1.1863  0.2645
  306ARG     CA 3736   8.128   3.339   4.698  0.0887 -0.2813 -0.0222
  306ARG     HA 3737   8.092   3.264   4.766  0.5233 -0.6628 -0.2106
  306ARG     CB 3738   8.252   3.280   4.628  0.1991 -0.2469  0.1431
  306ARG    HB1 3739   8.346   3.282   4.687  0.1160  0.0292  0.2694
  306ARG    HB2 3740   8.261   3.328   4.528  1.2203 -3.0686 -1.2234
  306ARG     CG 3741   8.226   3.139   4.575  0.0119 -0.1858  0.0690
  306ARG    HG1 3742   8.129   3.143   4.522 -0.0409 -0.5373  0.1338
  306ARG    HG2 3743   8.216   3.065   4.657  0.2033 -0.5097 -0.1989
  306ARG     CD 3744   8.324   3.085   4.471  0.1960  0.1837  0.0503
  306ARG    HD1 3745   8.428   3.074   4.507 -0.3357  1.0907  2.0145
  306ARG    HD2 3746   8.334   3.154   4.385  1.8900 -0.0854 -0.0086
  306ARG     NE 3747   8.273   2.953   4.424  0.6451  0.0291 -0.0041
  306ARG     HE 3748   8.188   2.924   4.468  1.4728 -1.2954  0.8064
  306ARG     CZ 3749   8.335   2.877   4.329  0.3884 -0.0831 -0.0837
  306ARG    NH1 3750   8.439   2.919   4.252  0.6412 -0.4589  0.0507
  306ARG   HH11 3751   8.485   3.007   4.266 -0.2889 -0.1740  1.4595
  306ARG   HH12 3752   8.495   2.856   4.197 -0.4591  0.4628 -2.2487
  306ARG    NH2 3753   8.277   2.758   4.299 -0.2673  0.1267  0.3353
  306ARG   HH21 3754   8.238   2.708   4.377 -0.0292  1.7690  1.5647
  306ARG   HH22 3755   8.330   2.706   4.232 -0.4926  0.1544  0.1310
  306ARG      C 3756   8.159   3.449   4.793  0.0118 -0.3171  0.0457
  306ARG      O 3757   8.184   3.432   4.912 -0.6933 -0.0433  0.2355
  307ALA      N 3758   8.161   3.575   4.744 -0.8098 -0.3354 -0.0409
  307ALA     HN 3759   8.140   3.593   4.648  0.8178  1.3984 -0.1172
  307ALA     CA 3760   8.174   3.693   4.823 -0.5817 -0.2521 -0.2022
  307ALA     HA 3761   8.255   3.685   4.893 -0.4982  0.6632 -0.1746
  307ALA     CB 3762   8.206   3.812   4.730  0.3547 -0.6869 -0.4433
  307ALA    HB1 3763   8.120   3.834   4.664  1.1279 -0.8150 -1.5083
  307ALA    HB2 3764   8.300   3.802   4.672 -0.7154 -1.4521 -2.1059
  307ALA    HB3 3765   8.201   3.905   4.791  0.3689 -0.4054 -0.8694
  307ALA      C 3766   8.057   3.729   4.909 -0.0268  0.8971  0.0898
  307ALA      O 3767   8.072   3.763   5.026  0.1777 -0.6576  0.5338
  308VAL      N 3768   7.936   3.722   4.852 -0.1638 -0.2810  0.4963
  308VAL     HN 3769   7.927   3.709   4.753  0.6197  1.0186  0.2300
  308VAL     CA 3770   7.810   3.749   4.916 -0.4354  0.0030 -0.1452
  308VAL     HA 3771   7.803   3.850   4.953  0.8203  0.1575 -0.2635
  308VAL     CB 3772   7.702   3.728   4.814 -0.1492  0.0611 -0.4669
  308VAL     HB 3773   7.720   3.642   4.747 -3.0154  0.2264 -1.6078
  308VAL    CG1 3774   7.561   3.702   4.870 -0.0016  0.2019 -0.0251
  308VAL   HG11 3775   7.491   3.692   4.784 -2.1210 -1.3651  1.7451
  308VAL   HG12 3776   7.509   3.778   4.933 -0.0751 -0.6977  1.0282
  308VAL   HG13 3777   7.568   3.608   4.929  2.7996  2.0377  2.8826
  308VAL    CG2 3778   7.701   3.854   4.725  0.0938  0.2504 -0.2028
  308VAL   HG21 3779   7.637   3.831   4.638  2.0258 -1.7268 -1.2045
  308VAL   HG22 3780   7.804   3.880   4.692  0.6569  0.2153  1.4205
  308VAL   HG23 3781   7.675   3.949   4.777  1.9142  1.4272 -1.3123
  308VAL      C 3782   7.791   3.653   5.028  0.0377 -0.1500 -0.1911
  308VAL      O 3783   7.725   3.686   5.126 -0.0304 -0.7111 -0.0439
  309VAL      N 3784   7.841   3.528   5.020  0.6263  0.0735 -0.0599
  309VAL     HN 3785   7.882   3.485   4.941  0.8599  0.0617  0.0672
  309VAL     CA 3786   7.845   3.439   5.132  0.5773  0.0539 -0.0737
  309VAL     HA 3787   7.745   3.423   5.170  1.0747 -0.1985  1.1634
  309VAL     CB 3788   7.889   3.304   5.083  0.0835  0.2292 -1.0374
  309VAL     HB 3789   7.963   3.313   5.001  0.8061 -0.4794 -0.4907
  309VAL    CG1 3790   7.966   3.215   5.182 -0.7691  0.3280 -0.2707
  309VAL   HG11 3791   7.974   3.109   5.149  0.7447  1.1691 -2.8240
  309VAL   HG12 3792   7.920   3.215   5.283 -0.0740  1.9444  0.0773
  309VAL   HG13 3793   8.071   3.249   5.196 -0.9245  0.6806  0.0483
  309VAL    CG2 3794   7.765   3.230   5.031  0.2524 -0.7154 -0.1418
  309VAL   HG21 3795   7.728   3.286   4.943  1.0491 -0.6340 -0.4310
  309VAL   HG22 3796   7.687   3.205   5.107 -0.1433  0.7004 -0.0519
  309VAL   HG23 3797   7.809   3.140   4.984 -1.5405 -1.1761 -1.0328
  309VAL      C 3798   7.922   3.489   5.249  0.5099 -0.7143  0.3031
  309VAL      O 3799   7.883   3.465   5.363  0.0648  0.1027  0.3304
  310ILE      N 3800   8.037   3.556   5.229 -0.0641  0.1153 -0.2520
  310ILE     HN 3801   8.065   3.576   5.136 -2.2662  0.4663 -0.8997
  310ILE     CA 3802   8.110   3.623   5.333 -0.1066 -0.3798  0.0992
  310ILE     HA 3803   8.132   3.556   5.415 -0.4743  1.3030  1.6445
  310ILE     CB 3804   8.249   3.664   5.295 -0.1035 -0.2742  0.2316
  310ILE     HB 3805   8.237   3.752   5.228  1.1358 -0.2026  0.0833
  310ILE    CG2 3806   8.317   3.721   5.421 -0.2081 -0.0936  0.2091
  310ILE   HG21 3807   8.269   3.811   5.464  0.1132 -0.9548  2.5190
  310ILE   HG22 3808   8.420   3.749   5.389 -0.8014 -0.0465 -1.7869
  310ILE   HG23 3809   8.325   3.658   5.513 -1.2898  1.9701  1.7794
  310ILE    CG1 3810   8.336   3.558   5.227 -0.4205  0.0374 -0.6792
  310ILE   HG11 3811   8.438   3.601   5.217 -1.2278  2.3053  0.2204
  310ILE   HG12 3812   8.287   3.542   5.129  1.9563 -0.7420 -1.8196
  310ILE     CD 3813   8.336   3.428   5.308  0.7249  0.2260 -0.3512
  310ILE    HD1 3814   8.369   3.458   5.410  2.3333 -1.0009 -0.4754
  310ILE    HD2 3815   8.408   3.357   5.262 -0.5054  2.0476 -5.7945
  310ILE    HD3 3816   8.236   3.380   5.298  1.1005 -0.4321 -1.0010
  310ILE      C 3817   8.038   3.737   5.396  0.0669  0.0475 -0.4720
  310ILE      O 3818   8.035   3.748   5.518  0.1886  0.2067 -0.4822
  311ALA      N 3819   7.971   3.817   5.310 -0.5526  0.0105 -0.0318
  311ALA     HN 3820   7.982   3.798   5.213  1.3212 -1.0011  0.3182
  311ALA     CA 3821   7.892   3.932   5.342  0.4983  0.8307 -0.3079
  311ALA     HA 3822   7.963   3.997   5.390  0.2554  1.4347 -0.7507
  311ALA     CB 3823   7.843   3.991   5.209 -0.0487 -0.6025 -0.7677
  311ALA    HB1 3824   7.933   3.997   5.144  1.5458 -3.8249  0.9211
  311ALA    HB2 3825   7.795   4.090   5.229  0.3640 -0.3426 -1.0511
  311ALA    HB3 3826   7.774   3.924   5.154  2.3849 -2.5444 -1.6327
  311ALA      C 3827   7.776   3.911   5.433  0.3389  0.1030 -0.6687
  311ALA      O 3828   7.756   3.989   5.526  0.5730 -0.6671  0.0500
  312PHE      N 3829   7.697   3.805   5.410  0.1216  0.0407  0.3311
  312PHE     HN 3830   7.717   3.754   5.327  0.1381  0.0675  0.3182
  312PHE     CA 3831   7.590   3.764   5.496 -0.3704  0.2977 -0.1539
  312PHE     HA 3832   7.559   3.853   5.549 -3.1936  1.2480 -3.0587
  312PHE     CB 3833   7.466   3.723   5.414  0.0781 -0.1338 -0.6225
  312PHE    HB1 3834   7.380   3.675   5.465 -0.0586  0.4266 -0.3185
  312PHE    HB2 3835   7.492   3.641   5.345 -1.4511 -2.0681  0.9995
  312PHE     CG 3836   7.412   3.843   5.342 -0.8783 -0.0759  0.1710
  312PHE    CD1 3837   7.429   3.846   5.206 -0.0805 -0.4037  0.2569
  312PHE    HD1 3838   7.478   3.757   5.169  2.2441  1.2969 -1.0471
  312PHE    CE1 3839   7.361   3.935   5.126  0.2161  0.1135  0.5762
  312PHE    HE1 3840   7.357   3.929   5.018  0.4493  1.3943  0.4842
  312PHE     CZ 3841   7.307   4.046   5.188 -0.4254  0.0864  0.0715
  312PHE     HZ 3842   7.261   4.122   5.128  0.6174  1.6117  1.1350
  312PHE    CD2 3843   7.355   3.953   5.400 -0.1267  0.1754  0.4468
  312PHE    HD2 3844   7.338   3.948   5.506 -0.1412  2.9701  0.6618
  312PHE    CE2 3845   7.304   4.056   5.325  0.2780  0.1218  0.0915
  312PHE    HE2 3846   7.246   4.137   5.368  0.4411 -0.6455  1.8234
  312PHE      C 3847   7.644   3.667   5.595 -0.3834  0.5569  0.1077
  312PHE      O 3848   7.691   3.712   5.700  0.0560 -0.4130  0.3375
  313VAL      N 3849   7.638   3.535   5.569 -0.7679  0.5306  0.3217
  313VAL     HN 3850   7.627   3.505   5.475 -0.2501  0.7233  0.1971
  313VAL     CA 3851   7.659   3.424   5.657  0.2571  0.0401 -0.5166
  313VAL     HA 3852   7.575   3.428   5.725  0.2060 -1.5831 -0.4506
  313VAL     CB 3853   7.672   3.296   5.580  0.2666 -0.2055 -0.1075
  313VAL     HB 3854   7.756   3.308   5.509 -0.3952  0.7475 -0.7624
  313VAL    CG1 3855   7.710   3.172   5.662 -0.4464 -0.2657  0.1423
  313VAL   HG11 3856   7.677   3.083   5.604  0.0730  0.0035 -0.5823
  313VAL   HG12 3857   7.659   3.175   5.761 -1.2132  0.1574 -0.2598
  313VAL   HG13 3858   7.818   3.172   5.686 -0.2863  2.3351 -0.3735
  313VAL    CG2 3859   7.544   3.273   5.497  0.2008 -0.3404  0.0306
  313VAL   HG21 3860   7.467   3.239   5.570  0.0173 -2.9877 -1.2845
  313VAL   HG22 3861   7.562   3.180   5.439 -2.5013  0.5072 -2.3823
  313VAL   HG23 3862   7.520   3.360   5.434 -0.2683  0.8144  1.7275
  313VAL      C 3863   7.777   3.425   5.747 -0.0625 -0.1958 -0.0910
  313VAL      O 3864   7.764   3.401   5.867 -0.1308  0.2876  0.0005
  314VAL      N 3865   7.897   3.452   5.692 -0.2111  0.0418 -0.3007
  314VAL     HN 3866   7.905   3.463   5.594 -2.1314  2.6298 -0.2704
  314VAL     CA 3867   8.012   3.457   5.777 -0.2552 -0.5193 -0.2028
  314VAL     HA 3868   8.023   3.370   5.840  1.6076  0.7998  1.3956
  314VAL     CB 3869   8.142   3.464   5.702  0.2066 -0.0554  0.6277
  314VAL     HB 3870   8.142   3.555   5.638  0.9677 -0.5325 -0.0599
  314VAL    CG1 3871   8.266   3.467   5.792  0.3583  0.1661  0.4153
  314VAL   HG11 3872   8.271   3.367   5.842  1.4711 -1.5082 -2.7354
  314VAL   HG12 3873   8.275   3.548   5.867  0.7081  2.0249 -1.5644
  314VAL   HG13 3874   8.359   3.471   5.731 -0.2337 -4.0232 -1.1117
  314VAL    CG2 3875   8.138   3.342   5.609 -0.6393  0.3674  0.0932
  314VAL   HG21 3876   8.130   3.244   5.660 -0.7911  0.3107 -0.0388
  314VAL   HG22 3877   8.233   3.349   5.551 -0.1948  0.2920  0.8065
  314VAL   HG23 3878   8.063   3.345   5.527 -0.2688 -0.5797 -0.2893
  314VAL      C 3879   8.015   3.561   5.884 -0.3627 -0.4115 -0.3036
  314VAL      O 3880   8.047   3.547   6.002 -0.5915 -0.0168 -0.1939
  315CYS      N 3881   7.971   3.684   5.854 -0.0441 -0.2709 -0.2036
  315CYS     HN 3882   7.935   3.709   5.764  0.1832  1.1287  0.0750
  315CYS     CA 3883   7.974   3.796   5.942 -0.1181 -0.5552  0.1656
  315CYS     HA 3884   8.066   3.786   5.997  0.7439 -3.0044 -1.5590
  315CYS     CB 3885   7.951   3.930   5.869 -0.0891 -0.5193  0.2221
  315CYS    HB1 3886   7.935   4.008   5.946 -1.4416  0.5010 -1.0368
  315CYS    HB2 3887   7.856   3.925   5.812  0.1196 -1.1953 -0.0877
  315CYS     SG 3888   8.070   3.981   5.741 -0.3333 -0.2614  0.0963
  315CYS    HG1 3889   8.047   3.885   5.653 -0.3589 -0.3587  0.2091
  315CYS      C 3890   7.866   3.789   6.044 -0.2195 -0.0153  0.0991
  315CYS      O 3891   7.885   3.826   6.160 -0.0722 -0.5073  0.2340
  316TRP      N 3892   7.751   3.731   6.007  0.0952 -0.7155  0.2010
  316TRP     HN 3893   7.735   3.700   5.914  0.7959 -1.6893  0.3886
  316TRP     CA 3894   7.643   3.719   6.100 -0.2919  0.2981 -0.1093
  316TRP     HA 3895   7.641   3.800   6.172 -1.2503 -0.5322  0.8279
  316TRP     CB 3896   7.502   3.724   6.037 -0.3404 -0.8308 -0.0951
  316TRP    HB1 3897   7.422   3.699   6.110  0.2767  1.7120  1.5638
  316TRP    HB2 3898   7.501   3.639   5.965 -1.4152 -0.3949 -0.5975
  316TRP     CG 3899   7.462   3.844   5.960 -0.4107 -1.2806 -0.7650
  316TRP    CD1 3900   7.533   3.922   5.874 -0.4620 -0.1948  0.1569
  316TRP    HD1 3901   7.639   3.914   5.853 -0.5802 -0.2021 -0.4728
  316TRP    NE1 3902   7.444   4.015   5.825  0.0978  0.4367  0.3189
  316TRP    HE1 3903   7.457   4.077   5.751 -0.3341  0.0315 -0.1003
  316TRP    CE2 3904   7.317   3.982   5.862  0.0326  0.1803 -0.1245
  316TRP    CD2 3905   7.323   3.878   5.954 -0.0231  0.6837  0.4550
  316TRP    CE3 3906   7.206   3.826   6.000  0.0786 -0.0317 -0.0785
  316TRP    HE3 3907   7.222   3.747   6.073  1.1842  0.0991 -0.1564
  316TRP    CZ3 3908   7.084   3.877   5.964  0.1709  0.3743  0.1825
  316TRP    HZ3 3909   6.996   3.827   6.001  0.2682  0.8090  1.0463
  316TRP    CZ2 3910   7.198   4.037   5.827  0.1537  0.1899 -0.5203
  316TRP    HZ2 3911   7.188   4.119   5.757  0.7532  0.8141  0.1189
  316TRP    CH2 3912   7.081   3.982   5.875  0.3274 -0.4683 -0.8309
  316TRP    HH2 3913   6.986   4.020   5.841  1.0377  0.8246 -1.4578
  316TRP      C 3914   7.649   3.597   6.185  0.1143  0.2692 -0.1774
  316TRP      O 3915   7.577   3.592   6.285  0.2964  0.6253 -0.0266
  317LEU      N 3916   7.737   3.498   6.162  0.5081  0.5143  0.2538
  317LEU     HN 3917   7.798   3.502   6.084 -1.1406 -0.9952 -1.1988
  317LEU     CA 3918   7.759   3.387   6.249  0.1520 -0.0231 -0.3317
  317LEU     HA 3919   7.668   3.329   6.248  0.7530 -1.0036  0.4094
  317LEU     CB 3920   7.843   3.277   6.181 -0.3516 -0.4742 -0.2309
  317LEU    HB1 3921   7.925   3.320   6.120 -2.0493  2.3118 -0.7284
  317LEU    HB2 3922   7.782   3.220   6.108 -0.8439 -0.9699  0.5559
  317LEU     CG 3923   7.919   3.179   6.271 -0.1650  0.0377  0.1759
  317LEU     HG 3924   7.995   3.225   6.337  1.4324 -2.3610  0.1521
  317LEU    CD1 3925   7.820   3.089   6.348 -0.4911 -0.1135 -0.4181
  317LEU   HD11 3926   7.869   3.017   6.417 -0.9141  1.1738  1.2906
  317LEU   HD12 3927   7.773   3.029   6.267  1.9990 -3.9769  0.7121
  317LEU   HD13 3928   7.742   3.148   6.401  1.8101  0.7584  2.2101
  317LEU    CD2 3929   8.005   3.082   6.189 -0.2054  0.3364 -0.2164
  317LEU   HD21 3930   7.933   3.013   6.140  1.3635 -1.1550 -0.5352
  317LEU   HD22 3931   8.073   3.020   6.250 -1.5307  0.2259  1.1949
  317LEU   HD23 3932   8.069   3.140   6.118  1.9513 -0.7296  0.7571
  317LEU      C 3933   7.808   3.425   6.384  0.0248  0.2891 -0.3731
  317LEU      O 3934   7.741   3.384   6.479  0.1537 -0.0793 -0.4405
  318PRO      N 3935   7.903   3.510   6.414  0.1139  0.0440  0.0474
  318PRO     CD 3936   8.010   3.551   6.325  0.0448  0.7092  0.2686
  318PRO    HD1 3937   7.983   3.657   6.306 -2.2155 -0.0022 -0.8706
  318PRO    HD2 3938   8.017   3.487   6.235 -2.2217 -0.4723  0.8550
  318PRO     CA 3939   7.945   3.537   6.549 -0.0474  0.0725  0.0920
  318PRO     HA 3940   7.945   3.439   6.594 -1.9779  0.2051  0.4866
  318PRO     CB 3941   8.084   3.599   6.541 -0.2355  0.4363 -0.4003
  318PRO    HB1 3942   8.143   3.582   6.633  2.0865  2.0981 -1.4720
  318PRO    HB2 3943   8.082   3.705   6.507 -1.0534 -0.5729 -4.0235
  318PRO     CG 3944   8.137   3.538   6.410  0.2841  0.3344 -0.1417
  318PRO    HG1 3945   8.222   3.596   6.368 -0.9694  0.9447 -1.9514
  318PRO    HG2 3946   8.155   3.429   6.408  1.2562  0.4730  0.1110
  318PRO      C 3947   7.848   3.619   6.626  0.0343  0.3903 -0.1417
  318PRO      O 3948   7.849   3.614   6.749  0.2565  0.3496 -0.1452
  319TYR      N 3949   7.770   3.704   6.556 -0.1673 -0.0140 -0.4130
  319TYR     HN 3950   7.780   3.715   6.458  1.1137  0.8427 -0.2120
  319TYR     CA 3951   7.656   3.775   6.604 -0.1000  0.0197 -0.3020
  319TYR     HA 3952   7.686   3.832   6.691 -0.5030 -0.4869  0.1774
  319TYR     CB 3953   7.608   3.881   6.503 -0.0778 -0.1242 -0.4627
  319TYR    HB1 3954   7.597   3.831   6.404  0.0240  0.4520 -0.7683
  319TYR    HB2 3955   7.693   3.952   6.493  3.4815 -3.9079 -0.0419
  319TYR     CG 3956   7.486   3.959   6.538  0.4030  0.3692  0.1374
  319TYR    CD1 3957   7.486   4.077   6.608  0.1167  0.3109  0.2406
  319TYR    HD1 3958   7.579   4.107   6.655  0.0785  2.3471 -0.8647
  319TYR    CE1 3959   7.371   4.147   6.634 -0.0607 -0.0262  0.3618
  319TYR    HE1 3960   7.388   4.235   6.694  0.4618 -0.3354  0.6727
  319TYR     CZ 3961   7.252   4.107   6.578  0.2123  0.4966 -0.6072
  319TYR     OH 3962   7.138   4.189   6.594 -0.0704 -0.0037 -0.0321
  319TYR     HH 3963   7.058   4.159   6.550 -1.8078 -0.7156  3.2525
  319TYR    CD2 3964   7.368   3.928   6.475  0.4586  0.2840  0.0751
  319TYR    HD2 3965   7.373   3.847   6.404  0.8526  1.1870 -0.9472
  319TYR    CE2 3966   7.250   3.995   6.499  0.2542 -0.1553  0.3032
  319TYR    HE2 3967   7.157   3.972   6.449 -0.8290  1.6384  1.3980
  319TYR      C 3968   7.547   3.692   6.662  0.2358 -0.4361 -0.3167
  319TYR      O 3969   7.497   3.714   6.773 -0.1592 -0.6704 -0.4454
  320HSD      N 3970   7.518   3.581   6.592 -1.0244 -0.0362 -0.4697
  320HSD     HN 3971   7.560   3.567   6.503 -1.2201 -1.1903 -0.3990
  320HSD     CA 3972   7.417   3.491   6.640 -0.6214 -0.0432  0.3938
  320HSD     HA 3973   7.345   3.550   6.695 -1.0090  1.3452 -1.5012
  320HSD     CB 3974   7.345   3.424   6.522 -0.5764 -0.2967  0.5098
  320HSD    HB1 3975   7.279   3.338   6.546 -1.0986 -0.6247 -1.8408
  320HSD    HB2 3976   7.416   3.381   6.449 -0.3598  0.5717  0.2015
  320HSD    ND1 3977   7.265   3.599   6.354 -0.4145 -0.3397 -0.0511
  320HSD    HD1 3978   7.300   3.556   6.271  2.1986 -0.4608  1.0153
  320HSD     CG 3979   7.254   3.535   6.475 -0.0812 -0.0459  0.1366
  320HSD    CE1 3980   7.168   3.695   6.352  0.4785  0.5912  0.3740
  320HSD    HE1 3981   7.169   3.760   6.264 -0.5658 -0.0979 -0.1749
  320HSD    NE2 3982   7.099   3.696   6.464  0.2968  0.2262  0.2661
  320HSD    CD2 3983   7.146   3.589   6.537 -0.0727 -0.0294  0.1370
  320HSD    HD2 3984   7.096   3.576   6.632  0.5953 -0.4376  0.4432
  320HSD      C 3985   7.476   3.384   6.725  0.0832  0.0147 -0.0133
  320HSD      O 3986   7.403   3.316   6.796  0.2406 -1.0506 -0.8448
  321VAL      N 3987   7.610   3.371   6.736  0.1196  0.1891 -0.2233
  321VAL     HN 3988   7.669   3.425   6.678  0.1121 -0.8221 -1.2173
  321VAL     CA 3989   7.662   3.287   6.840 -0.4825  0.1098  0.0215
  321VAL     HA 3990   7.593   3.206   6.857 -2.6345  1.5136 -1.5888
  321VAL     CB 3991   7.800   3.230   6.825 -0.5130  0.0027  0.1427
  321VAL     HB 3992   7.877   3.309   6.811 -0.0658 -0.4534  0.0141
  321VAL    CG1 3993   7.843   3.147   6.947  0.0234  0.1949  0.0872
  321VAL   HG11 3994   7.768   3.068   6.967  0.6885 -0.9557 -1.7337
  321VAL   HG12 3995   7.846   3.211   7.038 -1.2874  0.8422 -0.3020
  321VAL   HG13 3996   7.943   3.101   6.936  0.2974  1.1669 -1.9902
  321VAL    CG2 3997   7.807   3.134   6.705 -0.0893  0.1967  0.0112
  321VAL   HG21 3998   7.780   3.199   6.619 -0.3084  0.6311  0.4042
  321VAL   HG22 3999   7.732   3.053   6.716  1.1474 -0.8345  1.2213
  321VAL   HG23 4000   7.906   3.085   6.689 -0.3552 -0.3694  0.0962
  321VAL      C 4001   7.647   3.349   6.975 -0.5703  0.6003 -0.2113
  321VAL      O 4002   7.609   3.290   7.076  0.4570  0.5148  0.1365
  322ARG      N 4003   7.671   3.481   6.972 -0.0009  0.5057  0.1146
  322ARG     HN 4004   7.702   3.512   6.882 -1.7461 -2.1186 -1.5173
  322ARG     CA 4005   7.667   3.573   7.082  0.1434 -0.1275  0.6536
  322ARG     HA 4006   7.745   3.543   7.149  2.2691 -0.0158 -1.6154
  322ARG     CB 4007   7.701   3.718   7.045 -0.1670 -0.1514  0.2565
  322ARG    HB1 4008   7.623   3.742   6.970 -0.4575  1.7662  1.1013
  322ARG    HB2 4009   7.798   3.712   6.992  0.3175 -0.1412  1.1268
  322ARG     CG 4010   7.701   3.822   7.158  0.2174 -0.0505  0.1660
  322ARG    HG1 4011   7.766   3.906   7.127 -0.3946 -0.1829 -1.5965
  322ARG    HG2 4012   7.744   3.780   7.251  1.6756 -0.8265 -0.8298
  322ARG     CD 4013   7.565   3.883   7.196  0.2519 -0.0935  0.3643
  322ARG    HD1 4014   7.570   3.962   7.273 -1.5014 -0.2264  0.6419
  322ARG    HD2 4015   7.493   3.806   7.230  2.7835 -2.1867  1.4213
  322ARG     NE 4016   7.512   3.950   7.074  0.3782 -0.6714 -0.0150
  322ARG     HE 4017   7.577   3.957   6.998  1.3010  2.1233  0.9062
  322ARG     CZ 4018   7.391   4.010   7.058  0.4408 -0.5858 -0.1768
  322ARG    NH1 4019   7.303   4.009   7.163  0.6556  0.0427  0.0076
  322ARG   HH11 4020   7.236   4.083   7.168  2.2013  1.5918 -1.0465
  322ARG   HH12 4021   7.321   3.951   7.242 -2.0434 -1.3567 -0.3112
  322ARG    NH2 4022   7.356   4.070   6.941 -0.6160  0.3214  0.5794
  322ARG   HH21 4023   7.444   4.103   6.905 -1.1452 -1.7033 -3.0642
  322ARG   HH22 4024   7.292   4.146   6.952 -1.0854 -0.1388  1.0252
  322ARG      C 4025   7.535   3.567   7.152 -0.1512  0.7576  0.1936
  322ARG      O 4026   7.525   3.535   7.270  0.7225  0.4736  0.2014
  323ARG      N 4027   7.422   3.575   7.081  0.0079 -0.6400 -0.2556
  323ARG     HN 4028   7.425   3.591   6.982  1.3845  1.1396  0.0271
  323ARG     CA 4029   7.290   3.556   7.133  0.0593  0.4034  0.2756
  323ARG     HA 4030   7.274   3.619   7.219  0.8674 -1.9481  2.2761
  323ARG     CB 4031   7.186   3.573   7.021 -0.3997  0.0289  0.6420
  323ARG    HB1 4032   7.090   3.527   7.052 -0.5433  0.1090  0.3145
  323ARG    HB2 4033   7.218   3.521   6.928 -2.5254  0.2942 -0.2906
  323ARG     CG 4034   7.166   3.717   6.975 -0.6764 -0.3258 -0.3859
  323ARG    HG1 4035   7.265   3.767   6.984 -1.3506  1.1423 -0.7665
  323ARG    HG2 4036   7.110   3.762   7.061  1.9380 -1.4151  2.0703
  323ARG     CD 4037   7.099   3.740   6.840 -0.0718  0.1717 -0.6101
  323ARG    HD1 4038   7.024   3.658   6.834  0.6273 -0.3837 -3.1039
  323ARG    HD2 4039   7.170   3.726   6.756  0.0420 -0.8698 -0.3602
  323ARG     NE 4040   7.033   3.874   6.835 -0.5065 -0.0214 -0.1171
  323ARG     HE 4041   7.045   3.943   6.906 -1.0525 -1.1499  1.1303
  323ARG     CZ 4042   6.917   3.888   6.764 -0.0938 -0.2251 -0.8414
  323ARG    NH1 4043   6.835   3.984   6.816  0.1678 -0.3725 -0.1386
  323ARG   HH11 4044   6.763   4.019   6.756  0.2871  0.8661  0.4161
  323ARG   HH12 4045   6.852   4.026   6.905  0.2702  1.5049 -0.9956
  323ARG    NH2 4046   6.894   3.830   6.643 -0.7806 -0.5940 -0.5371
  323ARG   HH21 4047   6.972   3.794   6.593  1.1145  0.2405  1.6393
  323ARG   HH22 4048   6.811   3.866   6.600  0.5441  0.8755 -1.9876
  323ARG      C 4049   7.264   3.425   7.199 -0.2238  0.3965  0.1518
  323ARG      O 4050   7.204   3.409   7.305 -0.4809  0.8929  0.0850
  324LEU      N 4051   7.312   3.318   7.132 -0.6689  0.2677  0.0337
  324LEU     HN 4052   7.374   3.329   7.055 -0.1305 -0.5071  0.3505
  324LEU     CA 4053   7.302   3.187   7.188  0.3124  0.1780  0.0154
  324LEU     HA 4054   7.205   3.174   7.233  0.1255 -0.1896 -0.4922
  324LEU     CB 4055   7.305   3.079   7.079  0.0882 -1.0562  1.2066
  324LEU    HB1 4056   7.319   2.981   7.130  2.0550 -2.2615 -1.4521
  324LEU    HB2 4057   7.397   3.095   7.019 -1.8772  1.1328 -1.4877
  324LEU     CG 4058   7.185   3.071   6.982  0.2820 -0.6012  0.9268
  324LEU     HG 4059   7.186   3.170   6.931  0.0920  0.0701  2.1791
  324LEU    CD1 4060   7.197   2.966   6.870 -0.4146  0.1269  0.1625
  324LEU   HD11 4061   7.195   2.867   6.920 -2.0478  0.0214 -0.0568
  324LEU   HD12 4062   7.291   2.982   6.813 -2.4718  3.5038 -2.6771
  324LEU   HD13 4063   7.107   2.973   6.806  1.4067 -0.1990 -2.5788
  324LEU    CD2 4064   7.047   3.068   7.049  0.0439  0.8226  0.5306
  324LEU   HD21 4065   6.973   3.063   6.967  2.8069 -0.6171 -2.0611
  324LEU   HD22 4066   7.020   3.165   7.095  0.2124  0.9433  0.3748
  324LEU   HD23 4067   7.054   2.981   7.118  2.5168  0.5662  0.0492
  324LEU      C 4068   7.392   3.151   7.302  0.4572  0.2908 -0.0625
  324LEU      O 4069   7.364   3.064   7.384  0.4473  0.3952  0.0449
  325MET      N 4070   7.502   3.225   7.323  0.3554  0.3663  0.2047
  325MET     HN 4071   7.528   3.294   7.256 -0.2894  0.5920  0.1759
  325MET     CA 4072   7.584   3.196   7.437  0.0681  0.3389  0.4082
  325MET     HA 4073   7.610   3.092   7.441  2.2845  0.5945 -2.7698
  325MET     CB 4074   7.716   3.272   7.416  0.2149  0.0123  0.1344
  325MET    HB1 4075   7.688   3.375   7.385  1.7468  0.1520 -0.9163
  325MET    HB2 4076   7.767   3.217   7.334  0.8210  0.0031  0.5101
  325MET     CG 4077   7.808   3.272   7.538  0.3749 -0.3755  0.0126
  325MET    HG1 4078   7.812   3.167   7.576 -2.9961 -0.2310  1.0620
  325MET    HG2 4079   7.773   3.328   7.627  0.7037 -2.8289  1.8265
  325MET     SD 4080   7.961   3.342   7.469  0.0281 -0.0677 -0.4482
  325MET     CE 4081   8.043   3.352   7.631  0.8684 -0.5259 -0.8387
  325MET    HE1 4082   8.057   3.252   7.680  1.5076 -0.5193 -1.0062
  325MET    HE2 4083   7.994   3.428   7.695  0.2098 -2.2348  0.8139
  325MET    HE3 4084   8.147   3.388   7.618  1.0403 -0.7936 -0.2488
  325MET      C 4085   7.524   3.243   7.564 -0.3503  0.0165  0.3310
  325MET      O 4086   7.541   3.168   7.660  0.1395  0.1222  0.3308
  326PHE      N 4087   7.444   3.352   7.557 -0.0777  0.2252  0.4424
  326PHE     HN 4088   7.435   3.391   7.466 -1.9577 -3.0026 -0.9169
  326PHE     CA 4089   7.356   3.395   7.661  0.0609  0.3005  0.5286
  326PHE     HA 4090   7.420   3.401   7.748  0.8293  0.8929 -0.0639
  326PHE     CB 4091   7.310   3.536   7.622  0.1366  0.2017  0.0757
  326PHE    HB1 4092   7.279   3.540   7.516 -0.6704  1.9365  0.3380
  326PHE    HB2 4093   7.398   3.604   7.621  0.1992  0.2077 -3.1994
  326PHE     CG 4094   7.209   3.591   7.717 -0.0678  0.4202 -0.2652
  326PHE    CD1 4095   7.253   3.663   7.825 -0.2630 -0.1296  0.1857
  326PHE    HD1 4096   7.359   3.678   7.842 -0.2290 -0.1103 -0.0407
  326PHE    CE1 4097   7.158   3.730   7.899 -0.3088  0.4778 -0.4056
  326PHE    HE1 4098   7.189   3.790   7.983  2.5747 -1.4477  0.0612
  326PHE     CZ 4099   7.025   3.721   7.867 -0.3658 -0.4103  0.0451
  326PHE     HZ 4100   6.955   3.785   7.919 -0.8706  1.4069 -2.6839
  326PHE    CD2 4101   7.076   3.570   7.691 -0.0350 -0.1336  0.0023
  326PHE    HD2 4102   7.051   3.513   7.603 -0.2045 -0.4386  0.2424
  326PHE    CE2 4103   6.983   3.634   7.770 -0.2442 -0.2554 -0.1465
  326PHE    HE2 4104   6.875   3.635   7.755 -0.3786 -2.6826  0.3136
  326PHE      C 4105   7.256   3.291   7.697  0.3386 -0.0955  0.1637
  326PHE      O 4106   7.223   3.272   7.814 -0.3763 -0.7240 -0.1308
  327CYS      N 4107   7.199   3.220   7.598 -0.2315  0.5009  0.0578
  327CYS     HN 4108   7.240   3.225   7.507 -0.2983 -0.0183 -0.0084
  327CYS     CA 4109   7.095   3.125   7.622 -0.1162  0.3385 -0.0824
  327CYS     HA 4110   7.017   3.170   7.681  1.3941 -0.5944  2.8232
  327CYS     CB 4111   7.032   3.083   7.488 -0.1741 -0.0559  0.0636
  327CYS    HB1 4112   6.952   3.007   7.499 -1.3993  0.5555 -3.3321
  327CYS    HB2 4113   7.097   3.034   7.412  0.4695  0.5231  0.2212
  327CYS     SG 4114   6.951   3.230   7.418 -0.1033 -0.0295  0.0374
  327CYS    HG1 4115   7.058   3.293   7.371  0.4821 -1.0923 -0.0857
  327CYS      C 4116   7.138   3.001   7.694 -0.1256  0.7817  0.6927
  327CYS      O 4117   7.061   2.949   7.774 -0.5881  0.9492  0.3623
  328TYR      N 4118   7.257   2.945   7.670 -0.7215 -0.3126  0.2199
  328TYR     HN 4119   7.320   2.994   7.609 -2.6859  3.2066  0.7684
  328TYR     CA 4120   7.296   2.814   7.713  0.1933 -0.0021  0.3653
  328TYR     HA 4121   7.210   2.768   7.760 -1.2252 -0.7239 -2.6597
  328TYR     CB 4122   7.341   2.740   7.586 -0.3491 -0.2774  0.3312
  328TYR    HB1 4123   7.365   2.636   7.618  1.0778  0.1192  0.6187
  328TYR    HB2 4124   7.429   2.790   7.541 -0.1965 -0.7687  0.0706
  328TYR     CG 4125   7.237   2.732   7.480  0.1473 -0.5762 -0.1367
  328TYR    CD1 4126   7.108   2.692   7.504  0.0517 -0.0486  0.2427
  328TYR    HD1 4127   7.085   2.656   7.604  1.1892 -1.4441  0.0409
  328TYR    CE1 4128   7.017   2.673   7.403  0.1124  0.5193  0.0813
  328TYR    HE1 4129   6.918   2.639   7.430  0.2257  0.4774  0.4423
  328TYR     CZ 4130   7.057   2.695   7.273 -0.2362  0.9419  0.0408
  328TYR     OH 4131   6.970   2.654   7.170  0.3914  0.5274 -0.3339
  328TYR     HH 4132   6.880   2.658   7.202  0.4594  2.2845 -0.2318
  328TYR    CD2 4133   7.275   2.758   7.351  0.2670  0.0490  0.0238
  328TYR    HD2 4134   7.373   2.792   7.318  0.9169 -0.2147  1.6131
  328TYR    CE2 4135   7.185   2.738   7.249  0.2431 -0.3753  0.1258
  328TYR    HE2 4136   7.211   2.767   7.148  1.2686  0.9338  0.7391
  328TYR      C 4137   7.417   2.806   7.799  0.0904 -0.0139  0.5107
  328TYR      O 4138   7.460   2.696   7.832  0.4423 -0.1090 -0.2447
  329ILE      N 4139   7.471   2.917   7.853  0.4437  0.0846 -0.0332
  329ILE     HN 4140   7.468   3.008   7.812  2.1436  1.2924  2.2723
  329ILE     CA 4141   7.558   2.935   7.965  0.0795 -0.0253  0.2667
  329ILE     HA 4142   7.577   2.834   7.998 -1.4632 -1.6420 -3.3065
  329ILE     CB 4143   7.680   3.010   7.922  0.0648 -0.1353  0.0326
  329ILE     HB 4144   7.653   3.108   7.878  0.5466 -0.2955 -0.6249
  329ILE    CG2 4145   7.769   3.046   8.042 -0.1473  0.2051  0.0881
  329ILE   HG21 4146   7.877   3.061   8.021 -0.9346  3.4757 -2.4699
  329ILE   HG22 4147   7.757   2.966   8.118 -0.1579 -1.3165 -1.4581
  329ILE   HG23 4148   7.727   3.139   8.085 -1.5767 -1.1064  1.6708
  329ILE    CG1 4149   7.770   2.947   7.814  0.2490  0.1031  0.0460
  329ILE   HG11 4150   7.843   3.028   7.792  1.3506 -0.7811  0.3553
  329ILE   HG12 4151   7.715   2.940   7.718  0.9116  0.7402 -0.3902
  329ILE     CD 4152   7.824   2.811   7.859  0.1938  0.0330 -0.0999
  329ILE    HD1 4153   7.868   2.812   7.961  0.8051  0.7504 -0.3658
  329ILE    HD2 4154   7.890   2.771   7.780  0.9923 -0.6311  0.8798
  329ILE    HD3 4155   7.739   2.739   7.863  1.4847 -1.5836 -0.7111
  329ILE      C 4156   7.472   2.999   8.069 -0.0976  0.4478 -0.1683
  329ILE      O 4157   7.400   3.096   8.046  0.1255  0.5073 -0.6136
  330SER      N 4158   7.473   2.940   8.190  0.0450  0.2727 -0.2548
  330SER     HN 4159   7.536   2.863   8.202  0.0803  0.3404 -0.0074
  330SER     CA 4160   7.400   2.986   8.304  0.2593  0.2028 -0.0885
  330SER     HA 4161   7.344   3.077   8.288 -0.4048 -0.3095 -0.7344
  330SER     CB 4162   7.297   2.879   8.343  0.2333  0.3700  0.3109
  330SER    HB1 4163   7.226   2.853   8.262 -0.3606  0.6874  0.7233
  330SER    HB2 4164   7.239   2.924   8.426  0.8792  1.7822  0.0099
  330SER     OG 4165   7.347   2.760   8.404  0.3574  0.2550 -0.0119
  330SER    HG1 4166   7.382   2.780   8.491  0.2890 -0.3833  0.1617
  330SER      C 4167   7.494   3.019   8.415 -0.0692  0.4183  0.1249
  330SER      O 4168   7.615   3.006   8.398 -0.1453 -0.0689 -0.0503
  331ASP      N 4169   7.445   3.067   8.531 -0.6739  0.0407  0.0322
  331ASP     HN 4170   7.347   3.069   8.546 -0.9059  0.3408 -1.3955
  331ASP     CA 4171   7.523   3.121   8.638 -0.3259 -0.5697  0.0917
  331ASP     HA 4172   7.565   3.218   8.614 -0.5309 -0.7535 -1.0508
  331ASP     CB 4173   7.421   3.133   8.753 -0.4118  0.1374 -0.0515
  331ASP    HB1 4174   7.467   3.140   8.854 -0.4745  0.2602 -0.0302
  331ASP    HB2 4175   7.342   3.055   8.749 -1.1064  0.8560 -0.9106
  331ASP     CG 4176   7.347   3.266   8.751  0.8530  0.8619  0.0561
  331ASP    OD1 4177   7.264   3.283   8.845 -0.0433  0.2093 -0.5980
  331ASP    OD2 4178   7.370   3.351   8.662  0.0281  0.8854 -0.1417
  331ASP      C 4179   7.642   3.044   8.681  0.3605  0.1281 -0.5222
  331ASP      O 4180   7.747   3.100   8.712  0.0414  0.5410 -0.1799
  332GLU      N 4181   7.642   2.909   8.690 -0.3040  0.1294 -0.5065
  332GLU     HN 4182   7.556   2.859   8.682  0.5380 -1.5297  0.3940
  332GLU     CA 4183   7.747   2.826   8.738 -0.2845  0.2223 -0.3876
  332GLU     HA 4184   7.768   2.857   8.840 -0.8842  1.1565 -0.5408
  332GLU     CB 4185   7.701   2.679   8.739  0.0005  0.1322  0.2519
  332GLU    HB1 4186   7.788   2.610   8.733 -0.8634 -0.9698  0.1459
  332GLU    HB2 4187   7.646   2.670   8.643 -0.4864  2.9151  0.1672
  332GLU     CG 4188   7.604   2.645   8.852  0.3845 -0.3106  0.4515
  332GLU    HG1 4189   7.530   2.727   8.844  1.2676  0.3875 -1.0533
  332GLU    HG2 4190   7.661   2.642   8.947 -1.8561  1.5502  1.9404
  332GLU     CD 4191   7.529   2.513   8.841 -0.2525  0.0355  0.5775
  332GLU    OE1 4192   7.588   2.408   8.802  0.0044  0.1738  0.5913
  332GLU    OE2 4193   7.409   2.519   8.878 -0.4046  0.0642  0.0887
  332GLU      C 4194   7.866   2.842   8.649 -0.0011  0.3451  0.0083
  332GLU      O 4195   7.980   2.839   8.696  0.0325 -0.1995 -0.1035
  333GLN      N 4196   7.844   2.857   8.517  0.1324  0.4007 -0.0072
  333GLN     HN 4197   7.750   2.852   8.486  0.1036  1.3743 -0.1183
  333GLN     CA 4198   7.949   2.855   8.420  0.1066 -0.3217 -0.0250
  333GLN     HA 4199   8.031   2.801   8.463  1.7806  1.7741 -0.3923
  333GLN     CB 4200   7.890   2.779   8.299  0.5036 -0.2754 -0.2488
  333GLN    HB1 4201   7.953   2.785   8.208  0.1413 -1.2658 -0.5671
  333GLN    HB2 4202   7.795   2.831   8.275  0.9575  0.3590 -0.7121
  333GLN     CG 4203   7.859   2.632   8.323 -0.1894 -0.0810  0.0753
  333GLN    HG1 4204   7.839   2.576   8.229  0.1644 -0.5612  0.2779
  333GLN    HG2 4205   7.760   2.633   8.373  0.1336 -1.1510  0.7875
  333GLN     CD 4206   7.965   2.561   8.407  0.2308  0.3418 -0.0960
  333GLN    OE1 4207   7.931   2.493   8.503 -0.4886  0.6543 -0.1157
  333GLN    NE2 4208   8.088   2.557   8.351  0.1447 -0.6126 -0.2264
  333GLN   HE21 4209   8.097   2.571   8.252 -1.0475 -0.4991 -0.3344
  333GLN   HE22 4210   8.167   2.520   8.400 -0.0122 -1.5043 -0.6164
  333GLN      C 4211   7.995   2.989   8.372  0.2219 -0.3718 -0.0532
  333GLN      O 4212   8.083   3.009   8.288 -0.3183 -0.5008 -0.6590
  334TRP      N 4213   7.941   3.093   8.436  0.1710 -0.3100 -0.1955
  334TRP     HN 4214   7.886   3.072   8.517 -0.7740  0.3488 -0.6361
  334TRP     CA 4215   7.983   3.227   8.409 -0.1240 -0.1865 -0.0570
  334TRP     HA 4216   8.008   3.231   8.304 -0.4970  0.0740 -0.1396
  334TRP     CB 4217   7.880   3.339   8.430 -0.0169 -0.0388 -0.3108
  334TRP    HB1 4218   7.927   3.439   8.420  2.7728 -1.3626 -1.3368
  334TRP    HB2 4219   7.832   3.335   8.530 -2.1424  0.1900 -1.2640
  334TRP     CG 4220   7.777   3.347   8.322 -0.0038  0.1238 -0.3116
  334TRP    CD1 4221   7.648   3.305   8.334 -0.0339  0.3544  0.1770
  334TRP    HD1 4222   7.601   3.264   8.422  0.2843  0.0660  0.2184
  334TRP    NE1 4223   7.584   3.336   8.217 -0.0024  0.2176  0.1224
  334TRP    HE1 4224   7.505   3.289   8.185  0.3072 -1.0102  1.0934
  334TRP    CE2 4225   7.670   3.404   8.134 -0.1662 -0.1439 -0.3434
  334TRP    CD2 4226   7.793   3.413   8.196 -0.1461 -0.0137 -0.4028
  334TRP    CE3 4227   7.901   3.463   8.130  0.1868 -0.4540 -0.1982
  334TRP    HE3 4228   7.998   3.459   8.177  0.0602 -1.6822 -0.0044
  334TRP    CZ3 4229   7.880   3.523   8.008  0.0306  0.2984  0.1894
  334TRP    HZ3 4230   7.956   3.583   7.960 -0.3229 -0.0464 -0.8386
  334TRP    CZ2 4231   7.648   3.459   8.012 -0.2140  0.4849 -0.0544
  334TRP    HZ2 4232   7.550   3.454   7.966 -0.9943 -0.0791  1.5947
  334TRP    CH2 4233   7.754   3.524   7.952  0.2358 -0.4701 -0.3086
  334TRP    HH2 4234   7.742   3.570   7.856 -1.4424  0.6409  0.3831
  334TRP      C 4235   8.105   3.259   8.489 -0.3085  0.0303  0.1379
  334TRP      O 4236   8.099   3.260   8.612  0.0859  0.2436  0.1576
  335THR      N 4237   8.221   3.292   8.430 -0.2038 -0.0037  0.3272
  335THR     HN 4238   8.232   3.285   8.332 -1.1355 -0.0671  0.2250
  335THR     CA 4239   8.339   3.334   8.501  0.0391 -0.0469 -0.0448
  335THR     HA 4240   8.324   3.322   8.608 -2.1159 -0.9951 -0.3972
  335THR     CB 4241   8.453   3.245   8.463  0.2530  0.1238  0.1954
  335THR     HB 4242   8.530   3.265   8.540 -0.1330  0.7618  0.4193
  335THR    OG1 4243   8.507   3.279   8.335  0.0664 -0.3827 -0.0214
  335THR    HG1 4244   8.589   3.231   8.327  0.4009  0.3609 -1.1518
  335THR    CG2 4245   8.410   3.098   8.458  0.6646  0.0196 -0.4387
  335THR   HG21 4246   8.335   3.056   8.386 -0.8930  2.1256 -0.1212
  335THR   HG22 4247   8.363   3.079   8.557 -2.5217  1.7409 -1.4691
  335THR   HG23 4248   8.501   3.034   8.449  0.0200 -1.4621  2.3546
  335THR      C 4249   8.363   3.479   8.479  0.0637  0.0246  0.4416
  335THR      O 4250   8.315   3.527   8.377  0.2447 -0.3345  0.1884
  336PRO      N 4251   8.421   3.561   8.562 -0.2030  0.6669  0.0014
  336PRO     CD 4252   8.420   3.538   8.706  0.2899 -0.0363 -0.1002
  336PRO    HD1 4253   8.452   3.434   8.728 -1.7611 -1.2534 -2.3506
  336PRO    HD2 4254   8.318   3.556   8.744  0.2641  0.6639 -0.4723
  336PRO     CA 4255   8.462   3.696   8.536 -0.0714  0.6480  0.1099
  336PRO     HA 4256   8.373   3.754   8.516  0.5485  1.8059  0.6048
  336PRO     CB 4257   8.538   3.752   8.656 -0.1634 -0.1665  0.5529
  336PRO    HB1 4258   8.484   3.846   8.680 -0.8364  0.1853 -2.0460
  336PRO    HB2 4259   8.644   3.773   8.629 -0.0982 -0.9545  0.1665
  336PRO     CG 4260   8.510   3.648   8.766  0.1767 -0.2846  0.5297
  336PRO    HG1 4261   8.600   3.592   8.798 -0.5026 -2.0880 -0.5259
  336PRO    HG2 4262   8.456   3.690   8.853 -2.4358 -0.4145 -0.9145
  336PRO      C 4263   8.539   3.707   8.410  0.0899  0.6712  0.2097
  336PRO      O 4264   8.524   3.809   8.343  0.4852  0.4966 -0.1548
  337PHE      N 4265   8.617   3.603   8.376  0.0107  0.7278 -0.1515
  337PHE     HN 4266   8.620   3.526   8.439 -0.6715  0.4213 -0.4785
  337PHE     CA 4267   8.684   3.605   8.249  0.4763  0.0339  0.0772
  337PHE     HA 4268   8.714   3.706   8.229 -1.6286  0.2870 -2.2962
  337PHE     CB 4269   8.803   3.508   8.243  0.4207 -0.0220 -0.1387
  337PHE    HB1 4270   8.842   3.507   8.139  0.6200  0.8601 -0.0787
  337PHE    HB2 4271   8.759   3.408   8.262 -0.1389  0.0503 -1.0300
  337PHE     CG 4272   8.912   3.537   8.341  0.4024  0.0153 -0.1301
  337PHE    CD1 4273   8.902   3.479   8.465  0.0847  0.2988 -0.0211
  337PHE    HD1 4274   8.828   3.405   8.490  0.4658 -0.5489 -1.3482
  337PHE    CE1 4275   8.995   3.511   8.561 -0.5191  0.7072  0.4404
  337PHE    HE1 4276   8.996   3.456   8.654 -0.0136  2.8951  1.7952
  337PHE     CZ 4277   9.090   3.606   8.531 -0.2258  0.1598 -0.4206
  337PHE     HZ 4278   9.157   3.627   8.613 -1.6455 -1.4919  1.2490
  337PHE    CD2 4279   9.010   3.629   8.311  0.1630  0.0878 -0.7102
  337PHE    HD2 4280   9.016   3.679   8.215 -0.5189 -1.6817 -1.7254
  337PHE    CE2 4281   9.103   3.663   8.406  0.1476 -0.2573 -0.5710
  337PHE    HE2 4282   9.190   3.726   8.394 -0.0151  0.2810  0.8333
  337PHE      C 4283   8.591   3.587   8.134  0.2224 -0.0919  0.3004
  337PHE      O 4284   8.620   3.625   8.021 -0.1556 -0.0942  0.1999
  338LEU      N 4285   8.467   3.539   8.157  0.3015 -0.4434  0.0030
  338LEU     HN 4286   8.439   3.502   8.245  0.8811 -1.9492 -0.4152
  338LEU     CA 4287   8.375   3.515   8.050  0.2910 -0.1108 -0.0624
  338LEU     HA 4288   8.418   3.514   7.951  1.4361  1.6466  0.3733
  338LEU     CB 4289   8.312   3.378   8.079  0.5438 -0.2706 -0.2648
  338LEU    HB1 4290   8.259   3.382   8.176  2.9235  1.1748  1.0630
  338LEU    HB2 4291   8.397   3.312   8.108  1.4611 -0.2523 -2.6706
  338LEU     CG 4292   8.233   3.313   7.964 -0.4406 -0.2019  0.3579
  338LEU     HG 4293   8.152   3.377   7.922  0.0431 -0.7181 -1.4777
  338LEU    CD1 4294   8.317   3.273   7.841 -0.1070  0.5139  0.3487
  338LEU   HD11 4295   8.393   3.205   7.885 -0.8587 -0.3079  0.4101
  338LEU   HD12 4296   8.370   3.362   7.801  2.2571 -0.4315  1.2021
  338LEU   HD13 4297   8.261   3.215   7.765 -0.0239  1.5017 -0.4910
  338LEU    CD2 4298   8.159   3.190   8.018 -0.3951 -0.5930 -0.4529
  338LEU   HD21 4299   8.099   3.221   8.106  0.3202  1.1108 -0.5311
  338LEU   HD22 4300   8.233   3.111   8.044 -0.3044 -1.4184 -2.9290
  338LEU   HD23 4301   8.110   3.132   7.937 -0.4218 -1.9961  0.5311
  338LEU      C 4302   8.273   3.622   8.035 -0.1642 -0.5601 -0.2092
  338LEU      O 4303   8.208   3.636   7.932 -0.4807 -0.3480  0.0149
  339TYR      N 4304   8.259   3.706   8.140 -0.6330 -0.4880 -0.3292
  339TYR     HN 4305   8.295   3.690   8.232  0.7321  0.0169 -0.7536
  339TYR     CA 4306   8.180   3.824   8.127 -0.2345 -0.1388  0.3864
  339TYR     HA 4307   8.086   3.805   8.076  1.2572 -1.4723 -2.0418
  339TYR     CB 4308   8.161   3.888   8.266 -0.1763  0.5197  0.0955
  339TYR    HB1 4309   8.118   3.990   8.264 -0.7430  0.3602  1.9088
  339TYR    HB2 4310   8.260   3.885   8.316  0.0163 -0.8831 -0.3198
  339TYR     CG 4311   8.063   3.809   8.346  0.4945 -0.4660 -0.0341
  339TYR    CD1 4312   8.088   3.771   8.476  0.3610  0.2330  0.2033
  339TYR    HD1 4313   8.186   3.798   8.511  0.4616  1.2162 -0.7935
  339TYR    CE1 4314   7.988   3.711   8.550 -0.1041  0.5715 -0.1452
  339TYR    HE1 4315   8.008   3.662   8.644 -0.1646 -0.7255 -0.7814
  339TYR     CZ 4316   7.866   3.687   8.491 -0.0325  0.2832 -0.1784
  339TYR     OH 4317   7.768   3.621   8.568  0.2097  0.3943  0.2297
  339TYR     HH 4318   7.690   3.604   8.514  1.5513 -1.7161 -1.2055
  339TYR    CD2 4319   7.939   3.789   8.291  0.5380 -0.1123 -0.2642
  339TYR    HD2 4320   7.919   3.836   8.196  1.4775 -0.7422 -0.7984
  339TYR    CE2 4321   7.838   3.731   8.364  0.4160 -0.0784 -0.4046
  339TYR    HE2 4322   7.740   3.716   8.322  0.6001  0.0648 -0.8971
  339TYR      C 4323   8.258   3.920   8.045  0.2502 -0.5805  0.3270
  339TYR      O 4324   8.207   3.977   7.948  0.0933 -0.8948  0.2244
  340ASP      N 4325   8.389   3.937   8.072  0.2972  0.0304 -0.2657
  340ASP     HN 4326   8.438   3.892   8.146 -0.0595 -0.2582 -0.2018
  340ASP     CA 4327   8.472   4.029   8.000 -0.2568  0.5367 -0.2662
  340ASP     HA 4328   8.431   4.129   7.998  1.7565  1.4097 -3.3879
  340ASP     CB 4329   8.609   4.029   8.069 -0.0865  0.4300 -0.6026
  340ASP    HB1 4330   8.696   4.067   8.010 -0.1398  1.8498  0.1741
  340ASP    HB2 4331   8.633   3.923   8.093  0.3648  0.1945 -1.9928
  340ASP     CG 4332   8.613   4.123   8.189  0.3685 -0.2986 -0.0419
  340ASP    OD1 4333   8.522   4.209   8.204  0.2757 -0.4292  0.1636
  340ASP    OD2 4334   8.716   4.113   8.260  0.3953 -0.0563 -0.0478
  340ASP      C 4335   8.484   3.998   7.855  0.1852 -0.0435 -0.1070
  340ASP      O 4336   8.484   4.085   7.768  0.3316 -0.5210 -0.5898
  341PHE      N 4337   8.488   3.870   7.816  0.2857  0.0392 -0.3689
  341PHE     HN 4338   8.485   3.801   7.888 -0.6227  1.4301  0.9866
  341PHE     CA 4339   8.489   3.817   7.683  0.4720 -0.4263 -0.1851
  341PHE     HA 4340   8.566   3.870   7.628  1.6093 -2.8249 -1.0445
  341PHE     CB 4341   8.531   3.669   7.678  0.3690 -0.4760  0.3991
  341PHE    HB1 4342   8.454   3.628   7.747 -2.4784  2.4637 -0.7667
  341PHE    HB2 4343   8.629   3.654   7.728 -0.1392 -2.3952  0.9106
  341PHE     CG 4344   8.520   3.599   7.547 -0.0074 -0.3430  0.3608
  341PHE    CD1 4345   8.404   3.532   7.516 -0.1904  0.0311  0.2228
  341PHE    HD1 4346   8.320   3.526   7.584 -1.9388  0.7074 -1.7585
  341PHE    CE1 4347   8.390   3.460   7.400 -0.2446  0.4716 -0.0447
  341PHE    HE1 4348   8.300   3.401   7.387 -0.8258  1.1429  0.7272
  341PHE     CZ 4349   8.491   3.466   7.308  0.2026 -0.3321  0.3880
  341PHE     HZ 4350   8.482   3.414   7.214  0.9476 -0.0440  0.1494
  341PHE    CD2 4351   8.619   3.607   7.453 -0.5132 -0.3540 -0.1797
  341PHE    HD2 4352   8.714   3.648   7.486 -0.9170 -2.4319  4.2517
  341PHE    CE2 4353   8.605   3.538   7.335  0.3387 -0.2682 -0.3372
  341PHE    HE2 4354   8.695   3.532   7.275 -0.5094 -1.7633 -1.5336
  341PHE      C 4355   8.358   3.837   7.614  0.2750  0.1141  0.3367
  341PHE      O 4356   8.353   3.885   7.501  0.1965  0.1499  0.3558
  342TYR      N 4357   8.251   3.812   7.691  0.1004  0.5244  0.2298
  342TYR     HN 4358   8.257   3.779   7.785  0.4806  0.5406  0.2136
  342TYR     CA 4359   8.125   3.834   7.629 -0.1345 -0.5038  0.3185
  342TYR     HA 4360   8.115   3.783   7.534 -0.4993 -3.0553  1.6490
  342TYR     CB 4361   8.011   3.774   7.713 -0.1891 -0.3911  0.3277
  342TYR    HB1 4362   8.036   3.803   7.818  0.6071  0.1070  0.0124
  342TYR    HB2 4363   8.016   3.663   7.703 -1.4800 -0.6138  1.7424
  342TYR     CG 4364   7.872   3.817   7.680 -0.2612 -0.4783  0.5168
  342TYR    CD1 4365   7.813   3.768   7.566 -0.2952  0.2333  0.2293
  342TYR    HD1 4366   7.873   3.715   7.494 -1.7441 -0.5349 -0.4551
  342TYR    CE1 4367   7.676   3.774   7.563 -0.2987 -0.0147 -0.0860
  342TYR    HE1 4368   7.618   3.735   7.480 -0.1820 -1.6126  0.5393
  342TYR     CZ 4369   7.607   3.850   7.654 -0.1645 -0.2187  0.1878
  342TYR     OH 4370   7.467   3.866   7.648 -0.1916 -0.3547  0.4652
  342TYR     HH 4371   7.431   3.901   7.730  0.2066 -0.8673  0.8700
  342TYR    CD2 4372   7.807   3.893   7.774 -0.1721 -0.5343  0.6255
  342TYR    HD2 4373   7.854   3.928   7.864  1.8546 -0.9971 -0.2020
  342TYR    CE2 4374   7.674   3.920   7.752  0.2545  0.6268 -0.6802
  342TYR    HE2 4375   7.623   3.986   7.821  0.5629  0.4299 -0.2564
  342TYR      C 4376   8.103   3.978   7.596 -0.8427 -0.6376  0.1883
  342TYR      O 4377   8.055   4.015   7.489 -0.2510  0.0442  0.1501
  343HSD      N 4378   8.134   4.069   7.690 -0.3654 -0.4151 -0.1832
  343HSD     HN 4379   8.163   4.049   7.783 -0.5664  4.5177  1.2585
  343HSD     CA 4380   8.123   4.211   7.670  0.2828 -0.3501 -0.0788
  343HSD     HA 4381   8.021   4.230   7.644 -0.0281 -2.1722 -0.3423
  343HSD     CB 4382   8.152   4.291   7.799 -0.4140 -0.0157 -0.1290
  343HSD    HB1 4383   8.145   4.400   7.777 -0.1286  0.3031  1.2697
  343HSD    HB2 4384   8.261   4.276   7.815 -0.3375 -0.4744 -0.9784
  343HSD    ND1 4385   8.105   4.256   8.049 -0.1500  0.7417  0.7222
  343HSD    HD1 4386   8.188   4.294   8.088  0.2742 -0.2974  0.8497
  343HSD     CG 4387   8.067   4.251   7.916  0.3176  0.5400  0.5965
  343HSD    CE1 4388   8.010   4.187   8.118  0.1840  0.1725  0.6195
  343HSD    HE1 4389   8.014   4.190   8.227 -0.0783  2.0340  0.6220
  343HSD    NE2 4390   7.909   4.151   8.041  0.2265  0.0585  0.6168
  343HSD    CD2 4391   7.945   4.193   7.914  0.3892  0.3839  0.7681
  343HSD    HD2 4392   7.870   4.193   7.836 -0.8214 -0.3831  1.8725
  343HSD      C 4393   8.207   4.269   7.561  0.2735  0.4504  0.3335
  343HSD      O 4394   8.151   4.342   7.479  0.4949  0.1811 -0.0601
  344TYR      N 4395   8.333   4.227   7.542  0.3046  0.4614  0.5110
  344TYR     HN 4396   8.387   4.174   7.608 -0.2870 -0.6222  0.1496
  344TYR     CA 4397   8.406   4.250   7.422 -0.2591 -0.5068 -0.0360
  344TYR     HA 4398   8.415   4.358   7.415 -3.0292 -0.2057 -0.0735
  344TYR     CB 4399   8.548   4.192   7.425  0.1614  0.4840 -0.3951
  344TYR    HB1 4400   8.609   4.202   7.332  3.0110 -1.9685  1.0522
  344TYR    HB2 4401   8.553   4.084   7.447  0.8489  0.3998 -0.9010
  344TYR     CG 4402   8.630   4.266   7.525 -0.3961 -0.2014  0.5843
  344TYR    CD1 4403   8.651   4.402   7.522 -0.2396 -0.2347 -0.4274
  344TYR    HD1 4404   8.594   4.468   7.459 -1.2191  2.6922  3.1802
  344TYR    CE1 4405   8.747   4.463   7.601 -0.4289 -0.1639 -0.2495
  344TYR    HE1 4406   8.743   4.571   7.604  1.1245 -0.1067  0.3320
  344TYR     CZ 4407   8.817   4.388   7.693  0.0650  0.4266 -0.1410
  344TYR     OH 4408   8.914   4.445   7.777 -0.1651  0.4005  0.1429
  344TYR     HH 4409   8.950   4.377   7.835  0.9314 -0.8631 -1.8864
  344TYR    CD2 4410   8.700   4.196   7.621  0.1521 -0.6869 -0.1550
  344TYR    HD2 4411   8.680   4.091   7.634 -2.3531 -0.4484 -1.4204
  344TYR    CE2 4412   8.795   4.253   7.702 -0.3682  0.4811 -0.3450
  344TYR    HE2 4413   8.851   4.194   7.773 -0.5797  0.9810  0.2433
  344TYR      C 4414   8.345   4.199   7.296 -0.8991  0.0516  0.0424
  344TYR      O 4415   8.336   4.264   7.193 -0.2307 -0.7715 -0.5491
  345PHE      N 4416   8.297   4.074   7.308 -0.6331 -0.0320  0.2448
  345PHE     HN 4417   8.310   4.036   7.399  0.1766  2.7823  1.4174
  345PHE     CA 4418   8.238   3.998   7.202 -0.0730  0.2008 -0.2373
  345PHE     HA 4419   8.321   3.988   7.133 -0.7300  0.4373 -1.0690
  345PHE     CB 4420   8.211   3.853   7.245 -0.3039  0.2433 -0.2381
  345PHE    HB1 4421   8.146   3.855   7.335  0.0236  1.2174 -0.0130
  345PHE    HB2 4422   8.312   3.817   7.276 -0.1912 -0.4909 -1.3915
  345PHE     CG 4423   8.168   3.758   7.138 -0.6247  0.3146 -0.1726
  345PHE    CD1 4424   8.226   3.754   7.014 -1.1089  0.5053 -0.4061
  345PHE    HD1 4425   8.309   3.822   7.002 -1.2769  0.6984 -0.4714
  345PHE    CE1 4426   8.206   3.652   6.923  0.3832  0.3344 -0.5691
  345PHE    HE1 4427   8.249   3.653   6.824  0.5441  1.9607 -0.5121
  345PHE     CZ 4428   8.108   3.561   6.954  0.6319  0.1465 -0.3300
  345PHE     HZ 4429   8.082   3.485   6.882 -1.7495  0.1212  0.4532
  345PHE    CD2 4430   8.081   3.656   7.169 -0.7707  0.5159  0.0779
  345PHE    HD2 4431   8.025   3.655   7.262  1.3229  1.5566  1.4375
  345PHE    CE2 4432   8.046   3.561   7.077  0.0678  0.8544 -0.6040
  345PHE    HE2 4433   7.982   3.477   7.102  0.5511  0.4678 -0.6494
  345PHE      C 4434   8.117   4.062   7.144 -0.1395  0.1816 -0.1175
  345PHE      O 4435   8.107   4.080   7.023 -0.7143  0.3127 -0.0553
  346TYR      N 4436   8.025   4.110   7.230  0.2984 -0.0271  0.4784
  346TYR     HN 4437   8.041   4.095   7.327  0.8226  2.0737  0.7822
  346TYR     CA 4438   7.914   4.192   7.191  0.1746 -0.2185  0.4258
  346TYR     HA 4439   7.850   4.136   7.126  2.0479 -0.0298 -1.6914
  346TYR     CB 4440   7.841   4.226   7.323 -0.2040 -0.6119  0.3203
  346TYR    HB1 4441   7.911   4.263   7.401  2.3640  0.2836 -2.2190
  346TYR    HB2 4442   7.791   4.137   7.365  0.3510 -1.7127 -1.2306
  346TYR     CG 4443   7.734   4.328   7.309 -0.0570 -0.5072 -0.0754
  346TYR    CD1 4444   7.745   4.453   7.366 -0.0138 -0.2304 -0.6819
  346TYR    HD1 4445   7.840   4.460   7.418  0.8992  0.0071 -2.3001
  346TYR    CE1 4446   7.642   4.542   7.384 -0.0919 -0.4671  0.0793
  346TYR    HE1 4447   7.654   4.627   7.449 -3.4096  0.9035 -0.9060
  346TYR     CZ 4448   7.522   4.516   7.322 -0.2822  0.7839 -0.0889
  346TYR     OH 4449   7.417   4.609   7.340 -0.9120  0.0030  0.3301
  346TYR     HH 4450   7.346   4.594   7.277 -2.1319  0.2211  1.5943
  346TYR    CD2 4451   7.613   4.312   7.245  0.0470  0.8490 -0.6526
  346TYR    HD2 4452   7.594   4.222   7.188 -0.1940  0.2098  0.4063
  346TYR    CE2 4453   7.509   4.401   7.249 -0.2644  0.4471  0.4347
  346TYR    HE2 4454   7.417   4.373   7.199  1.8698 -1.8552 -2.5532
  346TYR      C 4455   7.946   4.317   7.116 -0.3174 -0.3433  0.0084
  346TYR      O 4456   7.893   4.331   7.006 -0.5011 -0.2903  0.1034
  347MET      N 4457   8.046   4.397   7.156  0.2063 -0.6487 -0.6575
  347MET     HN 4458   8.090   4.393   7.246 -1.6801  0.7054  0.4048
  347MET     CA 4459   8.084   4.511   7.078  0.4143 -0.7079 -0.6439
  347MET     HA 4460   7.998   4.572   7.054 -0.0771  0.1905  2.7619
  347MET     CB 4461   8.175   4.595   7.169 -0.5881  0.1434 -0.4101
  347MET    HB1 4462   8.213   4.685   7.116  0.1845 -0.1740 -0.4017
  347MET    HB2 4463   8.264   4.534   7.193 -1.7575 -1.2704  0.5378
  347MET     CG 4464   8.103   4.654   7.291 -0.1515 -0.3973  0.1153
  347MET    HG1 4465   8.039   4.572   7.330  1.1240 -0.7824  1.4767
  347MET    HG2 4466   8.050   4.748   7.265 -0.0494  0.3269  2.3471
  347MET     SD 4467   8.224   4.684   7.424 -0.1865  0.0326  0.0521
  347MET     CE 4468   8.095   4.649   7.546 -0.2969 -0.0071 -0.0749
  347MET    HE1 4469   8.063   4.543   7.532  1.6290 -0.7499  0.8258
  347MET    HE2 4470   8.004   4.709   7.523  0.3096  0.4530 -1.3294
  347MET    HE3 4471   8.128   4.664   7.651  0.1229  1.3181 -0.3904
  347MET      C 4472   8.144   4.473   6.948  0.2551 -0.0739 -0.9034
  347MET      O 4473   8.107   4.524   6.842 -0.6271  0.0526 -0.5415
  348VAL      N 4474   8.237   4.376   6.944 -0.0059 -0.3502 -0.2895
  348VAL     HN 4475   8.263   4.330   7.028 -0.8574  0.5448  0.4921
  348VAL     CA 4476   8.306   4.328   6.828  0.1616  0.1736 -0.4083
  348VAL     HA 4477   8.351   4.412   6.777 -2.5421  0.7421 -2.0982
  348VAL     CB 4478   8.401   4.221   6.870 -0.0407  0.0581 -0.2397
  348VAL     HB 4479   8.351   4.160   6.948  1.3026 -1.5569 -0.5672
  348VAL    CG1 4480   8.461   4.136   6.756  0.1642 -0.1344  0.0089
  348VAL   HG11 4481   8.486   4.189   6.661  0.8180  2.2798  1.4541
  348VAL   HG12 4482   8.389   4.061   6.716 -1.5072  0.8849  0.9556
  348VAL   HG13 4483   8.552   4.086   6.795 -0.4972  0.3234  2.2872
  348VAL    CG2 4484   8.525   4.297   6.919  0.1239 -0.2703 -0.1426
  348VAL   HG21 4485   8.510   4.373   6.998  1.2137 -0.2709  0.0798
  348VAL   HG22 4486   8.563   4.360   6.835  2.5365  1.9339  2.3786
  348VAL   HG23 4487   8.607   4.231   6.955 -0.4729  0.5491  2.9488
  348VAL      C 4488   8.211   4.270   6.728 -0.2073 -0.5023  0.3256
  348VAL      O 4489   8.228   4.300   6.610  0.4058 -0.1823  0.4895
  349THR      N 4490   8.107   4.194   6.766 -1.0201  0.3586 -0.1407
  349THR     HN 4491   8.091   4.178   6.863  1.7045 -1.1231  0.1558
  349THR     CA 4492   8.003   4.146   6.680 -0.6614  0.2485 -0.5183
  349THR     HA 4493   8.040   4.118   6.583 -0.8358  1.0441 -0.8188
  349THR     CB 4494   7.937   4.018   6.723  0.1419 -0.1300 -0.4064
  349THR     HB 4495   7.865   3.978   6.649 -1.0097 -0.6154  0.9312
  349THR    OG1 4496   7.893   4.034   6.857  0.3515 -0.0933 -0.3404
  349THR    HG1 4497   7.972   4.011   6.904 -0.0122 -1.1296 -0.2092
  349THR    CG2 4498   8.050   3.913   6.729  0.0774 -0.1620  0.2531
  349THR   HG21 4499   7.992   3.824   6.761  2.2206 -0.5053  3.6988
  349THR   HG22 4500   8.125   3.939   6.807  0.8540  3.9220 -1.6204
  349THR   HG23 4501   8.095   3.892   6.630 -1.2293  2.2245 -0.9302
  349THR      C 4502   7.892   4.239   6.644 -0.5165  0.4554 -0.4271
  349THR      O 4503   7.841   4.223   6.533  0.0698 -0.0402 -0.6348
  350ASN      N 4504   7.848   4.338   6.724  0.5576  0.5654  0.0585
  350ASN     HN 4505   7.874   4.343   6.820  0.6139 -0.1013  0.0849
  350ASN     CA 4506   7.759   4.441   6.680 -0.1098 -0.2439 -0.5489
  350ASN     HA 4507   7.665   4.404   6.643 -0.0720 -0.2885 -0.5988
  350ASN     CB 4508   7.734   4.543   6.793  0.0831 -0.4820 -0.2917
  350ASN    HB1 4509   7.679   4.634   6.763 -1.3922 -1.2995 -0.1976
  350ASN    HB2 4510   7.835   4.571   6.830  0.3192 -0.8359 -0.6570
  350ASN     CG 4511   7.661   4.478   6.911 -0.1623  0.0299 -0.1601
  350ASN    OD1 4512   7.622   4.362   6.918 -0.4785  0.1574  0.2247
  350ASN    ND2 4513   7.641   4.567   7.012  0.2173  0.1654 -0.2033
  350ASN   HD21 4514   7.682   4.657   7.002  0.2283  0.2009  0.1434
  350ASN   HD22 4515   7.612   4.535   7.102  2.4874 -1.5596  0.0036
  350ASN      C 4516   7.820   4.520   6.570 -0.1292  0.2595 -0.2041
  350ASN      O 4517   7.766   4.538   6.461 -0.0511  0.1208 -0.2656
  351ALA      N 4518   7.949   4.557   6.584 -0.0640 -0.1480  0.2854
  351ALA     HN 4519   7.989   4.554   6.675  1.7513 -3.4206 -0.4642
  351ALA     CA 4520   8.031   4.616   6.484 -0.2659  0.0538  0.2383
  351ALA     HA 4521   7.978   4.700   6.442  0.7683 -0.1604 -1.6218
  351ALA     CB 4522   8.169   4.654   6.542 -0.1939 -0.0226  0.1167
  351ALA    HB1 4523   8.149   4.721   6.628  0.8491  0.3055  0.1151
  351ALA    HB2 4524   8.224   4.713   6.465 -0.1382 -0.3533 -0.1021
  351ALA    HB3 4525   8.235   4.569   6.569 -0.2940  0.6542  2.7957
  351ALA      C 4526   8.047   4.531   6.362  0.1651  0.2836  0.1296
  351ALA      O 4527   8.044   4.591   6.255 -0.2055 -0.0089 -0.0280
  352LEU      N 4528   8.062   4.398   6.374 -0.0412  0.2384 -0.1183
  352LEU     HN 4529   8.063   4.359   6.466  0.6291 -1.9688 -0.9891
  352LEU     CA 4530   8.069   4.309   6.263 -0.0193 -0.1550  0.1970
  352LEU     HA 4531   8.144   4.343   6.193 -1.6688 -1.0013 -2.1236
  352LEU     CB 4532   8.134   4.177   6.309  0.4843  0.1745  0.4365
  352LEU    HB1 4533   8.065   4.132   6.384 -1.6590  1.4232 -0.6791
  352LEU    HB2 4534   8.232   4.194   6.358  0.8909 -0.6604 -0.0642
  352LEU     CG 4535   8.172   4.068   6.207  0.1851  0.2184  0.2740
  352LEU     HG 4536   8.086   4.056   6.139 -0.2777 -3.1249  1.2412
  352LEU    CD1 4537   8.286   4.108   6.111  0.4935 -0.5433  0.3129
  352LEU   HD11 4538   8.257   4.202   6.058  3.6725  1.3061  1.5959
  352LEU   HD12 4539   8.305   4.026   6.039  1.2980 -2.0746  2.1960
  352LEU   HD13 4540   8.384   4.129   6.159  1.0015 -1.3084 -0.3740
  352LEU    CD2 4541   8.204   3.939   6.285  0.7263  0.0665 -0.1893
  352LEU   HD21 4542   8.237   3.853   6.224  1.6539 -1.2678  2.0434
  352LEU   HD22 4543   8.113   3.900   6.336 -1.8614  2.8911 -2.2957
  352LEU   HD23 4544   8.278   3.957   6.366  0.3579 -0.1163  0.1943
  352LEU      C 4545   7.942   4.293   6.186  0.0005 -0.1606  0.1649
  352LEU      O 4546   7.939   4.283   6.063  0.4984  0.4494  0.0977
  353PHE      N 4547   7.826   4.294   6.253 -0.0306  0.0862  0.1074
  353PHE     HN 4548   7.836   4.267   6.349 -1.3496  1.7576  0.7765
  353PHE     CA 4549   7.694   4.301   6.197  0.0657 -0.0642 -0.1389
  353PHE     HA 4550   7.687   4.214   6.133  0.4360 -0.0290 -0.2337
  353PHE     CB 4551   7.595   4.293   6.314  0.0635  0.4360 -0.1079
  353PHE    HB1 4552   7.622   4.368   6.392  0.6715 -0.3026  0.4123
  353PHE    HB2 4553   7.618   4.195   6.360  0.7808  0.5813 -0.1430
  353PHE     CG 4554   7.452   4.312   6.276  0.1231  0.3106 -0.3921
  353PHE    CD1 4555   7.383   4.215   6.207 -0.1427 -0.0279  0.3422
  353PHE    HD1 4556   7.441   4.139   6.158  0.5967  1.3478 -1.0037
  353PHE    CE1 4557   7.247   4.228   6.195 -0.1125 -0.2917 -0.3287
  353PHE    HE1 4558   7.186   4.154   6.145 -1.5247  1.1363 -0.8041
  353PHE     CZ 4559   7.176   4.340   6.233 -0.1394 -0.3953 -0.0731
  353PHE     HZ 4560   7.082   4.367   6.186 -0.5241  1.3883  1.6060
  353PHE    CD2 4561   7.381   4.416   6.332  0.2040  0.3568 -0.3750
  353PHE    HD2 4562   7.435   4.490   6.389  1.4281 -1.1918  0.5888
  353PHE    CE2 4563   7.249   4.435   6.300 -0.0560 -0.5789  0.0989
  353PHE    HE2 4564   7.195   4.525   6.325 -1.0465 -0.9567 -0.5848
  353PHE      C 4565   7.675   4.429   6.123 -0.4217 -0.1307 -0.1314
  353PHE      O 4566   7.624   4.421   6.011 -0.1181 -0.5909 -0.2416
  354TYR      N 4567   7.713   4.544   6.181 -0.1748 -0.1639 -0.2239
  354TYR     HN 4568   7.752   4.547   6.273 -0.9066  1.3460  0.0690
  354TYR     CA 4569   7.693   4.665   6.109 -0.2068 -0.0955 -0.1003
  354TYR     HA 4570   7.591   4.672   6.075 -0.4319 -0.7909  0.4195
  354TYR     CB 4571   7.723   4.788   6.197  0.2159 -0.0118 -0.3571
  354TYR    HB1 4572   7.723   4.876   6.130  2.3216 -1.1439 -1.9570
  354TYR    HB2 4573   7.828   4.786   6.234 -0.5358  2.7295  2.2941
  354TYR     CG 4574   7.622   4.809   6.305  0.3700 -0.0773 -0.2004
  354TYR    CD1 4575   7.488   4.821   6.280  0.2999 -0.0110  0.1975
  354TYR    HD1 4576   7.450   4.805   6.180 -0.0845 -2.3238  0.6476
  354TYR    CE1 4577   7.396   4.841   6.381  0.6245  0.3107  0.4301
  354TYR    HE1 4578   7.292   4.850   6.355  0.8207 -0.8916 -0.9616
  354TYR     CZ 4579   7.443   4.844   6.510  0.0307  0.0302  0.6539
  354TYR     OH 4580   7.354   4.845   6.619  0.0632 -0.1110  0.6820
  354TYR     HH 4581   7.416   4.857   6.690 -0.4548  0.8150  0.9909
  354TYR    CD2 4582   7.665   4.834   6.433 -0.0184 -0.0325 -0.0777
  354TYR    HD2 4583   7.772   4.840   6.445 -0.1606 -0.2342  1.5606
  354TYR    CE2 4584   7.577   4.844   6.538  0.1668  0.4730  0.0324
  354TYR    HE2 4585   7.613   4.839   6.640 -2.7362 -0.4074  1.1231
  354TYR      C 4586   7.780   4.681   5.989  0.1123  0.1376  0.1585
  354TYR      O 4587   7.736   4.742   5.891 -0.1610  0.0338  0.2144
  355VAL      N 4588   7.893   4.608   5.984 -0.0082 -0.0448  0.0831
  355VAL     HN 4589   7.925   4.567   6.070 -0.0938 -1.8118 -0.6713
  355VAL     CA 4590   7.970   4.589   5.866 -0.1291 -0.4416  0.0660
  355VAL     HA 4591   7.996   4.686   5.827 -0.5982 -1.8783 -4.4831
  355VAL     CB 4592   8.102   4.522   5.888 -0.0943 -0.2038  0.5668
  355VAL     HB 4593   8.085   4.436   5.956 -0.5052 -1.2638 -0.8401
  355VAL    CG1 4594   8.181   4.480   5.763 -0.5098 -0.3623  0.3593
  355VAL   HG11 4595   8.136   4.397   5.703 -0.3242  1.1531 -1.9897
  355VAL   HG12 4596   8.287   4.460   5.791 -0.0289  1.0356 -0.4251
  355VAL   HG13 4597   8.183   4.566   5.694  1.2715 -0.3246  0.4098
  355VAL    CG2 4598   8.182   4.631   5.963  0.0162 -0.0457  0.2196
  355VAL   HG21 4599   8.122   4.692   6.034  0.1616 -1.1705  1.3511
  355VAL   HG22 4600   8.218   4.691   5.877 -1.2703 -0.0973 -0.3668
  355VAL   HG23 4601   8.273   4.588   6.010  2.6524  3.4359 -1.2182
  355VAL      C 4602   7.899   4.532   5.747 -0.6463  0.3077  0.0057
  355VAL      O 4603   7.913   4.588   5.639 -0.3854  0.2899  0.0274
  356SER      N 4604   7.824   4.421   5.761  0.1017 -0.2575 -0.3309
  356SER     HN 4605   7.829   4.375   5.849 -0.6679  0.9583  0.3802
  356SER     CA 4606   7.738   4.365   5.661 -0.4987 -0.3411  0.2227
  356SER     HA 4607   7.804   4.330   5.583  0.9689 -1.0703  1.7341
  356SER     CB 4608   7.652   4.254   5.724 -0.2594 -0.4255  0.3986
  356SER    HB1 4609   7.568   4.304   5.777  0.6620  1.1364  0.4599
  356SER    HB2 4610   7.717   4.180   5.777  1.2068  1.0562  0.7636
  356SER     OG 4611   7.592   4.181   5.619  0.0614 -0.4910  0.2599
  356SER    HG1 4612   7.652   4.107   5.604  1.7343  1.1280 -1.8429
  356SER      C 4613   7.646   4.461   5.594 -0.0537  0.1660  0.3364
  356SER      O 4614   7.634   4.449   5.473  0.0198 -0.2586  0.3701
  357SER      N 4615   7.581   4.553   5.669  0.0181  0.4064  0.1062
  357SER     HN 4616   7.582   4.545   5.768 -2.7678 -0.8704  0.1439
  357SER     CA 4617   7.499   4.654   5.611 -0.6151 -0.4697 -0.5623
  357SER     HA 4618   7.439   4.610   5.533  0.6124  0.4483 -2.1064
  357SER     CB 4619   7.400   4.722   5.707  0.8669  0.0233  0.6585
  357SER    HB1 4620   7.342   4.795   5.646  1.5044 -0.1302 -0.1540
  357SER    HB2 4621   7.456   4.776   5.786  1.6191  1.6828 -0.9291
  357SER     OG 4622   7.300   4.639   5.764  0.4311  0.2423  0.2219
  357SER    HG1 4623   7.244   4.608   5.693  0.3803  1.5802 -0.3511
  357SER      C 4624   7.574   4.761   5.539 -0.3257 -0.4837 -0.2844
  357SER      O 4625   7.513   4.831   5.458  0.0564  0.0478 -0.1201
  358THR      N 4626   7.695   4.787   5.591 -0.2698  0.2010 -0.7394
  358THR     HN 4627   7.734   4.722   5.656  1.6960 -1.2855 -3.2019
  358THR     CA 4628   7.771   4.901   5.549  0.0917  0.0803 -0.4187
  358THR     HA 4629   7.707   4.985   5.528  1.2376  1.2918  0.7492
  358THR     CB 4630   7.880   4.931   5.647  0.0783 -0.5438 -0.2055
  358THR     HB 4631   7.941   4.843   5.677  1.2948 -0.2747 -1.7719
  358THR    OG1 4632   7.809   4.966   5.765  0.1893 -0.1386 -0.2571
  358THR    HG1 4633   7.786   4.881   5.803  2.9068 -1.1529 -0.6732
  358THR    CG2 4634   7.970   5.050   5.609 -0.8016  0.0618 -0.4256
  358THR   HG21 4635   8.052   5.065   5.683  0.6384 -1.7705 -1.5636
  358THR   HG22 4636   7.913   5.145   5.601 -3.3931 -1.3879 -0.2669
  358THR   HG23 4637   8.026   5.024   5.517 -1.0837 -2.6065  0.0687
  358THR      C 4638   7.849   4.868   5.426 -0.7398 -0.1945 -0.8786
  358THR      O 4639   7.861   4.956   5.341 -0.4694  0.6095 -0.0226
  359ILE      N 4640   7.890   4.744   5.394  0.0028 -0.1400 -0.1550
  359ILE     HN 4641   7.886   4.678   5.469 -1.8544  0.4977  0.3684
  359ILE     CA 4642   7.958   4.707   5.274  0.0193 -0.3431 -0.0820
  359ILE     HA 4643   8.014   4.796   5.252 -0.3464  0.3648  1.7080
  359ILE     CB 4644   8.048   4.589   5.301  0.1463 -0.3107 -0.3662
  359ILE     HB 4645   8.101   4.567   5.206 -0.4738 -0.2915 -0.7213
  359ILE    CG2 4646   8.147   4.638   5.408 -0.0789  0.3850 -0.4695
  359ILE   HG21 4647   8.089   4.649   5.502 -2.0496 -2.1377 -1.2592
  359ILE   HG22 4648   8.196   4.735   5.383  2.4531 -0.6177  0.3364
  359ILE   HG23 4649   8.226   4.562   5.423  1.2925  1.9618  0.6166
  359ILE    CG1 4650   7.980   4.457   5.340  0.0477 -0.0868  0.2261
  359ILE   HG11 4651   7.894   4.471   5.409 -0.6575  0.9662 -0.8275
  359ILE   HG12 4652   8.057   4.415   5.409 -0.2286  0.4881  0.8969
  359ILE     CD 4653   7.952   4.363   5.223  0.4219  0.0613  0.0161
  359ILE    HD1 4654   7.856   4.400   5.182 -1.2641 -0.3016  3.2662
  359ILE    HD2 4655   7.934   4.262   5.268 -0.3947  0.9009  1.6680
  359ILE    HD3 4656   8.033   4.348   5.148  0.1500  0.2991 -0.3294
  359ILE      C 4657   7.862   4.684   5.163  0.0304 -0.0454 -0.1540
  359ILE      O 4658   7.890   4.686   5.044  0.2573  0.7940 -0.0901
  360ASN      N 4659   7.733   4.660   5.192  0.1312  0.0216  0.3566
  360ASN     HN 4660   7.699   4.665   5.286  0.4371  1.6782  0.4020
  360ASN     CA 4661   7.634   4.624   5.096  0.0634  0.6326  0.1954
  360ASN     HA 4662   7.669   4.533   5.049 -2.4222  0.2546 -1.1391
  360ASN     CB 4663   7.512   4.569   5.172  0.6773 -0.5929  0.3144
  360ASN    HB1 4664   7.452   4.645   5.226 -0.2045 -0.6372 -0.5716
  360ASN    HB2 4665   7.547   4.506   5.257  2.4480  2.1532  1.7503
  360ASN     CG 4666   7.416   4.476   5.098  0.4479 -0.0724 -0.0508
  360ASN    OD1 4667   7.392   4.359   5.130 -0.0454  0.1359  0.3548
  360ASN    ND2 4668   7.352   4.525   4.989 -0.2568  0.3093  0.5268
  360ASN   HD21 4669   7.268   4.480   4.961 -1.0931  0.8690  2.0051
  360ASN   HD22 4670   7.356   4.623   4.968 -1.3546 -0.0478 -1.6110
  360ASN      C 4671   7.602   4.725   4.991 -0.0259  0.1169 -0.2777
  360ASN      O 4672   7.588   4.684   4.875 -0.1780 -0.0073 -0.2159
  361PRO      N 4673   7.588   4.853   5.009  0.0874  0.0575  0.2424
  361PRO     CD 4674   7.566   4.908   5.142 -0.1272 -0.0149  0.2379
  361PRO    HD1 4675   7.638   4.877   5.221  1.2094  2.2806  0.0246
  361PRO    HD2 4676   7.464   4.887   5.180 -1.6489  2.1548 -2.2943
  361PRO     CA 4677   7.576   4.943   4.899  0.0579 -0.5919 -0.2962
  361PRO     HA 4678   7.486   4.932   4.840 -0.9421 -1.5798  1.3540
  361PRO     CB 4679   7.555   5.079   4.965  0.6630 -0.6686  0.0575
  361PRO    HB1 4680   7.444   5.072   4.969  0.6820 -2.5119 -1.6081
  361PRO    HB2 4681   7.600   5.169   4.919  0.2074  0.0414  0.9581
  361PRO     CG 4682   7.591   5.057   5.113  0.0862 -0.0380  0.2976
  361PRO    HG1 4683   7.694   5.093   5.133  0.9932 -2.2457 -0.0692
  361PRO    HG2 4684   7.520   5.124   5.167  2.2639  0.7658  2.3271
  361PRO      C 4685   7.699   4.954   4.816  0.1656  1.1383  0.0489
  361PRO      O 4686   7.688   4.951   4.693  0.1352 -0.0097  0.0736
  362ILE      N 4687   7.817   4.961   4.881  0.0432 -0.1572  0.4360
  362ILE     HN 4688   7.815   4.954   4.980 -1.3704  0.2747  0.4542
  362ILE     CA 4689   7.943   4.979   4.816 -0.3535  0.2787 -0.2219
  362ILE     HA 4690   7.938   5.067   4.753  2.4560  1.5790  1.2171
  362ILE     CB 4691   8.042   4.992   4.928 -0.1505 -0.4911 -0.3082
  362ILE     HB 4692   8.044   4.905   4.997  1.1815 -1.9354 -2.0482
  362ILE    CG2 4693   8.181   5.023   4.870 -0.0800  0.0090  0.1272
  362ILE   HG21 4694   8.261   5.048   4.943  0.2737  0.8671 -0.5361
  362ILE   HG22 4695   8.185   5.112   4.804  0.6154 -0.8770 -1.0828
  362ILE   HG23 4696   8.225   4.942   4.808 -0.0209 -0.5416  0.8785
  362ILE    CG1 4697   8.007   5.113   5.015  0.0399 -0.2952 -0.5037
  362ILE   HG11 4698   7.899   5.131   5.035 -0.3000 -1.7443 -0.9439
  362ILE   HG12 4699   8.034   5.205   4.957 -0.7802  0.5682  0.4375
  362ILE     CD 4700   8.079   5.119   5.149 -0.5775  0.4115 -0.1973
  362ILE    HD1 4701   8.051   5.029   5.207 -0.1205 -0.0008 -0.6184
  362ILE    HD2 4702   8.051   5.212   5.205  0.0206  0.0022  0.8161
  362ILE    HD3 4703   8.188   5.120   5.130 -0.3682 -0.6560  0.8654
  362ILE      C 4704   7.975   4.866   4.724 -0.2263  0.0717  0.0738
  362ILE      O 4705   8.024   4.880   4.612 -0.3169  0.1540  0.0438
  363LEU      N 4706   7.965   4.740   4.770  0.5099 -0.1372 -0.3198
  363LEU     HN 4707   7.939   4.737   4.866  1.2121  1.5377 -0.0312
  363LEU     CA 4708   7.976   4.621   4.692 -0.0097 -0.2722 -0.1923
  363LEU     HA 4709   8.078   4.614   4.658 -0.5319  0.2656 -1.9680
  363LEU     CB 4710   7.940   4.510   4.792 -0.7233 -0.0201 -0.1642
  363LEU    HB1 4711   7.844   4.540   4.838  1.1141  2.3670  2.4175
  363LEU    HB2 4712   8.021   4.511   4.868  0.0543  1.3307 -0.9800
  363LEU     CG 4713   7.933   4.364   4.741  0.5818 -0.2338  0.2464
  363LEU     HG 4714   7.838   4.364   4.685 -0.6001 -0.4554  2.1810
  363LEU    CD1 4715   8.049   4.320   4.651  0.2472 -0.5585 -0.0226
  363LEU   HD11 4716   8.037   4.373   4.554 -0.7822 -2.9161 -1.2874
  363LEU   HD12 4717   8.046   4.210   4.634 -1.0287 -0.4188 -0.8465
  363LEU   HD13 4718   8.145   4.358   4.693  0.0179  0.0995 -0.0828
  363LEU    CD2 4719   7.932   4.289   4.875 -0.0076 -0.0870  0.3243
  363LEU   HD21 4720   7.906   4.182   4.860  0.0753 -0.1430  0.5769
  363LEU   HD22 4721   7.854   4.333   4.941 -0.7096  0.3543 -0.7712
  363LEU   HD23 4722   8.028   4.294   4.930 -0.4788  0.6506  1.1163
  363LEU      C 4723   7.885   4.612   4.574 -0.0432 -1.0290 -0.1148
  363LEU      O 4724   7.941   4.615   4.465 -0.2580  0.0181 -0.2069
  364TYR      N 4725   7.753   4.623   4.596  0.0719  0.0302  0.1109
  364TYR     HN 4726   7.728   4.630   4.692  2.9640 -0.2861  0.9859
  364TYR     CA 4727   7.658   4.618   4.488 -0.3857  0.9991  0.4515
  364TYR     HA 4728   7.693   4.533   4.432 -0.7093  1.6887 -0.8244
  364TYR     CB 4729   7.514   4.595   4.537 -0.2520 -0.1917  0.3238
  364TYR    HB1 4730   7.428   4.627   4.474 -0.5481 -2.0356 -0.2479
  364TYR    HB2 4731   7.500   4.658   4.627  1.3064 -0.2284  0.6271
  364TYR     CG 4732   7.491   4.451   4.565  0.5857 -0.3438  0.2465
  364TYR    CD1 4733   7.464   4.379   4.451  0.4644 -0.5833  0.4263
  364TYR    HD1 4734   7.465   4.430   4.356  1.2846 -1.0386  0.1747
  364TYR    CE1 4735   7.445   4.243   4.456 -0.5326 -0.4960 -0.7010
  364TYR    HE1 4736   7.416   4.183   4.371  0.1858 -1.2603 -0.4218
  364TYR     CZ 4737   7.472   4.180   4.575  0.7647  0.1885 -0.6163
  364TYR     OH 4738   7.467   4.040   4.595  0.1695  0.2152 -0.5596
  364TYR     HH 4739   7.500   3.993   4.518  0.5620  1.2684 -1.0581
  364TYR    CD2 4740   7.514   4.390   4.686 -0.0023  0.1782  0.6263
  364TYR    HD2 4741   7.534   4.438   4.781  0.1432  0.8909  0.2411
  364TYR    CE2 4742   7.500   4.253   4.688 -0.7739  0.2383 -0.2460
  364TYR    HE2 4743   7.526   4.197   4.777 -0.9114 -2.1152 -1.5889
  364TYR      C 4744   7.666   4.722   4.382  0.8421  0.1797 -0.2849
  364TYR      O 4745   7.643   4.697   4.264  0.3238 -0.6863 -0.0100
  365ASN      N 4746   7.690   4.848   4.421 -0.4891  0.2565  0.3194
  365ASN     HN 4747   7.707   4.866   4.518 -0.2241 -0.2014  0.3611
  365ASN     CA 4748   7.704   4.955   4.327 -0.0911  0.3371  0.4678
  365ASN     HA 4749   7.620   4.954   4.259  0.3625  0.4357 -0.1020
  365ASN     CB 4750   7.712   5.096   4.388 -0.0286  0.4467  0.2065
  365ASN    HB1 4751   7.755   5.168   4.315  2.0967  0.1296  1.0473
  365ASN    HB2 4752   7.774   5.106   4.480  0.3248  0.7997 -0.0678
  365ASN     CG 4753   7.572   5.145   4.421  0.0186  0.5844  0.2045
  365ASN    OD1 4754   7.525   5.230   4.345  0.6619  0.7217 -0.0507
  365ASN    ND2 4755   7.503   5.090   4.525  0.3080 -0.1524  0.0155
  365ASN   HD21 4756   7.418   5.133   4.556  1.7255  0.7898  2.9768
  365ASN   HD22 4757   7.551   5.037   4.595 -1.3402  1.3970  2.4572
  365ASN      C 4758   7.822   4.937   4.238 -0.4393 -0.8368  0.2310
  365ASN      O 4759   7.812   4.955   4.116 -0.1853  0.4595  0.3863
  366LEU      N 4760   7.929   4.880   4.295  0.0751 -0.0605  0.0493
  366LEU     HN 4761   7.930   4.871   4.394  0.0224 -1.0744 -0.0336
  366LEU     CA 4762   8.052   4.849   4.229 -0.0666 -0.2042 -0.1462
  366LEU     HA 4763   8.067   4.923   4.152  0.0546 -0.2186 -0.1365
  366LEU     CB 4764   8.176   4.882   4.314  0.0477 -0.3536 -0.2528
  366LEU    HB1 4765   8.264   4.873   4.248 -1.5210 -1.3102 -2.3007
  366LEU    HB2 4766   8.177   4.817   4.404 -0.3148  0.4132  0.3271
  366LEU     CG 4767   8.173   5.026   4.370 -0.0761 -0.4870  0.0897
  366LEU     HG 4768   8.074   5.055   4.411 -1.6768  1.4874 -4.4614
  366LEU    CD1 4769   8.268   5.051   4.488 -0.4329  0.5104  0.1697
  366LEU   HD11 4770   8.275   5.157   4.522 -1.0947  0.3807  0.7467
  366LEU   HD12 4771   8.371   5.025   4.457 -0.8301 -1.5002  0.4332
  366LEU   HD13 4772   8.240   4.983   4.571 -1.5439 -0.4570 -0.9605
  366LEU    CD2 4773   8.198   5.132   4.261  0.4815 -0.4485  0.2503
  366LEU   HD21 4774   8.222   5.233   4.301 -0.9225  1.1788 -2.6914
  366LEU   HD22 4775   8.105   5.152   4.203  1.3613  2.2840 -0.3455
  366LEU   HD23 4776   8.285   5.111   4.195  2.8739  0.9759  2.7450
  366LEU      C 4777   8.055   4.722   4.151 -0.8088 -0.0228 -0.4823
  366LEU      O 4778   8.134   4.710   4.057 -0.2761  0.2976 -0.0874
  367VAL      N 4779   7.988   4.613   4.193  0.4771 -0.5911  0.1784
  367VAL     HN 4780   7.931   4.617   4.274 -0.6771  0.8799 -0.6502
  367VAL     CA 4781   7.968   4.495   4.115 -0.3160 -0.2194 -0.1987
  367VAL     HA 4782   8.061   4.453   4.080 -0.2489 -1.1356  0.9936
  367VAL     CB 4783   7.909   4.397   4.212  0.1588 -0.3317 -0.0206
  367VAL     HB 4784   7.841   4.442   4.288  0.8877  1.1665 -0.2316
  367VAL    CG1 4785   7.831   4.277   4.156 -0.3015 -0.1546  0.2326
  367VAL   HG11 4786   7.729   4.304   4.123 -0.0943  0.0192 -0.2806
  367VAL   HG12 4787   7.822   4.202   4.238  0.7892  0.2656  0.7537
  367VAL   HG13 4788   7.888   4.232   4.071 -0.8092 -3.1643  1.3398
  367VAL    CG2 4789   8.023   4.339   4.298 -0.0436 -0.8866 -0.1214
  367VAL   HG21 4790   8.076   4.422   4.349 -0.4638 -0.6004 -0.1442
  367VAL   HG22 4791   8.082   4.262   4.243  1.0086 -1.3013  1.5241
  367VAL   HG23 4792   7.969   4.290   4.381  0.4080 -0.4886  0.4171
  367VAL      C 4793   7.897   4.522   3.987 -0.3550  0.4915 -0.0293
  367VAL      O 4794   7.948   4.486   3.881  0.8158 -0.1247  0.7224
  368SER      N 4795   7.783   4.593   3.996 -0.8408 -0.3113  0.2135
  368SER     HN 4796   7.763   4.625   4.088  0.5661 -2.0327  1.1852
  368SER     CA 4797   7.714   4.657   3.888  0.2694 -0.0602 -0.3572
  368SER     HA 4798   7.675   4.571   3.835  2.1709 -1.0744 -0.2265
  368SER     CB 4799   7.597   4.742   3.939  0.1571 -0.5683  0.2415
  368SER    HB1 4800   7.639   4.829   3.994  1.4210 -1.1085  0.1721
  368SER    HB2 4801   7.541   4.680   4.013 -0.6406  0.3219  0.4131
  368SER     OG 4802   7.511   4.783   3.834  0.5606 -0.2386  0.0376
  368SER    HG1 4803   7.437   4.723   3.834 -0.1164  0.5648  0.3820
  368SER      C 4804   7.788   4.745   3.792 -0.1230  0.0747 -0.5365
  368SER      O 4805   7.870   4.819   3.844 -0.4974  0.3139 -0.2797
  369ALA      N 4806   7.759   4.739   3.661 -0.6776 -0.4880 -0.4000
  369ALA     HN 4807   7.698   4.667   3.632 -0.4529 -1.7035  1.9207
  369ALA     CA 4808   7.839   4.820   3.573 -0.5813 -0.0329  0.0963
  369ALA     HA 4809   7.930   4.856   3.617 -0.9068  1.5546 -0.4793
  369ALA     CB 4810   7.865   4.741   3.444  0.1919  0.2653  0.0658
  369ALA    HB1 4811   7.918   4.647   3.469 -1.0937 -0.0180  1.9046
  369ALA    HB2 4812   7.929   4.805   3.380  0.9402  0.6608  1.1912
  369ALA    HB3 4813   7.769   4.717   3.392  0.4312 -1.3642  0.3114
  369ALA      C 4814   7.762   4.943   3.541  0.3550  0.8237  1.0631
  369ALA      O 4815   7.821   5.040   3.493  0.0817  0.4124 -0.1463
  370ASN      N 4816   7.631   4.946   3.570  0.0925 -0.2546  0.0661
  370ASN     HN 4817   7.579   4.873   3.613 -2.2953  0.4388 -1.4188
  370ASN     CA 4818   7.551   5.062   3.542  0.0882 -0.2679  0.0230
  370ASN     HA 4819   7.591   5.122   3.462 -4.4248 -1.5731 -3.6658
  370ASN     CB 4820   7.408   5.013   3.514 -0.0225  0.3949 -0.5796
  370ASN    HB1 4821   7.347   5.099   3.480  1.1116  2.5655  2.4275
  370ASN    HB2 4822   7.365   4.967   3.606  2.6123 -0.8675  0.0942
  370ASN     CG 4823   7.408   4.902   3.411  0.7873 -0.1936  0.0454
  370ASN    OD1 4824   7.371   4.787   3.435  0.2171 -0.0288 -0.0246
  370ASN    ND2 4825   7.446   4.936   3.285 -0.2279  0.4525 -0.0956
  370ASN   HD21 4826   7.420   4.875   3.210 -1.3627  0.3678  0.3594
  370ASN   HD22 4827   7.485   5.028   3.278 -2.2639  1.4915  1.1904
  370ASN      C 4828   7.534   5.159   3.654 -0.5342 -0.3429 -0.0014
  370ASN      O 4829   7.478   5.267   3.639 -0.3812 -0.2966 -0.2306
  371PHE      N 4830   7.582   5.117   3.773  0.2018 -0.0048 -0.1718
  371PHE     HN 4831   7.633   5.032   3.764 -1.1023 -0.7056 -1.4199
  371PHE     CA 4832   7.586   5.194   3.893  0.1443  0.4592 -0.4673
  371PHE     HA 4833   7.543   5.291   3.870  2.3070  1.3049 -1.1610
  371PHE     CB 4834   7.505   5.125   4.005  0.2411  0.4187 -0.4230
  371PHE    HB1 4835   7.496   5.197   4.089 -1.0700  1.2679 -1.2635
  371PHE    HB2 4836   7.556   5.030   4.032  0.5494  0.4514 -0.8711
  371PHE     CG 4837   7.364   5.094   3.969  0.2871  0.0522 -0.2951
  371PHE    CD1 4838   7.309   4.973   4.003  0.6485 -0.2111 -0.6371
  371PHE    HD1 4839   7.363   4.897   4.057  0.7348 -1.4024 -2.3200
  371PHE    CE1 4840   7.178   4.942   3.973  0.5068  0.0398 -0.2929
  371PHE    HE1 4841   7.141   4.844   4.001  0.8015  0.2626  0.9419
  371PHE     CZ 4842   7.103   5.036   3.906 -0.0140 -0.1782 -0.0208
  371PHE     HZ 4843   7.009   5.009   3.860  0.1607 -2.4536  0.7853
  371PHE    CD2 4844   7.283   5.189   3.910 -0.2643 -0.1576  0.1164
  371PHE    HD2 4845   7.337   5.275   3.874  0.8706  0.7351  3.5621
  371PHE    CE2 4846   7.155   5.158   3.872 -0.1808 -0.1500 -0.1699
  371PHE    HE2 4847   7.095   5.230   3.817 -0.4685  0.7855  1.3181
  371PHE      C 4848   7.717   5.231   3.953 -0.0184  0.5049 -0.1328
  371PHE      O 4849   7.733   5.320   4.036 -0.1916  0.1217  0.3150
  372ARG      N 4850   7.828   5.175   3.900 -0.0908  0.2830 -0.0512
  372ARG     HN 4851   7.813   5.097   3.840  0.3049 -0.9895  1.4069
  372ARG     CA 4852   7.965   5.197   3.935 -0.0774 -0.0669  0.1215
  372ARG     HA 4853   7.978   5.165   4.038 -0.7174  0.1252  0.2697
  372ARG     CB 4854   8.059   5.111   3.850  0.3118  0.0554  0.4255
  372ARG    HB1 4855   8.029   5.133   3.745  1.1243  1.9509  0.5478
  372ARG    HB2 4856   8.038   5.005   3.877 -0.7225  0.3279  0.7396
  372ARG     CG 4857   8.209   5.138   3.858  0.4532 -0.6946  0.4483
  372ARG    HG1 4858   8.240   5.125   3.964  0.9300 -2.1676  0.1390
  372ARG    HG2 4859   8.223   5.245   3.828  0.2613 -0.8722 -0.3014
  372ARG     CD 4860   8.289   5.047   3.764 -0.0811 -0.1975 -0.5076
  372ARG    HD1 4861   8.397   5.072   3.766 -0.3711  1.1361  1.3103
  372ARG    HD2 4862   8.242   5.043   3.663 -1.9243  1.1964  0.2274
  372ARG     NE 4863   8.263   4.912   3.823 -0.6688  0.2839  0.3727
  372ARG     HE 4864   8.184   4.886   3.878 -0.7838  0.4290  0.2755
  372ARG     CZ 4865   8.330   4.800   3.782 -0.4313  0.5753 -0.0437
  372ARG    NH1 4866   8.421   4.798   3.680 -0.2784 -0.2791  0.1093
  372ARG   HH11 4867   8.449   4.885   3.641 -1.4384  0.0322 -0.0704
  372ARG   HH12 4868   8.452   4.708   3.648  0.7029  0.8093 -2.1797
  372ARG    NH2 4869   8.299   4.680   3.837  0.1586  0.2453 -0.4217
  372ARG   HH21 4870   8.238   4.676   3.916 -0.2624 -0.2721 -0.7649
  372ARG   HH22 4871   8.339   4.592   3.809 -0.1316  0.7282 -2.4800
  372ARG      C 4872   8.012   5.338   3.937  0.1307 -0.1360  0.1143
  372ARG      O 4873   8.077   5.384   4.032  0.0474  0.2798 -0.0285
  373HSD      N 4874   7.975   5.411   3.831 -0.2719 -0.4216  0.0573
  373HSD     HN 4875   7.913   5.371   3.764 -0.9341  0.3159  0.2142
  373HSD     CA 4876   8.002   5.550   3.807 -0.4046 -0.4306 -0.1511
  373HSD     HA 4877   8.089   5.578   3.865 -1.2800  3.7886 -0.6159
  373HSD     CB 4878   8.043   5.560   3.659  0.7129  0.6133  0.2096
  373HSD    HB1 4879   8.072   5.666   3.646  0.9695  0.5199  0.0072
  373HSD    HB2 4880   7.956   5.541   3.592 -0.1363 -0.4816  1.5571
  373HSD    ND1 4881   8.286   5.493   3.653 -0.1085 -0.0748  0.3733
  373HSD    HD1 4882   8.320   5.574   3.699 -0.8268 -1.5488  3.8275
  373HSD     CG 4883   8.153   5.463   3.628 -0.0117 -0.1311 -0.0882
  373HSD    CE1 4884   8.358   5.391   3.599 -0.3349  0.0197 -0.1103
  373HSD    HE1 4885   8.466   5.389   3.587  0.1115 -1.7667  3.1358
  373HSD    NE2 4886   8.280   5.303   3.538 -0.1626  0.1059 -0.4548
  373HSD    CD2 4887   8.151   5.345   3.561 -0.1720  0.0256 -0.3578
  373HSD    HD2 4888   8.065   5.288   3.529 -0.5482 -2.5050  4.3736
  373HSD      C 4889   7.890   5.641   3.843  0.0951  0.0699  0.1498
  373HSD      O 4890   7.897   5.759   3.810 -0.2242  0.0701  0.0876
  374ILE      N 4891   7.785   5.586   3.905  0.0989  0.0633  0.1501
  374ILE     HN 4892   7.786   5.487   3.895 -0.3145  0.0438  0.2861
  374ILE     CA 4893   7.680   5.667   3.960 -0.0691 -0.2578  0.3100
  374ILE     HA 4894   7.681   5.757   3.900 -0.0355  0.5363  1.4690
  374ILE     CB 4895   7.542   5.617   3.931 -0.1847  0.2006  0.0586
  374ILE     HB 4896   7.533   5.527   3.996  0.9142  0.1858  0.2082
  374ILE    CG2 4897   7.428   5.714   3.965 -0.5009  0.0234 -0.4714
  374ILE   HG21 4898   7.433   5.754   4.069 -1.2151  1.2910 -0.8983
  374ILE   HG22 4899   7.331   5.663   3.954 -0.3596  0.1853 -2.9041
  374ILE   HG23 4900   7.435   5.797   3.891  3.0164 -0.6254 -1.0365
  374ILE    CG1 4901   7.517   5.564   3.789 -0.6310  0.0026  0.2089
  374ILE   HG11 4902   7.412   5.531   3.778  0.7563 -4.9390 -0.7524
  374ILE   HG12 4903   7.586   5.478   3.776 -1.6446 -0.5147 -2.2543
  374ILE     CD 4904   7.557   5.656   3.673  0.1260  0.2903  0.6888
  374ILE    HD1 4905   7.665   5.670   3.656  0.3722 -0.5387  1.4814
  374ILE    HD2 4906   7.521   5.759   3.695  0.3934  0.4073  0.5715
  374ILE    HD3 4907   7.525   5.612   3.576 -0.4153  1.4491  0.3229
  374ILE      C 4908   7.707   5.687   4.105 -0.3098 -0.3308  0.3641
  374ILE      O 4909   7.675   5.794   4.157  0.3008 -0.1451  0.3591
  375PHE      N 4910   7.779   5.593   4.169  0.9994  0.2226 -0.2687
  375PHE     HN 4911   7.798   5.509   4.119  1.6092 -0.2613  0.7420
  375PHE     CA 4912   7.796   5.591   4.311 -0.0273  0.1358 -0.1417
  375PHE     HA 4913   7.704   5.613   4.363  0.6898  1.9228  0.4460
  375PHE     CB 4914   7.838   5.446   4.341  0.4101  0.2696 -0.1125
  375PHE    HB1 4915   7.939   5.421   4.301 -0.2757 -1.5744 -0.7877
  375PHE    HB2 4916   7.764   5.390   4.281 -0.5654 -0.9398  2.1158
  375PHE     CG 4917   7.835   5.404   4.484  0.1635 -0.2376 -0.2666
  375PHE    CD1 4918   7.713   5.381   4.543  0.1421  0.1799 -0.1489
  375PHE    HD1 4919   7.621   5.405   4.491  0.8863  1.2995 -0.9818
  375PHE    CE1 4920   7.703   5.336   4.673  0.2725  0.1838 -0.1369
  375PHE    HE1 4921   7.609   5.315   4.721  0.2280 -1.3748 -0.8426
  375PHE     CZ 4922   7.820   5.305   4.739  0.0563  0.2335  0.2731
  375PHE     HZ 4923   7.815   5.266   4.839 -0.8936  0.9575  0.5184
  375PHE    CD2 4924   7.949   5.373   4.554  0.1908  0.3260 -0.0601
  375PHE    HD2 4925   8.040   5.370   4.496 -0.6088 -0.9613 -1.3232
  375PHE    CE2 4926   7.944   5.322   4.681 -0.1217  0.1556 -0.1394
  375PHE    HE2 4927   8.031   5.303   4.742 -1.1426  0.8963  1.6374
  375PHE      C 4928   7.886   5.701   4.365 -0.6028  0.5736 -0.0654
  375PHE    OT1 4929   7.979   5.751   4.305  0.4813 -0.1093  1.0068
  375PHE    OT2 4930   7.847   5.733   4.488 -0.5011 -0.0855  0.1410
  375PHE     CT 4931   7.902   5.858   4.531  0.3771 -0.4544  0.1239
  375PHE    HT1 4932   7.844   5.941   4.483  0.9880 -0.1889 -0.1703
  375PHE    HT2 4933   8.010   5.873   4.511  0.6511 -0.6453  1.4034
  375PHE    HT3 4934   7.885   5.869   4.640 -1.6210  1.3909 -0.2922
  376CHL1    C3 4935   7.004   7.502   7.309  0.4125  0.3676  0.0528
  376CHL1    H3 4936   6.902   7.541   7.290  0.3145 -0.4306 -1.1122
  376CHL1    O3 4937   7.032   7.502   7.449  0.3844 -0.1736  0.0617
  376CHL1   H3' 4938   7.122   7.469   7.454  0.4677  0.1865  1.0617
  376CHL1    C4 4939   7.001   7.360   7.250  0.1913  0.5228 -0.3102
  376CHL1   H4A 4940   7.084   7.293   7.278 -2.7179 -2.9818  0.6421
  376CHL1   H4B 4941   6.919   7.308   7.304  2.2682 -1.2643  1.3134
  376CHL1    C5 4942   6.975   7.365   7.102 -0.0054 -0.0775 -0.2972
  376CHL1    C6 4943   6.873   7.305   7.040 -0.3857  0.0987  0.1537
  376CHL1    H6 4944   6.805   7.243   7.100  0.0233 -2.3093 -1.6665
  376CHL1    C7 4945   6.865   7.286   6.891  0.6882  0.6597  0.0151
  376CHL1   H7A 4946   6.848   7.178   6.871  1.1603  0.2737  1.5914
  376CHL1   H7B 4947   6.787   7.357   6.857  0.9851  1.5685  1.1701
  376CHL1    C8 4948   6.993   7.328   6.816  0.9599 -0.3784 -0.1321
  376CHL1    H8 4949   7.067   7.252   6.847  1.0188  0.5241  2.2293
  376CHL1   C14 4950   6.970   7.338   6.668 -0.4487  0.4068  0.1134
  376CHL1   H14 4951   6.900   7.423   6.656 -1.6567 -0.5525  0.1523
  376CHL1   C15 4952   6.899   7.221   6.598 -0.6911  0.3758  0.4059
  376CHL1  H15A 4953   6.940   7.125   6.638 -2.1295  0.5981  2.5815
  376CHL1  H15B 4954   6.791   7.229   6.622 -0.6631  0.4279  0.5144
  376CHL1   C16 4955   6.929   7.251   6.451 -0.6285  0.2509  0.3932
  376CHL1  H16A 4956   6.982   7.160   6.416  2.1899  2.0627 -0.4167
  376CHL1  H16B 4957   6.838   7.265   6.389  0.1897 -1.9371 -1.4432
  376CHL1   C17 4958   7.031   7.366   6.450 -0.1666 -0.1527  0.8566
  376CHL1   H17 4959   6.968   7.457   6.446  1.9839  1.3960  0.0476
  376CHL1   C13 4960   7.090   7.377   6.588  0.0418  0.2037  0.7403
  376CHL1   C18 4961   7.201   7.271   6.604 -0.1971 -0.3515 -1.0513
  376CHL1  H18A 4962   7.187   7.162   6.594  0.9505 -0.8882  2.0818
  376CHL1  H18B 4963   7.283   7.298   6.533  0.2215  1.3658  0.0256
  376CHL1  H18C 4964   7.246   7.292   6.704 -2.4483 -0.5169  0.0473
  376CHL1   C12 4965   7.131   7.516   6.639  0.0501  0.3743  0.2712
  376CHL1  H12A 4966   7.226   7.537   6.587 -0.8946  1.9629 -0.9193
  376CHL1  H12B 4967   7.057   7.591   6.603  0.9994  0.9143 -0.6095
  376CHL1   C11 4968   7.156   7.519   6.790  0.4580 -0.2191  0.2172
  376CHL1  H11A 4969   7.252   7.467   6.809 -1.7107 -4.5294  0.6057
  376CHL1  H11B 4970   7.155   7.623   6.828  0.4153 -0.2971  0.4319
  376CHL1    C9 4971   7.044   7.456   6.875 -0.1198  0.1344 -0.2699
  376CHL1    H9 4972   6.966   7.535   6.865 -0.7517 -0.2432  1.4092
  376CHL1   C10 4973   7.075   7.444   7.022 -0.1338  0.1134 -0.2686
  376CHL1   C19 4974   7.208   7.369   7.035 -0.4121 -0.3078  0.1591
  376CHL1  H19A 4975   7.207   7.266   6.992 -2.7824 -0.3510  0.1774
  376CHL1  H19B 4976   7.293   7.433   7.004 -0.8328  1.0276  1.6290
  376CHL1  H19C 4977   7.235   7.355   7.142  0.0187  3.5860  0.7033
  376CHL1    C1 4978   7.088   7.583   7.087 -0.3052  0.0052 -0.0035
  376CHL1   H1A 4979   7.174   7.640   7.048 -1.2653  1.8109  0.4224
  376CHL1   H1B 4980   6.995   7.636   7.057 -0.7693  0.8085  2.5497
  376CHL1    C2 4981   7.101   7.598   7.239  0.5383  0.1366 -0.0876
  376CHL1   H2A 4982   7.079   7.704   7.263 -2.7033 -0.7991  1.6860
  376CHL1   H2B 4983   7.204   7.592   7.280  0.9583 -0.1063 -1.1449
  376CHL1   C20 4984   7.120   7.364   6.329 -0.4740  0.2582  0.6224
  376CHL1   H20 4985   7.195   7.282   6.334 -0.4681  0.2165 -0.0515
  376CHL1   C21 4986   7.205   7.492   6.321  0.1854 -0.2392 -0.6049
  376CHL1  H21A 4987   7.147   7.586   6.337  0.1551  0.2258 -3.1286
  376CHL1  H21B 4988   7.256   7.510   6.224  0.4899 -0.7449 -0.5393
  376CHL1  H21C 4989   7.279   7.489   6.403 -0.7631  1.9811  0.4304
  376CHL1   C22 4990   7.049   7.350   6.194 -0.1094  0.4462  0.4107
  376CHL1  H22A 4991   7.122   7.345   6.110  1.1562  1.2196  1.4145
  376CHL1  H22B 4992   7.004   7.248   6.192  0.9457 -0.1163 -3.1796
  376CHL1   C23 4993   6.937   7.451   6.170 -0.2814  0.1192 -0.1849
  376CHL1  H23A 4994   6.878   7.479   6.260 -1.7615  2.4737 -1.7966
  376CHL1  H23B 4995   6.975   7.553   6.152 -0.7616  0.4967  0.8622
  376CHL1   C24 4996   6.845   7.398   6.060 -0.0902 -0.0469 -0.2646
  376CHL1  H24A 4997   6.917   7.359   5.984 -0.2897  0.5170 -0.7525
  376CHL1  H24B 4998   6.785   7.310   6.093 -0.8600  1.0200  1.2944
  376CHL1   C25 4999   6.760   7.511   6.000 -0.1387 -0.0582 -0.2174
  376CHL1   H25 5000   6.832   7.585   5.959  1.5476 -1.8266 -0.5723
  376CHL1   C26 5001   6.669   7.452   5.890  0.0163 -0.0635 -0.3418
  376CHL1  H26A 5002   6.606   7.532   5.847 -0.7763  0.1839  1.2087
  376CHL1  H26B 5003   6.737   7.414   5.811  1.5450  2.3347 -0.2783
  376CHL1  H26C 5004   6.603   7.373   5.933 -1.9496  1.2452 -0.8099
  376CHL1   C27 5005   6.672   7.583   6.103  0.2000 -0.0127  0.0412
  376CHL1  H27A 5006   6.605   7.509   6.152 -0.2473  0.0300 -0.4948
  376CHL1  H27B 5007   6.732   7.620   6.189  0.6110 -0.9232  0.1554
  376CHL1  H27C 5008   6.610   7.662   6.055 -0.9148 -1.2767 -0.6541
  377CHL1    C3 5009   2.637   2.005   7.585  0.0033  0.0662  0.2961
  377CHL1    H3 5010   2.586   1.910   7.558 -0.0946 -0.2202  1.4774
  377CHL1    O3 5011   2.701   1.983   7.709  0.3849  0.4769  0.1765
  377CHL1   H3' 5012   2.633   1.996   7.776  2.1596 -0.2424  2.2613
  377CHL1    C4 5013   2.743   2.042   7.479 -0.2884 -0.5428 -0.2115
  377CHL1   H4A 5014   2.810   2.116   7.527  0.2911 -1.1343 -0.0843
  377CHL1   H4B 5015   2.811   1.954   7.468 -1.5513 -1.7457  1.1492
  377CHL1    C5 5016   2.684   2.097   7.352 -0.4070  0.0727  0.1069
  377CHL1    C6 5017   2.727   2.046   7.236 -0.2495  0.0485  0.1754
  377CHL1    H6 5018   2.797   1.961   7.234 -1.4698 -0.9791  0.5817
  377CHL1    C7 5019   2.687   2.108   7.105 -0.1784 -0.0429  0.1095
  377CHL1   H7A 5020   2.784   2.138   7.060 -0.6429  1.2131 -0.1181
  377CHL1   H7B 5021   2.650   2.032   7.033  1.1600  1.0056 -1.7977
  377CHL1    C8 5022   2.593   2.229   7.115  0.0384  0.1407 -0.0615
  377CHL1    H8 5023   2.650   2.321   7.139 -0.1033  0.5492 -1.1955
  377CHL1   C14 5024   2.520   2.246   6.984  0.2192  0.0241 -0.1782
  377CHL1   H14 5025   2.460   2.153   6.971 -3.3069  1.5612  2.9486
  377CHL1   C15 5026   2.594   2.248   6.850  0.4301 -0.2925 -0.0669
  377CHL1  H15A 5027   2.680   2.316   6.834 -0.8277  1.1098 -1.0790
  377CHL1  H15B 5028   2.631   2.149   6.816  0.3390 -0.3872  0.1095
  377CHL1   C16 5029   2.490   2.302   6.752  0.2757  0.2065  0.3680
  377CHL1  H16A 5030   2.540   2.390   6.705 -0.1720  0.6829  0.7735
  377CHL1  H16B 5031   2.461   2.232   6.670 -1.1026 -2.1865  2.7579
  377CHL1   C17 5032   2.375   2.352   6.840  0.5134  0.7230  0.3890
  377CHL1   H17 5033   2.296   2.274   6.834  0.3051  0.9967 -0.5915
  377CHL1   C13 5034   2.416   2.355   6.984  0.2578  0.0685  0.4770
  377CHL1   C18 5035   2.485   2.488   7.016  0.6229  0.1161 -0.4617
  377CHL1  H18A 5036   2.524   2.488   7.120  1.3297 -4.4656 -0.5157
  377CHL1  H18B 5037   2.565   2.519   6.945  0.0142  0.5899 -0.9497
  377CHL1  H18C 5038   2.406   2.566   7.012  0.9104  0.4003 -0.6649
  377CHL1   C12 5039   2.310   2.329   7.092 -0.0858  0.0019  0.1233
  377CHL1  H12A 5040   2.233   2.410   7.098  0.2659  0.2932  0.8180
  377CHL1  H12B 5041   2.252   2.240   7.059 -0.1623  0.7813 -2.0676
  377CHL1   C11 5042   2.377   2.301   7.226 -0.2894  0.2439  0.2763
  377CHL1  H11A 5043   2.396   2.402   7.267  2.9204  0.3613 -1.2430
  377CHL1  H11B 5044   2.292   2.253   7.279 -0.7303 -1.0439 -1.5180
  377CHL1    C9 5045   2.497   2.205   7.228 -0.2445  0.2887 -0.2672
  377CHL1    H9 5046   2.462   2.101   7.216  0.5719  0.0503 -0.6589
  377CHL1   C10 5047   2.571   2.195   7.358 -0.4008  0.0986 -0.1926
  377CHL1   C19 5048   2.625   2.333   7.400  0.7863 -0.3499 -0.1941
  377CHL1  H19A 5049   2.673   2.394   7.320  1.4253 -0.4565  0.1081
  377CHL1  H19B 5050   2.546   2.397   7.445  1.0327 -1.4779  1.9107
  377CHL1  H19C 5051   2.696   2.330   7.485  0.1126  1.3642  0.4817
  377CHL1    C1 5052   2.469   2.142   7.460 -0.0357 -0.3431 -0.0563
  377CHL1   H1A 5053   2.388   2.216   7.472 -0.7368 -1.1894  0.5526
  377CHL1   H1B 5054   2.420   2.051   7.418  0.7708 -0.7594 -0.1230
  377CHL1    C2 5055   2.528   2.113   7.598 -0.1999 -0.1108  0.0631
  377CHL1   H2A 5056   2.451   2.085   7.673  0.1377 -1.7871 -0.1701
  377CHL1   H2B 5057   2.573   2.203   7.644  0.2898  0.3647 -1.3133
  377CHL1   C20 5058   2.308   2.471   6.776  0.0323  0.2478 -0.0072
  377CHL1   H20 5059   2.377   2.558   6.778 -1.0901  1.2468  3.4224
  377CHL1   C21 5060   2.188   2.520   6.859 -0.4646 -0.7944 -0.0959
  377CHL1  H21A 5061   2.139   2.604   6.806  0.2554 -1.7128 -2.3327
  377CHL1  H21B 5062   2.224   2.551   6.960 -1.5828  0.4562 -0.0581
  377CHL1  H21C 5063   2.109   2.444   6.877 -1.0397  0.2715  2.3200
  377CHL1   C22 5064   2.278   2.454   6.627 -0.6656  0.1152  0.1468
  377CHL1  H22A 5065   2.376   2.431   6.580  0.4596 -0.7178  2.7549
  377CHL1  H22B 5066   2.220   2.360   6.608  1.5317 -1.6803  1.7706
  377CHL1   C23 5067   2.230   2.575   6.547 -0.4861 -0.1359 -0.3480
  377CHL1  H23A 5068   2.131   2.616   6.575 -0.4212 -0.9917  1.2943
  377CHL1  H23B 5069   2.306   2.655   6.562 -0.8211 -0.3808  3.8280
  377CHL1   C24 5070   2.220   2.541   6.399 -0.0756  0.1784 -0.4515
  377CHL1  H24A 5071   2.319   2.502   6.367 -0.2306 -0.6022 -0.0081
  377CHL1  H24B 5072   2.149   2.457   6.378 -0.1451 -0.0055  0.5005
  377CHL1   C25 5073   2.181   2.666   6.319 -0.2737  0.1872 -0.3403
  377CHL1   H25 5074   2.251   2.744   6.354  2.4966 -2.1012 -0.4354
  377CHL1   C26 5075   2.215   2.627   6.174 -0.2837 -0.2371 -0.2285
  377CHL1  H26A 5076   2.317   2.585   6.161 -0.1689  0.0575 -0.2694
  377CHL1  H26B 5077   2.139   2.554   6.139 -1.0665  0.2880  0.3504
  377CHL1  H26C 5078   2.212   2.714   6.106  3.1445 -0.7049 -1.1652
  377CHL1   C27 5079   2.033   2.706   6.331 -0.3320  0.1338 -0.8728
  377CHL1  H27A 5080   1.975   2.612   6.322  1.6303 -1.3337  0.8687
  377CHL1  H27B 5081   2.024   2.766   6.424  0.5910  0.6387 -1.0935
  377CHL1  H27C 5082   2.014   2.773   6.244  2.0244  1.3712 -0.5328
  378CHL1    C3 5083   5.904   6.485   7.178 -0.0657  0.0170  0.3605
  378CHL1    H3 5084   5.794   6.481   7.165  0.0614 -2.6733 -0.6000
  378CHL1    O3 5085   5.929   6.455   7.314  0.0741 -0.2204  0.2825
  378CHL1   H3' 5086   6.010   6.501   7.337 -0.9079  1.5923  0.2365
  378CHL1    C4 5087   5.969   6.378   7.088 -0.4224  0.2140 -0.1329
  378CHL1   H4A 5088   6.065   6.363   7.140 -0.3563  1.4877  0.1486
  378CHL1   H4B 5089   5.921   6.279   7.101  0.5504 -0.4697 -1.4631
  378CHL1    C5 5090   5.991   6.417   6.944 -0.4084  0.0039 -0.1876
  378CHL1    C6 5091   5.941   6.331   6.854 -0.4894 -0.2190  0.0676
  378CHL1    H6 5092   5.901   6.233   6.884  2.1687 -0.9587  1.6127
  378CHL1    C7 5093   5.950   6.360   6.707  0.4373  0.0644  0.1734
  378CHL1   H7A 5094   5.965   6.266   6.649 -1.1960 -1.9056  2.7317
  378CHL1   H7B 5095   5.846   6.386   6.681  0.6648  1.1039  0.2707
  378CHL1    C8 5096   6.032   6.484   6.668 -0.0994  0.3383 -0.0886
  378CHL1    H8 5097   6.135   6.442   6.667 -1.2360 -2.6788 -0.9628
  378CHL1   C14 5098   6.005   6.547   6.534 -0.3865 -0.0863 -0.2349
  378CHL1   H14 5099   5.904   6.587   6.557 -1.0114 -0.8278 -1.6080
  378CHL1   C15 5100   5.981   6.455   6.414  1.0125 -0.1959 -0.4479
  378CHL1  H15A 5101   6.050   6.369   6.429  0.6941 -0.6774 -1.5929
  378CHL1  H15B 5102   5.876   6.421   6.423  1.1335 -0.1926  1.3038
  378CHL1   C16 5103   6.009   6.544   6.293  0.7356 -0.0048 -0.3703
  378CHL1  H16A 5104   6.088   6.505   6.226  0.4024  0.8893 -1.3122
  378CHL1  H16B 5105   5.919   6.559   6.229  0.0290  1.4344  0.8785
  378CHL1   C17 5106   6.051   6.682   6.346 -0.0668  0.1047 -0.0038
  378CHL1   H17 5107   5.959   6.743   6.358 -0.4231 -0.4065 -0.1236
  378CHL1   C13 5108   6.103   6.649   6.483 -0.1009 -0.2838 -0.0846
  378CHL1   C18 5109   6.245   6.590   6.482  0.0740  0.1343  0.0320
  378CHL1  H18A 5110   6.266   6.547   6.582 -2.6706  0.2724  0.7255
  378CHL1  H18B 5111   6.251   6.507   6.408  0.9021  0.9305 -0.8273
  378CHL1  H18C 5112   6.318   6.669   6.453  0.5415  0.1915  1.2930
  378CHL1   C12 5113   6.089   6.764   6.584  0.1405 -0.4391  0.1284
  378CHL1  H12A 5114   6.166   6.841   6.567 -0.6520  0.0335 -1.5019
  378CHL1  H12B 5115   5.991   6.816   6.574  1.2339  1.4298 -1.6297
  378CHL1   C11 5116   6.110   6.719   6.729 -0.6839 -0.0540  0.3778
  378CHL1  H11A 5117   6.218   6.716   6.754 -0.8757  0.8762  1.3907
  378CHL1  H11B 5118   6.068   6.793   6.799 -0.9180 -0.4619  0.6725
  378CHL1    C9 5119   6.028   6.595   6.769 -0.5256 -0.1424  0.4297
  378CHL1    H9 5120   5.923   6.631   6.762 -0.7037 -0.5048  1.2002
  378CHL1   C10 5121   6.044   6.554   6.912  0.1480 -0.0750  0.3773
  378CHL1   C19 5122   6.193   6.555   6.952  0.3186 -0.8681 -0.2178
  378CHL1  H19A 5123   6.220   6.502   7.045 -0.7088  0.3387  0.7955
  378CHL1  H19B 5124   6.259   6.522   6.869 -0.1845  1.5545 -1.6651
  378CHL1  H19C 5125   6.223   6.661   6.965 -0.4292 -0.4201 -1.7763
  378CHL1    C1 5126   5.968   6.653   7.002  0.1850  0.0423  0.2796
  378CHL1   H1A 5127   6.001   6.759   6.991 -0.2733  0.2927  1.2617
  378CHL1   H1B 5128   5.866   6.662   6.960 -0.2957 -1.7797  0.9728
  378CHL1    C2 5129   5.962   6.625   7.152 -0.1323  0.0265  0.2628
  378CHL1   H2A 5130   5.892   6.692   7.207  2.7096  1.1036  2.8904
  378CHL1   H2B 5131   6.064   6.642   7.193 -0.1886  2.7073 -0.5225
  378CHL1   C20 5132   6.148   6.748   6.252  0.3142  0.0405  0.3380
  378CHL1   H20 5133   6.231   6.679   6.231 -0.2243 -0.4477 -0.2103
  378CHL1   C21 5134   6.190   6.886   6.307  0.8210 -0.0109  0.0750
  378CHL1  H21A 5135   6.242   6.941   6.226 -1.2945 -0.6601 -1.8201
  378CHL1  H21B 5136   6.256   6.882   6.397 -0.4723 -1.0320  1.0111
  378CHL1  H21C 5137   6.095   6.939   6.325  0.1945 -1.2411  0.5517
  378CHL1   C22 5138   6.093   6.765   6.110 -0.0691  0.6671  0.5565
  378CHL1  H22A 5139   6.167   6.819   6.047  0.1550  0.0298  0.2716
  378CHL1  H22B 5140   6.090   6.663   6.067  0.7292  0.7771  0.2348
  378CHL1   C23 5141   5.952   6.823   6.090 -0.5186 -0.5584  0.0477
  378CHL1  H23A 5142   5.878   6.759   6.142 -0.8452 -1.5658 -1.5899
  378CHL1  H23B 5143   5.945   6.923   6.138 -0.6082  0.2563 -1.5978
  378CHL1   C24 5144   5.923   6.858   5.944 -0.3225 -0.3159  0.0646
  378CHL1  H24A 5145   5.938   6.768   5.880 -0.5712  0.6406 -1.3703
  378CHL1  H24B 5146   5.818   6.890   5.931 -0.1580 -0.4607 -1.8671
  378CHL1   C25 5147   6.013   6.970   5.888 -0.6739  0.1081  0.3465
  378CHL1   H25 5148   6.117   6.935   5.904 -0.6801  0.2006  0.6033
  378CHL1   C26 5149   5.999   6.984   5.736  0.3301 -0.3468  0.2033
  378CHL1  H26A 5150   6.017   6.886   5.686 -2.4483 -0.0007 -1.7417
  378CHL1  H26B 5151   5.891   7.010   5.722  0.1062 -1.9004 -1.4152
  378CHL1  H26C 5152   6.063   7.062   5.691 -0.2558 -1.0924 -2.0773
  378CHL1   C27 5153   5.993   7.109   5.951 -0.0545 -0.0884  0.9927
  378CHL1  H27A 5154   5.884   7.126   5.964 -0.5225  0.0309 -2.2831
  378CHL1  H27B 5155   6.055   7.138   6.038 -0.3820  2.4372  0.4689
  378CHL1  H27C 5156   6.030   7.175   5.870  2.8055  1.0744  3.0749
  379CHL1    C3 5157   3.222   4.874   7.420 -0.0745 -0.2441  0.2457
  379CHL1    H3 5158   3.218   4.971   7.366  0.9804 -0.1484  0.3218
  379CHL1    O3 5159   3.159   4.907   7.543 -0.1030  0.1152  0.1361
  379CHL1   H3' 5160   3.130   4.824   7.582 -1.0303 -0.3529 -1.4402
  379CHL1    C4 5161   3.139   4.769   7.344 -0.3876 -0.1171  0.4092
  379CHL1   H4A 5162   3.131   4.684   7.414  1.2866  0.7909  1.7738
  379CHL1   H4B 5163   3.036   4.809   7.335 -0.7626 -1.2815 -0.8450
  379CHL1    C5 5164   3.202   4.741   7.210 -0.1716  0.2517  0.4296
  379CHL1    C6 5165   3.130   4.750   7.097  0.1545 -0.3419  0.1682
  379CHL1    H6 5166   3.023   4.775   7.102  0.3822  0.5786  0.8051
  379CHL1    C7 5167   3.187   4.709   6.965 -0.2571 -0.8166  0.1346
  379CHL1   H7A 5168   3.117   4.644   6.907 -1.0134 -0.7194  0.9269
  379CHL1   H7B 5169   3.214   4.799   6.906  0.4130 -0.6905  0.6173
  379CHL1    C8 5170   3.324   4.638   6.971  0.0500 -0.2534 -0.1850
  379CHL1    H8 5171   3.307   4.535   7.009  0.9762 -0.0239  0.9169
  379CHL1   C14 5172   3.391   4.637   6.837  0.1255  0.2663 -0.1546
  379CHL1   H14 5173   3.400   4.745   6.811 -0.5869  0.2989 -0.2829
  379CHL1   C15 5174   3.310   4.574   6.722  0.1780  0.2370 -0.1757
  379CHL1  H15A 5175   3.280   4.475   6.762 -0.1156  0.2486 -0.3616
  379CHL1  H15B 5176   3.222   4.640   6.707  0.6121  0.9350  0.2833
  379CHL1   C16 5177   3.414   4.565   6.611  0.6230 -0.3807  0.2873
  379CHL1  H16A 5178   3.419   4.456   6.586 -1.6194  0.0477 -2.5166
  379CHL1  H16B 5179   3.388   4.614   6.515 -0.6653 -0.2601  0.6782
  379CHL1   C17 5180   3.546   4.609   6.675  0.4768  0.5404 -0.0393
  379CHL1   H17 5181   3.548   4.718   6.653 -0.1428  0.4865 -0.3879
  379CHL1   C13 5182   3.531   4.586   6.823  0.1369  0.2847 -0.1147
  379CHL1   C18 5183   3.537   4.437   6.859  0.7107  0.3107 -0.0992
  379CHL1  H18A 5184   3.475   4.379   6.788  1.8309 -0.3814 -0.5520
  379CHL1  H18B 5185   3.641   4.401   6.844  0.6754 -0.0310  0.4455
  379CHL1  H18C 5186   3.510   4.423   6.966 -0.2474 -1.6603 -0.5579
  379CHL1   C12 5187   3.621   4.666   6.919  0.2752 -1.0275  0.8747
  379CHL1  H12A 5188   3.722   4.620   6.921  2.2082  2.8833  1.3532
  379CHL1  H12B 5189   3.626   4.768   6.877  0.1074  0.3144  3.8648
  379CHL1   C11 5190   3.555   4.674   7.057 -0.1482 -0.1035  0.6226
  379CHL1  H11A 5191   3.571   4.576   7.106 -0.2569  0.8064  2.5748
  379CHL1  H11B 5192   3.615   4.752   7.109  0.7355 -0.0018 -0.4904
  379CHL1    C9 5193   3.406   4.709   7.074 -0.2112  0.0582 -0.1886
  379CHL1    H9 5194   3.405   4.817   7.047  1.4235  0.8161  2.3413
  379CHL1   C10 5195   3.349   4.711   7.213 -0.1510  0.2871 -0.1655
  379CHL1   C19 5196   3.366   4.571   7.273 -0.2700  0.3654  0.0500
  379CHL1  H19A 5197   3.320   4.565   7.374 -0.3875 -0.4990 -0.0484
  379CHL1  H19B 5198   3.324   4.491   7.208 -1.3565  1.8305 -1.1005
  379CHL1  H19C 5199   3.476   4.559   7.284 -0.2840 -0.8268 -0.8424
  379CHL1    C1 5200   3.426   4.810   7.301 -0.1882  0.4712 -0.3398
  379CHL1   H1A 5201   3.529   4.773   7.318 -0.3615 -0.1991 -0.7379
  379CHL1   H1B 5202   3.445   4.907   7.250  1.2162  0.4630  0.1141
  379CHL1    C2 5203   3.367   4.828   7.441 -0.0302 -0.2979 -0.1711
  379CHL1   H2A 5204   3.439   4.889   7.500 -0.2066  2.6466 -2.7602
  379CHL1   H2B 5205   3.360   4.736   7.503  1.6721  0.3843  1.1069
  379CHL1   C20 5206   3.667   4.546   6.613  0.1662  0.3637 -0.4685
  379CHL1   H20 5207   3.672   4.440   6.646 -0.8201 -0.3917 -2.5630
  379CHL1   C21 5208   3.804   4.600   6.657 -0.0124  0.4395 -0.0019
  379CHL1  H21A 5209   3.810   4.711   6.650 -0.5692  0.4457 -0.3511
  379CHL1  H21B 5210   3.883   4.557   6.592  1.4003  0.0767  1.8380
  379CHL1  H21C 5211   3.839   4.578   6.761 -1.6323 -0.1215  0.4550
  379CHL1   C22 5212   3.673   4.543   6.460  0.0970 -0.3107 -0.4598
  379CHL1  H22A 5213   3.566   4.533   6.431 -1.4286  2.0335  3.6153
  379CHL1  H22B 5214   3.726   4.629   6.414  1.8395 -1.0383  0.1126
  379CHL1   C23 5215   3.723   4.409   6.404  0.3838 -0.3845 -0.0268
  379CHL1  H23A 5216   3.819   4.385   6.455  0.6557  1.1626  0.2522
  379CHL1  H23B 5217   3.654   4.336   6.452  0.1654  0.3663  0.8404
  379CHL1   C24 5218   3.739   4.408   6.252 -0.4094 -0.1599 -0.1132
  379CHL1  H24A 5219   3.643   4.433   6.202  0.0894  1.5093 -0.2745
  379CHL1  H24B 5220   3.812   4.490   6.238  1.8821 -1.7562  1.6837
  379CHL1   C25 5221   3.791   4.274   6.199 -0.2366 -0.1743  0.0906
  379CHL1   H25 5222   3.751   4.197   6.268  1.0054 -1.3027 -0.3926
  379CHL1   C26 5223   3.750   4.251   6.052  0.2157  0.0097 -0.0672
  379CHL1  H26A 5224   3.788   4.155   6.011 -1.6493 -0.8740  0.1607
  379CHL1  H26B 5225   3.639   4.248   6.041  0.0907 -0.6435  1.1204
  379CHL1  H26C 5226   3.792   4.335   5.993  0.1660  0.7533  0.9243
  379CHL1   C27 5227   3.944   4.257   6.202 -0.2741 -0.7446 -0.5935
  379CHL1  H27A 5228   3.981   4.235   6.305  1.5167  0.2674 -0.9754
  379CHL1  H27B 5229   3.989   4.164   6.162  0.6507 -1.0196  1.0001
  379CHL1  H27C 5230   3.999   4.349   6.171  1.7502 -1.9585 -0.7870
  380CHL1    C3 5231   6.922   6.857   7.333  0.2084  0.3847 -0.3777
  380CHL1    H3 5232   6.825   6.812   7.305  0.5943 -0.6322 -0.1240
  380CHL1    O3 5233   6.932   6.900   7.468  0.0116 -0.0840 -0.2112
  380CHL1   H3' 5234   6.943   6.819   7.517  1.4644  0.0275 -0.3268
  380CHL1    C4 5235   7.036   6.757   7.304  0.0814  0.0115  0.3776
  380CHL1   H4A 5236   7.126   6.808   7.344 -0.1993 -0.8841  2.2355
  380CHL1   H4B 5237   7.020   6.670   7.371  1.7762  0.7956  1.9051
  380CHL1    C5 5238   7.040   6.724   7.158  0.6544  0.0631  0.3807
  380CHL1    C6 5239   7.032   6.595   7.123  0.7843  0.1936 -0.1503
  380CHL1    H6 5240   7.025   6.520   7.203 -0.6752 -1.5839 -1.8400
  380CHL1    C7 5241   7.058   6.553   6.981  0.3743  0.6281 -0.3548
  380CHL1   H7A 5242   7.137   6.475   6.976 -0.3817 -0.1110 -0.9768
  380CHL1   H7B 5243   6.968   6.502   6.942 -2.0096  3.0394  1.5882
  380CHL1    C8 5244   7.101   6.668   6.888  0.0080  0.7696 -0.3513
  380CHL1    H8 5245   7.209   6.690   6.905 -0.3332  1.5077  1.0443
  380CHL1   C14 5246   7.074   6.619   6.749  0.0536  0.3000 -0.1947
  380CHL1   H14 5247   6.964   6.599   6.751 -0.0225  0.3724 -2.1351
  380CHL1   C15 5248   7.140   6.491   6.694 -0.1745  0.1389 -0.0983
  380CHL1  H15A 5249   7.250   6.495   6.707 -0.1365 -1.6439  0.3397
  380CHL1  H15B 5250   7.114   6.394   6.740  0.8723  0.4388  1.1774
  380CHL1   C16 5251   7.107   6.505   6.545 -0.9989 -0.0216  0.0646
  380CHL1  H16A 5252   7.200   6.473   6.494 -0.5848 -0.2415  0.9507
  380CHL1  H16B 5253   7.026   6.437   6.510  0.4927 -1.0817 -1.5158
  380CHL1   C17 5254   7.061   6.650   6.520  0.2466  0.4472  0.4369
  380CHL1   H17 5255   6.951   6.641   6.530 -0.0319 -1.1228 -2.9475
  380CHL1   C13 5256   7.099   6.724   6.645  0.5523  0.6163  0.2448
  380CHL1   C18 5257   7.250   6.754   6.634  0.7743 -0.4582  0.1658
  380CHL1  H18A 5258   7.270   6.795   6.735 -0.6171 -1.0260  0.7022
  380CHL1  H18B 5259   7.320   6.670   6.618  1.2570 -0.2039  0.9156
  380CHL1  H18C 5260   7.284   6.835   6.565  0.4931  0.2099  0.7954
  380CHL1   C12 5261   7.013   6.847   6.675 -0.2349  0.1094  0.0877
  380CHL1  H12A 5262   7.019   6.936   6.608 -0.2205  1.5575  1.9257
  380CHL1  H12B 5263   6.905   6.823   6.668 -0.6740  1.3192  1.9189
  380CHL1   C11 5264   7.040   6.905   6.814 -0.0820  0.2147  0.0151
  380CHL1  H11A 5265   7.133   6.963   6.830  0.6822 -1.0466  0.2822
  380CHL1  H11B 5266   6.960   6.981   6.824 -0.6919 -0.2006 -1.4464
  380CHL1    C9 5267   7.028   6.795   6.921 -0.4824  0.3663  0.1288
  380CHL1    H9 5268   6.920   6.769   6.923 -0.5556  0.6994  0.4860
  380CHL1   C10 5269   7.051   6.840   7.062  0.4619 -0.1180  0.1379
  380CHL1   C19 5270   7.192   6.900   7.080  0.3881 -0.0080  0.3552
  380CHL1  H19A 5271   7.206   6.995   7.026  2.0002 -1.1453 -1.3447
  380CHL1  H19B 5272   7.216   6.929   7.185  3.2001 -1.9025  0.3375
  380CHL1  H19C 5273   7.270   6.824   7.058 -2.8431 -3.2904 -0.8176
  380CHL1    C1 5274   6.943   6.942   7.101  0.4396  0.1292 -0.5595
  380CHL1   H1A 5275   6.955   7.036   7.044  0.8128 -0.6036 -1.7084
  380CHL1   H1B 5276   6.848   6.892   7.071  0.7810 -0.6700 -0.3397
  380CHL1    C2 5277   6.935   6.984   7.248 -0.1472  0.2570 -0.6260
  380CHL1   H2A 5278   6.852   7.054   7.271 -0.5663 -0.6563  0.7385
  380CHL1   H2B 5279   7.029   7.031   7.284  1.8223 -3.5800 -0.3105
  380CHL1   C20 5280   7.092   6.699   6.382 -0.6339  0.3379  0.1941
  380CHL1   H20 5281   7.198   6.682   6.351  0.2812  0.2946  3.0592
  380CHL1   C21 5282   7.076   6.851   6.365  0.3168  0.3586 -0.5763
  380CHL1  H21A 5283   7.142   6.912   6.430 -0.4028 -0.2867  0.7943
  380CHL1  H21B 5284   6.972   6.883   6.382  0.5940  0.2934  1.5142
  380CHL1  H21C 5285   7.097   6.885   6.261  0.9796  0.1295 -0.5250
  380CHL1   C22 5286   7.020   6.609   6.279  0.3571  0.2182 -0.4127
  380CHL1  H22A 5287   7.080   6.516   6.278  1.8473  1.1423 -0.0614
  380CHL1  H22B 5288   6.917   6.595   6.318 -0.1684  0.8086 -1.5521
  380CHL1   C23 5289   7.013   6.671   6.139 -0.4259  0.6186 -0.2054
  380CHL1  H23A 5290   6.977   6.776   6.142 -0.3632  0.6325  0.0751
  380CHL1  H23B 5291   7.116   6.681   6.100  0.2364  2.7471  1.8479
  380CHL1   C24 5292   6.922   6.600   6.039  0.2260  0.1831 -0.4983
  380CHL1  H24A 5293   6.942   6.493   6.058 -0.5445  0.2771  1.0049
  380CHL1  H24B 5294   6.815   6.616   6.066  0.0117 -1.6373 -0.1746
  380CHL1   C25 5295   6.952   6.626   5.890  0.7452 -0.1270 -0.4510
  380CHL1   H25 5296   7.060   6.638   5.870  0.5754  0.3203 -1.1312
  380CHL1   C26 5297   6.886   6.518   5.804  0.7840 -0.3012 -0.2647
  380CHL1  H26A 5298   6.934   6.419   5.814  1.1732 -0.4384 -2.7047
  380CHL1  H26B 5299   6.775   6.510   5.804  0.6292  1.1152  2.1864
  380CHL1  H26C 5300   6.887   6.541   5.695 -0.7077  2.6620  0.2534
  380CHL1   C27 5301   6.910   6.770   5.853 -0.0122 -0.1462  0.2934
  380CHL1  H27A 5302   6.801   6.768   5.835 -0.0977 -0.4050  0.7992
  380CHL1  H27B 5303   6.933   6.844   5.933 -0.7874 -0.5998  0.9521
  380CHL1  H27C 5304   6.964   6.797   5.760 -1.6397  2.2499 -0.0354
  381CHL1    C3 5305   5.934   0.491   7.504 -0.0948  0.5103 -0.1596
  381CHL1    H3 5306   5.913   0.589   7.550  0.4142  0.0119  1.1752
  381CHL1    O3 5307   5.927   0.401   7.614  0.5881  0.1011 -0.4389
  381CHL1   H3' 5308   5.933   0.321   7.561  1.4305  1.2655 -2.1949
  381CHL1    C4 5309   5.830   0.459   7.395 -0.4387 -0.2490  0.3824
  381CHL1   H4A 5310   5.820   0.349   7.384 -1.7072 -0.1304  0.1630
  381CHL1   H4B 5311   5.734   0.495   7.437 -0.6051  0.1307 -0.3068
  381CHL1    C5 5312   5.860   0.532   7.267 -0.7167 -0.4801  0.1838
  381CHL1    C6 5313   5.757   0.598   7.211 -0.3402  0.1072  0.1743
  381CHL1    H6 5314   5.657   0.589   7.255 -0.1860 -0.2876  0.4547
  381CHL1    C7 5315   5.763   0.672   7.081  0.2131 -0.1468  0.0536
  381CHL1   H7A 5316   5.683   0.650   7.008  2.6415 -3.7038 -1.8717
  381CHL1   H7B 5317   5.776   0.780   7.104  0.4132 -0.0272 -0.5885
  381CHL1    C8 5318   5.890   0.629   7.005 -0.0294 -0.9634  0.0920
  381CHL1    H8 5319   5.880   0.528   6.961 -0.9275 -0.5768 -0.6308
  381CHL1   C14 5320   5.914   0.729   6.895  0.1495 -0.7578  0.3161
  381CHL1   H14 5321   5.937   0.821   6.953  2.3105 -1.8432  1.3346
  381CHL1   C15 5322   5.806   0.757   6.790  0.5719 -0.0569  0.0574
  381CHL1  H15A 5323   5.759   0.667   6.744  0.9649  0.3669 -1.2166
  381CHL1  H15B 5324   5.736   0.832   6.832  0.7859  0.8549 -1.1422
  381CHL1   C16 5325   5.884   0.832   6.682 -0.0456  0.0659 -0.3071
  381CHL1  H16A 5326   5.879   0.765   6.593 -0.4545 -1.0384  0.5172
  381CHL1  H16B 5327   5.845   0.932   6.651 -2.6848 -0.3182  1.4170
  381CHL1   C17 5328   6.032   0.828   6.723 -0.1016  0.2924 -0.0799
  381CHL1   H17 5329   6.049   0.909   6.797 -2.5699 -0.1899  1.1150
  381CHL1   C13 5330   6.039   0.710   6.814 -0.0564  0.1708 -0.2399
  381CHL1   C18 5331   6.035   0.572   6.745 -0.0776 -0.1826  0.4531
  381CHL1  H18A 5332   5.954   0.553   6.671  0.0769 -1.3452  0.5646
  381CHL1  H18B 5333   6.134   0.553   6.698  0.9326 -1.3265  2.8873
  381CHL1  H18C 5334   6.012   0.489   6.815  0.6988 -0.0413  0.8895
  381CHL1   C12 5335   6.160   0.719   6.909 -0.5723  0.4245  0.4095
  381CHL1  H12A 5336   6.255   0.710   6.851 -0.7581  1.8354 -0.1422
  381CHL1  H12B 5337   6.158   0.815   6.964 -0.4190  0.6009  0.1136
  381CHL1   C11 5338   6.141   0.614   7.019  0.5884 -0.6948 -0.4111
  381CHL1  H11A 5339   6.151   0.508   6.988 -1.3130 -0.8111 -0.7512
  381CHL1  H11B 5340   6.223   0.638   7.090  0.3095  0.9029 -0.5856
  381CHL1    C9 5341   6.009   0.629   7.096  0.5115 -0.4129 -0.5949
  381CHL1    H9 5342   6.024   0.731   7.140  5.7228  0.2762 -3.2050
  381CHL1   C10 5343   6.000   0.537   7.215 -0.7506  0.6597  0.1766
  381CHL1   C19 5344   6.031   0.395   7.166 -0.6524  0.5631  0.5189
  381CHL1  H19A 5345   5.983   0.381   7.067  4.1084 -1.4085 -1.8707
  381CHL1  H19B 5346   6.140   0.379   7.148 -0.5043  0.9399  1.0825
  381CHL1  H19C 5347   6.005   0.312   7.235  1.1337 -0.5228 -0.0394
  381CHL1    C1 5348   6.081   0.591   7.334 -0.0716 -0.0185  0.0323
  381CHL1   H1A 5349   6.185   0.601   7.298  0.1214  0.2563  0.6457
  381CHL1   H1B 5350   6.046   0.693   7.361  1.5764  0.5239  0.1884
  381CHL1    C2 5351   6.078   0.489   7.449 -0.1296 -0.3347 -0.2467
  381CHL1   H2A 5352   6.147   0.523   7.528  0.3593  0.9669 -1.1956
  381CHL1   H2B 5353   6.088   0.384   7.417 -2.6665 -0.3415 -1.2923
  381CHL1   C20 5354   6.135   0.842   6.614  0.0289  0.0602  0.0141
  381CHL1   H20 5355   6.225   0.786   6.648 -0.4979  0.8081  2.9629
  381CHL1   C21 5356   6.167   0.992   6.605  0.3471 -0.0086 -0.0078
  381CHL1  H21A 5357   6.266   0.998   6.555  0.3274  3.0100  0.1400
  381CHL1  H21B 5358   6.186   1.036   6.705  2.2303 -2.3636  0.7726
  381CHL1  H21C 5359   6.084   1.049   6.558 -0.5437 -0.3444  1.1134
  381CHL1   C22 5360   6.087   0.798   6.475 -0.4408 -0.2038  0.2539
  381CHL1  H22A 5361   6.045   0.696   6.469  0.4934 -0.6463  1.0036
  381CHL1  H22B 5362   6.001   0.863   6.448 -0.6179 -1.2801 -2.0340
  381CHL1   C23 5363   6.195   0.812   6.367 -0.1665  0.5958  0.6219
  381CHL1  H23A 5364   6.230   0.917   6.358  0.1397  0.5191  0.8929
  381CHL1  H23B 5365   6.285   0.752   6.394 -1.0524 -1.4553 -0.7366
  381CHL1   C24 5366   6.139   0.770   6.231  0.1299  0.2939  0.5910
  381CHL1  H24A 5367   6.106   0.664   6.231 -2.4977  0.9617  3.8461
  381CHL1  H24B 5368   6.052   0.835   6.208  0.0063 -0.1993 -0.3792
  381CHL1   C25 5369   6.240   0.778   6.115 -0.3603  0.4806  0.1697
  381CHL1   H25 5370   6.286   0.879   6.108  1.2116 -0.2375 -0.2740
  381CHL1   C26 5371   6.368   0.696   6.137 -0.0669  0.6641 -0.7995
  381CHL1  H26A 5372   6.349   0.586   6.141 -1.8245  0.9644  0.3166
  381CHL1  H26B 5373   6.437   0.730   6.057  1.3595  2.3910  1.0494
  381CHL1  H26C 5374   6.410   0.720   6.238  1.5885  1.0425 -1.5330
  381CHL1   C27 5375   6.172   0.744   5.982  0.0273 -0.6864  0.2576
  381CHL1  H27A 5376   6.169   0.634   5.968  0.4776 -0.5005 -1.5290
  381CHL1  H27B 5377   6.077   0.801   5.979  0.2396 -0.3292  0.3160
  381CHL1  H27C 5378   6.228   0.789   5.897 -1.5417  1.6020  0.3462
  382CHL1    C3 5379   2.414   5.836   7.336  0.1488  0.5034 -0.2488
  382CHL1    H3 5380   2.310   5.868   7.358  0.4751  2.1669 -1.0289
  382CHL1    O3 5381   2.476   5.832   7.464 -0.6041 -0.6149  0.0920
  382CHL1   H3' 5382   2.567   5.822   7.435 -1.3491 -1.8940 -2.0747
  382CHL1    C4 5383   2.415   5.697   7.268 -0.2848  0.2227  0.3097
  382CHL1   H4A 5384   2.520   5.663   7.277 -0.3485 -0.3543 -0.9217
  382CHL1   H4B 5385   2.343   5.642   7.332  0.5398 -0.3550  0.7596
  382CHL1    C5 5386   2.372   5.706   7.125 -0.6647  0.5891  0.4460
  382CHL1    C6 5387   2.275   5.623   7.084 -0.6438  0.5773  0.4199
  382CHL1    H6 5388   2.226   5.556   7.157 -1.5153 -0.6112 -1.1928
  382CHL1    C7 5389   2.212   5.622   6.948  0.1751 -0.2413  0.0349
  382CHL1   H7A 5390   2.201   5.519   6.906  1.8445  0.7786 -3.2435
  382CHL1   H7B 5391   2.108   5.660   6.953  0.8281  1.6549 -0.1734
  382CHL1    C8 5392   2.294   5.708   6.851 -0.1228  0.1548  0.1287
  382CHL1    H8 5393   2.371   5.634   6.817 -1.2423 -1.1114  0.2442
  382CHL1   C14 5394   2.210   5.741   6.731 -0.3068 -1.2082 -0.1359
  382CHL1   H14 5395   2.127   5.807   6.764  0.8052 -0.6389  1.6576
  382CHL1   C15 5396   2.133   5.626   6.664 -0.6417 -0.8178 -0.4287
  382CHL1  H15A 5397   2.200   5.537   6.652  0.5115  0.1910 -1.8143
  382CHL1  H15B 5398   2.041   5.603   6.721 -0.7919 -0.7948 -0.6633
  382CHL1   C16 5399   2.105   5.675   6.522  0.2098  0.2330 -0.2455
  382CHL1  H16A 5400   2.131   5.598   6.446 -0.5556  0.3945 -0.6819
  382CHL1  H16B 5401   1.997   5.702   6.523  0.5080  1.6556  2.4892
  382CHL1   C17 5402   2.175   5.812   6.514  0.5966  0.0395 -0.2048
  382CHL1   H17 5403   2.101   5.886   6.551  0.9979 -0.2429  1.2473
  382CHL1   C13 5404   2.280   5.816   6.621 -0.1778 -0.2716  0.5722
  382CHL1   C18 5405   2.404   5.738   6.574 -0.4825 -0.3674 -0.0833
  382CHL1  H18A 5406   2.457   5.792   6.492 -0.8918  0.0105 -0.1071
  382CHL1  H18B 5407   2.487   5.728   6.648  1.7624  0.9009 -2.2751
  382CHL1  H18C 5408   2.375   5.633   6.555 -1.5256 -0.3536  1.3205
  382CHL1   C12 5409   2.323   5.951   6.680 -0.2417 -0.0682  0.1498
  382CHL1  H12A 5410   2.387   6.004   6.606  0.5556 -1.5407 -0.2456
  382CHL1  H12B 5411   2.248   6.026   6.712  0.5622  0.4473  0.8493
  382CHL1   C11 5412   2.407   5.929   6.806  0.3590  0.1838 -0.2029
  382CHL1  H11A 5413   2.509   5.907   6.766  0.0573 -0.4097 -0.6671
  382CHL1  H11B 5414   2.418   6.031   6.849 -2.4569  0.5725 -0.2193
  382CHL1    C9 5415   2.350   5.833   6.911  0.5082  0.0566 -0.2365
  382CHL1    H9 5416   2.263   5.887   6.954  0.2918 -0.7984  0.4279
  382CHL1   C10 5417   2.427   5.817   7.039 -0.0278 -0.0061  0.0816
  382CHL1   C19 5418   2.572   5.781   7.002 -0.0075  0.2478 -0.0877
  382CHL1  H19A 5419   2.570   5.712   6.915  1.7506  0.0637 -0.0097
  382CHL1  H19B 5420   2.619   5.871   6.957 -1.3895  1.6532  1.1345
  382CHL1  H19C 5421   2.618   5.733   7.091 -1.9202 -0.7336  0.4260
  382CHL1    C1 5422   2.422   5.950   7.115  0.1874  0.1645 -0.2029
  382CHL1   H1A 5423   2.471   6.030   7.055  0.7591  0.4546  0.6403
  382CHL1   H1B 5424   2.317   5.977   7.137  0.4388  0.6592  0.4035
  382CHL1    C2 5425   2.492   5.937   7.250  0.3878  0.2843 -0.2940
  382CHL1   H2A 5426   2.497   6.039   7.296  0.7958  0.1308  0.0074
  382CHL1   H2B 5427   2.594   5.897   7.233  0.0090 -2.5173  3.0131
  382CHL1   C20 5428   2.210   5.852   6.374 -0.0324  0.3080 -0.2883
  382CHL1   H20 5429   2.281   5.775   6.336  1.3028  2.1925 -1.8487
  382CHL1   C21 5430   2.277   5.990   6.361 -0.4141  0.5596  0.3695
  382CHL1  H21A 5431   2.212   6.068   6.407  0.7026  1.1515  0.9990
  382CHL1  H21B 5432   2.289   6.014   6.253 -0.0522  2.7318  0.8403
  382CHL1  H21C 5433   2.383   5.982   6.394  0.1412 -0.0678 -1.4515
  382CHL1   C22 5434   2.100   5.855   6.266 -0.0508  0.0756 -0.2765
  382CHL1  H22A 5435   2.011   5.794   6.292 -2.6700  3.6563 -0.0533
  382CHL1  H22B 5436   2.071   5.962   6.265  0.7571  0.3031 -0.4785
  382CHL1   C23 5437   2.143   5.814   6.125  0.1585 -0.2740 -0.1139
  382CHL1  H23A 5438   2.234   5.864   6.087 -0.9075 -0.1972 -2.8368
  382CHL1  H23B 5439   2.159   5.705   6.131 -0.3397 -0.3179  0.5545
  382CHL1   C24 5440   2.040   5.843   6.015 -0.1692 -0.5651  0.1133
  382CHL1  H24A 5441   2.065   5.809   5.912 -0.8144 -0.3018 -0.1343
  382CHL1  H24B 5442   1.940   5.803   6.043 -1.0263  2.0135  1.0189
  382CHL1   C25 5443   2.008   5.991   5.991  0.2788 -0.4777  0.0395
  382CHL1   H25 5444   1.965   6.031   6.085  2.2345  0.2168  0.6909
  382CHL1   C26 5445   2.124   6.076   5.936 -0.1776  0.3538  0.3312
  382CHL1  H26A 5446   2.100   6.181   5.911  1.7674  1.3452  2.3670
  382CHL1  H26B 5447   2.211   6.070   6.004  0.1781 -1.7616 -0.2411
  382CHL1  H26C 5448   2.146   6.021   5.842 -2.1720  2.0876 -1.2482
  382CHL1   C27 5449   1.902   5.999   5.879  0.6411 -0.8886 -0.3345
  382CHL1  H27A 5450   1.878   6.106   5.862  0.1607 -0.7158  1.2847
  382CHL1  H27B 5451   1.926   5.950   5.782  0.0934  1.2906 -1.6314
  382CHL1  H27C 5452   1.815   5.949   5.928 -0.2709  1.3732  0.4769
  383CHL1    C3 5453   1.903   5.977   7.470  0.2893  0.2390 -0.6128
  383CHL1    H3 5454   1.847   6.072   7.485 -1.1550 -0.0577 -3.4101
  383CHL1    O3 5455   1.967   5.937   7.590 -0.2521  0.6210 -0.1938
  383CHL1   H3' 5456   2.013   5.858   7.563 -0.0083  0.5215  0.4883
  383CHL1    C4 5457   1.808   5.864   7.425  0.4443 -0.1000 -0.0855
  383CHL1   H4A 5458   1.868   5.770   7.421  0.7081  0.1075 -1.6768
  383CHL1   H4B 5459   1.724   5.840   7.494  0.1794 -0.8248 -0.6533
  383CHL1    C5 5460   1.756   5.893   7.288 -0.4347 -0.1313  0.2332
  383CHL1    C6 5461   1.625   5.902   7.264 -0.3722  0.1330 -0.0187
  383CHL1    H6 5462   1.561   5.877   7.350  0.9353 -2.0970  0.3657
  383CHL1    C7 5463   1.559   5.931   7.132 -0.2639 -0.0767 -0.1184
  383CHL1   H7A 5464   1.465   5.878   7.107 -0.2759  0.1052 -0.4696
  383CHL1   H7B 5465   1.541   6.040   7.126  0.6126  0.0199 -1.5418
  383CHL1    C8 5466   1.660   5.901   7.020  0.0409 -0.0203  0.1392
  383CHL1    H8 5467   1.669   5.790   7.027  1.2689  0.1422  1.5890
  383CHL1   C14 5468   1.613   5.940   6.883 -0.1371 -0.6617  0.0111
  383CHL1   H14 5469   1.606   6.050   6.896  0.2148 -0.7750  1.3811
  383CHL1   C15 5470   1.472   5.902   6.836 -0.2442 -0.3655  0.0932
  383CHL1  H15A 5471   1.455   5.796   6.863 -0.5103 -0.1271  0.8625
  383CHL1  H15B 5472   1.386   5.966   6.867  0.9336  1.2225  0.2157
  383CHL1   C16 5473   1.480   5.916   6.683 -0.2611  0.4396  0.1611
  383CHL1  H16A 5474   1.470   5.818   6.632  1.5970  1.3161 -2.0453
  383CHL1  H16B 5475   1.391   5.977   6.657  0.5357  1.2746 -0.6475
  383CHL1   C17 5476   1.623   5.961   6.649 -0.0888  0.0697  0.3940
  383CHL1   H17 5477   1.621   6.072   6.650 -0.9542  0.0855 -0.7539
  383CHL1   C13 5478   1.705   5.916   6.766  0.0137 -0.5251  0.1004
  383CHL1   C18 5479   1.728   5.764   6.768  0.5360 -0.4534 -0.4023
  383CHL1  H18A 5480   1.629   5.714   6.758 -0.3657  1.3300 -0.8036
  383CHL1  H18B 5481   1.791   5.745   6.679  2.1031 -0.3173  0.6527
  383CHL1  H18C 5482   1.780   5.726   6.857  1.9824  1.4661 -0.3751
  383CHL1   C12 5483   1.832   5.998   6.792 -0.0507 -0.3487 -0.1457
  383CHL1  H12A 5484   1.909   5.966   6.718 -0.7539 -0.0522 -1.0299
  383CHL1  H12B 5485   1.807   6.106   6.782  2.5906  0.3040 -0.6494
  383CHL1   C11 5486   1.889   5.961   6.929 -0.0562  0.1828  0.0006
  383CHL1  H11A 5487   1.933   5.859   6.927 -0.1301  0.1580 -0.8884
  383CHL1  H11B 5488   1.974   6.028   6.954 -2.0206  2.9912 -0.3505
  383CHL1    C9 5489   1.795   5.958   7.050  0.1134 -0.1833  0.1223
  383CHL1    H9 5490   1.759   6.058   7.083  0.4416  0.3837 -1.1888
  383CHL1   C10 5491   1.858   5.910   7.178 -0.2081  0.4835  0.5345
  383CHL1   C19 5492   1.915   5.768   7.164 -0.5427  0.4026 -0.0374
  383CHL1  H19A 5493   1.967   5.737   7.258  0.1343  2.3870  0.2809
  383CHL1  H19B 5494   1.843   5.686   7.140 -0.9652  0.2735  1.5710
  383CHL1  H19C 5495   1.994   5.786   7.088 -1.3598 -0.3565 -1.1060
  383CHL1    C1 5496   1.960   6.016   7.222  0.2216  0.3046 -0.0175
  383CHL1   H1A 5497   2.046   6.002   7.153 -0.6483 -0.1300 -1.0413
  383CHL1   H1B 5498   1.926   6.122   7.219 -1.1785 -0.1307 -0.4516
  383CHL1    C2 5499   2.013   5.996   7.364  0.7065 -0.2308 -0.2683
  383CHL1   H2A 5500   2.076   6.086   7.383  1.0560 -0.7449  1.1866
  383CHL1   H2B 5501   2.089   5.916   7.372  2.7866  1.6162 -0.4867
  383CHL1   C20 5502   1.655   5.917   6.509 -0.5683 -0.7606  0.5399
  383CHL1   H20 5503   1.635   5.807   6.504  0.1539 -0.8875  0.3648
  383CHL1   C21 5504   1.800   5.945   6.468 -0.7763  0.1842  0.4317
  383CHL1  H21A 5505   1.816   5.907   6.365  0.5335  1.5900  0.0725
  383CHL1  H21B 5506   1.876   5.888   6.525 -0.7651  1.7072  2.0313
  383CHL1  H21C 5507   1.818   6.055   6.463  2.1496 -0.2030  0.8758
  383CHL1   C22 5508   1.562   5.986   6.407  0.3384  0.0276  0.2403
  383CHL1  H22A 5509   1.457   5.995   6.440 -0.4043  3.2621 -2.3980
  383CHL1  H22B 5510   1.598   6.091   6.402  0.7706 -0.0242  1.7123
  383CHL1   C23 5511   1.556   5.917   6.270  0.0063 -0.0479  0.2918
  383CHL1  H23A 5512   1.653   5.946   6.223  0.1781  0.9497  1.2007
  383CHL1  H23B 5513   1.548   5.807   6.279 -0.1141 -0.0855 -0.2616
  383CHL1   C24 5514   1.448   5.966   6.174  0.4454  0.2765 -0.0405
  383CHL1  H24A 5515   1.353   5.923   6.212  0.9858  0.9597  2.2099
  383CHL1  H24B 5516   1.429   6.076   6.177  2.4705  0.8782 -3.2851
  383CHL1   C25 5517   1.455   5.921   6.027  0.4998  0.1777 -0.0077
  383CHL1   H25 5518   1.560   5.925   5.991  0.5631  1.5250  0.2942
  383CHL1   C26 5519   1.424   5.770   6.017 -0.2859  0.3149  0.3441
  383CHL1  H26A 5520   1.477   5.697   6.081  0.3848 -0.4688 -1.0698
  383CHL1  H26B 5521   1.317   5.752   6.041  0.1654  0.5168  2.7680
  383CHL1  H26C 5522   1.437   5.740   5.911 -0.0423  2.7626 -0.3878
  383CHL1   C27 5523   1.359   5.981   5.923  0.1797  0.0559  0.2155
  383CHL1  H27A 5524   1.367   6.091   5.918 -0.6919  0.1757  1.2256
  383CHL1  H27B 5525   1.380   5.950   5.818 -0.1445  2.2264 -0.5349
  383CHL1  H27C 5526   1.254   5.962   5.953  0.2448  0.5721  0.7877
  384CHL1    C3 5527   2.655   1.655   7.356  0.5392  0.1608 -0.0065
  384CHL1    H3 5528   2.695   1.758   7.366 -0.3535  0.7179 -1.7982
  384CHL1    O3 5529   2.689   1.578   7.471 -0.1945 -0.2261 -0.0418
  384CHL1   H3' 5530   2.670   1.485   7.460  2.7538 -0.8879 -0.3561
  384CHL1    C4 5531   2.503   1.677   7.360  0.5639  0.2885  0.2842
  384CHL1   H4A 5532   2.458   1.581   7.392  2.4797 -1.2344 -1.3162
  384CHL1   H4B 5533   2.469   1.738   7.446  0.3265  1.0325 -0.3226
  384CHL1    C5 5534   2.449   1.732   7.231 -0.1889 -0.0404  0.4530
  384CHL1    C6 5535   2.356   1.829   7.227  0.5535  0.6571 -0.2802
  384CHL1    H6 5536   2.326   1.870   7.325 -1.1452 -3.0461  0.9285
  384CHL1    C7 5537   2.297   1.888   7.102 -0.3861 -0.0248 -0.1688
  384CHL1   H7A 5538   2.187   1.905   7.096 -0.4622 -0.9950 -2.9488
  384CHL1   H7B 5539   2.334   1.993   7.100  1.6776 -0.7053 -0.3448
  384CHL1    C8 5540   2.335   1.819   6.970  0.1341 -0.0245 -0.0222
  384CHL1    H8 5541   2.264   1.734   6.959 -1.3306  1.3777 -2.0763
  384CHL1   C14 5542   2.307   1.907   6.853 -0.1128  0.1138  0.1380
  384CHL1   H14 5543   2.370   1.997   6.872  1.0089 -0.5180 -0.4428
  384CHL1   C15 5544   2.166   1.968   6.841 -0.1289  0.0890  0.1991
  384CHL1  H15A 5545   2.087   1.890   6.840  0.3929 -0.6250 -3.7556
  384CHL1  H15B 5546   2.151   2.036   6.927  1.1653 -1.1955  1.5156
  384CHL1   C16 5547   2.171   2.025   6.699 -0.4114  0.0592  0.1773
  384CHL1  H16A 5548   2.083   1.989   6.643 -0.6053 -0.8179  1.0087
  384CHL1  H16B 5549   2.173   2.136   6.692 -0.2843 -0.0457 -3.1809
  384CHL1   C17 5550   2.294   1.962   6.631 -0.0502  0.3900  0.5175
  384CHL1   H17 5551   2.373   2.038   6.652 -0.1343 -0.5449  5.4999
  384CHL1   C13 5552   2.336   1.847   6.718  0.0309  0.1425  0.1562
  384CHL1   C18 5553   2.247   1.729   6.679 -0.0761  0.3566 -0.2562
  384CHL1  H18A 5554   2.263   1.649   6.754  1.6772 -0.1733 -1.1337
  384CHL1  H18B 5555   2.138   1.749   6.670 -0.5735 -1.2664  1.5258
  384CHL1  H18C 5556   2.280   1.670   6.590 -0.6886  0.0672 -0.2975
  384CHL1   C12 5557   2.486   1.811   6.723  0.0485  0.2653  0.5849
  384CHL1  H12A 5558   2.512   1.747   6.636  0.6546  1.1457  0.1131
  384CHL1  H12B 5559   2.538   1.907   6.743 -0.8520  0.6538  1.1525
  384CHL1   C11 5560   2.514   1.716   6.839  0.2505 -0.3230  0.0587
  384CHL1  H11A 5561   2.466   1.621   6.806 -0.5193  0.7601 -2.1327
  384CHL1  H11B 5562   2.624   1.700   6.835  0.5677  1.8931 -1.2585
  384CHL1    C9 5563   2.475   1.766   6.979  0.1174 -0.0765 -0.0664
  384CHL1    H9 5564   2.537   1.856   6.996  1.3572 -0.9685  0.2636
  384CHL1   C10 5565   2.504   1.683   7.101 -0.3379  0.2607  0.2759
  384CHL1   C19 5566   2.441   1.546   7.069  0.0085  0.0511  0.4922
  384CHL1  H19A 5567   2.502   1.497   6.990 -0.2294  0.6804 -0.0897
  384CHL1  H19B 5568   2.439   1.481   7.159 -1.7350  1.9033  1.8979
  384CHL1  H19C 5569   2.337   1.550   7.031  0.5073 -1.3246 -1.1036
  384CHL1    C1 5570   2.656   1.667   7.113 -0.2762  0.8082  0.2436
  384CHL1   H1A 5571   2.690   1.616   7.020  0.9987 -0.4736  1.3620
  384CHL1   H1B 5572   2.702   1.768   7.127 -0.3913  1.0890 -1.2538
  384CHL1    C2 5573   2.700   1.579   7.230  0.6766  0.6253 -0.2376
  384CHL1   H2A 5574   2.810   1.567   7.227  0.7602  1.2975 -0.1492
  384CHL1   H2B 5575   2.648   1.481   7.225 -2.2454  2.0594  0.2130
  384CHL1   C20 5576   2.274   1.939   6.484  0.0441 -0.4445  0.6295
  384CHL1   H20 5577   2.200   1.859   6.460 -0.5355  0.2752 -0.0498
  384CHL1   C21 5578   2.413   1.903   6.429  0.0723 -0.0215  0.4151
  384CHL1  H21A 5579   2.446   1.799   6.450  1.3431  0.5558  1.4038
  384CHL1  H21B 5580   2.485   1.968   6.482  0.7260  0.2549 -0.7840
  384CHL1  H21C 5581   2.411   1.925   6.320 -0.2390 -2.0869 -0.0477
  384CHL1   C22 5582   2.225   2.060   6.402 -0.0764 -0.6415  0.4067
  384CHL1  H22A 5583   2.180   2.138   6.468 -0.2251 -0.6287  0.2884
  384CHL1  H22B 5584   2.314   2.115   6.363 -1.4323  0.4550 -1.2697
  384CHL1   C23 5585   2.134   2.028   6.284  0.4708 -0.5904 -0.0308
  384CHL1  H23A 5586   2.181   1.957   6.213 -0.4958  0.4481 -1.8020
  384CHL1  H23B 5587   2.046   1.972   6.319  1.2947 -1.9764 -0.1179
  384CHL1   C24 5588   2.075   2.153   6.217 -0.0578 -0.6289  0.3646
  384CHL1  H24A 5589   2.022   2.208   6.297  0.2999  0.6383 -0.2526
  384CHL1  H24B 5590   2.150   2.226   6.180 -0.3180 -0.4475  0.1916
  384CHL1   C25 5591   1.975   2.126   6.103  0.6560  0.0837 -0.4394
  384CHL1   H25 5592   1.896   2.056   6.139  1.7324 -1.1042 -0.3300
  384CHL1   C26 5593   1.925   2.263   6.054  0.3041  0.3385  0.5938
  384CHL1  H26A 5594   2.020   2.316   6.030  1.4848 -2.6317 -2.0882
  384CHL1  H26B 5595   1.870   2.248   5.958 -1.1160  1.0404  1.2723
  384CHL1  H26C 5596   1.856   2.317   6.122 -0.6760  1.0100 -0.8810
  384CHL1   C27 5597   2.036   2.049   5.985  0.0164 -0.6376 -0.3064
  384CHL1  H27A 5598   2.095   1.961   6.018  1.6113  0.5733  0.2160
  384CHL1  H27B 5599   1.969   2.020   5.902  1.4771 -0.2295 -1.6739
  384CHL1  H27C 5600   2.113   2.112   5.936 -0.5758 -1.2209 -2.0769
  385CHL1    C3 5601   8.015   1.224   7.798  0.2362  0.5864 -0.2715
  385CHL1    H3 5602   7.921   1.182   7.840 -0.1559  0.6991 -1.0347
  385CHL1    O3 5603   8.109   1.220   7.905  0.0432 -0.0177 -0.1227
  385CHL1   H3' 5604   8.111   1.127   7.930 -0.8147 -0.0728 -0.2058
  385CHL1    C4 5605   8.064   1.134   7.684 -0.0904 -0.2016  0.2018
  385CHL1   H4A 5606   8.164   1.179   7.666 -0.8406  1.4659 -0.0053
  385CHL1   H4B 5607   8.088   1.029   7.713 -1.0781 -0.2905  0.7485
  385CHL1    C5 5608   7.977   1.151   7.563  0.0610 -0.2803  0.0817
  385CHL1    C6 5609   7.926   1.046   7.498  0.1264 -0.2181 -0.0712
  385CHL1    H6 5610   7.929   0.947   7.547 -3.5200  0.6397  2.2884
  385CHL1    C7 5611   7.857   1.044   7.364  0.1771  0.1161 -0.1029
  385CHL1   H7A 5612   7.892   0.959   7.302 -1.8464  0.9906 -2.6088
  385CHL1   H7B 5613   7.747   1.030   7.375 -0.4035  2.9120 -1.5327
  385CHL1    C8 5614   7.884   1.178   7.294  0.0979  0.3825  0.3740
  385CHL1    H8 5615   7.988   1.179   7.255  1.0107  0.9911  2.6603
  385CHL1   C14 5616   7.788   1.188   7.179  0.3461 -0.0782  0.1214
  385CHL1   H14 5617   7.688   1.180   7.228  0.1884 -0.7208 -0.2922
  385CHL1   C15 5618   7.779   1.080   7.070  0.4086 -0.0909  0.1292
  385CHL1  H15A 5619   7.880   1.055   7.032 -0.7914 -2.1258 -1.9430
  385CHL1  H15B 5620   7.725   0.991   7.109 -1.0874  1.1540  1.0150
  385CHL1   C16 5621   7.688   1.145   6.965 -0.1723  0.0571  0.7153
  385CHL1  H16A 5622   7.736   1.126   6.867  1.7925  0.3804  1.5595
  385CHL1  H16B 5623   7.595   1.088   6.984  0.3606 -0.4610  1.8760
  385CHL1   C17 5624   7.672   1.291   7.009 -0.6769  0.2053  0.0495
  385CHL1   H17 5625   7.589   1.287   7.083 -1.1340 -1.4021 -0.5122
  385CHL1   C13 5626   7.783   1.319   7.106 -0.0518 -0.4262 -0.4817
  385CHL1   C18 5627   7.910   1.330   7.018 -0.3840  1.0463 -0.8068
  385CHL1  H18A 5628   7.999   1.344   7.083 -0.9783  3.3813 -0.4159
  385CHL1  H18B 5629   7.926   1.245   6.948 -0.1634 -0.2674  0.7618
  385CHL1  H18C 5630   7.903   1.425   6.962 -0.2627  1.1328 -0.6748
  385CHL1   C12 5631   7.763   1.436   7.203 -0.2060 -0.5419 -0.3736
  385CHL1  H12A 5632   7.759   1.534   7.150 -2.3415 -0.6358 -0.4416
  385CHL1  H12B 5633   7.668   1.429   7.259  0.7496  1.1197  1.6240
  385CHL1   C11 5634   7.868   1.427   7.314 -0.3764 -0.1854 -0.1807
  385CHL1  H11A 5635   7.968   1.438   7.266  1.3275 -1.9481  2.6272
  385CHL1  H11B 5636   7.857   1.508   7.389  0.0750  0.2682 -0.5961
  385CHL1    C9 5637   7.874   1.293   7.390 -0.4369  0.2107  0.5344
  385CHL1    H9 5638   7.771   1.285   7.430  0.0785 -2.7540  1.4830
  385CHL1   C10 5639   7.968   1.290   7.507  0.1016 -0.2711  0.0975
  385CHL1   C19 5640   8.103   1.350   7.464 -0.0821 -0.1353 -0.2968
  385CHL1  H19A 5641   8.138   1.299   7.373 -0.1524 -0.2298 -0.2709
  385CHL1  H19B 5642   8.085   1.458   7.442  2.6487  0.5011  0.2337
  385CHL1  H19C 5643   8.181   1.355   7.544  1.3548  2.2259 -1.7346
  385CHL1    C1 5644   7.916   1.380   7.620  0.0466  0.1646 -0.2719
  385CHL1   H1A 5645   7.917   1.486   7.587 -1.6950  0.7332  1.2819
  385CHL1   H1B 5646   7.809   1.353   7.638  0.5275 -0.1490  2.4890
  385CHL1    C2 5647   7.996   1.369   7.750  0.2478  0.5579 -0.3604
  385CHL1   H2A 5648   7.943   1.426   7.829  0.5835  0.9972 -0.4510
  385CHL1   H2B 5649   8.092   1.418   7.723  0.0385  0.9879 -0.3381
  385CHL1   C20 5650   7.624   1.381   6.899  0.4316 -0.0807 -0.6856
  385CHL1   H20 5651   7.649   1.486   6.924  2.6676 -0.3734 -1.4924
  385CHL1   C21 5652   7.470   1.383   6.896  0.4265  0.5046 -0.3541
  385CHL1  H21A 5653   7.432   1.451   6.816 -1.0151  0.4229  0.2376
  385CHL1  H21B 5654   7.426   1.408   6.994 -1.4195 -0.1935 -0.9612
  385CHL1  H21C 5655   7.438   1.281   6.866  1.7670  0.3410 -1.3309
  385CHL1   C22 5656   7.689   1.360   6.762  0.3960 -0.5588 -0.6312
  385CHL1  H22A 5657   7.787   1.311   6.779  0.0937  0.0733  4.2619
  385CHL1  H22B 5658   7.625   1.289   6.706 -0.5384 -0.1727 -0.0706
  385CHL1   C23 5659   7.695   1.492   6.685 -0.8175 -0.2178 -0.1593
  385CHL1  H23A 5660   7.605   1.557   6.682  0.2249  1.2739 -0.5287
  385CHL1  H23B 5661   7.766   1.543   6.754 -1.2584 -0.9993  0.8901
  385CHL1   C24 5662   7.755   1.474   6.545  0.9394  0.3734  0.4923
  385CHL1  H24A 5663   7.837   1.401   6.559  0.5430  0.1636  1.8636
  385CHL1  H24B 5664   7.676   1.434   6.479  0.8218  0.7797  0.3875
  385CHL1   C25 5665   7.816   1.596   6.475 -0.0500  0.5487 -0.0828
  385CHL1   H25 5666   7.761   1.682   6.520 -0.6633 -1.1427  2.6188
  385CHL1   C26 5667   7.965   1.621   6.506 -0.2121  0.6346  0.6458
  385CHL1  H26A 5668   7.980   1.730   6.490 -0.8916  1.0956  2.7874
  385CHL1  H26B 5669   7.987   1.591   6.611 -0.0739 -0.1196  0.4108
  385CHL1  H26C 5670   8.036   1.563   6.443 -1.4637 -0.6614  0.3828
  385CHL1   C27 5671   7.794   1.585   6.323  1.0078 -0.1886 -0.1935
  385CHL1  H27A 5672   7.853   1.499   6.286  0.5206 -2.4674  3.7104
  385CHL1  H27B 5673   7.686   1.570   6.303  1.6335 -4.4659 -1.4110
  385CHL1  H27C 5674   7.827   1.667   6.257 -1.0845 -0.9803 -2.3527
  386CHL1    C3 5675   3.085   4.177   5.045  0.1810 -0.1477 -0.3499
  386CHL1    H3 5676   3.062   4.074   5.012 -1.5576  0.2117 -0.3458
  386CHL1    O3 5677   3.119   4.251   4.928  0.4021 -0.6067 -0.5765
  386CHL1   H3' 5678   3.205   4.214   4.909  0.6787 -1.1657  1.5618
  386CHL1    C4 5679   2.960   4.234   5.115  0.3972 -0.0320 -0.0554
  386CHL1   H4A 5680   2.969   4.343   5.134 -1.4462 -0.0220  0.9468
  386CHL1   H4B 5681   2.876   4.238   5.042  0.7924  1.8397 -0.4649
  386CHL1    C5 5682   2.930   4.163   5.244  0.4106 -0.1419 -0.1129
  386CHL1    C6 5683   2.812   4.109   5.276  0.4226 -0.1988 -0.1625
  386CHL1    H6 5684   2.737   4.113   5.195  1.9936  0.4404 -1.6680
  386CHL1    C7 5685   2.784   4.054   5.412 -0.2655 -0.5128 -0.4263
  386CHL1   H7A 5686   2.692   4.107   5.446  0.7629  2.9386 -2.6055
  386CHL1   H7B 5687   2.763   3.945   5.412 -1.7284 -0.2929  1.7914
  386CHL1    C8 5688   2.887   4.093   5.520 -0.2483  0.4100 -0.7709
  386CHL1    H8 5689   2.885   4.200   5.549  2.4498  0.1102  0.8585
  386CHL1   C14 5690   2.868   4.016   5.647  0.5562  0.4565 -0.6180
  386CHL1   H14 5691   2.873   3.912   5.607 -0.2427  0.2212 -0.1362
  386CHL1   C15 5692   2.734   4.037   5.720  0.9016 -0.0774  0.1850
  386CHL1  H15A 5693   2.707   4.142   5.699  2.0606  0.0918 -0.5716
  386CHL1  H15B 5694   2.655   3.971   5.678 -0.2000  0.7127  0.9778
  386CHL1   C16 5695   2.765   3.997   5.864  0.1830  0.1646  0.4122
  386CHL1  H16A 5696   2.742   4.084   5.929 -2.0166 -0.4505  0.5151
  386CHL1  H16B 5697   2.700   3.915   5.903  0.3572 -0.3140 -0.2875
  386CHL1   C17 5698   2.914   3.961   5.875  0.2228  0.2364  0.1077
  386CHL1   H17 5699   2.924   3.851   5.859  0.1833  0.3877 -1.0536
  386CHL1   C13 5700   2.972   4.029   5.754  0.0642  0.0348 -0.0824
  386CHL1   C18 5701   2.987   4.176   5.797 -0.2936  0.1512 -0.3505
  386CHL1  H18A 5702   2.890   4.226   5.820  0.3334  0.9603  0.6109
  386CHL1  H18B 5703   3.066   4.192   5.873 -0.5103  1.7853 -0.4311
  386CHL1  H18C 5704   3.023   4.239   5.712 -0.1740 -0.0569 -0.4550
  386CHL1   C12 5705   3.100   3.977   5.688  0.0223 -0.0696 -0.0819
  386CHL1  H12A 5706   3.183   3.993   5.759 -0.8182  1.3331  0.6173
  386CHL1  H12B 5707   3.102   3.867   5.672 -0.6855 -0.1812  0.5323
  386CHL1   C11 5708   3.138   4.058   5.563 -0.0028  0.4453  0.2412
  386CHL1  H11A 5709   3.175   4.155   5.601 -0.6902  1.0446 -0.6013
  386CHL1  H11B 5710   3.232   4.022   5.516  0.3561  1.3217  0.2710
  386CHL1    C9 5711   3.023   4.071   5.462 -0.0842 -1.0414  0.1197
  386CHL1    H9 5712   3.019   3.969   5.417 -0.0743 -0.8263 -0.3702
  386CHL1   C10 5713   3.044   4.159   5.342 -0.1867 -0.4017  0.5713
  386CHL1   C19 5714   3.066   4.304   5.390  0.5351 -0.1636 -0.4571
  386CHL1  H19A 5715   3.141   4.310   5.472  0.5896  2.1162 -0.6323
  386CHL1  H19B 5716   3.096   4.371   5.307  0.1543 -1.5731 -1.7828
  386CHL1  H19C 5717   2.976   4.344   5.441  1.1421  1.2716 -0.4701
  386CHL1    C1 5718   3.170   4.108   5.272  0.1110  0.6419  0.3310
  386CHL1   H1A 5719   3.257   4.125   5.339  0.5267  2.0142 -0.5027
  386CHL1   H1B 5720   3.169   3.997   5.262  3.3876  0.6739 -2.8765
  386CHL1    C2 5721   3.206   4.177   5.140 -0.1841  0.3931  0.1208
  386CHL1   H2A 5722   3.291   4.142   5.079  0.2760  0.0871  0.9220
  386CHL1   H2B 5723   3.224   4.283   5.168 -2.2211  0.5211  1.1428
  386CHL1   C20 5724   2.970   3.984   6.012  0.1082 -0.1793  0.2254
  386CHL1   H20 5725   2.947   4.090   6.036 -1.5402 -0.5183  0.3068
  386CHL1   C21 5726   3.121   3.960   6.021  0.1140 -0.1711  0.1466
  386CHL1  H21A 5727   3.155   3.977   6.126  0.0963 -0.7118  0.2465
  386CHL1  H21B 5728   3.190   4.009   5.950 -1.8294  0.2196 -1.5685
  386CHL1  H21C 5729   3.123   3.849   6.008  0.5213 -0.1628  0.1150
  386CHL1   C22 5730   2.898   3.900   6.120 -0.0226 -0.0209  0.2625
  386CHL1  H22A 5731   2.794   3.938   6.122 -0.4486 -1.1056 -0.5389
  386CHL1  H22B 5732   2.892   3.790   6.102 -0.2232 -0.4155  2.5193
  386CHL1   C23 5733   2.951   3.912   6.263  0.0616  0.2249  0.2103
  386CHL1  H23A 5734   3.046   3.855   6.267 -0.1891 -0.1574  0.9691
  386CHL1  H23B 5735   2.976   4.018   6.286 -0.3235  0.2195  0.6869
  386CHL1   C24 5736   2.865   3.838   6.366  0.2583 -0.2199  0.0553
  386CHL1  H24A 5737   2.761   3.872   6.346  0.6022  0.2396 -1.0494
  386CHL1  H24B 5738   2.853   3.730   6.341 -1.3185 -0.3378  1.1782
  386CHL1   C25 5739   2.911   3.856   6.512 -0.3112 -0.2078  0.2335
  386CHL1   H25 5740   3.021   3.867   6.524 -0.2791 -0.3359  0.0592
  386CHL1   C26 5741   2.864   3.990   6.572 -0.6337  0.0355 -0.5463
  386CHL1  H26A 5742   2.756   4.000   6.548 -0.6534 -2.1106 -1.5909
  386CHL1  H26B 5743   2.873   3.981   6.682  0.5582 -0.4769 -0.6750
  386CHL1  H26C 5744   2.930   4.072   6.535  0.5149 -0.3954  0.4902
  386CHL1   C27 5745   2.869   3.734   6.595  0.3903 -0.4861  0.1862
  386CHL1  H27A 5746   2.758   3.727   6.593  0.3472 -0.1125  0.9129
  386CHL1  H27B 5747   2.898   3.642   6.541 -2.3659 -1.4796  0.2006
  386CHL1  H27C 5748   2.921   3.750   6.691  1.4149  2.2286 -0.7291
  387CHL1    C3 5749   2.417   3.367   4.537 -0.3562 -0.0518  0.1443
  387CHL1    H3 5750   2.523   3.337   4.528 -0.8786 -1.7389 -0.7052
  387CHL1    O3 5751   2.373   3.399   4.406  0.2269  0.0761 -0.0214
  387CHL1   H3' 5752   2.294   3.453   4.409 -0.0654 -0.3593  2.7792
  387CHL1    C4 5753   2.329   3.251   4.588  0.1266 -0.4135  0.1550
  387CHL1   H4A 5754   2.221   3.272   4.577  0.5626  2.5734  0.6978
  387CHL1   H4B 5755   2.346   3.158   4.531 -0.9285 -2.5453  3.0897
  387CHL1    C5 5756   2.358   3.222   4.732 -0.0641  0.3001  0.3415
  387CHL1    C6 5757   2.399   3.101   4.774 -0.1485  0.0956 -0.1670
  387CHL1    H6 5758   2.420   3.027   4.695  1.2286  1.4268 -1.0937
  387CHL1    C7 5759   2.405   3.055   4.916  0.5579 -0.2416 -0.3057
  387CHL1   H7A 5760   2.362   2.953   4.926 -0.5700  0.2833  0.4112
  387CHL1   H7B 5761   2.514   3.040   4.937  0.6963  0.6313 -0.3691
  387CHL1    C8 5762   2.344   3.152   5.018  0.3385 -0.2936 -0.3895
  387CHL1    H8 5763   2.233   3.146   5.011  0.3934  0.5267 -3.4059
  387CHL1   C14 5764   2.392   3.118   5.156 -0.5843  0.3140  0.0951
  387CHL1   H14 5765   2.500   3.139   5.146 -0.3171 -1.4009 -1.0043
  387CHL1   C15 5766   2.378   2.971   5.200 -0.2841  0.2445 -0.0394
  387CHL1  H15A 5767   2.273   2.935   5.189  0.1009 -1.6976  1.8615
  387CHL1  H15B 5768   2.447   2.904   5.144 -0.0437  0.9029 -0.5483
  387CHL1   C16 5769   2.400   2.991   5.350 -0.0173 -0.1164 -0.0291
  387CHL1  H16A 5770   2.322   2.938   5.410  0.2859 -0.6900 -0.1312
  387CHL1  H16B 5771   2.495   2.949   5.389 -0.7199 -1.4314  0.3498
  387CHL1   C17 5772   2.395   3.139   5.390  0.1621 -0.0805 -0.1415
  387CHL1   H17 5773   2.498   3.181   5.381  0.7283 -1.2537  0.6854
  387CHL1   C13 5774   2.346   3.208   5.266  0.0300  0.4796  0.2200
  387CHL1   C18 5775   2.192   3.205   5.275 -0.0093 -0.2122 -0.6261
  387CHL1  H18A 5776   2.156   3.267   5.360  0.3421 -1.6988  0.6402
  387CHL1  H18B 5777   2.140   3.237   5.182  0.2728 -0.4958 -0.8862
  387CHL1  H18C 5778   2.151   3.106   5.304 -1.9622  0.2426 -1.6616
  387CHL1   C12 5779   2.400   3.346   5.223  0.2123  0.2257 -0.3742
  387CHL1  H12A 5780   2.370   3.426   5.295 -0.3585 -0.4737  0.1848
  387CHL1  H12B 5781   2.511   3.337   5.224  0.3072  0.1441  3.4149
  387CHL1   C11 5782   2.354   3.387   5.084  0.2336  0.3351 -0.3491
  387CHL1  H11A 5783   2.246   3.415   5.091  0.2541 -0.1101  3.0106
  387CHL1  H11B 5784   2.389   3.490   5.059  1.7171 -0.0379  0.1116
  387CHL1    C9 5785   2.386   3.288   4.970  0.5144 -0.1554  0.1540
  387CHL1    H9 5786   2.497   3.292   4.969  0.4829  1.2264 -1.0976
  387CHL1   C10 5787   2.341   3.332   4.834  0.1166  0.2625  0.4127
  387CHL1   C19 5788   2.190   3.357   4.832 -0.0233 -0.5357  0.4141
  387CHL1  H19A 5789   2.127   3.278   4.877  0.3420 -2.3170 -1.9826
  387CHL1  H19B 5790   2.169   3.448   4.892 -1.4590  0.9691 -2.1692
  387CHL1  H19C 5791   2.148   3.392   4.735  0.8893  1.9688  0.8400
  387CHL1    C1 5792   2.426   3.447   4.777  0.1881 -0.1340 -0.2919
  387CHL1   H1A 5793   2.412   3.544   4.828  1.3452  0.8134 -1.6759
  387CHL1   H1B 5794   2.532   3.414   4.776 -0.4526 -2.5321 -2.7971
  387CHL1    C2 5795   2.402   3.488   4.632  0.4868  0.3380 -0.2103
  387CHL1   H2A 5796   2.472   3.568   4.601  0.6672  0.0532 -0.5494
[truncated: 5,854,889 more chars]
