# Supplementary material for: pKa Calculations of GPCRs: Understanding Protonation States in Receptor Activation
Source: J Chem Inf Model. 2024 Aug 16;64(17):6850–6. doi: 10.1021/acs.jcim.4c01125 (PMC11388449; doi:10.1021/acs.jcim.4c01125)
Supplement: Supplementary file 2 — ci4c01125_si_002.zip [file ci4c01125_si_002.zip › nt1r_inactive_deprot_first.gro]

NT1R InactDeprot in POPC:CHL Membrane
91134
   52ASN    CAY    1   3.732   3.476   9.176 -0.4757  0.0313 -0.5769
   52ASN    HY1    2   3.699   3.371   9.189 -2.1773  0.4350 -1.3889
   52ASN    HY2    3   3.818   3.485   9.106 -1.5328  3.5611 -1.6476
   52ASN    HY3    4   3.646   3.519   9.121  0.3703  1.4205 -0.8521
   52ASN     CY    5   3.736   3.561   9.298 -0.0991  0.0628 -0.6106
   52ASN     OY    6   3.691   3.524   9.406  0.9474  0.0061 -0.1721
   52ASN      N    7   3.786   3.684   9.272  0.1234  0.0799 -0.1230
   52ASN     HN    8   3.818   3.701   9.179  0.6858  0.1241  0.0740
   52ASN     CA    9   3.795   3.789   9.369  0.2402  0.2122 -0.2777
   52ASN     HA   10   3.742   3.751   9.455  1.2967  1.2566  0.8829
   52ASN     CB   11   3.942   3.832   9.382  0.1765  0.3033  0.1433
   52ASN    HB1   12   3.959   3.924   9.443  0.3619 -1.4955  2.9968
   52ASN    HB2   13   3.978   3.841   9.278 -2.6896  1.9183 -0.8300
   52ASN     CG   14   4.020   3.721   9.451 -0.0557 -0.2643 -0.5002
   52ASN    OD1   15   4.121   3.674   9.400  0.3280  0.1307 -0.1081
   52ASN    ND2   16   3.967   3.683   9.570 -0.5046  0.0781 -0.5880
   52ASN   HD21   17   4.026   3.623   9.624 -0.9237  1.4002  1.4585
   52ASN   HD22   18   3.895   3.733   9.619  0.8849 -1.1461  3.0462
   52ASN      C   19   3.711   3.909   9.340  0.3384  0.4094  0.2454
   52ASN      O   20   3.681   3.935   9.224  0.4771  0.0750  0.1326
   53SER      N   21   3.657   3.979   9.442 -0.2723  0.2220  0.0557
   53SER     HN   22   3.696   3.959   9.532  0.3883 -2.2985 -0.6872
   53SER     CA   23   3.549   4.072   9.438  0.0445  0.6049  0.4281
   53SER     HA   24   3.465   4.022   9.393  0.6880  1.3401 -1.7047
   53SER     CB   25   3.512   4.120   9.580 -0.2204  0.0220  0.5582
   53SER    HB1   26   3.466   4.036   9.636 -2.5729  0.0640 -1.1553
   53SER    HB2   27   3.431   4.197   9.580 -0.6307 -0.3964  1.6571
   53SER     OG   28   3.621   4.176   9.652  0.3677  0.1490 -0.4060
   53SER    HG1   29   3.619   4.128   9.735  0.3593 -0.2729 -0.6434
   53SER      C   30   3.580   4.190   9.352  0.1702  0.1788 -0.1186
   53SER      O   31   3.491   4.239   9.283  0.3386  0.3053 -0.2480
   54ASP      N   32   3.707   4.234   9.342  0.2457  0.0638  0.3030
   54ASP     HN   33   3.783   4.183   9.381 -0.1508  0.3231  1.4791
   54ASP     CA   34   3.741   4.358   9.280 -0.2244  0.0933  0.0954
   54ASP     HA   35   3.664   4.432   9.296  0.7196  0.8078  1.6441
   54ASP     CB   36   3.865   4.424   9.345  0.0063  0.0427 -0.2927
   54ASP    HB1   37   3.896   4.518   9.296 -1.6054 -0.1916 -1.8656
   54ASP    HB2   38   3.940   4.342   9.342  1.1252  1.0306  0.0610
   54ASP     CG   39   3.827   4.461   9.487 -0.0763  0.1751 -0.3470
   54ASP    OD1   40   3.917   4.453   9.576 -0.0686 -0.5675 -0.4116
   54ASP    OD2   41   3.712   4.506   9.510 -0.1427  0.2382 -0.7930
   54ASP      C   42   3.768   4.340   9.135 -0.0695  0.1210  0.1199
   54ASP      O   43   3.782   4.434   9.057 -0.3969  0.0592 -0.0195
   55LEU      N   44   3.779   4.212   9.095  0.3353  0.2766 -0.2678
   55LEU     HN   45   3.760   4.134   9.153 -3.3701  2.1570  1.3302
   55LEU     CA   46   3.808   4.172   8.960  0.2212  0.0111 -0.2148
   55LEU     HA   47   3.857   4.257   8.914  0.7681  1.4424  2.7015
   55LEU     CB   48   3.910   4.057   8.961 -0.0965 -0.2731 -0.6891
   55LEU    HB1   49   3.937   4.020   8.860  0.6579 -0.8895 -0.2781
   55LEU    HB2   50   3.871   3.960   9.001 -0.0559 -1.4135 -3.1959
   55LEU     CG   51   4.048   4.086   9.021 -0.4766  0.4362 -0.1457
   55LEU     HG   52   4.027   4.119   9.125 -0.4671  0.8928 -0.2868
   55LEU    CD1   53   4.144   3.966   9.023 -0.5799  0.3581  0.7233
   55LEU   HD11   54   4.095   3.878   9.071 -1.2316 -0.1854 -0.8671
   55LEU   HD12   55   4.234   3.991   9.083 -1.1274  0.2844  1.5904
   55LEU   HD13   56   4.159   3.923   8.921 -1.0949  0.7722  0.4662
   55LEU    CD2   57   4.120   4.194   8.939 -0.2287  0.4881  0.1351
   55LEU   HD21   58   4.069   4.292   8.951 -1.1772 -0.2222  2.4018
   55LEU   HD22   59   4.122   4.169   8.831  0.5986 -1.3934  0.5515
   55LEU   HD23   60   4.223   4.204   8.978 -0.0196 -0.4105 -0.1578
   55LEU      C   61   3.687   4.142   8.879  0.0992 -0.6809  0.2084
   55LEU      O   62   3.708   4.109   8.762  0.4063 -0.1178  0.0960
   56ASP      N   63   3.568   4.170   8.934  0.1194  0.3946 -0.2610
   56ASP     HN   64   3.558   4.178   9.033  0.5192 -2.0649  0.0309
   56ASP     CA   65   3.442   4.168   8.868 -0.1010 -0.1830  0.1740
   56ASP     HA   66   3.444   4.094   8.789  0.3780  0.5201 -0.4870
   56ASP     CB   67   3.328   4.153   8.971 -0.3585  0.0282 -0.0794
   56ASP    HB1   68   3.226   4.178   8.933  0.2422  2.8694 -0.0837
   56ASP    HB2   69   3.360   4.230   9.045  2.9118 -0.7272 -0.5427
   56ASP     CG   70   3.319   4.016   9.036  0.1156 -0.0301 -0.1334
   56ASP    OD1   71   3.279   4.005   9.155  0.2644 -0.4285 -0.1190
   56ASP    OD2   72   3.359   3.917   8.970 -0.3969 -0.1767 -0.2302
   56ASP      C   73   3.419   4.294   8.792 -0.3192 -0.3223  0.0043
   56ASP      O   74   3.484   4.394   8.821 -0.2136 -0.1055 -0.9452
   57VAL      N   75   3.332   4.284   8.690  0.0076  0.1846 -0.3272
   57VAL     HN   76   3.271   4.207   8.673 -2.0709  1.3254  1.5126
   57VAL     CA   77   3.309   4.380   8.586  0.1126  0.0617 -0.4630
   57VAL     HA   78   3.358   4.473   8.608 -0.3534  0.3393 -0.5982
   57VAL     CB   79   3.375   4.326   8.462  0.0382  0.2359 -0.5800
   57VAL     HB   80   3.354   4.218   8.446 -1.2861  0.0435  1.8523
   57VAL    CG1   81   3.322   4.414   8.348 -0.2093  0.8940  0.0355
   57VAL   HG11   82   3.214   4.405   8.326 -0.3463 -0.6688  1.1570
   57VAL   HG12   83   3.379   4.391   8.255 -1.4885  0.0033 -0.5501
   57VAL   HG13   84   3.343   4.519   8.380  4.0449 -0.0008  0.8480
   57VAL    CG2   85   3.528   4.331   8.476 -0.0243  0.4150  0.0823
   57VAL   HG21   86   3.557   4.409   8.550  0.9170  0.4235 -0.2877
   57VAL   HG22   87   3.588   4.354   8.385  1.3943 -0.7978  0.6724
   57VAL   HG23   88   3.575   4.242   8.523  4.4460  2.1244 -0.6510
   57VAL      C   89   3.161   4.393   8.579  0.0853 -0.1677 -0.3345
   57VAL      O   90   3.090   4.293   8.569  0.0378 -0.1337 -0.3445
   58ASN      N   91   3.103   4.514   8.584 -0.2010 -0.3073 -0.2210
   58ASN     HN   92   3.159   4.595   8.569 -0.3279  0.2981  2.1244
   58ASN     CA   93   2.964   4.531   8.614  0.0446  0.2307  0.6517
   58ASN     HA   94   2.910   4.449   8.658 -0.2814 -0.1208 -0.3693
   58ASN     CB   95   2.941   4.667   8.683 -1.1273  0.3576  0.0298
   58ASN    HB1   96   2.832   4.681   8.696 -0.9253  1.4066  0.6445
   58ASN    HB2   97   2.979   4.759   8.634  0.5298 -0.2648  0.0877
   58ASN     CG   98   3.002   4.653   8.822 -0.1747 -0.2347 -0.4375
   58ASN    OD1   99   2.989   4.559   8.900  0.4078 -0.0218 -0.0739
   58ASN    ND2  100   3.088   4.752   8.858  0.0616 -0.4741 -0.3395
   58ASN   HD21  101   3.118   4.818   8.789  1.9166 -0.3724  0.5016
   58ASN   HD22  102   3.114   4.760   8.954  0.4658 -0.4469 -0.4466
   58ASN      C  103   2.887   4.540   8.487  0.9333  0.5126  0.1234
   58ASN      O  104   2.780   4.601   8.488  0.3081 -0.5514 -0.3769
   59THR      N  105   2.947   4.491   8.376  0.0375  0.3388 -0.2884
   59THR     HN  106   3.030   4.436   8.383 -0.4062 -0.5792 -1.8055
   59THR     CA  107   2.883   4.501   8.249  0.2394  0.3296 -0.3895
   59THR     HA  108   2.820   4.588   8.249  0.3776  0.4406  0.7471
   59THR     CB  109   2.976   4.522   8.132 -0.1919  0.3585 -0.7316
   59THR     HB  110   2.918   4.531   8.038  2.0993 -0.9673 -2.3817
   59THR    OG1  111   3.077   4.422   8.128 -0.4860  0.0233 -0.0546
   59THR    HG1  112   3.046   4.367   8.056 -0.3137  0.7817 -0.7244
   59THR    CG2  113   3.043   4.658   8.156  0.3600  0.1516 -1.0944
   59THR   HG21  114   3.102   4.655   8.250 -1.3649 -1.5099 -0.0087
   59THR   HG22  115   2.964   4.736   8.159  1.3326  1.1365  0.4571
   59THR   HG23  116   3.103   4.688   8.067 -0.0922  0.3677 -1.3308
   59THR      C  117   2.803   4.378   8.219  0.1311  0.2631  0.1713
   59THR      O  118   2.856   4.269   8.235 -0.5892 -0.0379  0.5608
   60ASP      N  119   2.675   4.397   8.181  0.1699  0.2655  0.0428
   60ASP     HN  120   2.660   4.493   8.161  0.3955  0.5202  1.0442
   60ASP     CA  121   2.569   4.308   8.145  0.1050  0.3868 -0.0667
   60ASP     HA  122   2.549   4.245   8.230  1.4960  0.8012  0.6007
   60ASP     CB  123   2.439   4.381   8.105 -0.4810 -0.6914 -0.1837
   60ASP    HB1  124   2.398   4.432   8.196 -0.5173 -2.5134  0.8607
   60ASP    HB2  125   2.364   4.318   8.054  3.0652 -1.9934 -4.3647
   60ASP     CG  126   2.479   4.495   8.012 -0.5012 -0.0207  0.6096
   60ASP    OD1  127   2.501   4.458   7.893 -0.2975  0.2013  0.5767
   60ASP    OD2  128   2.483   4.616   8.047 -0.5286  0.3244 -0.5299
   60ASP      C  129   2.598   4.193   8.056  0.0887  0.0619  0.3457
   60ASP      O  130   2.680   4.203   7.965 -0.0605  0.2009  0.2269
   61ILE      N  131   2.523   4.082   8.071  0.3503 -0.0943  0.5008
   61ILE     HN  132   2.443   4.077   8.130  0.6034  1.7066  1.0419
   61ILE     CA  133   2.534   3.964   7.991  0.2296  0.2192  0.0214
   61ILE     HA  134   2.641   3.954   7.983  0.1838 -0.0259 -0.3171
   61ILE     CB  135   2.459   3.847   8.046  0.4387  0.0525 -0.0466
   61ILE     HB  136   2.350   3.867   8.057  0.6379  0.7012  0.8409
   61ILE    CG2  137   2.471   3.720   7.960  0.3178 -0.0529  0.0918
   61ILE   HG21  138   2.428   3.630   8.011 -2.8512  0.8567 -0.7379
   61ILE   HG22  139   2.576   3.700   7.930  0.2536  0.2530 -0.3281
   61ILE   HG23  140   2.412   3.731   7.866  0.1196  1.2306  0.3513
   61ILE    CG1  141   2.505   3.814   8.189  0.0799  0.1864  0.1021
   61ILE   HG11  142   2.447   3.729   8.231  0.7284 -0.6496 -0.6497
   61ILE   HG12  143   2.494   3.901   8.258 -0.7763 -0.2923  0.5931
   61ILE     CD  144   2.655   3.783   8.197  0.0474 -0.1555 -0.5683
   61ILE    HD1  145   2.691   3.727   8.108 -0.9822  1.1662 -1.8913
   61ILE    HD2  146   2.674   3.733   8.294 -0.7946  1.4318  0.4570
   61ILE    HD3  147   2.712   3.878   8.202 -2.3360  1.3101  0.1574
   61ILE      C  148   2.489   3.992   7.851 -0.2457 -0.3776  0.0484
   61ILE      O  149   2.551   3.946   7.755  0.4755  0.0567  0.3005
   62TYR      N  150   2.390   4.080   7.831 -0.3492 -0.4958  0.0397
   62TYR     HN  151   2.369   4.133   7.912 -0.4325 -2.3081  1.2600
   62TYR     CA  152   2.354   4.133   7.703  0.1114 -0.0320  0.1019
   62TYR     HA  153   2.324   4.048   7.644 -1.9851  1.0002 -0.4335
   62TYR     CB  154   2.238   4.232   7.727 -0.3429 -0.4423 -0.3748
   62TYR    HB1  155   2.200   4.272   7.630 -2.1863  0.6754  0.7509
   62TYR    HB2  156   2.263   4.328   7.777  0.6235 -1.5807  1.4302
   62TYR     CG  157   2.121   4.169   7.793  0.2564 -0.8067  0.3492
   62TYR    CD1  158   2.035   4.092   7.719 -0.0678  0.4098 -0.5706
   62TYR    HD1  159   2.050   4.075   7.613  1.4772 -0.5313 -0.2245
   62TYR    CE1  160   1.940   4.014   7.781  0.3022  0.6062  0.2547
   62TYR    HE1  161   1.881   3.935   7.737  2.3311 -1.7743  1.5864
   62TYR     CZ  162   1.911   4.036   7.914  0.2590  0.1167  0.3291
   62TYR     OH  163   1.797   3.978   7.974  0.1316  0.1558  0.1270
   62TYR     HH  164   1.795   3.985   8.069 -1.4635  1.0705  0.0591
   62TYR    CD2  165   2.094   4.190   7.926  0.2788 -0.1147  0.2460
   62TYR    HD2  166   2.165   4.251   7.981  1.3445 -1.2738  0.2016
   62TYR    CE2  167   1.995   4.117   7.986  0.0543  0.2920  0.3722
   62TYR    HE2  168   1.995   4.141   8.092  1.1173 -0.3927  0.5363
   62TYR      C  169   2.457   4.194   7.614  0.0686 -0.1782 -0.0476
   62TYR      O  170   2.454   4.181   7.492 -0.3508 -0.4773 -0.0101
   63SER      N  171   2.557   4.268   7.664  0.2291 -0.0051 -0.6106
   63SER     HN  172   2.544   4.303   7.757  0.4851 -1.8026  0.1574
   63SER     CA  173   2.672   4.317   7.596  0.2200  0.3139 -0.4002
   63SER     HA  174   2.638   4.346   7.497 -0.8941 -1.2433 -0.5140
   63SER     CB  175   2.731   4.445   7.658  0.1591  0.0492  0.2137
   63SER    HB1  176   2.670   4.532   7.623 -0.4367 -0.0804  0.9130
   63SER    HB2  177   2.827   4.469   7.608 -0.5009  1.3038 -0.5352
   63SER     OG  178   2.752   4.447   7.798  0.6385  0.3266  0.1401
   63SER    HG1  179   2.660   4.450   7.825  0.4437  1.4417 -0.5468
   63SER      C  180   2.774   4.213   7.562  0.1977  0.0941  0.1955
   63SER      O  181   2.846   4.214   7.462  0.2382  0.8511  0.2242
   64LYS      N  182   2.787   4.114   7.652  0.0375  0.1014  0.2281
   64LYS     HN  183   2.751   4.139   7.742  1.9093  1.0623  0.7785
   64LYS     CA  184   2.863   3.996   7.629 -0.1316  0.0232  0.0680
   64LYS     HA  185   2.961   4.023   7.592 -0.3986  1.7494  0.5427
   64LYS     CB  186   2.891   3.901   7.746 -0.2779  0.3659  0.3796
   64LYS    HB1  187   2.966   3.831   7.704  0.8038  1.5397  0.2990
   64LYS    HB2  188   2.805   3.836   7.774  0.8066 -0.3775  2.1981
   64LYS     CG  189   2.962   3.961   7.868 -0.1064 -0.2826  0.6018
   64LYS    HG1  190   2.899   4.028   7.930  1.4509  1.7670  0.0486
   64LYS    HG2  191   3.050   4.011   7.823 -2.1251  1.2861 -1.8411
   64LYS     CD  192   3.007   3.850   7.963  0.5988 -0.4677  0.0555
   64LYS    HD1  193   3.075   3.779   7.910 -1.6637 -1.5548 -1.5299
   64LYS    HD2  194   2.926   3.786   8.003  0.0347  0.6838  0.8132
   64LYS     CE  195   3.076   3.924   8.078 -0.4896  0.1351  0.3279
   64LYS    HE1  196   2.997   3.959   8.148 -0.1547  0.4884  0.5364
   64LYS    HE2  197   3.131   4.014   8.042 -0.4376  1.4154  3.3197
   64LYS     NZ  198   3.172   3.847   8.160 -0.4269 -0.2266 -0.0840
   64LYS    HZ1  199   3.176   3.889   8.255  1.2428  2.4267 -1.2141
   64LYS    HZ2  200   3.268   3.844   8.120 -0.1843  0.8373  0.3754
   64LYS    HZ3  201   3.148   3.748   8.177  0.4224 -0.6904 -1.3806
   64LYS      C  202   2.805   3.912   7.520  0.0621  0.2682 -0.2272
   64LYS      O  203   2.866   3.864   7.425  0.1712  0.2979 -0.1720
   65VAL      N  204   2.672   3.892   7.513 -0.0194  0.8333 -0.3932
   65VAL     HN  205   2.612   3.909   7.590  1.8611 -0.9021  1.5731
   65VAL     CA  206   2.601   3.837   7.402 -0.4430 -0.1980  0.3738
   65VAL     HA  207   2.647   3.741   7.385  0.3781 -0.0353  1.5727
   65VAL     CB  208   2.455   3.804   7.415 -0.4678 -0.2089  0.0918
   65VAL     HB  209   2.398   3.899   7.422  0.3002  0.3480 -0.9954
   65VAL    CG1  210   2.414   3.725   7.290 -0.6030 -0.1917  0.1252
   65VAL   HG11  211   2.320   3.671   7.314  0.9688 -2.2951  1.9328
   65VAL   HG12  212   2.489   3.647   7.265 -0.0272  0.4286 -0.1109
   65VAL   HG13  213   2.387   3.797   7.210 -2.4415  1.0640  1.7693
   65VAL    CG2  214   2.427   3.712   7.535  0.3492 -0.2431  0.2578
   65VAL   HG21  215   2.320   3.702   7.563  0.2434  0.1656  0.0074
   65VAL   HG22  216   2.464   3.774   7.620  2.2027  2.5064 -2.3317
   65VAL   HG23  217   2.466   3.608   7.535 -0.1349 -0.4233 -0.0610
   65VAL      C  218   2.627   3.913   7.276  0.0064 -0.0694  0.5433
   65VAL      O  219   2.674   3.856   7.178  0.0026  0.1425  0.4192
   66LEU      N  220   2.596   4.044   7.268 -1.1654 -0.3855 -0.4297
   66LEU     HN  221   2.550   4.086   7.345 -2.6329 -1.3758 -0.7401
   66LEU     CA  222   2.610   4.126   7.152 -0.2964 -0.5238 -0.4312
   66LEU     HA  223   2.550   4.076   7.078 -0.6279  0.2070 -0.6635
   66LEU     CB  224   2.545   4.260   7.191  0.4917 -0.2165 -0.1390
   66LEU    HB1  225   2.591   4.302   7.283 -0.9671 -0.9303  0.9580
   66LEU    HB2  226   2.442   4.242   7.229  0.4393  2.4024  1.2209
   66LEU     CG  227   2.546   4.366   7.081 -0.0056  0.2540  0.2993
   66LEU     HG  228   2.647   4.398   7.045 -0.6772  2.1902 -0.0227
   66LEU    CD1  229   2.456   4.325   6.963  0.3863 -0.7343  0.3404
   66LEU   HD11  230   2.351   4.302   6.991  0.5740 -1.7349  0.2681
   66LEU   HD12  231   2.488   4.233   6.910  0.0191  0.3514 -1.8501
   66LEU   HD13  232   2.459   4.402   6.884 -0.0779 -0.3301  0.7082
   66LEU    CD2  233   2.497   4.501   7.136  0.5760  0.4225  0.4174
   66LEU   HD21  234   2.475   4.569   7.051  1.2662  1.5631  1.1194
   66LEU   HD22  235   2.572   4.538   7.209  0.9467 -1.4642  1.0453
   66LEU   HD23  236   2.401   4.492   7.192  0.8072  0.6248  0.8492
   66LEU      C  237   2.749   4.133   7.098 -0.0645  0.6355  0.2811
   66LEU      O  238   2.770   4.115   6.978 -0.3058  0.0570  0.3257
   67VAL      N  239   2.854   4.140   7.182  0.2838 -0.2920 -0.0728
   67VAL     HN  240   2.850   4.169   7.277  1.9704 -1.6335  0.4720
   67VAL     CA  241   2.988   4.135   7.132  0.3715  0.2242  0.1067
   67VAL     HA  242   2.995   4.200   7.046 -1.4038 -1.4894 -1.4228
   67VAL     CB  243   3.090   4.195   7.224  0.1516  0.0340  0.4749
   67VAL     HB  244   3.038   4.281   7.273  0.9247  0.3491  0.7535
   67VAL    CG1  245   3.131   4.102   7.339 -0.6235 -0.5867  0.2556
   67VAL   HG11  246   3.035   4.061   7.378 -0.7859  0.5807  1.1403
   67VAL   HG12  247   3.188   4.160   7.415 -1.3598  0.0261  0.3570
   67VAL   HG13  248   3.190   4.013   7.309 -1.8635 -2.7228  3.4853
   67VAL    CG2  249   3.215   4.243   7.149  0.0522 -0.4597 -0.0120
   67VAL   HG21  250   3.266   4.152   7.112 -0.3379  0.0389 -1.8765
   67VAL   HG22  251   3.283   4.292   7.222  0.0319 -0.4805  0.0221
   67VAL   HG23  252   3.206   4.313   7.064 -0.5568 -0.5321 -0.0111
   67VAL      C  253   3.027   4.003   7.075 -0.9601  0.0006 -0.3173
   67VAL      O  254   3.089   3.988   6.969  0.5820  0.5595  0.4677
   68THR      N  255   2.982   3.894   7.140 -0.1200 -0.2183 -0.0915
   68THR     HN  256   2.923   3.911   7.218 -0.3097  1.3131 -0.5250
   68THR     CA  257   3.012   3.757   7.115  0.4061 -0.1263  0.0123
   68THR     HA  258   3.116   3.739   7.093  0.0219 -2.0186 -0.4403
   68THR     CB  259   2.963   3.669   7.226 -0.2108  0.1460 -0.0393
   68THR     HB  260   2.858   3.695   7.252 -0.7316 -1.9614  0.1428
   68THR    OG1  261   3.051   3.683   7.337  0.2008 -0.7179 -0.2498
   68THR    HG1  262   3.013   3.758   7.384 -2.3939 -0.0334 -3.0907
   68THR    CG2  263   2.980   3.520   7.192  0.1221  0.3583 -0.8199
   68THR   HG21  264   2.982   3.464   7.288  0.0501  0.5195 -0.7231
   68THR   HG22  265   3.073   3.498   7.135  0.3942 -0.6105 -0.0305
   68THR   HG23  266   2.884   3.486   7.146 -2.2107 -0.0229  3.7880
   68THR      C  267   2.941   3.717   6.990  0.2559  0.1014  0.0240
   68THR      O  268   2.999   3.647   6.908 -0.8693 -0.6388 -0.1648
   69ALA      N  269   2.818   3.765   6.962  0.2137 -0.1293 -0.1974
   69ALA     HN  270   2.765   3.821   7.025 -0.2057 -0.5827 -0.1491
   69ALA     CA  271   2.748   3.746   6.839 -0.2451  0.1816  0.0117
   69ALA     HA  272   2.734   3.640   6.827  0.6877  0.1720 -1.2014
   69ALA     CB  273   2.606   3.802   6.859 -0.3747 -0.1993  0.1794
   69ALA    HB1  274   2.614   3.912   6.874  0.1596 -0.2446  0.2689
   69ALA    HB2  275   2.554   3.769   6.951 -1.1970 -0.2408 -0.2929
   69ALA    HB3  276   2.529   3.780   6.782 -2.2898 -0.1154  2.0055
   69ALA      C  277   2.811   3.813   6.722  0.1026 -0.3603 -0.1160
   69ALA      O  278   2.816   3.757   6.612  0.4356 -0.2280 -0.1696
   70ILE      N  279   2.866   3.935   6.739 -0.0887 -0.2529 -0.2646
   70ILE     HN  280   2.853   3.989   6.821  1.4806  0.7482 -0.6360
   70ILE     CA  281   2.941   4.002   6.638  0.0567  0.3202  0.2165
   70ILE     HA  282   2.878   3.997   6.550 -0.9694  0.1568  0.9470
   70ILE     CB  283   2.986   4.141   6.673  0.0804  0.2586  0.4368
   70ILE     HB  284   3.036   4.135   6.771  0.0860 -2.3159  0.3542
   70ILE    CG2  285   3.073   4.214   6.569 -0.5334  0.3927  0.0045
   70ILE   HG21  286   3.178   4.176   6.565 -0.5823  0.3307 -0.8981
   70ILE   HG22  287   3.086   4.322   6.592 -1.3078  0.3151  0.8741
   70ILE   HG23  288   3.024   4.198   6.471  0.0306 -1.8199  0.0273
   70ILE    CG1  289   2.853   4.217   6.686  0.1421  0.6103 -0.8260
   70ILE   HG11  290   2.778   4.150   6.733  0.1151  0.9466 -0.3869
   70ILE   HG12  291   2.812   4.241   6.585  1.7731 -2.2099 -2.2930
   70ILE     CD  292   2.872   4.345   6.767 -0.6028  0.2827 -0.1187
   70ILE    HD1  293   2.936   4.420   6.715 -3.1087  4.1103  1.8058
   70ILE    HD2  294   2.916   4.331   6.868  2.8840  0.3751 -1.4877
   70ILE    HD3  295   2.773   4.394   6.782 -1.4364 -0.4765 -2.6434
   70ILE      C  296   3.068   3.933   6.601 -0.1983  0.0290 -0.1295
   70ILE      O  297   3.106   3.907   6.487  0.1143  0.3631 -0.1044
   71TYR      N  298   3.148   3.891   6.701 -0.0705 -0.0568 -0.2657
   71TYR     HN  299   3.125   3.913   6.795 -1.6832 -0.6448 -0.4796
   71TYR     CA  300   3.265   3.811   6.686  0.0021  0.0765 -0.4215
   71TYR     HA  301   3.336   3.864   6.625 -0.4387  0.5695 -0.5151
   71TYR     CB  302   3.325   3.773   6.823 -0.1473  0.3267 -0.2847
   71TYR    HB1  303   3.391   3.683   6.826 -0.4636  0.1099  1.8757
   71TYR    HB2  304   3.247   3.737   6.893  0.7844 -0.0108  0.5993
   71TYR     CG  305   3.406   3.876   6.893  0.3144 -0.1189 -0.1494
   71TYR    CD1  306   3.392   4.009   6.860  0.6343 -0.0452  0.0110
   71TYR    HD1  307   3.328   4.044   6.781 -1.2567  0.9983  1.9054
   71TYR    CE1  308   3.470   4.104   6.923 -0.1279  0.3437  0.3777
   71TYR    HE1  309   3.464   4.206   6.887 -0.8082 -0.0364 -0.6344
   71TYR     CZ  310   3.571   4.068   7.008 -0.0600  0.3384  0.2953
   71TYR     OH  311   3.648   4.169   7.071  0.5861  0.0170  0.0273
   71TYR     HH  312   3.705   4.133   7.139  1.0051 -2.1434 -1.3572
   71TYR    CD2  313   3.498   3.843   6.990 -0.3409  0.2749  0.6215
   71TYR    HD2  314   3.512   3.737   7.008  0.8276 -0.6495 -4.2008
   71TYR    CE2  315   3.584   3.936   7.043 -0.2130  0.3304  0.3226
   71TYR    HE2  316   3.659   3.900   7.112 -1.9115  1.1569  2.7615
   71TYR      C  317   3.245   3.682   6.613 -0.0758 -0.1096 -0.0781
   71TYR      O  318   3.317   3.650   6.519 -0.5317 -0.1238 -0.4277
   72LEU      N  319   3.141   3.603   6.645 -0.3181  0.4695  0.6003
   72LEU     HN  320   3.083   3.626   6.723  0.3099 -0.7615  1.4489
   72LEU     CA  321   3.110   3.476   6.587  0.3113  0.5096  0.1705
   72LEU     HA  322   3.203   3.422   6.572  0.9305  1.1747  1.4309
   72LEU     CB  323   3.012   3.390   6.667  0.1515  0.3855 -0.1548
   72LEU    HB1  324   2.943   3.330   6.604 -0.2045 -1.3009  1.7438
   72LEU    HB2  325   2.934   3.457   6.710 -1.0492 -1.2973  0.4196
   72LEU     CG  326   3.082   3.305   6.774 -0.3140 -0.2668 -0.3615
   72LEU     HG  327   3.165   3.367   6.813 -0.2650 -0.0149 -0.8653
   72LEU    CD1  328   2.984   3.274   6.888  0.5100 -0.2910  0.3534
   72LEU   HD11  329   3.026   3.241   6.986  1.4180 -1.5389 -0.4378
   72LEU   HD12  330   2.909   3.200   6.854  1.5537 -0.0103 -2.8439
   72LEU   HD13  331   2.917   3.359   6.914  0.9478  0.3012 -0.4079
   72LEU    CD2  332   3.151   3.177   6.722  0.1895 -0.0818 -0.1556
   72LEU   HD21  333   3.239   3.208   6.660 -1.9179  2.4745 -2.1568
   72LEU   HD22  334   3.092   3.113   6.654 -1.9097  2.7598 -1.2247
   72LEU   HD23  335   3.188   3.115   6.806  0.2870 -1.8029 -1.4188
   72LEU      C  336   3.060   3.487   6.447  0.3120  0.0227  0.1333
   72LEU      O  337   3.080   3.399   6.363 -0.2673  0.1054 -0.0957
   73ALA      N  338   2.999   3.602   6.413 -0.1870 -0.2280  0.1660
   73ALA     HN  339   2.980   3.673   6.479 -0.8617 -0.3249  0.0864
   73ALA     CA  340   2.964   3.638   6.279  0.2298  0.3902  0.2172
   73ALA     HA  341   2.929   3.545   6.235  1.4804  0.3140 -0.6611
   73ALA     CB  342   2.860   3.751   6.273 -0.0787  0.0880 -0.1897
   73ALA    HB1  343   2.890   3.851   6.309 -0.0227 -0.7386  2.2087
   73ALA    HB2  344   2.774   3.723   6.338 -0.1683 -0.9549 -0.7227
   73ALA    HB3  345   2.825   3.769   6.169 -1.1424  3.1753  0.5994
   73ALA      C  346   3.084   3.669   6.196  0.2382  0.4273  0.2429
   73ALA      O  347   3.089   3.608   6.090  0.4455  0.1892  0.3884
   74LEU      N  348   3.171   3.758   6.247  0.1810  0.6083  0.0280
   74LEU     HN  349   3.153   3.802   6.334 -0.3939 -0.5465  0.5157
   74LEU     CA  350   3.288   3.798   6.175  0.0717  0.5194 -0.2014
   74LEU     HA  351   3.264   3.840   6.078 -0.5005 -0.7229 -0.6185
   74LEU     CB  352   3.361   3.899   6.266  0.1794  0.1233  0.1554
   74LEU    HB1  353   3.464   3.908   6.225  0.4323 -2.6897 -0.0230
   74LEU    HB2  354   3.369   3.856   6.368  1.5056  1.8481  0.8134
   74LEU     CG  355   3.311   4.044   6.272 -0.0817  0.0308  0.2461
   74LEU     HG  356   3.204   4.044   6.302 -0.5841 -1.1244 -1.4425
   74LEU    CD1  357   3.386   4.132   6.374 -0.3134 -0.0641  0.5023
   74LEU   HD11  358   3.409   4.075   6.466 -1.0536  0.1806  0.8482
   74LEU   HD12  359   3.329   4.226   6.392 -1.2186  0.0869 -2.5627
   74LEU   HD13  360   3.484   4.155   6.327  0.1520  0.0833  1.5226
   74LEU    CD2  361   3.328   4.114   6.136 -0.0838 -0.4333  0.0051
   74LEU   HD21  362   3.286   4.057   6.050  1.4419 -0.4783 -0.7358
   74LEU   HD22  363   3.438   4.111   6.121  0.1442  1.5632  0.9895
   74LEU   HD23  364   3.288   4.217   6.142 -0.0307 -0.4491  0.7656
   74LEU      C  365   3.377   3.681   6.153 -0.5339  0.0370 -0.1183
   74LEU      O  366   3.437   3.670   6.046 -0.7321 -0.6587 -0.1637
   75PHE      N  367   3.393   3.593   6.254 -0.5238  0.0129 -0.1405
   75PHE     HN  368   3.352   3.617   6.343 -1.9792  2.2416 -1.3023
   75PHE     CA  369   3.461   3.468   6.244  0.1054  0.3583 -0.1942
   75PHE     HA  370   3.566   3.494   6.236 -0.5535  4.3698  1.5423
   75PHE     CB  371   3.457   3.377   6.368  0.6593  0.1793 -0.3049
   75PHE    HB1  372   3.349   3.356   6.380  0.6645  1.4697  3.5495
   75PHE    HB2  373   3.485   3.424   6.465 -0.6629 -3.2890  1.9159
   75PHE     CG  374   3.541   3.254   6.357  0.1702 -0.2059  0.2135
   75PHE    CD1  375   3.678   3.262   6.364  0.1455  0.1660  0.3456
   75PHE    HD1  376   3.714   3.361   6.389 -1.7446  0.9777  0.0268
   75PHE    CE1  377   3.750   3.146   6.344  0.2507  0.2861  0.0279
   75PHE    HE1  378   3.855   3.147   6.368  0.3311 -4.0946  0.6544
   75PHE     CZ  379   3.692   3.023   6.323  0.1970  0.3669 -0.3107
   75PHE     HZ  380   3.751   2.932   6.322  1.8909  1.3851  0.8361
   75PHE    CD2  381   3.482   3.133   6.330  0.1140 -0.1597  0.1256
   75PHE    HD2  382   3.376   3.129   6.311  0.3082  1.0133 -1.4155
   75PHE    CE2  383   3.555   3.017   6.320  0.2236 -0.0091 -0.8441
   75PHE    HE2  384   3.505   2.922   6.310  2.1396 -1.8206  3.9367
   75PHE      C  385   3.426   3.385   6.126 -0.0440  0.4741 -0.2311
   75PHE      O  386   3.519   3.353   6.053  0.2914  0.3648  0.2403
   76VAL      N  387   3.297   3.352   6.109  0.1715 -0.4023 -0.1949
   76VAL     HN  388   3.223   3.378   6.171  0.3615  0.2573 -0.2383
   76VAL     CA  389   3.258   3.272   5.997 -0.2050 -0.4197 -0.0544
   76VAL     HA  390   3.334   3.196   5.993  0.0565 -0.1287 -0.7513
   76VAL     CB  391   3.126   3.203   6.014 -0.1830 -0.4061  0.1784
   76VAL     HB  392   3.114   3.142   5.922  1.8421 -0.4693 -0.0959
   76VAL    CG1  393   3.135   3.110   6.137  0.2408 -0.3389  0.1982
   76VAL   HG11  394   3.142   3.165   6.233  1.9633  2.5546 -1.4106
   76VAL   HG12  395   3.218   3.038   6.118  2.1546  2.2423 -2.0878
   76VAL   HG13  396   3.043   3.049   6.136 -0.5037  0.7343 -1.4343
   76VAL    CG2  397   2.999   3.289   6.021  0.2153  0.1984  0.0790
   76VAL   HG21  398   2.990   3.348   5.927  1.0478  0.5823  0.2309
   76VAL   HG22  399   3.004   3.359   6.107  0.1069  0.6332 -0.2638
   76VAL   HG23  400   2.909   3.225   6.032  1.1858 -1.4941 -1.3164
   76VAL      C  401   3.282   3.340   5.867 -0.5059  0.2255  0.2227
   76VAL      O  402   3.318   3.282   5.765 -0.2122  0.4016  0.2224
   77VAL      N  403   3.254   3.472   5.863  0.4773  0.4580  0.5269
   77VAL     HN  404   3.211   3.519   5.939 -2.8890  1.2290 -1.6324
   77VAL     CA  405   3.265   3.547   5.742  0.0312 -0.1671  0.0923
   77VAL     HA  406   3.213   3.494   5.663 -0.8913 -1.3267  1.4324
   77VAL     CB  407   3.194   3.676   5.766 -0.3915 -0.4397  0.3180
   77VAL     HB  408   3.219   3.718   5.865  0.3073  0.9312 -0.4083
   77VAL    CG1  409   3.217   3.782   5.657 -0.4587 -0.2017  0.5332
   77VAL   HG11  410   3.224   3.743   5.553 -1.7013  1.5172 -0.2504
   77VAL   HG12  411   3.320   3.819   5.675 -0.1438 -0.3231 -0.8428
   77VAL   HG13  412   3.145   3.866   5.659  0.2356  0.4663 -0.7477
   77VAL    CG2  413   3.044   3.642   5.768 -0.5268  0.0794 -0.3909
   77VAL   HG21  414   3.012   3.625   5.663  0.9732 -1.2125 -0.6680
   77VAL   HG22  415   2.988   3.728   5.812  0.7281  0.3666  0.6997
   77VAL   HG23  416   3.028   3.547   5.823  1.0345 -0.8305 -1.4350
   77VAL      C  417   3.406   3.571   5.697 -0.0777  0.4547  0.0751
   77VAL      O  418   3.439   3.572   5.579 -0.6900 -0.2051 -0.1156
   78GLY      N  419   3.493   3.592   5.797  0.4874  0.4317 -0.4090
   78GLY     HN  420   3.458   3.588   5.890  2.4522  2.5821  0.5250
   78GLY     CA  421   3.629   3.625   5.767  0.5398  0.4540 -0.1476
   78GLY    HA1  422   3.667   3.673   5.856  0.2883 -2.0205  1.3973
   78GLY    HA2  423   3.639   3.681   5.676  1.8260 -1.5724 -1.3238
   78GLY      C  424   3.714   3.504   5.747 -0.9373 -0.5302 -0.6340
   78GLY      O  425   3.800   3.507   5.659  0.2418  0.5612  0.5162
   79THR      N  426   3.692   3.392   5.816 -0.1241 -0.1974  0.1810
   79THR     HN  427   3.616   3.381   5.880 -1.2074 -1.2460 -1.2288
   79THR     CA  428   3.771   3.275   5.788 -0.4439 -0.2819 -0.3877
   79THR     HA  429   3.872   3.310   5.776 -0.6212 -0.1423 -1.5774
   79THR     CB  430   3.768   3.173   5.898  0.2290  0.1735  0.0637
   79THR     HB  431   3.830   3.083   5.877  1.6421  1.0686  0.2534
   79THR    OG1  432   3.637   3.135   5.937  0.1046  0.2358 -0.2910
   79THR    HG1  433   3.585   3.213   5.959 -1.4332 -0.6717 -0.5069
   79THR    CG2  434   3.844   3.220   6.024 -0.5184  0.1280  0.5388
   79THR   HG21  435   3.877   3.137   6.090 -0.7344  0.5925  1.2449
   79THR   HG22  436   3.794   3.302   6.079 -2.9254 -0.1581 -1.0661
   79THR   HG23  437   3.937   3.267   5.988 -0.8781  2.2043  2.1721
   79THR      C  438   3.735   3.208   5.661 -0.1430 -0.8845 -0.1561
   79THR      O  439   3.827   3.157   5.597  0.4265 -0.8255  0.6034
   80VAL      N  440   3.608   3.204   5.617 -0.2629  0.1109  0.0951
   80VAL     HN  441   3.531   3.220   5.679  1.0033 -0.2597  1.8401
   80VAL     CA  442   3.578   3.166   5.483 -0.7023  0.5017  0.0766
   80VAL     HA  443   3.629   3.073   5.461  0.5928  1.3451 -0.6603
   80VAL     CB  444   3.434   3.145   5.449 -0.7475  0.3588  0.3489
   80VAL     HB  445   3.376   3.236   5.475 -0.5591  1.0679 -1.5405
   80VAL    CG1  446   3.398   3.114   5.303  0.3065  0.1187  0.1336
   80VAL   HG11  447   3.428   3.198   5.237  1.5997  0.0527  0.6051
   80VAL   HG12  448   3.287   3.110   5.290  0.1803 -1.5657  1.3486
   80VAL   HG13  449   3.444   3.028   5.251 -0.6784  0.1139 -0.7764
   80VAL    CG2  450   3.384   3.030   5.537  0.1958 -0.3755 -0.0631
   80VAL   HG21  451   3.433   2.934   5.510 -1.2023 -0.8452 -1.0345
   80VAL   HG22  452   3.279   3.000   5.516  0.1369 -0.3047  0.1236
   80VAL   HG23  453   3.405   3.044   5.645  0.6139  0.0592 -0.2006
   80VAL      C  454   3.633   3.264   5.386 -0.4451  0.0656 -0.2264
   80VAL      O  455   3.686   3.225   5.282 -0.2408  0.0231 -0.1067
   81GLY      N  456   3.613   3.395   5.413 -0.2550  0.0774 -0.1400
   81GLY     HN  457   3.553   3.425   5.486  0.5954 -0.7243  0.9327
   81GLY     CA  458   3.660   3.501   5.328 -0.0078 -0.1398 -0.2786
   81GLY    HA1  459   3.628   3.589   5.381  0.3948 -1.9618  3.3358
   81GLY    HA2  460   3.620   3.485   5.229  0.8196 -1.0041 -0.4923
   81GLY      C  461   3.806   3.506   5.300  0.0269  0.2362 -0.0325
   81GLY      O  462   3.853   3.528   5.188 -0.1025  0.3409 -0.0672
   82ASN      N  463   3.892   3.494   5.402  0.1550  0.2545 -0.1377
   82ASN     HN  464   3.854   3.490   5.495 -1.0181  1.4398 -0.5447
   82ASN     CA  465   4.034   3.490   5.388  0.1505 -0.1655 -0.0994
   82ASN     HA  466   4.063   3.555   5.307 -1.0728  1.5569  0.7749
   82ASN     CB  467   4.104   3.536   5.518  0.4476 -0.1067 -0.2783
   82ASN    HB1  468   4.215   3.532   5.512  0.4827 -0.4130  0.4075
   82ASN    HB2  469   4.060   3.475   5.600  0.0027 -2.9379 -2.4501
   82ASN     CG  470   4.064   3.682   5.533 -0.0751 -0.2646 -0.0995
   82ASN    OD1  471   4.064   3.764   5.442  0.0623  0.2856  0.3911
   82ASN    ND2  472   4.051   3.717   5.664 -0.1612 -0.3363 -0.0879
   82ASN   HD21  473   4.040   3.812   5.695 -0.8940 -1.0513  2.0287
   82ASN   HD22  474   4.067   3.651   5.737 -1.3762  1.4073  1.8534
   82ASN      C  475   4.089   3.359   5.343 -0.1610 -0.1171 -0.6212
   82ASN      O  476   4.194   3.361   5.278 -0.0138  0.6401 -0.3778
   83SER      N  477   4.029   3.243   5.374 -0.1283  0.0426  0.0607
   83SER     HN  478   3.945   3.247   5.427  0.0732  1.7615  0.3048
   83SER     CA  479   4.079   3.125   5.311  0.1841  0.0054  0.3720
   83SER     HA  480   4.186   3.124   5.324 -0.1372  0.2407  3.7909
   83SER     CB  481   4.027   2.994   5.373  0.3641 -0.3030 -0.1133
   83SER    HB1  482   4.083   2.985   5.469 -1.5986 -1.0960  1.0272
   83SER    HB2  483   4.049   2.907   5.308 -1.7114 -0.0603 -1.2403
   83SER     OG  484   3.888   2.978   5.401  0.2892  0.9419  0.3033
   83SER    HG1  485   3.857   3.038   5.469  0.4857  0.3866  0.8824
   83SER      C  486   4.051   3.114   5.165  0.5974  0.3604  0.2644
   83SER      O  487   4.141   3.077   5.090  0.4972  0.3083  0.1688
   84VAL      N  488   3.933   3.156   5.114  0.7345  0.1272 -0.2602
   84VAL     HN  489   3.855   3.184   5.169  0.3194 -2.1445  0.4045
   84VAL     CA  490   3.901   3.160   4.975 -0.0958 -0.0432 -0.0759
   84VAL     HA  491   3.928   3.062   4.938  1.9180  0.9471 -1.3866
   84VAL     CB  492   3.754   3.170   4.945 -0.0559  0.3648 -0.1388
   84VAL     HB  493   3.708   3.260   4.992 -0.1744 -0.1380  0.7239
   84VAL    CG1  494   3.732   3.159   4.793  0.3779  0.8770 -0.2426
   84VAL   HG11  495   3.626   3.145   4.763  0.2097  0.5912  0.4527
   84VAL   HG12  496   3.780   3.067   4.753  0.3758 -0.5605  2.7413
   84VAL   HG13  497   3.774   3.247   4.739 -2.1094  1.7836 -0.8088
   84VAL    CG2  498   3.689   3.043   5.002  0.7221 -0.2928 -0.7094
   84VAL   HG21  499   3.583   3.056   4.972  0.5774 -1.0977 -0.5781
   84VAL   HG22  500   3.693   3.039   5.113 -0.2540  0.3456 -0.6428
   84VAL   HG23  501   3.745   2.952   4.970  1.6050  0.0942 -0.2919
   84VAL      C  502   3.983   3.255   4.895  0.4596 -0.2279  0.2677
   84VAL      O  503   4.017   3.234   4.779  0.1486  0.0770  0.1203
   85THR      N  504   4.008   3.372   4.956 -0.0666 -0.0065  0.0657
   85THR     HN  505   3.964   3.407   5.039  2.1480  2.1144  0.4591
   85THR     CA  506   4.097   3.471   4.905 -0.0668  0.0008  0.0785
   85THR     HA  507   4.070   3.484   4.802  0.6295 -0.4697 -0.1749
   85THR     CB  508   4.104   3.596   4.987  0.4260 -0.2335  0.4040
   85THR     HB  509   4.112   3.578   5.096 -0.1584  1.4576  0.7619
   85THR    OG1  510   3.974   3.653   4.980  0.3643 -0.3996  0.1985
   85THR    HG1  511   3.924   3.598   5.041 -0.4728 -0.1729 -0.2729
   85THR    CG2  512   4.202   3.708   4.947 -0.2204  0.1114 -0.2535
   85THR   HG21  513   4.189   3.777   5.033  1.3983  1.6187 -1.1376
   85THR   HG22  514   4.173   3.748   4.848 -0.7472 -2.9578 -1.4455
   85THR   HG23  515   4.308   3.674   4.942 -0.1315  0.1379  1.0235
   85THR      C  516   4.240   3.428   4.893 -0.0707  0.0284 -0.0723
   85THR      O  517   4.300   3.455   4.789 -0.2431 -0.0184 -0.1836
   86ALA      N  518   4.293   3.352   4.991 -0.3178 -0.2160 -0.1272
   86ALA     HN  519   4.242   3.340   5.075 -0.9171 -0.3613 -0.5067
   86ALA     CA  520   4.418   3.283   4.981  0.0251  0.4186 -0.2933
   86ALA     HA  521   4.505   3.347   4.974 -0.1241  0.7509  0.6283
   86ALA     CB  522   4.442   3.203   5.110  0.3390 -0.2359 -0.7509
   86ALA    HB1  523   4.539   3.149   5.117  0.6713  0.2770 -1.2994
   86ALA    HB2  524   4.363   3.127   5.131 -0.9400  1.1976 -0.1812
   86ALA    HB3  525   4.430   3.275   5.194 -0.3200 -1.9815  0.7142
   86ALA      C  526   4.421   3.186   4.868  0.2565  0.3159 -0.1990
   86ALA      O  527   4.518   3.186   4.792 -0.2268  0.3080 -0.8145
   87PHE      N  528   4.314   3.106   4.853 -0.0278  0.7766 -0.6379
   87PHE     HN  529   4.240   3.131   4.915 -1.8598 -3.3344 -0.8997
   87PHE     CA  530   4.304   3.006   4.751  0.5179  0.1694 -0.0998
   87PHE     HA  531   4.397   2.951   4.754  0.8398  0.7244  0.5326
   87PHE     CB  532   4.183   2.913   4.766  0.6318  0.1001  0.4258
   87PHE    HB1  533   4.185   2.831   4.691 -0.2775  1.0950 -0.7298
   87PHE    HB2  534   4.088   2.971   4.758  0.7137  0.6047  2.4440
   87PHE     CG  535   4.173   2.836   4.893  0.2276 -0.6533 -0.0540
   87PHE    CD1  536   4.286   2.798   4.961  0.2213  0.3587  0.5526
   87PHE    HD1  537   4.382   2.827   4.921 -0.4085 -1.6378 -2.8360
   87PHE    CE1  538   4.272   2.729   5.079  0.1392  0.0846  0.3847
   87PHE    HE1  539   4.347   2.689   5.145  0.2237  1.0840  0.9209
   87PHE     CZ  540   4.148   2.699   5.132  0.2793 -0.7369  0.2591
   87PHE     HZ  541   4.133   2.666   5.233  0.7539  0.1890  0.6426
   87PHE    CD2  542   4.047   2.805   4.939  0.1818 -1.0076 -0.4196
   87PHE    HD2  543   3.956   2.834   4.889 -1.2842 -0.6408  2.2478
   87PHE    CE2  544   4.038   2.738   5.059  0.5938 -0.3202 -0.0014
   87PHE    HE2  545   3.945   2.703   5.102  0.2348  1.2079  0.5630
   87PHE      C  546   4.306   3.063   4.614 -0.7999  0.0668 -0.1654
   87PHE      O  547   4.350   3.006   4.514  0.0203  0.3018  0.0609
   88THR      N  548   4.243   3.182   4.611 -0.4189  0.2757  0.0771
   88THR     HN  549   4.189   3.209   4.691  0.1877  0.6729  0.3544
   88THR     CA  550   4.219   3.246   4.486 -0.0834  0.1380 -0.0566
   88THR     HA  551   4.182   3.176   4.412 -1.6966 -0.2119  1.0315
   88THR     CB  552   4.113   3.352   4.485  0.1617  0.3850 -0.3483
   88THR     HB  553   4.117   3.414   4.577 -1.4190 -2.0348  1.4842
   88THR    OG1  554   3.987   3.288   4.498  0.5974 -0.4882 -0.3214
   88THR    HG1  555   3.979   3.253   4.587 -0.3867  2.5684  0.9361
   88THR    CG2  556   4.122   3.442   4.361  0.4338  0.0345 -0.5858
   88THR   HG21  557   4.194   3.522   4.388  0.4488  0.0827 -0.7623
   88THR   HG22  558   4.024   3.494   4.354 -0.3264 -1.0837  1.0787
   88THR   HG23  559   4.143   3.388   4.266  1.3574  1.1513 -1.0400
   88THR      C  560   4.346   3.302   4.431  0.2229 -0.3959  0.0941
   88THR      O  561   4.378   3.273   4.315  0.4669 -0.6447  0.2235
   89LEU      N  562   4.420   3.375   4.516 -0.4014  0.0192  0.2917
   89LEU     HN  563   4.393   3.376   4.612 -0.4931  1.8333  0.2825
   89LEU     CA  564   4.540   3.442   4.478 -0.2381 -0.2706  0.2870
   89LEU     HA  565   4.525   3.509   4.394  1.2726  0.3880  0.5005
   89LEU     CB  566   4.578   3.527   4.601  0.6581 -0.3330  0.0640
   89LEU    HB1  567   4.679   3.571   4.599  0.1048  0.9664 -1.3410
   89LEU    HB2  568   4.571   3.464   4.693 -0.2522  0.9342  0.8975
   89LEU     CG  569   4.487   3.650   4.617  0.4867 -0.4036 -0.3433
   89LEU     HG  570   4.384   3.609   4.607  0.6091 -1.4612  2.0475
   89LEU    CD1  571   4.503   3.701   4.762  0.1107 -0.6436 -0.2163
   89LEU   HD11  572   4.494   3.623   4.841  0.1846 -0.4437 -0.0113
   89LEU   HD12  573   4.422   3.777   4.773  0.6358 -0.0397 -0.4998
   89LEU   HD13  574   4.601   3.751   4.770 -0.5463  1.3188 -2.9664
   89LEU    CD2  575   4.512   3.774   4.531  0.3064  0.1132  0.3385
   89LEU   HD21  576   4.495   3.749   4.424  1.1236 -2.6315  0.7888
   89LEU   HD22  577   4.610   3.822   4.555  1.0898 -1.7698  1.0994
   89LEU   HD23  578   4.432   3.849   4.548 -2.4723 -3.0222  2.1725
   89LEU      C  579   4.653   3.348   4.454  0.0323  0.1305 -0.0515
   89LEU      O  580   4.721   3.362   4.353 -0.2055 -0.6755 -0.3372
   90ALA      N  581   4.668   3.253   4.549  0.1886  0.5054  0.3009
   90ALA     HN  582   4.607   3.248   4.627  2.9010  0.5751  2.5659
   90ALA     CA  583   4.779   3.164   4.549 -0.3282 -0.1463  0.3367
   90ALA     HA  584   4.871   3.219   4.559 -0.5372  0.4541 -0.9180
   90ALA     CB  585   4.777   3.065   4.667  0.4585 -0.4758  0.0892
   90ALA    HB1  586   4.800   3.123   4.760 -0.6908  2.1517 -1.1602
   90ALA    HB2  587   4.849   2.983   4.652  1.3336  0.1032  0.9801
   90ALA    HB3  588   4.676   3.021   4.678 -0.1057  0.8165  0.3810
   90ALA      C  589   4.791   3.083   4.424 -0.0416  0.0466  0.2380
   90ALA      O  590   4.900   3.056   4.373 -0.3325 -0.1601 -0.2824
   91ARG      N  591   4.677   3.034   4.372 -0.2643 -0.2031  0.9373
   91ARG     HN  592   4.587   3.062   4.403  1.2224  3.0954  2.8231
   91ARG     CA  593   4.688   2.943   4.262 -0.1632  0.4549  0.3889
   91ARG     HA  594   4.765   2.869   4.277 -2.3520 -2.5912 -2.0400
   91ARG     CB  595   4.553   2.871   4.247 -0.1166  0.4765 -0.1308
   91ARG    HB1  596   4.554   2.810   4.154  0.3293 -1.3420  1.0232
   91ARG    HB2  597   4.465   2.937   4.231 -0.5193 -0.3451 -1.5233
   91ARG     CG  598   4.527   2.777   4.364  0.1692  0.1776 -0.3059
   91ARG    HG1  599   4.520   2.835   4.458 -1.5995  0.8514 -0.8258
   91ARG    HG2  600   4.611   2.705   4.381 -0.8930 -0.6249  1.9922
   91ARG     CD  601   4.409   2.680   4.368  0.0748  0.2913 -0.3316
   91ARG    HD1  602   4.409   2.613   4.456 -1.3895  0.7489  0.0423
   91ARG    HD2  603   4.395   2.618   4.276 -0.3083 -2.5172  1.4931
   91ARG     NE  604   4.280   2.755   4.369  0.0793  0.3124 -0.7551
   91ARG     HE  605   4.294   2.843   4.416  2.4636  0.0891 -0.9106
   91ARG     CZ  606   4.158   2.713   4.327 -0.2650  0.0909  0.4374
   91ARG    NH1  607   4.133   2.595   4.263  0.4995 -0.1125  0.5025
   91ARG   HH11  608   4.195   2.529   4.222  0.0465  0.8443 -1.9058
   91ARG   HH12  609   4.038   2.579   4.235  0.7785 -2.8851  0.9183
   91ARG    NH2  610   4.048   2.794   4.330 -0.0642  0.3606  0.5129
   91ARG   HH21  611   4.044   2.880   4.382 -1.3516 -0.3467  1.6295
   91ARG   HH22  612   3.958   2.761   4.304  0.3445  0.0980 -0.6231
   91ARG      C  613   4.720   3.013   4.135  0.3629  0.0616  0.2985
   91ARG      O  614   4.768   2.942   4.047 -0.2047 -0.2791  0.2593
   92LYS      N  615   4.700   3.146   4.121 -0.2833 -0.1069 -0.5095
   92LYS     HN  616   4.672   3.198   4.202 -0.6728 -1.3796  0.2144
   92LYS     CA  617   4.727   3.225   4.006  0.2742 -0.2210 -0.4652
   92LYS     HA  618   4.659   3.187   3.930 -1.4878 -0.4877  1.1608
   92LYS     CB  619   4.692   3.375   4.013 -0.3179 -0.3982  0.4956
   92LYS    HB1  620   4.739   3.429   3.929  3.5445 -1.3171  1.8558
   92LYS    HB2  621   4.737   3.419   4.104  1.4893 -0.2342 -0.4366
   92LYS     CG  622   4.544   3.415   4.018 -0.1993  0.0158  0.7410
   92LYS    HG1  623   4.542   3.518   4.060 -1.7736  0.7415 -0.9763
   92LYS    HG2  624   4.493   3.349   4.091  2.5079 -1.7379  1.2041
   92LYS     CD  625   4.461   3.410   3.889  0.3169  0.5909  0.3803
   92LYS    HD1  626   4.451   3.302   3.868 -0.1463  0.7442 -0.1971
   92LYS    HD2  627   4.515   3.461   3.807  0.8003  0.5092  0.6417
   92LYS     CE  628   4.324   3.478   3.887  0.1257  0.2017 -0.0540
   92LYS    HE1  629   4.337   3.588   3.897 -0.1297  0.4287 -1.9259
   92LYS    HE2  630   4.267   3.440   3.974  2.0240 -1.0443  0.7120
   92LYS     NZ  631   4.246   3.452   3.764 -0.3858 -0.7155  0.4559
   92LYS    HZ1  632   4.300   3.478   3.679 -0.0477  0.4632  1.0081
   92LYS    HZ2  633   4.165   3.517   3.765  1.4178  1.6987 -0.0006
   92LYS    HZ3  634   4.236   3.349   3.753  1.4631 -0.8120 -0.7476
   92LYS      C  635   4.863   3.207   3.948  0.5863  0.8232 -0.0916
   92LYS      O  636   4.960   3.222   4.021 -0.0254  0.9771  0.7126
   93LYS      N  637   4.873   3.178   3.817 -0.1038 -0.7300  0.1759
   93LYS     HN  638   4.801   3.153   3.753  0.1369  1.3174 -0.9924
   93LYS     CA  639   5.003   3.152   3.763 -0.1370 -0.5753  0.0176
   93LYS     HA  640   5.072   3.211   3.822 -1.7733 -0.0059  1.4632
   93LYS     CB  641   5.048   3.005   3.772  0.1191 -0.4782  0.3560
   93LYS    HB1  642   5.065   2.981   3.880  1.5697  1.4217  0.6008
   93LYS    HB2  643   5.146   2.992   3.721 -0.3300  0.6047 -0.8158
   93LYS     CG  644   4.954   2.893   3.728  0.2445 -0.4601  0.0400
   93LYS    HG1  645   4.928   2.900   3.620  2.2526 -1.7742 -0.5728
   93LYS    HG2  646   4.866   2.890   3.795 -0.6743  1.0335 -1.0167
   93LYS     CD  647   5.029   2.760   3.736  0.4050 -0.3767 -0.0577
   93LYS    HD1  648   5.049   2.746   3.844 -0.8388 -1.5605  0.0524
   93LYS    HD2  649   5.125   2.761   3.681  0.3409  1.2491 -0.1799
   93LYS     CE  650   4.951   2.644   3.673  0.1375 -0.0871 -0.2657
   93LYS    HE1  651   5.005   2.552   3.702  1.0570  0.8298  1.0854
   93LYS    HE2  652   4.939   2.649   3.562  0.9571  0.3096 -0.3430
   93LYS     NZ  653   4.818   2.630   3.737 -0.0867  1.1313 -0.4278
   93LYS    HZ1  654   4.773   2.537   3.723 -1.1140  0.9303  3.3121
   93LYS    HZ2  655   4.744   2.695   3.705  0.9381  2.1294 -0.8422
   93LYS    HZ3  656   4.823   2.628   3.840 -2.8763 -0.2399 -0.2218
   93LYS      C  657   5.012   3.183   3.618  0.1629 -0.9646 -0.0497
   93LYS      O  658   5.120   3.183   3.559  0.1279  0.0905 -0.1344
   94SER      N  659   4.900   3.230   3.561  0.4708  0.5352  0.5354
   94SER     HN  660   4.810   3.247   3.601 -0.3872 -0.1136 -0.9985
   94SER     CA  661   4.903   3.289   3.431  0.1175  0.3474  0.4403
   94SER     HA  662   4.994   3.265   3.379  0.6821  2.1426  0.5099
   94SER     CB  663   4.783   3.252   3.342  0.3676 -0.1206  0.2957
   94SER    HB1  664   4.798   3.310   3.249 -2.3305 -0.1948 -0.2873
   94SER    HB2  665   4.688   3.281   3.394 -0.9897 -1.7545 -1.1458
   94SER     OG  666   4.791   3.114   3.308  0.4169 -0.2114  0.6685
   94SER    HG1  667   4.867   3.107   3.249  1.3326 -0.6836  1.8511
   94SER      C  668   4.895   3.437   3.449 -0.0164  0.4030 -0.0446
   94SER      O  669   4.845   3.477   3.554  0.2197 -0.1114  0.2687
   95LEU      N  670   4.959   3.511   3.356  0.5854  0.1909  0.1906
   95LEU     HN  671   4.981   3.469   3.269 -2.2565 -0.4641 -0.3157
   95LEU     CA  672   4.965   3.654   3.364 -0.2743  0.2537 -0.1642
   95LEU     HA  673   5.011   3.687   3.455  1.1450 -0.2430 -0.6756
   95LEU     CB  674   5.063   3.706   3.257 -0.4998 -0.2831 -0.6411
   95LEU    HB1  675   5.056   3.817   3.252  0.1705 -0.2168 -0.3028
   95LEU    HB2  676   5.025   3.665   3.161 -0.5510 -2.7459  0.3625
   95LEU     CG  677   5.209   3.662   3.278 -0.8064 -0.9733  0.0812
   95LEU     HG  678   5.220   3.552   3.269 -0.2658 -0.8396 -1.1085
   95LEU    CD1  679   5.296   3.713   3.163 -0.1934  0.6695  1.2365
   95LEU   HD11  680   5.256   3.662   3.073  2.8053 -1.9148  1.1828
   95LEU   HD12  681   5.401   3.677   3.176 -0.0699 -0.3589 -1.7588
   95LEU   HD13  682   5.297   3.824   3.153 -1.4506  0.7403  1.7483
   95LEU    CD2  683   5.284   3.690   3.409 -0.8239 -0.3026 -0.0463
   95LEU   HD21  684   5.236   3.639   3.496  2.0486 -0.6449  1.4515
   95LEU   HD22  685   5.298   3.798   3.430  0.1849 -0.6814  1.3964
   95LEU   HD23  686   5.380   3.634   3.405 -0.2760  0.4227  1.7766
   95LEU      C  687   4.833   3.720   3.343 -0.1480  0.5068 -0.1711
   95LEU      O  688   4.754   3.677   3.259 -0.5004 -0.3050  0.5536
   96GLN      N  689   4.805   3.822   3.426  0.2570  0.5150 -0.0396
   96GLN     HN  690   4.873   3.855   3.490  3.3036  0.0419 -2.7577
   96GLN     CA  691   4.675   3.883   3.434  0.0441 -0.0343  0.8267
   96GLN     HA  692   4.610   3.842   3.358 -0.7324  0.3535  1.2733
   96GLN     CB  693   4.607   3.862   3.570 -0.1914  0.1569  0.7383
   96GLN    HB1  694   4.500   3.891   3.567  0.1447  1.3806 -0.1882
   96GLN    HB2  695   4.651   3.924   3.650 -1.5127  0.9243  0.8974
   96GLN     CG  696   4.606   3.720   3.626 -0.5360  0.0947  0.5839
   96GLN    HG1  697   4.572   3.722   3.732  0.5591  2.2943  0.9414
   96GLN    HG2  698   4.712   3.686   3.623 -0.6456 -0.3570  1.3243
   96GLN     CD  699   4.515   3.625   3.550 -0.0202 -0.3369  0.4972
   96GLN    OE1  700   4.405   3.596   3.596 -0.3058  0.0317  0.0566
   96GLN    NE2  701   4.543   3.575   3.427 -0.2839  0.2260  0.2061
   96GLN   HE21  702   4.472   3.514   3.391  3.1605 -2.7394 -2.4463
   96GLN   HE22  703   4.628   3.596   3.378 -2.1399  0.7284 -3.1080
   96GLN      C  704   4.683   4.030   3.414  0.4657 -0.1206  0.3179
   96GLN      O  705   4.789   4.093   3.411  0.4052 -0.0432 -0.3696
   97SER      N  706   4.569   4.102   3.412  0.2985 -0.3719  0.7272
   97SER     HN  707   4.481   4.061   3.387  0.5164 -0.4611  0.0675
   97SER     CA  708   4.566   4.244   3.397  0.2067 -0.4429  0.0166
   97SER     HA  709   4.643   4.271   3.326 -0.4446 -0.7619 -0.8200
   97SER     CB  710   4.432   4.293   3.342  0.1427 -0.4882  0.1307
   97SER    HB1  711   4.445   4.275   3.233  1.3965 -1.0697  0.3585
   97SER    HB2  712   4.419   4.402   3.358  1.9928 -0.6121  3.0352
   97SER     OG  713   4.315   4.230   3.391 -0.0724 -0.2066 -0.0112
   97SER    HG1  714   4.284   4.168   3.324 -0.9056 -0.5388  0.6566
   97SER      C  715   4.597   4.318   3.523 -0.7787 -0.2021  0.1233
   97SER      O  716   4.638   4.434   3.522 -0.5319 -0.2871  0.3730
   98LEU      N  717   4.571   4.255   3.639 -0.5982 -0.2468  0.1394
   98LEU     HN  718   4.507   4.179   3.640 -0.7830 -0.0945  0.0653
   98LEU     CA  719   4.627   4.285   3.767  0.0367  0.1373 -0.2207
   98LEU     HA  720   4.636   4.393   3.770 -0.9188  0.2138  1.1747
   98LEU     CB  721   4.533   4.240   3.880  0.1419 -0.2009 -0.2671
   98LEU    HB1  722   4.523   4.129   3.879 -1.5193 -0.1073 -2.6127
   98LEU    HB2  723   4.440   4.293   3.851  0.5602  1.0343  0.5837
   98LEU     CG  724   4.567   4.285   4.023  0.3841 -0.1962 -0.3250
   98LEU     HG  725   4.669   4.256   4.057 -0.7063 -2.1146  1.6144
   98LEU    CD1  726   4.532   4.431   4.054  0.0246 -0.2938 -0.2509
   98LEU   HD11  727   4.606   4.497   4.002  0.8379 -0.3540  0.7952
   98LEU   HD12  728   4.555   4.448   4.161  0.1585 -1.1606 -0.1374
   98LEU   HD13  729   4.429   4.465   4.032  0.3566  0.3251 -0.8924
   98LEU    CD2  730   4.477   4.202   4.117  0.7645  0.1117  0.3173
   98LEU   HD21  731   4.370   4.220   4.093  0.6259  0.1649  0.9584
   98LEU   HD22  732   4.498   4.243   4.218 -1.2972  1.9756  0.0855
   98LEU   HD23  733   4.480   4.091   4.114 -0.6286  0.0542  0.3450
   98LEU      C  734   4.759   4.220   3.789 -0.3579 -0.5967  0.0248
   98LEU      O  735   4.775   4.098   3.787 -0.2236 -0.5819  0.1911
   99GLN      N  736   4.862   4.301   3.819 -0.1040 -1.0402  0.3573
   99GLN     HN  737   4.848   4.400   3.818  4.1771 -0.1429  3.0060
   99GLN     CA  738   4.998   4.263   3.843  0.0578 -0.2996  0.6679
   99GLN     HA  739   5.036   4.216   3.753  0.1576 -0.7827  0.9608
   99GLN     CB  740   5.080   4.393   3.849  0.3024 -0.4057 -0.1386
   99GLN    HB1  741   5.038   4.467   3.921 -0.4417 -0.1808 -0.7894
   99GLN    HB2  742   5.076   4.455   3.757  1.1820  0.7119  0.5580
   99GLN     CG  743   5.227   4.374   3.885  0.3503 -0.2936 -0.2692
   99GLN    HG1  744   5.231   4.330   3.987 -0.1236 -0.2216 -0.2192
   99GLN    HG2  745   5.287   4.467   3.898  0.6953 -0.5217 -0.1988
   99GLN     CD  746   5.297   4.291   3.779  0.4877 -0.1248 -0.3106
   99GLN    OE1  747   5.347   4.184   3.815 -0.3064 -0.3738  0.0579
   99GLN    NE2  748   5.307   4.343   3.653  0.7279  1.2608  0.2590
   99GLN   HE21  749   5.345   4.285   3.581  0.7303  0.9870  0.4782
   99GLN   HE22  750   5.239   4.413   3.633  2.5970  2.8861 -0.8387
   99GLN      C  751   5.021   4.161   3.949  0.2817 -0.1054  0.8053
   99GLN      O  752   4.960   4.156   4.055 -0.2056 -0.1050  0.5241
  100SER      N  753   5.117   4.072   3.919 -0.3231 -0.3677 -0.4263
  100SER     HN  754   5.168   4.077   3.834 -0.0313  0.0643 -0.2273
  100SER     CA  755   5.161   3.962   4.000  0.3637  0.3691  0.2201
  100SER     HA  756   5.070   3.908   4.022  0.8606 -0.2703  0.7504
  100SER     CB  757   5.264   3.876   3.925 -0.2429  0.1351 -0.3498
  100SER    HB1  758   5.342   3.943   3.884 -1.7573  1.0727 -1.8376
  100SER    HB2  759   5.220   3.831   3.833 -0.1154  0.5678 -0.6235
  100SER     OG  760   5.310   3.766   4.002 -0.1829  0.6521  0.3588
  100SER    HG1  761   5.234   3.711   4.022 -0.1458  0.2038 -0.6979
  100SER      C  762   5.204   4.003   4.137  0.2090  0.2355  0.3087
  100SER      O  763   5.174   3.937   4.237 -0.4049 -0.4155 -0.2911
  101THR      N  764   5.277   4.115   4.145  0.6235 -0.0118  0.0687
  101THR     HN  765   5.282   4.164   4.059 -1.4411  0.1438 -0.0130
  101THR     CA  766   5.334   4.177   4.261  0.2361  0.0546  0.2258
  101THR     HA  767   5.393   4.093   4.295  0.4479  0.8886  2.0685
  101THR     CB  768   5.409   4.306   4.249  0.1305  0.0513 -0.5010
  101THR     HB  769   5.460   4.337   4.343  0.5415 -0.7838 -0.4410
  101THR    OG1  770   5.333   4.417   4.203 -0.2481 -0.1519 -0.3693
  101THR    HG1  771   5.384   4.495   4.229 -1.0198 -0.0485  0.9462
  101THR    CG2  772   5.531   4.292   4.157  0.6604  0.6139  0.1020
  101THR   HG21  773   5.623   4.262   4.212  0.3759  2.8040  1.9076
  101THR   HG22  774   5.555   4.390   4.109 -0.0577 -0.2096 -2.0872
  101THR   HG23  775   5.510   4.224   4.071  0.5394  0.8314 -0.0450
  101THR      C  776   5.231   4.201   4.366 -0.1465 -0.6120  0.0098
  101THR      O  777   5.267   4.183   4.483  0.3150  0.3207  0.0207
  102VAL      N  778   5.112   4.252   4.329  0.0637  0.3648  0.6416
  102VAL     HN  779   5.097   4.263   4.231  0.7001  0.3441  0.5377
  102VAL     CA  780   5.016   4.285   4.430  0.0462  0.1508  0.6962
  102VAL     HA  781   5.065   4.331   4.514  1.3092  0.1699 -0.0240
  102VAL     CB  782   4.938   4.403   4.381  0.3730  0.0474 -0.0899
  102VAL     HB  783   4.855   4.423   4.452 -0.3796 -0.8400 -0.6924
  102VAL    CG1  784   5.034   4.523   4.371  0.0818  0.2137 -0.9615
  102VAL   HG11  785   5.075   4.529   4.474  2.0406 -2.1920 -1.5144
  102VAL   HG12  786   4.973   4.614   4.348 -1.4615 -0.3936  0.4862
  102VAL   HG13  787   5.116   4.513   4.297  0.1414 -1.1337 -0.7440
  102VAL    CG2  788   4.874   4.389   4.242  0.8723 -0.2313 -0.2972
  102VAL   HG21  789   4.812   4.478   4.215  2.3280  0.8190 -0.2738
  102VAL   HG22  790   4.825   4.289   4.237 -1.3847  0.8197 -0.9181
  102VAL   HG23  791   4.951   4.398   4.162  1.2469 -0.0333  0.0846
  102VAL      C  792   4.933   4.166   4.466  0.1461 -0.1966 -0.1810
  102VAL      O  793   4.868   4.183   4.570  0.3213  0.6527 -0.1957
  103HSD      N  794   4.933   4.053   4.394 -0.1783 -0.0539 -0.4040
  103HSD     HN  795   4.985   4.058   4.309 -1.3401 -2.0511 -1.3181
  103HSD     CA  796   4.881   3.925   4.431  0.1719 -0.1570 -0.2587
  103HSD     HA  797   4.777   3.950   4.452  0.7445  1.5614  0.7782
  103HSD     CB  798   4.878   3.821   4.317 -0.0797 -0.4575  0.0209
  103HSD    HB1  799   4.825   3.735   4.362 -3.3343  0.9410 -0.8437
  103HSD    HB2  800   4.972   3.796   4.264 -0.0319  0.9528 -0.6043
  103HSD    ND1  801   4.784   3.949   4.126  0.5847 -0.0492  0.1558
  103HSD    HD1  802   4.846   4.027   4.124  1.1905 -0.5286  0.1703
  103HSD     CG  803   4.774   3.841   4.211 -0.0599 -0.0619  0.0713
  103HSD    CE1  804   4.694   3.922   4.027  0.1841 -0.1414  0.5388
  103HSD    HE1  805   4.671   3.987   3.943  1.5135  0.3097  0.5026
  103HSD    NE2  806   4.639   3.803   4.041  0.0406 -0.1607 -0.1759
  103HSD    CD2  807   4.683   3.753   4.162 -0.2725  0.1574  0.0706
  103HSD    HD2  808   4.637   3.663   4.202 -1.5246  1.1121  0.8754
  103HSD      C  809   4.936   3.879   4.561 -0.0377  0.5790  0.0986
  103HSD      O  810   4.860   3.843   4.651 -0.5278 -0.5585 -0.7441
  104TYR      N  811   5.068   3.886   4.584  0.1082 -0.6923 -0.2399
  104TYR     HN  812   5.125   3.912   4.506  0.4480 -1.5592 -0.2906
  104TYR     CA  813   5.140   3.870   4.707 -0.5193 -0.1299  0.2146
  104TYR     HA  814   5.117   3.772   4.746 -3.7696  0.7669  0.8193
  104TYR     CB  815   5.291   3.883   4.680 -0.5999  0.1247 -0.1243
  104TYR    HB1  816   5.357   3.888   4.770 -0.2151  0.5677 -0.4246
  104TYR    HB2  817   5.309   3.982   4.633  1.2299  0.3195  0.8796
  104TYR     CG  818   5.347   3.783   4.586 -0.0412  0.2012  0.1187
  104TYR    CD1  819   5.361   3.799   4.450 -0.0706  0.3831  0.1371
  104TYR    HD1  820   5.336   3.895   4.406 -3.5577  0.3184  1.6715
  104TYR    CE1  821   5.390   3.692   4.369  0.1049  0.2554  0.3680
  104TYR    HE1  822   5.402   3.719   4.265 -3.6601  1.6289  0.1352
  104TYR     CZ  823   5.412   3.567   4.423 -0.2704 -0.0560 -0.1890
  104TYR     OH  824   5.439   3.456   4.340  0.7581 -0.0725  0.1570
  104TYR     HH  825   5.434   3.377   4.393 -2.5774 -0.7837 -0.9580
  104TYR    CD2  826   5.372   3.660   4.641 -0.0372  0.3635  0.4829
  104TYR    HD2  827   5.350   3.643   4.745 -1.0998  0.5100  0.2899
  104TYR    CE2  828   5.406   3.554   4.560 -0.5247  0.6664 -0.1258
  104TYR    HE2  829   5.410   3.457   4.607 -1.0674  0.5550 -0.3046
  104TYR      C  830   5.111   3.961   4.821  0.1801  0.2513  0.0986
  104TYR      O  831   5.088   3.917   4.934  0.5310  0.0857  0.1063
  105HSD      N  832   5.088   4.091   4.798  0.1678  0.2293 -0.0171
  105HSD     HN  833   5.113   4.127   4.708 -0.0193 -0.8171 -0.4974
  105HSD     CA  834   5.048   4.180   4.903  0.8435  0.2522  0.2244
  105HSD     HA  835   5.116   4.161   4.985  1.4157 -1.0886 -0.5368
  105HSD     CB  836   5.049   4.327   4.857 -0.1780  0.1855 -0.0344
  105HSD    HB1  837   4.999   4.393   4.931 -2.6883  0.0361 -1.4764
  105HSD    HB2  838   4.981   4.329   4.769 -0.7644  1.1265  0.4221
  105HSD    ND1  839   5.266   4.369   4.719 -0.0710  0.1624  0.4859
  105HSD    HD1  840   5.231   4.332   4.632 -1.1311  0.0181  0.9610
  105HSD     CG  841   5.190   4.373   4.834  0.1909 -0.5485  0.6903
  105HSD    CE1  842   5.381   4.436   4.746 -0.2108  0.7606 -0.3506
  105HSD    HE1  843   5.460   4.453   4.673 -0.6636  1.2021 -0.7441
  105HSD    NE2  844   5.388   4.481   4.870  0.0048  0.2159 -0.1629
  105HSD    CD2  845   5.268   4.440   4.923  0.2231  0.0590  0.2156
  105HSD    HD2  846   5.254   4.463   5.028  1.2788  2.4635 -0.1050
  105HSD      C  847   4.918   4.148   4.967  0.5554  0.0046 -0.4781
  105HSD      O  848   4.894   4.156   5.087  0.0264 -0.3043 -0.5590
  106LEU      N  849   4.815   4.102   4.893  0.1150 -0.6362  0.5125
  106LEU     HN  850   4.816   4.102   4.793 -2.4095 -0.7788  0.4291
  106LEU     CA  851   4.685   4.061   4.935 -0.0417 -0.5237  0.1439
  106LEU     HA  852   4.632   4.135   4.993  1.3020  1.4782 -1.0751
  106LEU     CB  853   4.595   4.055   4.811 -0.1282 -0.2705  0.1948
  106LEU    HB1  854   4.511   3.989   4.843 -0.3109  0.2684  0.8609
  106LEU    HB2  855   4.637   4.012   4.718 -0.7014  0.1039 -0.2516
  106LEU     CG  856   4.520   4.182   4.765 -0.1571 -0.4806 -0.3433
  106LEU     HG  857   4.476   4.244   4.846  0.6362 -0.0071 -0.2625
  106LEU    CD1  858   4.605   4.281   4.683  0.1119 -0.8378 -0.5020
  106LEU   HD11  859   4.546   4.373   4.662 -1.0055 -1.5704 -0.6501
  106LEU   HD12  860   4.633   4.242   4.583 -1.6598 -0.0367 -1.3633
  106LEU   HD13  861   4.685   4.321   4.749  0.5326  0.7323 -1.8925
  106LEU    CD2  862   4.411   4.135   4.667 -0.3156 -0.0443 -0.3776
  106LEU   HD21  863   4.450   4.080   4.579 -1.4486  1.1248 -1.6462
  106LEU   HD22  864   4.339   4.215   4.639 -0.7647  0.9420  3.1319
  106LEU   HD23  865   4.347   4.059   4.717 -0.2947  0.8329  1.0560
  106LEU      C  866   4.682   3.929   5.004 -0.2237 -0.7137 -0.2263
  106LEU      O  867   4.610   3.912   5.102 -0.3927 -0.0840 -0.2425
  107GLY      N  868   4.777   3.839   4.971  0.7183  0.0937  0.2550
  107GLY     HN  869   4.840   3.866   4.898  1.0218  1.8512  1.0907
  107GLY     CA  870   4.799   3.712   5.032 -0.3261 -0.3392 -0.2419
  107GLY    HA1  871   4.854   3.653   4.961  0.8144 -0.5338  0.7731
  107GLY    HA2  872   4.708   3.657   5.051  0.1046 -1.0625 -0.2381
  107GLY      C  873   4.872   3.725   5.162 -0.0943  0.1457 -0.4190
  107GLY      O  874   4.841   3.649   5.253 -0.4425  0.2268 -0.4681
  108SER      N  875   4.958   3.828   5.171  0.2925 -0.2159  0.0621
  108SER     HN  876   4.984   3.889   5.097  0.4851  3.1103  2.6416
  108SER     CA  877   5.011   3.886   5.291 -0.4095 -0.1404  0.3388
  108SER     HA  878   5.060   3.807   5.346 -1.1249 -1.1646 -0.4377
  108SER     CB  879   5.126   3.982   5.257 -0.1172 -0.6730 -0.2033
  108SER    HB1  880   5.088   4.075   5.209  1.2709  0.1670  0.2788
  108SER    HB2  881   5.190   3.935   5.179  0.2983  1.2008 -1.0395
  108SER     OG  882   5.207   4.020   5.367 -0.0237  0.2411 -0.5797
  108SER    HG1  883   5.224   4.114   5.358 -1.1136  0.3914 -1.1692
  108SER      C  884   4.914   3.946   5.387 -0.2761  0.1278  0.3044
  108SER      O  885   4.927   3.928   5.508  0.0950 -0.5606  0.1683
  109LEU      N  886   4.807   4.015   5.343  0.1430  0.3420 -0.3967
  109LEU     HN  887   4.805   4.019   5.243  0.8188 -0.2270 -0.4472
  109LEU     CA  888   4.705   4.067   5.428 -0.0661 -0.0942 -0.3759
  109LEU     HA  889   4.744   4.106   5.521 -2.3800  0.7900  0.2937
  109LEU     CB  890   4.621   4.175   5.357  0.1214  0.2091 -0.1420
  109LEU    HB1  891   4.526   4.206   5.405 -0.6851 -2.0597 -0.1599
  109LEU    HB2  892   4.587   4.134   5.259  2.1728  0.0422 -0.8345
  109LEU     CG  893   4.698   4.303   5.319  0.3736  0.0593 -0.1425
  109LEU     HG  894   4.803   4.273   5.298  0.3933  0.9870 -1.4994
  109LEU    CD1  895   4.635   4.367   5.194 -0.0308 -0.3424 -0.1475
  109LEU   HD11  896   4.532   4.332   5.172  0.3325 -1.1995 -0.5564
  109LEU   HD12  897   4.696   4.337   5.105  1.9978 -0.4768  1.2124
  109LEU   HD13  898   4.634   4.477   5.202 -1.3341 -0.3472 -0.0145
  109LEU    CD2  899   4.693   4.406   5.433  1.1083  0.3116 -0.3357
  109LEU   HD21  900   4.732   4.363   5.527  1.4036 -0.7616 -0.9283
  109LEU   HD22  901   4.588   4.434   5.453  0.3214 -0.2235 -3.2623
  109LEU   HD23  902   4.752   4.500   5.422 -1.0082  1.7837  0.2846
  109LEU      C  903   4.617   3.958   5.477  0.1451 -0.0972  0.0027
  109LEU      O  904   4.597   3.944   5.598 -0.5458  0.6419 -0.0159
  110ALA      N  905   4.577   3.866   5.387  0.0687  0.1918 -0.2588
  110ALA     HN  906   4.599   3.878   5.291 -0.0601 -0.8716 -0.4326
  110ALA     CA  907   4.504   3.750   5.428 -0.0434  0.3841  0.0953
  110ALA     HA  908   4.410   3.777   5.474 -0.7704  1.8520 -2.0743
  110ALA     CB  909   4.456   3.680   5.300 -0.3307 -0.0657  0.4466
  110ALA    HB1  910   4.396   3.755   5.244 -3.0105 -0.7344  2.2599
  110ALA    HB2  911   4.391   3.594   5.326 -2.1181  1.4277  1.1499
  110ALA    HB3  912   4.541   3.635   5.244  0.1346 -0.6305  1.5735
  110ALA      C  913   4.568   3.655   5.523 -0.4888 -0.7361 -0.7042
  110ALA      O  914   4.498   3.618   5.618  0.5863  0.4922  0.6089
  111LEU      N  915   4.700   3.631   5.518 -0.4113 -0.4497 -0.1228
  111LEU     HN  916   4.754   3.653   5.437  0.0190 -0.4295  0.1688
  111LEU     CA  917   4.776   3.560   5.616 -0.0324 -0.4435 -0.4096
  111LEU     HA  918   4.741   3.459   5.627  0.5485 -0.5865  0.2356
  111LEU     CB  919   4.921   3.559   5.564 -0.1889 -0.2270 -0.8541
  111LEU    HB1  920   4.962   3.663   5.569  0.7735 -0.6378  0.0887
  111LEU    HB2  921   4.918   3.551   5.453 -0.1972  2.8908 -1.1864
  111LEU     CG  922   5.012   3.463   5.642 -0.1950  0.0776 -0.4634
  111LEU     HG  923   5.021   3.504   5.744 -3.0513 -0.8438  0.2567
  111LEU    CD1  924   4.946   3.325   5.658 -0.3942  0.2487  0.1947
  111LEU   HD11  925   5.024   3.259   5.703  2.1125  2.9645  0.1230
  111LEU   HD12  926   4.918   3.281   5.560  0.1490  0.6341 -0.1367
  111LEU   HD13  927   4.853   3.331   5.719 -1.9190 -1.3020 -1.8179
  111LEU    CD2  928   5.149   3.445   5.575  0.1056  0.3952  0.0665
  111LEU   HD21  929   5.208   3.380   5.644 -1.1131 -1.1035 -0.2370
  111LEU   HD22  930   5.197   3.544   5.563 -2.5232  1.7619  0.1424
  111LEU   HD23  931   5.143   3.396   5.476  2.1810 -0.1044  0.1369
  111LEU      C  932   4.770   3.624   5.751 -0.2779  0.4313 -0.8284
  111LEU      O  933   4.761   3.560   5.855 -0.2611  0.6568 -0.6870
  112SER      N  934   4.783   3.758   5.760 -0.4088  0.4494 -0.8941
  112SER     HN  935   4.786   3.812   5.677  0.2853  0.0983 -1.1003
  112SER     CA  936   4.782   3.835   5.880 -0.3144 -0.0601 -0.5624
  112SER     HA  937   4.861   3.802   5.946 -0.0467  0.9518 -0.3624
  112SER     CB  938   4.814   3.977   5.832  0.2289 -0.0297 -0.1205
  112SER    HB1  939   4.734   4.017   5.767 -1.7018  1.1834  2.7904
  112SER    HB2  940   4.902   3.964   5.765 -1.4761 -1.7150 -2.1854
  112SER     OG  941   4.851   4.068   5.935  0.4334  0.2634 -0.4445
  112SER    HG1  942   4.771   4.116   5.961  0.5342  1.1105 -1.6527
  112SER      C  943   4.648   3.834   5.946 -0.0680 -0.1498 -0.0567
  112SER      O  944   4.628   3.785   6.057  0.1616 -0.5820 -0.2039
  113ASP      N  945   4.542   3.865   5.869 -0.0607  0.2430  0.0888
  113ASP     HN  946   4.558   3.905   5.779  1.9043 -4.3492 -1.8859
  113ASP     CA  947   4.405   3.845   5.906 -0.2177 -0.1886 -0.6994
  113ASP     HA  948   4.374   3.904   5.992 -2.6217 -2.0680 -0.1708
  113ASP     CB  949   4.318   3.900   5.793 -0.6825 -0.0497 -0.2789
  113ASP    HB1  950   4.210   3.876   5.809 -0.9318  1.9889  1.5219
  113ASP    HB2  951   4.341   3.849   5.697  1.5670 -0.6594  0.5200
  113ASP     CG  952   4.310   4.051   5.774  0.6825  0.0055 -0.4857
  113ASP    OD1  953   4.362   4.125   5.861 -0.0592  0.3184 -0.3002
  113ASP    OD2  954   4.258   4.104   5.672 -0.6373  0.3304  0.3366
  113ASP      C  955   4.364   3.708   5.949  0.1940 -0.1357 -0.1161
  113ASP      O  956   4.295   3.694   6.049 -0.3499  0.3591 -0.4141
  114LEU      N  957   4.416   3.603   5.883  0.4798 -0.0870  0.0260
  114LEU     HN  958   4.473   3.613   5.802  0.2764 -0.1617 -0.1291
  114LEU     CA  959   4.388   3.470   5.929  0.7463 -0.1749 -0.0649
  114LEU     HA  960   4.282   3.449   5.939  1.1689 -1.4937  2.3833
  114LEU     CB  961   4.441   3.369   5.826  0.0871 -0.4819 -0.1101
  114LEU    HB1  962   4.453   3.268   5.871  0.3898 -1.4564 -2.2458
  114LEU    HB2  963   4.540   3.409   5.797  0.7957 -2.3672 -0.4883
  114LEU     CG  964   4.356   3.344   5.700  0.2803 -0.1308 -0.3127
  114LEU     HG  965   4.345   3.437   5.641 -0.8411  0.7875  1.2411
  114LEU    CD1  966   4.419   3.235   5.613  0.2112 -0.3365 -0.1081
  114LEU   HD11  967   4.419   3.139   5.669 -1.4467 -0.4047 -0.1841
  114LEU   HD12  968   4.526   3.253   5.590  0.0306  1.7050  0.5239
  114LEU   HD13  969   4.357   3.227   5.521  0.7308 -0.7954 -0.4334
  114LEU    CD2  970   4.216   3.295   5.742  0.2440  0.0186 -0.2545
  114LEU   HD21  971   4.225   3.205   5.806 -0.7992 -1.1011 -1.6059
  114LEU   HD22  972   4.157   3.266   5.652  1.2900  1.3151 -1.4083
  114LEU   HD23  973   4.153   3.367   5.798 -0.7102 -1.8052  1.1372
  114LEU      C  974   4.433   3.435   6.066  0.1305 -0.1578  0.1461
  114LEU      O  975   4.365   3.368   6.143 -0.5008  0.3084 -0.0003
  115LEU      N  976   4.556   3.475   6.106  0.2957 -0.0848 -0.4298
  115LEU     HN  977   4.605   3.536   6.044 -3.0619  1.1639 -2.1247
  115LEU     CA  978   4.630   3.443   6.223 -0.2504 -0.0125 -0.0590
  115LEU     HA  979   4.616   3.338   6.242  1.4787 -0.4735 -1.1063
  115LEU     CB  980   4.779   3.477   6.200 -0.1913 -0.5372 -0.4750
  115LEU    HB1  981   4.834   3.488   6.296 -1.6737 -1.4872  0.5319
  115LEU    HB2  982   4.785   3.578   6.154  2.2437 -0.7996 -0.8456
  115LEU     CG  983   4.853   3.380   6.108  0.1019 -0.6205 -0.1527
  115LEU     HG  984   4.785   3.338   6.031  0.2244 -1.9388  0.4202
  115LEU    CD1  985   4.980   3.451   6.057  0.3557 -0.5368  0.5879
  115LEU   HD11  986   5.048   3.383   6.003  0.7750  1.2247 -1.2205
  115LEU   HD12  987   5.033   3.476   6.152  1.7178  0.5825 -0.4283
  115LEU   HD13  988   4.953   3.541   5.997 -0.3720 -1.5925 -0.7229
  115LEU    CD2  989   4.886   3.250   6.184  0.6032 -0.2939  0.1931
  115LEU   HD21  990   4.951   3.289   6.266  0.5559 -1.5181  0.8397
  115LEU   HD22  991   4.937   3.172   6.125 -0.7816 -4.1722  3.6291
  115LEU   HD23  992   4.796   3.198   6.223  0.2628  0.4821  0.4779
  115LEU      C  993   4.567   3.518   6.336  0.7124  0.1824  0.3644
  115LEU      O  994   4.545   3.467   6.445 -0.6749 -0.1805 -0.0581
  116ILE      N  995   4.526   3.645   6.318  0.0586 -0.0157  0.4391
  116ILE     HN  996   4.538   3.683   6.227  1.1248 -1.4734 -0.0596
  116ILE     CA  997   4.450   3.717   6.415 -0.2353  0.2515  0.0166
  116ILE     HA  998   4.501   3.713   6.511 -2.6782  2.2967  1.5436
  116ILE     CB  999   4.449   3.859   6.366 -0.0782  0.2437 -0.0104
  116ILE     HB 1000   4.436   3.866   6.256  1.4140  2.6615 -0.1028
  116ILE    CG2 1001   4.324   3.934   6.413  0.0325  0.0212  0.6552
  116ILE   HG21 1002   4.227   3.887   6.384 -0.1286  1.1270 -0.7023
  116ILE   HG22 1003   4.329   4.033   6.363  0.0421 -0.2404  0.1227
  116ILE   HG23 1004   4.319   3.965   6.519 -3.2735  1.8889  0.0938
  116ILE    CG1 1005   4.584   3.928   6.394  0.2569 -0.5378  0.3452
  116ILE   HG11 1006   4.613   3.993   6.309 -3.6289  0.1871 -0.6404
  116ILE   HG12 1007   4.666   3.855   6.408  1.1826  0.1188 -1.3827
  116ILE     CD 1008   4.581   4.024   6.513 -0.5184  0.0295 -0.1210
  116ILE    HD1 1009   4.518   4.113   6.492  1.1629  0.7013 -2.9021
  116ILE    HD2 1010   4.683   4.067   6.527 -0.5840  0.4593 -0.8696
  116ILE    HD3 1011   4.545   3.976   6.606 -4.9959  0.9418 -1.1179
  116ILE      C 1012   4.317   3.655   6.440 -0.1079 -0.0197  0.0307
  116ILE      O 1013   4.283   3.629   6.556  0.2588  0.1531  0.1779
  117LEU      N 1014   4.239   3.614   6.339 -0.1631  0.1394  0.0069
  117LEU     HN 1015   4.267   3.647   6.249 -1.5843  2.9568  0.5062
  117LEU     CA 1016   4.111   3.553   6.357 -0.2136  0.2882  0.1511
  117LEU     HA 1017   4.054   3.620   6.419 -0.7874 -1.2198  1.3031
  117LEU     CB 1018   4.039   3.536   6.222  0.0961  0.0470  0.0151
  117LEU    HB1 1019   3.972   3.449   6.236  0.8283 -0.2519  1.9909
  117LEU    HB2 1020   4.113   3.508   6.144  1.3718 -0.3383  1.3178
  117LEU     CG 1021   3.981   3.662   6.155 -0.3893 -0.1435  0.0758
  117LEU     HG 1022   4.044   3.752   6.167 -1.5254  0.7760 -0.5959
  117LEU    CD1 1023   3.973   3.643   6.003 -0.4647  0.4692 -0.0006
  117LEU   HD11 1024   4.077   3.630   5.965 -0.4784 -0.5829  0.2884
  117LEU   HD12 1025   3.940   3.745   5.973  0.6844  0.4132 -1.5853
  117LEU   HD13 1026   3.905   3.561   5.970 -0.0101 -0.3258  0.9567
  117LEU    CD2 1027   3.839   3.691   6.208 -0.3959 -0.0021 -0.0185
  117LEU   HD21 1028   3.767   3.607   6.208 -2.4568  1.6830 -0.7637
  117LEU   HD22 1029   3.792   3.772   6.147  2.0284  1.5415  0.0142
  117LEU   HD23 1030   3.848   3.730   6.312  3.1062  0.3885 -0.3519
  117LEU      C 1031   4.109   3.421   6.425  0.2111  0.3723  0.3307
  117LEU      O 1032   4.032   3.398   6.518  0.3279  0.0017  0.3383
  118LEU      N 1033   4.198   3.326   6.389 -0.6168 -0.4781  0.4697
  118LEU     HN 1034   4.269   3.345   6.321 -0.4336 -1.1759  0.4584
  118LEU     CA 1035   4.197   3.191   6.435 -0.2111 -0.5245  0.3549
  118LEU     HA 1036   4.094   3.157   6.433 -1.3514  2.5409  1.2770
  118LEU     CB 1037   4.274   3.100   6.338  0.1378  0.3371 -0.1935
  118LEU    HB1 1038   4.308   3.003   6.380  0.6881 -1.0581 -3.5541
  118LEU    HB2 1039   4.370   3.149   6.313 -0.9406  3.0740  0.6942
  118LEU     CG 1040   4.195   3.063   6.211  0.2151 -0.1720 -0.0955
  118LEU     HG 1041   4.151   3.163   6.192 -0.4301 -0.0196  1.9908
  118LEU    CD1 1042   4.280   2.999   6.099 -0.0632 -0.1388 -0.3263
  118LEU   HD11 1043   4.218   2.998   6.007  1.6739 -1.2632 -1.5275
  118LEU   HD12 1044   4.312   2.895   6.121  0.0639 -0.1411 -0.5264
  118LEU   HD13 1045   4.374   3.057   6.086  0.5534 -0.6273  1.6009
  118LEU    CD2 1046   4.068   2.978   6.229 -0.2860  0.3861 -0.9339
  118LEU   HD21 1047   4.002   3.019   6.308  1.0247  0.6743  0.0412
  118LEU   HD22 1048   4.098   2.874   6.252  2.7202  1.1432 -0.9627
  118LEU   HD23 1049   4.006   2.960   6.139  0.1349  1.7204 -1.5177
  118LEU      C 1050   4.248   3.180   6.574  0.1305 -0.3897  0.2417
  118LEU      O 1051   4.226   3.078   6.639 -0.1612  0.0559  0.8577
  119LEU      N 1052   4.334   3.274   6.617  0.3142 -0.1118 -0.7213
  119LEU     HN 1053   4.360   3.349   6.556  1.8619  0.4268  0.5536
  119LEU     CA 1054   4.413   3.267   6.735 -0.1892  0.1498 -0.3625
  119LEU     HA 1055   4.393   3.169   6.776 -0.9492 -0.3272 -1.8442
  119LEU     CB 1056   4.564   3.285   6.708 -0.1114 -0.0419 -0.0703
  119LEU    HB1 1057   4.617   3.295   6.805 -2.3885  0.4993  1.2092
  119LEU    HB2 1058   4.581   3.383   6.659 -2.1672 -0.5404 -1.9867
  119LEU     CG 1059   4.619   3.170   6.622  0.0276  0.0189 -0.0623
  119LEU     HG 1060   4.566   3.152   6.526  1.0110 -0.7272 -0.4851
  119LEU    CD1 1061   4.766   3.207   6.592  0.2120  0.3078  1.1454
  119LEU   HD11 1062   4.816   3.254   6.679  0.9801 -1.1173  1.5092
  119LEU   HD12 1063   4.776   3.284   6.513  0.2027 -0.0727  0.7658
  119LEU   HD13 1064   4.826   3.120   6.558 -0.0469 -0.4501  2.5631
  119LEU    CD2 1065   4.609   3.038   6.699 -0.0795  0.0284 -0.0584
  119LEU   HD21 1066   4.503   3.006   6.696 -0.9483  2.7265 -0.6178
  119LEU   HD22 1067   4.650   3.052   6.801  1.7878  0.6661 -0.8382
  119LEU   HD23 1068   4.669   2.961   6.645 -0.2884  0.5556 -1.0642
  119LEU      C 1069   4.371   3.369   6.835 -0.2159  0.1085 -0.3307
  119LEU      O 1070   4.341   3.332   6.949  0.1528  0.0612 -0.2479
  120ALA      N 1071   4.375   3.498   6.798  0.1521  0.0811 -0.3889
  120ALA     HN 1072   4.377   3.525   6.702 -1.0870  0.4645 -0.3224
  120ALA     CA 1073   4.358   3.611   6.883  0.1744  0.0611 -0.3577
  120ALA     HA 1074   4.429   3.602   6.964 -0.6178  1.9564  0.6185
  120ALA     CB 1075   4.400   3.745   6.819 -0.0040  0.2115 -0.1603
  120ALA    HB1 1076   4.410   3.831   6.890  2.3068 -0.0594 -0.0955
  120ALA    HB2 1077   4.338   3.761   6.729  0.1672 -3.4865 -1.0717
  120ALA    HB3 1078   4.507   3.738   6.794  1.4525  1.3163  4.6457
  120ALA      C 1079   4.224   3.628   6.946  0.4133  0.0787  0.1502
  120ALA      O 1080   4.209   3.658   7.065 -0.1609 -0.5001  0.2256
  121MET      N 1081   4.119   3.603   6.866  0.5421  0.6634 -0.2049
  121MET     HN 1082   4.143   3.574   6.773  0.7741 -0.2882  0.1485
  121MET     CA 1083   3.980   3.599   6.895  0.5289 -0.3154 -0.3816
  121MET     HA 1084   3.955   3.686   6.953 -5.1178 -0.8594 -1.4144
  121MET     CB 1085   3.892   3.614   6.769  0.0401 -1.0396 -0.1308
  121MET    HB1 1086   3.929   3.539   6.696  1.5626  2.4464 -3.2714
  121MET    HB2 1087   3.923   3.709   6.721 -1.0628 -1.6276 -2.1033
  121MET     CG 1088   3.740   3.612   6.787  0.0451 -0.3558  0.0153
  121MET    HG1 1089   3.714   3.707   6.839  0.7214  0.3813 -0.9604
  121MET    HG2 1090   3.707   3.533   6.858  1.9002  0.2517  1.6593
  121MET     SD 1091   3.655   3.583   6.629 -0.0058 -0.0732 -0.0107
  121MET     CE 1092   3.677   3.741   6.542 -0.3506 -0.0912 -0.1328
  121MET    HE1 1093   3.659   3.824   6.612 -2.6054  0.5760 -1.3920
  121MET    HE2 1094   3.598   3.746   6.464  0.3808  0.5738 -0.8467
  121MET    HE3 1095   3.778   3.747   6.496 -0.8821 -1.3123 -1.5729
  121MET      C 1096   3.941   3.495   6.994  0.6739  0.3599  0.3979
  121MET      O 1097   3.866   3.537   7.082  0.0818 -0.2585  0.2005
  122PRO      N 1098   3.982   3.372   6.994  0.6880  0.3612 -0.0140
  122PRO     CD 1099   4.003   3.300   6.869  0.1217 -0.1687  0.1889
  122PRO    HD1 1100   4.086   3.340   6.807  0.3596  0.5859  0.9667
  122PRO    HD2 1101   3.909   3.310   6.810  1.5795  1.5692 -2.0526
  122PRO     CA 1102   3.941   3.281   7.097 -0.3581  0.6396 -0.1742
  122PRO     HA 1103   3.833   3.277   7.103 -0.3150  0.4627  0.5597
  122PRO     CB 1104   3.987   3.146   7.042 -0.4775  0.7631 -0.5808
  122PRO    HB1 1105   3.906   3.072   7.059  0.7649 -0.5678 -0.1506
  122PRO    HB2 1106   4.071   3.116   7.107  1.0231  4.4862 -0.5450
  122PRO     CG 1107   4.047   3.157   6.901 -0.1352 -0.4140 -0.5365
  122PRO    HG1 1108   4.158   3.153   6.910  0.0419  2.4443 -0.5516
  122PRO    HG2 1109   3.997   3.077   6.842 -1.7632 -0.8815  1.4049
  122PRO      C 1110   3.982   3.306   7.238  0.2248 -0.2974 -0.1674
  122PRO      O 1111   3.895   3.299   7.324  0.2873  0.1779 -0.0598
  123VAL      N 1112   4.111   3.341   7.253  0.1612  0.0317 -0.3691
  123VAL     HN 1113   4.170   3.346   7.173  0.0577  1.2206 -0.3950
  123VAL     CA 1114   4.169   3.386   7.376  0.1266  0.0487 -0.3590
  123VAL     HA 1115   4.167   3.305   7.448 -0.0290  0.3530 -0.0183
  123VAL     CB 1116   4.314   3.406   7.343  0.2744  0.1335  0.3244
  123VAL     HB 1117   4.323   3.475   7.257 -2.0979 -1.0527 -0.9694
  123VAL    CG1 1118   4.394   3.464   7.461 -0.3678  0.8018  0.4330
  123VAL   HG11 1119   4.386   3.398   7.550 -2.2677 -1.2842 -1.1637
  123VAL   HG12 1120   4.363   3.568   7.486  2.9910  2.5962 -1.9755
  123VAL   HG13 1121   4.500   3.489   7.441 -0.2517  0.9053  1.1268
  123VAL    CG2 1122   4.372   3.268   7.305  0.0885  0.0519  0.3365
  123VAL   HG21 1123   4.482   3.275   7.294 -0.1725  1.8268 -1.6926
  123VAL   HG22 1124   4.330   3.226   7.211 -0.5867  0.8013  0.2933
  123VAL   HG23 1125   4.356   3.200   7.392  0.9380 -0.2845  0.2349
  123VAL      C 1126   4.099   3.504   7.432 -0.2108 -0.2372 -0.1726
  123VAL      O 1127   4.065   3.499   7.551  0.4911 -0.7748  0.0121
  124GLU      N 1128   4.071   3.613   7.358 -0.0021  0.0852  0.2138
  124GLU     HN 1129   4.111   3.624   7.267  1.1338  2.4467  0.9296
  124GLU     CA 1130   3.989   3.724   7.394 -0.0062  0.0881  0.1970
  124GLU     HA 1131   4.030   3.763   7.485 -0.8776 -0.1033  0.6815
  124GLU     CB 1132   4.007   3.841   7.296  0.6525  0.2400  0.4994
  124GLU    HB1 1133   4.081   3.802   7.222 -0.9473 -3.0757  0.4590
  124GLU    HB2 1134   4.067   3.921   7.345 -0.6856  1.0834  0.7935
  124GLU     CG 1135   3.888   3.908   7.227  0.2140 -0.5635  0.4607
  124GLU    HG1 1136   3.791   3.918   7.280 -0.5812  0.5520 -1.1295
  124GLU    HG2 1137   3.857   3.847   7.139  0.9855 -0.5349  0.1508
  124GLU     CD 1138   3.928   4.043   7.170  0.2228 -0.4860  0.6497
  124GLU    OE1 1139   4.006   4.048   7.071 -0.3795 -0.5255  0.1657
  124GLU    OE2 1140   3.869   4.143   7.219 -0.1025 -0.3530  0.0079
  124GLU      C 1141   3.846   3.694   7.426  0.1180 -0.6402  0.0986
  124GLU      O 1142   3.795   3.734   7.530  0.1595 -0.3528  0.0084
  125LEU      N 1143   3.781   3.606   7.348  0.2316 -0.1203 -0.5859
  125LEU     HN 1144   3.821   3.566   7.266  0.4104 -1.2370  0.0344
  125LEU     CA 1145   3.646   3.570   7.379  0.3616 -0.0974  0.0170
  125LEU     HA 1146   3.591   3.660   7.400 -0.6820 -0.7671  0.2023
  125LEU     CB 1147   3.601   3.485   7.259  0.0327 -0.4216  0.3687
  125LEU    HB1 1148   3.672   3.401   7.241  3.2012  2.2362 -0.5634
  125LEU    HB2 1149   3.611   3.542   7.164 -0.2218 -0.4082  0.3487
  125LEU     CG 1150   3.452   3.449   7.255 -0.0944  0.1979 -0.8159
  125LEU     HG 1151   3.430   3.406   7.355  3.6170  3.0582  1.5087
  125LEU    CD1 1152   3.370   3.579   7.245 -0.8613 -0.2449 -0.3957
  125LEU   HD11 1153   3.260   3.564   7.251 -1.2026  1.3017 -1.8825
  125LEU   HD12 1154   3.397   3.635   7.153 -0.6233  0.5144  0.1237
  125LEU   HD13 1155   3.389   3.648   7.330 -0.3625 -0.2215 -0.5239
  125LEU    CD2 1156   3.415   3.346   7.147 -1.0279 -0.3485  0.0043
  125LEU   HD21 1157   3.447   3.387   7.049  0.1489 -0.0388  0.4921
  125LEU   HD22 1158   3.308   3.317   7.154 -0.7481 -1.4977 -0.2635
  125LEU   HD23 1159   3.480   3.258   7.166  0.7259  0.3835 -2.1283
  125LEU      C 1160   3.634   3.487   7.502  0.0039 -0.0798 -0.0040
  125LEU      O 1161   3.538   3.500   7.577 -0.4525  0.2508 -0.6328
  126TYR      N 1162   3.729   3.397   7.533 -0.1272 -0.2718 -0.1587
  126TYR     HN 1163   3.805   3.385   7.469  0.3803 -0.1797  0.4157
  126TYR     CA 1164   3.745   3.335   7.661  0.4655 -0.3429 -0.2632
  126TYR     HA 1165   3.650   3.291   7.689 -0.0913  1.4376  0.8097
  126TYR     CB 1166   3.844   3.217   7.662  0.0549 -0.6954 -0.7569
  126TYR    HB1 1167   3.949   3.246   7.645  0.5212 -3.0841 -2.5093
  126TYR    HB2 1168   3.814   3.158   7.572 -1.0468 -0.3596 -0.6241
  126TYR     CG 1169   3.837   3.142   7.790  0.2949  0.0787 -0.2844
  126TYR    CD1 1170   3.761   3.027   7.796  0.5352 -0.0685 -0.0270
  126TYR    HD1 1171   3.698   2.994   7.715  1.1297 -2.4244  0.3884
  126TYR    CE1 1172   3.759   2.953   7.912  0.0975  0.1666  0.1153
  126TYR    HE1 1173   3.708   2.858   7.915  1.0284 -0.4626 -2.0027
  126TYR     CZ 1174   3.827   2.994   8.024 -0.2550  0.3673  0.2577
  126TYR     OH 1175   3.828   2.924   8.147 -0.6910  0.5135  0.3478
  126TYR     HH 1176   3.858   2.985   8.216 -1.2720 -0.2290  1.2782
  126TYR    CD2 1177   3.919   3.177   7.894 -0.3035  0.1775  0.1635
  126TYR    HD2 1178   3.997   3.250   7.877  2.6281 -1.9980  2.8738
  126TYR    CE2 1179   3.909   3.103   8.010  0.0290  0.1425  0.1726
  126TYR    HE2 1180   3.949   3.138   8.104 -1.8235  1.7651  0.4009
  126TYR      C 1181   3.757   3.437   7.769 -0.4770  0.2716 -0.7217
  126TYR      O 1182   3.674   3.440   7.859 -0.2053  0.0056 -0.4592
  127ASN      N 1183   3.869   3.512   7.773 -0.2787 -0.0698  0.2912
  127ASN     HN 1184   3.928   3.499   7.694 -0.4994  0.7299 -0.0064
  127ASN     CA 1185   3.926   3.574   7.888 -0.0860  0.0283  0.1437
  127ASN     HA 1186   3.883   3.522   7.972 -0.4865 -0.2688 -0.2442
  127ASN     CB 1187   4.078   3.551   7.890 -0.0837  0.0081 -0.2322
  127ASN    HB1 1188   4.138   3.641   7.913 -1.3555  1.2044 -1.4226
  127ASN    HB2 1189   4.110   3.517   7.789 -2.0072 -0.0590 -0.8646
  127ASN     CG 1190   4.129   3.450   7.992 -0.0321  0.2440 -0.0236
  127ASN    OD1 1191   4.237   3.395   7.972  0.0503  0.2073  0.5024
  127ASN    ND2 1192   4.053   3.428   8.103 -0.5960  0.1488 -0.4203
  127ASN   HD21 1193   4.098   3.379   8.178  0.0019  0.0140 -0.8603
  127ASN   HD22 1194   3.970   3.479   8.123 -1.0536 -0.5144 -0.6214
  127ASN      C 1195   3.904   3.720   7.914 -0.1304 -0.0050  0.2985
  127ASN      O 1196   3.937   3.770   8.021  0.1535 -0.0933  0.2538
  128PHE      N 1197   3.855   3.796   7.814  0.0851 -0.2608 -0.0066
  128PHE     HN 1198   3.829   3.756   7.727 -0.9270 -0.2587  0.2791
  128PHE     CA 1199   3.844   3.938   7.822  0.0424 -0.2814  0.3446
  128PHE     HA 1200   3.885   3.974   7.915  0.9930  0.1343 -0.2230
  128PHE     CB 1201   3.904   4.011   7.701 -0.3687 -0.1736  0.2032
  128PHE    HB1 1202   3.855   4.110   7.684 -2.5789 -1.3727 -0.8516
  128PHE    HB2 1203   3.882   3.947   7.613  0.3447 -1.4978  0.9610
  128PHE     CG 1204   4.050   4.025   7.731 -0.2958 -0.1469 -0.1549
  128PHE    CD1 1205   4.093   4.139   7.795 -0.5603 -0.3039  0.3056
  128PHE    HD1 1206   4.025   4.218   7.823  0.8472  0.3438  2.1237
  128PHE    CE1 1207   4.225   4.150   7.832 -0.3574  0.2725 -0.5661
  128PHE    HE1 1208   4.257   4.248   7.863 -3.4418  1.8601 -1.9657
  128PHE     CZ 1209   4.318   4.060   7.787 -0.1836  0.4501 -0.5647
  128PHE     HZ 1210   4.420   4.092   7.804 -0.0374 -1.0574  1.9831
  128PHE    CD2 1211   4.147   3.938   7.687 -0.0064 -0.1098  0.3993
  128PHE    HD2 1212   4.117   3.852   7.628  1.1429 -0.3959  0.2031
  128PHE    CE2 1213   4.281   3.948   7.716 -0.0208 -0.3182  0.5413
  128PHE    HE2 1214   4.346   3.874   7.672 -0.0331  0.5531 -1.0017
  128PHE      C 1215   3.699   3.970   7.829  0.0065 -0.3381 -0.0841
  128PHE      O 1216   3.660   4.085   7.847 -0.3038 -0.5266  0.4954
  129ILE      N 1217   3.609   3.871   7.810 -0.5669 -0.0178  0.8626
  129ILE     HN 1218   3.655   3.784   7.793  0.5946  0.5472  0.9892
  129ILE     CA 1219   3.470   3.881   7.778 -0.3260  0.4598 -0.0780
  129ILE     HA 1220   3.425   3.971   7.818 -1.1361  0.5750 -1.2181
  129ILE     CB 1221   3.449   3.874   7.630 -0.4212  0.3621 -0.0594
  129ILE     HB 1222   3.512   3.788   7.599 -1.1873 -0.7092  1.2447
  129ILE    CG2 1223   3.303   3.843   7.592 -0.0789 -0.9430 -0.3713
  129ILE   HG21 1224   3.240   3.927   7.627 -2.4505 -1.8376 -2.2185
  129ILE   HG22 1225   3.274   3.743   7.630  0.3766 -0.9597 -0.0509
  129ILE   HG23 1226   3.293   3.834   7.482 -0.1689 -1.7759 -0.3026
  129ILE    CG1 1227   3.515   3.986   7.549  0.7205 -0.1621  0.1194
  129ILE   HG11 1228   3.625   3.988   7.567  0.6364  0.8554  0.5846
  129ILE   HG12 1229   3.474   4.084   7.581 -0.3941 -0.1764 -1.1573
  129ILE     CD 1230   3.497   3.974   7.397  0.0952 -0.0747  0.1852
  129ILE    HD1 1231   3.525   3.874   7.358 -3.3625 -0.2879 -2.1775
  129ILE    HD2 1232   3.564   4.052   7.354  1.2895  0.5628  2.9527
  129ILE    HD3 1233   3.391   3.983   7.366  0.1026  1.0223  0.4133
  129ILE      C 1234   3.397   3.788   7.868  0.2383  0.0902  0.0057
  129ILE      O 1235   3.345   3.834   7.969  0.0353  0.2938 -0.1897
  130TRP      N 1236   3.381   3.658   7.835  0.3753 -0.0144  0.3516
  130TRP     HN 1237   3.427   3.617   7.757  1.2137  0.1425  0.7480
  130TRP     CA 1238   3.311   3.567   7.920 -0.3135  0.1268 -0.0607
  130TRP     HA 1239   3.218   3.620   7.938  0.6486  1.4953  1.1529
  130TRP     CB 1240   3.280   3.436   7.846  0.8489 -0.0207 -0.3003
  130TRP    HB1 1241   3.246   3.350   7.907 -3.1506  2.0171  0.6653
  130TRP    HB2 1242   3.369   3.390   7.798 -1.4258 -2.0887 -2.8913
  130TRP     CG 1243   3.179   3.454   7.738 -0.0708 -1.1192  0.3574
  130TRP    CD1 1244   3.199   3.448   7.603  0.1554  0.8710  0.2735
  130TRP    HD1 1245   3.299   3.448   7.563 -0.9886 -1.1574 -2.9281
  130TRP    NE1 1246   3.078   3.463   7.540  0.3939  0.1835 -0.3648
  130TRP    HE1 1247   3.076   3.490   7.447 -1.4631  1.1650 -0.0905
  130TRP    CE2 1248   2.978   3.477   7.632  0.4048  0.1328 -0.3447
  130TRP    CD2 1249   3.038   3.473   7.757 -0.0068 -0.0399 -0.1465
  130TRP    CE3 1250   2.968   3.489   7.872  0.1796 -0.8938  0.0951
  130TRP    HE3 1251   3.012   3.472   7.969  0.8699 -2.3430 -0.4338
  130TRP    CZ3 1252   2.837   3.529   7.861  0.5842  0.3771 -0.2741
  130TRP    HZ3 1253   2.783   3.544   7.953  0.9941 -1.8987  0.3977
  130TRP    CZ2 1254   2.846   3.511   7.622  0.2002 -0.3461  0.5933
  130TRP    HZ2 1255   2.808   3.528   7.523 -1.5562 -0.8743  1.1441
  130TRP    CH2 1256   2.776   3.539   7.737 -0.3021  0.2756  0.1450
  130TRP    HH2 1257   2.673   3.568   7.730  0.0173  2.2453  2.3369
  130TRP      C 1258   3.350   3.541   8.062  0.1716  0.5118 -0.1191
  130TRP      O 1259   3.261   3.546   8.147 -0.0735 -0.2641 -0.3216
  131VAL      N 1260   3.478   3.519   8.095  0.1118  0.9810  0.4310
  131VAL     HN 1261   3.541   3.521   8.018  1.4010  3.0870  1.4354
  131VAL     CA 1262   3.525   3.512   8.230 -0.2649  0.6453  0.5490
  131VAL     HA 1263   3.455   3.565   8.292 -0.8066  0.6565 -0.0692
  131VAL     CB 1264   3.532   3.373   8.284 -0.4198  0.3182 -0.2593
  131VAL     HB 1265   3.431   3.328   8.286 -0.4245  0.3244 -0.3557
  131VAL    CG1 1266   3.622   3.273   8.210  0.0281  0.4274  0.1275
  131VAL   HG11 1267   3.627   3.172   8.257 -0.5943 -0.0509 -0.8078
  131VAL   HG12 1268   3.725   3.310   8.194  0.3898 -0.6957 -0.2957
  131VAL   HG13 1269   3.584   3.246   8.109  0.0411  0.2340  0.1736
  131VAL    CG2 1270   3.586   3.376   8.429 -0.8952  0.2126 -0.0763
  131VAL   HG21 1271   3.606   3.274   8.468 -1.2240  0.4911  0.8439
  131VAL   HG22 1272   3.515   3.419   8.503 -0.4938 -0.9109  0.9987
  131VAL   HG23 1273   3.689   3.417   8.425  1.3328 -4.4937  1.4248
  131VAL      C 1274   3.652   3.592   8.231 -0.0640  0.3318  0.2270
  131VAL      O 1275   3.745   3.563   8.157 -0.4508  0.5518 -0.3557
  132HSD      N 1276   3.659   3.687   8.326 -0.3812 -0.3734  0.9730
  132HSD     HN 1277   3.579   3.708   8.381 -0.6728 -1.3961  0.9708
  132HSD     CA 1278   3.765   3.784   8.326 -0.4538 -0.2878  0.3198
  132HSD     HA 1279   3.801   3.808   8.227 -1.5297 -0.8331 -0.2293
  132HSD     CB 1280   3.705   3.914   8.382  0.2531  0.2150 -0.0889
  132HSD    HB1 1281   3.784   3.991   8.399  0.2104  0.1488  0.4221
  132HSD    HB2 1282   3.661   3.889   8.480 -1.4849 -0.8086 -1.0863
  132HSD    ND1 1283   3.630   4.052   8.187  0.0847  0.7927  0.1416
  132HSD    HD1 1284   3.721   4.074   8.151  0.5649 -0.0369  0.8136
  132HSD     CG 1285   3.598   3.976   8.298  0.3346  0.5197  0.0289
  132HSD    CE1 1286   3.514   4.090   8.127  0.1421 -0.2849 -0.6744
  132HSD    HE1 1287   3.514   4.150   8.037  2.4104 -0.5507 -0.9017
  132HSD    NE2 1288   3.409   4.051   8.198  0.5126 -0.2022 -0.0686
  132HSD    CD2 1289   3.462   3.982   8.305  0.2588 -0.6278 -0.2137
  132HSD    HD2 1290   3.397   3.964   8.390  2.3415 -1.3247  1.3031
  132HSD      C 1291   3.882   3.746   8.410 -0.4735  0.4367  0.6821
  132HSD      O 1292   3.981   3.818   8.408 -0.4621  0.4183  0.5374
  133HSD      N 1293   3.880   3.636   8.487  0.0783 -0.1020 -0.0557
  133HSD     HN 1294   3.797   3.582   8.501  0.0261 -0.1283 -0.4595
  133HSD     CA 1295   3.992   3.593   8.565 -0.1706 -0.3990  0.1452
  133HSD     HA 1296   4.079   3.586   8.500 -0.8771  0.2011 -0.8982
  133HSD     CB 1297   4.014   3.695   8.678 -0.1438  0.3917 -0.5574
  133HSD    HB1 1298   4.047   3.794   8.640  1.1978  0.3760  0.4714
  133HSD    HB2 1299   4.098   3.661   8.743  1.0210 -1.9225 -3.1080
  133HSD    ND1 1300   3.809   3.830   8.755  0.3778  0.3851 -0.0035
  133HSD    HD1 1301   3.826   3.916   8.706  0.7425  0.4542  0.2394
  133HSD     CG 1302   3.891   3.720   8.760  0.2469  0.2908  0.0751
  133HSD    CE1 1303   3.713   3.807   8.848 -0.0756 -0.3319 -0.6320
  133HSD    HE1 1304   3.624   3.869   8.863  1.0389  0.5442  3.8661
  133HSD    NE2 1305   3.729   3.691   8.908  0.0361  0.1294  0.2646
  133HSD    CD2 1306   3.846   3.636   8.858 -0.0350  0.2753 -0.0634
  133HSD    HD2 1307   3.896   3.548   8.896 -0.3279  0.1757  0.0981
  133HSD      C 1308   3.962   3.453   8.605 -0.1860 -0.7670 -1.1197
  133HSD      O 1309   3.844   3.424   8.622 -0.3963  0.3450 -0.6228
  134PRO      N 1310   4.061   3.376   8.640  0.0304 -0.4040 -0.9290
  134PRO     CD 1311   4.036   3.244   8.696  0.0275 -0.0011  0.0443
  134PRO    HD1 1312   3.945   3.200   8.650 -0.7473  1.4916  0.0715
  134PRO    HD2 1313   4.007   3.245   8.803 -1.5919  0.1075 -0.3609
  134PRO     CA 1314   4.199   3.382   8.602  0.3051 -0.1774  0.0725
  134PRO     HA 1315   4.232   3.482   8.623 -1.5679  0.5864 -0.4079
  134PRO     CB 1316   4.270   3.271   8.679  0.3205 -0.4279 -0.3012
  134PRO    HB1 1317   4.285   3.314   8.780  1.0940  1.2884 -1.1069
  134PRO    HB2 1318   4.363   3.239   8.626  1.1796  0.0764  0.8499
  134PRO     CG 1319   4.164   3.160   8.682 -0.0721 -0.0599 -0.5416
  134PRO    HG1 1320   4.176   3.112   8.582  0.6773  0.3147 -0.6393
  134PRO    HG2 1321   4.190   3.083   8.758  0.3820  0.7335  0.1247
  134PRO      C 1322   4.230   3.376   8.456  0.5712 -0.2477  0.1300
  134PRO      O 1323   4.144   3.337   8.377  0.1668  0.4794  0.1967
  135TRP      N 1324   4.350   3.418   8.415  0.4675  0.1061  0.1822
  135TRP     HN 1325   4.409   3.470   8.477  0.8339  1.1956 -1.0382
  135TRP     CA 1326   4.397   3.390   8.283  0.2106  0.7816 -0.0573
  135TRP     HA 1327   4.320   3.426   8.216 -0.8084 -1.7412 -0.3925
  135TRP     CB 1328   4.528   3.465   8.260  0.4206  0.4602  0.0783
  135TRP    HB1 1329   4.603   3.434   8.336 -1.5968  0.1946  2.0493
  135TRP    HB2 1330   4.519   3.573   8.287 -1.7146  0.0052  1.3530
  135TRP     CG 1331   4.598   3.456   8.129  0.3896 -0.1785  0.1031
  135TRP    CD1 1332   4.710   3.381   8.108  0.3373 -0.2790  0.1792
  135TRP    HD1 1333   4.755   3.315   8.181 -2.1065 -2.2438  0.0378
  135TRP    NE1 1334   4.753   3.389   7.978 -0.2319  0.6467  0.0403
  135TRP    HE1 1335   4.842   3.364   7.947 -0.8149 -1.0397 -0.3873
  135TRP    CE2 1336   4.660   3.463   7.910 -0.5926 -0.0095 -0.1925
  135TRP    CD2 1337   4.568   3.512   8.000  0.3805  0.6548  0.4624
  135TRP    CE3 1338   4.470   3.596   7.957  0.3033  0.6628  0.6493
  135TRP    HE3 1339   4.394   3.640   8.020  1.5284  1.1676  1.8198
  135TRP    CZ3 1340   4.461   3.633   7.825  0.2818 -0.6287  0.2754
  135TRP    HZ3 1341   4.376   3.690   7.790  1.0441  0.1039 -0.4513
  135TRP    CZ2 1342   4.660   3.508   7.781  0.8642  0.6923  0.0228
  135TRP    HZ2 1343   4.735   3.472   7.713  0.8143  0.2708  0.1844
  135TRP    CH2 1344   4.558   3.590   7.738 -0.0152 -0.4552 -0.1463
  135TRP    HH2 1345   4.546   3.618   7.634  1.5103 -0.8942 -0.4702
  135TRP      C 1346   4.411   3.243   8.261 -0.4890  0.6605  0.2570
  135TRP      O 1347   4.454   3.171   8.351 -0.1430  0.2791 -0.2083
  136ALA      N 1348   4.371   3.191   8.144  0.0043  0.5323  0.1457
  136ALA     HN 1349   4.316   3.242   8.079  0.8190  0.5663 -0.5375
  136ALA     CA 1350   4.371   3.050   8.120 -0.0094  0.6321 -0.4806
  136ALA     HA 1351   4.366   2.994   8.213 -2.6489  0.4203 -0.6714
  136ALA     CB 1352   4.242   3.012   8.046 -0.1232 -0.1156  0.0817
  136ALA    HB1 1353   4.221   2.903   8.043 -0.6828 -0.0092 -0.0847
  136ALA    HB2 1354   4.239   3.052   7.942 -0.5903 -0.0547  0.1161
  136ALA    HB3 1355   4.154   3.053   8.100 -1.5696  0.9021 -2.8092
  136ALA      C 1356   4.487   2.994   8.045 -0.2498 -0.3085 -0.1676
  136ALA      O 1357   4.506   2.872   8.036 -0.1240 -0.3178  0.2098
  137PHE      N 1358   4.570   3.081   7.985 -0.2287 -0.1993  0.0180
  137PHE     HN 1359   4.554   3.179   7.990  1.2684  0.0727 -0.0350
  137PHE     CA 1360   4.665   3.048   7.884 -0.1171 -0.6491  0.2688
  137PHE     HA 1361   4.666   2.946   7.846  1.8627 -0.7004  0.3430
  137PHE     CB 1362   4.643   3.138   7.762 -0.2911  0.1213  0.8644
  137PHE    HB1 1363   4.707   3.126   7.672 -0.7899  1.6462  0.2572
  137PHE    HB2 1364   4.629   3.245   7.789 -4.4625 -0.4437  1.5661
  137PHE     CG 1365   4.509   3.111   7.702  0.2761  0.3279 -0.5421
  137PHE    CD1 1366   4.485   3.001   7.622  0.5176 -0.0343 -0.1231
  137PHE    HD1 1367   4.563   2.932   7.594  0.1696 -1.1154  1.4703
  137PHE    CE1 1368   4.356   2.980   7.578  0.2061  0.2622  0.6268
  137PHE    HE1 1369   4.337   2.894   7.517 -1.0684  0.3218  0.9134
  137PHE     CZ 1370   4.252   3.063   7.613 -0.3433 -0.0792 -0.1839
  137PHE     HZ 1371   4.152   3.043   7.578 -0.8568  0.2212  1.0639
  137PHE    CD2 1372   4.407   3.196   7.736  0.0445 -0.0457 -0.2963
  137PHE    HD2 1373   4.425   3.292   7.783 -0.4900 -0.8252  1.5799
  137PHE    CE2 1374   4.278   3.170   7.696  0.0220 -0.2257 -0.1070
  137PHE    HE2 1375   4.192   3.232   7.716  1.7676  1.6225  2.4111
  137PHE      C 1376   4.808   3.064   7.925  0.1229 -0.8097 -0.4750
  137PHE      O 1377   4.899   3.052   7.843  0.2529 -0.1220 -0.4414
  138GLY      N 1378   4.844   3.097   8.051  0.3217  0.1419 -0.7697
  138GLY     HN 1379   4.777   3.105   8.124  1.1799 -0.0217  0.0563
  138GLY     CA 1380   4.981   3.093   8.091  0.0105 -0.1878  0.3029
  138GLY    HA1 1381   5.033   3.009   8.048 -2.8068 -2.1766  0.4851
  138GLY    HA2 1382   4.987   3.110   8.197 -1.0962 -0.6694  0.4628
  138GLY      C 1383   5.054   3.214   8.043  0.2365 -0.3976  0.1157
  138GLY      O 1384   5.003   3.294   7.965  0.4568 -0.4592 -0.0961
  139ASP      N 1385   5.172   3.242   8.101  0.2029 -0.3992  0.1867
  139ASP     HN 1386   5.212   3.182   8.169 -0.5178 -0.5764  0.4650
  139ASP     CA 1387   5.247   3.362   8.079 -0.2808 -0.2112 -0.4640
  139ASP     HA 1388   5.177   3.443   8.096  0.0629  0.2179 -1.0477
  139ASP     CB 1389   5.346   3.388   8.194 -0.3209 -0.1954 -0.4332
  139ASP    HB1 1390   5.295   3.362   8.289 -0.6094  2.8113  0.3328
  139ASP    HB2 1391   5.378   3.494   8.182  0.2695 -0.3160  0.0358
  139ASP     CG 1392   5.470   3.300   8.197 -0.0391  0.2067 -0.1853
  139ASP    OD1 1393   5.541   3.315   8.299  0.6297 -0.3596 -0.5597
  139ASP    OD2 1394   5.501   3.209   8.114 -0.5250 -0.0925 -0.0415
  139ASP      C 1395   5.300   3.390   7.943  0.3498 -0.1497 -0.2100
  139ASP      O 1396   5.295   3.505   7.898  0.6631  0.0412  0.2495
  140ALA      N 1397   5.344   3.284   7.874 -0.0504 -0.0137 -0.6899
  140ALA     HN 1398   5.363   3.205   7.932  2.4230  1.3195  0.4827
  140ALA     CA 1399   5.400   3.280   7.743 -0.1168  0.5614 -0.7378
  140ALA     HA 1400   5.474   3.356   7.722 -0.1653  0.6690 -0.5147
  140ALA     CB 1401   5.471   3.145   7.722 -0.0717  0.4675  0.0008
  140ALA    HB1 1402   5.393   3.068   7.743 -1.7112  1.8741 -0.6794
  140ALA    HB2 1403   5.568   3.133   7.775 -0.1589  1.1953  0.3319
  140ALA    HB3 1404   5.510   3.156   7.618  1.7513 -0.4749  0.5387
  140ALA      C 1405   5.286   3.295   7.648 -0.2277 -0.1177 -0.7148
  140ALA      O 1406   5.303   3.360   7.546  0.0784  1.2077  0.1566
  141GLY      N 1407   5.169   3.239   7.685  0.0117 -0.6002 -0.6775
  141GLY     HN 1408   5.163   3.187   7.770  0.4418 -1.1343 -0.9641
  141GLY     CA 1409   5.046   3.269   7.617 -0.2087  0.0774  0.0101
  141GLY    HA1 1410   4.967   3.224   7.676 -0.3229 -0.3875 -0.4972
  141GLY    HA2 1411   5.056   3.236   7.515 -1.1233 -0.6400  0.1392
  141GLY      C 1412   5.007   3.413   7.617 -0.4369  0.0168 -0.2253
  141GLY      O 1413   4.977   3.473   7.515  0.0222  0.1467 -0.2847
  142CYS      N 1414   5.007   3.480   7.734 -0.4710 -0.0687 -0.1752
  142CYS     HN 1415   5.026   3.424   7.814 -0.9108 -3.2077 -2.1129
  142CYS     CA 1416   4.992   3.622   7.748 -0.0224 -0.1161  0.8350
  142CYS     HA 1417   4.897   3.656   7.710  1.1652  2.3876 -0.1187
  142CYS     CB 1418   4.995   3.649   7.899 -0.1317 -0.0014  0.8174
  142CYS    HB1 1419   5.096   3.622   7.937  0.0803 -1.0932 -0.4561
  142CYS    HB2 1420   4.916   3.588   7.949 -1.3423  1.7030  1.0615
  142CYS     SG 1421   4.985   3.823   7.950  0.3348  0.2303  0.1265
  142CYS      C 1422   5.087   3.711   7.675 -0.4154 -0.4762 -0.1253
  142CYS      O 1423   5.047   3.805   7.606  0.4162  0.4764  0.6619
  143ARG      N 1424   5.218   3.684   7.682 -0.3492 -0.4006 -0.9677
  143ARG     HN 1425   5.247   3.613   7.745 -0.9044  0.0958 -0.1382
  143ARG     CA 1426   5.317   3.746   7.600  0.0146  0.2401 -0.0639
  143ARG     HA 1427   5.321   3.852   7.619  2.5827 -0.0102  1.2309
  143ARG     CB 1428   5.453   3.698   7.656 -0.0437 -0.1192 -0.2253
  143ARG    HB1 1429   5.536   3.738   7.594  0.1184  2.1398  1.3299
  143ARG    HB2 1430   5.461   3.588   7.665 -2.4540 -0.2875  0.6781
  143ARG     CG 1431   5.481   3.760   7.792 -0.4434 -0.2753 -0.0701
  143ARG    HG1 1432   5.391   3.775   7.856  0.5875  0.3104  1.3074
  143ARG    HG2 1433   5.505   3.868   7.779 -0.1653 -0.2467  0.6343
  143ARG     CD 1434   5.585   3.680   7.871  0.2353  0.2585 -0.4081
  143ARG    HD1 1435   5.680   3.678   7.814  1.1319 -2.3122  0.9894
  143ARG    HD2 1436   5.550   3.576   7.889 -1.5008  0.4239 -2.4505
  143ARG     NE 1437   5.623   3.750   7.997  0.3677 -0.3147 -0.1273
  143ARG     HE 1438   5.597   3.845   8.015 -0.2685 -0.7228  1.2907
  143ARG     CZ 1439   5.686   3.683   8.098 -0.2029 -0.2319  0.2887
  143ARG    NH1 1440   5.713   3.549   8.097 -0.5382 -0.3013  0.2379
  143ARG   HH11 1441   5.695   3.488   8.021 -0.3294 -1.7130  1.2860
  143ARG   HH12 1442   5.744   3.500   8.178 -0.0754 -2.3476 -1.1156
  143ARG    NH2 1443   5.726   3.756   8.207 -0.2941 -0.1540  0.2711
  143ARG   HH21 1444   5.749   3.848   8.178 -0.2409 -1.1437 -3.3488
  143ARG   HH22 1445   5.805   3.720   8.257  1.0310  0.1207 -1.5045
  143ARG      C 1446   5.311   3.731   7.451  0.3733  0.2606 -0.0841
  143ARG      O 1447   5.334   3.827   7.378  0.2740  0.3248 -0.0336
  144GLY      N 1448   5.285   3.612   7.395  0.7938  0.1284 -0.0019
  144GLY     HN 1449   5.270   3.533   7.455  0.8039  0.5907  0.6254
  144GLY     CA 1450   5.249   3.596   7.258  0.3468  0.1430  0.1099
  144GLY    HA1 1451   5.220   3.494   7.238 -2.0847  0.4772  1.5054
  144GLY    HA2 1452   5.326   3.638   7.194  0.7657 -0.0858  0.4620
  144GLY      C 1453   5.125   3.667   7.214  0.7122  1.0135  0.4487
  144GLY      O 1454   5.124   3.722   7.104 -0.0840 -0.6343 -0.4215
  145TYR      N 1455   5.027   3.673   7.306  0.3556  0.0732  0.1443
  145TYR     HN 1456   5.031   3.629   7.395  1.1749  1.3291  0.7571
  145TYR     CA 1457   4.897   3.727   7.281  0.4242  0.0905 -0.1873
  145TYR     HA 1458   4.863   3.686   7.187 -0.2221  0.6462 -0.1980
  145TYR     CB 1459   4.797   3.684   7.390 -0.1089  0.1542 -0.6505
  145TYR    HB1 1460   4.849   3.710   7.484 -1.0588 -1.4183  0.3422
  145TYR    HB2 1461   4.771   3.576   7.385 -3.0426  0.6887  0.6887
  145TYR     CG 1462   4.669   3.761   7.385 -0.4292 -0.2941  0.3369
  145TYR    CD1 1463   4.564   3.723   7.304 -0.1278  0.0524 -0.2320
  145TYR    HD1 1464   4.572   3.625   7.258 -0.2200 -0.3609  0.6000
  145TYR    CE1 1465   4.448   3.795   7.289  0.0295  0.3393 -0.0787
  145TYR    HE1 1466   4.364   3.752   7.238 -1.8410  2.4472  1.0448
  145TYR     CZ 1467   4.444   3.916   7.354  0.0124  0.1623  0.2552
  145TYR     OH 1468   4.337   4.005   7.331  0.0472  0.2662  0.4848
  145TYR     HH 1469   4.328   4.059   7.409 -0.4371 -0.0226  0.6355
  145TYR    CD2 1470   4.657   3.879   7.454  0.8365  0.2745 -0.3595
  145TYR    HD2 1471   4.738   3.920   7.513  0.4469 -0.4022  0.6784
  145TYR    CE2 1472   4.545   3.958   7.437  0.9209  0.2777 -0.8980
  145TYR    HE2 1473   4.539   4.053   7.487  1.1208 -0.1036 -0.1456
  145TYR      C 1474   4.902   3.873   7.253  0.2731  0.1219 -0.0589
  145TYR      O 1475   4.848   3.927   7.157 -0.3582  0.0649  0.2643
  146TYR      N 1476   4.980   3.947   7.335 -0.0064  0.0388  0.2821
  146TYR     HN 1477   5.030   3.908   7.411  0.5937  0.9133  0.3460
  146TYR     CA 1478   5.001   4.086   7.313  0.4981 -0.0612  0.1306
  146TYR     HA 1479   4.910   4.130   7.276 -0.4079 -1.1915  0.9709
  146TYR     CB 1480   5.044   4.148   7.447 -0.2382 -0.0548  0.3682
  146TYR    HB1 1481   5.099   4.244   7.439 -1.6243  0.8508  1.3281
  146TYR    HB2 1482   5.105   4.082   7.513  4.9948  4.8651  1.2466
  146TYR     CG 1483   4.918   4.180   7.519  0.0023  0.2189  0.6714
  146TYR    CD1 1484   4.865   4.100   7.617 -0.4326 -0.1447  0.1451
  146TYR    HD1 1485   4.907   4.004   7.642 -1.6274 -0.0787  2.7453
  146TYR    CE1 1486   4.752   4.141   7.685 -0.5511 -0.6179  0.2377
  146TYR    HE1 1487   4.708   4.081   7.763  0.3118  1.8673  2.8537
  146TYR     CZ 1488   4.695   4.263   7.659  0.5950 -0.0300  0.3804
  146TYR     OH 1489   4.576   4.307   7.721  0.0388 -0.1912 -0.5501
  146TYR     HH 1490   4.561   4.255   7.800 -1.8249 -1.1349 -1.4567
  146TYR    CD2 1491   4.863   4.304   7.492 -0.1610 -0.1283 -0.6699
  146TYR    HD2 1492   4.899   4.371   7.416 -0.1725  0.1513 -0.4316
  146TYR    CE2 1493   4.753   4.344   7.564 -0.1377 -0.4617 -0.4432
  146TYR    HE2 1494   4.712   4.441   7.542 -0.6347  0.0756  2.4572
  146TYR      C 1495   5.095   4.116   7.201  0.8040  0.3431  0.4907
  146TYR      O 1496   5.078   4.214   7.129 -0.1248 -0.0243  0.1962
  147PHE      N 1497   5.196   4.031   7.175  0.4414 -0.0478  0.3489
  147PHE     HN 1498   5.203   3.951   7.234  0.8792 -0.4209 -0.1916
  147PHE     CA 1499   5.288   4.048   7.067  0.1762  0.1425  0.1536
  147PHE     HA 1500   5.331   4.147   7.072  1.1516 -0.3412  2.2413
  147PHE     CB 1501   5.400   3.945   7.087  0.1396 -0.0392 -0.5379
  147PHE    HB1 1502   5.365   3.843   7.111  0.3159  0.3102  1.3579
  147PHE    HB2 1503   5.456   3.977   7.177 -0.4569  0.1563 -0.2310
  147PHE     CG 1504   5.492   3.930   6.971 -0.1628 -0.2927 -0.7465
  147PHE    CD1 1505   5.619   3.980   6.987 -0.3154  0.0124 -0.4740
  147PHE    HD1 1506   5.642   4.053   7.063  1.0840 -0.2106 -0.6506
  147PHE    CE1 1507   5.709   3.965   6.883 -0.0663  0.6738 -0.3620
  147PHE    HE1 1508   5.809   4.004   6.884 -0.1110  0.7970  0.6096
  147PHE     CZ 1509   5.672   3.892   6.773 -0.2033  0.2107 -0.0137
  147PHE     HZ 1510   5.735   3.874   6.686 -0.4724  0.3636 -0.2437
  147PHE    CD2 1511   5.466   3.836   6.874 -0.2529 -0.2613 -0.7533
  147PHE    HD2 1512   5.380   3.772   6.883  1.3336 -2.6802 -1.6645
  147PHE    CE2 1513   5.553   3.823   6.768  0.1735 -0.4287 -0.3822
  147PHE    HE2 1514   5.534   3.747   6.694  2.4077 -0.4733 -1.0081
  147PHE      C 1515   5.228   4.052   6.930  0.8265 -0.4336 -0.1537
  147PHE      O 1516   5.243   4.147   6.854 -0.0711  0.0492  0.2514
  148LEU      N 1517   5.144   3.950   6.904  0.2249  0.0493 -0.1208
  148LEU     HN 1518   5.118   3.887   6.977  0.5185 -1.2461 -1.1077
  148LEU     CA 1519   5.084   3.933   6.775  0.3797 -0.1475 -0.1669
  148LEU     HA 1520   5.163   3.908   6.706  0.9682 -3.3488  1.4685
  148LEU     CB 1521   4.986   3.815   6.787 -0.0036  0.2224  0.4349
  148LEU    HB1 1522   4.928   3.831   6.880 -0.9365  1.4850 -0.3306
  148LEU    HB2 1523   5.045   3.721   6.798  2.4860  1.7452  0.7481
  148LEU     CG 1524   4.892   3.782   6.670  0.2410 -0.2075  0.3562
  148LEU     HG 1525   4.817   3.863   6.661  0.3064  0.0122  1.6362
  148LEU    CD1 1526   4.963   3.769   6.535 -0.4525  0.1995 -0.0536
  148LEU   HD11 1527   5.013   3.867   6.516 -2.4430  1.0597 -1.0750
  148LEU   HD12 1528   4.891   3.747   6.454  1.9584  0.9287 -2.5925
  148LEU   HD13 1529   5.041   3.690   6.532 -1.3004 -0.7187  1.1175
  148LEU    CD2 1530   4.818   3.649   6.698 -0.6983  0.2576  0.1277
  148LEU   HD21 1531   4.771   3.612   6.604  0.4467 -1.7004  0.2814
  148LEU   HD22 1532   4.742   3.676   6.774  0.6276  3.3116  0.5153
  148LEU   HD23 1533   4.896   3.578   6.733 -0.7416 -0.8776 -1.9105
  148LEU      C 1534   4.999   4.044   6.723  0.2398 -0.1351  0.0842
  148LEU      O 1535   5.006   4.082   6.607 -1.0812 -0.1739 -0.0247
  149ARG      N 1536   4.917   4.102   6.813 -0.0626 -0.0444 -0.2460
  149ARG     HN 1537   4.913   4.073   6.909  0.8003 -2.4197 -0.8308
  149ARG     CA 1538   4.830   4.208   6.775 -0.0924  0.0451  0.0674
  149ARG     HA 1539   4.776   4.164   6.693 -0.7439 -0.7780  0.9088
  149ARG     CB 1540   4.740   4.258   6.890  0.2388 -0.0752  0.3831
  149ARG    HB1 1541   4.682   4.347   6.855 -0.2775 -0.3603  0.4985
  149ARG    HB2 1542   4.805   4.285   6.976 -1.2847 -0.2319  1.6218
  149ARG     CG 1543   4.648   4.154   6.954  0.0458  0.0348  0.2889
  149ARG    HG1 1544   4.709   4.076   7.005 -1.1079 -0.9714  0.1624
  149ARG    HG2 1545   4.589   4.098   6.878  2.8608 -2.1652 -0.4514
  149ARG     CD 1546   4.559   4.204   7.068 -0.2620  0.3049 -0.0698
  149ARG    HD1 1547   4.617   4.264   7.142 -0.6842 -1.1287  1.4683
  149ARG    HD2 1548   4.524   4.113   7.120  0.4802  0.3859  0.5984
  149ARG     NE 1549   4.444   4.277   7.008 -0.5203  0.1461  0.2312
  149ARG     HE 1550   4.457   4.373   6.983  2.0292 -0.5098 -1.3937
  149ARG     CZ 1551   4.315   4.239   7.029 -0.4978 -0.0178  0.0733
  149ARG    NH1 1552   4.271   4.125   7.090  0.0957 -0.2091  0.1511
  149ARG   HH11 1553   4.324   4.074   7.158  1.4647  1.9170  0.7729
  149ARG   HH12 1554   4.176   4.098   7.073  0.4335 -0.5839 -1.2885
  149ARG    NH2 1555   4.216   4.302   6.959  0.0649  0.3341 -0.4116
  149ARG   HH21 1556   4.124   4.262   6.960  0.7262 -1.2729 -0.2365
  149ARG   HH22 1557   4.236   4.378   6.897  1.0939 -0.2567 -0.8413
  149ARG      C 1558   4.901   4.322   6.710 -0.5222  0.3229  0.0774
  149ARG      O 1559   4.867   4.358   6.598  0.2646  0.0931 -0.2475
  150ASP      N 1560   5.011   4.363   6.776 -0.3884 -0.2825  0.2379
  150ASP     HN 1561   5.009   4.335   6.872 -0.8064  0.2194  0.3803
  150ASP     CA 1562   5.099   4.467   6.735 -0.3432 -0.4865 -0.1889
  150ASP     HA 1563   5.044   4.557   6.712  0.7478  1.2527  3.2893
  150ASP     CB 1564   5.199   4.508   6.845 -0.4704  0.0153 -0.2578
  150ASP    HB1 1565   5.267   4.590   6.815  0.7377 -0.9204 -0.1513
  150ASP    HB2 1566   5.266   4.426   6.878  1.5303  2.1190  1.1632
  150ASP     CG 1567   5.122   4.565   6.963 -0.3469 -0.2818 -0.0337
  150ASP    OD1 1568   4.996   4.561   6.972 -0.3328 -0.6807  0.0163
  150ASP    OD2 1569   5.194   4.625   7.047 -0.2634 -0.1444 -0.2021
  150ASP      C 1570   5.182   4.439   6.614  0.4055  0.0981  0.1803
  150ASP      O 1571   5.209   4.523   6.529 -0.1108 -0.3020 -0.3908
  151ALA      N 1572   5.230   4.314   6.609 -0.1052 -0.1263  0.6885
  151ALA     HN 1573   5.208   4.269   6.695  0.4318 -0.7311  0.5172
  151ALA     CA 1574   5.300   4.261   6.496 -0.3044  0.0047  0.5028
  151ALA     HA 1575   5.386   4.323   6.476  0.2612 -0.9951 -0.2623
  151ALA     CB 1576   5.347   4.122   6.540  0.0306 -0.1046 -0.1840
  151ALA    HB1 1577   5.373   4.126   6.648  1.3917 -1.1631 -0.4317
  151ALA    HB2 1578   5.445   4.101   6.492 -0.0456  1.5196 -1.1123
  151ALA    HB3 1579   5.277   4.037   6.523 -0.3588  0.3661 -0.9886
  151ALA      C 1580   5.230   4.250   6.365  0.2188 -0.5305  0.2624
  151ALA      O 1581   5.272   4.298   6.259  0.0686  0.8076  0.7848
  152CYS      N 1582   5.107   4.195   6.369  0.1706 -0.4679 -0.2563
  152CYS     HN 1583   5.067   4.143   6.444 -0.4029  1.9408  1.2068
  152CYS     CA 1584   5.019   4.211   6.258  0.1673  0.2290 -0.1545
  152CYS     HA 1585   5.071   4.170   6.173 -0.8782 -1.7108  0.0916
  152CYS     CB 1586   4.893   4.128   6.286  0.2592  0.1701  0.0890
  152CYS    HB1 1587   4.815   4.168   6.217  1.3342  0.8039 -0.7879
  152CYS    HB2 1588   4.867   4.143   6.393  0.0594  1.9664 -0.1765
  152CYS     SG 1589   4.910   3.952   6.243 -0.0295  0.1799 -0.0717
  152CYS    HG1 1590   4.893   3.964   6.112 -1.6773 -1.1101 -0.0084
  152CYS      C 1591   4.982   4.352   6.223 -0.1322  0.2420  0.2117
  152CYS      O 1592   4.967   4.386   6.106  0.1950 -0.0287  0.0878
  153THR      N 1593   4.976   4.448   6.317  0.3254 -0.0551  0.5517
  153THR     HN 1594   4.995   4.427   6.412  1.8485  0.6856  0.4441
  153THR     CA 1595   4.957   4.587   6.289 -0.2787 -0.2281  0.0888
  153THR     HA 1596   4.869   4.599   6.227 -1.2832 -1.3591  1.2447
  153THR     CB 1597   4.949   4.673   6.411 -0.8316 -0.3032  0.1083
  153THR     HB 1598   5.042   4.684   6.471 -1.2612 -2.6582  1.3169
  153THR    OG1 1599   4.855   4.609   6.495 -0.5283 -0.0192  0.6723
  153THR    HG1 1600   4.875   4.515   6.491  1.5325  0.3889  0.5624
  153THR    CG2 1601   4.887   4.809   6.373 -1.2001 -0.4072  0.3293
  153THR   HG21 1602   4.872   4.865   6.467 -2.2241  1.1954 -0.7440
  153THR   HG22 1603   4.786   4.802   6.327 -0.6483  1.6175 -1.3234
  153THR   HG23 1604   4.949   4.871   6.305 -2.1018  0.4726  0.2843
  153THR      C 1605   5.068   4.644   6.207  0.0885 -1.4463 -0.2789
  153THR      O 1606   5.044   4.713   6.108  0.0929  0.0572  0.7380
  154TYR      N 1607   5.195   4.607   6.233  0.3699  0.0990  0.6146
  154TYR     HN 1608   5.215   4.539   6.303 -1.7737 -2.2629 -0.8700
  154TYR     CA 1609   5.301   4.649   6.147 -0.2910 -0.2825 -0.4104
  154TYR     HA 1610   5.298   4.757   6.139 -0.4084 -0.2360  0.1758
  154TYR     CB 1611   5.438   4.610   6.206 -0.3005  0.2081 -0.0492
  154TYR    HB1 1612   5.512   4.640   6.129 -1.2411  1.7354 -0.3934
  154TYR    HB2 1613   5.446   4.503   6.237 -1.8734 -0.4906 -1.8557
  154TYR     CG 1614   5.472   4.697   6.321  0.9915 -0.1015 -0.1853
  154TYR    CD1 1615   5.503   4.830   6.301  1.0591 -0.1113 -0.1497
  154TYR    HD1 1616   5.516   4.866   6.200  0.7054 -0.3489 -0.2814
  154TYR    CE1 1617   5.527   4.915   6.406 -0.0516  0.1278 -0.0777
  154TYR    HE1 1618   5.547   5.021   6.403 -0.2934  0.1689 -0.2450
  154TYR     CZ 1619   5.526   4.866   6.535 -0.6219  0.1216 -0.0816
  154TYR     OH 1620   5.545   4.952   6.645 -0.8815  0.2060 -0.1023
  154TYR     HH 1621   5.543   4.907   6.729  3.0012  0.0342  0.0881
  154TYR    CD2 1622   5.473   4.649   6.450  0.7425  0.2105 -0.0641
  154TYR    HD2 1623   5.451   4.546   6.475  0.4359  0.7339  1.9598
  154TYR    CE2 1624   5.505   4.732   6.555 -0.1880  0.1070  0.3088
  154TYR    HE2 1625   5.489   4.691   6.654  2.0331 -0.4026  0.4981
  154TYR      C 1626   5.302   4.588   6.012  0.7109 -0.6084 -0.2683
  154TYR      O 1627   5.318   4.664   5.916  0.2260 -0.1905 -0.0238
  155ALA      N 1628   5.276   4.457   5.997  0.1030 -0.5305  0.0521
  155ALA     HN 1629   5.270   4.404   6.082  0.3392  0.4448  0.6976
  155ALA     CA 1630   5.274   4.386   5.873 -0.2176  0.0496 -0.2738
  155ALA     HA 1631   5.372   4.397   5.827  1.1583 -1.4351  2.1013
  155ALA     CB 1632   5.249   4.239   5.910 -0.2434  0.1837  0.2510
  155ALA    HB1 1633   5.334   4.209   5.976 -0.0331  0.5082  0.1312
  155ALA    HB2 1634   5.249   4.179   5.816 -1.3606  0.6263 -0.0497
  155ALA    HB3 1635   5.158   4.223   5.971  1.0873  0.6915  2.5114
  155ALA      C 1636   5.163   4.428   5.783 -0.1174  0.3514 -0.2612
  155ALA      O 1637   5.179   4.451   5.663 -0.2196 -0.2017 -0.3855
  156THR      N 1638   5.045   4.455   5.841 -0.1807  0.0843 -0.2602
  156THR     HN 1639   5.038   4.430   5.937  2.9335 -0.5186 -0.0838
  156THR     CA 1640   4.937   4.525   5.779 -0.3062  0.2591  0.1512
  156THR     HA 1641   4.915   4.457   5.698  0.1532 -2.5101  2.1986
  156THR     CB 1642   4.812   4.530   5.861 -0.3720 -0.2144  0.0817
  156THR     HB 1643   4.825   4.586   5.956 -2.2354  0.8210 -0.2106
  156THR    OG1 1644   4.776   4.396   5.892 -0.1730 -0.2810  0.0264
  156THR    HG1 1645   4.850   4.351   5.933  0.0233 -0.0230 -0.0415
  156THR    CG2 1646   4.695   4.601   5.790 -0.0231  0.6699  0.3702
  156THR   HG21 1647   4.719   4.709   5.780 -0.9165  0.7407 -1.4851
  156THR   HG22 1648   4.600   4.584   5.845 -0.4577 -1.9321 -0.9960
  156THR   HG23 1649   4.682   4.538   5.699 -0.7821 -1.4679  1.8763
  156THR      C 1650   4.969   4.657   5.718 -0.7551  0.3344  0.0743
  156THR      O 1651   4.942   4.681   5.600 -0.1188  0.2472 -0.0937
  157ALA      N 1652   5.034   4.746   5.795  0.4573 -0.2093 -0.2868
  157ALA     HN 1653   5.048   4.716   5.889  1.0250 -0.2343 -0.3769
  157ALA     CA 1654   5.082   4.878   5.770 -0.2176  0.1014  0.0199
  157ALA     HA 1655   4.991   4.929   5.738 -0.1744 -0.0846 -0.4024
  157ALA     CB 1656   5.133   4.951   5.895  0.4634  0.0235 -0.2081
  157ALA    HB1 1657   5.159   5.055   5.866 -1.2910  0.3681 -0.6571
  157ALA    HB2 1658   5.223   4.895   5.931 -0.0344 -1.3622 -1.0324
  157ALA    HB3 1659   5.059   4.959   5.978  0.4980  2.6199 -0.3624
  157ALA      C 1660   5.178   4.879   5.656 -0.3054  0.0241 -0.0551
  157ALA      O 1661   5.172   4.967   5.571 -0.5223 -0.0564 -0.1267
  158LEU      N 1662   5.270   4.781   5.657 -0.3935 -0.0606 -0.0944
  158LEU     HN 1663   5.272   4.721   5.737 -2.1524 -2.2170 -1.5244
  158LEU     CA 1664   5.382   4.768   5.569 -0.2668  0.0854  0.0441
  158LEU     HA 1665   5.426   4.864   5.551 -0.1899 -0.2452 -1.8014
  158LEU     CB 1666   5.493   4.682   5.631 -0.0034 -0.1546 -0.7394
  158LEU    HB1 1667   5.543   4.634   5.545 -0.3102 -0.1567 -0.9205
  158LEU    HB2 1668   5.433   4.605   5.685 -0.0814 -0.9398 -1.9191
  158LEU     CG 1669   5.593   4.755   5.722 -0.3422 -0.2466 -0.2820
  158LEU     HG 1670   5.528   4.809   5.793 -4.2761 -2.1099 -2.1579
  158LEU    CD1 1671   5.690   4.656   5.788 -1.0309 -0.5263  0.3202
  158LEU   HD11 1672   5.743   4.597   5.709  1.1903  1.1460  0.4709
  158LEU   HD12 1673   5.651   4.589   5.867 -2.0654  2.4681  2.5201
  158LEU   HD13 1674   5.768   4.715   5.839 -2.3307  1.0319  0.5893
  158LEU    CD2 1675   5.673   4.853   5.634 -0.2576  0.0399  0.1124
  158LEU   HD21 1676   5.690   4.802   5.537 -2.0292 -0.4402  0.0235
  158LEU   HD22 1677   5.771   4.886   5.674  0.1549 -1.3899  0.3067
  158LEU   HD23 1678   5.617   4.949   5.626  0.6457  0.7636  1.8258
  158LEU      C 1679   5.331   4.716   5.438  0.2848 -0.3464 -0.0009
  158LEU      O 1680   5.374   4.761   5.332  0.4647  0.2002  0.2947
  159ASN      N 1681   5.230   4.628   5.438  0.2050 -0.2568  0.2391
  159ASN     HN 1682   5.210   4.586   5.526  0.1806 -0.2835  0.2213
  159ASN     CA 1683   5.162   4.586   5.319 -0.0346 -0.2466  0.3714
  159ASN     HA 1684   5.241   4.551   5.255  1.4710 -0.3553  2.1861
  159ASN     CB 1685   5.058   4.477   5.349 -0.5844 -0.0574 -0.7899
  159ASN    HB1 1686   4.999   4.459   5.257 -0.1906  3.1779 -1.7776
  159ASN    HB2 1687   4.978   4.505   5.422  1.0697  2.7207  0.1131
  159ASN     CG 1688   5.119   4.343   5.388  0.4060  0.7077  0.3693
  159ASN    OD1 1689   5.212   4.290   5.327  0.0368  0.4789  0.0006
  159ASN    ND2 1690   5.056   4.282   5.492  0.1543 -0.1400 -0.2658
  159ASN   HD21 1691   5.064   4.184   5.506  0.4714 -0.0614  0.1262
  159ASN   HD22 1692   4.998   4.340   5.550 -0.8317 -2.3181  1.0496
  159ASN      C 1693   5.091   4.693   5.244  0.2879  0.0569  0.4903
  159ASN      O 1694   5.084   4.696   5.121 -0.0583  0.3959  0.5168
  160VAL      N 1695   5.018   4.782   5.313 -0.0546  0.1982 -0.0444
  160VAL     HN 1696   5.012   4.786   5.413  1.3904  2.0187  0.0073
  160VAL     CA 1697   4.936   4.881   5.251 -0.0461  0.2961  0.0995
  160VAL     HA 1698   4.882   4.840   5.167 -2.3345 -0.5000  1.8563
  160VAL     CB 1699   4.822   4.931   5.334  0.2112  0.8026  0.1601
  160VAL     HB 1700   4.872   4.949   5.431  2.3103 -2.5847 -0.1206
  160VAL    CG1 1701   4.754   5.061   5.289 -0.1795  0.4671 -0.2424
  160VAL   HG11 1702   4.694   5.038   5.199  0.0330  1.9854 -0.8046
  160VAL   HG12 1703   4.825   5.142   5.260 -1.5030  0.9505 -2.3884
  160VAL   HG13 1704   4.669   5.087   5.355  0.2233  0.4588  0.2833
  160VAL    CG2 1705   4.720   4.817   5.353  0.7208  0.2258 -0.4807
  160VAL   HG21 1706   4.629   4.846   5.410  0.2594 -0.3450 -0.9108
  160VAL   HG22 1707   4.768   4.739   5.416 -1.5546 -0.3448  0.6459
  160VAL   HG23 1708   4.682   4.791   5.252  1.6826  1.3321 -1.1525
  160VAL      C 1709   5.030   4.987   5.203  0.0746 -0.0064 -0.3376
  160VAL      O 1710   5.009   5.042   5.095 -0.4225  0.3243 -0.0731
  161ALA      N 1711   5.139   5.017   5.276 -0.2859  0.1624  0.1336
  161ALA     HN 1712   5.153   4.969   5.362  0.9272 -0.5227 -0.4165
  161ALA     CA 1713   5.244   5.107   5.236  0.0556 -0.0778  0.4838
  161ALA     HA 1714   5.198   5.198   5.202  0.1683 -1.5903 -4.4223
  161ALA     CB 1715   5.332   5.114   5.362  0.3124  0.9265  0.2589
  161ALA    HB1 1716   5.382   5.017   5.381 -2.6882 -0.7892  0.0947
  161ALA    HB2 1717   5.285   5.143   5.458  0.7174  0.0950  0.7221
  161ALA    HB3 1718   5.410   5.191   5.347  0.8795  0.1494 -0.9509
  161ALA      C 1719   5.320   5.065   5.115 -0.0171 -0.0381  0.4239
  161ALA      O 1720   5.344   5.145   5.025 -0.0792 -0.3293  0.1480
  162SER      N 1721   5.366   4.939   5.116 -0.1359 -0.0847  0.0759
  162SER     HN 1722   5.351   4.878   5.194 -0.3044 -0.9918 -0.6426
  162SER     CA 1723   5.432   4.876   5.005  0.0998  0.1010  0.1104
  162SER     HA 1724   5.518   4.939   4.986 -1.5568  2.2015 -0.9595
  162SER     CB 1725   5.493   4.741   5.045 -0.6207 -0.1875  0.2482
  162SER    HB1 1726   5.401   4.689   5.078 -1.7006  2.0154  0.9129
  162SER    HB2 1727   5.556   4.761   5.134 -0.6262  0.9217  0.0139
  162SER     OG 1728   5.567   4.681   4.940 -0.1784  0.0004  0.4491
  162SER    HG1 1729   5.511   4.606   4.920 -1.6895  1.3601 -0.6592
  162SER      C 1730   5.353   4.871   4.879 -0.1672  0.6105  0.2522
  162SER      O 1731   5.398   4.899   4.768  0.5115  0.0005  0.3626
  163LEU      N 1732   5.225   4.833   4.896  0.0989 -0.4928 -0.1552
  163LEU     HN 1733   5.180   4.811   4.982  1.8018 -0.3774  0.8234
  163LEU     CA 1734   5.122   4.825   4.797  0.1570 -0.2793 -0.2343
  163LEU     HA 1735   5.156   4.752   4.726 -0.2998  0.9163 -1.7181
  163LEU     CB 1736   4.989   4.773   4.853  0.0842 -0.0055 -0.1506
  163LEU    HB1 1737   4.967   4.843   4.937  0.3164  0.7110 -0.6790
  163LEU    HB2 1738   5.002   4.664   4.871  1.7922  0.0005 -1.1887
  163LEU     CG 1739   4.865   4.782   4.763 -0.1950  0.5267  0.2795
  163LEU     HG 1740   4.848   4.886   4.727  0.3316  0.2529 -0.8264
  163LEU    CD1 1741   4.869   4.700   4.633  0.2132  0.0856  0.5697
  163LEU   HD11 1742   4.942   4.741   4.560  1.4195 -1.2368  0.9650
  163LEU   HD12 1743   4.770   4.707   4.584 -0.2724  0.5651  1.5853
  163LEU   HD13 1744   4.885   4.592   4.654 -3.9097 -0.5376  1.1965
  163LEU    CD2 1745   4.742   4.736   4.843  0.3520 -0.6830  0.4449
  163LEU   HD21 1746   4.751   4.636   4.890 -0.2645 -1.3334 -0.7735
  163LEU   HD22 1747   4.647   4.734   4.786  2.1262 -0.3950 -2.7382
  163LEU   HD23 1748   4.743   4.804   4.931  0.4534 -2.3879  1.8129
  163LEU      C 1749   5.099   4.958   4.736 -0.3832 -0.2904 -0.0657
  163LEU      O 1750   5.091   4.973   4.614  1.0420 -0.2423 -0.1786
  164SER      N 1751   5.096   5.066   4.816  0.1209 -0.0012 -0.4263
  164SER     HN 1752   5.086   5.052   4.914  0.4768  1.0188 -0.2322
  164SER     CA 1753   5.088   5.203   4.775  0.1238  0.1468  0.0602
  164SER     HA 1754   5.009   5.200   4.701  1.2762 -0.3999 -1.1730
  164SER     CB 1755   5.064   5.312   4.881  0.1185 -0.2961  0.5186
  164SER    HB1 1756   5.062   5.407   4.824 -1.7696 -0.1269  0.8143
  164SER    HB2 1757   5.154   5.307   4.947  0.0647 -0.2052  0.5994
  164SER     OG 1758   4.938   5.289   4.941 -0.2136  0.4356  0.1047
  164SER    HG1 1759   4.941   5.202   4.982 -4.6777 -0.7067 -1.3537
  164SER      C 1760   5.200   5.245   4.686  0.2574  0.0875  0.1982
  164SER      O 1761   5.182   5.297   4.576  0.3626 -0.1901  0.0497
  165VAL      N 1762   5.324   5.208   4.722  0.0720 -0.5556  0.2036
  165VAL     HN 1763   5.337   5.154   4.804  0.3964  1.2855  1.4322
  165VAL     CA 1764   5.435   5.222   4.633 -0.0982 -0.1958  0.0468
  165VAL     HA 1765   5.440   5.327   4.606 -0.9798  0.2498  1.4998
  165VAL     CB 1766   5.568   5.191   4.695  0.0551  0.0226 -0.1641
  165VAL     HB 1767   5.582   5.083   4.719 -0.3428 -0.2254 -1.0153
  165VAL    CG1 1768   5.684   5.214   4.598  0.0557 -0.0215 -0.1746
  165VAL   HG11 1769   5.691   5.148   4.509 -0.1708  2.6797 -2.3506
  165VAL   HG12 1770   5.780   5.209   4.655  0.5165  1.8471 -0.7105
  165VAL   HG13 1771   5.691   5.320   4.564 -2.6345  0.5209  0.7499
  165VAL    CG2 1772   5.590   5.280   4.819  0.0334  0.2895 -0.3518
  165VAL   HG21 1773   5.587   5.387   4.791  1.6978  0.1754 -1.1254
  165VAL   HG22 1774   5.694   5.265   4.855 -0.0122  0.6332 -0.0720
  165VAL   HG23 1775   5.523   5.245   4.900  1.3977 -2.8144 -0.3940
  165VAL      C 1776   5.428   5.138   4.511  0.3070  0.0617 -0.1584
  165VAL      O 1777   5.460   5.188   4.403  0.4403  0.0587 -0.1199
  166GLU      N 1778   5.393   5.008   4.517  0.1601  0.1222  0.3075
  166GLU     HN 1779   5.391   4.959   4.604 -1.1971 -1.9006 -0.7834
  166GLU     CA 1780   5.369   4.927   4.402  0.0092 -0.1131  0.5036
  166GLU     HA 1781   5.449   4.917   4.330  0.1206 -0.7337  0.7043
  166GLU     CB 1782   5.312   4.791   4.445  0.0809 -0.2604  0.1387
  166GLU    HB1 1783   5.245   4.751   4.366 -0.3326  2.6036 -1.0830
  166GLU    HB2 1784   5.239   4.787   4.529  0.9841 -2.1114  0.9177
  166GLU     CG 1785   5.410   4.688   4.503  0.4782 -0.1009 -0.2456
  166GLU    HG1 1786   5.363   4.590   4.525 -1.3906  0.9075  0.4587
  166GLU    HG2 1787   5.456   4.723   4.598 -0.5571  0.3972  0.0899
  166GLU     CD 1788   5.513   4.651   4.397  0.5120 -0.5662 -0.0518
  166GLU    OE1 1789   5.462   4.624   4.285 -0.3228  0.6085  0.0241
  166GLU    OE2 1790   5.636   4.663   4.420  0.4576  0.0197 -0.0622
  166GLU      C 1791   5.268   4.986   4.311  0.2157 -0.2190  0.2016
  166GLU      O 1792   5.290   4.989   4.190 -0.1286  0.7764  0.1472
  167ARG      N 1793   5.154   5.037   4.362  0.2458 -0.1810  0.2325
  167ARG     HN 1794   5.133   5.008   4.455  1.1028  1.5078  0.9873
  167ARG     CA 1795   5.061   5.102   4.275 -0.0778 -0.3965  0.4142
  167ARG     HA 1796   5.052   5.045   4.183 -1.1014 -1.0793  0.9213
  167ARG     CB 1797   4.919   5.102   4.336 -0.2338  0.0632  0.0567
  167ARG    HB1 1798   4.855   5.171   4.277 -1.1630 -1.6098 -0.9631
  167ARG    HB2 1799   4.924   5.151   4.435 -1.8809  0.5389 -0.0710
  167ARG     CG 1800   4.851   4.966   4.349  0.5106 -0.2835  0.4106
  167ARG    HG1 1801   4.770   4.983   4.422  0.1903 -0.7621  0.1730
  167ARG    HG2 1802   4.929   4.907   4.402  2.2047  3.0408  1.9388
  167ARG     CD 1803   4.811   4.891   4.221 -0.2132  0.0777  0.4202
  167ARG    HD1 1804   4.781   4.959   4.139 -0.5144  2.6109  2.4975
  167ARG    HD2 1805   4.731   4.817   4.240  0.2775 -0.8950 -1.0892
  167ARG     NE 1806   4.928   4.818   4.163 -0.2932  0.3414 -0.0809
  167ARG     HE 1807   5.017   4.845   4.198 -0.8061  2.5577 -0.3166
  167ARG     CZ 1808   4.913   4.771   4.036 -0.0881  0.0884 -0.0125
  167ARG    NH1 1809   4.793   4.738   3.980 -0.0528 -0.1961  0.0758
  167ARG   HH11 1810   4.709   4.769   4.025  0.5951 -0.5218  1.5891
  167ARG   HH12 1811   4.799   4.691   3.892  1.6854  2.6189 -1.4541
  167ARG    NH2 1812   5.023   4.722   3.971 -0.1887  0.2315 -0.2946
  167ARG   HH21 1813   5.114   4.730   4.012 -1.0815 -0.9941  2.1488
  167ARG   HH22 1814   5.013   4.729   3.872 -0.5233  2.6177 -0.1697
  167ARG      C 1815   5.099   5.237   4.227  0.3862 -0.6843 -0.0441
  167ARG      O 1816   5.058   5.276   4.117  0.1063  0.3287  0.4024
  168TYR      N 1817   5.172   5.321   4.303 -0.6741 -0.0872  0.3425
  168TYR     HN 1818   5.203   5.293   4.393  0.9394  3.6000  1.0936
  168TYR     CA 1819   5.210   5.451   4.257 -0.2281 -0.2995  0.1031
  168TYR     HA 1820   5.122   5.495   4.212  0.2330 -0.7607 -1.3015
  168TYR     CB 1821   5.258   5.531   4.378 -0.6388  0.4258 -0.2079
  168TYR    HB1 1822   5.323   5.462   4.437 -0.5770 -1.0054 -1.8800
  168TYR    HB2 1823   5.161   5.561   4.424 -1.1177  1.2039 -1.6612
  168TYR     CG 1824   5.344   5.652   4.361  0.3344 -0.2133  0.0644
  168TYR    CD1 1825   5.304   5.766   4.295  0.1998 -0.3266 -0.0503
  168TYR    HD1 1826   5.206   5.764   4.249  0.1513 -0.5874  0.0614
  168TYR    CE1 1827   5.390   5.871   4.274 -0.2672  0.1223  0.2420
  168TYR    HE1 1828   5.369   5.957   4.214  0.6757  1.0908  1.2527
  168TYR     CZ 1829   5.518   5.867   4.326 -0.1581 -0.0916 -0.0378
  168TYR     OH 1830   5.606   5.976   4.321 -0.6332  0.3151  0.3084
  168TYR     HH 1831   5.560   6.045   4.272 -0.8315 -0.3114 -0.4151
  168TYR    CD2 1832   5.474   5.646   4.406  0.2150 -0.0819  0.4348
  168TYR    HD2 1833   5.510   5.562   4.464  0.1334  0.6376  1.5479
  168TYR    CE2 1834   5.558   5.754   4.394 -0.1759  0.2340  0.5235
  168TYR    HE2 1835   5.657   5.738   4.434  0.6620 -0.7381 -1.7336
  168TYR      C 1836   5.313   5.453   4.149 -0.4609 -0.0265 -0.1135
  168TYR      O 1837   5.322   5.543   4.065 -0.5058 -0.0716 -0.1678
  169LEU      N 1838   5.406   5.357   4.157 -0.5271 -0.0793  0.0414
  169LEU     HN 1839   5.411   5.284   4.225 -0.5006  0.4172  0.5759
  169LEU     CA 1840   5.505   5.333   4.056 -0.1698  0.1473  0.3361
  169LEU     HA 1841   5.552   5.430   4.042 -2.2519  1.2620  0.5410
  169LEU     CB 1842   5.608   5.227   4.095  0.0775 -0.0696 -0.8734
  169LEU    HB1 1843   5.557   5.128   4.089  1.1157 -0.7258  0.5791
  169LEU    HB2 1844   5.632   5.249   4.201 -0.3133 -1.9523 -0.3469
  169LEU     CG 1845   5.744   5.247   4.026  0.6594 -0.4069  0.1642
  169LEU     HG 1846   5.715   5.271   3.922 -1.6947  0.3004  0.9294
  169LEU    CD1 1847   5.813   5.377   4.071 -0.1379 -0.0262  0.2914
  169LEU   HD11 1848   5.897   5.386   3.999 -0.7548 -2.6193 -0.8726
  169LEU   HD12 1849   5.840   5.367   4.178 -0.7777  1.3853  0.6106
  169LEU   HD13 1850   5.751   5.469   4.061 -2.9777 -2.0662 -4.2867
  169LEU    CD2 1851   5.832   5.122   4.042  0.5196 -0.4971  0.2411
  169LEU   HD21 1852   5.785   5.031   3.999 -1.1637 -0.2866  1.5247
  169LEU   HD22 1853   5.865   5.095   4.145 -0.7055  0.0266  0.7919
  169LEU   HD23 1854   5.929   5.139   3.990 -0.4140 -0.7570 -1.6377
  169LEU      C 1855   5.447   5.289   3.926  0.6043 -0.5106  0.2106
  169LEU      O 1856   5.500   5.317   3.818  0.1344  0.3372  0.1923
  170ALA      N 1857   5.336   5.212   3.926 -0.0386  0.3926 -0.5979
  170ALA     HN 1858   5.298   5.192   4.016  0.9271  0.6828 -0.1042
  170ALA     CA 1859   5.270   5.153   3.814 -0.8154 -0.0016  0.0596
  170ALA     HA 1860   5.343   5.104   3.750 -0.7436 -1.1265  0.9775
  170ALA     CB 1861   5.160   5.060   3.868 -0.3807 -0.6960 -0.2310
  170ALA    HB1 1862   5.078   5.114   3.920 -1.3657 -3.1511  0.8980
  170ALA    HB2 1863   5.221   4.993   3.933  1.4308 -1.3925 -2.4786
  170ALA    HB3 1864   5.117   5.001   3.784 -1.7524  0.8667 -0.6717
  170ALA      C 1865   5.209   5.258   3.728 -0.5065  0.2042  0.0874
  170ALA      O 1866   5.188   5.237   3.609  0.7398 -0.7536  0.0167
  171ILE      N 1867   5.156   5.364   3.791 -0.2373  0.5205 -0.2175
  171ILE     HN 1868   5.170   5.361   3.890  0.7306 -1.5932 -0.3622
  171ILE     CA 1869   5.093   5.473   3.723  0.0235  0.8053 -0.0066
  171ILE     HA 1870   5.038   5.437   3.638 -1.4066  0.2795  1.1047
  171ILE     CB 1871   4.988   5.537   3.810 -0.5711 -0.2882  0.0975
  171ILE     HB 1872   5.036   5.553   3.909  1.0873 -3.1041 -0.1378
  171ILE    CG2 1873   4.952   5.677   3.759  0.2837 -0.0261  0.1967
  171ILE   HG21 1874   4.874   5.721   3.826  1.4655  0.5945  1.2122
  171ILE   HG22 1875   4.912   5.664   3.657 -0.0426  0.7654  0.2149
  171ILE   HG23 1876   5.031   5.755   3.762  0.9903 -0.7225 -0.1162
  171ILE    CG1 1877   4.867   5.446   3.836 -0.6089 -0.3559 -0.3062
  171ILE   HG11 1878   4.913   5.347   3.856  0.5384  0.4179  1.0233
  171ILE   HG12 1879   4.794   5.441   3.752 -0.9897 -1.2988  0.0674
  171ILE     CD 1880   4.793   5.490   3.962  0.3292 -0.2339  0.2117
  171ILE    HD1 1881   4.855   5.495   4.054  0.4450  2.7553  0.0865
  171ILE    HD2 1882   4.701   5.431   3.982  0.6754 -1.3566 -1.3411
  171ILE    HD3 1883   4.754   5.593   3.947 -0.4946 -0.6720 -0.8217
  171ILE      C 1884   5.197   5.565   3.669  0.5342  0.3259  0.1480
  171ILE      O 1885   5.183   5.624   3.562  0.4834  0.1285  0.0453
  172CYS      N 1886   5.301   5.594   3.750  0.5061  0.4280  0.1475
  172CYS     HN 1887   5.295   5.554   3.841 -2.4277  0.5103  0.1092
  172CYS     CA 1888   5.399   5.695   3.725  0.7729  0.1120 -0.0980
  172CYS     HA 1889   5.344   5.775   3.676 -0.5509 -1.5702 -1.4905
  172CYS     CB 1890   5.445   5.751   3.860 -0.1249  0.8548 -0.0849
  172CYS    HB1 1891   5.524   5.828   3.840 -0.3421  0.4564 -2.7632
  172CYS    HB2 1892   5.501   5.680   3.924 -0.8765  1.5347  1.3765
  172CYS     SG 1893   5.315   5.849   3.942 -0.4937  0.0459  0.3014
  172CYS    HG1 1894   5.232   5.749   3.968  1.0370 -0.8954  1.8913
  172CYS      C 1895   5.508   5.656   3.632  0.1381 -0.0372 -0.7948
  172CYS      O 1896   5.536   5.727   3.535  0.2195  0.5823 -0.3201
  173HSD      N 1897   5.566   5.536   3.649  0.5644  0.2523 -0.1764
  173HSD     HN 1898   5.539   5.465   3.714 -0.1060 -0.2815 -1.0242
  173HSD     CA 1899   5.677   5.494   3.570  0.6209 -0.2042  0.1404
  173HSD     HA 1900   5.679   5.547   3.476  2.7601 -3.1371 -1.6502
  173HSD     CB 1901   5.807   5.511   3.650  0.2477  0.2023  0.6636
  173HSD    HB1 1902   5.891   5.450   3.612  0.6045 -0.8551  2.9920
  173HSD    HB2 1903   5.791   5.479   3.755  0.0798  0.7765  0.8208
  173HSD    ND1 1904   5.824   5.734   3.780  0.2781 -0.5000  0.0575
  173HSD    HD1 1905   5.783   5.707   3.868  1.5747 -0.4733  0.7027
  173HSD     CG 1906   5.846   5.655   3.669  1.2790  0.0405 -0.1393
  173HSD    CE1 1907   5.870   5.859   3.753 -0.1687 -0.3378  0.0469
  173HSD    HE1 1908   5.867   5.946   3.819  0.6823 -0.2619 -0.0129
  173HSD    NE2 1909   5.925   5.864   3.634  0.3892  0.0682  0.3200
  173HSD    CD2 1910   5.901   5.740   3.579  0.1870  0.4389 -0.4422
  173HSD    HD2 1911   5.932   5.723   3.476  2.3661 -0.0938  0.2610
  173HSD      C 1912   5.670   5.348   3.541 -0.5832 -0.0724 -0.2764
  173HSD      O 1913   5.738   5.264   3.600 -0.2252  0.5635  0.2196
  174PRO      N 1914   5.587   5.309   3.449 -0.4986 -0.0857 -0.3480
  174PRO     CD 1915   5.511   5.389   3.354 -0.0418  0.8293  0.0546
  174PRO    HD1 1916   5.578   5.462   3.303  0.5496  0.4386  0.2531
  174PRO    HD2 1917   5.420   5.433   3.400 -1.2694 -0.5018 -1.0099
  174PRO     CA 1918   5.558   5.168   3.442  0.0050 -0.2025 -0.1510
  174PRO     HA 1919   5.535   5.140   3.543  2.0575 -1.5417 -0.0034
  174PRO     CB 1920   5.429   5.172   3.359  0.1330  0.7139 -0.3176
  174PRO    HB1 1921   5.340   5.199   3.419 -0.1241  0.8804 -0.7656
  174PRO    HB2 1922   5.409   5.072   3.316  1.0168  0.3183  0.1473
  174PRO     CG 1923   5.454   5.285   3.257  0.1262  0.8968 -0.1192
  174PRO    HG1 1924   5.533   5.253   3.185 -0.3965 -2.8650  0.7594
  174PRO    HG2 1925   5.365   5.330   3.210 -0.7193 -1.8740 -1.3876
  174PRO      C 1926   5.660   5.076   3.384  0.1988 -0.4314  0.5498
  174PRO      O 1927   5.649   4.958   3.417  0.0801 -0.6839 -0.3789
  175PHE      N 1928   5.763   5.131   3.316 -0.0828 -0.4751  0.0826
  175PHE     HN 1929   5.778   5.229   3.314  2.9959 -0.8568 -0.3881
  175PHE     CA 1930   5.863   5.053   3.251 -0.2312 -0.6461  0.0562
  175PHE     HA 1931   5.832   4.950   3.248 -0.4061 -0.5766 -0.8499
  175PHE     CB 1932   5.920   5.116   3.123 -0.4073  0.4037  0.4838
  175PHE    HB1 1933   6.001   5.051   3.082 -0.0821  0.4293  1.0717
  175PHE    HB2 1934   5.961   5.217   3.146  0.0504 -0.2923  3.0079
  175PHE     CG 1935   5.814   5.118   3.018 -0.1087 -0.0524  0.1708
  175PHE    CD1 1936   5.763   5.001   2.966  0.4729 -0.0866 -0.3443
  175PHE    HD1 1937   5.809   4.908   2.997 -1.5689 -0.4135  2.0703
  175PHE    CE1 1938   5.652   4.998   2.886 -0.3414  0.5840  0.7251
  175PHE    HE1 1939   5.619   4.907   2.837 -0.8890  1.1090  0.1019
  175PHE     CZ 1940   5.592   5.117   2.851 -0.2424  0.2575 -0.6308
  175PHE     HZ 1941   5.505   5.122   2.788  1.1892  0.9192 -2.6669
  175PHE    CD2 1942   5.757   5.236   2.977  0.6467  0.2279 -0.0891
  175PHE    HD2 1943   5.783   5.333   3.018  0.9812  0.1194 -0.0367
  175PHE    CE2 1944   5.645   5.235   2.898  0.9064 -0.3062 -0.4604
  175PHE    HE2 1945   5.602   5.333   2.884 -1.6066 -0.8387  2.4154
  175PHE      C 1946   5.976   5.031   3.346 -0.6766 -0.6791  0.5832
  175PHE      O 1947   6.043   4.928   3.341 -0.1903 -0.3458  0.0899
  176LYS      N 1948   5.995   5.123   3.441 -0.4428 -0.0819 -0.0331
  176LYS     HN 1949   5.955   5.212   3.424 -0.0615  0.3861  1.3548
  176LYS     CA 1950   6.070   5.102   3.562 -0.0742  0.1899 -0.2117
  176LYS     HA 1951   6.170   5.068   3.539  0.1439 -1.2353  2.4642
  176LYS     CB 1952   6.077   5.232   3.644  0.0062  0.0179  0.0545
  176LYS    HB1 1953   6.117   5.213   3.746 -0.9529  1.5762  0.7557
  176LYS    HB2 1954   5.975   5.265   3.673 -1.0467 -0.8709 -2.3880
  176LYS     CG 1955   6.148   5.343   3.567 -0.8354  0.4562 -0.1028
  176LYS    HG1 1956   6.072   5.363   3.488 -1.0478 -0.5383 -0.1579
  176LYS    HG2 1957   6.237   5.299   3.518 -1.9956 -3.1864  0.7962
  176LYS     CD 1958   6.182   5.467   3.651 -0.3108  0.1404  0.1574
  176LYS    HD1 1959   6.093   5.519   3.694 -1.0600 -1.1295  0.2178
  176LYS    HD2 1960   6.221   5.541   3.579  0.6760 -1.4183 -0.9802
  176LYS     CE 1961   6.285   5.440   3.761 -0.5034 -0.3067  0.2306
  176LYS    HE1 1962   6.381   5.402   3.719 -0.5066 -0.1895  0.1150
  176LYS    HE2 1963   6.252   5.360   3.831 -0.9187  0.1765  0.5933
  176LYS     NZ 1964   6.309   5.567   3.832  0.5894 -0.0550 -0.5551
  176LYS    HZ1 1965   6.262   5.569   3.925 -1.6863  2.0344 -1.6281
  176LYS    HZ2 1966   6.265   5.643   3.776  2.0447  2.2923  1.3000
  176LYS    HZ3 1967   6.410   5.583   3.850  0.5281 -0.7560  0.5122
  176LYS      C 1968   6.013   4.993   3.646  0.0459  0.1908 -0.1289
  176LYS      O 1969   6.090   4.906   3.688  0.4007  0.3378 -0.4650
  177ALA      N 1970   5.880   4.987   3.661  0.0861 -0.3818  0.0216
  177ALA     HN 1971   5.826   5.063   3.626  3.1769  1.5000 -0.9826
  177ALA     CA 1972   5.807   4.887   3.733 -0.4935  0.2402  0.3074
  177ALA     HA 1973   5.846   4.880   3.833  3.2168 -2.1673 -1.0883
  177ALA     CB 1974   5.661   4.936   3.745 -0.1802  1.2141  0.2519
  177ALA    HB1 1975   5.620   4.871   3.825  3.0861 -1.3635  0.0600
  177ALA    HB2 1976   5.603   4.920   3.652 -1.6481 -0.4563  1.3951
  177ALA    HB3 1977   5.656   5.043   3.773  0.6852  1.2068  0.4813
  177ALA      C 1978   5.823   4.752   3.672 -0.0601  0.4197  0.0207
  177ALA      O 1979   5.836   4.652   3.742 -0.1895 -0.0455 -0.6121
  178LYS      N 1980   5.833   4.740   3.539  0.2792  0.1423  0.0698
  178LYS     HN 1981   5.802   4.815   3.480 -0.2965 -0.5986 -0.5894
  178LYS     CA 1982   5.867   4.621   3.467 -0.1645 -0.1148  0.2844
  178LYS     HA 1983   5.795   4.554   3.511 -0.0711  0.5933  1.5587
  178LYS     CB 1984   5.841   4.631   3.316  0.7182  0.1331  0.1428
  178LYS    HB1 1985   5.910   4.713   3.285  1.3574 -0.8466 -1.1157
  178LYS    HB2 1986   5.735   4.660   3.302  1.2209  1.3799 -1.4769
  178LYS     CG 1987   5.884   4.511   3.232  0.0866 -0.0148  0.0271
  178LYS    HG1 1988   5.835   4.418   3.269  1.6684 -0.1554  1.8847
  178LYS    HG2 1989   5.994   4.506   3.245  0.2400  1.1955 -0.6976
  178LYS     CD 1990   5.845   4.538   3.086 -0.2909  0.8794  0.2871
  178LYS    HD1 1991   5.861   4.644   3.057 -0.8542  0.2099 -2.7887
  178LYS    HD2 1992   5.734   4.527   3.082 -0.4565  1.2048  2.3924
  178LYS     CE 1993   5.930   4.452   2.993 -0.1953  0.5724  0.6540
  178LYS    HE1 1994   5.898   4.345   2.990 -0.1605  0.5545  0.8559
  178LYS    HE2 1995   6.036   4.458   3.025 -0.3375  2.5065  0.8553
  178LYS     NZ 1996   5.927   4.504   2.855  0.3271 -0.2384  0.3259
  178LYS    HZ1 1997   5.974   4.435   2.793  0.5443  0.3538 -0.1865
  178LYS    HZ2 1998   5.963   4.600   2.836  1.5078 -0.8026 -0.4374
  178LYS    HZ3 1999   5.825   4.505   2.834  0.0792 -0.7234  1.4406
  178LYS      C 2000   6.007   4.573   3.481 -0.0782  0.1593  0.3638
  178LYS      O 2001   6.021   4.452   3.499 -1.3181  0.0436  0.6506
  179THR      N 2002   6.110   4.660   3.484 -0.1745  0.2799  0.2402
  179THR     HN 2003   6.083   4.755   3.480 -1.5402 -0.0349  1.4086
  179THR     CA 2004   6.244   4.625   3.521 -0.1624  0.1152  0.0450
  179THR     HA 2005   6.272   4.543   3.456 -0.1796 -0.7073  1.0451
  179THR     CB 2006   6.328   4.748   3.505  0.1452 -0.1142 -0.1298
  179THR     HB 2007   6.299   4.831   3.573 -0.2757 -1.8318  1.8997
  179THR    OG1 2008   6.331   4.788   3.368  0.1429  0.5861  0.0681
  179THR    HG1 2009   6.358   4.712   3.316  2.0721  0.2755  1.4196
  179THR    CG2 2010   6.477   4.718   3.526  0.1148 -0.3059 -0.1853
  179THR   HG21 2011   6.512   4.648   3.448 -2.0885 -1.8079  0.0718
  179THR   HG22 2012   6.504   4.674   3.625  1.5470 -0.5203 -0.6483
  179THR   HG23 2013   6.530   4.815   3.523  0.6306 -0.4358  2.3451
  179THR      C 2014   6.262   4.568   3.658  0.2619 -0.0441 -0.0756
  179THR      O 2015   6.332   4.471   3.688 -0.0315 -0.2347 -0.0027
  180LEU      N 2016   6.199   4.634   3.757  0.1081  0.1141 -0.2777
  180LEU     HN 2017   6.146   4.716   3.739  1.9426  1.5902  0.6205
  180LEU     CA 2018   6.216   4.608   3.896 -0.3304  0.0124 -0.2430
  180LEU     HA 2019   6.322   4.605   3.918 -0.3909  0.5670  0.1383
  180LEU     CB 2020   6.139   4.724   3.963  0.1250  0.1183  0.1021
  180LEU    HB1 2021   6.041   4.738   3.914  0.2625 -0.8350 -0.4892
  180LEU    HB2 2022   6.188   4.821   3.942 -0.4230  0.0950 -1.4101
  180LEU     CG 2023   6.112   4.719   4.114 -0.1736 -0.0769  0.0433
  180LEU     HG 2024   6.062   4.624   4.144  0.4023  0.0549  1.5116
  180LEU    CD1 2025   6.246   4.708   4.190 -0.1465 -0.6643 -0.0837
  180LEU   HD11 2026   6.302   4.620   4.152 -1.8076 -1.9878  0.3456
  180LEU   HD12 2027   6.220   4.674   4.293 -2.7025  0.1241 -0.3913
  180LEU   HD13 2028   6.309   4.799   4.189 -0.5993 -0.3076 -2.9769
  180LEU    CD2 2029   6.029   4.835   4.170  0.6215  0.3279  0.4107
  180LEU   HD21 2030   5.996   4.805   4.272  1.4305 -0.6089  0.4070
  180LEU   HD22 2031   5.940   4.859   4.107  0.3525  1.0873  1.0503
  180LEU   HD23 2032   6.095   4.924   4.178  2.4593 -0.8689 -0.8783
  180LEU      C 2033   6.154   4.479   3.939 -0.4950  0.2913  0.3739
  180LEU      O 2034   6.214   4.414   4.024 -0.1041  0.4096  0.1913
  181MET      N 2035   6.034   4.449   3.885 -0.2303  0.3042 -0.2319
  181MET     HN 2036   5.995   4.509   3.816  1.3978  0.5117 -1.0423
  181MET     CA 2037   5.952   4.341   3.929  0.1131  0.2116  0.1987
  181MET     HA 2038   5.930   4.363   4.032  0.0195  0.3832  0.1436
  181MET     CB 2039   5.822   4.325   3.847  0.4850 -0.1318 -0.3281
  181MET    HB1 2040   5.837   4.326   3.737  1.0074  0.5617 -0.2578
  181MET    HB2 2041   5.770   4.420   3.870  1.3792 -0.0618  1.6393
  181MET     CG 2042   5.719   4.219   3.886  0.4076  0.0795  0.0384
  181MET    HG1 2043   5.619   4.257   3.856  0.3967  0.1829  0.2012
  181MET    HG2 2044   5.734   4.200   3.995  2.8401 -0.8209 -0.3850
  181MET     SD 2045   5.744   4.060   3.803  0.1217 -0.0937  0.2788
  181MET     CE 2046   5.632   3.950   3.894 -0.2023 -0.0836 -0.1023
  181MET    HE1 2047   5.682   3.895   3.977 -0.5819 -1.3208 -0.6707
  181MET    HE2 2048   5.591   3.872   3.827  0.6600  0.8903 -1.8540
  181MET    HE3 2049   5.550   4.018   3.926 -0.1041 -0.7316  1.6608
  181MET      C 2050   6.026   4.212   3.917  0.1606  0.2794 -0.2562
  181MET      O 2051   6.067   4.171   3.808 -0.1299 -0.5317 -0.0673
  182SER      N 2052   6.031   4.134   4.026 -0.6244 -0.1447 -0.5120
  182SER     HN 2053   5.995   4.162   4.115 -3.6241  0.0863 -1.6854
  182SER     CA 2054   6.059   3.995   4.011  0.0929 -0.0193 -0.3794
  182SER     HA 2055   6.008   3.961   3.922  0.1203 -1.0966 -0.0037
  182SER     CB 2056   6.201   3.940   3.992 -0.1077 -0.8449  0.3969
  182SER    HB1 2057   6.258   3.988   3.909  2.8498  0.5955  3.0255
  182SER    HB2 2058   6.190   3.832   3.972  2.0564 -1.3516  1.6550
  182SER     OG 2059   6.279   3.954   4.109  0.1424  0.3253  0.1058
  182SER    HG1 2060   6.371   3.942   4.085  0.0840  2.0837 -1.2647
  182SER      C 2061   5.983   3.935   4.124  0.3300  0.2431 -0.0783
  182SER      O 2062   5.972   3.994   4.231  0.4567  0.3450 -0.1213
  183ARG      N 2063   5.940   3.809   4.104 -0.2959  0.4782 -0.2396
  183ARG     HN 2064   5.952   3.766   4.015  1.1530  0.6975 -0.1828
  183ARG     CA 2065   5.861   3.742   4.203  0.2641 -0.0511 -0.1454
  183ARG     HA 2066   5.777   3.804   4.227  0.1427 -0.5075  0.6491
  183ARG     CB 2067   5.796   3.613   4.149 -0.9113  0.4890 -0.0393
  183ARG    HB1 2068   5.760   3.555   4.236 -0.0823  0.5361  0.3451
  183ARG    HB2 2069   5.876   3.556   4.097  0.6229  1.9486  0.5870
  183ARG     CG 2070   5.684   3.637   4.048 -0.6987  0.7887 -0.2065
  183ARG    HG1 2071   5.728   3.687   3.959  1.9865  0.1553  0.6952
  183ARG    HG2 2072   5.615   3.704   4.104 -1.1476 -0.3320  0.6265
  183ARG     CD 2073   5.605   3.512   4.008 -0.2051  0.5182 -0.3478
  183ARG    HD1 2074   5.514   3.552   3.957 -0.6155  0.1347  0.0728
  183ARG    HD2 2075   5.574   3.459   4.101 -2.9557  1.7825 -0.4214
  183ARG     NE 2076   5.680   3.427   3.912 -0.2815  0.2006 -0.1286
  183ARG     HE 2077   5.779   3.436   3.900  0.7924 -1.8018  4.8092
  183ARG     CZ 2078   5.621   3.313   3.864  0.2041  0.0399 -0.3496
  183ARG    NH1 2079   5.489   3.284   3.883  0.1232  0.4044 -0.3342
  183ARG   HH11 2080   5.432   3.335   3.947 -3.1272 -1.9836 -1.0900
  183ARG   HH12 2081   5.470   3.186   3.876 -0.3416  0.4975 -0.3944
  183ARG    NH2 2082   5.685   3.219   3.788 -0.1884 -0.1712 -0.4212
  183ARG   HH21 2083   5.781   3.230   3.764 -0.3915  0.9198 -0.7747
  183ARG   HH22 2084   5.642   3.140   3.744  0.7299  0.1170 -1.8677
  183ARG      C 2085   5.935   3.708   4.328 -0.3459 -0.5623  0.0855
  183ARG      O 2086   5.878   3.700   4.436 -0.6968 -0.5094 -0.0951
  184SER      N 2087   6.067   3.682   4.318 -0.2994 -0.3081  0.0193
  184SER     HN 2088   6.087   3.675   4.220 -1.7018  1.9323 -0.5097
  184SER     CA 2089   6.156   3.660   4.427  0.1209  0.4570 -0.1600
  184SER     HA 2090   6.123   3.579   4.490  1.0511  0.2399  0.0736
  184SER     CB 2091   6.292   3.607   4.379  0.0719 -0.0589  0.2539
  184SER    HB1 2092   6.268   3.505   4.341  0.7646  0.3893 -1.5316
  184SER    HB2 2093   6.375   3.608   4.453  0.3079  2.5503  0.0436
  184SER     OG 2094   6.346   3.678   4.268  0.4153 -0.1339  0.3722
  184SER    HG1 2095   6.285   3.655   4.198  2.2523  1.5355 -1.9288
  184SER      C 2096   6.181   3.782   4.509  0.2901  0.2863  0.0473
  184SER      O 2097   6.186   3.775   4.632 -0.3332 -0.0027  0.0616
  185ARG      N 2098   6.189   3.897   4.441  0.0794  0.0052 -0.4626
  185ARG     HN 2099   6.179   3.902   4.342 -1.6376 -0.2446 -0.3364
  185ARG     CA 2100   6.189   4.021   4.514 -0.1526 -0.2965  0.0533
  185ARG     HA 2101   6.275   4.018   4.580  0.6792 -0.4596 -0.9963
  185ARG     CB 2102   6.211   4.142   4.421 -0.2945  0.0508  0.4724
  185ARG    HB1 2103   6.174   4.239   4.462  1.0180  0.8477 -0.1807
  185ARG    HB2 2104   6.155   4.130   4.326 -0.4255  2.6700  0.1510
  185ARG     CG 2105   6.359   4.158   4.389 -0.3300  0.1948  0.3792
  185ARG    HG1 2106   6.394   4.058   4.355  1.7860  1.7622 -2.5039
  185ARG    HG2 2107   6.431   4.194   4.466 -0.9861  1.2058  0.5417
  185ARG     CD 2108   6.369   4.256   4.271 -0.0086 -0.7582 -0.4016
  185ARG    HD1 2109   6.359   4.356   4.318  0.0259 -0.8354 -0.2257
  185ARG    HD2 2110   6.294   4.238   4.191 -1.9354  0.0341  1.1211
  185ARG     NE 2111   6.507   4.234   4.220  0.1820 -0.0751 -0.1930
  185ARG     HE 2112   6.566   4.172   4.271 -1.2946 -1.6182 -0.2369
  185ARG     CZ 2113   6.564   4.293   4.110  0.0210  0.2817 -0.0881
  185ARG    NH1 2114   6.485   4.368   4.029  0.0464 -0.1471 -0.5177
  185ARG   HH11 2115   6.393   4.387   4.063  0.9867  1.4636  1.3451
  185ARG   HH12 2116   6.511   4.407   3.941 -1.2522 -1.8716 -1.7312
  185ARG    NH2 2117   6.695   4.268   4.081 -0.0658 -0.1180 -0.1495
  185ARG   HH21 2118   6.755   4.236   4.154 -0.0950 -0.4429 -0.2648
  185ARG   HH22 2119   6.736   4.324   4.009  3.6567 -2.1970  0.0993
  185ARG      C 2120   6.068   4.053   4.594 -0.0684 -1.5074  0.6873
  185ARG      O 2121   6.076   4.096   4.709 -0.0336  0.0665  0.1137
  186THR      N 2122   5.951   4.026   4.534 -0.2779  0.2076  0.2795
  186THR     HN 2123   5.950   3.995   4.439  1.7325  0.4076  0.1370
  186THR     CA 2124   5.831   4.045   4.608 -0.3994  0.2030  0.0867
  186THR     HA 2125   5.839   4.147   4.641 -0.5991  0.6414 -1.1750
  186THR     CB 2126   5.707   4.033   4.525 -0.2192 -0.2282 -0.1268
  186THR     HB 2127   5.707   3.932   4.478  2.0546 -0.5266  0.4220
  186THR    OG1 2128   5.707   4.136   4.427 -0.1520 -0.2612 -0.1613
  186THR    HG1 2129   5.729   4.223   4.461 -0.0232 -0.0497 -0.7790
  186THR    CG2 2130   5.583   4.065   4.610 -0.1993 -0.5767  0.0370
  186THR   HG21 2131   5.596   4.161   4.665 -0.8583 -0.5002  0.0740
  186THR   HG22 2132   5.566   3.991   4.691 -0.2004 -0.7834 -0.1546
  186THR   HG23 2133   5.503   4.075   4.534 -0.5216  0.6002  0.5046
  186THR      C 2134   5.820   3.947   4.721  0.3578  0.1859  0.1493
  186THR      O 2135   5.791   3.991   4.832 -0.1891 -0.2244  0.1728
  187LYS      N 2136   5.859   3.820   4.701 -0.5202 -0.1027  0.2429
  187LYS     HN 2137   5.880   3.772   4.616 -1.2673  1.7321 -1.0430
  187LYS     CA 2138   5.855   3.730   4.812 -0.8668 -0.1402  0.2016
  187LYS     HA 2139   5.754   3.730   4.851 -1.0993  2.0995 -0.3056
  187LYS     CB 2140   5.875   3.588   4.754 -0.3455 -0.0584  0.1750
  187LYS    HB1 2141   5.915   3.515   4.828  0.2399  2.0036  1.9994
  187LYS    HB2 2142   5.935   3.575   4.662 -0.0651 -1.7402  0.5643
  187LYS     CG 2143   5.747   3.532   4.692  0.0764 -0.1217 -0.6488
  187LYS    HG1 2144   5.705   3.603   4.617 -1.3395  1.6434  1.6582
  187LYS    HG2 2145   5.668   3.532   4.770  0.6937  1.4977  0.0263
  187LYS     CD 2146   5.750   3.389   4.638  0.0478 -0.3694 -0.0033
  187LYS    HD1 2147   5.644   3.358   4.626  0.1163 -1.0896  1.1062
  187LYS    HD2 2148   5.795   3.317   4.710  1.6447 -0.7001 -1.2730
  187LYS     CE 2149   5.820   3.376   4.502  0.2875 -0.3254  0.1147
  187LYS    HE1 2150   5.930   3.392   4.512  0.4123 -1.4417  0.6261
  187LYS    HE2 2151   5.780   3.458   4.438  0.8226 -0.8059 -0.8400
  187LYS     NZ 2152   5.793   3.245   4.439 -0.6499 -0.2301  0.3006
  187LYS    HZ1 2153   5.720   3.193   4.492 -2.5852  0.6096 -1.3872
  187LYS    HZ2 2154   5.879   3.188   4.438  1.5180  2.7714  0.5170
  187LYS    HZ3 2155   5.775   3.263   4.338  0.0775  1.6311  0.4538
  187LYS      C 2156   5.947   3.761   4.924 -0.3267  0.3152 -0.3595
  187LYS      O 2157   5.916   3.754   5.043  0.8610 -0.3800 -0.0752
  188LYS      N 2158   6.067   3.812   4.889 -0.0589 -0.1405 -0.1131
  188LYS     HN 2159   6.098   3.814   4.794 -0.2817 -1.3880 -0.2428
  188LYS     CA 2160   6.174   3.848   4.976 -0.1121  0.3433 -0.2453
  188LYS     HA 2161   6.200   3.767   5.043 -0.1923 -0.0719 -0.7158
  188LYS     CB 2162   6.300   3.871   4.892 -0.3021 -0.1317 -0.6663
  188LYS    HB1 2163   6.370   3.926   4.959  0.2372 -0.4478 -0.9641
  188LYS    HB2 2164   6.299   3.933   4.800  2.3857  0.8639 -0.1188
  188LYS     CG 2165   6.372   3.740   4.858 -0.3842 -0.2505 -0.3865
  188LYS    HG1 2166   6.297   3.664   4.830 -1.2089  0.3898  0.0273
  188LYS    HG2 2167   6.423   3.696   4.946 -0.4054  0.1875 -0.1490
  188LYS     CD 2168   6.483   3.755   4.754 -0.0764 -0.4611 -0.0901
  188LYS    HD1 2169   6.557   3.834   4.780  0.6205 -1.1731  0.1328
  188LYS    HD2 2170   6.432   3.789   4.662  0.2848 -0.5519 -0.3284
  188LYS     CE 2171   6.545   3.618   4.725  0.2953 -0.1968 -0.5498
  188LYS    HE1 2172   6.473   3.545   4.684  1.2665 -2.3998  1.4497
  188LYS    HE2 2173   6.602   3.574   4.810 -1.5362  0.2281  0.9606
  188LYS     NZ 2174   6.650   3.643   4.623  0.5151 -0.0699 -0.2963
  188LYS    HZ1 2175   6.693   3.554   4.591 -2.3297 -2.0156  0.8372
  188LYS    HZ2 2176   6.728   3.705   4.651  1.4993 -1.6549  0.6130
  188LYS    HZ3 2177   6.608   3.694   4.542  0.9499  0.9209  0.0918
  188LYS      C 2178   6.135   3.967   5.057  0.0723  0.0230  0.3212
  188LYS      O 2179   6.161   3.979   5.177  0.1125 -0.2970  0.3469
  189PHE      N 2180   6.074   4.061   4.983  0.5969  0.1409  0.0364
  189PHE     HN 2181   6.068   4.059   4.884  0.5754  0.5653  0.0248
  189PHE     CA 2182   6.046   4.190   5.038  0.0713  0.1760 -0.3054
  189PHE     HA 2183   6.131   4.229   5.093  0.7783 -0.2719 -1.0521
  189PHE     CB 2184   6.023   4.298   4.931 -0.9201  0.0190 -0.2638
  189PHE    HB1 2185   5.933   4.283   4.867 -0.7126  0.9992 -0.8013
  189PHE    HB2 2186   6.108   4.299   4.859  0.8068  0.9241  1.6727
  189PHE     CG 2187   6.014   4.437   4.983  0.1461  0.0602 -0.1570
  189PHE    CD1 2188   6.132   4.501   5.013 -0.2696  0.7302  0.0793
  189PHE    HD1 2189   6.222   4.444   4.995  0.8393  2.0546  1.1684
  189PHE    CE1 2190   6.134   4.637   5.028 -0.8144  0.7365  0.1255
  189PHE    HE1 2191   6.224   4.696   5.035 -0.9450  1.2427 -1.9399
  189PHE     CZ 2192   6.015   4.703   5.052 -0.5576  1.0581  0.5370
  189PHE     HZ 2193   6.006   4.809   5.070 -2.1172  0.7358  1.8825
  189PHE    CD2 2194   5.894   4.502   4.999  0.3001  0.1080  0.8602
  189PHE    HD2 2195   5.795   4.458   5.002  0.1155  0.2259 -1.8214
  189PHE    CE2 2196   5.898   4.634   5.037 -0.1163  0.4838 -0.3705
  189PHE    HE2 2197   5.808   4.690   5.058  0.7326  1.3691  1.0949
  189PHE      C 2198   5.930   4.189   5.132  0.1290  0.2078 -0.2323
  189PHE      O 2199   5.939   4.249   5.239  0.3375 -0.0800 -0.0881
  190ILE      N 2200   5.825   4.113   5.099 -0.2860  0.5500  0.2838
  190ILE     HN 2201   5.824   4.086   5.003  1.1456  0.8916  0.1609
  190ILE     CA 2202   5.719   4.070   5.185 -0.3672  0.3536  0.0884
  190ILE     HA 2203   5.673   4.158   5.228  1.4259  1.1119  0.5689
  190ILE     CB 2204   5.616   3.997   5.104 -0.4185  0.3498  0.1565
  190ILE     HB 2205   5.663   3.915   5.046  0.8059  0.4941  0.8959
  190ILE    CG2 2206   5.506   3.930   5.188  0.3665 -0.7241  0.3507
  190ILE   HG21 2207   5.561   3.843   5.230  3.6012  1.6439  1.3637
  190ILE   HG22 2208   5.420   3.904   5.122  1.0377 -0.3744 -0.6879
  190ILE   HG23 2209   5.472   3.993   5.273  0.1717 -2.5265  1.6834
  190ILE    CG1 2210   5.537   4.078   4.999  0.2322  0.2345 -0.4286
  190ILE   HG11 2211   5.490   3.989   4.951 -0.3892 -0.5998  1.5646
  190ILE   HG12 2212   5.602   4.130   4.927  3.1926 -2.3414  0.1443
  190ILE     CD 2213   5.441   4.184   5.054  0.3768  0.3273 -0.3536
  190ILE    HD1 2214   5.366   4.129   5.115  0.8963  0.7475  0.6761
  190ILE    HD2 2215   5.380   4.244   4.984 -0.4233  1.6520  1.4239
  190ILE    HD3 2216   5.496   4.256   5.118 -0.0766  1.6442 -1.4120
  190ILE      C 2217   5.769   3.989   5.300  0.1081  0.2688 -0.1754
  190ILE      O 2218   5.719   4.015   5.409  0.1968  0.3399 -0.1509
  191SER      N 2219   5.862   3.894   5.280  0.3046  0.3786  0.1887
  191SER     HN 2220   5.899   3.871   5.190  1.1766 -1.4177  0.9821
  191SER     CA 2221   5.935   3.827   5.382  0.2235 -0.0553 -0.0363
  191SER     HA 2222   5.871   3.771   5.448 -0.7160 -0.2957 -1.1211
  191SER     CB 2223   6.035   3.723   5.327  0.5279  0.2523 -0.0696
  191SER    HB1 2224   6.105   3.691   5.407  2.4512  1.8492 -1.0145
  191SER    HB2 2225   6.113   3.763   5.258  1.1338 -0.6413  0.0844
  191SER     OG 2226   5.962   3.606   5.292  0.4323  0.2957 -0.0208
  191SER    HG1 2227   5.923   3.629   5.208 -0.3848 -3.1553 -0.7253
  191SER      C 2228   6.012   3.909   5.479  0.2626  0.2702 -0.3388
  191SER      O 2229   6.008   3.881   5.599 -0.0665  0.8168 -0.2207
  192ALA      N 2230   6.073   4.019   5.432 -0.1851  0.3712 -0.6758
  192ALA     HN 2231   6.061   4.035   5.334  0.3785 -2.5048 -1.2747
  192ALA     CA 2232   6.139   4.121   5.507  0.2141 -0.2453 -0.1820
  192ALA     HA 2233   6.197   4.078   5.587  1.2484  0.9804 -0.2297
  192ALA     CB 2234   6.227   4.205   5.413  0.2914  0.1395  0.2261
  192ALA    HB1 2235   6.291   4.127   5.365 -1.3686 -0.8837 -0.4405
  192ALA    HB2 2236   6.285   4.278   5.472 -0.0399  0.7228 -0.1617
  192ALA    HB3 2237   6.166   4.248   5.331 -0.8604 -2.3004 -0.2877
  192ALA      C 2238   6.044   4.212   5.577  0.0637 -0.1112 -0.5550
  192ALA      O 2239   6.079   4.248   5.690  0.5092 -0.2079 -0.6622
  193ILE      N 2240   5.928   4.244   5.517 -0.2133  0.0583  0.0557
  193ILE     HN 2241   5.925   4.224   5.419  1.9295 -1.1395  0.1664
  193ILE     CA 2242   5.823   4.313   5.585 -0.1640  0.0498  0.1421
  193ILE     HA 2243   5.865   4.404   5.626 -0.8785  0.4248  0.0514
  193ILE     CB 2244   5.707   4.346   5.495 -0.0647 -0.8523 -0.3211
  193ILE     HB 2245   5.701   4.267   5.417  2.3608 -1.9631  0.5155
  193ILE    CG2 2246   5.569   4.346   5.562 -0.1539 -0.0364 -0.4935
  193ILE   HG21 2247   5.489   4.374   5.491  0.2281  1.6136 -0.3066
  193ILE   HG22 2248   5.565   4.426   5.639 -0.5618 -0.4621 -0.0607
  193ILE   HG23 2249   5.533   4.249   5.604  0.0183  0.3176  0.5004
  193ILE    CG1 2250   5.739   4.467   5.406 -0.2370 -0.8237 -0.3427
  193ILE   HG11 2251   5.844   4.453   5.372  1.2409  1.3779  2.8776
  193ILE   HG12 2252   5.743   4.556   5.472  0.2354 -1.0664 -0.0380
  193ILE     CD 2253   5.648   4.490   5.285  0.5640 -0.2919 -0.8465
  193ILE    HD1 2254   5.546   4.521   5.314 -0.0172 -1.8751 -1.1514
  193ILE    HD2 2255   5.636   4.401   5.219 -1.3113  0.9778 -2.3251
  193ILE    HD3 2256   5.694   4.566   5.217  0.1325 -0.0649 -0.8879
  193ILE      C 2257   5.772   4.240   5.704  0.4195 -0.3495  0.1543
  193ILE      O 2258   5.760   4.304   5.808 -0.4210  0.3658 -0.3689
  194TRP      N 2259   5.745   4.109   5.695 -0.6884 -0.1013 -0.4087
  194TRP     HN 2260   5.759   4.063   5.607 -0.8199  1.3918 -1.2345
  194TRP     CA 2261   5.712   4.028   5.808  0.0649  0.0078 -0.1002
  194TRP     HA 2262   5.630   4.084   5.851  1.8786  1.5488  1.4834
  194TRP     CB 2263   5.666   3.888   5.764 -0.3328 -0.1148  0.6777
  194TRP    HB1 2264   5.662   3.813   5.846 -2.8876 -0.0966  0.6455
  194TRP    HB2 2265   5.741   3.852   5.690 -1.9917  1.2835 -1.8299
  194TRP     CG 2266   5.527   3.888   5.711 -0.0152  0.4249 -0.1764
  194TRP    CD1 2267   5.480   3.871   5.584 -0.2620  1.1670 -0.1903
  194TRP    HD1 2268   5.543   3.853   5.498 -0.8521 -2.2506 -0.0088
  194TRP    NE1 2269   5.343   3.869   5.585 -0.2494  0.3668 -0.1048
  194TRP    HE1 2270   5.275   3.894   5.519 -1.9717 -0.0465  1.4303
  194TRP    CE2 2271   5.300   3.887   5.714  0.0661 -0.6541  0.1568
  194TRP    CD2 2272   5.412   3.909   5.794  0.0450 -0.1073  0.0432
  194TRP    CE3 2273   5.397   3.923   5.928 -0.0337  0.2795 -0.0039
  194TRP    HE3 2274   5.480   3.942   5.995 -0.6793  1.9662  0.3496
  194TRP    CZ3 2275   5.269   3.925   5.977  0.0494  0.1327  0.2268
  194TRP    HZ3 2276   5.261   3.954   6.081 -1.2811 -2.2404  0.8524
  194TRP    CZ2 2277   5.174   3.884   5.765  0.0177 -0.1683  0.0724
  194TRP    HZ2 2278   5.091   3.877   5.697 -0.5050 -1.1755  0.7944
  194TRP    CH2 2279   5.156   3.907   5.899  0.2103 -0.8090  0.2079
  194TRP    HH2 2280   5.059   3.907   5.947  0.0659 -1.4663 -0.0666
  194TRP      C 2281   5.810   4.005   5.917  0.1729  0.4948 -0.0909
  194TRP      O 2282   5.785   3.995   6.037  0.2318 -0.0292 -0.1169
  195LEU      N 2283   5.938   3.987   5.879  0.2001 -0.5831  0.4598
  195LEU     HN 2284   5.960   3.972   5.784 -1.0295 -2.4535  0.4231
  195LEU     CA 2285   6.046   3.980   5.973  0.0519 -0.4203  0.6447
  195LEU     HA 2286   6.021   3.899   6.040 -0.9982 -0.9255 -0.3197
  195LEU     CB 2287   6.174   3.951   5.893 -0.0527  0.7965  0.0083
  195LEU    HB1 2288   6.193   4.032   5.819 -0.1000  1.0134  0.2310
  195LEU    HB2 2289   6.158   3.863   5.827 -0.7094  0.9782 -0.0835
  195LEU     CG 2290   6.300   3.934   5.979 -0.2779  0.4127  0.2644
  195LEU     HG 2291   6.334   4.032   6.020  2.4308  1.4883 -3.9534
  195LEU    CD1 2292   6.281   3.838   6.098  0.8052  0.0510  0.1537
  195LEU   HD11 2293   6.237   3.884   6.189 -0.8683 -1.6595  0.2737
  195LEU   HD12 2294   6.381   3.792   6.114 -0.3180 -2.0281  1.6629
  195LEU   HD13 2295   6.226   3.750   6.058  0.7964  0.6433 -1.2030
  195LEU    CD2 2296   6.423   3.882   5.903 -0.1530  0.5859  0.3468
  195LEU   HD21 2297   6.506   3.886   5.977 -1.4401 -1.3746  1.9865
  195LEU   HD22 2298   6.450   3.945   5.815 -1.3162 -1.6555 -1.7403
  195LEU   HD23 2299   6.420   3.776   5.872  1.0747  0.1372  1.6200
  195LEU      C 2300   6.062   4.105   6.053 -0.4490  0.2065 -0.2098
  195LEU      O 2301   6.091   4.101   6.173 -0.2090  0.0557 -0.2723
  196ALA      N 2302   6.049   4.220   5.986 -0.3517  0.2448 -0.1631
  196ALA     HN 2303   6.040   4.223   5.886 -2.1159 -0.7286 -0.0537
  196ALA     CA 2304   6.061   4.346   6.053  0.2307  0.1091 -0.0046
  196ALA     HA 2305   6.146   4.330   6.117  0.4176 -1.1548 -0.5367
  196ALA     CB 2306   6.079   4.469   5.961 -0.2639  0.3524  0.2195
  196ALA    HB1 2307   5.987   4.486   5.901  0.4673  0.3895 -0.9144
  196ALA    HB2 2308   6.160   4.451   5.887 -1.8882  0.0236 -1.5432
  196ALA    HB3 2309   6.102   4.562   6.017  0.5760 -0.8419  2.0034
  196ALA      C 2310   5.957   4.374   6.155  0.2235  0.0208  0.0140
  196ALA      O 2311   5.982   4.432   6.261 -0.6314  0.4081  0.0110
  197SER      N 2312   5.832   4.338   6.119  0.1887 -0.0063  0.1600
  197SER     HN 2313   5.816   4.318   6.023  1.1791 -0.1922  0.0181
  197SER     CA 2314   5.713   4.350   6.197  0.2411  0.1570  0.2156
  197SER     HA 2315   5.700   4.452   6.228  1.1772  0.3063  0.1422
  197SER     CB 2316   5.598   4.301   6.108  0.3755  0.0123  0.1187
  197SER    HB1 2317   5.498   4.301   6.157 -0.1490 -3.1012 -0.7355
  197SER    HB2 2318   5.611   4.196   6.072 -0.3247  0.6655 -2.2248
  197SER     OG 2319   5.596   4.384   5.993 -0.2404 -0.7596 -0.4396
  197SER    HG1 2320   5.664   4.352   5.934  1.3358 -0.8351  1.3095
  197SER      C 2321   5.725   4.259   6.315  0.1715 -0.3158 -0.1351
  197SER      O 2322   5.683   4.301   6.423  0.4396 -0.1673 -0.0880
  198ALA      N 2323   5.782   4.139   6.298  0.0764 -0.3961  0.1053
  198ALA     HN 2324   5.801   4.095   6.211  0.3245  0.7350 -0.4299
  198ALA     CA 2325   5.820   4.059   6.411 -0.2541 -0.0042  0.4960
  198ALA     HA 2326   5.726   4.040   6.462 -1.7006  0.7698 -1.7077
  198ALA     CB 2327   5.875   3.924   6.361  0.1339  0.0739  0.7157
  198ALA    HB1 2328   5.960   3.929   6.289 -1.4982  0.1177 -1.2814
  198ALA    HB2 2329   5.794   3.864   6.316  0.1073  0.5401  0.1283
  198ALA    HB3 2330   5.900   3.863   6.451  0.0633 -1.7374 -0.4492
  198ALA      C 2331   5.910   4.128   6.507 -0.1917  0.3069  0.2139
  198ALA      O 2332   5.907   4.118   6.629 -0.1365 -0.1192  0.1787
  199LEU      N 2333   6.008   4.203   6.452  0.2536 -0.4377 -0.0253
  199LEU     HN 2334   6.029   4.208   6.355  1.2303  0.0560  0.2023
  199LEU     CA 2335   6.106   4.265   6.536 -0.1989 -0.4064  0.4904
  199LEU     HA 2336   6.129   4.202   6.620  2.1178 -0.7093 -0.3026
  199LEU     CB 2337   6.240   4.297   6.467 -0.2918 -0.2808  0.3647
  199LEU    HB1 2338   6.307   4.351   6.538  0.6607 -0.9673  0.0085
  199LEU    HB2 2339   6.210   4.360   6.381 -2.4720 -1.7034  0.0113
  199LEU     CG 2340   6.326   4.180   6.415  0.2864  0.3522 -0.1239
  199LEU     HG 2341   6.261   4.096   6.382  1.4157 -1.9740  3.0225
  199LEU    CD1 2342   6.416   4.225   6.299 -0.2929  0.0707 -0.6856
  199LEU   HD11 2343   6.355   4.266   6.216 -1.6499  0.0101  0.2465
  199LEU   HD12 2344   6.467   4.142   6.245 -0.7726 -1.1564  0.6715
  199LEU   HD13 2345   6.487   4.296   6.346  0.7455  0.2238 -2.4021
  199LEU    CD2 2346   6.414   4.112   6.521  0.2025 -0.0547 -0.3116
  199LEU   HD21 2347   6.462   4.196   6.576 -0.6875 -0.2383  0.7703
  199LEU   HD22 2348   6.495   4.047   6.483  1.2900  2.3454 -2.4317
  199LEU   HD23 2349   6.356   4.050   6.592 -0.6146  0.6703 -0.3301
  199LEU      C 2350   6.056   4.390   6.600  0.3004  0.2842 -0.4363
  199LEU      O 2351   6.103   4.424   6.709 -0.8672  0.3394  0.0685
  200LEU      N 2352   5.955   4.463   6.551 -0.5644 -0.3010  0.4414
  200LEU     HN 2353   5.916   4.447   6.460 -0.2735  2.9785 -0.3692
  200LEU     CA 2354   5.913   4.591   6.598  0.2329  0.0239  0.2808
  200LEU     HA 2355   5.997   4.641   6.644  0.4012 -0.7079  0.7871
  200LEU     CB 2356   5.849   4.665   6.480  0.6407 -0.3127 -0.1519
  200LEU    HB1 2357   5.786   4.748   6.519  0.9049 -0.4257  0.5264
  200LEU    HB2 2358   5.771   4.600   6.436 -0.5359  0.7077  0.3550
  200LEU     CG 2359   5.951   4.724   6.380  0.7807 -0.5573 -0.1541
  200LEU     HG 2360   6.029   4.650   6.352  2.9327  1.4425  0.2611
  200LEU    CD1 2361   5.865   4.761   6.259  0.6768 -0.0999  0.0607
  200LEU   HD11 2362   5.875   4.670   6.197  0.7367 -0.3746  0.4717
  200LEU   HD12 2363   5.901   4.849   6.201 -0.4372  1.3706  1.4832
  200LEU   HD13 2364   5.768   4.795   6.302  2.1743  2.4130  1.7701
  200LEU    CD2 2365   6.021   4.848   6.438  0.0376 -0.4258  0.4796
  200LEU   HD21 2366   6.074   4.912   6.364 -1.0456 -1.2329 -1.0448
  200LEU   HD22 2367   6.103   4.819   6.508  0.6803  0.6628  0.2119
  200LEU   HD23 2368   5.962   4.918   6.501 -1.2510 -1.1918  0.1559
  200LEU      C 2369   5.809   4.566   6.702  0.3125 -0.0339  0.3464
  200LEU      O 2370   5.762   4.650   6.778  0.0211 -0.0953  0.2360
  201ALA      N 2371   5.768   4.439   6.719  0.1785 -0.0531 -0.0954
  201ALA     HN 2372   5.774   4.368   6.650 -2.6106  0.0707 -0.5527
  201ALA     CA 2373   5.675   4.398   6.820  0.2485 -0.3275 -0.1405
  201ALA     HA 2374   5.614   4.481   6.852  0.3717 -0.1651 -0.3255
  201ALA     CB 2375   5.579   4.297   6.755  0.3281 -0.3813 -0.1768
  201ALA    HB1 2376   5.493   4.276   6.822  1.7076 -3.3624  0.8215
  201ALA    HB2 2377   5.639   4.208   6.726 -0.8697 -0.4517 -2.6900
  201ALA    HB3 2378   5.535   4.340   6.663  0.2857  1.5057  0.6742
  201ALA      C 2379   5.739   4.344   6.944 -0.1455 -0.1477  0.1445
  201ALA      O 2380   5.666   4.312   7.037 -0.0833  0.0263  0.2543
  202ILE      N 2381   5.873   4.338   6.953 -0.1152 -0.3050 -0.3544
  202ILE     HN 2382   5.922   4.376   6.875 -0.2435 -1.1999 -0.8884
  202ILE     CA 2383   5.958   4.290   7.058  0.1831 -0.0834 -0.4899
  202ILE     HA 2384   5.930   4.186   7.071 -2.4376  0.3539 -1.8812
  202ILE     CB 2385   6.099   4.275   7.011  0.2888  0.1559 -0.2554
  202ILE     HB 2386   6.123   4.355   6.937  0.5094 -0.3749 -0.7663
  202ILE    CG2 2387   6.198   4.272   7.128 -0.4342  0.0613  0.3573
  202ILE   HG21 2388   6.194   4.366   7.187  0.5676  0.0628  0.4405
  202ILE   HG22 2389   6.301   4.255   7.092 -0.9967 -0.7197 -0.9357
  202ILE   HG23 2390   6.178   4.187   7.198  1.6462 -1.5255 -0.8450
  202ILE    CG1 2391   6.114   4.142   6.934  0.3988  0.0793 -0.1028
  202ILE   HG11 2392   6.034   4.140   6.858  1.4190  2.9605 -1.3857
  202ILE   HG12 2393   6.101   4.055   7.001  1.4391 -0.1036 -0.1276
  202ILE     CD 2394   6.244   4.117   6.859  0.6338  0.1767  0.2689
  202ILE    HD1 2395   6.242   4.013   6.820  1.7477 -0.1075  0.9150
  202ILE    HD2 2396   6.328   4.109   6.932 -0.0283 -0.9299  0.9416
  202ILE    HD3 2397   6.269   4.196   6.786 -0.8977  0.3184 -0.1302
  202ILE      C 2398   5.935   4.344   7.195  0.4768  0.2140 -0.5595
  202ILE      O 2399   5.951   4.269   7.291  0.0162  0.3658 -0.3616
  203PRO      N 2400   5.901   4.465   7.232 -0.0012 -0.1229  0.1251
  203PRO     CD 2401   5.894   4.578   7.141 -0.3175 -0.2177  0.0308
  203PRO    HD1 2402   5.799   4.581   7.084 -0.4535  2.6300  0.2569
  203PRO    HD2 2403   5.981   4.571   7.072 -1.4409 -3.2155 -1.2894
  203PRO     CA 2404   5.875   4.504   7.367 -0.1632  0.0418  0.0477
  203PRO     HA 2405   5.963   4.496   7.430 -1.1922 -0.1447  1.5216
  203PRO     CB 2406   5.836   4.650   7.352 -0.1348  0.0477  0.0298
  203PRO    HB1 2407   5.871   4.707   7.441  0.2133  0.4973 -0.3911
  203PRO    HB2 2408   5.725   4.661   7.346 -0.0123  0.5779 -2.3911
  203PRO     CG 2409   5.912   4.702   7.229  0.3396 -0.3843  0.1399
  203PRO    HG1 2410   5.867   4.791   7.181 -1.7848 -0.7522  1.3163
  203PRO    HG2 2411   6.023   4.707   7.233  0.3192 -0.0372  0.3881
  203PRO      C 2412   5.771   4.425   7.438  0.1311 -0.8428 -0.4815
  203PRO      O 2413   5.790   4.416   7.559 -0.1502 -0.2662 -0.3925
  204MET      N 2414   5.668   4.371   7.370 -0.6249  0.7913 -0.7034
  204MET     HN 2415   5.671   4.367   7.271  1.7043  2.3915 -0.7793
  204MET     CA 2416   5.553   4.316   7.435  0.0367  0.3783  0.1359
  204MET     HA 2417   5.510   4.392   7.499 -0.4460  0.4641 -0.2852
  204MET     CB 2418   5.441   4.281   7.336 -0.3135 -0.0162  0.6663
  204MET    HB1 2419   5.363   4.218   7.385 -1.0871  0.5896  0.2400
  204MET    HB2 2420   5.474   4.229   7.244 -1.9227  1.5489 -0.8558
  204MET     CG 2421   5.377   4.412   7.289 -0.0518  0.0748  0.5630
  204MET    HG1 2422   5.298   4.379   7.220  1.1493 -0.8410 -0.4091
  204MET    HG2 2423   5.453   4.470   7.232 -0.3263  0.9280  1.0493
  204MET     SD 2424   5.302   4.511   7.422 -0.4080  0.5278  0.0264
  204MET     CE 2425   5.369   4.673   7.373  0.1034  0.1982 -0.3755
  204MET    HE1 2426   5.370   4.668   7.262  0.3151  0.3366 -0.3804
  204MET    HE2 2427   5.473   4.683   7.411  0.0825 -0.2855 -0.1832
  204MET    HE3 2428   5.308   4.758   7.411  0.7900  0.5444 -0.0264
  204MET      C 2429   5.581   4.191   7.511 -0.4068 -0.2690 -0.7547
  204MET      O 2430   5.518   4.171   7.615 -0.0913 -0.2266 -0.5519
  205LEU      N 2431   5.690   4.118   7.479 -0.2332 -0.6910  0.7094
  205LEU     HN 2432   5.725   4.148   7.391 -0.5118  0.5324  0.9860
  205LEU     CA 2433   5.752   4.003   7.536 -0.4882 -0.9636  0.4395
  205LEU     HA 2434   5.682   3.923   7.557 -0.9800 -0.0023  2.8662
  205LEU     CB 2435   5.871   3.952   7.454 -0.0150  0.4790  0.2085
  205LEU    HB1 2436   5.911   3.862   7.504 -0.1612  1.1021  1.4939
  205LEU    HB2 2437   5.949   4.030   7.443  0.6901 -0.0854  1.0158
  205LEU     CG 2438   5.830   3.915   7.311  0.0214 -0.0299  0.3297
  205LEU     HG 2439   5.808   4.011   7.260 -0.1639 -0.6446 -0.7739
  205LEU    CD1 2440   5.953   3.847   7.247  0.0470 -0.0753  0.4280
  205LEU   HD11 2441   6.034   3.920   7.229  2.2190 -2.5050 -0.1599
  205LEU   HD12 2442   5.926   3.792   7.154  0.9410  0.9259 -0.4372
  205LEU   HD13 2443   6.002   3.773   7.315  2.2047 -0.0133 -0.9727
  205LEU    CD2 2444   5.708   3.822   7.318  0.1664 -0.2734 -0.3023
  205LEU   HD21 2445   5.721   3.750   7.401 -0.2074  0.7611  0.6833
  205LEU   HD22 2446   5.703   3.771   7.219  0.8167 -0.6612 -0.1379
  205LEU   HD23 2447   5.621   3.888   7.335  0.4649 -0.3737  1.8665
  205LEU      C 2448   5.791   4.033   7.677  0.6605 -0.2033 -0.0320
  205LEU      O 2449   5.765   3.955   7.768 -0.5246  0.0640 -0.1271
  206PHE      N 2450   5.846   4.156   7.684  0.5068 -0.1328 -0.0393
  206PHE     HN 2451   5.840   4.223   7.611  3.0366  1.8096  1.3465
  206PHE     CA 2452   5.905   4.210   7.803 -0.3787  0.4455  0.1398
  206PHE     HA 2453   5.930   4.128   7.868 -2.6377 -1.5355 -1.3115
  206PHE     CB 2454   6.032   4.291   7.769 -0.0312 -0.0490  0.2567
  206PHE    HB1 2455   6.082   4.330   7.860  0.0881  0.6804 -0.1180
  206PHE    HB2 2456   6.012   4.374   7.698 -1.5578 -0.3295  0.3181
  206PHE     CG 2457   6.135   4.205   7.704 -0.3788  0.0324 -0.4112
  206PHE    CD1 2458   6.212   4.120   7.779 -0.0214 -0.0067 -0.8180
  206PHE    HD1 2459   6.201   4.139   7.885 -0.7743 -0.6495 -0.7727
  206PHE    CE1 2460   6.282   4.018   7.720 -0.3071 -0.4187 -0.4582
  206PHE    HE1 2461   6.340   3.953   7.784 -1.7399 -0.5136  0.7828
  206PHE     CZ 2462   6.288   4.001   7.583  0.3423 -0.5129 -0.4251
  206PHE     HZ 2463   6.336   3.912   7.547  0.5524 -1.2024  1.4635
  206PHE    CD2 2464   6.141   4.197   7.567 -0.2468 -0.3686 -0.3845
  206PHE    HD2 2465   6.093   4.264   7.496  0.6385  0.9173  0.1979
  206PHE    CE2 2466   6.212   4.093   7.514  0.2357 -0.2522  0.0286
  206PHE    HE2 2467   6.215   4.079   7.406  2.9480 -0.9702  0.1190
  206PHE      C 2468   5.814   4.301   7.879 -0.7214  0.3555 -0.1543
  206PHE      O 2469   5.850   4.351   7.986 -0.3725  0.0906 -0.1453
  207THR      N 2470   5.691   4.317   7.828 -0.6728 -0.4971 -0.5487
  207THR     HN 2471   5.667   4.267   7.744 -1.7504 -0.9789  0.0342
  207THR     CA 2472   5.597   4.414   7.873  0.0053 -0.0792 -0.0149
  207THR     HA 2473   5.656   4.484   7.930  1.3966 -0.3713 -1.0214
  207THR     CB 2474   5.539   4.501   7.765  0.0287  0.4472  0.3914
  207THR     HB 2475   5.500   4.429   7.690 -1.6646  0.0861  1.5639
  207THR    OG1 2476   5.632   4.588   7.703  0.3377 -0.0897  0.0963
  207THR    HG1 2477   5.698   4.535   7.657  0.9035 -0.6705  1.5282
  207THR    CG2 2478   5.431   4.593   7.825 -0.4047 -0.0836  0.4390
  207THR   HG21 2479   5.476   4.643   7.914  1.4818 -0.6083 -0.1685
  207THR   HG22 2480   5.342   4.543   7.869 -1.0102  0.5346 -0.0654
  207THR   HG23 2481   5.403   4.670   7.750 -0.5284  1.9081  2.4320
  207THR      C 2482   5.493   4.350   7.958  0.4537 -0.2699  0.3951
  207THR      O 2483   5.470   4.393   8.071  0.5930  0.0801  0.2941
  208MET      N 2484   5.433   4.246   7.897 -0.3647  0.3870  0.0576
  208MET     HN 2485   5.457   4.230   7.801  0.5222  1.4584  0.0784
  208MET     CA 2486   5.339   4.161   7.963  0.4131 -0.3195  0.2668
  208MET     HA 2487   5.303   4.225   8.041 -0.0235  1.5484 -1.3792
  208MET     CB 2488   5.224   4.122   7.868 -0.1445  0.5130  0.5903
  208MET    HB1 2489   5.145   4.068   7.924  0.0551 -2.0999 -1.4563
  208MET    HB2 2490   5.264   4.044   7.799 -1.5304 -0.1912  0.5439
  208MET     CG 2491   5.163   4.245   7.801  0.1860  0.5509  0.3539
  208MET    HG1 2492   5.079   4.209   7.738  0.7975 -1.7208  0.7297
  208MET    HG2 2493   5.245   4.291   7.742  0.9402 -0.3689  0.6474
  208MET     SD 2494   5.091   4.356   7.925 -0.2492  0.1587  0.4597
  208MET     CE 2495   5.045   4.481   7.802 -0.2202  0.0076  0.2946
  208MET    HE1 2496   4.944   4.448   7.770 -1.2947  2.3146  1.1242
  208MET    HE2 2497   5.108   4.481   7.710 -0.0202 -1.4147  0.4089
  208MET    HE3 2498   5.025   4.584   7.838 -2.2171 -0.4414  0.6105
  208MET      C 2499   5.387   4.040   8.036  0.1258 -0.3148  0.4637
  208MET      O 2500   5.499   3.991   8.027 -0.0487 -0.5972 -0.2664
  209GLY      N 2501   5.300   3.988   8.124 -0.3130 -0.3867 -0.0061
  209GLY     HN 2502   5.214   4.031   8.150 -0.0684  1.0130 -1.4084
  209GLY     CA 2503   5.323   3.870   8.203 -0.2482 -0.0378  0.5014
  209GLY    HA1 2504   5.414   3.880   8.261 -0.2521 -2.4853  1.0065
  209GLY    HA2 2505   5.306   3.789   8.134 -0.4998  0.2536  0.2138
  209GLY      C 2506   5.206   3.862   8.294 -0.7082 -0.0101 -0.0837
  209GLY      O 2507   5.099   3.919   8.269 -0.6847  0.1958  0.2735
  210LEU      N 2508   5.228   3.783   8.400 -0.2628  0.0014 -0.1685
  210LEU     HN 2509   5.324   3.758   8.410  0.3502  1.7608 -1.2188
  210LEU     CA 2510   5.133   3.759   8.504 -0.4805 -0.0153 -0.3726
  210LEU     HA 2511   5.039   3.809   8.488 -1.0470 -0.7340  0.6130
  210LEU     CB 2512   5.108   3.609   8.531 -1.0557  0.1686  0.1428
  210LEU    HB1 2513   5.020   3.586   8.594  0.2129 -2.5427  1.0858
  210LEU    HB2 2514   5.198   3.560   8.573 -1.1613  1.2098  1.6599
  210LEU     CG 2515   5.070   3.533   8.403 -0.0539  0.1088 -0.1266
  210LEU     HG 2516   5.160   3.537   8.337  1.1539  1.5853  1.5162
  210LEU    CD1 2517   5.028   3.389   8.434  0.2046 -0.0174 -0.3535
  210LEU   HD11 2518   5.006   3.327   8.344  2.1748  0.0944 -0.9506
  210LEU   HD12 2519   4.928   3.384   8.481  0.6360 -0.6286  0.5166
  210LEU   HD13 2520   5.096   3.337   8.506  1.4591  1.8183 -0.1556
  210LEU    CD2 2521   4.958   3.599   8.321  0.2462 -0.0611 -0.6805
  210LEU   HD21 2522   4.990   3.702   8.293  1.4316  0.3946  2.1096
  210LEU   HD22 2523   4.862   3.597   8.377 -0.4370 -0.4263 -1.8112
  210LEU   HD23 2524   4.946   3.538   8.229 -1.3044  1.9114 -1.8761
  210LEU      C 2525   5.171   3.816   8.636 -0.5054 -0.5468 -0.1302
  210LEU      O 2526   5.279   3.801   8.693 -0.7014  0.3173  0.4908
  211GLN      N 2527   5.064   3.868   8.698 -0.2631 -0.4558  0.2098
  211GLN     HN 2528   4.982   3.885   8.645  0.7480  0.6312 -1.0784
  211GLN     CA 2529   5.054   3.899   8.838  0.1232 -0.3173  0.2096
  211GLN     HA 2530   5.143   3.849   8.873  1.4652 -0.1493 -2.6140
  211GLN     CB 2531   5.049   4.049   8.873 -0.2855 -0.3023  0.0963
  211GLN    HB1 2532   5.059   4.058   8.983 -1.7881  1.1698  0.1588
  211GLN    HB2 2533   4.949   4.087   8.844  0.4750  0.8003 -1.2216
  211GLN     CG 2534   5.144   4.150   8.808 -0.3611 -0.4913 -0.3145
  211GLN    HG1 2535   5.113   4.254   8.831 -1.9385 -1.4646  2.4111
  211GLN    HG2 2536   5.157   4.141   8.698  0.3174 -2.9069 -0.0843
  211GLN     CD 2537   5.283   4.125   8.864 -0.3545  0.1499 -0.0345
  211GLN    OE1 2538   5.363   4.056   8.801 -0.4223  0.1898 -0.1669
  211GLN    NE2 2539   5.311   4.184   8.983  0.2485 -0.0974 -0.0524
  211GLN   HE21 2540   5.397   4.161   9.030 -0.0129 -0.2160  0.3727
  211GLN   HE22 2541   5.249   4.260   9.003 -0.6118 -0.2466 -1.9408
  211GLN      C 2542   4.934   3.831   8.894 -0.3219  0.2222 -0.0714
  211GLN      O 2543   4.832   3.807   8.831 -0.2008 -0.8834  0.1362
  212ASN      N 2544   4.943   3.812   9.027  0.3816  0.2515 -0.1112
  212ASN     HN 2545   5.030   3.836   9.071  0.6719 -0.8098 -0.0811
  212ASN     CA 2546   4.831   3.785   9.112  0.3309 -0.0555 -0.2760
  212ASN     HA 2547   4.750   3.756   9.046 -1.0258 -0.7676  1.6250
  212ASN     CB 2548   4.864   3.674   9.213 -0.1620  0.3432  0.3248
  212ASN    HB1 2549   4.915   3.706   9.307  2.4420 -2.1427 -0.0984
  212ASN    HB2 2550   4.931   3.601   9.163 -1.4121  0.1480 -1.1463
  212ASN     CG 2551   4.737   3.599   9.254  0.0158 -0.2132 -0.1258
  212ASN    OD1 2552   4.636   3.649   9.302 -0.3790 -0.9720 -0.1617
  212ASN    ND2 2553   4.754   3.464   9.248  0.2943 -0.1782 -0.1766
  212ASN   HD21 2554   4.672   3.407   9.259 -0.5678  1.0710  0.1648
  212ASN   HD22 2555   4.848   3.439   9.227  0.8510  0.5448  1.3003
  212ASN      C 2556   4.779   3.909   9.176 -0.4799 -0.1870 -0.6694
  212ASN      O 2557   4.850   3.980   9.248 -0.3288 -0.5994 -0.4080
  213ARG      N 2558   4.653   3.948   9.151 -0.5415  0.1605  0.1463
  213ARG     HN 2559   4.590   3.910   9.083 -0.2138 -0.0107 -0.0623
  213ARG     CA 2560   4.585   4.055   9.216  0.0643  0.7058 -0.1124
  213ARG     HA 2561   4.647   4.135   9.255  0.2580  0.9675 -0.9393
  213ARG     CB 2562   4.500   4.123   9.108 -0.4305  0.1532 -0.0708
  213ARG    HB1 2563   4.454   4.207   9.164  1.3559 -1.2873  3.8918
  213ARG    HB2 2564   4.423   4.063   9.054 -0.4682 -0.2083  0.3748
  213ARG     CG 2565   4.594   4.197   9.013 -0.2028  0.6876  0.5713
  213ARG    HG1 2566   4.639   4.115   8.953  1.0590  0.9281  1.1486
  213ARG    HG2 2567   4.678   4.246   9.067  1.1094  0.5843 -1.2743
  213ARG     CD 2568   4.516   4.278   8.910  0.4868  0.3339 -0.2395
  213ARG    HD1 2569   4.427   4.222   8.874 -1.2299  0.5926  3.2112
  213ARG    HD2 2570   4.573   4.314   8.821 -0.9695  0.2821 -1.2268
  213ARG     NE 2571   4.476   4.405   8.977 -0.1279  0.0604 -0.0867
  213ARG     HE 2572   4.527   4.442   9.055  0.3420  0.4009 -0.5467
  213ARG     CZ 2573   4.364   4.478   8.950 -0.4610 -0.3585  0.1506
  213ARG    NH1 2574   4.300   4.465   8.830  0.3975  0.3453 -0.3961
  213ARG   HH11 2575   4.354   4.421   8.758 -0.1123 -2.1341  0.6041
  213ARG   HH12 2576   4.210   4.506   8.814  0.1811 -0.6497 -2.0090
  213ARG    NH2 2577   4.314   4.561   9.046  0.3633 -0.4063  0.6257
  213ARG   HH21 2578   4.344   4.552   9.141 -0.9883  2.2307  1.3831
  213ARG   HH22 2579   4.239   4.620   9.017 -0.1840 -1.5583 -0.3949
  213ARG      C 2580   4.490   4.012   9.322 -0.6532  0.4743 -0.8470
  213ARG      O 2581   4.410   4.095   9.367 -0.6828 -0.0314  0.0482
  214SER      N 2582   4.490   3.885   9.367 -0.1141  0.7063 -0.1826
  214SER     HN 2583   4.546   3.813   9.326  0.9716  1.3144  0.1983
  214SER     CA 2584   4.434   3.859   9.495 -0.0196  0.0564 -0.2714
  214SER     HA 2585   4.343   3.917   9.503  0.1245  0.6122 -2.2916
  214SER     CB 2586   4.403   3.709   9.516  0.4059 -0.0165 -0.1525
  214SER    HB1 2587   4.349   3.676   9.425  0.3263  1.2820 -0.6045
  214SER    HB2 2588   4.331   3.689   9.598 -0.4467  0.3793 -0.7913
  214SER     OG 2589   4.518   3.628   9.536  0.4908  0.0581 -0.3235
  214SER    HG1 2590   4.554   3.639   9.448  0.4488  0.8542 -0.2450
  214SER      C 2591   4.511   3.922   9.607 -0.4801  0.8075 -0.3717
  214SER      O 2592   4.631   3.944   9.590 -0.3407  0.3645  0.0095
  215GLY      N 2593   4.441   3.969   9.711 -0.4355  0.5301 -0.2122
  215GLY     HN 2594   4.342   3.952   9.711 -0.7505  2.0398  1.5097
  215GLY     CA 2595   4.495   4.043   9.821 -0.1472 -0.0592  0.0428
  215GLY    HA1 2596   4.414   4.082   9.880 -0.2686  0.9381 -0.7482
  215GLY    HA2 2597   4.553   4.121   9.773 -0.4747 -0.9460 -1.9169
  215GLY      C 2598   4.588   3.956   9.899 -0.7207 -0.1597  0.6159
  215GLY      O 2599   4.694   4.003   9.938 -0.5119 -0.4567  0.4038
  216ASP      N 2600   4.553   3.827   9.916 -0.3920 -0.3636 -0.2478
  216ASP     HN 2601   4.471   3.788   9.873  0.0549  0.2754 -1.7787
  216ASP     CA 2602   4.642   3.738   9.983 -0.1301  0.0702 -0.0166
  216ASP     HA 2603   4.675   3.788  10.073 -0.9055  0.0808  0.2724
  216ASP     CB 2604   4.566   3.613  10.030  0.0119  0.0651  0.2021
  216ASP    HB1 2605   4.625   3.534  10.082 -1.3003 -0.9308  0.2267
  216ASP    HB2 2606   4.524   3.573   9.935 -0.2617  0.3171  0.2133
  216ASP     CG 2607   4.456   3.646  10.131 -0.3255  0.0292 -0.1535
  216ASP    OD1 2608   4.347   3.587  10.108 -0.3200 -0.0542  0.0355
  216ASP    OD2 2609   4.479   3.720  10.230  0.6996 -0.1425 -0.2524
  216ASP      C 2610   4.764   3.704   9.906 -0.0765  0.3199 -0.0451
  216ASP      O 2611   4.868   3.671   9.964  0.0449  0.4278 -0.1998
  217GLY      N 2612   4.758   3.710   9.772  0.5996 -0.8109 -0.1417
  217GLY     HN 2613   4.684   3.756   9.724  1.2821 -1.2084 -1.6625
  217GLY     CA 2614   4.846   3.651   9.676  1.1776 -0.0407 -0.0877
  217GLY    HA1 2615   4.949   3.677   9.694  1.2835  0.7021 -1.5209
  217GLY    HA2 2616   4.820   3.680   9.575 -0.7518  0.3233  0.4835
  217GLY      C 2617   4.837   3.503   9.677 -0.2483  0.0250 -0.4260
  217GLY      O 2618   4.936   3.435   9.648 -0.0729  0.0077  0.1888
  218THR      N 2619   4.726   3.445   9.727 -0.1693 -0.1686 -0.4693
  218THR     HN 2620   4.653   3.502   9.764  0.2910  0.3116 -0.2828
  218THR     CA 2621   4.718   3.305   9.751  0.5043 -0.1672 -0.2130
  218THR     HA 2622   4.796   3.248   9.702 -0.2756 -0.2752 -1.3751
  218THR     CB 2623   4.733   3.257   9.892 -0.1246 -0.5294 -0.2645
  218THR     HB 2624   4.736   3.146   9.901 -0.4735 -0.5310 -0.1612
  218THR    OG1 2625   4.637   3.315   9.979  0.5633  0.2056  0.0244
  218THR    HG1 2626   4.671   3.289  10.065  0.7343  1.4278  0.3413
  218THR    CG2 2627   4.868   3.304   9.950 -0.2559  0.4240 -0.7186
  218THR   HG21 2628   4.958   3.277   9.892  1.1815  2.3669  0.5019
  218THR   HG22 2629   4.884   3.275  10.056 -0.3720  1.5650 -0.3708
  218THR   HG23 2630   4.860   3.415   9.960 -2.8286  0.4774 -2.2937
  218THR      C 2631   4.588   3.254   9.700  0.3506  0.0641 -0.0540
  218THR      O 2632   4.541   3.147   9.738 -0.1578  0.1395 -0.4541
  219HSD      N 2633   4.531   3.320   9.597  0.1300 -0.2403 -0.1294
  219HSD     HN 2634   4.583   3.397   9.561  1.6513 -1.7676 -1.3570
  219HSD     CA 2635   4.406   3.277   9.543 -0.0213 -0.2149  0.1946
  219HSD     HA 2636   4.369   3.188   9.591  1.3344  0.2625  2.2465
  219HSD     CB 2637   4.292   3.371   9.586  0.2521  0.0568  0.3360
  219HSD    HB1 2638   4.300   3.475   9.546  0.1185 -0.6852 -1.7822
  219HSD    HB2 2639   4.293   3.375   9.697 -2.5961  1.3440  0.4203
  219HSD    ND1 2640   4.103   3.205   9.598 -0.2774  0.1093  0.0270
  219HSD    HD1 2641   4.129   3.177   9.691 -2.0504 -0.4994  0.3783
  219HSD     CG 2642   4.164   3.311   9.535  0.2401  0.0341  0.3922
  219HSD    CE1 2643   3.994   3.172   9.523  0.1065 -0.4475 -0.2961
  219HSD    HE1 2644   3.918   3.100   9.554  0.4780 -0.8235 -0.2531
  219HSD    NE2 2645   3.984   3.253   9.420  0.1669  0.3125  0.2857
  219HSD    CD2 2646   4.087   3.344   9.428  0.6347 -0.1904  0.0397
  219HSD    HD2 2647   4.099   3.430   9.362  2.9621 -0.0042  0.6058
  219HSD      C 2648   4.428   3.267   9.396 -0.2778 -0.3317  0.1644
  219HSD      O 2649   4.464   3.369   9.337  0.2376 -0.2778  0.5720
  220PRO      N 2650   4.411   3.155   9.330 -0.1772 -0.2746  0.0402
  220PRO     CD 2651   4.385   3.030   9.400 -0.7786 -0.2612 -0.1559
  220PRO    HD1 2652   4.298   3.039   9.468 -0.4235 -1.1749  0.4293
  220PRO    HD2 2653   4.475   2.997   9.456 -0.5162  0.7860  0.0667
  220PRO     CA 2654   4.432   3.136   9.190  0.4791 -0.0723  0.1052
  220PRO     HA 2655   4.535   3.164   9.173  0.7697 -0.0440  1.7498
  220PRO     CB 2656   4.423   2.986   9.163  0.0587  0.0614 -0.5410
  220PRO    HB1 2657   4.518   2.928   9.166  0.3355  0.5208  1.6567
  220PRO    HB2 2658   4.375   2.956   9.067  0.0639  0.1968 -0.5870
  220PRO     CG 2659   4.359   2.927   9.290  0.4989 -0.2695 -0.4698
  220PRO    HG1 2660   4.248   2.925   9.281  0.3220  0.3468  1.3314
  220PRO    HG2 2661   4.383   2.821   9.312  1.5184  0.3912  1.8698
  220PRO      C 2662   4.343   3.218   9.102  0.2084 -0.2945  0.1700
  220PRO      O 2663   4.384   3.250   8.991  0.1842 -0.0930  0.2184
  221GLY      N 2664   4.223   3.267   9.136  0.2248 -0.1615  0.0374
  221GLY     HN 2665   4.189   3.241   9.226  2.0025  1.7953  1.3656
  221GLY     CA 2666   4.136   3.354   9.063  0.8733 -0.4062 -1.0430
  221GLY    HA1 2667   4.043   3.360   9.116  1.7349  0.2107  0.4684
  221GLY    HA2 2668   4.136   3.310   8.964  0.8631 -1.1630 -0.7121
  221GLY      C 2669   4.187   3.494   9.048  0.4630 -0.1209  0.1006
  221GLY      O 2670   4.129   3.566   8.966 -0.1933 -0.5199  0.2059
  222GLY      N 2671   4.294   3.535   9.118  0.3976 -0.1418  0.2144
  222GLY     HN 2672   4.331   3.474   9.188 -0.4369 -0.9844 -0.0508
  222GLY     CA 2673   4.345   3.667   9.099  0.0361 -0.0722 -0.3163
  222GLY    HA1 2674   4.392   3.693   9.193 -1.2940  1.3324 -0.0049
  222GLY    HA2 2675   4.261   3.728   9.070 -0.9624 -1.8922 -1.4111
  222GLY      C 2676   4.455   3.677   8.999 -0.2830 -0.1615 -0.6811
  222GLY      O 2677   4.502   3.787   8.969  0.2446 -0.1571  0.0964
  223LEU      N 2678   4.501   3.565   8.941  0.2215 -0.3204  0.0053
  223LEU     HN 2679   4.466   3.476   8.970  1.4752 -2.0862 -3.3998
  223LEU     CA 2680   4.610   3.553   8.849  0.0860  0.2557 -0.2324
  223LEU     HA 2681   4.689   3.617   8.886 -0.4105 -0.1174  1.5692
  223LEU     CB 2682   4.640   3.402   8.855 -0.3449  0.1814  0.1458
  223LEU    HB1 2683   4.551   3.347   8.817 -1.0832  0.4315  1.4398
  223LEU    HB2 2684   4.660   3.379   8.962 -0.0519 -1.2816 -0.2020
  223LEU     CG 2685   4.772   3.379   8.779 -0.4305  0.3198 -0.0464
  223LEU     HG 2686   4.781   3.454   8.698  2.9653  1.7439  1.4610
  223LEU    CD1 2687   4.896   3.403   8.867 -0.0254 -0.6024 -0.3599
  223LEU   HD11 2688   4.886   3.333   8.953  2.0750 -0.3200  0.1613
  223LEU   HD12 2689   4.882   3.506   8.906 -0.6893 -1.3236  1.4619
  223LEU   HD13 2690   4.998   3.402   8.825  0.2730  1.7315  0.2029
  223LEU    CD2 2691   4.770   3.239   8.716  0.0162  0.1245  0.3646
  223LEU   HD21 2692   4.856   3.203   8.656  1.2545  1.0869  1.5017
  223LEU   HD22 2693   4.684   3.242   8.645  0.1778  4.0381  0.0984
  223LEU   HD23 2694   4.734   3.160   8.785  0.7949  0.6006  1.3399
  223LEU      C 2695   4.566   3.607   8.717 -0.2245  0.0713 -0.2066
  223LEU      O 2696   4.478   3.546   8.657 -0.0857  0.0792 -0.4202
  224VAL      N 2697   4.629   3.714   8.664  0.0224 -0.0068 -0.0776
  224VAL     HN 2698   4.702   3.760   8.713  0.5126  0.0427 -0.8520
  224VAL     CA 2699   4.583   3.786   8.550  0.4660  0.4375  0.0234
  224VAL     HA 2700   4.520   3.716   8.497  0.9865  0.9002 -1.2516
  224VAL     CB 2701   4.487   3.897   8.582 -0.7192 -0.4605 -0.3017
  224VAL     HB 2702   4.478   3.952   8.486  3.2650 -2.3863 -1.9917
  224VAL    CG1 2703   4.354   3.845   8.638 -0.3328 -0.6394  0.4626
  224VAL   HG11 2704   4.349   3.789   8.734 -4.1099 -2.5879 -0.7025
  224VAL   HG12 2705   4.303   3.775   8.570 -2.3306  1.8186 -0.7211
  224VAL   HG13 2706   4.276   3.924   8.640 -0.2774 -0.5311  3.7533
  224VAL    CG2 2707   4.565   3.987   8.680 -0.2030 -0.5023 -0.6689
  224VAL   HG21 2708   4.573   3.935   8.778 -0.5213  0.4303 -0.1348
  224VAL   HG22 2709   4.507   4.080   8.696 -1.2263 -1.0016 -1.3604
  224VAL   HG23 2710   4.670   4.016   8.658  0.5709 -2.2197  0.5319
  224VAL      C 2711   4.691   3.830   8.457  0.1801  0.4031 -0.3282
  224VAL      O 2712   4.802   3.860   8.499  0.3821  0.2233 -0.7218
  225CYS      N 2713   4.665   3.834   8.325 -0.0345 -0.6701 -0.3254
  225CYS     HN 2714   4.575   3.825   8.282  0.5497  1.8443 -2.2650
  225CYS     CA 2715   4.751   3.878   8.220 -0.1213 -0.5952 -0.3670
  225CYS     HA 2716   4.849   3.838   8.242 -0.5046 -0.9085  0.8280
  225CYS     CB 2717   4.700   3.826   8.085 -0.2810 -0.3936 -0.3854
  225CYS    HB1 2718   4.598   3.867   8.073  0.3057  0.9297 -1.0891
  225CYS    HB2 2719   4.694   3.715   8.094 -2.4932 -0.3474 -0.7401
  225CYS     SG 2720   4.787   3.861   7.929  0.3359  0.2213  0.0872
  225CYS      C 2721   4.753   4.027   8.223 -0.0190 -0.6048  0.1183
  225CYS      O 2722   4.660   4.100   8.190  0.2908  0.1026  0.7719
  226THR      N 2723   4.869   4.077   8.270 -0.3431  0.1211  0.1559
  226THR     HN 2724   4.949   4.019   8.279  0.7124  1.3919 -0.6206
  226THR     CA 2725   4.883   4.214   8.309 -0.3063  0.3019 -0.4707
  226THR     HA 2726   4.812   4.272   8.252 -1.9797  1.1144  2.2233
  226THR     CB 2727   4.826   4.232   8.447 -0.2158  0.3620 -0.4421
  226THR     HB 2728   4.754   4.150   8.466  0.0369  0.6133  1.9033
  226THR    OG1 2729   4.766   4.357   8.474 -0.1441  0.2249  0.3590
  226THR    HG1 2730   4.836   4.412   8.511  3.2348 -3.1976 -0.3542
  226THR    CG2 2731   4.927   4.205   8.559 -0.9790  0.1362  0.1959
  226THR   HG21 2732   4.988   4.113   8.543 -3.2312 -1.4592  0.3053
  226THR   HG22 2733   4.872   4.190   8.655  2.8311  1.7921  2.9266
  226THR   HG23 2734   4.991   4.296   8.565 -3.1529  1.6765  1.2500
  226THR      C 2735   5.017   4.278   8.292 -0.0443 -0.0527  0.2205
  226THR      O 2736   5.117   4.208   8.277 -0.1802 -0.1460 -0.2650
  227PRO      N 2737   5.034   4.406   8.281  0.2003 -0.1274 -0.2830
  227PRO     CD 2738   4.936   4.505   8.240 -0.1637 -0.3126  0.1311
  227PRO    HD1 2739   4.880   4.514   8.335 -0.5925 -2.8694  0.1994
  227PRO    HD2 2740   4.865   4.463   8.165 -0.1668 -0.5377  0.2605
  227PRO     CA 2741   5.166   4.461   8.284  0.2325 -0.1845 -0.5683
  227PRO     HA 2742   5.221   4.417   8.202  0.3691 -0.1930 -0.4736
  227PRO     CB 2743   5.147   4.612   8.272  0.3393 -0.1352 -0.1662
  227PRO    HB1 2744   5.244   4.652   8.234  0.4728 -0.8189 -0.5557
  227PRO    HB2 2745   5.126   4.659   8.370 -1.5469 -0.7127 -0.2615
  227PRO     CG 2746   5.018   4.625   8.189  0.1209 -0.5141  0.1160
  227PRO    HG1 2747   4.973   4.725   8.203  0.2626 -0.4742  0.2957
  227PRO    HG2 2748   5.049   4.600   8.085  0.1682 -0.8725  0.2136
  227PRO      C 2749   5.243   4.434   8.409 -0.2345 -0.4591 -0.3367
  227PRO      O 2750   5.192   4.470   8.515 -0.0968  0.1236 -0.4629
  228ILE      N 2751   5.368   4.386   8.400 -0.0620 -0.1053  0.1405
  228ILE     HN 2752   5.393   4.360   8.307  0.3541  1.6407 -0.2877
  228ILE     CA 2753   5.455   4.357   8.510 -0.3028  0.2449  0.4270
  228ILE     HA 2754   5.400   4.349   8.602 -0.4625  1.3463  0.4420
  228ILE     CB 2755   5.528   4.228   8.489 -0.0404  0.4642 -0.0310
  228ILE     HB 2756   5.581   4.200   8.582  1.9715  2.5519 -0.4672
  228ILE    CG2 2757   5.419   4.125   8.455  0.4526 -0.1024  0.0899
  228ILE   HG21 2758   5.454   4.020   8.464  0.3231 -0.1512  0.0313
  228ILE   HG22 2759   5.374   4.138   8.354  0.0304  1.3087  0.4426
  228ILE   HG23 2760   5.334   4.141   8.524  0.5939  2.6539 -0.2879
  228ILE    CG1 2761   5.634   4.227   8.377 -0.2652  0.2040 -0.2430
  228ILE   HG11 2762   5.715   4.301   8.389  0.7469 -1.0161  0.6732
  228ILE   HG12 2763   5.573   4.264   8.291  0.8033  0.3259 -0.9743
  228ILE     CD 2764   5.700   4.096   8.334  0.1609  0.1535  0.5601
  228ILE    HD1 2765   5.626   4.035   8.279 -0.2249 -0.0162  1.2510
  228ILE    HD2 2766   5.720   4.031   8.422 -0.3840 -2.1753 -0.9674
  228ILE    HD3 2767   5.791   4.108   8.272  0.8256 -1.6473  1.1362
  228ILE      C 2768   5.552   4.470   8.521  0.4942 -0.4325  0.4300
  228ILE      O 2769   5.621   4.483   8.622  0.8157 -0.1696  0.1798
  229VAL      N 2770   5.563   4.560   8.422  1.0331 -0.8524  0.1032
  229VAL     HN 2771   5.519   4.544   8.334 -1.6806 -1.5393  1.4722
  229VAL     CA 2772   5.656   4.668   8.425  0.0416  0.0153 -0.1185
  229VAL     HA 2773   5.730   4.648   8.500 -1.0642  1.6536  1.5032
  229VAL     CB 2774   5.711   4.694   8.288 -0.0166  0.4691 -0.0602
  229VAL     HB 2775   5.800   4.761   8.297 -0.6104  1.0503  1.8637
  229VAL    CG1 2776   5.775   4.561   8.242 -0.0495  0.4907 -0.1715
  229VAL   HG11 2777   5.840   4.578   8.154 -2.7944 -1.4450 -2.7876
  229VAL   HG12 2778   5.700   4.490   8.201 -0.8172  2.4275 -2.3243
  229VAL   HG13 2779   5.827   4.515   8.329 -0.1805 -1.5588 -1.1215
  229VAL    CG2 2780   5.611   4.746   8.184  0.1607  0.4877 -0.2238
  229VAL   HG21 2781   5.522   4.679   8.183  0.3162  0.2586  0.7983
  229VAL   HG22 2782   5.662   4.739   8.085 -0.1412 -0.4931 -0.3218
  229VAL   HG23 2783   5.579   4.850   8.208 -0.1274  0.1921  0.7167
  229VAL      C 2784   5.580   4.786   8.476 -0.1065 -0.3075  0.4097
  229VAL      O 2785   5.461   4.772   8.503 -0.2511  0.0743 -0.0101
  230ASP      N 2786   5.646   4.902   8.497 -0.2587 -0.1116 -0.1713
  230ASP     HN 2787   5.741   4.920   8.474  0.0570 -0.3546  0.8974
  230ASP     CA 2788   5.588   5.017   8.558  0.0006 -0.0156 -0.1053
  230ASP     HA 2789   5.524   4.985   8.639 -0.9196  0.0886 -0.7838
  230ASP     CB 2790   5.696   5.109   8.618  0.1395 -0.1759 -0.1057
  230ASP    HB1 2791   5.763   5.059   8.692 -0.3544 -2.3099 -1.0358
  230ASP    HB2 2792   5.630   5.182   8.670  0.9576  1.2508 -1.0155
  230ASP     CG 2793   5.776   5.181   8.511  0.0863  0.2227  0.1197
  230ASP    OD1 2794   5.876   5.124   8.458 -0.4425 -0.5502 -0.0590
  230ASP    OD2 2795   5.739   5.296   8.473  0.0454 -0.0487 -0.6842
  230ASP      C 2796   5.502   5.092   8.463  0.4261  0.3212 -0.2297
  230ASP      O 2797   5.508   5.072   8.342  0.0073 -0.9726 -0.0474
  231THR      N 2798   5.418   5.184   8.513  0.1534  0.1322 -0.3339
  231THR     HN 2799   5.422   5.200   8.611 -1.3542  0.2505 -0.2627
  231THR     CA 2800   5.320   5.260   8.442 -0.1543  0.0244 -0.0269
  231THR     HA 2801   5.260   5.187   8.389 -0.8116  0.2963  0.3225
  231THR     CB 2802   5.212   5.324   8.525 -0.5075 -0.3091 -0.2241
  231THR     HB 2803   5.264   5.387   8.601  0.8610 -1.2339 -0.3520
  231THR    OG1 2804   5.146   5.227   8.606  0.4336 -0.5399  0.2965
  231THR    HG1 2805   5.201   5.207   8.681  0.5543  0.6510  0.5537
  231THR    CG2 2806   5.111   5.411   8.449  0.2426  0.1802 -0.6726
  231THR   HG21 2807   5.155   5.511   8.428 -1.4809  1.3562  0.9325
  231THR   HG22 2808   5.023   5.433   8.514 -0.3432  3.2572 -2.3084
  231THR   HG23 2809   5.078   5.368   8.352 -0.9981  1.7605 -1.0043
  231THR      C 2810   5.378   5.352   8.340  0.5974 -0.5837 -0.1538
  231THR      O 2811   5.327   5.353   8.228  0.0598 -0.2981  0.0877
  232ALA      N 2812   5.486   5.428   8.367  0.2441 -0.0405 -0.2556
  232ALA     HN 2813   5.528   5.429   8.457  0.7256  2.5205 -0.4265
  232ALA     CA 2814   5.555   5.504   8.267 -0.0606  0.4247 -0.1196
  232ALA     HA 2815   5.486   5.575   8.224 -0.8855 -1.6277 -2.3600
  232ALA     CB 2816   5.666   5.591   8.329 -0.2219  0.4489  0.1372
  232ALA    HB1 2817   5.733   5.629   8.250 -0.1846  0.1397  0.0158
  232ALA    HB2 2818   5.720   5.534   8.408  1.3804  0.0999 -1.1591
  232ALA    HB3 2819   5.611   5.670   8.384  1.5854 -0.5065  3.6489
  232ALA      C 2820   5.606   5.421   8.155  0.6127  0.5005  0.1211
  232ALA      O 2821   5.598   5.468   8.041  0.8967  0.0468 -0.0884
  233THR      N 2822   5.658   5.299   8.178 -0.1482  0.2114  0.3716
  233THR     HN 2823   5.677   5.274   8.272 -0.3815  2.6971  1.1658
  233THR     CA 2824   5.703   5.210   8.076 -0.0879  0.3099  0.3122
  233THR     HA 2825   5.766   5.268   8.009  2.9828 -1.7749  1.1611
  233THR     CB 2826   5.782   5.099   8.140 -0.1644 -0.0186 -0.1508
  233THR     HB 2827   5.721   5.040   8.211  2.5366 -3.3228 -0.3580
  233THR    OG1 2828   5.899   5.144   8.207 -0.4934  0.4265  0.1314
  233THR    HG1 2829   5.889   5.121   8.300  2.1930 -4.4829 -0.4441
  233THR    CG2 2830   5.830   4.998   8.034 -0.0582 -0.2413  0.1099
  233THR   HG21 2831   5.749   4.946   7.979  0.9858 -1.0290 -0.7149
  233THR   HG22 2832   5.907   4.931   8.077  0.2052 -0.1034 -0.1421
  233THR   HG23 2833   5.881   5.058   7.955  0.0123 -2.3145 -1.4916
  233THR      C 2834   5.595   5.162   7.985  0.2625  0.6578 -0.2997
  233THR      O 2835   5.610   5.154   7.863 -0.2025  0.1220 -0.3267
  234VAL      N 2836   5.476   5.134   8.040  0.5692 -0.4190 -0.1561
  234VAL     HN 2837   5.458   5.142   8.138  1.9905 -1.0941  0.1883
  234VAL     CA 2838   5.361   5.110   7.959 -0.0870  0.9431  0.3326
  234VAL     HA 2839   5.381   5.034   7.885 -1.1688  2.3833 -1.5443
  234VAL     CB 2840   5.253   5.054   8.046  0.2000  0.3241  0.3026
  234VAL     HB 2841   5.245   5.115   8.139  0.5520  0.8900 -0.0335
  234VAL    CG1 2842   5.119   5.061   7.971  0.3104 -0.2395  0.0545
  234VAL   HG11 2843   5.131   4.994   7.883  2.8950  1.2093 -0.7918
  234VAL   HG12 2844   5.089   5.162   7.938 -0.9856 -0.0718  1.6395
  234VAL   HG13 2845   5.040   5.020   8.038  1.9970  0.5281  2.6490
  234VAL    CG2 2846   5.288   4.908   8.077 -0.4198  0.0935 -0.0757
  234VAL   HG21 2847   5.217   4.863   8.150 -0.3062 -1.8146 -1.0676
  234VAL   HG22 2848   5.391   4.889   8.113  0.2882  3.2977 -0.1217
  234VAL   HG23 2849   5.273   4.848   7.984  1.2205  1.6207 -1.3968
  234VAL      C 2850   5.311   5.217   7.868  0.2500  0.0887 -0.8966
  234VAL      O 2851   5.273   5.185   7.756 -0.8161 -0.1693 -0.4714
  235LYS      N 2852   5.313   5.345   7.911 -0.0799 -0.1495 -0.1460
  235LYS     HN 2853   5.345   5.369   8.002 -0.5096 -1.1153  0.2764
  235LYS     CA 2854   5.288   5.457   7.826 -0.2162 -0.0722 -0.0054
  235LYS     HA 2855   5.190   5.452   7.780  0.6887 -2.6837 -1.8253
  235LYS     CB 2856   5.309   5.588   7.903 -0.0536 -0.0569 -0.0734
  235LYS    HB1 2857   5.316   5.672   7.831 -0.2496 -0.1244 -0.1733
  235LYS    HB2 2858   5.406   5.581   7.956 -0.0612  0.9294  0.0945
  235LYS     CG 2859   5.197   5.620   8.003  0.2964 -0.5034  0.4670
  235LYS    HG1 2860   5.175   5.528   8.060  0.7439 -1.5676 -1.0248
  235LYS    HG2 2861   5.109   5.645   7.940 -0.5257  0.9155  2.0718
  235LYS     CD 2862   5.242   5.733   8.096  0.0819 -0.0348  0.0066
  235LYS    HD1 2863   5.300   5.804   8.033 -0.0375 -0.9781 -1.1961
  235LYS    HD2 2864   5.325   5.691   8.157 -0.5164  0.0858  0.9335
  235LYS     CE 2865   5.136   5.806   8.180  0.2849 -0.1291  0.3445
  235LYS    HE1 2866   5.086   5.741   8.255 -0.4118 -0.7737 -0.6630
  235LYS    HE2 2867   5.059   5.845   8.111  0.0850  0.3094  0.8042
  235LYS     NZ 2868   5.195   5.923   8.249  0.4774 -0.1240  0.1760
  235LYS    HZ1 2869   5.124   5.989   8.289  2.9435  1.6723  1.9040
  235LYS    HZ2 2870   5.257   5.972   8.182  0.7975  0.5208  0.9184
  235LYS    HZ3 2871   5.262   5.900   8.325  1.3311  2.0865  0.1876
  235LYS      C 2872   5.382   5.456   7.711 -0.5872 -0.6507 -0.3099
  235LYS      O 2873   5.341   5.461   7.595 -0.1443 -0.3379 -0.4579
  236VAL      N 2874   5.514   5.440   7.734 -0.3719  0.5761 -0.6174
  236VAL     HN 2875   5.547   5.431   7.827 -1.0263 -0.7885 -0.4917
  236VAL     CA 2876   5.613   5.443   7.631  0.0991 -0.2422 -0.1913
  236VAL     HA 2877   5.599   5.533   7.573  0.2448  0.0832  0.2778
  236VAL     CB 2878   5.751   5.457   7.688  0.0640 -0.1729 -0.1203
  236VAL     HB 2879   5.765   5.389   7.775 -1.9178 -1.9643 -1.0993
  236VAL    CG1 2880   5.856   5.442   7.576 -0.2792  0.1182 -0.4845
  236VAL   HG11 2881   5.956   5.474   7.612 -1.8455  3.3085  1.4005
  236VAL   HG12 2882   5.825   5.503   7.489  0.6775  1.0195 -0.2104
  236VAL   HG13 2883   5.865   5.334   7.552  0.8662 -0.2891  1.5512
  236VAL    CG2 2884   5.781   5.593   7.752 -0.5033 -0.0809 -0.0517
  236VAL   HG21 2885   5.794   5.668   7.671  1.0875  0.7192  0.8935
  236VAL   HG22 2886   5.868   5.573   7.817 -0.0216 -1.4912 -1.0763
  236VAL   HG23 2887   5.693   5.622   7.814  0.7247 -0.9177  2.1865
  236VAL      C 2888   5.598   5.340   7.524 -0.0370 -0.4691  0.0434
  236VAL      O 2889   5.598   5.365   7.403  0.9686 -0.7675 -0.0267
  237VAL      N 2890   5.576   5.213   7.560 -0.4560 -0.2364  0.6148
  237VAL     HN 2891   5.582   5.189   7.657  2.1722 -2.0107  0.1118
  237VAL     CA 2892   5.541   5.111   7.467  0.1586  0.1833 -0.0782
  237VAL     HA 2893   5.618   5.119   7.391 -0.4827  0.1699 -0.7348
  237VAL     CB 2894   5.558   4.973   7.524 -0.3841  0.1550  0.0113
  237VAL     HB 2895   5.524   4.893   7.454  0.0923  0.1672 -0.2358
  237VAL    CG1 2896   5.705   4.955   7.564 -0.1584  0.6040 -0.6026
  237VAL   HG11 2897   5.725   4.849   7.588 -0.2304  1.1038  1.9111
  237VAL   HG12 2898   5.722   4.992   7.668  0.8331 -2.1372  0.2923
  237VAL   HG13 2899   5.776   5.002   7.493 -1.9230  2.9826 -0.9002
  237VAL    CG2 2900   5.478   4.945   7.653 -0.5459  0.2685 -0.0633
  237VAL   HG21 2901   5.504   4.844   7.691  1.6032  1.3900  1.6528
  237VAL   HG22 2902   5.368   4.943   7.636 -0.3986 -2.7916 -1.2570
  237VAL   HG23 2903   5.507   5.023   7.727  1.8302  0.7489 -1.3914
  237VAL      C 2904   5.413   5.131   7.394  0.1136  0.2472  0.0169
  237VAL      O 2905   5.408   5.101   7.275 -0.4020 -0.4472  0.2058
  238ILE      N 2906   5.305   5.185   7.452 -0.3164 -0.0748 -0.4652
  238ILE     HN 2907   5.317   5.207   7.549  1.1849  0.2573 -0.7048
  238ILE     CA 2908   5.182   5.223   7.391 -0.3111 -0.5519 -0.7739
  238ILE     HA 2909   5.139   5.142   7.334 -0.6019 -1.9975  1.3890
  238ILE     CB 2910   5.075   5.253   7.491  0.4788  0.2184 -0.1493
  238ILE     HB 2911   5.119   5.308   7.577 -1.0474 -2.4541  2.5340
  238ILE    CG2 2912   4.955   5.330   7.432  0.5258  0.3081 -0.1303
  238ILE   HG21 2913   4.893   5.294   7.348  0.4071 -0.9940  0.4903
  238ILE   HG22 2914   4.992   5.430   7.402  2.0750 -0.7357 -1.9101
  238ILE   HG23 2915   4.889   5.355   7.518  0.3599 -0.4714 -0.0170
  238ILE    CG1 2916   5.018   5.115   7.527 -0.2383  0.5001 -0.1873
  238ILE   HG11 2917   5.106   5.049   7.543 -0.4649  0.4665  1.0287
  238ILE   HG12 2918   4.959   5.078   7.440  1.5969 -5.5850  0.6778
  238ILE     CD 2919   4.933   5.106   7.654 -0.3802 -0.1913 -0.3248
  238ILE    HD1 2920   4.909   5.002   7.683  0.6297 -0.2794  0.2411
  238ILE    HD2 2921   4.835   5.158   7.646 -0.1360  0.6097  1.4151
  238ILE    HD3 2922   4.980   5.149   7.745  0.1896  0.4558 -0.9070
  238ILE      C 2923   5.199   5.337   7.296 -0.5255  0.0337 -0.1123
  238ILE      O 2924   5.144   5.330   7.186 -0.6547  0.3030 -0.0667
  239GLN      N 2925   5.277   5.439   7.337 -0.1363 -0.2410 -0.1678
  239GLN     HN 2926   5.302   5.441   7.433 -1.5559 -0.7214  0.2319
  239GLN     CA 2927   5.324   5.541   7.248 -0.1244  0.0880  0.2107
  239GLN     HA 2928   5.237   5.594   7.214  0.0191  0.6467  0.7107
  239GLN     CB 2929   5.420   5.643   7.310  0.2425 -0.0069 -0.1918
  239GLN    HB1 2930   5.443   5.705   7.221 -0.5646 -2.1186 -1.9381
  239GLN    HB2 2931   5.515   5.598   7.347  1.1892  1.2073 -1.0703
  239GLN     CG 2932   5.361   5.744   7.408 -0.0196  0.0586 -0.4174
  239GLN    HG1 2933   5.291   5.701   7.483 -0.6801  0.0418 -1.0347
  239GLN    HG2 2934   5.287   5.803   7.350 -1.7745 -0.8563  0.7824
  239GLN     CD 2935   5.468   5.827   7.478  0.2416 -0.2775 -0.4172
  239GLN    OE1 2936   5.505   5.933   7.428  0.3265  0.1329  0.4908
  239GLN    NE2 2937   5.503   5.783   7.602 -0.0830  0.6802  0.0268
  239GLN   HE21 2938   5.571   5.835   7.653  1.0673 -0.4651 -0.2814
  239GLN   HE22 2939   5.446   5.706   7.632  1.9970 -1.0824 -0.2860
  239GLN      C 2940   5.383   5.494   7.119 -0.5434 -0.0907  0.0827
  239GLN      O 2941   5.339   5.533   7.011 -0.2756 -0.4424 -0.1551
  240VAL      N 2942   5.488   5.412   7.128 -0.1313  0.3793 -0.3587
  240VAL     HN 2943   5.514   5.381   7.220 -0.3237 -1.6822 -0.9389
  240VAL     CA 2944   5.574   5.357   7.028  0.2166 -0.1623  0.2255
  240VAL     HA 2945   5.612   5.438   6.968  1.6828  0.2976  1.7151
  240VAL     CB 2946   5.692   5.286   7.088  0.0275 -0.2241  0.5240
  240VAL     HB 2947   5.666   5.225   7.177  1.9038 -0.6351  0.8288
  240VAL    CG1 2948   5.758   5.194   6.984  0.0608  0.1568  0.2056
  240VAL   HG11 2949   5.691   5.120   6.936  0.1033 -0.4527  1.0757
  240VAL   HG12 2950   5.841   5.135   7.027 -0.4626  0.7364  2.1272
  240VAL   HG13 2951   5.801   5.259   6.904 -2.9420  2.3408  0.1737
  240VAL    CG2 2952   5.796   5.392   7.131  0.2090 -0.2652  0.1872
  240VAL   HG21 2953   5.881   5.342   7.181  1.2482 -0.0496 -1.3021
  240VAL   HG22 2954   5.760   5.466   7.205 -1.1922 -0.9590  0.2296
  240VAL   HG23 2955   5.843   5.441   7.043 -2.6844 -0.4448 -1.6065
  240VAL      C 2956   5.490   5.278   6.934 -0.1311  0.2584  0.1796
  240VAL      O 2957   5.502   5.295   6.812  0.8642 -0.3213  0.1861
  241ASN      N 2958   5.393   5.204   6.990  0.3507 -0.2155  0.3980
  241ASN     HN 2959   5.390   5.192   7.089 -1.0395  1.7585  0.6525
  241ASN     CA 2960   5.292   5.138   6.913  0.0081  0.4831  0.2362
  241ASN     HA 2961   5.350   5.069   6.854 -0.6798  0.1049 -0.0029
  241ASN     CB 2962   5.199   5.048   6.996  0.1333 -0.0320 -0.1777
  241ASN    HB1 2963   5.170   5.110   7.084  0.0326 -0.5696  0.1778
  241ASN    HB2 2964   5.258   4.960   7.032 -1.2946 -0.9149  0.1033
  241ASN     CG 2965   5.074   4.996   6.926  0.1125 -0.1359 -0.0665
  241ASN    OD1 2966   4.966   5.049   6.949 -0.1322 -0.6899  0.0642
  241ASN    ND2 2967   5.095   4.891   6.842 -0.2987 -0.2293 -0.0552
  241ASN   HD21 2968   5.013   4.848   6.805  1.2174 -1.8665 -1.6905
  241ASN   HD22 2969   5.188   4.856   6.825  0.2557  0.9250  0.4798
  241ASN      C 2970   5.212   5.226   6.824  0.2444  0.5832  0.1216
  241ASN      O 2971   5.194   5.209   6.703  0.4498  0.1185  0.1525
  242THR      N 2972   5.153   5.327   6.891  0.1850  0.3446  0.4330
  242THR     HN 2973   5.171   5.331   6.989 -1.3461  1.3088  0.6956
  242THR     CA 2974   5.069   5.426   6.832  0.1487  0.0627  0.0038
  242THR     HA 2975   4.996   5.366   6.779 -1.4672  0.3244  1.8140
  242THR     CB 2976   4.995   5.514   6.928  0.1889 -0.0841  0.1691
  242THR     HB 2977   5.069   5.574   6.986  1.0235 -0.7393 -0.1852
  242THR    OG1 2978   4.926   5.431   7.020 -0.4382  0.2464  0.0001
  242THR    HG1 2979   4.984   5.422   7.097 -0.5273 -1.6335 -0.1053
  242THR    CG2 2980   4.881   5.602   6.875  0.2504 -0.3236 -0.3593
  242THR   HG21 2981   4.816   5.647   6.952 -0.0280 -2.4652  0.7291
  242THR   HG22 2982   4.811   5.542   6.812  1.7901  0.8042 -3.3847
  242THR   HG23 2983   4.925   5.672   6.801  2.4001 -1.9975 -0.7676
  242THR      C 2984   5.140   5.511   6.732 -0.2565  0.2338 -0.1418
  242THR      O 2985   5.098   5.532   6.618  0.0576  0.9080 -0.1322
  243PHE      N 2986   5.264   5.550   6.764 -0.0944 -0.3321 -0.0554
  243PHE     HN 2987   5.306   5.522   6.850  1.0701 -0.6209 -0.6930
  243PHE     CA 2988   5.337   5.624   6.666 -0.5062 -0.5007 -0.4931
  243PHE     HA 2989   5.283   5.706   6.621  1.0201  0.5897 -0.4380
  243PHE     CB 2990   5.454   5.695   6.737 -0.6175 -0.0324 -0.7723
  243PHE    HB1 2991   5.531   5.728   6.664  0.6535 -0.9561  0.1124
  243PHE    HB2 2992   5.506   5.617   6.796  1.8440  1.1034 -1.3060
  243PHE     CG 2993   5.408   5.810   6.819 -0.0436 -0.0285 -0.4491
  243PHE    CD1 2994   5.312   5.904   6.788  0.3028  0.4991  0.0459
  243PHE    HD1 2995   5.255   5.887   6.698  1.0239  0.7566 -0.4705
  243PHE    CE1 2996   5.281   6.010   6.870 -0.0311  0.6750 -0.3014
  243PHE    HE1 2997   5.195   6.068   6.839  1.1263  1.1478 -2.8700
  243PHE     CZ 2998   5.347   6.023   6.990 -0.3233  0.2514 -0.0896
  243PHE     HZ 2999   5.313   6.109   7.046  0.2078  0.9138 -0.7713
  243PHE    CD2 3000   5.483   5.837   6.931  0.0815  0.5322 -0.6646
  243PHE    HD2 3001   5.572   5.779   6.948  0.9534  1.4721 -1.8472
  243PHE    CE2 3002   5.450   5.937   7.020 -1.0599 -0.5529  0.1547
  243PHE    HE2 3003   5.510   5.947   7.109  0.7968 -0.7530 -1.0367
  243PHE      C 3004   5.379   5.545   6.547  0.3596 -0.4367 -0.2376
  243PHE      O 3005   5.353   5.593   6.437  0.0041  0.2475  0.1372
  244MET      N 3006   5.421   5.418   6.564  0.2202 -0.5205 -0.5052
  244MET     HN 3007   5.425   5.380   6.656  0.7626 -0.1687 -0.3770
  244MET     CA 3008   5.491   5.352   6.459  0.9264  0.4474 -0.6619
  244MET     HA 3009   5.517   5.415   6.376  0.5400 -0.7106 -1.6931
  244MET     CB 3010   5.620   5.277   6.499  0.1935 -0.4732  0.0397
  244MET    HB1 3011   5.663   5.210   6.422  0.8768  0.4287 -0.3789
  244MET    HB2 3012   5.592   5.219   6.590 -1.9614 -0.0864 -0.3171
  244MET     CG 3013   5.740   5.364   6.537  0.1070 -0.3975  0.1443
  244MET    HG1 3014   5.824   5.292   6.551  1.1982  0.7380 -0.3638
  244MET    HG2 3015   5.726   5.417   6.633  1.5956  0.2371  0.0514
  244MET     SD 3016   5.795   5.491   6.419  0.6219 -0.3470  0.4316
  244MET     CE 3017   5.826   5.384   6.276 -0.5531  0.2730 -0.3143
  244MET    HE1 3018   5.869   5.439   6.190  1.1815  0.6485  0.7476
  244MET    HE2 3019   5.733   5.334   6.243  0.2080 -0.5026 -1.3418
  244MET    HE3 3020   5.894   5.302   6.309 -1.0500 -0.2222 -0.5108
  244MET      C 3021   5.413   5.250   6.384  0.3235  0.1011  0.4135
  244MET      O 3022   5.446   5.223   6.269  0.0071 -0.2133  0.3920
  245SER      N 3023   5.306   5.188   6.438  0.6062 -0.4535  0.3421
  245SER     HN 3024   5.280   5.202   6.534  1.4012  0.2410  0.4664
  245SER     CA 3025   5.227   5.095   6.365  0.1853  0.0263  0.1826
  245SER     HA 3026   5.282   5.061   6.279  1.6332  0.2424  1.0046
  245SER     CB 3027   5.198   4.973   6.455 -0.3473  0.1231  0.1446
  245SER    HB1 3028   5.282   4.935   6.516 -0.0351 -0.0719 -0.4002
  245SER    HB2 3029   5.183   4.883   6.392  3.0058 -0.6645  0.2942
  245SER     OG 3030   5.088   4.995   6.542  0.1443  0.7506  0.6112
  245SER    HG1 3031   5.119   5.070   6.594 -0.4306  0.9295  0.7022
  245SER      C 3032   5.099   5.151   6.313  0.5126  0.0006 -0.6597
  245SER      O 3033   5.032   5.087   6.232  0.2798 -0.4154 -0.1460
  246PHE      N 3034   5.076   5.281   6.342 -0.1331 -0.1817 -0.3495
  246PHE     HN 3035   5.134   5.319   6.413  0.4110 -0.3639 -0.6919
  246PHE     CA 3036   4.962   5.358   6.304 -0.0096  0.1261 -0.1014
  246PHE     HA 3037   4.909   5.300   6.229 -1.1620  1.7541 -0.6130
  246PHE     CB 3038   4.864   5.355   6.423 -0.4140  0.0907 -0.4324
  246PHE    HB1 3039   4.909   5.406   6.511  0.4799  0.9346 -1.3494
  246PHE    HB2 3040   4.852   5.254   6.467  1.5350  1.0045  2.5118
  246PHE     CG 3041   4.739   5.433   6.401 -0.2008  0.4433 -0.4197
  246PHE    CD1 3042   4.641   5.369   6.328  0.2647 -0.2398 -0.4600
  246PHE    HD1 3043   4.646   5.264   6.304  1.1417  0.0551 -1.6697
  246PHE    CE1 3044   4.525   5.438   6.302  0.0552 -0.2006  0.5395
  246PHE    HE1 3045   4.438   5.397   6.252 -0.0540 -0.0731  0.6233
  246PHE     CZ 3046   4.507   5.567   6.345 -0.0822 -0.0551  0.0572
  246PHE     HZ 3047   4.412   5.616   6.330 -0.0702 -0.0391  0.0312
  246PHE    CD2 3048   4.725   5.563   6.443  0.5164  0.5328 -0.4378
  246PHE    HD2 3049   4.797   5.605   6.512  1.6197  0.4659 -1.5230
  246PHE    CE2 3050   4.609   5.631   6.412 -0.1178 -0.2008  0.2528
  246PHE    HE2 3051   4.601   5.731   6.450 -1.1118  0.0393 -0.5402
  246PHE      C 3052   4.987   5.491   6.242  0.4227 -0.0418 -0.2992
  246PHE      O 3053   4.966   5.513   6.123  0.3579 -0.2017 -0.3178
  247LEU      N 3054   5.035   5.584   6.327  0.5282 -0.1971 -0.1889
  247LEU     HN 3055   5.058   5.567   6.422 -2.2273  0.3622  0.6700
  247LEU     CA 3056   5.028   5.723   6.294  0.0590 -0.1583  0.0601
  247LEU     HA 3057   4.926   5.741   6.262 -0.1798  2.0578  1.8411
  247LEU     CB 3058   5.052   5.820   6.411 -0.3965 -0.4785  0.4248
  247LEU    HB1 3059   5.152   5.815   6.460 -0.3477  1.4890  0.5954
  247LEU    HB2 3060   4.986   5.786   6.493 -0.7585  3.7701  2.1237
  247LEU     CG 3061   5.014   5.967   6.391 -0.3438 -0.4869  0.2518
  247LEU     HG 3062   5.059   5.993   6.293 -0.2555  0.3804  0.5115
  247LEU    CD1 3063   4.863   5.990   6.369 -0.1046  0.5015 -0.4391
  247LEU   HD11 3064   4.835   5.915   6.292  0.0978 -0.1648  0.1278
  247LEU   HD12 3065   4.845   6.093   6.332 -1.4663  0.9960  1.4673
  247LEU   HD13 3066   4.817   5.976   6.469 -0.2743  0.7977 -0.4742
  247LEU    CD2 3067   5.060   6.054   6.510 -0.3290 -0.6070  0.3347
  247LEU   HD21 3068   5.023   6.009   6.605 -0.2912  0.4379  0.8608
  247LEU   HD22 3069   5.013   6.154   6.514 -2.0043 -1.3936  3.2801
  247LEU   HD23 3070   5.169   6.056   6.527 -0.2942  0.3012  0.0582
  247LEU      C 3071   5.119   5.755   6.180 -0.1558  0.1280 -0.0324
  247LEU      O 3072   5.081   5.812   6.078 -0.4824 -0.5541 -0.3005
  248PHE      N 3073   5.247   5.716   6.190 -0.0819  0.4336  0.2141
  248PHE     HN 3074   5.279   5.665   6.269 -2.6458  0.2064  1.1806
  248PHE     CA 3075   5.342   5.741   6.085  0.2930 -0.6146  0.2975
  248PHE     HA 3076   5.334   5.846   6.064  0.0487 -0.7477 -0.2974
  248PHE     CB 3077   5.485   5.735   6.141  0.1682 -0.0541  0.6803
  248PHE    HB1 3078   5.498   5.646   6.206  2.1112  0.4439  1.0407
  248PHE    HB2 3079   5.512   5.826   6.199  2.3096 -0.7251  0.8462
  248PHE     CG 3080   5.591   5.742   6.036 -0.2619  0.0523  0.2526
  248PHE    CD1 3081   5.604   5.848   5.949  0.2112 -0.1497  0.0782
  248PHE    HD1 3082   5.524   5.920   5.946 -1.9893 -2.4455  0.3811
  248PHE    CE1 3083   5.706   5.853   5.856  0.4390  0.0841  0.3401
  248PHE    HE1 3084   5.698   5.919   5.771 -1.3619 -2.6707 -1.8243
  248PHE     CZ 3085   5.800   5.753   5.867  0.2002 -0.1786  0.0307
  248PHE     HZ 3086   5.882   5.748   5.796 -0.5609 -0.2585 -0.8634
  248PHE    CD2 3087   5.693   5.652   6.052 -0.7828 -0.6616 -0.3395
  248PHE    HD2 3088   5.690   5.586   6.137  0.6645  0.3567  0.5619
  248PHE    CE2 3089   5.799   5.657   5.965 -0.5435 -0.2388 -0.0286
  248PHE    HE2 3090   5.870   5.576   5.953 -0.0634  0.4085 -1.7961
  248PHE      C 3091   5.315   5.669   5.957 -0.2372 -0.0289  0.0762
  248PHE      O 3092   5.322   5.741   5.858 -0.0368  0.2265  0.2724
  249PRO      N 3093   5.284   5.543   5.953  0.2953 -0.1670  0.2401
  249PRO     CD 3094   5.306   5.445   6.058  0.1706 -0.3073  0.1357
  249PRO    HD1 3095   5.242   5.474   6.145  0.5065 -0.1211  0.3230
  249PRO    HD2 3096   5.413   5.433   6.085 -0.1632  2.8005  3.6810
  249PRO     CA 3097   5.257   5.479   5.828  0.2201  0.5152 -0.0931
  249PRO     HA 3098   5.338   5.499   5.760 -1.6980  0.9119 -2.4269
  249PRO     CB 3099   5.268   5.329   5.853 -1.0860  0.3567 -0.3642
  249PRO    HB1 3100   5.373   5.303   5.827  0.4573  1.9556  3.5152
  249PRO    HB2 3101   5.202   5.265   5.791 -0.8655 -0.4443  0.2057
  249PRO     CG 3102   5.246   5.314   6.004 -0.0429 -0.0547 -0.2426
  249PRO    HG1 3103   5.142   5.294   6.039 -0.3244 -0.1647 -1.1156
  249PRO    HG2 3104   5.303   5.224   6.034 -1.2874 -1.6888 -2.4719
  249PRO      C 3105   5.126   5.505   5.761 -0.2208 -0.6446  0.3028
  249PRO      O 3106   5.125   5.517   5.639  0.4492 -0.8136  0.2769
  250MET      N 3107   5.019   5.539   5.836 -0.0453  0.3783  0.1031
  250MET     HN 3108   5.029   5.528   5.934 -0.1035 -0.8959 -0.0166
  250MET     CA 3109   4.897   5.597   5.790 -0.1236  0.4129  0.3512
  250MET     HA 3110   4.881   5.548   5.695  3.7731 -0.0381 -0.2531
  250MET     CB 3111   4.768   5.585   5.872 -0.4148  0.6422 -0.0658
  250MET    HB1 3112   4.718   5.680   5.901  0.9133  1.1239  0.7204
  250MET    HB2 3113   4.805   5.552   5.972  0.5385  0.4337 -0.4768
  250MET     CG 3114   4.676   5.472   5.828  0.2064 -0.0078  0.2746
  250MET    HG1 3115   4.579   5.455   5.880 -1.3693  1.8276 -1.8803
  250MET    HG2 3116   4.717   5.369   5.840 -1.7072 -0.9872 -0.9970
  250MET     SD 3117   4.630   5.490   5.653  0.5220  0.1265  0.2043
  250MET     CE 3118   4.583   5.319   5.613  0.0886  0.1598  0.5493
  250MET    HE1 3119   4.619   5.289   5.512  0.9909  0.9830  0.6115
  250MET    HE2 3120   4.473   5.313   5.624  0.1311 -3.4748  0.3079
  250MET    HE3 3121   4.630   5.257   5.693 -1.9424 -3.1554 -0.6133
  250MET      C 3122   4.916   5.735   5.735  0.0223  0.3654  0.2784
  250MET      O 3123   4.845   5.776   5.644  0.5731 -0.4599 -0.5404
  251LEU      N 3124   5.017   5.813   5.777  0.6256 -0.3049  0.1034
  251LEU     HN 3125   5.070   5.791   5.858  0.2199  2.5323  1.2525
  251LEU     CA 3126   5.061   5.932   5.710 -0.0264 -0.0179  0.1746
  251LEU     HA 3127   4.974   5.994   5.691  0.7057  1.1593  0.5829
  251LEU     CB 3128   5.157   6.013   5.798  0.2131  0.1158 -0.2064
  251LEU    HB1 3129   5.250   5.953   5.806 -0.2327 -0.3837  1.9302
  251LEU    HB2 3130   5.112   6.023   5.899  2.0835  2.5861  0.4591
  251LEU     CG 3131   5.195   6.156   5.757 -0.0274  0.1361 -0.3615
  251LEU     HG 3132   5.254   6.148   5.663  1.4631 -1.3986  0.6366
  251LEU    CD1 3133   5.064   6.227   5.719  0.3948  0.7598 -0.6738
  251LEU   HD11 3134   4.998   6.235   5.808  1.9265  3.6235  0.3613
  251LEU   HD12 3135   5.012   6.185   5.630 -0.6731  1.7637 -0.5375
  251LEU   HD13 3136   5.093   6.331   5.692 -2.1399  0.9093 -3.3611
  251LEU    CD2 3137   5.276   6.239   5.857  0.2436 -0.1729 -0.3221
  251LEU   HD21 3138   5.361   6.183   5.902 -1.5132 -0.6963  2.6366
  251LEU   HD22 3139   5.219   6.253   5.952  0.4182  0.6624 -0.3321
  251LEU   HD23 3140   5.310   6.339   5.823  1.1267 -0.0350  0.9020
  251LEU      C 3141   5.117   5.915   5.573 -0.2826  0.4693  0.0063
  251LEU      O 3142   5.085   5.992   5.483 -0.6198 -0.0149 -0.2923
  252VAL      N 3143   5.200   5.813   5.544 -0.4115  0.4511 -0.3103
  252VAL     HN 3144   5.241   5.753   5.613  1.8295 -0.8153 -2.5940
  252VAL     CA 3145   5.265   5.791   5.419 -0.1695  0.4150 -0.1800
  252VAL     HA 3146   5.284   5.886   5.372 -0.5540 -0.2539 -1.7525
  252VAL     CB 3147   5.390   5.712   5.445 -0.2298  0.3625 -0.0433
  252VAL     HB 3148   5.359   5.619   5.497 -0.0328  0.2342 -0.1563
  252VAL    CG1 3149   5.463   5.670   5.316  0.2790  0.3498  0.2462
  252VAL   HG11 3150   5.486   5.764   5.260  0.7499  0.2060  0.1951
  252VAL   HG12 3151   5.394   5.600   5.264  1.3765  0.0479 -0.8405
  252VAL   HG13 3152   5.560   5.629   5.349  0.9393  0.1311 -1.8527
  252VAL    CG2 3153   5.472   5.791   5.548  0.3391 -0.4617  0.1471
  252VAL   HG21 3154   5.425   5.778   5.648  0.9751  1.3634  0.7147
  252VAL   HG22 3155   5.468   5.900   5.527  1.3516 -0.6334 -0.9954
  252VAL   HG23 3156   5.575   5.752   5.544  0.4588 -0.1886  0.4948
  252VAL      C 3157   5.174   5.722   5.323  0.6724 -0.1847 -0.5531
  252VAL      O 3158   5.159   5.771   5.211 -0.6482 -0.0242 -0.3170
  253ILE      N 3159   5.089   5.623   5.356  0.3645  0.3572  0.2921
  253ILE     HN 3160   5.103   5.581   5.445 -0.6589 -1.1998 -0.2468
  253ILE     CA 3161   4.980   5.572   5.279  0.2408  0.0367  0.6777
  253ILE     HA 3162   5.022   5.537   5.187  1.2708 -0.1961  1.2254
  253ILE     CB 3163   4.921   5.455   5.354 -0.2098 -0.3363 -0.2475
  253ILE     HB 3164   4.925   5.485   5.460 -0.2888 -0.4502 -0.2126
  253ILE    CG2 3165   4.779   5.424   5.305 -0.5207 -0.1045  0.4970
  253ILE   HG21 3166   4.786   5.404   5.196  2.0283 -1.9143  0.9144
  253ILE   HG22 3167   4.703   5.498   5.338  1.1323  1.5957  0.6361
  253ILE   HG23 3168   4.740   5.339   5.366 -2.0709  1.5790  1.9867
  253ILE    CG1 3169   5.022   5.340   5.360  0.0250 -0.1136  0.0604
  253ILE   HG11 3170   5.128   5.374   5.350  0.2225 -0.1846  1.5705
  253ILE   HG12 3171   5.001   5.277   5.271  1.7910 -0.1856 -0.3548
  253ILE     CD 3172   4.993   5.256   5.485  0.1004 -0.1085  0.0826
  253ILE    HD1 3173   5.045   5.289   5.578  0.4654 -0.8210  0.1371
  253ILE    HD2 3174   5.023   5.153   5.455 -0.3624 -0.1457 -0.2627
  253ILE    HD3 3175   4.883   5.257   5.498  0.2644  0.3875  1.6850
  253ILE      C 3176   4.883   5.681   5.248 -0.2139 -0.4555  0.3513
  253ILE      O 3177   4.833   5.689   5.136  0.1359 -0.0867  0.2204
  254SER      N 3178   4.847   5.780   5.332  0.0232 -0.1417  0.0854
  254SER     HN 3179   4.888   5.783   5.422 -1.4893  0.8702  0.7899
  254SER     CA 3180   4.755   5.885   5.299  0.2599  0.0656  0.0866
  254SER     HA 3181   4.669   5.835   5.259  0.4868  1.3104 -2.0741
  254SER     CB 3182   4.708   5.966   5.421  0.3135  0.0675  0.1065
  254SER    HB1 3183   4.671   5.887   5.491 -2.2137 -0.0678 -1.2718
  254SER    HB2 3184   4.622   6.033   5.402  0.8007  0.7506  0.2420
  254SER     OG 3185   4.804   6.046   5.489  0.3015  0.2490 -0.0870
  254SER    HG1 3186   4.865   5.983   5.529 -1.8483 -0.7545  1.8453
  254SER      C 3187   4.795   5.987   5.198  0.5762 -0.1251  0.0175
  254SER      O 3188   4.716   6.020   5.109  0.2818 -0.1022  0.2833
  255ILE      N 3189   4.923   6.026   5.197  0.4304  0.3706  0.4052
  255ILE     HN 3190   4.978   5.990   5.272 -0.8034 -0.1661  1.0810
  255ILE     CA 3191   4.987   6.109   5.100  0.2437  0.1782  0.1137
  255ILE     HA 3192   4.941   6.206   5.087  2.2858  1.1803  0.0271
  255ILE     CB 3193   5.128   6.143   5.137  0.2258  0.2876  0.0830
  255ILE     HB 3194   5.191   6.052   5.146 -0.4494 -0.0485  1.7561
  255ILE    CG2 3195   5.191   6.237   5.033  0.5595  0.1763  0.1822
  255ILE   HG21 3196   5.296   6.266   5.053  0.9820 -0.7356 -0.6180
  255ILE   HG22 3197   5.136   6.332   5.019 -0.4131 -0.0202  2.3932
  255ILE   HG23 3198   5.183   6.192   4.931 -2.3137 -0.9765  0.8327
  255ILE    CG1 3199   5.130   6.225   5.267  0.1205 -0.2302  0.4129
  255ILE   HG11 3200   5.052   6.193   5.339  1.5766 -0.5602  1.9364
  255ILE   HG12 3201   5.110   6.330   5.238  2.0832  0.5554  1.6557
  255ILE     CD 3202   5.270   6.220   5.330  0.2321  0.9389  0.2740
  255ILE    HD1 3203   5.270   6.307   5.399 -0.4285  2.4714 -1.5629
  255ILE    HD2 3204   5.353   6.243   5.260 -1.0485  1.6841 -1.0772
  255ILE    HD3 3205   5.285   6.132   5.396 -2.4074  0.5274  0.4397
  255ILE      C 3206   4.982   6.033   4.972  0.6293 -0.0389  0.2272
  255ILE      O 3207   4.935   6.084   4.871  0.1851 -0.5994  0.1425
  256LEU      N 3208   5.030   5.907   4.977  0.2302 -0.1984  0.0270
  256LEU     HN 3209   5.055   5.859   5.060 -2.2107  1.3818  1.7965
  256LEU     CA 3210   5.031   5.831   4.855 -0.2198 -0.2636  0.0605
  256LEU     HA 3211   5.091   5.889   4.787 -0.6992  0.4065  0.2027
  256LEU     CB 3212   5.105   5.696   4.863 -0.1066 -0.1891  0.3152
  256LEU    HB1 3213   5.073   5.631   4.779 -0.8439  1.6296 -0.8778
  256LEU    HB2 3214   5.067   5.646   4.954 -1.8736 -0.3300 -0.4612
  256LEU     CG 3215   5.259   5.700   4.869 -0.1331  0.0506  0.8496
  256LEU     HG 3216   5.282   5.799   4.913  0.2050 -0.4826  1.9110
  256LEU    CD1 3217   5.313   5.586   4.957  0.3201 -0.2068  0.2438
  256LEU   HD11 3218   5.258   5.493   4.935  2.2041 -0.5790 -3.8462
  256LEU   HD12 3219   5.296   5.605   5.065 -0.3456 -0.0096  0.1062
  256LEU   HD13 3220   5.423   5.575   4.948  0.1929 -0.8989 -0.6438
  256LEU    CD2 3221   5.299   5.695   4.721 -0.1980 -0.1478  0.8392
  256LEU   HD21 3222   5.257   5.782   4.667 -0.1141 -1.4435 -1.4659
  256LEU   HD22 3223   5.274   5.597   4.673 -0.8580 -1.1082  2.9934
  256LEU   HD23 3224   5.410   5.699   4.720 -0.1536 -0.7369  1.9529
  256LEU      C 3225   4.900   5.808   4.789 -0.3104  0.1489  0.0940
  256LEU      O 3226   4.884   5.812   4.667 -0.2999 -0.4826  0.0665
  257ASN      N 3227   4.793   5.787   4.868 -0.2037  0.5159  0.3404
  257ASN     HN 3228   4.808   5.770   4.965 -0.6021 -0.7912  0.1956
  257ASN     CA 3229   4.658   5.772   4.824  0.1590 -0.5497 -0.4726
  257ASN     HA 3230   4.663   5.703   4.741 -1.1192 -1.0704 -0.1397
  257ASN     CB 3231   4.560   5.721   4.931 -0.0962  0.0889 -0.3941
  257ASN    HB1 3232   4.455   5.755   4.919  0.4426  1.6863 -0.8018
  257ASN    HB2 3233   4.591   5.749   5.034  1.1388 -1.0103 -0.4444
  257ASN     CG 3234   4.556   5.569   4.928  0.4224  0.0489  0.5312
  257ASN    OD1 3235   4.456   5.511   4.886  0.4382  0.1740  0.3191
  257ASN    ND2 3236   4.672   5.506   4.962  0.2700 -0.3092  0.3976
  257ASN   HD21 3237   4.756   5.554   4.989  0.4130  1.5648 -2.8203
  257ASN   HD22 3238   4.670   5.407   4.969  0.7864 -0.2577  1.5399
  257ASN      C 3239   4.603   5.898   4.765  0.2924  0.0162  0.5753
  257ASN      O 3240   4.530   5.888   4.666  0.0206  0.0771  0.7679
  258THR      N 3241   4.637   6.016   4.820  0.1509  0.0279  0.6387
  258THR     HN 3242   4.687   6.018   4.906 -1.0991 -4.6946  1.7975
  258THR     CA 3243   4.615   6.145   4.762 -0.7342 -0.5359 -0.3247
  258THR     HA 3244   4.511   6.168   4.749 -0.2696  1.1825 -1.2841
  258THR     CB 3245   4.653   6.262   4.848 -0.5521 -0.5933 -0.3246
  258THR     HB 3246   4.762   6.280   4.861 -1.0228  1.2564  1.4549
  258THR    OG1 3247   4.607   6.245   4.981 -0.0671 -0.0311 -0.0834
  258THR    HG1 3248   4.668   6.177   5.010  0.1310  0.3760  0.4782
  258THR    CG2 3249   4.597   6.394   4.792  0.5226 -0.0995 -0.2698
  258THR   HG21 3250   4.487   6.379   4.805  0.5337  0.8040  0.9559
  258THR   HG22 3251   4.618   6.416   4.685 -0.5945  0.7734 -0.3325
  258THR   HG23 3252   4.618   6.484   4.853  0.1119 -1.1151  1.4179
  258THR      C 3253   4.685   6.158   4.631  0.0962  0.2138  0.1824
  258THR      O 3254   4.620   6.195   4.533  0.6375  0.2102 -0.1857
  259VAL      N 3255   4.815   6.124   4.623  0.1940  0.4216  0.8451
  259VAL     HN 3256   4.861   6.101   4.708 -2.1245 -2.8991  1.3600
  259VAL     CA 3257   4.887   6.136   4.500 -0.3759  0.3363  0.4982
  259VAL     HA 3258   4.878   6.236   4.462  1.3437  0.5585  0.5606
  259VAL     CB 3259   5.034   6.115   4.524 -0.2050  0.8596 -0.0727
  259VAL     HB 3260   5.065   6.025   4.582  2.6601  1.7893 -0.0097
  259VAL    CG1 3261   5.108   6.087   4.392  0.1337 -0.6523  0.4123
  259VAL   HG11 3262   5.086   5.993   4.338  0.4705 -1.9182  2.3676
  259VAL   HG12 3263   5.217   6.091   4.415 -0.3354  0.3860  2.6876
  259VAL   HG13 3264   5.095   6.171   4.320  1.4536 -1.0198 -0.2932
  259VAL    CG2 3265   5.089   6.238   4.597 -0.0927  0.5979  0.2860
  259VAL   HG21 3266   5.049   6.328   4.545 -3.1044  1.0591  3.0709
  259VAL   HG22 3267   5.200   6.241   4.595 -0.0965  0.3901 -0.3851
  259VAL   HG23 3268   5.048   6.237   4.701  0.5591 -0.2147  0.5493
  259VAL      C 3269   4.844   6.046   4.390  0.3856 -0.1945  0.6231
  259VAL      O 3270   4.813   6.085   4.278  0.0022 -0.3083  0.6863
  260ILE      N 3271   4.810   5.920   4.426 -0.7218  0.0188  0.3572
  260ILE     HN 3272   4.843   5.898   4.517  2.2125 -1.3981 -0.9427
  260ILE     CA 3273   4.761   5.817   4.340  0.0451  0.1620 -0.2622
  260ILE     HA 3274   4.835   5.795   4.264 -0.3635 -0.0503 -0.6062
  260ILE     CB 3275   4.755   5.688   4.417 -0.2192  0.3755  0.0775
  260ILE     HB 3276   4.730   5.710   4.523  0.9921 -1.0709  0.7090
  260ILE    CG2 3277   4.655   5.586   4.361 -0.4115  0.4899  0.2093
  260ILE   HG21 3278   4.632   5.517   4.445 -2.6398 -1.0290 -1.5181
  260ILE   HG22 3279   4.697   5.526   4.277 -1.3145  0.3925 -0.1786
  260ILE   HG23 3280   4.557   5.616   4.319 -0.0974 -1.4484 -2.1413
  260ILE    CG1 3281   4.893   5.620   4.424 -0.2517  0.3064  0.0520
  260ILE   HG11 3282   4.963   5.697   4.464 -0.0998  0.1429  0.1060
  260ILE   HG12 3283   4.932   5.583   4.327 -1.6866 -3.0340  0.6286
  260ILE     CD 3284   4.897   5.497   4.515 -0.7963  0.3356  0.1208
  260ILE    HD1 3285   4.820   5.424   4.483 -0.0588  0.0077 -0.9676
  260ILE    HD2 3286   4.880   5.519   4.622 -0.4640  0.5230  0.1349
  260ILE    HD3 3287   4.995   5.445   4.521 -1.7538 -1.5354  0.2597
  260ILE      C 3288   4.631   5.854   4.277 -0.1001 -0.4889 -0.3541
  260ILE      O 3289   4.612   5.829   4.158 -0.0298 -0.3301 -0.3993
  261ALA      N 3290   4.533   5.912   4.348  0.6867  0.1089  0.2639
  261ALA     HN 3291   4.542   5.922   4.447 -0.3422  1.0154  0.2796
  261ALA     CA 3292   4.423   5.976   4.284  0.4783 -0.0400  0.4655
  261ALA     HA 3293   4.368   5.901   4.230 -1.6826  1.1826  0.8704
  261ALA     CB 3294   4.335   6.052   4.384  0.2242  0.0690  0.1623
  261ALA    HB1 3295   4.380   6.143   4.428 -1.8037  0.2889  1.9510
  261ALA    HB2 3296   4.312   5.989   4.472  1.8979 -0.2001  0.4399
  261ALA    HB3 3297   4.236   6.076   4.339  1.5746  2.0616 -1.9773
  261ALA      C 3298   4.450   6.074   4.174  0.1450 -0.5275 -0.0568
  261ALA      O 3299   4.401   6.068   4.062 -0.2548  0.7859  0.0401
  262ASN      N 3300   4.535   6.174   4.205 -0.2927 -0.2899  0.3774
  262ASN     HN 3301   4.567   6.187   4.299  0.2673 -3.3461  0.7070
  262ASN     CA 3302   4.572   6.282   4.119 -0.2505 -0.2536  0.4394
  262ASN     HA 3303   4.479   6.325   4.084 -0.1699 -0.7536 -0.4358
  262ASN     CB 3304   4.648   6.389   4.199 -0.3875  0.4149 -0.3125
  262ASN    HB1 3305   4.668   6.473   4.130 -0.2546  0.3828 -0.3145
  262ASN    HB2 3306   4.738   6.344   4.245 -2.2154 -2.2816  0.8981
  262ASN     CG 3307   4.538   6.436   4.293 -0.2526  0.0077  0.0520
  262ASN    OD1 3308   4.418   6.412   4.282 -0.2241 -0.0098 -0.2312
  262ASN    ND2 3309   4.586   6.505   4.400 -0.1219  0.5716 -0.3644
  262ASN   HD21 3310   4.514   6.549   4.454  0.0851 -1.6246  1.8798
  262ASN   HD22 3311   4.684   6.521   4.401  0.1360 -0.8181 -0.4511
  262ASN      C 3312   4.651   6.240   4.000 -0.0916  0.7551  0.1859
  262ASN      O 3313   4.619   6.281   3.888 -0.3961 -0.1091 -0.0529
  263LYS      N 3314   4.753   6.154   4.014 -0.6548 -0.0055 -0.3249
  263LYS     HN 3315   4.793   6.141   4.105  1.4637 -0.6570 -1.2928
  263LYS     CA 3316   4.820   6.099   3.900  0.5045  0.1507  0.2696
  263LYS     HA 3317   4.840   6.180   3.832 -0.8051 -1.2758 -1.8994
  263LYS     CB 3318   4.950   6.028   3.943  0.0853 -0.2854  0.8390
  263LYS    HB1 3319   4.994   5.972   3.858 -0.0487  1.6783 -0.6181
  263LYS    HB2 3320   4.925   5.950   4.018  1.4907 -2.2441 -0.6454
  263LYS     CG 3321   5.052   6.115   4.017  0.3622 -0.0422  0.1805
  263LYS    HG1 3322   5.137   6.052   4.054  2.4007  1.9865 -0.7881
  263LYS    HG2 3323   5.009   6.167   4.105 -0.3751  1.0016 -0.7758
  263LYS     CD 3324   5.112   6.226   3.930  0.4358 -0.1283  0.1196
  263LYS    HD1 3325   5.174   6.286   3.999 -0.1217 -2.2290  2.5937
  263LYS    HD2 3326   5.031   6.288   3.887  1.5316  0.8902 -0.5175
  263LYS     CE 3327   5.191   6.181   3.807  0.2441 -0.1453  0.0004
  263LYS    HE1 3328   5.121   6.166   3.722  1.4192  1.4766 -1.3341
  263LYS    HE2 3329   5.256   6.092   3.818  0.4277  0.0204  0.2818
  263LYS     NZ 3330   5.263   6.300   3.755 -0.2321  0.0986 -0.1059
  263LYS    HZ1 3331   5.342   6.328   3.817  1.4473  1.0542 -2.5353
  263LYS    HZ2 3332   5.196   6.379   3.748 -1.3822 -0.3148  3.7933
  263LYS    HZ3 3333   5.304   6.286   3.661  0.2749 -2.0915  0.3882
  263LYS      C 3334   4.734   6.008   3.820  0.2278  0.0006  0.7295
  263LYS      O 3335   4.741   6.006   3.697 -0.0862 -0.1132  0.7125
  264LEU      N 3336   4.636   5.932   3.873  0.3608 -0.5641  0.1799
  264LEU     HN 3337   4.620   5.937   3.971 -1.2122  0.7871 -0.1103
  264LEU     CA 3338   4.537   5.866   3.793  0.2277 -0.1078 -0.0380
  264LEU     HA 3339   4.591   5.804   3.724 -0.1573 -1.2985  0.7085
  264LEU     CB 3340   4.464   5.768   3.887 -0.1566 -0.0033 -0.2289
  264LEU    HB1 3341   4.427   5.825   3.975  1.6026  1.2997 -0.2969
  264LEU    HB2 3342   4.538   5.690   3.914  1.9463  0.7550 -3.2580
  264LEU     CG 3343   4.345   5.702   3.815 -0.3029  0.3711 -0.3411
  264LEU     HG 3344   4.277   5.779   3.773  0.7874  1.5850  0.0444
  264LEU    CD1 3345   4.390   5.601   3.708 -0.6138 -0.1914  0.0484
  264LEU   HD11 3346   4.306   5.533   3.684 -0.0950 -0.6010 -0.6434
  264LEU   HD12 3347   4.470   5.530   3.738 -1.4917 -1.6632 -0.9901
  264LEU   HD13 3348   4.427   5.645   3.613 -0.2291 -0.9319 -0.1520
  264LEU    CD2 3349   4.260   5.636   3.925  0.0236  0.4863 -0.0182
  264LEU   HD21 3350   4.315   5.631   4.021  0.1394 -2.4215 -0.1614
  264LEU   HD22 3351   4.246   5.532   3.891  0.7441  0.1349  0.7190
  264LEU   HD23 3352   4.163   5.690   3.937 -0.4645 -0.1792 -0.8586
  264LEU      C 3353   4.444   5.965   3.731  0.7752  0.0992 -0.5368
  264LEU      O 3354   4.406   5.942   3.616 -0.6283  0.3786 -0.1397
  265THR      N 3355   4.399   6.075   3.794 -0.4100 -0.6716  0.0104
  265THR     HN 3356   4.438   6.089   3.884  0.0850 -0.1172 -0.2822
  265THR     CA 3357   4.337   6.187   3.732 -0.0078 -0.1478  0.5418
  265THR     HA 3358   4.245   6.146   3.693 -0.9144  2.2060  0.0131
  265THR     CB 3359   4.289   6.295   3.824  0.5706  0.3768  0.2352
  265THR     HB 3360   4.377   6.359   3.849  1.0249  0.6726 -1.9618
  265THR    OG1 3361   4.221   6.237   3.935 -0.3376 -0.2310 -0.6232
  265THR    HG1 3362   4.278   6.165   3.961  1.6869  1.6925  0.7086
  265THR    CG2 3363   4.187   6.387   3.755  0.0210 -0.5545 -0.2133
  265THR   HG21 3364   4.239   6.452   3.681 -1.1247 -0.0998 -0.6404
  265THR   HG22 3365   4.131   6.451   3.827  0.5921 -0.7414  0.4146
  265THR   HG23 3366   4.105   6.333   3.704 -1.3241 -2.6198  3.7805
  265THR      C 3367   4.403   6.246   3.612 -0.4457 -0.0754  0.3336
  265THR      O 3368   4.336   6.267   3.510  0.0857 -0.2013 -0.0460
  266VAL      N 3369   4.535   6.273   3.612 -0.3804 -0.3738 -0.1794
  266VAL     HN 3370   4.592   6.258   3.692  1.8913  1.0542 -1.4314
  266VAL     CA 3371   4.612   6.314   3.499 -0.4484  0.3867  0.0447
  266VAL     HA 3372   4.569   6.398   3.445 -0.5198 -0.1191 -0.7047
  266VAL     CB 3373   4.751   6.357   3.535 -0.3617  0.4572 -0.3644
  266VAL     HB 3374   4.799   6.268   3.580 -0.5528  0.1428 -0.7697
  266VAL    CG1 3375   4.841   6.409   3.422  0.1220  0.7222  0.1385
  266VAL   HG11 3376   4.836   6.341   3.334  0.1910 -0.5669  1.0999
  266VAL   HG12 3377   4.943   6.408   3.466  0.1745 -1.4883  0.0963
  266VAL   HG13 3378   4.814   6.512   3.392  1.7782  0.8764 -1.0376
  266VAL    CG2 3379   4.750   6.473   3.636 -0.3431  0.5746 -0.4978
  266VAL   HG21 3380   4.842   6.472   3.698 -2.1024  0.8606  2.2998
  266VAL   HG22 3381   4.673   6.465   3.716 -1.3125 -0.4064 -1.4941
  266VAL   HG23 3382   4.738   6.573   3.590  0.8506  0.5279 -0.9447
  266VAL      C 3383   4.617   6.213   3.389 -0.3419  0.2378  0.1852
  266VAL      O 3384   4.607   6.245   3.270  0.6552 -0.1680 -0.0156
  267MET      N 3385   4.632   6.083   3.418 -0.5203  0.0212 -0.6693
  267MET     HN 3386   4.678   6.046   3.498 -0.2413 -2.6490 -1.9303
  267MET     CA 3387   4.619   5.975   3.325 -0.5801 -0.5837  0.0375
  267MET     HA 3388   4.681   6.000   3.240 -0.9001  1.0385  0.2449
  267MET     CB 3389   4.661   5.846   3.398  0.2239 -0.2884  0.1074
  267MET    HB1 3390   4.603   5.839   3.492 -1.9549 -0.9318 -1.2066
  267MET    HB2 3391   4.770   5.860   3.415  0.2180 -1.6047  1.3809
  267MET     CG 3392   4.635   5.720   3.315 -0.4445  0.0773 -0.2487
  267MET    HG1 3393   4.696   5.730   3.222 -0.7078  0.8420 -0.3463
  267MET    HG2 3394   4.528   5.697   3.295 -0.6449 -0.0633  0.9074
  267MET     SD 3395   4.702   5.581   3.410  0.2436  0.5495 -0.0297
  267MET     CE 3396   4.727   5.460   3.277  0.8673  0.0430  0.5421
  267MET    HE1 3397   4.833   5.449   3.244  1.0478  1.4015  0.6321
  267MET    HE2 3398   4.666   5.510   3.199  0.7982  3.2535  2.4995
  267MET    HE3 3399   4.679   5.363   3.303  0.1520 -0.0444 -1.0231
  267MET      C 3400   4.485   5.960   3.261 -0.4048 -0.7174 -0.3041
  267MET      O 3401   4.474   5.938   3.141  0.5881 -0.4899 -0.4434
  268VAL      N 3402   4.377   5.986   3.337  0.0416 -0.0957  0.1342
  268VAL     HN 3403   4.390   6.000   3.435 -2.0124  0.5243  0.3650
  268VAL     CA 3404   4.247   5.980   3.276 -0.0994  0.0712  0.4111
  268VAL     HA 3405   4.247   5.889   3.218 -0.1281  0.9023 -0.9346
  268VAL     CB 3406   4.135   5.950   3.371 -0.3960  0.0291  0.0514
  268VAL     HB 3407   4.154   6.010   3.462 -0.4365  0.6944 -0.3767
  268VAL    CG1 3408   3.995   5.990   3.324 -0.1863  0.9421  0.1909
  268VAL   HG11 3409   3.979   6.100   3.322  0.3357  1.0138 -0.0548
  268VAL   HG12 3410   3.933   5.956   3.410 -1.7297  2.4982 -0.2455
  268VAL   HG13 3411   3.955   5.941   3.233 -0.3016  1.8913 -0.2779
  268VAL    CG2 3412   4.151   5.802   3.412  0.1330  0.0461 -0.0802
  268VAL   HG21 3413   4.096   5.786   3.507 -1.5478 -0.0814 -1.0286
  268VAL   HG22 3414   4.255   5.778   3.442  0.1965  2.4274  1.9162
  268VAL   HG23 3415   4.108   5.736   3.334  1.3848 -1.3573  0.3773
  268VAL      C 3416   4.230   6.090   3.177  0.1525 -0.3435 -0.0992
  268VAL      O 3417   4.172   6.068   3.070  0.1344  0.3166 -0.2255
  269HSD      N 3418   4.270   6.214   3.208 -0.3116 -0.1747 -0.1616
  269HSD     HN 3419   4.300   6.240   3.300 -0.8267 -1.5056  0.4046
  269HSD     CA 3420   4.268   6.327   3.120 -0.3976  0.1869  0.2994
  269HSD     HA 3421   4.169   6.331   3.078 -0.1411  0.2132 -0.3112
  269HSD     CB 3422   4.292   6.464   3.186  0.2196  0.1783  0.0946
  269HSD    HB1 3423   4.286   6.526   3.094 -0.6886 -0.7541 -0.4950
  269HSD    HB2 3424   4.391   6.479   3.235  0.4019 -0.3648 -0.0965
  269HSD    ND1 3425   4.062   6.565   3.230  0.2990 -0.3086 -0.3073
  269HSD    HD1 3426   4.031   6.555   3.135  0.3329  2.1298 -0.6303
  269HSD     CG 3427   4.179   6.507   3.274  0.1799 -0.1596  0.2112
  269HSD    CE1 3428   3.991   6.606   3.338  0.4522 -0.5197 -0.1265
  269HSD    HE1 3429   3.893   6.654   3.341  1.0319  0.7630 -0.8361
  269HSD    NE2 3430   4.057   6.585   3.451 -0.2344 -0.0782  0.3686
  269HSD    CD2 3431   4.173   6.523   3.409 -0.3863 -0.2499  0.1990
  269HSD    HD2 3432   4.249   6.491   3.479  0.9562 -1.0860 -1.5481
  269HSD      C 3433   4.353   6.307   2.999 -0.8080 -0.3808  0.0974
  269HSD      O 3434   4.317   6.343   2.887  0.0608 -0.3319 -0.1701
  270GLN      N 3435   4.471   6.244   3.010 -0.2627  0.5197 -0.4273
  270GLN     HN 3436   4.504   6.210   3.098 -1.4776 -0.3632 -0.2909
  270GLN     CA 3437   4.561   6.215   2.903  0.0129  0.2390 -0.1244
  270GLN     HA 3438   4.579   6.313   2.861  0.5562  0.4701  0.6388
  270GLN     CB 3439   4.691   6.159   2.964 -0.5739 -0.4693  0.4980
  270GLN    HB1 3440   4.666   6.091   3.048 -0.9420 -0.1357  0.6659
  270GLN    HB2 3441   4.737   6.247   3.013 -1.4022 -0.2448  0.8967
  270GLN     CG 3442   4.787   6.098   2.861 -0.1595  0.4417  0.3350
  270GLN    HG1 3443   4.788   6.174   2.780 -0.8744 -0.3707 -0.4511
  270GLN    HG2 3444   4.754   5.997   2.828 -1.2557  0.4653  1.2917
  270GLN     CD 3445   4.930   6.093   2.912 -0.0025  0.5452 -0.0953
  270GLN    OE1 3446   4.955   6.046   3.023 -0.0853  0.1179 -0.2546
  270GLN    NE2 3447   5.033   6.133   2.832  0.1422  0.9170  0.2704
  270GLN   HE21 3448   5.124   6.120   2.871  1.0037 -1.7777 -2.2785
  270GLN   HE22 3449   5.011   6.196   2.757 -1.1444  2.1130  1.5843
  270GLN      C 3450   4.505   6.121   2.802  0.1688 -0.1060  0.1093
  270GLN      O 3451   4.527   6.139   2.682  0.0124 -0.2160  0.0636
  271ALA      N 3452   4.440   6.011   2.845 -0.0477 -0.0315 -0.0248
  271ALA     HN 3453   4.421   6.000   2.942 -0.7373  0.5992 -0.0801
  271ALA     CA 3454   4.368   5.915   2.767  0.1264  0.0557 -0.2983
  271ALA     HA 3455   4.424   5.870   2.687 -1.2399  0.2634 -1.4194
  271ALA     CB 3456   4.328   5.801   2.862  0.8028  0.2086  0.1773
  271ALA    HB1 3457   4.284   5.715   2.808  1.4465 -0.6173  0.9427
  271ALA    HB2 3458   4.261   5.824   2.948  1.4397 -0.4223  0.8639
  271ALA    HB3 3459   4.422   5.762   2.907  0.7627  0.1454  0.2071
  271ALA      C 3460   4.248   5.975   2.702 -0.0029  0.1508  0.0228
  271ALA      O 3461   4.204   5.939   2.592 -0.3205  0.4325  0.0543
  272ALA      N 3462   4.182   6.061   2.782  0.0528 -0.0791  0.3184
  272ALA     HN 3463   4.222   6.092   2.868  0.0105  0.7277  0.0569
  272ALA     CA 3464   4.074   6.132   2.720  0.1888  0.2407  0.4442
  272ALA     HA 3465   4.005   6.058   2.683  0.8981  0.4372 -1.3924
  272ALA     CB 3466   3.995   6.209   2.827 -0.4097  0.2885 -0.0332
  272ALA    HB1 3467   4.065   6.285   2.869  0.5871  0.7734 -2.3972
  272ALA    HB2 3468   3.965   6.149   2.915  1.1278 -1.9237 -0.9349
  272ALA    HB3 3469   3.897   6.245   2.787 -0.1398  0.5443 -0.4760
  272ALA      C 3470   4.105   6.218   2.603 -0.4058  0.2428  0.2853
  272ALA      O 3471   4.046   6.220   2.495  0.4459  0.3336 -0.1882
  273GLU      N 3472   4.213   6.297   2.616 -0.2370  0.1291 -0.3471
  273GLU     HN 3473   4.263   6.298   2.703 -2.1861 -0.1372  0.8469
  273GLU     CA 3474   4.267   6.376   2.511 -0.2606  0.1241 -0.3627
  273GLU     HA 3475   4.187   6.444   2.485 -1.5777 -1.1373  0.2582
  273GLU     CB 3476   4.373   6.477   2.556 -0.1261 -0.0492 -0.2892
  273GLU    HB1 3477   4.411   6.539   2.472  1.4278  0.5518  0.8005
  273GLU    HB2 3478   4.461   6.429   2.603  0.0779  1.2869  0.7653
  273GLU     CG 3479   4.311   6.581   2.650 -0.0995 -0.4096  0.1278
  273GLU    HG1 3480   4.303   6.539   2.753  0.4309 -1.0281 -0.0723
  273GLU    HG2 3481   4.204   6.597   2.626  0.0052  3.0074  1.3756
  273GLU     CD 3482   4.374   6.719   2.647 -0.2711 -0.3249  0.3543
  273GLU    OE1 3483   4.359   6.797   2.549  0.2094 -0.6786 -0.0057
  273GLU    OE2 3484   4.452   6.754   2.739 -0.1900 -0.3164  0.2829
  273GLU      C 3485   4.324   6.303   2.394  0.3497  0.2465 -0.1428
  273GLU      O 3486   4.307   6.336   2.277  0.1876  0.1268 -0.1533
  274GLN      N 3487   4.391   6.189   2.419  0.2351  0.2677  0.2674
  274GLN     HN 3488   4.420   6.173   2.513  1.0231  1.0820  0.1781
  274GLN     CA 3489   4.441   6.110   2.311 -0.3824 -0.1220  0.2684
  274GLN     HA 3490   4.484   6.183   2.245 -1.8897 -1.6635 -2.6120
  274GLN     CB 3491   4.553   6.025   2.373  0.1943  0.0871 -0.4857
  274GLN    HB1 3492   4.570   5.933   2.313  1.9895 -0.0320  0.1354
  274GLN    HB2 3493   4.510   5.994   2.470 -2.3952 -1.2111 -1.9343
  274GLN     CG 3494   4.684   6.102   2.392  0.5825 -0.6639 -0.0447
  274GLN    HG1 3495   4.665   6.191   2.457  0.3630  0.0127 -1.0064
  274GLN    HG2 3496   4.696   6.164   2.300 -1.6612  0.2230  0.2011
  274GLN     CD 3497   4.801   6.014   2.432  0.8183 -0.2666  0.1497
  274GLN    OE1 3498   4.838   5.914   2.370  0.1788 -0.0656 -0.5751
  274GLN    NE2 3499   4.866   6.053   2.545  0.2041  0.1284  0.3703
  274GLN   HE21 3500   4.929   5.993   2.594 -0.8192  0.6222  2.3914
  274GLN   HE22 3501   4.862   6.147   2.580 -2.2192  0.2578 -0.0709
  274GLN      C 3502   4.346   6.024   2.235 -0.1480 -0.2185  0.0839
  274GLN      O 3503   4.374   6.004   2.117  0.1402 -0.1473  0.1400
  275GLY      N 3504   4.235   5.980   2.297 -0.5973  0.0482 -0.5140
  275GLY     HN 3505   4.216   6.011   2.390  2.3788  0.5005  0.0359
  275GLY     CA 3506   4.144   5.885   2.242 -0.2708 -0.3224 -0.4216
  275GLY    HA1 3507   4.157   5.804   2.311  1.0132  2.4002  2.7887
  275GLY    HA2 3508   4.177   5.856   2.143  3.5674  1.5112  0.1575
  275GLY      C 3509   4.002   5.929   2.233  0.0356  0.6077 -0.8545
  275GLY      O 3510   3.951   6.040   2.253  0.0020  0.4387  0.0345
  276ARG      N 3511   3.915   5.833   2.196  0.3969  0.0017 -0.1388
  276ARG     HN 3512   3.944   5.738   2.183 -0.2994 -0.4020  1.1024
  276ARG     CA 3513   3.775   5.842   2.171  0.3571 -0.3152 -0.0387
  276ARG     HA 3514   3.743   5.936   2.211  0.4700 -0.8450  1.3466
  276ARG     CB 3515   3.743   5.840   2.020 -0.2142  0.0374  0.0758
  276ARG    HB1 3516   3.770   5.739   1.983  0.2699 -0.6876  2.2434
  276ARG    HB2 3517   3.633   5.849   2.008 -0.4208 -0.1701  1.5782
  276ARG     CG 3518   3.811   5.949   1.939  0.6225 -0.7433 -0.2877
  276ARG    HG1 3519   3.919   5.941   1.966  0.5793 -1.6263 -0.3567
  276ARG    HG2 3520   3.767   6.049   1.962 -0.2346 -1.2609  0.3435
  276ARG     CD 3521   3.800   5.920   1.789  0.8376 -0.4516 -0.3625
  276ARG    HD1 3522   3.693   5.904   1.763  0.3136 -1.9121  2.2857
  276ARG    HD2 3523   3.851   5.831   1.747 -1.7473 -1.7711 -0.9353
  276ARG     NE 3524   3.840   6.043   1.715 -0.0835  0.0368 -0.0769
  276ARG     HE 3525   3.900   6.113   1.754 -1.4545 -0.3678  2.9920
  276ARG     CZ 3526   3.834   6.041   1.578 -0.2294 -0.1581 -0.0691
  276ARG    NH1 3527   3.769   5.941   1.512  0.4193 -0.2631 -0.5677
  276ARG   HH11 3528   3.721   5.869   1.563 -0.7567  1.2239  0.5430
  276ARG   HH12 3529   3.785   5.943   1.414  1.4121  1.0596 -0.4079
  276ARG    NH2 3530   3.903   6.134   1.504 -0.2372  0.5957  0.8482
  276ARG   HH21 3531   3.977   6.174   1.557 -1.9166  2.1866  2.1344
  276ARG   HH22 3532   3.911   6.117   1.406  3.3755  3.0308  0.5458
  276ARG      C 3533   3.710   5.732   2.249  0.0004 -0.1962 -0.1647
  276ARG      O 3534   3.775   5.665   2.329 -0.3671 -0.5338 -0.1501
  277VAL      N 3535   3.582   5.696   2.229 -0.0332 -0.0781 -0.1667
  277VAL     HN 3536   3.518   5.758   2.184 -0.2009 -0.2709 -0.1945
  277VAL     CA 3537   3.528   5.580   2.293 -0.1731  0.0474 -0.0554
  277VAL     HA 3538   3.537   5.579   2.400 -1.1280 -1.1443  0.0345
  277VAL     CB 3539   3.381   5.589   2.267 -0.2240  0.4092  0.3449
  277VAL     HB 3540   3.342   5.692   2.285  0.5038  0.7791 -0.1726
  277VAL    CG1 3541   3.351   5.557   2.120 -0.1857  0.3229  0.3558
  277VAL   HG11 3542   3.408   5.628   2.056 -1.6438  0.4355 -0.8837
  277VAL   HG12 3543   3.244   5.582   2.098  0.3696  1.7592 -0.9014
  277VAL   HG13 3544   3.368   5.452   2.085 -0.2085  0.7987 -1.1528
  277VAL    CG2 3545   3.299   5.504   2.366 -0.1218 -0.3087 -0.1748
  277VAL   HG21 3546   3.194   5.534   2.341 -0.4642 -1.1709  0.1954
  277VAL   HG22 3547   3.325   5.531   2.471 -1.4095  0.2123  0.0320
  277VAL   HG23 3548   3.318   5.398   2.339 -1.5040 -0.0741 -2.3690
  277VAL      C 3549   3.592   5.449   2.260  0.6507  0.3251  0.4020
  277VAL      O 3550   3.596   5.355   2.339 -0.0710 -0.0418  0.0141
  278CYS      N 3551   3.635   5.428   2.135  0.1070  0.1029  0.2485
  278CYS     HN 3552   3.656   5.508   2.080  0.3537  0.2418  0.5381
  278CYS     CA 3553   3.696   5.305   2.093 -0.3406 -0.0538  0.0510
  278CYS     HA 3554   3.739   5.261   2.182  1.4201 -1.0732 -1.2405
  278CYS     CB 3555   3.591   5.199   2.055 -0.3231 -0.1499  0.2672
  278CYS    HB1 3556   3.531   5.248   1.976  1.2384  0.1351 -0.7888
  278CYS    HB2 3557   3.518   5.181   2.137 -1.2328 -0.1674 -0.5280
  278CYS     SG 3558   3.644   5.032   2.007 -0.1022 -0.0862  0.2832
  278CYS    HG1 3559   3.646   4.957   2.116 -2.2509  0.6544  0.8904
  278CYS      C 3560   3.807   5.334   1.999  0.0405 -1.2299  0.1179
  278CYS      O 3561   3.920   5.357   2.041  0.1084  0.0573 -0.6868
  279THR      N 3562   3.778   5.331   1.867  0.5659  0.2793 -0.0571
  279THR     HN 3563   3.684   5.311   1.838  1.0084 -1.4568 -0.3997
  279THR     CA 3564   3.870   5.368   1.764  0.3479  0.6379 -0.1240
  279THR     HA 3565   3.963   5.319   1.785  0.1861  0.5073  0.3130
  279THR     CB 3566   3.837   5.318   1.627 -0.6290  0.2797  0.2340
  279THR     HB 3567   3.922   5.337   1.559  0.8583  0.8421  2.1857
  279THR    OG1 3568   3.713   5.371   1.582 -0.2147  0.7361 -0.3811
  279THR    HG1 3569   3.681   5.320   1.507 -1.4757 -0.9064  1.1897
  279THR    CG2 3570   3.816   5.166   1.639  0.3729  0.1236  0.0388
  279THR   HG21 3571   3.897   5.125   1.703  0.9924  1.8772  0.4255
  279THR   HG22 3572   3.796   5.113   1.543 -4.3806 -2.3430  2.0447
  279THR   HG23 3573   3.720   5.141   1.689 -0.0267  0.1938 -0.6716
  279THR      C 3574   3.914   5.511   1.762 -0.2836  0.8312 -0.9737
  279THR      O 3575   3.838   5.595   1.808 -0.6347  0.1537 -0.2819
  280VAL      N 3576   4.036   5.535   1.711  0.0606 -0.1321 -0.6469
  280VAL     HN 3577   4.071   5.454   1.665 -0.0449 -0.2578 -0.5086
  280VAL     CA 3578   4.101   5.662   1.699  0.6040 -0.3584 -0.1560
  280VAL     HA 3579   4.034   5.740   1.731 -0.9792 -1.3301 -0.9702
  280VAL     CB 3580   4.145   5.685   1.558 -0.5400  0.2091 -0.4390
  280VAL     HB 3581   4.203   5.593   1.531 -1.7255 -0.1169 -2.0768
  280VAL    CG1 3582   4.228   5.814   1.545  0.4342 -0.2613  0.8805
  280VAL   HG11 3583   4.239   5.834   1.436  2.1851  2.5174  1.4694
  280VAL   HG12 3584   4.326   5.823   1.596 -0.0063 -0.5638  1.8048
  280VAL   HG13 3585   4.151   5.890   1.570 -0.9999 -1.2341 -0.4242
  280VAL    CG2 3586   4.020   5.693   1.469 -0.4740  0.1574 -0.5385
  280VAL   HG21 3587   3.943   5.761   1.513  0.1038 -0.4783  1.5549
  280VAL   HG22 3588   3.962   5.599   1.461 -0.7396  0.2317  0.3646
  280VAL   HG23 3589   4.045   5.723   1.365 -1.8724 -3.4034 -2.0811
  280VAL      C 3590   4.213   5.680   1.796  0.2769  0.1477  0.1326
  280VAL      O 3591   4.226   5.788   1.853  0.3376  0.1731  0.0714
  292ASN      N 3592   4.291   5.575   1.826  0.2651  0.0825 -0.0605
  292ASN     HN 3593   4.279   5.482   1.793  1.9236 -0.6296  1.1741
  292ASN     CA 3594   4.405   5.584   1.913  0.2924  0.3307 -0.1181
  292ASN     HA 3595   4.458   5.674   1.888  0.5019  0.6741  1.4789
  292ASN     CB 3596   4.371   5.587   2.063  0.6592  0.4675 -0.0380
  292ASN    HB1 3597   4.275   5.639   2.085  1.1911  1.0646  0.9073
  292ASN    HB2 3598   4.354   5.483   2.097  0.4772  0.4040 -0.3096
  292ASN     CG 3599   4.478   5.662   2.141 -0.1297  0.9459  0.6057
  292ASN    OD1 3600   4.569   5.730   2.094  0.3202 -0.4287 -0.6189
  292ASN    ND2 3601   4.487   5.625   2.272  0.1551  0.2055  0.3865
  292ASN   HD21 3602   4.570   5.655   2.320 -0.7152  1.8621  0.9155
  292ASN   HD22 3603   4.415   5.576   2.320  1.6204  1.4460  4.2311
  292ASN      C 3604   4.494   5.467   1.886  0.0386  0.0600  0.2090
  292ASN      O 3605   4.446   5.374   1.822  0.2957 -0.1316  0.2951
  293MET      N 3606   4.620   5.476   1.930  0.1537  0.0495 -0.1165
  293MET     HN 3607   4.660   5.557   1.972 -0.6359 -0.2052  1.1727
  293MET     CA 3608   4.717   5.375   1.961  0.2845  0.0070 -0.6513
  293MET     HA 3609   4.734   5.345   1.859 -0.6237  1.0507 -1.1361
  293MET     CB 3610   4.848   5.433   2.018  0.1863 -0.4287  0.0292
  293MET    HB1 3611   4.887   5.494   1.934  2.2564 -0.8714  0.6130
  293MET    HB2 3612   4.924   5.353   2.030  0.9543  0.2821 -0.0092
  293MET     CG 3613   4.821   5.516   2.144 -0.3592  0.0670 -0.4111
  293MET    HG1 3614   4.760   5.461   2.218 -0.6976  1.3768  0.3049
  293MET    HG2 3615   4.778   5.611   2.105 -0.9154 -0.1019 -0.2185
  293MET     SD 3616   4.973   5.565   2.230 -0.3418 -0.4253 -0.1552
  293MET     CE 3617   5.016   5.404   2.301  0.1045 -0.0331  0.4780
  293MET    HE1 3618   4.970   5.367   2.396 -0.0749  3.5282  1.9238
  293MET    HE2 3619   5.125   5.406   2.319  0.3775 -0.0073 -1.1008
  293MET    HE3 3620   5.007   5.327   2.221  2.9215  0.8781 -0.8306
  293MET      C 3621   4.668   5.254   2.032 -0.0970  0.1917 -0.5973
  293MET      O 3622   4.569   5.260   2.105 -0.2279  0.2026 -0.7739
  294THR      N 3623   4.725   5.138   1.996 -0.2632 -0.1900  0.3337
  294THR     HN 3624   4.787   5.140   1.918  0.0324 -2.0539  0.4699
  294THR     CA 3625   4.713   5.014   2.067 -0.8589 -0.3066  0.0439
  294THR     HA 3626   4.606   5.000   2.072 -0.7693 -1.8022 -1.5922
  294THR     CB 3627   4.783   4.897   2.006  0.0070  0.2063  0.0313
  294THR     HB 3628   4.894   4.899   2.014 -0.0634  1.7607  1.0889
  294THR    OG1 3629   4.758   4.888   1.866  0.3715  0.6269 -0.0635
  294THR    HG1 3630   4.829   4.835   1.829  0.1925  0.6203 -0.4006
  294THR    CG2 3631   4.737   4.759   2.055  0.0307  0.0740 -0.3117
  294THR   HG21 3632   4.774   4.673   1.996  1.4763 -0.8491  1.8180
  294THR   HG22 3633   4.626   4.754   2.052 -0.0076 -2.2941  1.3679
  294THR   HG23 3634   4.758   4.738   2.162 -0.1485  2.8475  0.3307
  294THR      C 3635   4.758   5.030   2.209 -0.1978  0.1858 -0.2156
  294THR      O 3636   4.873   5.059   2.242 -0.3921  0.4446  0.2456
  295ILE      N 3637   4.657   5.022   2.297  0.2001  0.0300  0.2273
  295ILE     HN 3638   4.565   4.997   2.270 -0.1413 -1.7169  2.6195
  295ILE     CA 3639   4.667   5.052   2.437  1.0993  0.2985  0.1180
  295ILE     HA 3640   4.767   5.032   2.472  0.9754  3.0920  2.4186
  295ILE     CB 3641   4.624   5.192   2.466  0.3525  0.2575 -0.7429
  295ILE     HB 3642   4.683   5.250   2.391  0.7557  1.8820  0.7705
  295ILE    CG2 3643   4.474   5.209   2.436  0.2918  0.4405 -0.3569
  295ILE   HG21 3644   4.450   5.317   2.435 -0.4009  0.3153 -2.4662
  295ILE   HG22 3645   4.411   5.142   2.499  1.4147  0.6640  1.0452
  295ILE   HG23 3646   4.445   5.174   2.334 -3.8753  1.3552  0.3223
  295ILE    CG1 3647   4.669   5.244   2.603  0.3899  0.0496 -0.6767
  295ILE   HG11 3648   4.607   5.213   2.690  4.4446 -1.6367  1.8959
  295ILE   HG12 3649   4.649   5.353   2.611 -2.4840 -0.5150  1.5413
  295ILE     CD 3650   4.812   5.206   2.643  0.0590 -0.1009  0.4120
  295ILE    HD1 3651   4.888   5.251   2.576  2.0515 -0.5935  2.2615
  295ILE    HD2 3652   4.834   5.097   2.641 -1.7197 -0.5066  0.9662
  295ILE    HD3 3653   4.827   5.250   2.743 -0.0372 -0.1473  0.4479
  295ILE      C 3654   4.592   4.952   2.519  0.9848  0.2903  0.0066
  295ILE      O 3655   4.536   4.855   2.469  0.0458  0.5366  0.5638
  296GLU      N 3656   4.581   4.960   2.653 -0.8362 -0.0579 -0.1009
  296GLU     HN 3657   4.622   5.029   2.712 -2.0353  0.2596  0.3873
  296GLU     CA 3658   4.528   4.850   2.728  0.1842 -0.2732  0.3119
  296GLU     HA 3659   4.490   4.764   2.676  2.2162 -1.0054 -0.0736
  296GLU     CB 3660   4.623   4.794   2.835  0.0524 -0.7036  0.2031
  296GLU    HB1 3661   4.563   4.726   2.899 -2.3777  1.6960  0.6480
  296GLU    HB2 3662   4.668   4.879   2.890 -2.7044 -0.0681  1.6061
  296GLU     CG 3663   4.741   4.718   2.772  0.3015 -0.5176  0.4400
  296GLU    HG1 3664   4.808   4.783   2.712  2.5708 -4.1422 -1.2910
  296GLU    HG2 3665   4.702   4.649   2.694  0.6028  0.4993 -0.6544
  296GLU     CD 3666   4.833   4.654   2.874  0.7775  0.1561  0.4403
  296GLU    OE1 3667   4.860   4.531   2.866 -0.3611 -0.1181  0.6859
  296GLU    OE2 3668   4.878   4.725   2.968  0.0775  0.6543  0.4062
  296GLU      C 3669   4.409   4.907   2.797 -0.0298 -0.2184 -0.0928
  296GLU      O 3670   4.431   4.975   2.897 -0.4566  0.4552 -0.4564
  297PRO      N 3671   4.288   4.877   2.760  0.0554 -0.0974 -0.4721
  297PRO     CD 3672   4.248   4.829   2.629 -0.6387 -0.3329 -0.1724
  297PRO    HD1 3673   4.303   4.735   2.606  0.7226 -0.1638  2.1107
  297PRO    HD2 3674   4.261   4.914   2.560 -0.0749  0.0525  0.4002
  297PRO     CA 3675   4.178   4.916   2.843  0.3166 -0.3800  0.0137
  297PRO     HA 3676   4.180   5.020   2.871  3.1304 -0.9073  2.2044
  297PRO     CB 3677   4.057   4.895   2.752  0.2970 -0.0201 -0.0467
  297PRO    HB1 3678   4.024   4.990   2.706 -1.1351 -1.3850 -1.9868
  297PRO    HB2 3679   3.968   4.876   2.817  1.7688  0.7705  2.3415
  297PRO     CG 3680   4.098   4.795   2.643 -0.6141 -0.3960 -0.0576
  297PRO    HG1 3681   4.083   4.690   2.676  0.2340  0.1059  2.0961
  297PRO    HG2 3682   4.031   4.811   2.556  0.1988 -0.8849 -0.7918
  297PRO      C 3683   4.172   4.827   2.962  0.1723 -0.4068 -0.0117
  297PRO      O 3684   4.144   4.872   3.073  0.2402  0.1704 -0.2257
  298GLY      N 3685   4.207   4.698   2.944  0.3812 -0.3758  0.1533
  298GLY     HN 3686   4.249   4.663   2.861  1.9210  1.5226  0.0683
  298GLY     CA 3687   4.191   4.601   3.048  0.3093 -0.5171  0.0121
  298GLY    HA1 3688   4.208   4.501   3.010  0.2178 -0.0437 -1.3488
  298GLY    HA2 3689   4.091   4.609   3.089 -0.2435 -3.1451 -0.6124
  298GLY      C 3690   4.282   4.623   3.163 -0.0817  0.4967  0.1419
  298GLY      O 3691   4.247   4.591   3.277 -0.2187 -0.1609 -0.0835
  299ARG      N 3692   4.401   4.685   3.147 -0.1778  0.5384 -0.4161
  299ARG     HN 3693   4.434   4.694   3.053 -2.0158 -1.1005 -1.2904
  299ARG     CA 3694   4.485   4.735   3.251 -0.2521 -0.7295  0.2724
  299ARG     HA 3695   4.500   4.655   3.322  0.8312 -1.1568 -0.4001
  299ARG     CB 3696   4.633   4.751   3.212 -0.2480 -0.6927  0.2988
  299ARG    HB1 3697   4.653   4.813   3.122 -1.0413  1.0589  1.2819
  299ARG    HB2 3698   4.679   4.652   3.190 -1.1635 -0.8282 -1.1165
  299ARG     CG 3699   4.714   4.815   3.324 -0.2103 -0.0445 -0.0951
  299ARG    HG1 3700   4.697   4.762   3.420  1.4623 -0.3725  0.0544
  299ARG    HG2 3701   4.677   4.920   3.332 -1.4259 -0.1909 -2.8107
  299ARG     CD 3702   4.865   4.802   3.305 -0.1885  0.0921 -0.0270
  299ARG    HD1 3703   4.899   4.696   3.295 -1.1277 -0.3809  1.4813
  299ARG    HD2 3704   4.922   4.846   3.389 -1.1205  0.3394  0.4899
  299ARG     NE 3705   4.906   4.874   3.181 -0.3651  0.1379 -0.0597
  299ARG     HE 3706   4.896   4.819   3.098 -0.9952 -2.2218  1.4900
  299ARG     CZ 3707   4.908   5.010   3.175  0.2086  0.1202 -0.3535
  299ARG    NH1 3708   4.945   5.086   3.282  0.9344 -0.2413 -0.3432
  299ARG   HH11 3709   4.967   5.041   3.368 -1.4593  0.8258  0.9203
  299ARG   HH12 3710   4.979   5.180   3.281 -0.9612  0.5202  0.8952
  299ARG    NH2 3711   4.906   5.064   3.049 -0.3156 -0.3419 -0.5475
  299ARG   HH21 3712   4.925   5.004   2.972  0.9253  0.9564 -1.2917
  299ARG   HH22 3713   4.933   5.161   3.043  0.2961 -0.3536  1.2085
  299ARG      C 3714   4.435   4.856   3.322  0.6565 -0.0245 -0.2618
  299ARG      O 3715   4.451   4.858   3.444 -0.4117 -0.5482 -0.1002
  300VAL      N 3716   4.378   4.957   3.255 -0.3781 -0.4306 -0.0143
  300VAL     HN 3717   4.353   4.958   3.158 -1.1265 -2.3442  0.1221
  300VAL     CA 3718   4.332   5.074   3.323  0.8508  0.0013  0.0988
  300VAL     HA 3719   4.411   5.101   3.392  0.4491 -0.7766  0.8896
  300VAL     CB 3720   4.302   5.183   3.224 -0.0996 -0.2683  0.0821
  300VAL     HB 3721   4.228   5.158   3.145 -0.1089  0.5533 -0.1698
  300VAL    CG1 3722   4.250   5.305   3.301  0.4304 -0.1625  0.2783
  300VAL   HG11 3723   4.147   5.283   3.338  0.4309  0.2766  0.5467
  300VAL   HG12 3724   4.236   5.379   3.220 -2.2468 -0.9628 -0.0983
  300VAL   HG13 3725   4.316   5.344   3.382 -0.1807 -0.6524  1.0301
  300VAL    CG2 3726   4.435   5.212   3.153 -0.1365 -0.2193  0.0330
  300VAL   HG21 3727   4.518   5.202   3.226 -0.6582 -1.5717  0.4734
  300VAL   HG22 3728   4.440   5.314   3.109  0.9828 -0.1009  0.3969
  300VAL   HG23 3729   4.460   5.143   3.069 -1.2512  2.2827 -2.5331
  300VAL      C 3730   4.213   5.042   3.406  0.7481 -0.1969 -0.1219
  300VAL      O 3731   4.204   5.089   3.520 -0.6587 -0.0367 -0.2744
  301GLN      N 3732   4.118   4.958   3.362  0.6007  0.0189 -0.2195
  301GLN     HN 3733   4.127   4.921   3.270  1.1495 -1.3079  0.3411
  301GLN     CA 3734   4.023   4.900   3.452  0.1290  0.2614 -0.5521
  301GLN     HA 3735   3.960   4.978   3.493 -2.3674 -2.4985  1.2195
  301GLN     CB 3736   3.934   4.800   3.376  0.1558 -0.3315  0.1781
  301GLN    HB1 3737   3.855   4.775   3.450 -1.0829 -0.6293 -1.2015
  301GLN    HB2 3738   3.986   4.712   3.334 -0.7208 -1.3462  1.1817
  301GLN     CG 3739   3.848   4.855   3.262 -0.5939 -0.4842  0.6610
  301GLN    HG1 3740   3.763   4.788   3.237 -0.5311 -0.4441  0.3326
  301GLN    HG2 3741   3.916   4.850   3.173 -1.2235  2.1564 -0.0632
  301GLN     CD 3742   3.807   5.001   3.267 -0.0364 -0.2873 -0.2508
  301GLN    OE1 3743   3.858   5.081   3.188  0.0827 -0.0393  0.0720
  301GLN    NE2 3744   3.713   5.033   3.360  0.3250  0.2567 -0.0644
  301GLN   HE21 3745   3.686   5.127   3.379  2.5442  0.6765  1.4477
  301GLN   HE22 3746   3.661   4.959   3.402 -2.2852  1.3039 -1.1854
  301GLN      C 3747   4.080   4.834   3.573 -0.4384 -0.3390 -0.6081
  301GLN      O 3748   4.021   4.851   3.680  0.3397  0.0056 -0.2279
  302ALA      N 3749   4.185   4.751   3.564  0.2241  0.4493 -0.2715
  302ALA     HN 3750   4.235   4.748   3.477  1.8269 -2.7940  0.6028
  302ALA     CA 3751   4.253   4.696   3.678  0.3179  0.0818 -0.5013
  302ALA     HA 3752   4.173   4.648   3.732  0.7442  0.0065  0.0648
  302ALA     CB 3753   4.363   4.598   3.636 -0.1381 -0.6574 -0.0045
  302ALA    HB1 3754   4.301   4.530   3.574 -2.2502  0.2145  1.0627
  302ALA    HB2 3755   4.409   4.554   3.726  1.2527  0.8056  0.0568
  302ALA    HB3 3756   4.442   4.646   3.573  0.5153 -3.0794 -1.1576
  302ALA      C 3757   4.319   4.793   3.769 -0.3564  0.2612 -0.1953
  302ALA      O 3758   4.321   4.780   3.892  0.2730 -0.4743 -0.2765
  303LEU      N 3759   4.371   4.904   3.715 -0.0093  0.1504 -0.0941
  303LEU     HN 3760   4.381   4.895   3.616 -0.7745 -1.5440 -0.0479
  303LEU     CA 3761   4.411   5.019   3.790  0.0712  0.1465 -0.1294
  303LEU     HA 3762   4.481   4.980   3.863 -0.7415 -1.1429  0.0030
  303LEU     CB 3763   4.479   5.129   3.707 -0.3336  0.3996 -0.1291
  303LEU    HB1 3764   4.503   5.218   3.768 -0.9138 -1.5152  3.1567
  303LEU    HB2 3765   4.407   5.163   3.629 -0.3380 -1.8960 -1.2413
  303LEU     CG 3766   4.610   5.100   3.631 -0.3677  0.3562 -0.1723
  303LEU     HG 3767   4.586   5.039   3.541  2.7651 -1.1854 -0.0943
  303LEU    CD1 3768   4.680   5.231   3.591 -0.0953  0.3521  0.2794
  303LEU   HD11 3769   4.738   5.274   3.676  0.4176 -0.8089  0.5282
  303LEU   HD12 3770   4.599   5.301   3.560 -0.4475  0.6883  1.8488
  303LEU   HD13 3771   4.750   5.208   3.508  0.2633 -0.2489  0.7407
  303LEU    CD2 3772   4.719   5.024   3.709 -0.2354  0.3922 -0.3205
  303LEU   HD21 3773   4.687   4.919   3.720 -1.0910  0.7449  0.8221
  303LEU   HD22 3774   4.756   5.074   3.801  3.1813  2.3380 -2.5286
  303LEU   HD23 3775   4.812   5.033   3.649 -0.3271  0.8832 -0.3940
  303LEU      C 3776   4.305   5.080   3.876  0.0233  0.1442 -0.1858
  303LEU      O 3777   4.319   5.100   3.996  0.2124 -0.5209 -0.0962
  304ARG      N 3778   4.191   5.122   3.818 -0.0887 -0.6479 -0.5498
  304ARG     HN 3779   4.198   5.129   3.719  2.0670 -3.1577 -0.6917
  304ARG     CA 3780   4.076   5.172   3.887  0.7498  0.3814  0.1321
  304ARG     HA 3781   4.092   5.269   3.931 -1.8210  0.9514 -0.0224
  304ARG     CB 3782   3.967   5.189   3.781  0.9405 -0.2458 -0.1696
  304ARG    HB1 3783   3.878   5.223   3.839  1.2845 -0.2611  0.3749
  304ARG    HB2 3784   3.948   5.091   3.732  1.9139 -0.4583 -0.1237
  304ARG     CG 3785   3.990   5.300   3.678  0.1069  0.3077  0.2234
  304ARG    HG1 3786   4.075   5.267   3.614 -1.3021 -1.3775 -0.8641
  304ARG    HG2 3787   4.013   5.396   3.730  2.3721 -0.1179  0.1400
  304ARG     CD 3788   3.876   5.313   3.578 -0.0127 -0.8965  0.1828
  304ARG    HD1 3789   3.773   5.326   3.618  0.2913 -0.1887  0.7602
  304ARG    HD2 3790   3.880   5.223   3.514 -0.2647 -1.2878  0.7129
  304ARG     NE 3791   3.902   5.435   3.496 -0.9487 -0.3837  0.6270
  304ARG     HE 3792   3.926   5.422   3.400 -0.4558 -1.4013  0.8814
  304ARG     CZ 3793   3.837   5.554   3.509  0.1760  0.3006  0.2139
  304ARG    NH1 3794   3.760   5.592   3.616  0.2686 -0.3043  0.5018
  304ARG   HH11 3795   3.742   5.539   3.698  0.2078  2.1805  2.2105
  304ARG   HH12 3796   3.735   5.689   3.611 -1.0163 -0.6785 -2.2332
  304ARG    NH2 3797   3.834   5.642   3.405  0.1415  0.6906  0.5405
  304ARG   HH21 3798   3.874   5.621   3.316 -0.5130 -1.0647  0.6204
  304ARG   HH22 3799   3.784   5.728   3.405 -0.7995  0.1565  0.2084
  304ARG      C 3800   4.016   5.083   3.991 -0.7543 -0.0655 -1.0830
  304ARG      O 3801   3.971   5.125   4.097 -0.4692 -0.0698 -0.9600
  305HSD      N 3802   4.021   4.950   3.969  0.2097 -0.1903 -0.2006
  305HSD     HN 3803   4.039   4.918   3.876  3.4650  1.5099 -0.3049
  305HSD     CA 3804   3.982   4.850   4.064  0.4063 -0.0447  0.0352
  305HSD     HA 3805   3.881   4.880   4.084  1.1111  2.0243  0.7462
  305HSD     CB 3806   3.975   4.714   3.993  0.1366 -0.0142  0.0023
  305HSD    HB1 3807   4.049   4.724   3.910  2.0790  0.5501  1.7211
  305HSD    HB2 3808   3.874   4.705   3.948 -0.3344 -0.3560  1.0877
  305HSD    ND1 3809   3.939   4.556   4.196 -0.1958 -0.3460  0.0840
  305HSD    HD1 3810   3.858   4.590   4.243  1.3821  1.5554  1.5782
  305HSD     CG 3811   3.994   4.589   4.074  0.0688  0.1984  0.3486
  305HSD    CE1 3812   4.011   4.450   4.242  0.5812  0.3450  0.4878
  305HSD    HE1 3813   3.987   4.395   4.333  1.4511 -0.3903  0.2901
  305HSD    NE2 3814   4.103   4.409   4.157 -0.0858  0.0768 -0.1125
  305HSD    CD2 3815   4.090   4.496   4.050 -0.0003  0.2180 -0.0091
  305HSD    HD2 3816   4.145   4.495   3.957 -3.2666  1.1290 -2.1208
  305HSD      C 3817   4.063   4.856   4.189 -0.2446  0.0270  0.4582
  305HSD      O 3818   4.007   4.857   4.298 -0.7675 -0.1937  0.1966
  306GLY      N 3819   4.196   4.867   4.172 -0.1546 -1.1716  0.2970
  306GLY     HN 3820   4.242   4.862   4.084  1.8067 -1.5016  1.2783
  306GLY     CA 3821   4.285   4.870   4.284 -0.1367  0.0500  0.2703
  306GLY    HA1 3822   4.385   4.857   4.245  0.9948  0.2797  2.8858
  306GLY    HA2 3823   4.259   4.792   4.355 -0.3157 -0.2970 -0.1682
  306GLY      C 3824   4.294   5.002   4.352 -0.0052  0.0809  0.1928
  306GLY      O 3825   4.320   5.007   4.472 -0.0793  0.3100  0.1992
  307VAL      N 3826   4.274   5.110   4.275  0.2434  0.0413  0.0683
  307VAL     HN 3827   4.284   5.098   4.176 -0.3314 -1.8530  0.2160
  307VAL     CA 3828   4.252   5.242   4.327 -0.0017  0.0741 -0.1110
  307VAL     HA 3829   4.328   5.263   4.401  0.5218  0.6080 -0.7810
  307VAL     CB 3830   4.251   5.346   4.219 -0.2195 -0.0288 -0.2083
  307VAL     HB 3831   4.179   5.312   4.141  0.8222  1.7498 -2.0399
  307VAL    CG1 3832   4.218   5.483   4.280  0.0756 -0.2500  0.4576
  307VAL   HG11 3833   4.295   5.516   4.353 -0.5573  4.0238 -0.5578
  307VAL   HG12 3834   4.110   5.490   4.306 -0.7290 -1.7301 -2.1630
  307VAL   HG13 3835   4.229   5.553   4.194 -0.7782 -0.1733  0.4066
  307VAL    CG2 3836   4.392   5.358   4.160 -0.0679 -0.1161  0.1343
  307VAL   HG21 3837   4.432   5.267   4.110  0.6578  0.9069 -1.2281
  307VAL   HG22 3838   4.471   5.391   4.231  0.8434 -1.7852 -0.0233
  307VAL   HG23 3839   4.390   5.442   4.087 -0.5049  1.8612  2.3208
  307VAL      C 3840   4.134   5.256   4.416  0.0324 -0.0388 -0.0463
  307VAL      O 3841   4.140   5.319   4.521  0.4618 -0.4335  0.1703
  308LEU      N 3842   4.022   5.190   4.379  0.0325  0.0038 -0.1256
  308LEU     HN 3843   4.014   5.155   4.287  1.6940 -1.5798  0.2578
  308LEU     CA 3844   3.904   5.193   4.459  0.2142  0.1250  0.1427
  308LEU     HA 3845   3.898   5.298   4.487  0.4961  0.8831 -2.3926
  308LEU     CB 3846   3.786   5.145   4.374  0.2876 -0.3812  0.3245
  308LEU    HB1 3847   3.692   5.137   4.433  0.1655  2.6796  0.6566
  308LEU    HB2 3848   3.813   5.048   4.326  1.4319  0.9826 -1.9576
  308LEU     CG 3849   3.732   5.241   4.266 -0.1909 -0.4636  0.4861
  308LEU     HG 3850   3.816   5.291   4.214 -1.8857  2.3954  0.3140
  308LEU    CD1 3851   3.659   5.161   4.157  0.1285 -0.2038  0.0791
  308LEU   HD11 3852   3.564   5.133   4.208  1.0490 -2.4115  0.6665
  308LEU   HD12 3853   3.716   5.078   4.110  2.2548  0.9887  0.4482
  308LEU   HD13 3854   3.614   5.211   4.068 -0.1927 -0.4352  0.1095
  308LEU    CD2 3855   3.648   5.357   4.320 -0.1148  0.0597 -0.5054
  308LEU   HD21 3856   3.710   5.422   4.385 -0.3836  1.4458 -1.5782
  308LEU   HD22 3857   3.561   5.313   4.373  1.1196 -1.0280  0.6832
  308LEU   HD23 3858   3.608   5.431   4.247  0.3193  2.1375  1.2501
  308LEU      C 3859   3.905   5.099   4.575  0.1583 -0.4225 -0.2965
  308LEU      O 3860   3.871   5.138   4.687  0.3311  0.4613 -0.5455
  309VAL      N 3861   3.951   4.974   4.559  0.4512 -0.3160 -0.2820
  309VAL     HN 3862   3.991   4.952   4.471  1.8120  0.8814 -0.0017
  309VAL     CA 3863   3.971   4.881   4.666  0.8036  0.0655 -0.0090
  309VAL     HA 3864   3.873   4.855   4.703  1.8665 -2.4500  1.2763
  309VAL     CB 3865   4.027   4.748   4.624 -0.3579 -0.4400 -0.0091
  309VAL     HB 3866   4.119   4.774   4.566 -1.1348  1.7390 -0.3749
  309VAL    CG1 3867   4.083   4.659   4.736  0.1959  0.5288  0.4972
  309VAL   HG11 3868   4.129   4.569   4.690  0.6078  0.4453  1.0623
  309VAL   HG12 3869   3.991   4.610   4.773  0.0163 -2.3640 -3.2141
  309VAL   HG13 3870   4.153   4.697   4.814 -0.9842  0.3913  1.6523
  309VAL    CG2 3871   3.929   4.664   4.541  0.0007 -0.2685 -0.6213
  309VAL   HG21 3872   3.902   4.716   4.447 -0.4910 -0.6373 -0.6902
  309VAL   HG22 3873   3.834   4.639   4.593  0.6839 -0.5564  0.5268
  309VAL   HG23 3874   3.970   4.563   4.517 -0.0771 -1.1615  2.4729
  309VAL      C 3875   4.055   4.941   4.773  0.1748  0.4406  0.2752
  309VAL      O 3876   4.019   4.930   4.891 -0.3807 -0.3691  0.0442
  310LEU      N 3877   4.171   4.996   4.735  0.2635 -0.2761 -0.5112
  310LEU     HN 3878   4.207   5.005   4.642  2.7938 -1.2761  0.2645
  310LEU     CA 3879   4.267   5.052   4.825  0.2387 -0.1271 -0.5793
  310LEU     HA 3880   4.277   4.983   4.907  0.9836  1.7050  0.9518
  310LEU     CB 3881   4.403   5.083   4.758  0.5000 -0.0865 -0.0379
  310LEU    HB1 3882   4.386   5.136   4.662  1.9007 -0.0914 -0.3121
  310LEU    HB2 3883   4.455   4.988   4.734 -0.7016 -0.6643 -0.4725
  310LEU     CG 3884   4.502   5.162   4.844 -0.0507  0.3330  0.2191
  310LEU     HG 3885   4.458   5.260   4.874  0.2655  0.6589 -0.3694
  310LEU    CD1 3886   4.555   5.084   4.965 -0.4118 -0.3584 -0.0653
  310LEU   HD11 3887   4.656   5.123   4.991 -1.0724  2.3388 -1.2408
  310LEU   HD12 3888   4.561   4.975   4.944 -1.0933 -0.5055  0.4894
  310LEU   HD13 3889   4.493   5.099   5.056 -0.0698  4.3875 -0.3728
  310LEU    CD2 3890   4.624   5.202   4.758 -0.1192  0.8680  0.3652
  310LEU   HD21 3891   4.595   5.260   4.668  0.7478  1.0177  0.1830
  310LEU   HD22 3892   4.680   5.112   4.727 -1.7399 -0.2054  0.3883
  310LEU   HD23 3893   4.707   5.252   4.812  2.4756 -0.8621 -1.8316
  310LEU      C 3894   4.213   5.171   4.897  0.0705 -0.6273  0.1260
  310LEU      O 3895   4.247   5.189   5.014 -0.0272  0.0190  0.0584
  311ARG      N 3896   4.132   5.257   4.833  0.4602 -0.0727  0.3625
  311ARG     HN 3897   4.106   5.244   4.737 -3.4357  0.1210  1.2283
  311ARG     CA 3898   4.079   5.373   4.896  0.4475  0.0273  0.1713
  311ARG     HA 3899   4.166   5.417   4.944  0.8181 -2.0192  1.5282
  311ARG     CB 3900   4.025   5.474   4.794 -0.0747 -0.4171  0.0056
  311ARG    HB1 3901   3.943   5.418   4.744  0.3007 -2.0730  1.1771
  311ARG    HB2 3902   4.109   5.498   4.725  0.1074 -0.9305  0.0439
  311ARG     CG 3903   3.949   5.595   4.849 -0.3618 -0.4383 -0.3359
  311ARG    HG1 3904   4.025   5.662   4.895 -0.7248 -0.1376 -0.1733
  311ARG    HG2 3905   3.879   5.577   4.933  0.4670 -0.2116  0.4158
  311ARG     CD 3906   3.872   5.674   4.743 -0.1907  0.1221 -0.0438
  311ARG    HD1 3907   3.795   5.741   4.787 -1.1337  0.6925 -2.4023
  311ARG    HD2 3908   3.811   5.611   4.676 -3.8012  1.2734  1.9199
  311ARG     NE 3909   3.973   5.752   4.665 -0.1924  0.3433  0.1715
  311ARG     HE 3910   4.067   5.746   4.701  0.0836 -3.2298 -0.7729
  311ARG     CZ 3911   3.942   5.803   4.543 -0.3894 -0.5206 -0.1490
  311ARG    NH1 3912   3.815   5.818   4.494 -0.4780  0.1333  0.2500
  311ARG   HH11 3913   3.731   5.789   4.539 -0.7737  1.9122  0.9167
  311ARG   HH12 3914   3.797   5.864   4.407  0.0665 -1.0890 -0.5526
  311ARG    NH2 3915   4.045   5.847   4.466 -0.0775  0.2292  0.6712
  311ARG   HH21 3916   4.136   5.825   4.502  0.4081  3.4115  1.6209
  311ARG   HH22 3917   4.031   5.869   4.369  0.0725  1.3675  0.9007
  311ARG      C 3918   3.987   5.349   5.011 -0.1055  0.1140 -0.2472
  311ARG      O 3919   3.985   5.414   5.116  0.6374  0.0766 -0.2003
  312ALA      N 3920   3.915   5.238   4.987  0.0894 -0.0544 -0.0671
  312ALA     HN 3921   3.922   5.197   4.897 -0.0193  2.4646 -1.3114
  312ALA     CA 3922   3.822   5.176   5.076  0.0031  0.6849  0.3707
  312ALA     HA 3923   3.772   5.264   5.114  1.7980  2.3896 -0.9719
  312ALA     CB 3924   3.721   5.087   5.002  0.3049  0.0789  0.6819
  312ALA    HB1 3925   3.659   5.147   4.932  0.7045  1.0562  1.1457
  312ALA    HB2 3926   3.654   5.044   5.080  0.2505  0.1290  0.6638
  312ALA    HB3 3927   3.765   4.999   4.951 -0.0431 -0.0503  0.6008
  312ALA      C 3928   3.890   5.101   5.185  0.1130 -0.0452 -0.1922
  312ALA      O 3929   3.830   5.082   5.291  0.0510  0.3700 -0.1531
  313VAL      N 3930   4.014   5.051   5.166  0.2622  0.2130  0.0864
  313VAL     HN 3931   4.040   5.043   5.070  0.0715  0.5752 -0.0006
  313VAL     CA 3932   4.100   4.996   5.266  0.5957  0.0674 -0.2784
  313VAL     HA 3933   4.041   4.929   5.328  2.9563 -1.2321  0.6838
  313VAL     CB 3934   4.215   4.918   5.208  0.8050 -0.0873  0.3384
  313VAL     HB 3935   4.245   4.964   5.112  1.1564  2.9605  1.7835
  313VAL    CG1 3936   4.340   4.908   5.297  0.8142 -0.3224  0.3004
  313VAL   HG11 3937   4.300   4.858   5.387  1.3018  0.3166  0.8827
  313VAL   HG12 3938   4.377   5.006   5.333 -2.0555  0.6327  0.9221
  313VAL   HG13 3939   4.428   4.857   5.253  0.7759  0.1436 -0.3365
  313VAL    CG2 3940   4.161   4.777   5.183  0.8180 -0.1040  0.3992
  313VAL   HG21 3941   4.093   4.784   5.095  2.6123  2.2946 -0.9137
  313VAL   HG22 3942   4.113   4.735   5.274 -0.1614 -2.6605 -1.1563
  313VAL   HG23 3943   4.245   4.711   5.153  1.7813  1.8597 -1.4729
  313VAL      C 3944   4.148   5.101   5.359 -0.4104  0.1487  0.1612
  313VAL      O 3945   4.157   5.082   5.480  0.4028  0.0834  0.0933
  314VAL      N 3946   4.189   5.217   5.304 -0.1240 -0.0390 -0.0212
  314VAL     HN 3947   4.179   5.211   5.205  2.9051 -2.2912 -0.3505
  314VAL     CA 3948   4.248   5.327   5.373 -0.3036  0.1588 -0.1782
  314VAL     HA 3949   4.323   5.280   5.435 -0.7402  1.3693  1.3325
  314VAL     CB 3950   4.311   5.426   5.280  0.2541  0.0627  0.0872
  314VAL     HB 3951   4.240   5.440   5.195  1.7301  0.5996 -1.1084
  314VAL    CG1 3952   4.349   5.566   5.330  0.1761  0.2613 -0.4011
  314VAL   HG11 3953   4.385   5.625   5.243 -2.0743  1.2341 -0.7532
  314VAL   HG12 3954   4.426   5.548   5.408  0.4488 -1.9272 -1.1216
  314VAL   HG13 3955   4.278   5.628   5.390  1.2757 -1.0188  2.3593
  314VAL    CG2 3956   4.444   5.365   5.233  0.1608  0.2832 -0.4647
  314VAL   HG21 3957   4.525   5.360   5.308  3.3029  3.8072 -3.2222
  314VAL   HG22 3958   4.487   5.411   5.141 -0.4975 -0.5913 -1.2348
  314VAL   HG23 3959   4.429   5.261   5.197  1.4053  0.4954 -1.6554
  314VAL      C 3960   4.148   5.391   5.463 -0.1997  0.6886 -0.4422
  314VAL      O 3961   4.181   5.403   5.581  0.5631 -0.2304 -0.5531
  315ILE      N 3962   4.023   5.414   5.417 -0.2558 -0.0030 -0.6484
  315ILE     HN 3963   4.007   5.400   5.320  0.2533  1.1488 -0.9116
  315ILE     CA 3964   3.911   5.450   5.499  0.1749 -0.0792 -0.0155
  315ILE     HA 3965   3.930   5.540   5.555  2.9641 -1.1345  0.9032
  315ILE     CB 3966   3.794   5.487   5.413 -0.0247  0.1519  0.3539
  315ILE     HB 3967   3.769   5.404   5.343  0.3406 -0.2980  0.7512
  315ILE    CG2 3968   3.669   5.527   5.494 -0.3982 -0.0132 -0.1366
  315ILE   HG21 3969   3.619   5.442   5.545 -3.9288  1.4301 -0.9163
  315ILE   HG22 3970   3.586   5.567   5.431 -1.6531  0.1492  1.5638
  315ILE   HG23 3971   3.695   5.601   5.572 -0.0832  1.0316 -1.1963
  315ILE    CG1 3972   3.831   5.609   5.328 -0.1375 -0.2223 -0.2465
  315ILE   HG11 3973   3.934   5.605   5.286  0.1982  3.7584 -0.2308
  315ILE   HG12 3974   3.824   5.695   5.399 -1.3967 -1.1003  0.7323
  315ILE     CD 3975   3.735   5.636   5.212 -0.3897  0.4469  0.1089
  315ILE    HD1 3976   3.755   5.554   5.140 -0.6570 -0.1597  0.7162
  315ILE    HD2 3977   3.767   5.727   5.156  1.0416 -0.0625  0.0424
  315ILE    HD3 3978   3.631   5.643   5.249 -0.3989 -0.2942  0.2411
  315ILE      C 3979   3.875   5.346   5.600 -0.1892  0.1197  0.0603
  315ILE      O 3980   3.857   5.385   5.715  0.2146 -0.0409  0.1787
  316ALA      N 3981   3.870   5.218   5.561  0.1058  0.1404 -0.0500
  316ALA     HN 3982   3.889   5.179   5.471 -2.7354 -1.2043 -0.1624
  316ALA     CA 3983   3.842   5.112   5.653  0.6247 -0.4439 -0.5598
  316ALA     HA 3984   3.743   5.136   5.686  1.1519  0.7615  0.2059
  316ALA     CB 3985   3.833   4.970   5.594  0.2091 -0.6893  0.0840
  316ALA    HB1 3986   3.785   4.964   5.494 -1.2433 -0.4691  0.7525
  316ALA    HB2 3987   3.781   4.896   5.658  0.4612  1.4590  2.9388
  316ALA    HB3 3988   3.934   4.930   5.570  0.7698 -0.8972  2.5611
  316ALA      C 3989   3.931   5.106   5.773  0.1506 -0.0021 -0.1872
  316ALA      O 3990   3.889   5.092   5.887 -0.3100 -0.4696 -0.4069
  317PHE      N 3991   4.061   5.112   5.742  0.3261 -0.1509  0.5081
  317PHE     HN 3992   4.077   5.104   5.644  0.3800  2.5404  0.2207
  317PHE     CA 3993   4.162   5.096   5.842  0.3813 -0.3932  0.4139
  317PHE     HA 3994   4.148   5.003   5.896  1.5970  0.4777  2.3405
  317PHE     CB 3995   4.299   5.100   5.772  0.1971 -1.1297 -0.0009
  317PHE    HB1 3996   4.312   5.204   5.736  0.3109 -0.0877  2.7985
  317PHE    HB2 3997   4.301   5.020   5.694  0.6098 -0.9017 -0.2245
  317PHE     CG 3998   4.409   5.069   5.868 -0.0999 -0.0989  0.6840
  317PHE    CD1 3999   4.444   4.940   5.898 -0.3986 -0.3545 -0.0378
  317PHE    HD1 4000   4.385   4.865   5.848  0.7019 -0.3918 -1.3492
  317PHE    CE1 4001   4.548   4.915   5.986  0.3774  0.0959 -0.8078
  317PHE    HE1 4002   4.578   4.812   6.001 -0.4018 -0.1141 -0.6340
  317PHE     CZ 4003   4.620   5.014   6.047  0.0957 -0.1252 -0.0966
  317PHE     HZ 4004   4.714   4.994   6.095  0.5218  2.0120  0.0662
  317PHE    CD2 4005   4.473   5.169   5.938  0.2487  0.2035 -0.0586
  317PHE    HD2 4006   4.437   5.270   5.924 -0.5944 -0.3525 -2.4728
  317PHE    CE2 4007   4.581   5.143   6.019 -0.0463 -0.0942  0.2461
  317PHE    HE2 4008   4.636   5.224   6.065  0.3376 -0.8607  1.1808
  317PHE      C 4009   4.147   5.210   5.935 -0.3084 -0.1338 -0.0071
  317PHE      O 4010   4.154   5.187   6.056  0.3248 -0.4623 -0.1052
  318VAL      N 4011   4.136   5.338   5.894 -0.0102 -0.2655 -0.5043
  318VAL     HN 4012   4.138   5.354   5.796 -0.5559  1.1354 -0.3063
  318VAL     CA 4013   4.136   5.452   5.981  0.1531 -0.1866 -0.6073
  318VAL     HA 4014   4.224   5.449   6.043 -0.3896  0.7488  0.2198
  318VAL     CB 4015   4.142   5.579   5.901  0.3459  0.0873 -0.1592
  318VAL     HB 4016   4.065   5.578   5.821 -2.5297 -2.0718  2.3934
  318VAL    CG1 4017   4.135   5.704   5.991  0.4803 -0.2244  0.2923
  318VAL   HG11 4018   4.029   5.727   6.015  0.0316 -1.0428 -0.8180
  318VAL   HG12 4019   4.184   5.788   5.937  0.3244 -0.7088 -0.6317
  318VAL   HG13 4020   4.193   5.688   6.084 -1.0100  0.9017  1.4519
  318VAL    CG2 4021   4.284   5.578   5.842  0.2924  0.3660 -0.2944
  318VAL   HG21 4022   4.295   5.490   5.774 -3.1841 -0.8289  0.4534
  318VAL   HG22 4023   4.357   5.560   5.923 -0.2107  0.3879  0.1718
  318VAL   HG23 4024   4.290   5.676   5.791 -0.5057 -0.5231 -2.2178
  318VAL      C 4025   4.019   5.458   6.073  0.3736  0.2543 -0.3477
  318VAL      O 4026   4.029   5.501   6.187 -0.4178 -0.0285 -0.1630
  319VAL      N 4027   3.901   5.417   6.022  0.4432 -0.4546  0.0402
  319VAL     HN 4028   3.890   5.381   5.930  2.1812 -0.0955 -0.3383
  319VAL     CA 4029   3.783   5.400   6.102 -0.0776 -0.3024 -0.6825
  319VAL     HA 4030   3.768   5.489   6.161  1.0156  0.4916 -1.5511
  319VAL     CB 4031   3.664   5.383   6.012 -0.2557  0.2541 -0.5524
  319VAL     HB 4032   3.695   5.310   5.934 -0.2809 -1.0914  0.6649
  319VAL    CG1 4033   3.540   5.343   6.093 -0.3736  0.8287 -0.4400
  319VAL   HG11 4034   3.537   5.245   6.146 -1.0447  1.2896  0.3944
  319VAL   HG12 4035   3.456   5.343   6.020  0.6230 -0.0566 -1.6294
  319VAL   HG13 4036   3.517   5.419   6.170 -1.4573 -0.4522  0.5552
  319VAL    CG2 4037   3.648   5.512   5.929 -0.1393  0.5657 -0.0969
  319VAL   HG21 4038   3.554   5.513   5.870  0.4883  1.0010 -1.1298
  319VAL   HG22 4039   3.721   5.528   5.846  0.3497  1.1684  0.4402
  319VAL   HG23 4040   3.655   5.614   5.972  3.2634  0.2463  0.4307
  319VAL      C 4041   3.795   5.292   6.204 -0.1833 -0.0142 -0.3618
  319VAL      O 4042   3.776   5.324   6.321 -0.2236 -0.0973 -0.3448
  320CYS      N 4043   3.851   5.176   6.165 -0.2293 -0.1539 -0.0204
  320CYS     HN 4044   3.882   5.162   6.071  0.5276  0.1071  0.1782
  320CYS     CA 4045   3.868   5.063   6.251  0.2713 -0.1952 -0.1645
  320CYS     HA 4046   3.773   5.053   6.301  0.1811  1.8486  0.1728
  320CYS     CB 4047   3.895   4.944   6.158  0.1969 -0.1573 -0.2358
  320CYS    HB1 4048   3.912   4.856   6.225 -2.4746 -0.5846  0.0176
  320CYS    HB2 4049   3.987   4.962   6.100 -0.8986  1.0796 -1.6794
  320CYS     SG 4050   3.754   4.894   6.054 -0.0778 -0.1848  0.1466
  320CYS    HG1 4051   3.773   4.973   5.950  2.2897 -0.6925  0.1324
  320CYS      C 4052   3.969   5.073   6.360  0.1252 -0.9739  0.0493
  320CYS      O 4053   3.946   5.034   6.474  0.1004 -1.0554  0.0173
  321TRP      N 4054   4.086   5.127   6.320 -0.2910 -0.2586 -0.2326
  321TRP     HN 4055   4.106   5.154   6.227 -1.4503  0.5896 -0.2620
  321TRP     CA 4056   4.192   5.112   6.415  0.0899  0.6402 -0.5047
  321TRP     HA 4057   4.170   5.020   6.468 -2.6802  1.8145  0.5796
  321TRP     CB 4058   4.328   5.077   6.353  0.4174  0.1531  0.4632
  321TRP    HB1 4059   4.409   5.074   6.428  0.0303  2.9104  1.0707
  321TRP    HB2 4060   4.348   5.158   6.280 -2.2259  0.5123  0.0410
  321TRP     CG 4061   4.322   4.941   6.291 -0.4960  0.2437  0.3303
  321TRP    CD1 4062   4.262   4.900   6.176 -0.0620 -0.1354  0.2364
  321TRP    HD1 4063   4.202   4.972   6.122  1.4694  0.3170 -0.9336
  321TRP    NE1 4064   4.292   4.769   6.151 -0.2209 -0.0902 -0.2038
  321TRP    HE1 4065   4.266   4.713   6.076  2.9365 -2.1942  0.0560
  321TRP    CE2 4066   4.370   4.720   6.252  0.2000  0.2043 -0.3802
  321TRP    CD2 4067   4.396   4.827   6.336 -0.4520  0.1184 -0.0595
  321TRP    CE3 4068   4.495   4.820   6.430  0.1800 -0.2221 -0.7376
  321TRP    HE3 4069   4.504   4.900   6.501  0.6927  1.2542 -2.3961
  321TRP    CZ3 4070   4.551   4.696   6.450 -0.0067 -0.1446  0.3031
  321TRP    HZ3 4071   4.617   4.675   6.533 -0.1753 -0.3492  0.3887
  321TRP    CZ2 4072   4.439   4.603   6.254 -0.4050 -0.1534  0.0836
  321TRP    HZ2 4073   4.432   4.524   6.180 -1.1116  0.3321 -0.3736
  321TRP    CH2 4074   4.527   4.595   6.359  0.0026  0.3182 -0.2189
  321TRP    HH2 4075   4.590   4.509   6.374  0.8049  1.0589  0.8486
  321TRP      C 4076   4.223   5.223   6.510  0.2675 -0.0885  0.3025
  321TRP      O 4077   4.284   5.211   6.616  0.0362  0.3144  0.4837
  322LEU      N 4078   4.181   5.345   6.474 -0.3385 -0.3284  0.1671
  322LEU     HN 4079   4.129   5.357   6.390  1.7602 -1.2219 -1.3317
  322LEU     CA 4080   4.184   5.457   6.564  0.0655  0.0313 -0.2895
  322LEU     HA 4081   4.290   5.465   6.582  0.0055  2.3890 -0.6213
  322LEU     CB 4082   4.151   5.585   6.484 -0.1077  0.2602  0.1443
  322LEU    HB1 4083   4.042   5.588   6.462 -0.0316  0.9166 -0.1491
  322LEU    HB2 4084   4.203   5.579   6.386 -0.0630  1.4406  0.0883
  322LEU     CG 4085   4.170   5.719   6.557  0.0209  0.0660  0.4729
  322LEU     HG 4086   4.095   5.742   6.636 -0.0858 -1.9171  1.0155
  322LEU    CD1 4087   4.305   5.725   6.630  0.0681  0.1300  0.3804
  322LEU   HD11 4088   4.377   5.677   6.561 -1.7127  1.4259 -2.5697
  322LEU   HD12 4089   4.301   5.664   6.722  0.8893 -1.3420 -0.5227
  322LEU   HD13 4090   4.325   5.833   6.645  0.0149  0.6556 -2.7063
  322LEU    CD2 4091   4.158   5.838   6.461 -0.3037 -0.0621  0.3489
  322LEU   HD21 4092   4.254   5.836   6.404 -1.5085 -0.2248 -1.7592
  322LEU   HD22 4093   4.151   5.940   6.507 -1.9137  0.0753 -0.1439
  322LEU   HD23 4094   4.078   5.842   6.385  0.7654  0.7954 -0.7918
  322LEU      C 4095   4.113   5.453   6.695  0.1466 -0.2046 -0.2527
  322LEU      O 4096   4.176   5.484   6.796 -0.1265  0.0049 -0.1483
  323PRO      N 4097   3.992   5.409   6.713  0.0064  0.4731  0.5404
  323PRO     CD 4098   3.885   5.379   6.619 -0.1770  0.5045  0.7384
  323PRO    HD1 4099   3.924   5.328   6.528 -2.2043 -0.0375  0.1208
  323PRO    HD2 4100   3.850   5.481   6.593 -0.2002  0.8921  2.1916
  323PRO     CA 4101   3.952   5.395   6.850 -0.3953  0.2557  0.4026
  323PRO     HA 4102   3.971   5.492   6.894  2.1985  0.2085 -0.4637
  323PRO     CB 4103   3.801   5.374   6.845 -0.3767  0.3225 -0.7574
  323PRO    HB1 4104   3.758   5.475   6.858 -0.3582  0.1069  1.2997
  323PRO    HB2 4105   3.759   5.318   6.931  1.7757 -0.2074  0.0112
  323PRO     CG 4106   3.776   5.313   6.705 -0.5988 -0.3672 -0.4234
  323PRO    HG1 4107   3.772   5.202   6.700 -3.5516 -0.3852  0.4987
  323PRO    HG2 4108   3.671   5.342   6.685 -1.3093 -0.3354  2.7752
  323PRO      C 4109   4.025   5.283   6.915  0.3042  0.2374 -0.3941
  323PRO      O 4110   4.032   5.295   7.037 -0.0555  0.5071 -0.3981
  324TYR      N 4111   4.073   5.177   6.848  0.7300  0.0870  0.1448
  324TYR     HN 4112   4.027   5.155   6.763 -0.2027 -2.8406  1.2784
  324TYR     CA 4113   4.156   5.078   6.910  0.1299 -0.5674 -0.0781
  324TYR     HA 4114   4.099   5.053   6.998  0.6606  0.5786  0.6144
  324TYR     CB 4115   4.154   4.963   6.809 -0.6564 -0.3940 -0.2670
  324TYR    HB1 4116   4.182   4.988   6.704  1.2005  0.0285  0.2825
  324TYR    HB2 4117   4.048   4.931   6.811 -1.1465  1.1251 -0.3016
  324TYR     CG 4118   4.248   4.853   6.846 -0.0388  0.3309  0.3498
  324TYR    CD1 4119   4.216   4.768   6.949 -0.2664  0.0892  0.0799
  324TYR    HD1 4120   4.128   4.787   7.009  1.2990 -2.7771  3.6860
  324TYR    CE1 4121   4.302   4.670   6.992 -0.3425 -0.1282 -0.2544
  324TYR    HE1 4122   4.259   4.598   7.060  1.0639  1.0552  2.0253
  324TYR     CZ 4123   4.426   4.660   6.932 -0.0273  0.4976  0.2813
  324TYR     OH 4124   4.515   4.557   6.968 -0.5650 -0.1041 -0.0797
  324TYR     HH 4125   4.592   4.572   6.913 -0.3420 -1.5313 -0.1886
  324TYR    CD2 4126   4.371   4.841   6.785 -0.0566 -0.0531  0.3901
  324TYR    HD2 4127   4.410   4.892   6.699  3.2994 -1.1156  1.1216
  324TYR    CE2 4128   4.461   4.749   6.834  0.1896 -0.1407 -0.2259
  324TYR    HE2 4129   4.554   4.739   6.778  1.9422 -2.3559  2.8009
  324TYR      C 4130   4.283   5.120   6.978 -0.4309  0.3025  0.4658
  324TYR      O 4131   4.314   5.081   7.090  0.2441 -0.1923  0.1203
  325HSD      N 4132   4.359   5.209   6.912  0.0079 -0.2727  0.1858
  325HSD     HN 4133   4.337   5.229   6.817  1.8771  1.6799  0.0947
  325HSD     CA 4134   4.468   5.275   6.976 -0.2816 -0.1788  0.5855
  325HSD     HA 4135   4.526   5.197   7.024  0.3826  0.4592  0.8487
  325HSD     CB 4136   4.558   5.335   6.867 -0.1525 -0.3177  0.6141
  325HSD    HB1 4137   4.642   5.401   6.898 -0.1242  0.9648 -1.9707
  325HSD    HB2 4138   4.500   5.393   6.793 -0.8807 -0.5247  1.0188
  325HSD    ND1 4139   4.771   5.213   6.801 -0.3007 -0.3478  0.3463
  325HSD    HD1 4140   4.829   5.271   6.857 -0.2367 -0.9081  0.8660
  325HSD     CG 4141   4.634   5.229   6.792 -0.1810  0.3272 -0.3415
  325HSD    CE1 4142   4.806   5.114   6.715 -0.4933 -0.1523  0.0409
  325HSD    HE1 4143   4.908   5.078   6.707 -0.6897 -0.8834  0.6311
  325HSD    NE2 4144   4.701   5.063   6.652 -0.1972 -0.1480 -0.4613
  325HSD    CD2 4145   4.596   5.138   6.699  0.0691  0.0516 -0.1763
  325HSD    HD2 4146   4.495   5.126   6.660 -0.3865  2.1195  0.2360
  325HSD      C 4147   4.428   5.373   7.080 -0.4498  0.3094  0.0622
  325HSD      O 4148   4.497   5.385   7.181  0.0370  0.0039 -0.2343
  326VAL      N 4149   4.313   5.442   7.068 -0.4178  0.4238  0.3861
  326VAL     HN 4150   4.250   5.441   6.991 -2.1666  0.4153  1.7428
  326VAL     CA 4151   4.256   5.525   7.170  0.1792  0.8355  0.3905
  326VAL     HA 4152   4.337   5.589   7.201 -1.1677  2.6493  0.3634
  326VAL     CB 4153   4.141   5.612   7.128 -0.2517  0.1062  0.0282
  326VAL     HB 4154   4.083   5.541   7.066 -0.0575 -1.1430  1.2479
  326VAL    CG1 4155   4.054   5.673   7.239  0.2805  0.2432  0.3767
  326VAL   HG11 4156   4.001   5.593   7.296 -2.1718 -0.4253 -2.5831
  326VAL   HG12 4157   3.978   5.743   7.198 -0.1261 -2.3782 -3.9562
  326VAL   HG13 4158   4.112   5.725   7.318  0.3745  0.3047  0.2669
  326VAL    CG2 4159   4.202   5.728   7.046 -0.5896  0.1694 -0.1345
  326VAL   HG21 4160   4.248   5.688   6.954  0.3291 -0.8475  0.7465
  326VAL   HG22 4161   4.288   5.778   7.095  0.5422 -0.0434 -1.8409
  326VAL   HG23 4162   4.125   5.806   7.027  2.5248  3.2819 -1.0619
  326VAL      C 4163   4.232   5.453   7.298  1.3825 -0.3030 -0.0059
  326VAL      O 4164   4.272   5.503   7.403  0.1800  0.4160  0.1234
  327ARG      N 4165   4.176   5.331   7.300  0.1766  0.2418  0.0592
  327ARG     HN 4166   4.150   5.281   7.218 -1.8139 -0.5220  1.0651
  327ARG     CA 4167   4.166   5.259   7.424  0.4262 -0.1951 -0.1708
  327ARG     HA 4168   4.109   5.307   7.502 -0.1999 -2.3813  0.7794
  327ARG     CB 4169   4.080   5.134   7.399 -0.1433  0.0581  0.4836
  327ARG    HB1 4170   4.117   5.074   7.313 -0.5035  0.6780 -0.1263
  327ARG    HB2 4171   3.982   5.176   7.364 -0.2532  0.2968  1.0711
  327ARG     CG 4172   4.057   5.061   7.531 -0.2177 -0.1227  0.3711
  327ARG    HG1 4173   4.020   5.130   7.610 -1.7560 -0.3071 -0.1438
  327ARG    HG2 4174   4.149   5.014   7.570  0.5624  1.1202  0.0825
  327ARG     CD 4175   3.954   4.948   7.529  0.0116 -0.3273  0.0006
  327ARG    HD1 4176   3.854   4.993   7.515  0.2839  0.2959  0.0265
  327ARG    HD2 4177   3.955   4.888   7.623  0.1178  0.1288  0.2914
  327ARG     NE 4178   3.990   4.846   7.427  0.1517 -0.2475 -0.0302
  327ARG     HE 4179   3.930   4.841   7.347  0.4617 -1.0402 -0.2223
  327ARG     CZ 4180   4.096   4.760   7.429  0.1939 -0.2067 -0.3759
  327ARG    NH1 4181   4.173   4.750   7.541 -0.3195  0.1922  0.0175
  327ARG   HH11 4182   4.139   4.783   7.629 -0.2856 -2.6258  1.2134
  327ARG   HH12 4183   4.252   4.688   7.540 -1.3781 -1.2287  0.9911
  327ARG    NH2 4184   4.139   4.702   7.313  0.1556  0.2148 -0.6029
  327ARG   HH21 4185   4.095   4.702   7.223  1.3712  0.1557 -1.2137
  327ARG   HH22 4186   4.190   4.617   7.328 -1.5888 -0.5776  1.4540
  327ARG      C 4187   4.291   5.234   7.500  0.2409  0.2841  0.3044
  327ARG      O 4188   4.306   5.237   7.622 -0.0618 -0.3843  0.3631
  328ARG      N 4189   4.404   5.199   7.436 -0.0220 -0.0882  0.0352
  328ARG     HN 4190   4.398   5.201   7.336 -3.2011 -3.5728 -0.0309
  328ARG     CA 4191   4.535   5.183   7.492  0.0063 -0.1719 -0.0539
  328ARG     HA 4192   4.526   5.123   7.581  1.5610  0.1885  0.3677
  328ARG     CB 4193   4.641   5.132   7.393  0.0980  0.1039 -0.0984
  328ARG    HB1 4194   4.743   5.124   7.436 -0.4237  0.5470  1.2757
  328ARG    HB2 4195   4.650   5.191   7.299  2.1367  0.0776  0.0408
  328ARG     CG 4196   4.603   4.988   7.357 -0.2562  0.2269 -0.2249
  328ARG    HG1 4197   4.504   4.996   7.307 -0.4205  2.1619  0.3336
  328ARG    HG2 4198   4.590   4.931   7.451 -0.3955  0.7294  0.0631
  328ARG     CD 4199   4.692   4.908   7.262 -0.1569 -0.2691  0.2809
  328ARG    HD1 4200   4.713   4.970   7.172  1.9150 -0.7901  0.3492
  328ARG    HD2 4201   4.635   4.820   7.226  0.2905 -0.0408 -1.0427
  328ARG     NE 4202   4.818   4.853   7.320  0.2675  0.4003  0.0092
  328ARG     HE 4203   4.814   4.838   7.418  1.7782  0.9202  0.1763
  328ARG     CZ 4204   4.894   4.767   7.245  0.1744  0.0483  0.3154
  328ARG    NH1 4205   4.874   4.770   7.110  0.3837 -0.1416  0.2796
  328ARG   HH11 4206   4.808   4.833   7.069 -0.6984 -0.7620  1.0204
  328ARG   HH12 4207   4.925   4.710   7.048 -1.7758 -2.4013  0.5221
  328ARG    NH2 4208   5.006   4.702   7.286 -0.0065 -0.4712 -0.0024
  328ARG   HH21 4209   5.026   4.698   7.384  1.8692  0.6339 -0.2867
  328ARG   HH22 4210   5.065   4.647   7.227 -0.3201  0.7197 -1.4852
  328ARG      C 4211   4.580   5.312   7.550  0.5099 -0.3408 -0.0647
  328ARG      O 4212   4.642   5.327   7.655  0.1814 -0.0392  0.0894
  329LEU      N 4213   4.560   5.427   7.483 -0.2945 -0.3477  0.1612
  329LEU     HN 4214   4.517   5.433   7.393 -0.4900  2.3265  0.3293
  329LEU     CA 4215   4.601   5.555   7.532 -0.7276 -0.1115 -0.0855
  329LEU     HA 4216   4.708   5.554   7.546 -0.7717 -2.3171  0.3996
  329LEU     CB 4217   4.585   5.664   7.424 -0.3566 -0.0920 -0.1218
  329LEU    HB1 4218   4.599   5.765   7.469  0.1398 -0.8942  1.6139
  329LEU    HB2 4219   4.481   5.663   7.386 -0.8150 -3.0207  0.9785
  329LEU     CG 4220   4.685   5.658   7.308 -0.2467 -0.4192 -0.0121
  329LEU     HG 4221   4.696   5.553   7.274 -1.5562 -0.4364 -0.4467
  329LEU    CD1 4222   4.639   5.737   7.184  0.3052  0.5668  0.3952
  329LEU   HD11 4223   4.619   5.844   7.203 -1.5482  0.5662 -1.2135
  329LEU   HD12 4224   4.544   5.697   7.142 -0.3688  2.1493  0.3349
  329LEU   HD13 4225   4.707   5.723   7.098 -2.4620  0.2072 -1.8979
  329LEU    CD2 4226   4.824   5.718   7.337 -0.3046  0.1078 -0.7864
  329LEU   HD21 4227   4.820   5.826   7.360  0.0476 -0.4045  2.0976
  329LEU   HD22 4228   4.887   5.702   7.246 -0.3858 -2.4634 -0.4626
  329LEU   HD23 4229   4.869   5.675   7.429  0.8071  2.7073 -0.0312
  329LEU      C 4230   4.525   5.589   7.656 -0.5124 -0.0071  0.0174
  329LEU      O 4231   4.588   5.635   7.751  0.3940 -0.4720 -0.3360
  330MET      N 4232   4.397   5.548   7.661 -0.4904 -0.2358 -1.0884
  330MET     HN 4233   4.366   5.485   7.590 -0.5784 -2.0914  0.4973
  330MET     CA 4234   4.305   5.570   7.768 -0.0821 -0.2585 -0.7296
  330MET     HA 4235   4.315   5.675   7.791 -0.9002 -0.2890 -0.1914
  330MET     CB 4236   4.161   5.534   7.727 -0.2870 -0.3331  0.0379
  330MET    HB1 4237   4.157   5.429   7.692  0.6671 -0.1352 -0.7076
  330MET    HB2 4238   4.163   5.593   7.633 -0.3513  1.3118  1.0262
  330MET     CG 4239   4.043   5.572   7.817 -0.2489  0.3254 -0.1880
  330MET    HG1 4240   4.049   5.683   7.810  2.0200  0.2466 -0.3318
  330MET    HG2 4241   4.063   5.541   7.921 -0.0834 -2.1589 -0.9068
  330MET     SD 4242   3.880   5.512   7.763 -0.1241 -0.2204  0.0313
  330MET     CE 4243   3.799   5.597   7.902  0.0731  0.1197 -0.0582
  330MET    HE1 4244   3.689   5.612   7.896  0.0494  0.2122  0.5300
  330MET    HE2 4245   3.837   5.701   7.902  1.0080 -0.2096  0.1861
  330MET    HE3 4246   3.820   5.551   8.001 -2.6093  0.2918  0.6686
  330MET      C 4247   4.343   5.499   7.894 -0.9572 -0.3836 -0.5340
  330MET      O 4248   4.356   5.560   8.000 -0.0886 -0.5668 -0.5343
  331PHE      N 4249   4.389   5.375   7.870  0.2371 -0.0993  0.2111
  331PHE     HN 4250   4.362   5.334   7.783 -0.8107 -0.6066  0.7569
  331PHE     CA 4251   4.445   5.287   7.968  0.0636 -0.2215  0.2032
  331PHE     HA 4252   4.376   5.273   8.050 -0.1579  1.9839  0.4756
  331PHE     CB 4253   4.460   5.145   7.913  0.5990 -0.2070  0.3028
  331PHE    HB1 4254   4.504   5.142   7.811  0.0059 -0.0409  0.0411
  331PHE    HB2 4255   4.359   5.103   7.893  0.5356 -0.3901  0.9877
  331PHE     CG 4256   4.529   5.040   7.994  0.1221 -1.5104 -0.9238
  331PHE    CD1 4257   4.468   4.970   8.096 -0.1857  0.0112 -0.0195
  331PHE    HD1 4258   4.369   5.001   8.127  0.0334  2.5994 -1.5884
  331PHE    CE1 4259   4.536   4.877   8.170  0.3171 -0.0756 -0.5816
  331PHE    HE1 4260   4.478   4.816   8.238  0.1627  1.2368  0.5066
  331PHE     CZ 4261   4.671   4.856   8.148  0.2890 -0.6853 -0.2093
  331PHE     HZ 4262   4.724   4.786   8.211 -1.2054 -0.5381  1.2998
  331PHE    CD2 4263   4.664   5.027   7.972  0.3774 -0.1062 -0.3052
  331PHE    HD2 4264   4.723   5.087   7.905  1.2568  0.7242  1.1561
  331PHE    CE2 4265   4.728   4.935   8.051 -0.1902 -0.6196 -0.4412
  331PHE    HE2 4266   4.833   4.926   8.028 -0.1409  0.9344 -0.9305
  331PHE      C 4267   4.561   5.345   8.042  0.1653 -0.1068 -0.0436
  331PHE      O 4268   4.579   5.328   8.163 -0.1351  0.3075  0.0621
  332CYS      N 4269   4.658   5.405   7.970 -0.0785 -0.0779 -0.3500
  332CYS     HN 4270   4.644   5.423   7.873 -2.1495  1.7279  0.1801
  332CYS     CA 4271   4.782   5.444   8.030 -0.2687 -0.0418  0.0270
  332CYS     HA 4272   4.799   5.383   8.118 -0.4384  1.3261  1.0266
  332CYS     CB 4273   4.896   5.398   7.937 -0.3533 -0.1477 -0.0264
  332CYS    HB1 4274   4.882   5.288   7.929 -0.5274 -0.1898  0.7345
  332CYS    HB2 4275   4.998   5.412   7.979 -0.1238 -1.0281 -0.2821
  332CYS     SG 4276   4.892   5.472   7.771  0.2705 -0.0791 -0.0136
  332CYS    HG1 4277   4.788   5.410   7.718  1.1489  0.0433 -1.9492
  332CYS      C 4278   4.793   5.588   8.065 -0.6749 -0.1239  0.5215
  332CYS      O 4279   4.890   5.625   8.131 -0.0694  0.1085 -0.4682
  333TYR      N 4280   4.706   5.681   8.021  0.0426  0.2178 -0.2067
  333TYR     HN 4281   4.641   5.651   7.952 -0.2573  1.0989 -0.3233
  333TYR     CA 4282   4.712   5.820   8.055  0.4813  0.0753  0.3203
  333TYR     HA 4283   4.795   5.852   8.117 -0.3366  1.5524  0.7011
  333TYR     CB 4284   4.709   5.899   7.923 -0.1566  0.0417  0.3117
  333TYR    HB1 4285   4.676   6.004   7.937 -0.7026 -0.2798  1.5974
  333TYR    HB2 4286   4.638   5.848   7.854 -1.6094  2.8394 -0.4139
  333TYR     CG 4287   4.843   5.903   7.858 -0.4148 -0.2570 -0.2465
  333TYR    CD1 4288   4.941   5.981   7.916 -0.4623  0.1703 -0.7312
  333TYR    HD1 4289   4.911   6.042   7.999 -1.3664 -0.9802 -0.1905
  333TYR    CE1 4290   5.069   5.980   7.865 -0.2799  0.4098 -0.2776
  333TYR    HE1 4291   5.150   6.042   7.899  0.7361 -1.4768  0.9585
  333TYR     CZ 4292   5.097   5.898   7.759 -0.3763  0.1502 -0.1050
  333TYR     OH 4293   5.230   5.878   7.716 -0.2082  0.8618  0.0782
  333TYR     HH 4294   5.286   5.933   7.772  2.5075 -1.7911  0.2422
  333TYR    CD2 4295   4.868   5.829   7.745 -0.1470 -0.1185 -0.2802
  333TYR    HD2 4296   4.798   5.753   7.712 -0.7148  0.8791 -1.4294
  333TYR    CE2 4297   4.999   5.817   7.706 -0.1488  0.0146 -0.3258
  333TYR    HE2 4298   5.026   5.746   7.629  0.2561  0.0344 -0.2033
  333TYR      C 4299   4.601   5.879   8.135 -0.0280 -0.1275 -0.2295
  333TYR      O 4300   4.595   5.998   8.166 -0.2345 -0.1748 -0.0883
  334ILE      N 4301   4.513   5.794   8.190  0.2049 -0.2558 -0.0528
  334ILE     HN 4302   4.512   5.698   8.161 -0.5641 -0.8951  1.9072
  334ILE     CA 4303   4.423   5.818   8.298 -0.1797 -0.4756 -0.3230
  334ILE     HA 4304   4.405   5.923   8.312  0.8024  0.0153 -2.3992
  334ILE     CB 4305   4.284   5.766   8.274 -0.3077 -0.2081 -0.1647
  334ILE     HB 4306   4.284   5.658   8.247  0.1318 -1.1271  3.0694
  334ILE    CG2 4307   4.196   5.791   8.398  0.0941 -0.6244  0.2069
  334ILE   HG21 4308   4.174   5.899   8.410  1.0710 -0.5279  1.2809
  334ILE   HG22 4309   4.241   5.750   8.491  2.4068  1.7384  0.2557
  334ILE   HG23 4310   4.102   5.738   8.375  0.4298  0.4798 -4.7542
  334ILE    CG1 4311   4.233   5.843   8.151 -0.2966  0.0311 -0.0196
  334ILE   HG11 4312   4.305   5.828   8.068  0.9461  0.9231  0.8535
  334ILE   HG12 4313   4.235   5.953   8.169 -0.4662 -0.0206  0.3413
  334ILE     CD 4314   4.092   5.802   8.107 -0.5782  0.5193  0.4077
  334ILE    HD1 4315   4.080   5.692   8.110 -1.6693  0.5959 -0.6143
  334ILE    HD2 4316   4.070   5.849   8.009 -0.5269  0.7095  0.4866
  334ILE    HD3 4317   4.017   5.848   8.175 -2.0346  0.4756 -1.1088
  334ILE      C 4318   4.476   5.759   8.424 -0.1174 -0.1362 -0.1899
  334ILE      O 4319   4.525   5.646   8.429 -0.2072 -0.1624  0.1433
  335SER      N 4320   4.496   5.840   8.529 -0.3125  0.6925 -0.7839
  335SER     HN 4321   4.468   5.936   8.528  1.3811  1.2267 -0.9151
  335SER     CA 4322   4.561   5.805   8.651 -0.4951  0.6191 -0.7065
  335SER     HA 4323   4.614   5.713   8.627  2.3136  2.4421 -2.0480
  335SER     CB 4324   4.667   5.908   8.694 -0.2029 -0.1084  0.3871
  335SER    HB1 4325   4.611   5.997   8.731 -0.9251  0.3752 -1.6845
  335SER    HB2 4326   4.725   5.943   8.606 -1.0256  1.0585  0.2803
  335SER     OG 4327   4.755   5.875   8.800  0.3096 -0.5091 -0.1594
  335SER    HG1 4328   4.816   5.806   8.772  0.0980 -0.9670  0.4662
  335SER      C 4329   4.473   5.761   8.763  0.1209  0.1266 -0.4042
  335SER      O 4330   4.351   5.772   8.746  0.0412  0.6292  0.4340
  336ASP      N 4331   4.528   5.700   8.869 -0.4998  0.3112  0.0319
  336ASP     HN 4332   4.625   5.678   8.863  0.0748  2.0854  1.8840
  336ASP     CA 4333   4.467   5.647   8.987  0.2182 -0.0115  0.2626
  336ASP     HA 4334   4.458   5.544   8.954 -0.3862  0.2260 -0.3370
  336ASP     CB 4335   4.560   5.642   9.110  0.4693  0.6681  0.1020
  336ASP    HB1 4336   4.494   5.602   9.190  0.2500 -3.2626 -1.8337
  336ASP    HB2 4337   4.594   5.741   9.147  2.7495 -0.9782  2.7401
  336ASP     CG 4338   4.680   5.551   9.092  0.1114  0.3532 -0.7894
  336ASP    OD1 4339   4.686   5.458   9.007  0.0326 -0.4565  0.0761
  336ASP    OD2 4340   4.775   5.577   9.171 -0.3368 -0.9495  0.2178
  336ASP      C 4341   4.334   5.704   9.021  0.2908  0.0399  0.4632
  336ASP      O 4342   4.227   5.644   9.027 -0.0025  0.4179 -0.7140
  337GLU      N 4343   4.330   5.835   9.049  0.3017  0.2359 -0.4379
  337GLU     HN 4344   4.413   5.888   9.029  1.0703 -0.8957 -0.3305
  337GLU     CA 4345   4.218   5.909   9.098  0.0080 -0.5899  0.1425
  337GLU     HA 4346   4.165   5.845   9.168  0.2208  1.0380  1.8800
  337GLU     CB 4347   4.270   6.036   9.167 -0.0441 -0.4809 -0.0176
  337GLU    HB1 4348   4.182   6.089   9.209 -0.5288 -1.5066  0.2919
  337GLU    HB2 4349   4.317   6.098   9.088  1.2378 -3.1767 -1.5125
  337GLU     CG 4350   4.375   6.011   9.274 -0.0613  0.1152  0.1422
  337GLU    HG1 4351   4.468   5.958   9.244  0.5548  0.4460  1.3754
  337GLU    HG2 4352   4.334   5.938   9.347 -1.7559 -0.4183 -1.2959
  337GLU     CD 4353   4.424   6.136   9.347  0.0222  0.3264 -0.2702
  337GLU    OE1 4354   4.545   6.137   9.380 -0.1098  0.1810  0.2342
  337GLU    OE2 4355   4.340   6.223   9.380 -0.1241  0.1918 -0.2824
  337GLU      C 4356   4.117   5.954   8.998  0.1383 -0.6472 -0.0160
  337GLU      O 4357   4.003   5.985   9.033  0.0479 -0.2761 -0.6241
  338GLN      N 4358   4.156   5.946   8.870  0.2039  0.4643 -0.0709
  338GLN     HN 4359   4.246   5.908   8.849 -0.3676 -1.2657  0.5102
  338GLN     CA 4360   4.069   5.976   8.761 -0.2978  0.3047  0.2830
  338GLN     HA 4361   4.002   6.051   8.801  0.3477 -0.1798  2.3563
  338GLN     CB 4362   4.149   6.038   8.645 -0.3304 -0.0502  0.0692
  338GLN    HB1 4363   4.091   6.058   8.552  1.7550  1.2536 -1.0260
  338GLN    HB2 4364   4.228   5.965   8.620  1.0758  0.4251  2.7899
  338GLN     CG 4365   4.202   6.179   8.670  0.0161 -0.1687  0.0003
  338GLN    HG1 4366   4.236   6.183   8.776  1.7390 -0.8916 -0.4792
  338GLN    HG2 4367   4.117   6.246   8.646  0.5258  0.7805  0.7599
  338GLN     CD 4368   4.319   6.211   8.578 -0.4668  0.6031 -0.3616
  338GLN    OE1 4369   4.377   6.126   8.510 -0.0430  0.7053 -0.1310
  338GLN    NE2 4370   4.346   6.344   8.568  0.4280  0.4879  0.3711
  338GLN   HE21 4371   4.414   6.371   8.500 -1.3144  1.3928 -1.0672
  338GLN   HE22 4372   4.294   6.417   8.612  0.3988  0.1151  0.9684
  338GLN      C 4373   3.985   5.866   8.705 -0.1527  0.3287  0.0125
  338GLN      O 4374   3.887   5.890   8.636  0.0223  0.3614 -0.2242
  339TRP      N 4375   4.024   5.741   8.738 -0.1467  0.2147 -0.4235
  339TRP     HN 4376   4.094   5.729   8.807 -0.8743  1.7026  0.6335
  339TRP     CA 4377   3.931   5.634   8.719 -0.2495  0.1445  0.4206
  339TRP     HA 4378   3.887   5.654   8.622 -0.9267  0.3008  0.7581
  339TRP     CB 4379   4.008   5.502   8.736  0.0270  0.2749  0.1984
  339TRP    HB1 4380   3.930   5.423   8.741  0.3629 -0.2335 -1.7057
  339TRP    HB2 4381   4.080   5.500   8.821  0.4804  1.4229 -0.1341
  339TRP     CG 4382   4.101   5.470   8.624 -0.5747  0.1015 -0.2568
  339TRP    CD1 4383   4.237   5.475   8.624 -0.5888  0.5139 -0.1537
  339TRP    HD1 4384   4.293   5.517   8.706 -2.4038 -0.8895  1.8985
  339TRP    NE1 4385   4.285   5.433   8.502  0.3573 -0.1019  0.4150
  339TRP    HE1 4386   4.368   5.388   8.479  1.2779  1.5817  0.2714
  339TRP    CE2 4387   4.181   5.421   8.414  0.5396  0.2110  0.1544
  339TRP    CD2 4388   4.066   5.432   8.490  0.1437 -0.1610 -0.3762
  339TRP    CE3 4389   3.950   5.397   8.429 -0.0166  0.3377 -0.3604
  339TRP    HE3 4390   3.853   5.400   8.477 -0.5068 -0.8214 -1.2333
  339TRP    CZ3 4391   3.945   5.360   8.297  0.0416  0.5045 -0.4098
  339TRP    HZ3 4392   3.854   5.352   8.239  0.3711  0.2908 -0.9145
  339TRP    CZ2 4393   4.181   5.379   8.284  0.2861 -0.8839  0.4934
  339TRP    HZ2 4394   4.277   5.375   8.234  0.2010  0.8693  0.1360
  339TRP    CH2 4395   4.061   5.348   8.224  0.2738  0.0089  0.0375
  339TRP    HH2 4396   4.066   5.333   8.117  1.9332  0.9628 -0.0617
  339TRP      C 4397   3.824   5.639   8.822 -0.0058 -0.3707  0.7015
  339TRP      O 4398   3.849   5.592   8.933  0.4739 -0.6353  0.4871
  340THR      N 4399   3.700   5.679   8.789  0.4110 -0.0336 -0.4930
  340THR     HN 4400   3.683   5.708   8.694  0.7442  0.8406 -0.2991
  340THR     CA 4401   3.585   5.665   8.873  0.2838  0.0110 -0.6580
  340THR     HA 4402   3.621   5.661   8.974  0.0851 -3.5578 -0.5982
  340THR     CB 4403   3.473   5.760   8.842  0.2560  0.2115  0.0337
  340THR     HB 4404   3.394   5.746   8.919  1.2056 -1.4863  0.7483
  340THR    OG1 4405   3.409   5.734   8.717 -0.2703 -0.1903  0.3822
  340THR    HG1 4406   3.324   5.780   8.715 -0.9022 -1.3283  0.3308
  340THR    CG2 4407   3.540   5.898   8.842  0.1235  0.2776  0.6642
  340THR   HG21 4408   3.461   5.976   8.842 -0.5805 -0.4255  0.3132
  340THR   HG22 4409   3.613   5.914   8.760  1.1809  0.2639  1.5862
  340THR   HG23 4410   3.597   5.903   8.937 -2.8433 -2.2301  2.7727
  340THR      C 4411   3.543   5.524   8.848 -0.4590  0.1564 -0.2612
  340THR      O 4412   3.586   5.455   8.755  0.2075  0.2685 -0.0457
  341THR      N 4413   3.446   5.474   8.926 -0.1332 -0.0678  0.0012
  341THR     HN 4414   3.415   5.523   9.007  2.4818  0.9896  0.4769
  341THR     CA 4415   3.364   5.358   8.912  0.1952 -0.3302  0.2084
  341THR     HA 4416   3.429   5.272   8.916 -1.4477 -1.5848  0.9507
  341THR     CB 4417   3.279   5.348   9.035 -0.3150  0.3782 -0.0775
  341THR     HB 4418   3.222   5.252   9.029 -0.0499  0.2642 -1.0827
  341THR    OG1 4419   3.191   5.457   9.053 -0.1560  0.4872  0.0419
  341THR    HG1 4420   3.108   5.430   9.011  0.9319  0.0833 -1.9720
  341THR    CG2 4421   3.361   5.357   9.164  0.6041  0.5703 -0.6685
  341THR   HG21 4422   3.303   5.327   9.254  0.7992  2.3824  0.1079
  341THR   HG22 4423   3.392   5.462   9.181 -2.1704  1.4431 -0.5445
  341THR   HG23 4424   3.459   5.305   9.150 -0.6784 -2.0411 -0.5202
  341THR      C 4425   3.283   5.345   8.787  0.3024 -0.0380  0.1057
  341THR      O 4426   3.285   5.235   8.732 -0.4107 -0.2292  0.4466
  342PHE      N 4427   3.218   5.448   8.732 -0.1693 -0.1425  0.4563
  342PHE     HN 4428   3.221   5.543   8.762 -0.3564  0.5644 -1.5715
  342PHE     CA 4429   3.158   5.457   8.602  0.0453 -0.2731  0.3479
  342PHE     HA 4430   3.092   5.372   8.611  1.2582 -1.3385 -0.4522
  342PHE     CB 4431   3.091   5.595   8.601  0.7414  0.0659 -0.2177
  342PHE    HB1 4432   3.159   5.680   8.625  1.1290  0.1284 -1.4502
  342PHE    HB2 4433   3.014   5.593   8.681 -0.1480  0.0698 -1.0601
  342PHE     CG 4434   3.024   5.644   8.477  0.1628  0.4509  0.2417
  342PHE    CD1 4435   2.905   5.581   8.447  0.2961  0.2422  0.1466
  342PHE    HD1 4436   2.869   5.507   8.517 -5.4229  3.0238  0.7022
  342PHE    CE1 4437   2.837   5.611   8.332 -0.1611  0.3383  0.4422
  342PHE    HE1 4438   2.737   5.574   8.313  0.2479 -0.5353 -0.0163
  342PHE     CZ 4439   2.894   5.699   8.243  0.3241 -0.1739  0.2400
  342PHE     HZ 4440   2.833   5.721   8.156 -2.5275 -0.0351  2.1087
  342PHE    CD2 4441   3.081   5.730   8.386  0.1727  0.4365  0.2338
  342PHE    HD2 4442   3.182   5.765   8.400  1.0485 -1.4513 -0.9665
  342PHE    CE2 4443   3.018   5.754   8.266  0.1276  0.2849  0.2258
  342PHE    HE2 4444   3.058   5.835   8.207  2.0538  1.2247  2.6380
  342PHE      C 4445   3.255   5.444   8.489 -0.5364  0.2480 -0.2171
  342PHE      O 4446   3.220   5.396   8.382 -0.4653  0.5436 -0.3742
  343LEU      N 4447   3.377   5.499   8.504 -0.4652  0.1665 -0.5017
  343LEU     HN 4448   3.395   5.551   8.587  1.1785  1.5186 -1.6372
  343LEU     CA 4449   3.479   5.484   8.405 -0.2788  0.2570 -0.3236
  343LEU     HA 4450   3.441   5.482   8.304 -0.1316 -1.4736 -0.3752
  343LEU     CB 4451   3.589   5.591   8.412 -0.0600  0.0096  0.1413
  343LEU    HB1 4452   3.672   5.569   8.341  0.9204  2.5853  0.3620
  343LEU    HB2 4453   3.625   5.585   8.517 -2.6078 -2.2459  0.9976
  343LEU     CG 4454   3.553   5.731   8.358 -0.0244  0.1737  0.5394
  343LEU     HG 4455   3.467   5.773   8.414 -1.5080 -2.3238  0.2616
  343LEU    CD1 4456   3.679   5.819   8.364  0.2415 -0.2256  0.8964
  343LEU   HD11 4457   3.693   5.831   8.473  0.2044  1.5519  0.7360
  343LEU   HD12 4458   3.664   5.919   8.318 -0.4109 -0.7068  0.0323
  343LEU   HD13 4459   3.775   5.774   8.328  0.1994  0.8808 -0.7142
  343LEU    CD2 4460   3.501   5.730   8.213  0.0477 -0.1052  0.5142
  343LEU   HD21 4461   3.506   5.831   8.168 -0.0356  0.2382  1.2655
  343LEU   HD22 4462   3.392   5.707   8.205  0.0094  0.0292  0.6420
  343LEU   HD23 4463   3.551   5.655   8.148  1.9844  1.0783  0.5812
  343LEU      C 4464   3.541   5.349   8.396  0.6713  0.6413  0.2546
  343LEU      O 4465   3.576   5.302   8.287 -0.1763 -0.1993  0.3299
  344PHE      N 4466   3.552   5.279   8.510  0.3967  0.0621 -0.0702
  344PHE     HN 4467   3.537   5.326   8.596  0.4350 -0.0274 -0.0140
  344PHE     CA 4468   3.577   5.138   8.518 -0.2322 -0.0282  0.3936
  344PHE     HA 4469   3.671   5.123   8.466  0.4233  0.5862  1.3853
  344PHE     CB 4470   3.599   5.092   8.662 -0.5057  0.3964  0.5749
  344PHE    HB1 4471   3.507   5.099   8.724 -1.1992  0.6756 -0.4652
  344PHE    HB2 4472   3.689   5.142   8.704  0.3384  0.9615 -1.7712
  344PHE     CG 4473   3.641   4.948   8.666 -0.1761  0.4626 -0.2457
  344PHE    CD1 4474   3.761   4.912   8.610 -0.0645 -0.3573  0.5064
  344PHE    HD1 4475   3.821   4.988   8.564 -0.5573  0.7785  1.6696
  344PHE    CE1 4476   3.791   4.778   8.602 -0.0126 -0.3214  0.0586
  344PHE    HE1 4477   3.884   4.754   8.553  0.2567 -1.5580  1.1239
  344PHE     CZ 4478   3.710   4.681   8.657 -0.3004  0.1720  0.5091
  344PHE     HZ 4479   3.748   4.581   8.648  0.9972  0.7337 -0.4877
  344PHE    CD2 4480   3.560   4.851   8.720  0.0547  0.1949 -0.3834
  344PHE    HD2 4481   3.472   4.885   8.773  1.8762  0.8223  2.4637
  344PHE    CE2 4482   3.592   4.717   8.718 -0.4795  0.0532  0.2316
  344PHE    HE2 4483   3.522   4.648   8.763 -0.2358  0.2282  0.8911
  344PHE      C 4484   3.482   5.061   8.433 -0.1866 -0.1786  0.4788
  344PHE      O 4485   3.523   4.984   8.346  0.0404  0.3453  0.1226
  345ASP      N 4486   3.351   5.083   8.453 -0.3417 -0.5137 -0.1114
  345ASP     HN 4487   3.333   5.148   8.527 -0.4865 -0.9442  0.2372
  345ASP     CA 4488   3.240   5.031   8.380 -0.4898 -0.9803  0.4326
  345ASP     HA 4489   3.253   4.924   8.373  0.0808 -0.8967  0.1598
  345ASP     CB 4490   3.102   5.069   8.437 -0.7820 -0.9628 -0.2656
  345ASP    HB1 4491   3.014   5.032   8.381 -0.2756 -1.4748 -0.7368
  345ASP    HB2 4492   3.088   5.178   8.447  2.1668 -0.2231 -2.6982
  345ASP     CG 4493   3.078   5.009   8.575  0.1989 -0.4507  0.1354
  345ASP    OD1 4494   3.162   4.938   8.636  0.3193 -0.1858  0.2840
  345ASP    OD2 4495   2.972   5.052   8.627  0.2111 -0.0077 -0.1979
  345ASP      C 4496   3.239   5.072   8.236  0.5594 -0.2319  0.6306
  345ASP      O 4497   3.220   4.985   8.152  0.4918  0.1886  0.2080
  346PHE      N 4498   3.253   5.200   8.198  0.2036 -0.4155 -0.1301
  346PHE     HN 4499   3.260   5.272   8.267  1.7587 -0.6628  0.0015
  346PHE     CA 4500   3.252   5.244   8.062 -0.6251  0.4517  0.1438
  346PHE     HA 4501   3.165   5.200   8.016  0.4290  0.2496 -1.7605
  346PHE     CB 4502   3.237   5.397   8.058  0.0420  0.5249  0.3438
  346PHE    HB1 4503   3.301   5.456   8.128  0.2919 -1.4551  1.8691
  346PHE    HB2 4504   3.131   5.407   8.089  0.1377 -1.4639  1.4876
  346PHE     CG 4505   3.254   5.459   7.924  0.1952 -0.3672 -0.0563
  346PHE    CD1 4506   3.381   5.486   7.879  0.2505 -0.1246  0.2390
  346PHE    HD1 4507   3.470   5.475   7.940  0.7080  0.7932 -0.2449
  346PHE    CE1 4508   3.403   5.539   7.754 -0.2931 -0.2623  0.0835
  346PHE    HE1 4509   3.502   5.569   7.722 -1.3757  2.1665 -1.2313
  346PHE     CZ 4510   3.296   5.586   7.682 -0.3151  0.4680  0.5802
  346PHE     HZ 4511   3.306   5.633   7.585  2.1294 -0.3992  0.3602
  346PHE    CD2 4512   3.144   5.501   7.852  0.0526  0.3782  0.5836
  346PHE    HD2 4513   3.045   5.491   7.894 -0.9023  1.5209 -1.2787
  346PHE    CE2 4514   3.170   5.565   7.734 -0.3175  0.6521  0.6495
  346PHE    HE2 4515   3.082   5.595   7.678 -0.9508 -1.2320  0.5683
  346PHE      C 4516   3.357   5.185   7.974 -0.1673  0.4488  0.6925
  346PHE      O 4517   3.336   5.151   7.858 -0.5574  0.3107  0.8017
  347TYR      N 4518   3.481   5.170   8.024  0.0934 -0.0467 -0.0888
  347TYR     HN 4519   3.507   5.211   8.112 -0.1151 -1.4127  0.6322
  347TYR     CA 4520   3.586   5.106   7.951  0.2155 -0.0108  0.0519
  347TYR     HA 4521   3.622   5.161   7.865 -0.8692 -0.2935 -0.6106
  347TYR     CB 4522   3.715   5.110   8.034  0.1492 -0.1553  0.1631
  347TYR    HB1 4523   3.700   5.070   8.137  0.3702  0.2033  0.3379
  347TYR    HB2 4524   3.748   5.216   8.044  0.3132 -0.0019 -1.6075
  347TYR     CG 4525   3.834   5.042   7.975 -0.1440 -0.0535 -0.5622
  347TYR    CD1 4526   3.934   5.108   7.909 -0.0365 -0.3065 -0.6580
  347TYR    HD1 4527   3.929   5.215   7.894 -0.4270  0.1933  2.3466
  347TYR    CE1 4528   4.045   5.042   7.862  0.0654 -0.4960 -0.1608
  347TYR    HE1 4529   4.122   5.092   7.806 -1.2233 -0.3759 -1.9027
  347TYR     CZ 4530   4.057   4.906   7.874  0.1625 -0.4504  0.2875
  347TYR     OH 4531   4.176   4.848   7.824 -0.1549 -0.4895 -0.4299
  347TYR     HH 4532   4.205   4.782   7.887  1.8660  1.0455  0.3397
  347TYR    CD2 4533   3.856   4.908   8.001  0.1516  0.0220 -0.4212
  347TYR    HD2 4534   3.781   4.856   8.058 -0.8448  1.8257 -0.0220
  347TYR    CE2 4535   3.958   4.838   7.941 -0.0061 -0.5340 -0.0449
  347TYR    HE2 4536   3.970   4.731   7.947  1.8305 -0.5743 -2.6567
  347TYR      C 4537   3.562   4.968   7.898  0.4755 -0.1932  0.4056
  347TYR      O 4538   3.599   4.930   7.787  0.5084  0.9189  0.0152
  348HSD      N 4539   3.501   4.884   7.984 -0.2388  0.2328  0.3285
  348HSD     HN 4540   3.491   4.921   8.076  1.0644 -1.7639  1.3544
  348HSD     CA 4541   3.443   4.761   7.939 -0.5467  0.4303  0.1815
  348HSD     HA 4542   3.519   4.706   7.884 -2.4401 -0.6327 -1.5184
  348HSD     CB 4543   3.409   4.681   8.065 -0.2871 -0.3146 -0.2106
  348HSD    HB1 4544   3.349   4.590   8.046 -1.4602 -0.3450  2.9506
  348HSD    HB2 4545   3.339   4.739   8.130 -0.8061 -0.7435 -0.3781
  348HSD    ND1 4546   3.583   4.711   8.247 -0.1193  0.2045 -0.3472
  348HSD    HD1 4547   3.546   4.798   8.279 -1.0162  1.1533 -3.5846
  348HSD     CG 4548   3.534   4.643   8.137 -0.1985  0.0089 -0.1928
  348HSD    CE1 4549   3.677   4.635   8.309 -0.4802 -0.0329 -0.0848
  348HSD    HE1 4550   3.724   4.680   8.397 -1.1241  1.6514 -0.5680
  348HSD    NE2 4551   3.701   4.527   8.237 -0.1322 -0.3739  0.5265
  348HSD    CD2 4552   3.613   4.532   8.131 -0.4097 -0.2093  0.7633
  348HSD    HD2 4553   3.621   4.446   8.065 -1.8104  1.0598 -1.1946
  348HSD      C 4554   3.343   4.760   7.829  0.2423  0.2351 -0.5518
  348HSD      O 4555   3.348   4.674   7.741  0.0334 -0.1704 -0.1704
  349TYR      N 4556   3.248   4.855   7.817 -0.3413 -0.1825  0.6386
  349TYR     HN 4557   3.236   4.925   7.887 -2.4557 -0.0035  0.1579
  349TYR     CA 4558   3.177   4.881   7.696  0.1660 -0.7011  0.2253
  349TYR     HA 4559   3.134   4.784   7.672 -1.2843 -0.0063 -0.1434
  349TYR     CB 4560   3.059   4.976   7.725  0.1872 -0.6931  0.2897
  349TYR    HB1 4561   3.002   4.994   7.631  0.4553 -0.5217  0.1572
  349TYR    HB2 4562   3.100   5.075   7.754 -0.7404 -0.9141  2.5558
  349TYR     CG 4563   2.958   4.934   7.826 -0.2887 -0.0660  0.0812
  349TYR    CD1 4564   2.881   4.823   7.798 -0.0273 -0.0411 -0.7687
  349TYR    HD1 4565   2.894   4.779   7.701  0.1563  0.0927 -0.8049
  349TYR    CE1 4566   2.773   4.790   7.877  0.2563 -0.1970 -0.4390
  349TYR    HE1 4567   2.709   4.705   7.859  0.5212 -0.9401  1.9205
  349TYR     CZ 4568   2.745   4.868   7.986 -0.1556  0.1128 -0.7636
  349TYR     OH 4569   2.632   4.844   8.067  0.0667  0.5283 -0.3194
  349TYR     HH 4570   2.585   4.766   8.035 -1.0217  0.7040  0.7512
  349TYR    CD2 4571   2.933   5.005   7.942  0.0239  0.3372 -0.0960
  349TYR    HD2 4572   2.996   5.082   7.984 -2.8992  2.3553  0.8607
  349TYR    CE2 4573   2.829   4.970   8.024  0.3236 -0.5319 -0.0706
  349TYR    HE2 4574   2.806   5.019   8.118  0.0276 -0.9148  0.0555
  349TYR      C 4575   3.255   4.927   7.578 -0.2012  0.1517  0.3111
  349TYR      O 4576   3.231   4.888   7.464 -0.1687 -0.0613  0.3769
  350PHE      N 4577   3.352   5.017   7.598  0.5857 -0.7555  0.6109
  350PHE     HN 4578   3.352   5.056   7.690  0.1707 -1.5425  0.9486
  350PHE     CA 4579   3.438   5.074   7.499 -0.6358 -0.0290 -0.0435
  350PHE     HA 4580   3.381   5.122   7.420  0.6939  0.1354 -0.9279
  350PHE     CB 4581   3.519   5.189   7.561 -0.3547 -0.2220 -0.0524
  350PHE    HB1 4582   3.592   5.151   7.636 -0.4762 -0.1069  0.1242
  350PHE    HB2 4583   3.451   5.260   7.612 -0.1617 -1.0696  1.4234
  350PHE     CG 4584   3.597   5.273   7.464 -0.1099 -0.3023  0.0734
  350PHE    CD1 4585   3.541   5.308   7.344  0.1200 -0.1168  0.0223
  350PHE    HD1 4586   3.442   5.273   7.323 -0.1189 -0.1703  1.2009
  350PHE    CE1 4587   3.610   5.389   7.256 -0.2819  0.6132  0.3679
  350PHE    HE1 4588   3.559   5.450   7.183  1.4778  0.1664 -1.3266
  350PHE     CZ 4589   3.737   5.431   7.290 -0.0859  0.1457  0.2304
  350PHE     HZ 4590   3.793   5.483   7.213 -0.7334 -1.6277 -1.5305
  350PHE    CD2 4591   3.725   5.311   7.495 -0.0542 -0.4268  0.0025
  350PHE    HD2 4592   3.760   5.287   7.595 -2.4100  2.6621  1.7827
  350PHE    CE2 4593   3.795   5.390   7.407 -0.1107 -0.2636  0.1029
  350PHE    HE2 4594   3.895   5.418   7.438 -0.5142 -0.0265  1.2588
  350PHE      C 4595   3.515   4.970   7.426 -0.3477  0.1674 -0.0211
  350PHE      O 4596   3.521   4.972   7.304 -0.2051  0.7114 -0.0079
  351TYR      N 4597   3.574   4.877   7.504 -0.2940  0.4318  0.2585
  351TYR     HN 4598   3.551   4.886   7.600 -1.6977 -0.3891  0.0359
  351TYR     CA 4599   3.651   4.765   7.459 -0.4051  0.4896 -0.0851
  351TYR     HA 4600   3.729   4.805   7.397  1.2979 -0.2388  1.4735
  351TYR     CB 4601   3.695   4.685   7.583  0.0329  0.2137 -0.4133
  351TYR    HB1 4602   3.596   4.652   7.621 -0.9109  0.9421 -2.1563
  351TYR    HB2 4603   3.754   4.745   7.655 -0.2062 -0.6464  0.5286
  351TYR     CG 4604   3.773   4.561   7.555 -0.0114  0.2013 -0.4844
  351TYR    CD1 4605   3.899   4.540   7.605 -0.0750  0.2013 -0.3200
  351TYR    HD1 4606   3.949   4.617   7.663 -1.5539 -0.9691  2.7359
  351TYR    CE1 4607   3.972   4.430   7.570 -0.2421 -0.1588  0.4366
  351TYR    HE1 4608   4.075   4.426   7.603 -0.0232  1.0979 -0.0461
  351TYR     CZ 4609   3.918   4.331   7.491  0.1408  0.3507 -0.4816
  351TYR     OH 4610   4.005   4.227   7.449 -0.3387 -0.5735  0.7439
  351TYR     HH 4611   3.967   4.199   7.366  2.5229 -2.4123 -0.1016
  351TYR    CD2 4612   3.718   4.452   7.492  0.4258 -0.1680 -0.2332
  351TYR    HD2 4613   3.612   4.459   7.470  0.0095 -1.6791  1.0592
  351TYR    CE2 4614   3.785   4.337   7.458 -0.0653 -0.5694  0.1284
  351TYR    HE2 4615   3.744   4.258   7.397  3.7838 -4.2247  1.8114
  351TYR      C 4616   3.581   4.682   7.358 -0.2729  0.6824 -0.3356
  351TYR      O 4617   3.637   4.657   7.251 -0.2924  0.8709 -0.3915
  352MET      N 4618   3.453   4.646   7.377  0.0359 -0.4256 -0.2507
  352MET     HN 4619   3.405   4.678   7.459 -2.4518 -3.3047 -0.4115
  352MET     CA 4620   3.375   4.567   7.288 -0.7619  0.0684 -0.0060
  352MET     HA 4621   3.434   4.479   7.269 -1.3259 -0.1405 -0.8804
  352MET     CB 4622   3.234   4.535   7.343 -0.4352  0.2594  0.9575
  352MET    HB1 4623   3.168   4.491   7.266  2.3779 -0.9896 -0.9277
  352MET    HB2 4624   3.193   4.632   7.378  1.1170  1.3644 -0.1219
  352MET     CG 4625   3.249   4.438   7.460  0.1576 -0.4783  0.2898
  352MET    HG1 4626   3.320   4.482   7.533 -0.4101 -0.6084  0.9270
  352MET    HG2 4627   3.289   4.340   7.428 -0.6713 -1.2777  1.6041
  352MET     SD 4628   3.103   4.411   7.566  0.0898 -0.1083  0.2929
  352MET     CE 4629   3.200   4.302   7.675  0.4546 -0.0446  0.0373
  352MET    HE1 4630   3.278   4.370   7.715  1.1619 -1.0719  0.4225
  352MET    HE2 4631   3.237   4.213   7.620 -2.2088 -0.8535 -0.6054
  352MET    HE3 4632   3.138   4.275   7.763 -0.7765  1.4817 -0.2888
  352MET      C 4633   3.357   4.631   7.154  0.3102 -0.3607 -0.3682
  352MET      O 4634   3.380   4.568   7.051 -0.0029  0.3995 -0.9177
  353LEU      N 4635   3.328   4.762   7.153  0.4089 -0.3308  0.1734
  353LEU     HN 4636   3.323   4.813   7.238  0.3580  1.1090 -0.6564
  353LEU     CA 4637   3.329   4.846   7.037  0.4895  0.1029  0.4872
  353LEU     HA 4638   3.262   4.804   6.964  0.9936 -0.3684  0.2878
  353LEU     CB 4639   3.270   4.986   7.062  0.1673  0.0141  0.2332
  353LEU    HB1 4640   3.316   5.039   7.148 -0.9159  0.9768  0.2383
  353LEU    HB2 4641   3.162   4.983   7.087  0.0279  1.9820  0.0864
  353LEU     CG 4642   3.280   5.086   6.945 -0.0305 -0.0459  0.1652
  353LEU     HG 4643   3.382   5.086   6.901 -0.4928  0.0294 -0.9473
  353LEU    CD1 4644   3.189   5.041   6.829 -0.4529 -0.7130  0.7397
  353LEU   HD11 4645   3.087   5.044   6.871  0.1242  3.8284  2.3515
  353LEU   HD12 4646   3.224   4.941   6.796 -0.1379 -0.3494 -0.0826
  353LEU   HD13 4647   3.197   5.113   6.745 -0.5366 -0.8251  0.6356
  353LEU    CD2 4648   3.260   5.232   6.989  0.1267  0.1337 -0.3533
  353LEU   HD21 4649   3.274   5.304   6.906  2.8242 -1.2152 -1.1878
  353LEU   HD22 4650   3.337   5.261   7.064 -0.1425 -3.3673  1.4827
  353LEU   HD23 4651   3.159   5.241   7.033  0.6686  0.2488  0.9276
  353LEU      C 4652   3.463   4.858   6.973  0.1100  0.7717 -0.1923
  353LEU      O 4653   3.471   4.823   6.855  0.3717 -1.0058  0.3285
  354THR      N 4654   3.575   4.889   7.040  0.0625 -0.3079  0.4064
  354THR     HN 4655   3.574   4.916   7.136 -0.1000  0.1727  0.2748
  354THR     CA 4656   3.708   4.891   6.985 -0.2315  0.4483 -0.3020
  354THR     HA 4657   3.709   4.960   6.902  0.1517  2.4064  1.2535
  354THR     CB 4658   3.815   4.948   7.073 -0.0739 -0.1538 -0.0968
  354THR     HB 4659   3.898   4.975   7.005 -1.5107  1.8936 -1.1720
  354THR    OG1 4660   3.858   4.859   7.175  0.1011  0.1554  0.1016
  354THR    HG1 4661   3.851   4.771   7.138  0.4969 -0.7626  2.0957
  354THR    CG2 4662   3.777   5.079   7.145  0.4801 -0.0606  0.0282
  354THR   HG21 4663   3.859   5.151   7.164  1.7931 -0.9408 -1.9470
  354THR   HG22 4664   3.737   5.046   7.243  0.2444  1.0221  0.3101
  354THR   HG23 4665   3.707   5.141   7.086  0.1762  0.2733  0.7210
  354THR      C 4666   3.750   4.766   6.917  0.6016  0.4509  0.1969
  354THR      O 4667   3.811   4.775   6.810  0.4202 -0.4936  0.0081
  355ASN      N 4668   3.725   4.649   6.978  0.1991  0.3072 -0.2405
  355ASN     HN 4669   3.688   4.659   7.070 -1.7096  0.6885 -0.9968
  355ASN     CA 4670   3.781   4.528   6.924  0.4957  0.6586 -0.7332
  355ASN     HA 4671   3.873   4.540   6.870  1.4736  1.8432  1.0847
  355ASN     CB 4672   3.820   4.430   7.036  0.2252  0.8262 -0.4875
  355ASN    HB1 4673   3.836   4.326   7.000 -1.5053 -0.0097  1.0048
  355ASN    HB2 4674   3.741   4.416   7.113  2.0192 -0.6396  1.1866
  355ASN     CG 4675   3.944   4.473   7.112 -0.1333 -0.0378  0.6031
  355ASN    OD1 4676   3.981   4.590   7.111 -0.4850  0.0719  0.4837
  355ASN    ND2 4677   4.015   4.372   7.169  0.1141 -0.6214 -0.6975
  355ASN   HD21 4678   4.108   4.393   7.200 -0.8954  2.3912  0.7434
  355ASN   HD22 4679   3.973   4.281   7.174  0.1354 -0.6669 -1.2913
  355ASN      C 4680   3.684   4.465   6.831  0.2166  0.0415 -0.0342
  355ASN      O 4681   3.726   4.398   6.736  0.3624  0.2188 -0.0950
  356ALA      N 4682   3.553   4.499   6.838  0.3465  0.6672 -0.5158
  356ALA     HN 4683   3.517   4.546   6.917  1.9133 -0.5335  1.0083
  356ALA     CA 4684   3.463   4.459   6.734  0.2334  0.4722 -0.3449
  356ALA     HA 4685   3.471   4.353   6.718 -0.2379  0.6578 -1.9810
  356ALA     CB 4686   3.315   4.480   6.770  0.1956 -0.5669  0.1140
  356ALA    HB1 4687   3.287   4.577   6.816  0.0899 -0.2242 -0.6570
  356ALA    HB2 4688   3.282   4.399   6.839 -1.4316 -0.0276 -0.0006
  356ALA    HB3 4689   3.248   4.473   6.683 -1.4493  1.1132  1.1831
  356ALA      C 4690   3.486   4.519   6.599 -0.0078  0.3171 -0.4534
  356ALA      O 4691   3.471   4.447   6.501 -0.3401 -0.0263 -0.1550
  357LEU      N 4692   3.533   4.645   6.593  0.5156  0.1767  0.5194
  357LEU     HN 4693   3.529   4.693   6.680 -0.7021  0.4635  0.3237
  357LEU     CA 4694   3.591   4.709   6.480  0.3086  0.0058  0.3166
  357LEU     HA 4695   3.521   4.709   6.397 -0.0008  2.0290  0.5246
  357LEU     CB 4696   3.611   4.859   6.504 -0.2328  0.2270 -0.5232
  357LEU    HB1 4697   3.663   4.904   6.417  0.6442 -0.3566 -0.3140
  357LEU    HB2 4698   3.686   4.866   6.586  0.0211  0.8328 -0.8005
  357LEU     CG 4699   3.490   4.944   6.546 -0.2275 -0.2740  0.5657
  357LEU     HG 4700   3.436   4.906   6.635 -0.5037  1.6928  1.2881
  357LEU    CD1 4701   3.537   5.081   6.597  0.7397 -0.4852  0.2676
  357LEU   HD11 4702   3.446   5.140   6.622 -0.0065 -0.3819 -2.4313
  357LEU   HD12 4703   3.576   5.145   6.515  1.1315 -3.6960 -2.2606
  357LEU   HD13 4704   3.602   5.063   6.685  0.3961  1.0781  0.8840
  357LEU    CD2 4705   3.393   4.961   6.428  0.4868  0.6662  0.0908
  357LEU   HD21 4706   3.379   4.861   6.381  0.2432  0.9752 -0.5084
  357LEU   HD22 4707   3.436   5.033   6.355  1.7131  2.4204  2.4228
  357LEU   HD23 4708   3.296   4.998   6.468 -1.4490 -1.2721 -2.4119
  357LEU      C 4709   3.719   4.653   6.428  0.2739 -0.3378  0.5946
  357LEU      O 4710   3.739   4.630   6.309  0.1404  0.2690  0.4476
  358PHE      N 4711   3.813   4.619   6.518  0.2486 -0.5523  0.5410
  358PHE     HN 4712   3.817   4.647   6.614  3.4734 -1.7773  0.8849
  358PHE     CA 4713   3.939   4.557   6.490  0.2652 -0.2237 -0.1366
  358PHE     HA 4714   4.005   4.626   6.440 -2.0244  1.8829 -0.4894
  358PHE     CB 4715   4.004   4.525   6.625  0.3865  0.6619  0.0236
  358PHE    HB1 4716   3.945   4.448   6.680 -0.5281  0.1321 -1.6294
  358PHE    HB2 4717   4.001   4.613   6.693 -0.7079 -1.2440  2.6251
  358PHE     CG 4718   4.140   4.463   6.621 -0.1824 -0.6048 -0.1727
  358PHE    CD1 4719   4.255   4.538   6.618 -0.1819 -0.5856  0.2074
  358PHE    HD1 4720   4.249   4.646   6.620  0.4077 -0.5214 -0.7681
  358PHE    CE1 4721   4.379   4.478   6.624  0.2047  0.1385 -0.3050
  358PHE    HE1 4722   4.468   4.539   6.628 -0.0342  0.4942 -0.3110
  358PHE     CZ 4723   4.388   4.341   6.623 -0.4238  0.0834  0.3498
  358PHE     HZ 4724   4.485   4.293   6.623  0.2333  1.3769 -0.1822
  358PHE    CD2 4725   4.151   4.327   6.602 -0.2300 -0.6272 -0.0455
  358PHE    HD2 4726   4.063   4.265   6.592  0.6252 -1.4537 -4.2337
  358PHE    CE2 4727   4.274   4.266   6.606 -0.1318 -0.4006  0.4749
  358PHE    HE2 4728   4.276   4.160   6.590  0.6038 -0.1540 -1.3857
  358PHE      C 4729   3.917   4.435   6.408 -0.4694 -0.2519  0.0904
  358PHE      O 4730   3.997   4.417   6.317 -0.4297 -0.6773  0.2068
  359TYR      N 4731   3.820   4.347   6.440 -0.2718 -0.5692 -0.1726
  359TYR     HN 4732   3.764   4.367   6.520  0.2737 -2.6896  0.7898
  359TYR     CA 4733   3.795   4.232   6.359  0.2376 -0.3437 -0.6596
  359TYR     HA 4734   3.891   4.200   6.322  0.1667 -0.4948 -0.7153
  359TYR     CB 4735   3.741   4.113   6.441  0.1025  0.0081 -0.2311
  359TYR    HB1 4736   3.729   4.021   6.379  0.6294  0.6503 -1.3266
  359TYR    HB2 4737   3.646   4.146   6.488  0.3056  0.4400 -0.1271
  359TYR     CG 4738   3.836   4.075   6.549 -0.4795  0.0751  0.3067
  359TYR    CD1 4739   3.946   3.999   6.519 -0.3397  0.4582 -0.1782
  359TYR    HD1 4740   3.961   3.990   6.413  0.4210  0.1476 -0.0551
  359TYR    CE1 4741   4.033   3.957   6.617 -0.3074  0.5700 -0.1580
  359TYR    HE1 4742   4.123   3.900   6.597  0.8800  2.5585 -0.8476
  359TYR     CZ 4743   3.995   3.978   6.747  0.2981  0.4007  0.0516
  359TYR     OH 4744   4.084   3.942   6.850  0.0090  0.2434  0.2511
  359TYR     HH 4745   4.046   3.981   6.929  0.5018  0.7782  0.2275
  359TYR    CD2 4746   3.799   4.089   6.681 -0.8216  0.5824  0.1613
  359TYR    HD2 4747   3.707   4.140   6.706 -0.5031  1.4021 -0.2953
  359TYR    CE2 4748   3.878   4.042   6.783 -0.1081  0.0536 -0.6264
  359TYR    HE2 4749   3.849   4.056   6.886 -1.8267 -0.6967 -0.9785
  359TYR      C 4750   3.711   4.259   6.239 -0.4875 -0.4459 -0.1829
  359TYR      O 4751   3.719   4.182   6.144 -0.5184 -0.2669 -0.3312
  360VAL      N 4752   3.642   4.373   6.223  0.4000  0.1384  0.0792
  360VAL     HN 4753   3.637   4.435   6.301  1.0986  0.5812 -0.2130
  360VAL     CA 4754   3.594   4.419   6.097 -0.2034  0.0666  0.2818
  360VAL     HA 4755   3.539   4.340   6.047  0.7154 -0.5090  0.1536
  360VAL     CB 4756   3.493   4.530   6.102 -0.0087  0.2620 -0.0825
  360VAL     HB 4757   3.533   4.614   6.163  1.6088 -1.0634  0.7736
  360VAL    CG1 4758   3.482   4.585   5.959  0.0756 -0.1202 -0.2374
  360VAL   HG11 4759   3.385   4.639   5.943 -0.2143 -0.5055  0.1916
  360VAL   HG12 4760   3.485   4.506   5.881  1.0089  0.4803 -0.8298
  360VAL   HG13 4761   3.563   4.658   5.941  0.3541 -0.1823  0.7585
  360VAL    CG2 4762   3.361   4.475   6.157  0.2053 -0.3743 -0.1995
  360VAL   HG21 4763   3.298   4.566   6.170  1.0914  0.2230  0.0041
  360VAL   HG22 4764   3.368   4.426   6.257 -1.3366  0.4934  0.3778
  360VAL   HG23 4765   3.317   4.407   6.081 -1.4519  1.5933 -1.0984
  360VAL      C 4766   3.707   4.444   6.004 -0.5934  0.1769 -0.1669
  360VAL      O 4767   3.696   4.409   5.886 -0.3567 -0.5938  0.0374
  361SER      N 4768   3.824   4.495   6.047 -0.3407 -0.7228  0.2114
  361SER     HN 4769   3.822   4.526   6.142 -0.9726  0.9168 -0.3065
  361SER     CA 4770   3.936   4.509   5.960 -0.3834 -0.0371  0.2623
  361SER     HA 4771   3.925   4.588   5.888 -0.3766 -1.3241 -1.2053
  361SER     CB 4772   4.053   4.572   6.038  0.1023 -0.3063 -0.2334
  361SER    HB1 4773   4.093   4.501   6.113  0.6471  0.1222 -0.1133
  361SER    HB2 4774   4.028   4.663   6.097 -0.2525  0.4362 -1.4891
  361SER     OG 4775   4.165   4.605   5.958  0.0653 -0.1678 -0.2301
  361SER    HG1 4776   4.189   4.531   5.903  0.3799  1.4488 -2.4289
  361SER      C 4777   3.984   4.382   5.899 -0.3096 -0.1911  0.6368
  361SER      O 4778   4.036   4.392   5.788  0.0702  0.3122  0.8553
  362SER      N 4779   3.976   4.267   5.969 -0.3686 -0.3021  0.4474
  362SER     HN 4780   3.929   4.270   6.056 -0.3134  0.4975  0.4532
  362SER     CA 4781   4.025   4.145   5.913 -0.2750 -0.2096  0.3253
  362SER     HA 4782   4.095   4.174   5.836 -0.5331 -2.3643 -0.8103
  362SER     CB 4783   4.084   4.052   6.020  0.2587 -0.6085 -0.3011
  362SER    HB1 4784   4.102   3.947   5.988 -1.2407 -0.6758 -1.0258
  362SER    HB2 4785   4.009   4.044   6.103  0.3743 -0.0750 -0.1439
  362SER     OG 4786   4.207   4.107   6.062 -0.0364 -0.0176 -0.2010
  362SER    HG1 4787   4.271   4.103   5.990  0.9782 -0.4342  0.6863
  362SER      C 4788   3.916   4.066   5.849  0.0740 -0.4383  0.0086
  362SER      O 4789   3.939   3.949   5.817 -0.2845 -0.6059  0.3638
  363ALA      N 4790   3.798   4.121   5.816  0.3055 -0.0216 -0.1251
  363ALA     HN 4791   3.778   4.211   5.854 -1.0808 -0.5943  0.5639
  363ALA     CA 4792   3.695   4.059   5.739 -0.4506  0.4698  0.4718
  363ALA     HA 4793   3.734   3.971   5.691 -0.0623  1.5938 -1.3675
  363ALA     CB 4794   3.581   4.031   5.839 -0.3881  0.3376  0.5068
  363ALA    HB1 4795   3.627   3.969   5.920  0.2004  1.4235  1.0246
  363ALA    HB2 4796   3.506   3.966   5.788 -0.5062  1.5483 -0.9170
  363ALA    HB3 4797   3.525   4.120   5.874  0.7736  1.3296 -0.0748
  363ALA      C 4798   3.643   4.144   5.629  0.1646  0.1338 -0.0894
  363ALA      O 4799   3.548   4.100   5.564  0.7940 -0.4163 -0.6498
  364ILE      N 4800   3.705   4.258   5.595  0.4009 -0.2633 -1.0168
  364ILE     HN 4801   3.784   4.290   5.647  0.2320 -2.1660  0.4905
  364ILE     CA 4802   3.648   4.354   5.505 -0.2560  0.0760 -0.2590
  364ILE     HA 4803   3.543   4.334   5.495 -0.6310 -0.5477  3.5196
  364ILE     CB 4804   3.653   4.498   5.543  0.0682  0.1187 -0.4578
  364ILE     HB 4805   3.613   4.501   5.647  2.0483  1.2910  0.3287
  364ILE    CG2 4806   3.797   4.551   5.556  0.1118  0.1403 -0.9857
  364ILE   HG21 4807   3.853   4.505   5.641  0.8044  0.2233 -1.3847
  364ILE   HG22 4808   3.791   4.661   5.569 -1.2467 -0.0740  0.4798
  364ILE   HG23 4809   3.858   4.536   5.464  0.7982  0.9895 -0.6839
  364ILE    CG1 4810   3.567   4.591   5.455  0.2517  0.3779 -0.3663
  364ILE   HG11 4811   3.469   4.546   5.430  1.2754 -2.1308 -0.1442
  364ILE   HG12 4812   3.598   4.598   5.349  1.9898 -1.2633 -0.0199
  364ILE     CD 4813   3.512   4.714   5.528 -0.4245 -0.5338  0.6910
  364ILE    HD1 4814   3.469   4.686   5.627  0.2321  1.4966  1.6000
  364ILE    HD2 4815   3.439   4.767   5.464  1.9430  0.4644 -1.3571
  364ILE    HD3 4816   3.592   4.783   5.561 -0.9550 -0.5377  2.0708
  364ILE      C 4817   3.704   4.337   5.367 -0.2467 -0.2070 -0.2204
  364ILE      O 4818   3.638   4.353   5.265 -0.2756 -0.0037 -0.1701
  365ASN      N 4819   3.826   4.282   5.350 -0.0226  0.2624 -0.1437
  365ASN     HN 4820   3.859   4.260   5.442 -2.8089 -0.3147  0.8510
  365ASN     CA 4821   3.893   4.252   5.228  0.2038  0.2062 -0.0067
  365ASN     HA 4822   3.893   4.345   5.172  2.0092  0.0334 -0.3519
  365ASN     CB 4823   4.035   4.199   5.257  0.1797 -0.2152 -0.6377
  365ASN    HB1 4824   4.076   4.143   5.171  2.0288  0.2488 -0.0917
  365ASN    HB2 4825   4.042   4.125   5.339  1.6405 -0.4057 -0.9188
  365ASN     CG 4826   4.131   4.313   5.289 -0.3929  0.0942  0.0104
  365ASN    OD1 4827   4.108   4.433   5.277 -0.5543  0.1016  0.3559
  365ASN    ND2 4828   4.248   4.271   5.344 -0.3795  0.3515  0.1821
  365ASN   HD21 4829   4.317   4.331   5.382 -3.1235  3.2360  1.0233
  365ASN   HD22 4830   4.273   4.174   5.343  1.6635  0.7837  2.0469
  365ASN      C 4831   3.817   4.154   5.145  0.4397 -0.1475  0.1929
  365ASN      O 4832   3.807   4.201   5.032  0.4813  0.3938  0.4093
  366PRO      N 4833   3.772   4.037   5.178  0.1118 -0.1369 -0.2039
  366PRO     CD 4834   3.781   3.989   5.315  0.5077 -0.0171 -0.1874
  366PRO    HD1 4835   3.707   4.050   5.372  1.2714  1.4713 -0.7294
  366PRO    HD2 4836   3.886   3.995   5.352  0.7414 -3.2363 -0.0789
  366PRO     CA 4837   3.700   3.952   5.088  0.2011 -0.0905 -0.3199
  366PRO     HA 4838   3.765   3.920   5.008  0.8704  2.2526 -0.8003
  366PRO     CB 4839   3.648   3.837   5.174 -0.1498  0.5212  0.2965
  366PRO    HB1 4840   3.645   3.742   5.116 -0.7841  0.6318  0.1414
  366PRO    HB2 4841   3.546   3.857   5.212  0.6857  1.0506  2.4111
  366PRO     CG 4842   3.737   3.843   5.300 -0.3087  0.1578  0.4287
  366PRO    HG1 4843   3.697   3.804   5.395 -0.8099  0.2021  0.2419
  366PRO    HG2 4844   3.831   3.785   5.290 -0.9447 -0.7462 -0.5950
  366PRO      C 4845   3.581   4.019   5.028 -0.2676 -0.2147  0.4483
  366PRO      O 4846   3.556   4.010   4.908  0.2410 -0.2758  0.3414
  367ILE      N 4847   3.510   4.105   5.103 -0.1397 -0.0084  0.3341
  367ILE     HN 4848   3.530   4.124   5.199 -1.6657 -2.0661  1.1456
  367ILE     CA 4849   3.396   4.174   5.052  0.1993  0.2028 -0.1488
  367ILE     HA 4850   3.341   4.098   4.997  0.8934  1.3494 -2.5499
  367ILE     CB 4851   3.318   4.241   5.161  0.5532 -0.1162  0.3058
  367ILE     HB 4852   3.371   4.308   5.233  1.4754 -0.1998 -0.2804
  367ILE    CG2 4853   3.215   4.334   5.094  0.8797  0.2639  0.3220
  367ILE   HG21 4854   3.145   4.366   5.174  0.6273 -0.6384  0.4719
  367ILE   HG22 4855   3.166   4.284   5.008  0.7008  2.5555 -0.9680
  367ILE   HG23 4856   3.255   4.429   5.054  1.8208 -0.5634 -0.7690
  367ILE    CG1 4857   3.248   4.127   5.235 -0.2185 -0.1402 -0.4370
  367ILE   HG11 4858   3.298   4.028   5.247 -2.4335 -1.1563  1.2270
  367ILE   HG12 4859   3.156   4.118   5.175  0.8379 -0.6661 -2.0440
  367ILE     CD 4860   3.205   4.169   5.376 -0.1857  0.7126 -0.6765
  367ILE    HD1 4861   3.195   4.279   5.385  0.0474  0.8613 -2.0643
  367ILE    HD2 4862   3.295   4.148   5.437 -0.4309  1.3061 -0.0926
  367ILE    HD3 4863   3.126   4.100   5.414  0.4921  0.9025  1.1681
  367ILE      C 4864   3.426   4.269   4.941 -0.4943  0.0653 -0.4594
  367ILE      O 4865   3.373   4.260   4.830 -0.4283  0.1344 -0.4967
  368LEU      N 4866   3.529   4.352   4.965 -0.3799 -0.1887 -0.0642
  368LEU     HN 4867   3.577   4.361   5.052 -0.7438  0.5669  0.0713
  368LEU     CA 4868   3.577   4.454   4.877  0.2837 -0.0886  0.4031
  368LEU     HA 4869   3.500   4.522   4.843  0.7750 -0.9103 -2.7039
  368LEU     CB 4870   3.691   4.542   4.930  0.0537  0.4180  0.0644
  368LEU    HB1 4871   3.727   4.613   4.852  2.4495 -1.1310 -0.3491
  368LEU    HB2 4872   3.779   4.474   4.939  0.3776  0.5932 -1.4339
  368LEU     CG 4873   3.671   4.623   5.058 -0.2980 -0.1826  0.3945
  368LEU     HG 4874   3.662   4.560   5.149  2.1600  1.5300  1.9780
  368LEU    CD1 4875   3.795   4.710   5.083 -0.2458 -0.0686 -0.2350
  368LEU   HD11 4876   3.877   4.635   5.086 -0.6169 -0.4850 -0.3354
  368LEU   HD12 4877   3.799   4.758   5.183  2.6458 -0.9142  0.1451
  368LEU   HD13 4878   3.806   4.786   5.003  0.0456  0.7042  0.5255
  368LEU    CD2 4879   3.539   4.702   5.044 -0.2476 -0.2443 -0.4793
  368LEU   HD21 4880   3.530   4.768   5.133 -3.4492 -0.7150 -0.3221
  368LEU   HD22 4881   3.448   4.639   5.056 -0.8809  0.2253 -2.4829
  368LEU   HD23 4882   3.536   4.757   4.947 -0.8028 -2.9189 -2.0881
  368LEU      C 4883   3.611   4.398   4.743 -0.4304  0.0040  0.1782
  368LEU      O 4884   3.559   4.441   4.640  0.0429  0.5154  0.1461
  369TYR      N 4885   3.691   4.290   4.742 -0.3607  0.0568 -0.2816
  369TYR     HN 4886   3.741   4.258   4.822 -1.7791  0.9325  1.0232
  369TYR     CA 4887   3.742   4.230   4.623  0.2115 -0.1773  0.0802
  369TYR     HA 4888   3.799   4.307   4.573 -0.2397  0.8083  1.0397
  369TYR     CB 4889   3.830   4.113   4.669 -0.0749 -0.4228  0.0090
  369TYR    HB1 4890   3.862   4.063   4.575  0.8119  1.2293 -0.6026
  369TYR    HB2 4891   3.756   4.050   4.723 -1.3628 -1.5640 -2.9135
  369TYR     CG 4892   3.949   4.137   4.756 -0.2175  0.1670  0.0457
  369TYR    CD1 4893   4.009   4.261   4.752 -0.7690  0.4434  0.2065
  369TYR    HD1 4894   3.969   4.345   4.697 -0.4143  0.2868 -0.2996
  369TYR    CE1 4895   4.118   4.289   4.831 -0.4709 -0.5453  0.1671
  369TYR    HE1 4896   4.163   4.388   4.834  1.4544 -1.3717  0.1631
  369TYR     CZ 4897   4.170   4.193   4.914  0.2641 -0.2127  0.1073
  369TYR     OH 4898   4.272   4.220   5.007  0.0865  0.2383  0.1727
  369TYR     HH 4899   4.275   4.139   5.058  0.6300  0.0466 -0.1546
  369TYR    CD2 4900   4.010   4.038   4.829 -0.8613 -0.1249  0.1935
  369TYR    HD2 4901   3.969   3.938   4.827  0.4252 -0.6790  0.2218
  369TYR    CE2 4902   4.120   4.065   4.908 -0.4911  0.0986 -0.3889
  369TYR    HE2 4903   4.159   3.993   4.978 -0.1592 -0.7490 -1.4199
  369TYR      C 4904   3.635   4.178   4.534  0.0709  0.1256  0.0713
  369TYR      O 4905   3.642   4.205   4.414  0.0575 -0.1853 -0.0010
  370ASN      N 4906   3.533   4.109   4.589  0.1666 -0.0712  0.0047
  370ASN     HN 4907   3.532   4.118   4.688  2.3544  1.4746 -0.0192
  370ASN     CA 4908   3.426   4.052   4.514 -0.1415  0.1065  0.3068
  370ASN     HA 4909   3.460   4.004   4.423  0.3693 -3.2099  2.0863
  370ASN     CB 4910   3.342   3.943   4.584 -0.4528  0.1682  0.0354
  370ASN    HB1 4911   3.249   3.921   4.527 -0.5879  2.8415 -0.9078
  370ASN    HB2 4912   3.315   3.978   4.685  1.5756 -1.9860  1.4213
  370ASN     CG 4913   3.401   3.804   4.603  0.0658  0.4363  0.4110
  370ASN    OD1 4914   3.385   3.722   4.513  0.5605  0.4846  0.2756
  370ASN    ND2 4915   3.458   3.781   4.725  0.4204  0.4565  0.2503
  370ASN   HD21 4916   3.482   3.686   4.745 -0.8369 -0.3260 -1.6889
  370ASN   HD22 4917   3.480   3.861   4.781 -0.6379  0.8719  0.0894
  370ASN      C 4918   3.327   4.152   4.466  0.2382  0.2935 -0.0999
  370ASN      O 4919   3.268   4.140   4.359 -0.0431  0.2605  0.0544
  371LEU      N 4920   3.310   4.264   4.540  0.3221  0.5004 -0.3930
  371LEU     HN 4921   3.357   4.275   4.627  2.7083 -1.0747 -1.3378
  371LEU     CA 4922   3.237   4.383   4.509 -0.0697  0.2664 -0.3744
  371LEU     HA 4923   3.141   4.352   4.470 -0.6316  1.0643  0.3558
  371LEU     CB 4924   3.212   4.462   4.638 -0.1018 -0.2392 -0.0697
  371LEU    HB1 4925   3.309   4.510   4.664  1.8928 -1.7019 -3.9254
  371LEU    HB2 4926   3.191   4.395   4.724 -0.4551 -0.6836 -0.4959
  371LEU     CG 4927   3.104   4.571   4.629  0.0236 -0.0858  0.2719
  371LEU     HG 4928   3.128   4.648   4.552 -1.9975 -0.3259 -0.6432
  371LEU    CD1 4929   2.966   4.523   4.582  0.2219 -0.0452 -0.3633
  371LEU   HD11 4930   2.966   4.476   4.482 -1.2100  0.6366 -0.7161
  371LEU   HD12 4931   2.891   4.605   4.581  0.7861  0.4750 -1.5705
  371LEU   HD13 4932   2.926   4.441   4.646  4.2296 -0.7526  1.5957
  371LEU    CD2 4933   3.089   4.629   4.771  0.1174  0.4888  0.0506
  371LEU   HD21 4934   3.024   4.572   4.841 -0.6048  0.9821 -0.2053
  371LEU   HD22 4935   3.036   4.726   4.759  0.4912  0.6399 -0.4179
  371LEU   HD23 4936   3.183   4.648   4.827  0.1046  1.8517 -0.3501
  371LEU      C 4937   3.291   4.467   4.398 -0.1944  0.7324 -0.0835
  371LEU      O 4938   3.216   4.508   4.310 -0.1248  0.0805 -0.4566
  372VAL      N 4939   3.423   4.491   4.391 -0.0290 -0.0887  0.0328
  372VAL     HN 4940   3.487   4.464   4.462 -0.6557  0.9454  1.0211
  372VAL     CA 4941   3.486   4.586   4.304  0.0320  0.0475  0.2255
  372VAL     HA 4942   3.418   4.664   4.272 -1.2948 -1.5090 -0.9180
  372VAL     CB 4943   3.594   4.660   4.376  0.1748  0.0688 -0.0093
  372VAL     HB 4944   3.670   4.587   4.412 -2.6071 -3.5943 -0.9879
  372VAL    CG1 4945   3.660   4.763   4.283 -0.4858  0.6744  0.1877
  372VAL   HG11 4946   3.704   4.716   4.193  1.5861  1.6838  0.6108
  372VAL   HG12 4947   3.737   4.811   4.347 -0.4779 -0.1855  0.8457
  372VAL   HG13 4948   3.587   4.846   4.269 -0.6226  0.9362  2.1633
  372VAL    CG2 4949   3.511   4.735   4.482 -0.1531  0.0355 -0.2423
  372VAL   HG21 4950   3.428   4.787   4.429 -1.2804  1.8805  3.0646
  372VAL   HG22 4951   3.579   4.809   4.530  1.5311 -1.9085  0.5212
  372VAL   HG23 4952   3.463   4.678   4.564 -0.4213  0.1872 -0.2903
  372VAL      C 4953   3.534   4.512   4.184 -0.2070 -0.0575  0.1923
  372VAL      O 4954   3.549   4.568   4.076 -0.0631  0.2713  0.3799
  373SER      N 4955   3.549   4.379   4.192 -0.2561 -0.0733  0.0306
  373SER     HN 4956   3.539   4.327   4.276 -0.8064 -1.6827 -0.9796
  373SER     CA 4957   3.593   4.307   4.076 -0.2328  0.2196 -0.1426
  373SER     HA 4958   3.580   4.354   3.979 -0.2048  0.2637 -0.1253
  373SER     CB 4959   3.744   4.280   4.077 -0.3188 -0.2848 -0.3959
  373SER    HB1 4960   3.767   4.242   4.179  1.0542  0.8298 -0.2616
  373SER    HB2 4961   3.794   4.379   4.084  0.3109 -0.6264 -0.0357
  373SER     OG 4962   3.804   4.203   3.974  1.0059  0.1725  0.0113
  373SER    HG1 4963   3.788   4.252   3.893 -0.1952 -0.1123  0.0604
  373SER      C 4964   3.519   4.180   4.050  0.0224  0.0308  0.0472
  373SER      O 4965   3.531   4.083   4.125  0.3238 -0.3279 -0.4570
  374ALA      N 4966   3.456   4.176   3.931  0.2082 -0.3438 -0.0374
  374ALA     HN 4967   3.445   4.262   3.883 -0.6517  0.2024  1.1058
  374ALA     CA 4968   3.397   4.058   3.875 -0.9436  0.1332  0.1485
  374ALA     HA 4969   3.310   4.025   3.929 -0.0367 -0.2416  1.4331
  374ALA     CB 4970   3.350   4.098   3.734  0.2610  0.9398 -0.0403
  374ALA    HB1 4971   3.281   4.184   3.742  0.1008  0.6881  1.4439
  374ALA    HB2 4972   3.297   4.019   3.676 -0.3414  1.0366  0.3821
  374ALA    HB3 4973   3.431   4.128   3.663  1.3649  0.5061  0.9961
  374ALA      C 4974   3.491   3.944   3.856 -0.4426  0.6383 -0.4514
  374ALA      O 4975   3.464   3.827   3.880 -0.8794  0.7799 -0.2342
  375ASN      N 4976   3.612   3.982   3.810 -0.2029 -0.3937 -0.7057
  375ASN     HN 4977   3.640   4.076   3.791  0.3693 -0.5213 -0.5190
  375ASN     CA 4978   3.716   3.890   3.777 -0.1321 -0.3638 -0.5680
  375ASN     HA 4979   3.676   3.816   3.710 -0.9700 -1.4570  1.0539
  375ASN     CB 4980   3.845   3.955   3.724 -0.2974  0.6156  0.1945
  375ASN    HB1 4981   3.928   3.882   3.729  1.1374  2.2653  2.0121
  375ASN    HB2 4982   3.861   4.045   3.787 -0.3788  0.5383  0.3262
  375ASN     CG 4983   3.821   4.005   3.581 -0.1100  0.0610 -0.0317
  375ASN    OD1 4984   3.739   3.950   3.508 -0.1636  0.2118 -0.0857
  375ASN    ND2 4985   3.908   4.099   3.536 -0.2983  0.2344 -0.0340
  375ASN   HD21 4986   3.875   4.152   3.458 -2.1933 -3.0849 -1.7157
  375ASN   HD22 4987   3.984   4.139   3.589 -1.4338 -0.7611  2.5415
  375ASN      C 4988   3.758   3.802   3.890 -0.2020  0.0970 -0.1747
  375ASN      O 4989   3.775   3.682   3.866  0.5996  0.1533  0.0967
  376PHE      N 4990   3.781   3.864   4.007  0.1318  0.1159 -0.2498
  376PHE     HN 4991   3.794   3.963   4.010  0.7487  0.0193  1.1763
  376PHE     CA 4992   3.800   3.803   4.135  0.1182 -0.1315 -0.3650
  376PHE     HA 4993   3.891   3.746   4.138 -0.0476 -0.3561  0.9998
  376PHE     CB 4994   3.835   3.914   4.235 -0.0696 -0.3998  0.0055
  376PHE    HB1 4995   3.749   3.984   4.247  0.5532  0.0390  2.3212
  376PHE    HB2 4996   3.924   3.971   4.199 -0.7617  0.5483 -0.2750
  376PHE     CG 4997   3.867   3.861   4.370  0.4948  0.8290  0.3726
  376PHE    CD1 4998   4.000   3.836   4.393  0.4034 -0.0248 -0.0038
  376PHE    HD1 4999   4.074   3.850   4.315  0.0175 -0.3325 -0.4335
  376PHE    CE1 5000   4.038   3.796   4.519  0.3481  0.2938  0.1136
  376PHE    HE1 5001   4.140   3.772   4.544 -0.4861  0.0968  3.8961
  376PHE     CZ 5002   3.943   3.778   4.617 -0.0727  0.4351 -0.2618
  376PHE     HZ 5003   3.983   3.756   4.715  0.4364  0.7313 -0.3967
  376PHE    CD2 5004   3.768   3.846   4.465  0.0192  0.5152 -0.1590
  376PHE    HD2 5005   3.662   3.857   4.448 -0.9032 -2.7444  2.5183
  376PHE    CE2 5006   3.811   3.800   4.588 -0.1257  0.1463 -0.2464
  376PHE    HE2 5007   3.736   3.780   4.663  0.9683 -0.2410  0.7729
  376PHE      C 5008   3.690   3.710   4.174 -0.1455  0.3320  0.0040
  376PHE      O 5009   3.714   3.604   4.231  0.5656  0.6370  0.2882
  377ARG      N 5010   3.566   3.761   4.162  0.0102  0.6237 -0.3879
  377ARG     HN 5011   3.552   3.855   4.131 -0.8251  1.7424  2.9502
  377ARG     CA 5012   3.444   3.695   4.198 -0.0134  0.6013 -0.5095
  377ARG     HA 5013   3.458   3.668   4.302  1.5099  1.7116 -0.3858
  377ARG     CB 5014   3.323   3.789   4.193 -0.2851  0.2373 -0.8680
  377ARG    HB1 5015   3.315   3.840   4.095  0.4997  2.4501  0.1510
  377ARG    HB2 5016   3.352   3.872   4.261 -1.2583  0.0061 -0.1451
  377ARG     CG 5017   3.192   3.723   4.235 -0.0259  0.1277 -0.2124
  377ARG    HG1 5018   3.206   3.664   4.328  1.4203 -0.2494 -0.6505
  377ARG    HG2 5019   3.158   3.646   4.162  1.2217  0.5362 -1.2722
  377ARG     CD 5020   3.081   3.825   4.260 -0.5275 -0.4969  0.1528
  377ARG    HD1 5021   3.116   3.910   4.322 -2.4567  0.7234 -0.3306
  377ARG    HD2 5022   2.991   3.778   4.305  0.5483 -1.7930  1.0195
  377ARG     NE 5023   3.043   3.871   4.123  0.2620 -0.5416 -0.0874
  377ARG     HE 5024   2.996   3.805   4.065 -0.7507  0.0485  0.0194
  377ARG     CZ 5025   3.055   4.000   4.079  0.2842 -0.6873 -0.5090
  377ARG    NH1 5026   3.132   4.091   4.145 -0.1016 -0.6073 -0.1624
  377ARG   HH11 5027   3.158   4.076   4.240 -0.0983 -1.4757 -0.2985
  377ARG   HH12 5028   3.128   4.187   4.116  2.3688 -0.7653 -1.2787
  377ARG    NH2 5029   2.979   4.056   3.981 -0.1778 -0.2901  0.0718
  377ARG   HH21 5030   2.919   3.998   3.926 -2.0863 -0.9340  2.6381
  377ARG   HH22 5031   2.979   4.155   3.965 -0.9845 -0.5455 -1.7989
  377ARG      C 5032   3.406   3.564   4.137 -0.0766  0.3342  0.0925
  377ARG      O 5033   3.377   3.467   4.207  0.0220  0.2225 -0.0205
  378GLN      N 5034   3.425   3.547   4.005  0.4852  0.1166  0.2033
  378GLN     HN 5035   3.452   3.626   3.952  1.9738 -0.1597  0.4856
  378GLN     CA 5036   3.409   3.418   3.944  0.4888  0.1349  0.1625
  378GLN     HA 5037   3.304   3.393   3.950  0.9414 -1.5727  1.9604
  378GLN     CB 5038   3.429   3.440   3.793  0.1103  0.1604  0.1148
  378GLN    HB1 5039   3.403   3.342   3.747 -1.8485  0.9946 -0.6509
  378GLN    HB2 5040   3.530   3.464   3.753 -0.4998 -0.4389 -1.8949
  378GLN     CG 5041   3.339   3.535   3.715  0.2115  0.0891 -0.0913
  378GLN    HG1 5042   3.374   3.637   3.744 -2.4405  1.1353 -0.2426
  378GLN    HG2 5043   3.233   3.522   3.746 -0.1032  3.8168  0.8728
  378GLN     CD 5044   3.343   3.525   3.563  0.5235 -0.1748 -0.0654
  378GLN    OE1 5045   3.447   3.555   3.506  0.2953  0.5204 -0.1191
  378GLN    NE2 5046   3.229   3.485   3.501 -0.0576  0.1505  0.7704
  378GLN   HE21 5047   3.236   3.490   3.401 -0.2069 -0.6825  0.7051
  378GLN   HE22 5048   3.155   3.446   3.556 -1.4209 -0.4930 -1.3659
  378GLN      C 5049   3.490   3.308   4.003 -0.5540 -0.2789  0.8549
  378GLN      O 5050   3.443   3.196   4.018 -0.8547 -0.3156 -0.3067
  379VAL      N 5051   3.618   3.331   4.038 -0.1673 -0.6467 -0.2875
  379VAL     HN 5052   3.656   3.423   4.030  1.4845 -1.3945 -1.8530
  379VAL     CA 5053   3.705   3.238   4.104 -0.0701 -0.3453  0.0119
  379VAL     HA 5054   3.696   3.145   4.051  3.8242  0.1041 -1.7670
  379VAL     CB 5055   3.848   3.283   4.100 -0.0538 -0.4215 -0.2621
  379VAL     HB 5056   3.859   3.380   4.153  1.3053  0.1351 -1.4849
  379VAL    CG1 5057   3.935   3.181   4.175  0.0271 -0.4666 -0.4154
  379VAL   HG11 5058   3.903   3.138   4.272  0.7565 -0.1312 -0.0140
  379VAL   HG12 5059   4.040   3.212   4.195  0.2006 -2.0902  1.4571
  379VAL   HG13 5060   3.949   3.091   4.112 -0.3231 -0.6681 -0.2072
  379VAL    CG2 5061   3.900   3.286   3.955 -0.0266  0.0102 -0.2440
  379VAL   HG21 5062   3.863   3.374   3.897  1.8993  0.0803 -1.4532
  379VAL   HG22 5063   3.865   3.190   3.912  0.1726 -0.6785  1.0704
  379VAL   HG23 5064   4.010   3.290   3.972  0.2362  0.3150 -1.8698
  379VAL      C 5065   3.651   3.206   4.239 -0.6782 -0.4053 -0.2393
  379VAL      O 5066   3.641   3.092   4.282  0.1546 -0.0659  0.9277
  380PHE      N 5067   3.611   3.310   4.315  0.0221 -0.5081  0.2861
  380PHE     HN 5068   3.627   3.405   4.286 -0.3291 -0.2744  0.8409
  380PHE     CA 5069   3.556   3.296   4.446 -0.6697  0.7154  0.1493
  380PHE     HA 5070   3.624   3.241   4.510 -1.0992  0.1086  0.0965
  380PHE     CB 5071   3.527   3.434   4.506 -1.4220  0.6657 -0.0876
  380PHE    HB1 5072   3.430   3.475   4.471 -1.3088  0.5224 -0.5733
  380PHE    HB2 5073   3.600   3.515   4.479 -2.0671  1.9917  1.9005
  380PHE     CG 5074   3.536   3.451   4.654  0.0381  0.5932 -0.1469
  380PHE    CD1 5075   3.422   3.408   4.718  0.4123  0.2533  0.2989
  380PHE    HD1 5076   3.329   3.380   4.670 -1.3472  1.7927  2.5774
  380PHE    CE1 5077   3.409   3.433   4.853 -0.5338 -0.1389  0.2862
  380PHE    HE1 5078   3.316   3.422   4.907 -2.0247  0.3682 -2.0028
  380PHE     CZ 5079   3.518   3.478   4.924 -0.0920 -0.1413 -0.3820
  380PHE     HZ 5080   3.511   3.502   5.028  1.1459  1.1534 -0.5768
  380PHE    CD2 5081   3.648   3.485   4.726  0.3568 -0.2817 -0.2126
  380PHE    HD2 5082   3.739   3.503   4.671 -1.6170  1.9555 -3.0887
  380PHE    CE2 5083   3.639   3.500   4.862 -0.1728  0.4683 -0.3247
  380PHE    HE2 5084   3.728   3.525   4.918 -0.5582 -1.3691  1.2509
  380PHE      C 5085   3.430   3.218   4.445 -0.1235 -0.1945  0.7138
  380PHE      O 5086   3.410   3.118   4.514 -0.0340 -0.4110  0.4269
  381LEU      N 5087   3.329   3.241   4.359  0.5812 -0.4619 -0.2025
  381LEU     HN 5088   3.344   3.296   4.277 -0.1375  1.2201  0.7243
  381LEU     CA 5089   3.205   3.170   4.356  0.1546  0.2779 -0.3071
  381LEU     HA 5090   3.173   3.156   4.458 -0.6549  2.5206 -0.1841
  381LEU     CB 5091   3.098   3.260   4.291  0.1725  0.4092 -0.1582
  381LEU    HB1 5092   3.002   3.206   4.303  0.2856  0.0932 -0.6517
  381LEU    HB2 5093   3.113   3.279   4.183  0.9881  1.8657  0.1794
  381LEU     CG 5094   3.082   3.397   4.358  0.2037  0.3671 -0.0632
  381LEU     HG 5095   3.173   3.455   4.330 -0.8318  1.4170 -1.3953
  381LEU    CD1 5096   2.951   3.457   4.306  0.1972  0.7577  0.3912
  381LEU   HD11 5097   2.863   3.398   4.339  0.6612  0.6077  1.3986
  381LEU   HD12 5098   2.963   3.471   4.196  0.3944 -0.4408  0.2456
  381LEU   HD13 5099   2.937   3.556   4.356 -2.0911  0.8080 -0.2444
  381LEU    CD2 5100   3.075   3.395   4.512 -0.6361  0.7542 -0.0912
  381LEU   HD21 5101   2.982   3.338   4.534  0.8484 -1.6992  0.2480
  381LEU   HD22 5102   3.063   3.498   4.552  0.8832  1.1267 -0.5246
  381LEU   HD23 5103   3.158   3.336   4.558 -0.7287 -1.3304 -2.3542
  381LEU      C 5104   3.222   3.039   4.288 -0.8485  0.1053 -0.2496
  381LEU      O 5105   3.147   2.948   4.323 -0.1569 -0.1921  0.5061
  382SER      N 5106   3.325   3.009   4.207 -0.0435 -0.1190  0.8331
  382SER     HN 5107   3.379   3.081   4.163  2.0911 -0.3313  2.8695
  382SER     CA 5108   3.369   2.877   4.174  0.3831  0.1805  0.1837
  382SER     HA 5109   3.288   2.817   4.136  0.1635 -0.2621  1.2984
  382SER     CB 5110   3.485   2.887   4.073  0.4267 -0.1573  0.2011
  382SER    HB1 5111   3.570   2.942   4.118 -0.1947  1.0593 -0.0924
  382SER    HB2 5112   3.450   2.946   3.987  0.3727  0.3413  0.5623
  382SER     OG 5113   3.539   2.761   4.035  0.8132  0.0550  0.0334
  382SER    HG1 5114   3.484   2.736   3.960  0.6827 -1.6263  0.6347
  382SER      C 5115   3.417   2.802   4.293  0.4053 -0.2293 -0.0826
  382SER      O 5116   3.388   2.683   4.311  0.7698 -0.2811  0.1983
  383THR      N 5117   3.492   2.857   4.390  0.1059  0.0069  0.0174
  383THR     HN 5118   3.536   2.944   4.368 -1.3914  0.5283 -1.0480
  383THR     CA 5119   3.531   2.785   4.507  0.3752 -0.1557 -0.1693
  383THR     HA 5120   3.582   2.696   4.473 -0.2288 -1.5671  2.3440
  383THR     CB 5121   3.634   2.869   4.577 -0.0154  0.4441 -0.3098
  383THR     HB 5122   3.600   2.975   4.573 -1.5982 -0.0396 -3.9535
  383THR    OG1 5123   3.754   2.870   4.502 -0.4551 -0.1370 -1.0351
  383THR    HG1 5124   3.730   2.908   4.417  0.0133 -0.0037 -1.1137
  383THR    CG2 5125   3.660   2.813   4.718 -0.4793  0.4117 -0.2353
  383THR   HG21 5126   3.590   2.854   4.794 -0.5616 -1.2380  0.6255
  383THR   HG22 5127   3.757   2.845   4.761  0.2230 -0.7538 -0.9001
  383THR   HG23 5128   3.661   2.703   4.728 -1.4205  0.5597  2.3276
  383THR      C 5129   3.420   2.743   4.598  0.0276  0.2263 -0.4143
  383THR      O 5130   3.416   2.630   4.645 -0.0458  0.4263  0.0669
  384LEU      N 5131   3.328   2.840   4.611 -0.0177  0.1594 -0.2282
  384LEU     HN 5132   3.320   2.930   4.569 -1.3200  0.4815  0.6305
  384LEU     CA 5133   3.211   2.807   4.686  0.3298 -0.2181  0.1533
  384LEU     HA 5134   3.242   2.790   4.788  3.0590  1.4637 -0.3123
  384LEU     CB 5135   3.127   2.934   4.704  0.2242 -0.3362  0.5239
  384LEU    HB1 5136   3.037   2.917   4.767 -3.2287  1.7659 -3.3233
  384LEU    HB2 5137   3.091   2.965   4.603  1.1770 -1.5075 -0.1963
  384LEU     CG 5138   3.189   3.053   4.780 -0.0565  0.0063  0.2190
  384LEU     HG 5139   3.278   3.102   4.734 -0.6495  0.2851 -0.6738
  384LEU    CD1 5140   3.085   3.166   4.795  0.0822  0.1400  0.1883
  384LEU   HD11 5141   3.115   3.254   4.856  1.5254  1.5746 -2.4143
  384LEU   HD12 5142   2.995   3.130   4.850 -1.2504  1.0521 -1.3049
  384LEU   HD13 5143   3.035   3.191   4.699 -0.8985 -0.7226  0.4480
  384LEU    CD2 5144   3.236   3.014   4.920 -0.2308 -0.1881  0.2240
  384LEU   HD21 5145   3.275   3.105   4.971  3.5145 -2.2858  1.5312
  384LEU   HD22 5146   3.329   2.952   4.917 -1.7672 -2.8619  2.4981
  384LEU   HD23 5147   3.156   2.962   4.977 -0.4909  0.9635  0.9442
  384LEU      C 5148   3.136   2.686   4.642  0.1219 -0.1180  0.2308
  384LEU      O 5149   3.093   2.599   4.718  0.2333 -0.3750  0.0055
  385ALA      N 5150   3.110   2.675   4.511 -0.1301 -0.2460  0.2901
  385ALA     HN 5151   3.152   2.744   4.452  1.0724 -1.5088 -0.4074
  385ALA     CA 5152   3.049   2.567   4.438 -0.2728  0.1659 -0.2093
  385ALA     HA 5153   2.951   2.550   4.479  0.7632 -0.7326  2.0508
  385ALA     CB 5154   3.043   2.605   4.289  0.6508 -0.2613 -0.3638
  385ALA    HB1 5155   3.140   2.647   4.255  0.8720  0.1039  0.6731
  385ALA    HB2 5156   2.962   2.680   4.276  1.8236  0.7791 -2.1401
  385ALA    HB3 5157   3.015   2.520   4.223  1.7602  0.5106 -1.8824
  385ALA      C 5158   3.128   2.441   4.447  0.2840  0.5089 -0.2212
  385ALA      O 5159   3.063   2.338   4.465  0.2264  0.6868  0.6117
  386CYSP     N 5160   3.262   2.438   4.437  0.3015 -0.1373  0.1452
  386CYSP    HN 5161   3.310   2.519   4.404  2.8313 -1.7509 -0.4740
  386CYSP    CA 5162   3.355   2.337   4.478  0.3533 -0.1651 -0.0390
  386CYSP    HA 5163   3.330   2.253   4.415 -0.8468  2.1435 -2.8718
  386CYSP     C 5164   3.328   2.280   4.613 -0.6875 -0.1804 -0.2482
  386CYSP     O 5165   3.308   2.159   4.624 -0.6859 -0.1178  0.5070
  386CYSP    CB 5166   3.495   2.393   4.446  0.1999  0.1764 -0.1189
  386CYSP   HB1 5167   3.524   2.387   4.339  2.9106  0.2715  0.5527
  386CYSP   HB2 5168   3.494   2.502   4.465  2.2586  0.6000 -2.0308
  386CYSP    SG 5169   3.631   2.312   4.534 -0.1598 -0.0476  0.2344
  386CYSP    C1 5170   3.613   2.149   4.456 -0.5557  0.1905 -0.1755
  386CYSP    O1 5171   3.534   2.126   4.365 -0.1733  0.4024 -0.5689
  386CYSP    C2 5172   3.706   2.052   4.528 -0.3479  0.2230 -0.3952
  386CYSP   H2A 5173   3.801   2.108   4.534 -0.4434  0.2554  1.4558
  386CYSP   H2B 5174   3.727   1.967   4.459  0.7082 -0.6005  0.8931
  386CYSP    C3 5175   3.645   2.010   4.662  0.3031  0.1227 -0.1296
  386CYSP   H3A 5176   3.546   1.961   4.649 -0.0315 -0.0863  2.6698
  386CYSP   H3B 5177   3.627   2.103   4.720  0.4744  0.7413 -1.0413
  386CYSP    C4 5178   3.743   1.918   4.735 -0.3817 -0.0726  0.5534
  386CYSP   H4A 5179   3.841   1.971   4.737 -1.5621  2.3998 -1.7444
  386CYSP   H4B 5180   3.766   1.833   4.668  2.4491  1.2903 -0.3620
  386CYSP    C5 5181   3.680   1.869   4.866 -0.2493 -0.3582  0.5102
  386CYSP   H5A 5182   3.574   1.840   4.851  0.4931 -2.4889 -1.3649
  386CYSP   H5B 5183   3.685   1.958   4.932 -0.3446 -0.1903  0.2932
  386CYSP    C6 5184   3.771   1.759   4.921  0.0745 -0.5112 -0.3150
  386CYSP   H6A 5185   3.877   1.784   4.899 -0.1740 -1.3549 -2.7951
  386CYSP   H6B 5186   3.744   1.661   4.875  1.4904 -1.4999  0.8878
  386CYSP    C7 5187   3.749   1.737   5.070  0.3265  0.3138 -0.1533
  386CYSP   H7A 5188   3.728   1.829   5.128  0.7727 -0.6742  1.6804
  386CYSP   H7B 5189   3.843   1.699   5.115  1.0868  0.1763 -1.7991
  386CYSP    C8 5190   3.640   1.637   5.109  0.7558  0.0280  0.3315
  386CYSP   H8A 5191   3.678   1.544   5.062  3.1313  1.0288  0.1395
  386CYSP   H8B 5192   3.547   1.669   5.058  2.2950  2.1816 -1.2887
  386CYSP    C9 5193   3.608   1.616   5.257 -0.2622  0.0388  0.1189
  386CYSP   H9A 5194   3.560   1.703   5.307  1.4075  0.6994  0.6430
  386CYSP   H9B 5195   3.700   1.590   5.313 -0.7012 -3.3257 -0.5397
  386CYSP   C10 5196   3.517   1.495   5.281 -0.1786 -0.0165  0.1591
  386CYSP  H10A 5197   3.551   1.397   5.240  0.3076  0.7421 -1.3645
  386CYSP  H10B 5198   3.429   1.524   5.220  0.1534 -0.4896 -0.5758
  386CYSP   C11 5199   3.497   1.461   5.428  0.5819 -0.5987  0.1384
  386CYSP  H11A 5200   3.449   1.556   5.463  1.9614  1.3414 -2.8189
  386CYSP  H11B 5201   3.597   1.459   5.477 -0.4189 -0.1974  2.3570
  386CYSP   C12 5202   3.431   1.330   5.470 -0.5333 -0.1836 -0.2933
  386CYSP  H12A 5203   3.503   1.248   5.451  1.7593  0.9799  2.7064
  386CYSP  H12B 5204   3.337   1.308   5.415 -0.8378 -0.3276  0.2688
  386CYSP   C13 5205   3.393   1.325   5.618 -0.5362  0.8498 -0.2484
  386CYSP  H13A 5206   3.352   1.420   5.659 -1.9754 -1.0140  3.0766
  386CYSP  H13B 5207   3.482   1.284   5.671  0.1401  0.5671 -1.5727
  386CYSP   C14 5208   3.283   1.220   5.637 -0.0689  0.4235  0.1576
  386CYSP  H14A 5209   3.305   1.129   5.579 -1.8535  0.4267 -0.5999
  386CYSP  H14B 5210   3.186   1.253   5.592  0.3605  0.7972 -0.5108
  386CYSP   C15 5211   3.261   1.188   5.785  0.0812  0.2979  0.1517
  386CYSP  H15A 5212   3.244   1.278   5.848 -1.2371  0.3270 -0.2125
  386CYSP  H15B 5213   3.353   1.141   5.826 -1.6578 -0.8443  3.0814
  386CYSP   C16 5214   3.141   1.095   5.808  0.0883  0.0958 -0.6060
  386CYSP  H16A 5215   3.058   1.154   5.763  1.8471  2.9124 -0.4491
  386CYSP  H16B 5216   3.151   0.992   5.769 -0.5726  0.1470 -0.9238
  386CYSP  H16C 5217   3.120   1.088   5.917  2.0803 -2.1135 -0.2934
  387LEU      N 5218   3.323   2.365   4.716  0.5582 -0.0872 -0.2566
  387LEU     HN 5219   3.338   2.461   4.694  0.7728  0.1203  0.7268
  387LEU     CA 5220   3.295   2.336   4.853  0.2778  0.5312 -0.1774
  387LEU     HA 5221   3.359   2.254   4.885  0.9589  1.7552  1.8102
  387LEU     CB 5222   3.331   2.460   4.936  0.2189  0.0359  0.6018
  387LEU    HB1 5223   3.289   2.451   5.039  0.3011 -1.7380  0.5039
  387LEU    HB2 5224   3.290   2.549   4.885 -4.6717 -2.2599  0.0193
  387LEU     CG 5225   3.483   2.478   4.956  0.3086 -0.0156 -0.0160
  387LEU     HG 5226   3.540   2.482   4.861 -0.4991 -0.3129 -0.5246
  387LEU    CD1 5227   3.519   2.608   5.029 -0.2976 -0.3022  0.8148
  387LEU   HD11 5228   3.628   2.602   5.052 -0.3659 -1.7173  0.8392
  387LEU   HD12 5229   3.466   2.604   5.127  1.6090 -1.6527  1.8668
  387LEU   HD13 5230   3.497   2.701   4.973 -0.5076 -0.7608  0.1342
  387LEU    CD2 5231   3.541   2.365   5.043  1.0542  0.0346 -0.4375
  387LEU   HD21 5232   3.487   2.340   5.137 -0.6852  0.4829 -1.2815
  387LEU   HD22 5233   3.645   2.389   5.075  0.6795 -1.3563  2.1614
  387LEU   HD23 5234   3.561   2.268   4.993 -0.3588 -1.0428  0.9714
  387LEU      C 5235   3.156   2.291   4.881  0.2784  0.6546  0.0341
  387LEU      O 5236   3.133   2.204   4.965 -0.4463  0.9532  0.1529
  388CYSP     N 5237   3.057   2.351   4.812  0.1743 -0.0926 -0.4801
  388CYSP    HN 5238   3.079   2.416   4.740  0.2207 -0.4750 -0.8164
  388CYSP    CA 5239   2.919   2.322   4.833  0.1010  0.1060 -0.6908
  388CYSP    HA 5240   2.897   2.311   4.938 -2.7526 -0.6052 -1.2750
  388CYSP     C 5241   2.878   2.200   4.758  0.4916 -0.3541 -0.1570
  388CYSP     O 5242   2.893   2.199   4.636  0.1251  0.2166 -0.2116
  388CYSP    CB 5243   2.837   2.440   4.777 -0.0417  0.1147 -0.4677
  388CYSP   HB1 5244   2.881   2.537   4.810 -0.3256  0.3709 -0.8247
  388CYSP   HB2 5245   2.837   2.433   4.666  0.4123 -1.5497 -0.3934
  388CYSP    SG 5246   2.668   2.433   4.844  0.0271  0.1713 -0.2889
  388CYSP    C1 5247   2.685   2.450   5.024  0.1343  0.3207 -0.3120
  388CYSP    O1 5248   2.778   2.513   5.073  0.2198  0.2189 -0.3434
  388CYSP    C2 5249   2.581   2.385   5.115  0.1036  0.4161 -0.2770
  388CYSP   H2A 5250   2.598   2.390   5.224 -0.6648  0.1398 -0.1370
  388CYSP   H2B 5251   2.591   2.276   5.094 -0.3196 -0.2951  2.8090
  388CYSP    C3 5252   2.437   2.434   5.102 -0.0978 -0.0801  0.0367
  388CYSP   H3A 5253   2.415   2.433   4.993 -1.2274 -2.7997  0.2057
  388CYSP   H3B 5254   2.440   2.539   5.137  1.1981  0.0167 -0.3302
  388CYSP    C4 5255   2.324   2.351   5.164 -0.1677  0.0760  0.1199
  388CYSP   H4A 5256   2.370   2.308   5.256 -0.0714  1.4446  0.7450
  388CYSP   H4B 5257   2.287   2.266   5.103  2.2662  0.3102 -1.8484
  388CYSP    C5 5258   2.212   2.442   5.214  0.0518  0.2647  0.2750
  388CYSP   H5A 5259   2.127   2.374   5.241  0.4029 -0.9897 -1.6013
  388CYSP   H5B 5260   2.182   2.493   5.120 -0.3574 -1.3024 -0.4925
  388CYSP    C6 5261   2.246   2.529   5.335 -0.4586 -0.1774  0.7498
  388CYSP   H6A 5262   2.302   2.610   5.283 -2.9196  1.2741  0.1933
  388CYSP   H6B 5263   2.293   2.477   5.420 -1.2272  0.1643  1.3925
  388CYSP    C7 5264   2.117   2.589   5.392 -0.8513 -0.4078  0.1165
  388CYSP   H7A 5265   2.055   2.505   5.430 -1.7435  0.3261  0.3036
  388CYSP   H7B 5266   2.067   2.639   5.306  0.3486 -1.1295 -1.0431
  388CYSP    C8 5267   2.146   2.671   5.518 -0.0565 -0.6949  0.1278
  388CYSP   H8A 5268   2.054   2.730   5.534 -0.2134 -0.1145 -2.4192
  388CYSP   H8B 5269   2.221   2.752   5.500 -2.2162  1.4834  0.3866
  388CYSP    C9 5270   2.185   2.601   5.648 -0.7420 -0.3360  0.5333
  388CYSP   H9A 5271   2.281   2.550   5.625 -0.9197  0.1420 -1.4946
  388CYSP   H9B 5272   2.116   2.518   5.674  1.6480 -2.0703  1.7113
  388CYSP   C10 5273   2.210   2.693   5.768 -0.1169 -0.2239  0.3204
  388CYSP  H10A 5274   2.265   2.783   5.733 -0.0113 -1.0742 -1.8913
  388CYSP  H10B 5275   2.263   2.629   5.841 -1.2981  0.2379  1.6272
  388CYSP   C11 5276   2.079   2.745   5.827 -0.1915  0.2282 -0.2306
  388CYSP  H11A 5277   2.008   2.660   5.834  1.4402 -1.0888  1.3285
  388CYSP  H11B 5278   2.036   2.806   5.744  0.9338 -1.1947 -1.9356
  388CYSP   C12 5279   2.101   2.821   5.957  0.1526 -0.6224  0.2218
  388CYSP  H12A 5280   2.184   2.894   5.948  0.9954 -1.5380  0.4544
  388CYSP  H12B 5281   2.142   2.749   6.030 -1.6125 -4.0552 -1.9098
  388CYSP   C13 5282   1.974   2.895   6.002  0.1529 -0.1090 -0.6030
  388CYSP  H13A 5283   1.927   2.952   5.919 -2.2299 -2.0321 -0.6534
  388CYSP  H13B 5284   2.009   2.972   6.075 -1.0893  1.3882 -1.5130
  388CYSP   C14 5285   1.857   2.814   6.057  0.0219  0.7715  0.4480
  388CYSP  H14A 5286   1.898   2.760   6.145 -0.0356  0.4365  0.2712
  388CYSP  H14B 5287   1.831   2.747   5.973  2.5740  0.3141 -0.0623
  388CYSP   C15 5288   1.737   2.889   6.117 -0.4600  0.1431  0.2848
  388CYSP  H15A 5289   1.688   2.949   6.037  0.0629  1.4025  0.8806
  388CYSP  H15B 5290   1.773   2.963   6.192 -0.6006 -0.3300  0.8189
  388CYSP   C16 5291   1.637   2.794   6.181 -0.0944 -0.1019  0.5006
  388CYSP  H16A 5292   1.557   2.837   6.245  0.1808  0.6469  0.3508
  388CYSP  H16B 5293   1.581   2.740   6.101  2.6618 -2.0616 -0.2471
  388CYSP  H16C 5294   1.690   2.719   6.243  1.0039  1.6133  1.6950
  389PRO      N 5295   2.829   2.094   4.816  0.5094 -0.3146 -0.0683
  389PRO     CD 5296   2.837   2.070   4.959 -0.0960 -0.1298  0.0020
  389PRO    HD1 5297   2.747   2.119   5.001  0.6647  0.1361  1.4009
  389PRO    HD2 5298   2.920   2.120   5.014 -2.3293  0.4382  3.1465
  389PRO     CA 5299   2.790   1.975   4.746 -0.1431 -0.0951 -0.0856
  389PRO     HA 5300   2.877   1.932   4.698 -0.4110  0.9075 -1.5344
  389PRO     CB 5301   2.740   1.885   4.859 -0.2107 -0.1341 -0.1461
  389PRO    HB1 5302   2.759   1.783   4.820  1.9339 -0.9613  2.6888
  389PRO    HB2 5303   2.632   1.885   4.886 -0.3291  0.7340 -0.5747
  389PRO     CG 5304   2.834   1.918   4.976  0.1751 -0.1876 -0.4387
  389PRO    HG1 5305   2.789   1.872   5.067  2.4338  0.9057  1.3559
  389PRO    HG2 5306   2.930   1.867   4.953 -0.5228 -1.5721 -0.4313
  389PRO      C 5307   2.693   1.989   4.634 -0.0880 -0.0731 -0.1319
  389PRO      O 5308   2.599   2.069   4.638  0.0260  0.0484  0.1443
  390GLY      N 5309   2.711   1.891   4.544  0.0472  0.3386 -0.5524
  390GLY     HN 5310   2.785   1.826   4.557  0.0990  0.4709 -0.1877
  390GLY     CA 5311   2.603   1.861   4.454 -0.1720  0.1102 -0.2157
  390GLY    HA1 5312   2.652   1.815   4.370  0.8112  2.0974 -0.8009
  390GLY    HA2 5313   2.562   1.956   4.423 -0.0742  0.1428 -0.2472
  390GLY      C 5314   2.495   1.776   4.511  0.0304  0.3149  0.4912
  390GLY      O 5315   2.511   1.678   4.582 -0.0161  0.1502  0.2757
  391TRP      N 5316   2.375   1.808   4.460  0.1494 -0.2058 -0.1266
  391TRP     HN 5317   2.368   1.877   4.388  0.1739  0.1825  0.2406
  391TRP     CA 5318   2.257   1.729   4.477  0.4427 -0.5056  0.5310
  391TRP     HA 5319   2.275   1.651   4.550  1.0008 -1.8965 -1.0293
  391TRP     CB 5320   2.134   1.804   4.531  0.2419 -0.5747  0.1776
  391TRP    HB1 5321   2.064   1.719   4.549  1.6647 -2.2139 -1.6396
  391TRP    HB2 5322   2.089   1.871   4.455 -0.4361 -1.2329 -0.0068
  391TRP     CG 5323   2.140   1.894   4.650 -0.5817  0.1654 -0.3322
  391TRP    CD1 5324   2.086   1.863   4.771  0.2172  0.0911  0.0105
  391TRP    HD1 5325   2.032   1.771   4.789  0.7136 -0.8992 -3.0123
  391TRP    NE1 5326   2.079   1.976   4.848  0.7514  0.1931 -0.0864
  391TRP    HE1 5327   2.064   1.984   4.944  0.5164 -0.6265 -0.0480
  391TRP    CE2 5328   2.144   2.077   4.782 -0.1381  0.4417 -0.6032
  391TRP    CD2 5329   2.188   2.028   4.660 -0.2807  0.0710 -0.5093
  391TRP    CE3 5330   2.251   2.116   4.576  0.5096 -0.4082 -0.4325
  391TRP    HE3 5331   2.293   2.094   4.479  3.6859  0.4043  0.6441
  391TRP    CZ3 5332   2.269   2.247   4.613 -0.7006 -0.2753 -0.2763
  391TRP    HZ3 5333   2.315   2.318   4.546 -0.2945  0.5128  0.8109
  391TRP    CZ2 5334   2.169   2.204   4.824 -0.3980  0.4186 -0.3779
  391TRP    HZ2 5335   2.146   2.235   4.925 -1.8121 -2.6452  0.3927
  391TRP    CH2 5336   2.230   2.291   4.738  0.2605  0.1974 -0.1396
  391TRP    HH2 5337   2.259   2.382   4.788 -1.5583 -0.4932  2.3758
  391TRP      C 5338   2.226   1.666   4.346  0.4681  0.0792  0.2393
  391TRP      O 5339   2.225   1.727   4.239 -0.2452 -0.0003  0.2015
  392ARG      N 5340   2.202   1.533   4.348  0.5252  0.0532 -0.4585
  392ARG     HN 5341   2.210   1.483   4.433  2.6376  1.9390  0.5505
  392ARG     CA 5342   2.157   1.448   4.242 -0.2599 -0.1324  0.0106
  392ARG     HA 5343   2.125   1.352   4.280  0.8824 -0.5434 -0.0043
  392ARG     CB 5344   2.036   1.506   4.167  0.2330  0.6949 -0.1606
  392ARG    HB1 5345   2.005   1.430   4.092  0.5251  1.5983 -1.2129
  392ARG    HB2 5346   2.066   1.588   4.099  1.7038 -1.2753 -2.0438
  392ARG     CG 5347   1.912   1.539   4.251 -0.2369 -0.0209 -0.5608
  392ARG    HG1 5348   1.826   1.569   4.188 -1.8494 -1.1848  1.0136
  392ARG    HG2 5349   1.936   1.623   4.319 -1.7357 -0.4495  0.5412
  392ARG     CD 5350   1.858   1.436   4.350  0.3560  0.2079  0.0127
  392ARG    HD1 5351   1.928   1.402   4.429  2.1131 -0.8670 -1.9015
  392ARG    HD2 5352   1.846   1.347   4.284  0.4696 -0.9250  1.4797
  392ARG     NE 5353   1.731   1.486   4.411  0.1421 -0.4733  0.1330
  392ARG     HE 5354   1.741   1.528   4.501  1.6407  0.7276 -0.5510
  392ARG     CZ 5355   1.605   1.482   4.358  0.3382 -0.3408 -0.3517
  392ARG    NH1 5356   1.581   1.408   4.246  0.4537  0.0420 -0.6334
  392ARG   HH11 5357   1.649   1.415   4.173  0.8202  0.3084 -0.2761
  392ARG   HH12 5358   1.485   1.395   4.223  0.2698  1.1454 -0.5541
  392ARG    NH2 5359   1.500   1.530   4.431  0.4428 -0.1934 -0.2964
  392ARG   HH21 5360   1.513   1.599   4.502 -2.2226 -0.4811  0.5565
  392ARG   HH22 5361   1.408   1.526   4.394 -0.3079  0.4672  1.3927
  392ARG      C 5362   2.264   1.432   4.139  0.1284 -0.0373  0.3960
  392ARG      O 5363   2.236   1.421   4.020  0.4588 -0.1968  0.3316
  393HSD      N 5364   2.391   1.418   4.180  0.1275 -0.2989  0.3073
  393HSD     HN 5365   2.421   1.417   4.275  1.2217  2.6450  0.0980
  393HSD     CA 5366   2.505   1.414   4.093 -0.0755 -0.2560  0.0391
  393HSD     HA 5367   2.468   1.451   3.999  0.1547  2.0577  0.7850
  393HSD     CB 5368   2.608   1.504   4.163 -0.5748 -0.0211  0.4872
  393HSD    HB1 5369   2.633   1.442   4.252 -0.8450 -1.1915 -0.2358
  393HSD    HB2 5370   2.567   1.602   4.196 -0.2814  1.0634 -2.1305
  393HSD    ND1 5371   2.748   1.514   3.948  0.2186  0.5634  0.6252
  393HSD    HD1 5372   2.676   1.492   3.882  1.1121 -2.6559  0.5980
  393HSD     CG 5373   2.736   1.519   4.085 -0.6194  0.7408  0.5504
  393HSD    CE1 5374   2.876   1.542   3.910  0.1579  0.0852  0.0511
  393HSD    HE1 5375   2.891   1.554   3.803 -0.2393 -1.0158 -0.1486
  393HSD    NE2 5376   2.952   1.554   4.017 -0.1576 -0.3046  0.3238
  393HSD    CD2 5377   2.864   1.544   4.123 -0.3335 -0.1418  0.1935
  393HSD    HD2 5378   2.889   1.557   4.228 -1.2394 -1.8122  0.6560
  393HSD      C 5379   2.557   1.274   4.068  0.1131 -0.1183 -0.3433
  393HSD    OT1 5380   2.599   1.202   4.157 -0.3683  0.6120  0.4879
  393HSD    OT2 5381   2.554   1.245   3.937 -0.5712 -0.4055 -0.2691
  393HSD     CT 5382   2.589   1.111   3.901 -0.1667 -0.2545 -0.4494
  393HSD    HT1 5383   2.524   1.042   3.959 -0.2336 -1.0808 -1.4866
  393HSD    HT2 5384   2.699   1.101   3.908  0.3662  2.2505 -3.3195
  393HSD    HT3 5385   2.550   1.105   3.797  0.4272 -0.7478 -0.6450
  394CHL1    C3 5386   6.315   5.868   7.856  0.0336 -0.1444 -0.0068
  394CHL1    H3 5387   6.311   5.979   7.859  0.3062 -0.0953 -0.9657
  394CHL1    O3 5388   6.362   5.816   7.979  0.3193 -0.1755 -0.1261
  394CHL1   H3' 5389   6.361   5.720   7.976 -3.3606 -0.2583 -1.4125
  394CHL1    C4 5390   6.175   5.815   7.820 -0.0347  0.0592 -0.0442
  394CHL1   H4A 5391   6.171   5.707   7.848 -4.0166  0.9657  3.9422
  394CHL1   H4B 5392   6.096   5.859   7.883 -1.7510 -0.2467 -1.8780
  394CHL1    C5 5393   6.134   5.835   7.677 -0.1906 -0.1189 -0.0244
  394CHL1    C6 5394   6.014   5.886   7.648 -0.3853 -0.2764  0.5014
  394CHL1    H6 5395   5.940   5.906   7.728 -1.0171 -0.9064  0.0898
  394CHL1    C7 5396   5.965   5.903   7.507  0.1416 -0.1320  0.3345
  394CHL1   H7A 5397   5.866   5.855   7.489  0.1479  0.5661 -1.7577
  394CHL1   H7B 5398   5.958   6.010   7.479 -1.1196  0.1248  1.4839
  394CHL1    C8 5399   6.057   5.823   7.413 -0.0537  0.0235  0.0086
  394CHL1    H8 5400   6.039   5.713   7.420 -0.7567  0.0772 -0.7350
  394CHL1   C14 5401   6.015   5.867   7.276 -0.3525  0.4650  0.2388
  394CHL1   H14 5402   6.026   5.977   7.269 -1.4515  0.8055  2.8149
  394CHL1   C15 5403   5.871   5.837   7.232 -0.2462  0.5125 -0.1426
  394CHL1  H15A 5404   5.857   5.733   7.268  1.6866  0.3177  0.1934
  394CHL1  H15B 5405   5.796   5.913   7.262 -0.1600  0.9407 -0.9612
  394CHL1   C16 5406   5.878   5.862   7.081  0.1638 -0.1610 -0.2435
  394CHL1  H16A 5407   5.827   5.780   7.026  2.3574 -2.3791  0.8843
  394CHL1  H16B 5408   5.830   5.960   7.060 -0.6907 -0.4112  0.4599
  394CHL1   C17 5409   6.027   5.871   7.045  0.2201 -0.3779 -0.0617
  394CHL1   H17 5410   6.058   5.976   7.030 -1.5370 -0.2211 -3.3751
  394CHL1   C13 5411   6.101   5.817   7.164 -0.0113  0.4899  0.4881
  394CHL1   C18 5412   6.106   5.663   7.161  0.4601  0.5111 -0.1000
  394CHL1  H18A 5413   6.005   5.624   7.133  0.8175  0.1109 -0.8540
  394CHL1  H18B 5414   6.177   5.613   7.092 -1.1051 -2.2621  0.1346
  394CHL1  H18C 5415   6.124   5.619   7.261 -2.1468  0.5055  0.4546
  394CHL1   C12 5416   6.243   5.874   7.185  0.3197 -0.2418  0.2824
  394CHL1  H12A 5417   6.310   5.838   7.104  0.0033  0.3438 -0.2488
  394CHL1  H12B 5418   6.249   5.983   7.167 -1.0531 -0.1751  0.0894
  394CHL1   C11 5419   6.297   5.835   7.323 -0.1915 -0.1268  0.5168
  394CHL1  H11A 5420   6.328   5.731   7.299  1.8961  0.4670  0.4683
  394CHL1  H11B 5421   6.400   5.867   7.349  0.7226 -1.9644 -0.6329
  394CHL1    C9 5422   6.200   5.859   7.440 -0.1486  0.0377  0.5198
  394CHL1    H9 5423   6.200   5.968   7.458  1.9403  0.2204 -0.2698
  394CHL1   C10 5424   6.238   5.803   7.573 -0.0187 -0.5038  0.2608
  394CHL1   C19 5425   6.243   5.650   7.570  0.0691 -0.4868 -0.5639
  394CHL1  H19A 5426   6.316   5.601   7.501  0.0734 -2.2906  0.6649
  394CHL1  H19B 5427   6.272   5.613   7.670  0.8203  1.6597  0.0555
  394CHL1  H19C 5428   6.146   5.602   7.545  0.7855 -1.3932 -1.7533
  394CHL1    C1 5429   6.381   5.849   7.610 -0.2431  0.3781  0.0560
  394CHL1   H1A 5430   6.465   5.816   7.545  0.0827 -0.6781  0.9804
  394CHL1   H1B 5431   6.384   5.960   7.612  1.6991  0.3609 -0.0154
  394CHL1    C2 5432   6.416   5.812   7.754  0.1022  0.1303 -0.0901
  394CHL1   H2A 5433   6.517   5.856   7.774  0.2131 -0.4010  0.5680
  394CHL1   H2B 5434   6.446   5.705   7.760 -1.8048 -0.4484 -0.4537
  394CHL1   C20 5435   6.048   5.819   6.906  0.3409  0.0949 -0.2227
  394CHL1   H20 5436   5.992   5.724   6.892 -0.7661  0.4452  1.5279
  394CHL1   C21 5437   6.197   5.806   6.873  0.4416  0.6542 -0.0045
  394CHL1  H21A 5438   6.257   5.894   6.901  2.3204 -0.0371 -1.5953
  394CHL1  H21B 5439   6.206   5.800   6.762  1.7670  2.1872 -0.0104
  394CHL1  H21C 5440   6.242   5.712   6.913 -0.2330  1.3259  2.4911
  394CHL1   C22 5441   5.977   5.902   6.798  0.4851  0.2347 -0.2100
  394CHL1  H22A 5442   5.873   5.916   6.833  0.5067 -0.4777  0.1490
  394CHL1  H22B 5443   6.023   6.002   6.812 -0.9148  0.6229  2.1180
  394CHL1   C23 5444   5.970   5.857   6.652  0.3079  0.1653 -0.1802
  394CHL1  H23A 5445   6.067   5.868   6.599  1.2951 -1.4105  1.1734
  394CHL1  H23B 5446   5.941   5.750   6.645 -1.3056  0.5941 -0.3707
  394CHL1   C24 5447   5.861   5.932   6.576 -0.0003  0.0562  0.1464
  394CHL1  H24A 5448   5.771   5.923   6.640  0.7202  1.5029  1.4242
  394CHL1  H24B 5449   5.884   6.041   6.569  0.8430 -0.0783  0.6903
  394CHL1   C25 5450   5.820   5.874   6.440 -0.0626 -0.3244  0.3277
  394CHL1   H25 5451   5.784   5.769   6.451  1.2156 -0.8286 -0.1055
  394CHL1   C26 5452   5.715   5.965   6.374 -0.1440 -0.8853 -0.3330
  394CHL1  H26A 5453   5.755   6.068   6.364  0.1536 -0.7686  1.7013
  394CHL1  H26B 5454   5.697   5.914   6.277 -1.3203  0.5917 -0.9269
  394CHL1  H26C 5455   5.614   5.968   6.421 -0.3687 -1.8685 -0.7287
  394CHL1   C27 5456   5.938   5.857   6.342  0.1433  0.7198  0.3884
  394CHL1  H27A 5457   6.017   5.800   6.395 -0.0937  0.7369  0.7646
  394CHL1  H27B 5458   5.911   5.788   6.260 -2.4918 -1.6897  3.0545
  394CHL1  H27C 5459   5.983   5.950   6.302 -0.6845 -0.5441 -3.9465
  395CHL1    C3 5460   6.081   2.682   7.493 -0.2509  0.6302  0.8056
  395CHL1    H3 5461   6.147   2.766   7.463 -0.7653  0.3318 -1.3000
  395CHL1    O3 5462   6.114   2.623   7.618 -0.0023 -0.2639  0.3319
  395CHL1   H3' 5463   6.076   2.536   7.606  1.9643 -1.2416  0.8052
  395CHL1    C4 5464   5.934   2.726   7.489 -0.4169  0.0234 -0.0481
  395CHL1   H4A 5465   5.870   2.637   7.506  0.7747 -1.4011 -2.4245
  395CHL1   H4B 5466   5.929   2.808   7.563 -2.2027  0.6212 -0.7737
  395CHL1    C5 5467   5.891   2.787   7.358 -0.0791  0.2031 -0.0767
  395CHL1    C6 5468   5.854   2.915   7.349 -0.1183  0.2107  0.1617
  395CHL1    H6 5469   5.839   2.980   7.436 -2.0980  1.5657 -1.0971
  395CHL1    C7 5470   5.799   2.971   7.221  0.6941  0.2540 -0.1794
  395CHL1   H7A 5471   5.692   3.003   7.229  0.1443 -1.5675  0.1534
  395CHL1   H7B 5472   5.862   3.059   7.196 -1.5167  1.9022 -0.2605
  395CHL1    C8 5473   5.787   2.865   7.110 -0.3652 -0.0728  0.2334
  395CHL1    H8 5474   5.695   2.803   7.116  0.1310 -0.8510 -0.0341
  395CHL1   C14 5475   5.780   2.929   6.975  0.1976 -0.2678  0.1070
  395CHL1   H14 5476   5.881   2.974   6.968 -0.4056  1.2417  0.6112
  395CHL1   C15 5477   5.684   3.049   6.959 -0.1091 -0.5847 -0.4624
  395CHL1  H15A 5478   5.583   3.032   7.001 -0.1049 -1.9039 -0.9523
  395CHL1  H15B 5479   5.733   3.142   6.996  1.2104 -1.3729 -0.1414
  395CHL1   C16 5480   5.667   3.060   6.807 -0.3854  0.1591 -0.3838
  395CHL1  H16A 5481   5.563   3.041   6.775 -0.0244  2.6648 -3.4670
  395CHL1  H16B 5482   5.712   3.155   6.773  1.6980  0.5771  3.0045
  395CHL1   C17 5483   5.752   2.946   6.747  0.7379  0.5766  0.3639
  395CHL1   H17 5484   5.855   2.986   6.741  1.0615 -0.2674  0.0895
  395CHL1   C13 5485   5.758   2.842   6.855 -0.3551  0.0697 -0.0431
  395CHL1   C18 5486   5.626   2.764   6.855 -0.0086 -0.5314 -0.5090
  395CHL1  H18A 5487   5.541   2.835   6.866 -1.0132 -1.7233 -0.2798
  395CHL1  H18B 5488   5.615   2.706   6.761 -0.1542 -0.6361 -0.4293
  395CHL1  H18C 5489   5.613   2.695   6.941  1.6608 -0.1030  0.1278
  395CHL1   C12 5490   5.884   2.753   6.860 -0.1617  0.3649  0.3891
  395CHL1  H12A 5491   5.864   2.681   6.778 -0.1599  1.7848 -0.9008
  395CHL1  H12B 5492   5.983   2.797   6.836 -0.4572  1.8867  1.7609
  395CHL1   C11 5493   5.902   2.673   6.990  0.1099 -0.2963 -0.0521
  395CHL1  H11A 5494   5.820   2.598   6.993 -1.3481  1.1902 -0.6536
  395CHL1  H11B 5495   6.004   2.630   6.988  0.7558  1.1098  0.7005
  395CHL1    C9 5496   5.900   2.766   7.112 -0.4922 -0.2260 -0.1137
  395CHL1    H9 5497   5.986   2.831   7.088 -0.4380  0.6067  2.0560
  395CHL1   C10 5498   5.912   2.693   7.243  0.1311  0.1233  0.0249
  395CHL1   C19 5499   5.803   2.585   7.250  0.3094 -0.0740 -0.2039
  395CHL1  H19A 5500   5.704   2.631   7.234  1.2239  1.4190 -1.9243
  395CHL1  H19B 5501   5.826   2.510   7.171  1.3550  1.3176 -1.2579
  395CHL1  H19C 5502   5.801   2.529   7.347 -1.0412 -1.7636 -1.1534
  395CHL1    C1 5503   6.054   2.635   7.252  0.3071  0.4974 -0.2836
  395CHL1   H1A 5504   6.063   2.549   7.181 -3.7475 -0.1445 -0.2374
  395CHL1   H1B 5505   6.127   2.712   7.220 -0.0803  0.8510 -0.3186
  395CHL1    C2 5506   6.095   2.572   7.386 -0.4015  1.1548  0.2465
  395CHL1   H2A 5507   6.196   2.527   7.378 -1.3973 -1.8157  2.7412
  395CHL1   H2B 5508   6.026   2.486   7.393  0.8478 -0.1474 -2.0978
  395CHL1   C20 5509   5.715   2.908   6.607  0.3205 -0.1176  0.6541
  395CHL1   H20 5510   5.616   2.863   6.628  0.2056 -0.6220 -0.8097
  395CHL1   C21 5511   5.807   2.806   6.538  0.2915  0.0439  0.3737
  395CHL1  H21A 5512   5.913   2.840   6.537  0.2978  0.1122 -1.9397
  395CHL1  H21B 5513   5.767   2.782   6.437 -0.9437 -0.9156  1.0660
  395CHL1  H21C 5514   5.807   2.708   6.591 -1.1517 -0.3907 -0.3787
  395CHL1   C22 5515   5.682   3.031   6.521  0.4723 -0.9242 -0.5876
  395CHL1  H22A 5516   5.639   2.989   6.427 -1.4383  1.0893 -0.7052
  395CHL1  H22B 5517   5.602   3.090   6.571  1.9082 -1.3087  2.3553
  395CHL1   C23 5518   5.803   3.121   6.497 -0.0262 -0.2889 -0.7730
  395CHL1  H23A 5519   5.874   3.130   6.582 -1.3868 -0.2384  0.3965
  395CHL1  H23B 5520   5.847   3.070   6.408  0.1166 -0.7600 -0.4359
  395CHL1   C24 5521   5.771   3.263   6.450  0.0232 -0.1483 -0.3897
  395CHL1  H24A 5522   5.867   3.304   6.411  0.3820  2.3602  2.7493
  395CHL1  H24B 5523   5.706   3.254   6.360 -1.2801  1.5117  0.3475
  395CHL1   C25 5524   5.717   3.357   6.559  0.0405 -0.0679 -0.4490
  395CHL1   H25 5525   5.638   3.304   6.616 -1.1944  0.1286 -1.8999
  395CHL1   C26 5526   5.819   3.405   6.663 -0.1599 -0.7781  0.0838
  395CHL1  H26A 5527   5.909   3.448   6.616 -0.0695 -0.7259  0.3024
  395CHL1  H26B 5528   5.773   3.470   6.741 -0.0425 -0.4701 -0.1045
  395CHL1  H26C 5529   5.869   3.315   6.705 -1.0906 -2.2262 -1.7530
  395CHL1   C27 5530   5.653   3.479   6.491 -0.4963 -0.0614  0.0610
  395CHL1  H27A 5531   5.568   3.442   6.430  0.5224 -1.3123 -0.6501
  395CHL1  H27B 5532   5.611   3.543   6.571  0.3487 -1.0191  1.3072
  395CHL1  H27C 5533   5.731   3.541   6.443  0.3055 -0.3784  0.9403
  396CHL1    C3 5534   0.237   5.008   7.585  0.3765 -0.5827 -0.1172
  396CHL1    H3 5535   0.147   4.946   7.570  0.2977 -0.3831 -0.4969
  396CHL1    O3 5536   0.245   5.064   7.715 -0.1564 -0.1440 -0.2715
  396CHL1   H3' 5537   0.156   5.097   7.733  0.1513  0.6875 -0.2082
  396CHL1    C4 5538   0.362   4.923   7.555  0.5864 -0.0990 -0.6323
  396CHL1   H4A 5539   0.439   5.003   7.559 -0.2522  0.6812  0.9702
  396CHL1   H4B 5540   0.389   4.860   7.642 -0.7749  0.9758  0.6138
  396CHL1    C5 5541   0.357   4.855   7.421  0.0054  0.0219 -0.6779
  396CHL1    C6 5542   0.359   4.722   7.404 -0.3685 -0.0762  0.0136
  396CHL1    H6 5543   0.365   4.659   7.494 -0.2992 -2.6078 -1.6508
  396CHL1    C7 5544   0.345   4.657   7.269 -0.0034  0.2838 -0.1986
  396CHL1   H7A 5545   0.414   4.570   7.260  1.5059  1.4482 -0.3580
  396CHL1   H7B 5546   0.241   4.619   7.264  0.0151 -0.2171  1.9357
  396CHL1    C8 5547   0.365   4.752   7.150 -0.0348  0.1183 -0.3371
  396CHL1    H8 5548   0.475   4.766   7.142  0.2890 -1.7859  0.2731
  396CHL1   C14 5549   0.310   4.681   7.030 -0.7087 -0.3381  0.2370
  396CHL1   H14 5550   0.201   4.661   7.042 -0.5277 -2.3541 -1.0286
  396CHL1   C15 5551   0.358   4.539   6.998 -0.2519 -0.0447 -0.3890
  396CHL1  H15A 5552   0.465   4.524   7.024 -0.9194 -2.3659  1.3407
  396CHL1  H15B 5553   0.295   4.470   7.058  0.1117 -0.8232 -0.8722
  396CHL1   C16 5554   0.331   4.524   6.848  0.6445  0.2392 -0.5840
  396CHL1  H16A 5555   0.421   4.480   6.799 -0.1980 -0.1234 -1.8452
  396CHL1  H16B 5556   0.251   4.447   6.837  0.6627 -0.0656  1.1783
  396CHL1   C17 5557   0.280   4.662   6.804 -0.0446  0.3473  0.5145
  396CHL1   H17 5558   0.171   4.654   6.823 -0.6245  0.7406 -2.2876
  396CHL1   C13 5559   0.327   4.762   6.905  0.4819  0.0050  0.6142
  396CHL1   C18 5560   0.473   4.797   6.870  0.2150  0.0423 -0.4933
  396CHL1  H18A 5561   0.537   4.706   6.874 -0.2629 -0.3351 -1.1288
  396CHL1  H18B 5562   0.485   4.852   6.774 -1.8240 -0.3218 -0.9990
  396CHL1  H18C 5563   0.522   4.864   6.944  0.2111  0.1598 -0.5971
  396CHL1   C12 5564   0.238   4.885   6.926 -0.0146 -0.2600  0.0736
  396CHL1  H12A 5565   0.256   4.955   6.842  2.2429  1.8626  2.1738
  396CHL1  H12B 5566   0.137   4.838   6.928 -0.7925  1.1347 -1.9998
  396CHL1   C11 5567   0.278   4.956   7.056 -0.0693  0.1419 -0.1267
  396CHL1  H11A 5568   0.374   5.007   7.030  0.7655 -1.3441 -0.1064
  396CHL1  H11B 5569   0.200   5.033   7.071 -1.1165 -0.8629 -0.2729
  396CHL1    C9 5570   0.287   4.875   7.186 -0.1046  0.0324 -0.1915
  396CHL1    H9 5571   0.182   4.844   7.209 -0.0803  0.4247  0.4939
  396CHL1   C10 5572   0.334   4.950   7.307 -0.1378  0.3522 -0.3741
  396CHL1   C19 5573   0.460   5.030   7.272 -0.2628  0.5203 -0.4401
  396CHL1  H19A 5574   0.517   4.979   7.192 -2.6471  0.1368 -1.9822
  396CHL1  H19B 5575   0.444   5.130   7.225  2.9516  3.6413  4.1711
  396CHL1  H19C 5576   0.517   5.066   7.360  0.0105  2.2589 -1.2704
  396CHL1    C1 5577   0.223   5.054   7.333 -0.3581  0.0340 -0.0205
  396CHL1   H1A 5578   0.235   5.122   7.246  2.9378 -3.1940 -2.4220
  396CHL1   H1B 5579   0.123   5.006   7.335 -0.0082 -0.6891  1.1830
  396CHL1    C2 5580   0.229   5.114   7.474 -0.1716 -0.3515  0.1373
  396CHL1   H2A 5581   0.144   5.182   7.494  1.4611  2.3454 -1.5015
  396CHL1   H2B 5582   0.324   5.171   7.486  0.2327 -1.0312  0.2579
  396CHL1   C20 5583   0.287   4.701   6.659 -0.1617 -0.4577  0.2897
  396CHL1   H20 5584   0.281   4.811   6.656 -2.2443 -0.5621 -1.4774
  396CHL1   C21 5585   0.150   4.662   6.600 -0.5172 -0.2598  0.9699
  396CHL1  H21A 5586   0.158   4.660   6.489  1.4394 -1.1072  1.0811
  396CHL1  H21B 5587   0.068   4.721   6.646 -1.5099 -1.7340  1.1595
  396CHL1  H21C 5588   0.126   4.555   6.614 -3.8567  0.0009 -1.5584
  396CHL1   C22 5589   0.410   4.666   6.573  0.3033  0.3972  0.5932
  396CHL1  H22A 5590   0.503   4.685   6.631 -0.3561  1.7680  1.2618
  396CHL1  H22B 5591   0.405   4.557   6.551  1.5400  0.2495  0.9529
  396CHL1   C23 5592   0.408   4.751   6.446 -0.3718 -0.0423  0.3010
  396CHL1  H23A 5593   0.318   4.722   6.388 -1.2703 -0.4496  1.8433
  396CHL1  H23B 5594   0.401   4.856   6.482 -1.1618 -0.2910  0.9199
  396CHL1   C24 5595   0.542   4.722   6.377 -0.4051  0.1641  0.1488
  396CHL1  H24A 5596   0.624   4.714   6.451 -0.5545 -2.0133  0.1350
  396CHL1  H24B 5597   0.520   4.622   6.335 -0.7781  0.5546 -0.6068
  396CHL1   C25 5598   0.601   4.823   6.277  0.6466 -0.2724  0.3159
  396CHL1   H25 5599   0.703   4.793   6.246 -0.1718 -0.3119 -2.5848
  396CHL1   C26 5600   0.513   4.829   6.151  0.7194 -0.5615  0.2504
  396CHL1  H26A 5601   0.538   4.754   6.073  0.5500  0.9468 -1.3266
  396CHL1  H26B 5602   0.406   4.820   6.176  0.6411 -0.8715 -0.1794
  396CHL1  H26C 5603   0.532   4.931   6.109  0.8417 -0.4011  0.6890
  396CHL1   C27 5604   0.613   4.956   6.354 -0.1726 -0.3796  0.6444
  396CHL1  H27A 5605   0.677   5.025   6.295 -1.4346  1.7563  1.6507
  396CHL1  H27B 5606   0.517   5.005   6.383 -0.1563 -1.2449  2.2915
  396CHL1  H27C 5607   0.672   4.932   6.445  0.3498 -0.6639  0.2365
  397CHL1    C3 5608   2.474   2.639   7.813 -0.3726 -0.6924  0.3153
  397CHL1    H3 5609   2.398   2.561   7.795  0.5773 -1.2577 -1.5449
  397CHL1    O3 5610   2.508   2.623   7.950  0.1545  0.0736  0.2825
  397CHL1   H3' 5611   2.541   2.533   7.959  0.6979  0.3069  0.6789
  397CHL1    C4 5612   2.589   2.611   7.713 -0.4877 -0.4028  0.0994
  397CHL1   H4A 5613   2.668   2.680   7.749 -1.3762  0.8097 -0.1963
  397CHL1   H4B 5614   2.622   2.508   7.738  0.7460 -0.3705 -1.2923
  397CHL1    C5 5615   2.543   2.629   7.572  0.7474  0.6489 -0.1898
  397CHL1    C6 5616   2.579   2.541   7.477  0.8643  0.6291 -0.1272
  397CHL1    H6 5617   2.640   2.452   7.497  0.8296  0.5641 -0.3078
  397CHL1    C7 5618   2.557   2.564   7.330  0.0465  0.4286 -0.0435
  397CHL1   H7A 5619   2.651   2.542   7.275  0.2873  0.0380  0.5064
  397CHL1   H7B 5620   2.492   2.483   7.289 -0.2865  0.6606  0.0291
  397CHL1    C8 5621   2.494   2.701   7.300  0.1521  0.4081 -0.3631
  397CHL1    H8 5622   2.587   2.762   7.298  2.1229 -2.2475  1.8382
  397CHL1   C14 5623   2.424   2.688   7.168 -0.0888  0.2899 -0.2231
  397CHL1   H14 5624   2.346   2.611   7.187  1.5730 -1.7138 -1.0152
  397CHL1   C15 5625   2.509   2.631   7.053 -0.2143  0.2972 -0.3197
  397CHL1  H15A 5626   2.605   2.686   7.043  0.1831 -0.4352 -0.6450
  397CHL1  H15B 5627   2.529   2.522   7.048  2.8760  0.8104 -0.7223
  397CHL1   C16 5628   2.430   2.671   6.927 -0.5891 -0.8686 -0.4692
  397CHL1  H16A 5629   2.504   2.727   6.866  1.3353 -0.0121  2.3833
  397CHL1  H16B 5630   2.392   2.579   6.878 -0.6018 -1.9876  1.5363
  397CHL1   C17 5631   2.318   2.763   6.980 -0.0022 -0.2256 -0.3252
  397CHL1   H17 5632   2.224   2.709   7.002  0.5548 -0.6361  1.1527
  397CHL1   C13 5633   2.361   2.813   7.114 -0.4880  0.0703 -0.2767
  397CHL1   C18 5634   2.467   2.923   7.092 -0.1697 -0.4012 -1.1258
  397CHL1  H18A 5635   2.533   2.928   7.181 -0.9066 -0.8357 -0.5394
  397CHL1  H18B 5636   2.524   2.919   6.997  0.1542  0.4032 -0.9682
  397CHL1  H18C 5637   2.411   3.018   7.086 -0.2003 -0.3818 -0.5892
  397CHL1   C12 5638   2.260   2.855   7.222  0.1196  0.7103  0.0516
  397CHL1  H12A 5639   2.198   2.942   7.194 -0.8189 -0.1668 -0.6713
  397CHL1  H12B 5640   2.184   2.776   7.242  0.0278  0.8738  0.3543
  397CHL1   C11 5641   2.322   2.870   7.361  0.2326  0.2676  0.0502
  397CHL1  H11A 5642   2.388   2.959   7.352  1.4599 -0.7375 -1.4659
  397CHL1  H11B 5643   2.248   2.896   7.439  0.4825  1.2255 -0.0181
  397CHL1    C9 5644   2.407   2.751   7.411  0.3581  0.2766 -0.1388
  397CHL1    H9 5645   2.331   2.670   7.417 -0.1232  0.7431  0.1630
  397CHL1   C10 5646   2.470   2.758   7.547  0.1551  0.3469 -0.0472
  397CHL1   C19 5647   2.580   2.865   7.548  0.6961 -0.1917 -0.5849
  397CHL1  H19A 5648   2.543   2.967   7.525 -2.6952 -0.8226  1.3165
  397CHL1  H19B 5649   2.630   2.878   7.646 -1.1602 -0.6609  0.4799
  397CHL1  H19C 5650   2.659   2.833   7.477  1.3764  1.8874 -0.8320
  397CHL1    C1 5651   2.359   2.776   7.652  0.2534 -0.0363  0.1255
  397CHL1   H1A 5652   2.299   2.869   7.641  3.0365  2.0203  1.0687
  397CHL1   H1B 5653   2.284   2.696   7.643  0.0460  0.0802  0.7886
  397CHL1    C2 5654   2.415   2.780   7.795  0.3470 -0.4102  0.0990
  397CHL1   H2A 5655   2.330   2.791   7.866 -0.1706  3.1506 -0.8855
  397CHL1   H2B 5656   2.496   2.854   7.806  0.3114 -0.3754  0.1292
  397CHL1   C20 5657   2.275   2.864   6.877 -0.2714  0.0742  0.0811
  397CHL1   H20 5658   2.368   2.918   6.851 -0.7783  1.3059  0.7524
  397CHL1   C21 5659   2.178   2.970   6.932 -0.5423 -0.1236 -0.0110
  397CHL1  H21A 5660   2.095   2.927   6.992  0.4587 -0.6667  1.0351
  397CHL1  H21B 5661   2.136   3.042   6.859 -0.9195 -0.9645 -0.6410
  397CHL1  H21C 5662   2.233   3.038   7.001 -0.9925 -2.2923  2.6909
  397CHL1   C22 5663   2.211   2.801   6.752 -0.0047  0.0226 -0.0294
  397CHL1  H22A 5664   2.278   2.716   6.725  0.6837 -0.1312  1.9575
  397CHL1  H22B 5665   2.117   2.751   6.782 -1.5552  2.6232 -0.2111
  397CHL1   C23 5666   2.190   2.893   6.632 -0.0898  0.3019  0.1991
  397CHL1  H23A 5667   2.127   2.836   6.560 -0.7326 -0.2171  1.1378
  397CHL1  H23B 5668   2.125   2.977   6.667 -1.6467 -0.8614  0.2136
  397CHL1   C24 5669   2.321   2.940   6.568 -0.3512 -0.2485 -0.7701
  397CHL1  H24A 5670   2.364   3.008   6.646 -1.7648  1.6415 -1.5594
  397CHL1  H24B 5671   2.392   2.857   6.549 -1.5020 -1.6609  0.8273
  397CHL1   C25 5672   2.309   3.012   6.433  0.2552  0.3679 -0.5021
  397CHL1   H25 5673   2.414   3.027   6.402  0.2869  0.2736 -0.4435
  397CHL1   C26 5674   2.247   2.929   6.320 -0.7495  0.5176 -0.0743
  397CHL1  H26A 5675   2.261   2.993   6.230 -0.1256  0.7154  0.1656
  397CHL1  H26B 5676   2.290   2.826   6.315 -0.0052  0.7401  1.4253
  397CHL1  H26C 5677   2.139   2.921   6.346 -0.4942 -2.0027  0.5140
  397CHL1   C27 5678   2.249   3.154   6.445  0.1608  0.2822  0.0779
  397CHL1  H27A 5679   2.227   3.190   6.342 -0.1565  0.1894  0.1144
  397CHL1  H27B 5680   2.149   3.150   6.492  0.6162 -1.6225  0.9942
  397CHL1  H27C 5681   2.323   3.221   6.494 -0.1426 -0.6348  1.8612
  398CHL1    C3 5682   6.056   1.630   8.027 -0.6979  0.0128  0.6174
  398CHL1    H3 5683   5.946   1.632   8.043 -0.8911 -1.4023 -0.3483
  398CHL1    O3 5684   6.129   1.651   8.147 -0.0222 -0.0602  0.2244
  398CHL1   H3' 5685   6.222   1.628   8.133  0.0677 -0.2320  1.0283
  398CHL1    C4 5686   6.095   1.493   7.970 -0.4054  0.2305  0.2833
  398CHL1   H4A 5687   6.203   1.469   7.978 -0.6385 -0.7797  0.5610
  398CHL1   H4B 5688   6.050   1.417   8.038  2.8464 -1.3900  0.8262
  398CHL1    C5 5689   6.035   1.483   7.833  0.4361  0.2679 -0.0910
  398CHL1    C6 5690   5.945   1.391   7.797  0.1921  0.3741  0.2470
  398CHL1    H6 5691   5.920   1.308   7.865  1.7427 -1.9225 -1.8117
  398CHL1    C7 5692   5.898   1.368   7.656  0.3326  0.1004  0.2444
  398CHL1   H7A 5693   5.896   1.258   7.641 -0.1303 -0.1103  1.7207
  398CHL1   H7B 5694   5.793   1.402   7.642  1.0282  1.8241 -1.2269
  398CHL1    C8 5695   5.975   1.449   7.550 -0.2570 -0.1288 -0.3696
  398CHL1    H8 5696   6.068   1.394   7.522 -1.7707 -3.4432  0.6006
  398CHL1   C14 5697   5.884   1.453   7.431 -0.3445  0.2311 -0.2922
  398CHL1   H14 5698   5.801   1.519   7.462  1.1556  1.6257  0.9670
  398CHL1   C15 5699   5.832   1.322   7.369  0.5083  0.0733 -0.6983
  398CHL1  H15A 5700   5.899   1.234   7.377  0.0720 -0.2844 -0.9043
  398CHL1  H15B 5701   5.740   1.287   7.421 -0.4576  1.5510 -1.3105
  398CHL1   C16 5702   5.786   1.358   7.227  0.0566  0.0572 -0.5597
  398CHL1  H16A 5703   5.836   1.294   7.151  0.9929  1.0445 -0.8148
  398CHL1  H16B 5704   5.676   1.348   7.219  0.1782 -1.6647 -0.3101
  398CHL1   C17 5705   5.832   1.505   7.219 -0.1341  0.1565  0.0662
  398CHL1   H17 5706   5.749   1.567   7.260 -0.9808 -1.4623  0.8817
  398CHL1   C13 5707   5.945   1.527   7.315 -0.0389  0.3157 -0.0789
  398CHL1   C18 5708   6.066   1.447   7.262 -0.0999 -0.3041  0.6836
  398CHL1  H18A 5709   6.098   1.504   7.172 -0.0518 -3.3595 -1.3976
  398CHL1  H18B 5710   6.151   1.449   7.333  0.5483 -0.0557 -0.0913
  398CHL1  H18C 5711   6.048   1.343   7.229  0.9806  0.1296 -1.4970
  398CHL1   C12 5712   5.985   1.668   7.361  0.5554  0.2131 -0.2708
  398CHL1  H12A 5713   6.052   1.718   7.288  1.2264 -1.2084 -0.6669
  398CHL1  H12B 5714   5.894   1.731   7.372  1.0501  0.6778  1.5151
  398CHL1   C11 5715   6.060   1.672   7.494 -0.0943  0.2337  0.0981
  398CHL1  H11A 5716   6.166   1.650   7.467 -0.1998 -0.7526  0.4406
  398CHL1  H11B 5717   6.050   1.777   7.530 -1.5414 -0.1728  0.9632
  398CHL1    C9 5718   5.998   1.586   7.605  0.4974 -0.3786 -0.0353
  398CHL1    H9 5719   5.893   1.615   7.630 -0.9012 -3.4878 -1.7230
  398CHL1   C10 5720   6.071   1.593   7.736  0.4759  0.2901 -0.0521
  398CHL1   C19 5721   6.220   1.579   7.704  0.4703 -0.8207  0.3564
  398CHL1  H19A 5722   6.245   1.498   7.632 -1.5991  0.5891 -2.1004
  398CHL1  H19B 5723   6.267   1.661   7.646 -0.8806 -0.3855 -0.1496
  398CHL1  H19C 5724   6.276   1.560   7.798  1.6473 -0.4569 -0.2474
  398CHL1    C1 5725   6.036   1.729   7.798 -0.2474  0.0648  0.0528
  398CHL1   H1A 5726   6.070   1.812   7.731 -1.1245  2.0812  1.9817
  398CHL1   H1B 5727   5.927   1.748   7.811 -0.1937  0.6080 -0.2395
  398CHL1    C2 5728   6.101   1.746   7.935 -0.6530 -0.2661  0.2855
  398CHL1   H2A 5729   6.057   1.838   7.980  0.4423  0.7084 -0.6031
  398CHL1   H2B 5730   6.210   1.739   7.917 -1.3109 -2.1922 -4.4443
  398CHL1   C20 5731   5.837   1.544   7.074  0.0672  0.1755  0.0777
  398CHL1   H20 5732   5.923   1.496   7.022 -0.7844 -1.7889  0.4019
  398CHL1   C21 5733   5.841   1.697   7.059 -0.0509  0.1557 -0.1704
  398CHL1  H21A 5734   5.762   1.750   7.116 -0.1688  2.2203 -2.1434
  398CHL1  H21B 5735   5.810   1.724   6.956 -1.8991 -1.9119 -0.2392
  398CHL1  H21C 5736   5.944   1.737   7.070  0.1248  0.0157 -1.2468
  398CHL1   C22 5737   5.717   1.496   6.991  0.0804  0.2578  0.0105
  398CHL1  H22A 5738   5.704   1.387   7.004  0.0682  0.2138 -0.3664
  398CHL1  H22B 5739   5.618   1.530   7.029 -1.9167 -4.1369 -0.6013
  398CHL1   C23 5740   5.722   1.510   6.839  0.8468 -0.3774 -0.0283
  398CHL1  H23A 5741   5.701   1.613   6.803 -0.0204 -0.2773  0.7262
  398CHL1  H23B 5742   5.826   1.486   6.808  0.7302  0.6840 -1.3583
  398CHL1   C24 5743   5.624   1.420   6.761  0.2470 -0.0630  0.3579
  398CHL1  H24A 5744   5.634   1.323   6.813  0.2555 -0.7779 -0.9455
  398CHL1  H24B 5745   5.520   1.442   6.794 -0.7061 -2.5625 -0.7808
  398CHL1   C25 5746   5.639   1.410   6.609  1.0794 -0.3385  0.4500
  398CHL1   H25 5747   5.741   1.374   6.584  1.2971 -0.6617  1.7519
  398CHL1   C26 5748   5.545   1.306   6.545  0.6612 -0.0909  0.6575
  398CHL1  H26A 5749   5.594   1.209   6.565 -1.5765 -1.2933  0.6324
  398CHL1  H26B 5750   5.445   1.321   6.592  1.6300  2.8221  2.0695
  398CHL1  H26C 5751   5.533   1.305   6.434  1.4457 -1.1091  0.5727
  398CHL1   C27 5752   5.621   1.543   6.533 -0.3579 -0.8465 -0.1276
  398CHL1  H27A 5753   5.655   1.537   6.427 -0.6020 -3.3115 -0.1428
  398CHL1  H27B 5754   5.515   1.575   6.545  0.4385  1.8832  0.1064
  398CHL1  H27C 5755   5.676   1.617   6.594 -1.4823 -1.7428  2.0782
  399CHL1    C3 5756   0.585   5.361   7.765 -0.5320 -0.1549 -0.0151
  399CHL1    H3 5757   0.583   5.260   7.813  0.6228 -0.3621 -0.3631
  399CHL1    O3 5758   0.491   5.433   7.842 -0.2742 -0.0968  0.2492
  399CHL1   H3' 5759   0.441   5.490   7.783 -2.5205 -1.5175  0.6357
  399CHL1    C4 5760   0.725   5.426   7.767 -0.4769 -0.2833  0.5143
  399CHL1   H4A 5761   0.722   5.530   7.728  0.8967 -0.7629 -0.9580
  399CHL1   H4B 5762   0.755   5.439   7.873 -1.9144 -3.1961  1.3847
  399CHL1    C5 5763   0.816   5.339   7.686  0.0985  0.5650  0.2355
  399CHL1    C6 5764   0.927   5.286   7.738 -0.4598 -0.5094  0.3717
  399CHL1    H6 5765   0.949   5.315   7.842 -1.5367 -2.1721  1.1120
  399CHL1    C7 5766   1.031   5.209   7.661  0.1617  0.4610  0.2184
  399CHL1   H7A 5767   1.131   5.243   7.695  0.2368  0.2598  0.1991
  399CHL1   H7B 5768   1.012   5.103   7.685 -1.3506  1.1804  2.5376
  399CHL1    C8 5769   1.011   5.217   7.509  0.1488 -0.1752  0.1866
  399CHL1    H8 5770   1.044   5.315   7.468  0.0555  0.1997  0.9932
  399CHL1   C14 5771   1.079   5.104   7.437  0.3285  0.1106 -0.0941
  399CHL1   H14 5772   1.035   5.011   7.479  1.3091 -0.4390 -0.2513
  399CHL1   C15 5773   1.230   5.090   7.465  0.3776  0.6141 -0.0980
  399CHL1  H15A 5774   1.264   5.196   7.466  0.1950  0.7028  1.8850
  399CHL1  H15B 5775   1.251   5.052   7.567  0.1516  1.2313  0.1871
  399CHL1   C16 5776   1.286   5.013   7.346  0.3513  0.6657 -0.1447
  399CHL1  H16A 5777   1.386   5.055   7.320  1.0942 -0.5750  0.5485
  399CHL1  H16B 5778   1.314   4.909   7.377  0.5506  0.9398  0.6204
  399CHL1   C17 5779   1.169   4.994   7.249  0.2471 -0.1888  0.1341
  399CHL1   H17 5780   1.115   4.898   7.261  0.2178 -0.0620  1.0729
  399CHL1   C13 5781   1.072   5.103   7.287  0.4852  0.1082 -0.1011
  399CHL1   C18 5782   1.131   5.228   7.220 -0.1928  0.5599  0.1288
  399CHL1  H18A 5783   1.080   5.318   7.260 -1.8444  0.5230 -1.7194
  399CHL1  H18B 5784   1.237   5.240   7.252  0.1302 -2.6158  0.5630
  399CHL1  H18C 5785   1.112   5.226   7.110 -0.8275  0.8063  0.2341
  399CHL1   C12 5786   0.924   5.089   7.249  0.1708 -0.4219  1.2385
  399CHL1  H12A 5787   0.902   5.120   7.144 -0.0804 -2.4915  0.6383
  399CHL1  H12B 5788   0.887   4.985   7.259 -0.1996 -0.5504 -0.8989
  399CHL1   C11 5789   0.847   5.199   7.322 -0.2068  0.0952  0.0845
  399CHL1  H11A 5790   0.877   5.300   7.286 -0.0511  0.4580  1.1861
  399CHL1  H11B 5791   0.740   5.191   7.293  0.2103  0.1843 -1.6241
  399CHL1    C9 5792   0.865   5.210   7.474  0.1741 -0.0442  0.0509
  399CHL1    H9 5793   0.831   5.112   7.514  0.1560 -0.5430 -1.1394
  399CHL1   C10 5794   0.780   5.312   7.543  0.2427 -0.1740  0.3331
  399CHL1   C19 5795   0.787   5.442   7.460  0.4938 -0.7397 -0.5471
  399CHL1  H19A 5796   0.714   5.510   7.510 -1.1232 -3.1074  0.5012
[truncated: 5,888,354 more chars]
