# Supplementary material for: pKa Calculations of GPCRs: Understanding Protonation States in Receptor Activation
Source: J Chem Inf Model. 2024 Aug 16;64(17):6850–6. doi: 10.1021/acs.jcim.4c01125 (PMC11388449; doi:10.1021/acs.jcim.4c01125)
Supplement: Supplementary file 2 — ci4c01125_si_002.zip [file ci4c01125_si_002.zip › nt1r_inactive_deprot_last.gro]

NT1R InactDeprot in POPC:CHL Membrane
91134
   52ASN    CAY    1   4.777   0.906   8.098  0.0665 -0.5317  0.6414
   52ASN    HY1    2   4.817   1.008   8.079  0.1954 -0.4271  1.4495
   52ASN    HY2    3   4.823   0.838   8.023 -0.8066 -0.7212  0.2614
   52ASN    HY3    4   4.803   0.871   8.200  1.3210  0.0063  0.5233
   52ASN     CY    5   4.629   0.911   8.082  0.1309 -0.8355 -0.1127
   52ASN     OY    6   4.559   0.923   8.183 -0.1169  0.0104 -0.3813
   52ASN      N    7   4.572   0.892   7.962 -0.4971 -0.1381  0.0685
   52ASN     HN    8   4.629   0.878   7.881 -0.7159 -0.3625 -0.0488
   52ASN     CA    9   4.434   0.857   7.946 -0.3547 -0.5940 -0.1866
   52ASN     HA   10   4.376   0.937   7.990  0.2126  0.4468 -1.2510
   52ASN     CB   11   4.406   0.868   7.795  0.1293 -0.2287 -0.2529
   52ASN    HB1   12   4.446   0.786   7.732  1.0798  1.1219 -1.4859
   52ASN    HB2   13   4.444   0.964   7.755  1.3634 -0.2035  0.9267
   52ASN     CG   14   4.257   0.890   7.771  0.2034  0.5903  0.0008
   52ASN    OD1   15   4.186   0.934   7.862  0.3430 -0.4206  0.6161
   52ASN    ND2   16   4.211   0.856   7.648 -0.9916  0.4599  0.4750
   52ASN   HD21   17   4.114   0.839   7.628 -0.2805 -0.8159 -2.2821
   52ASN   HD22   18   4.268   0.829   7.571 -2.9912  0.9806 -1.2982
   52ASN      C   19   4.401   0.731   8.017  0.0203 -0.2111  0.6733
   52ASN      O   20   4.486   0.642   8.028  0.2939 -0.0133  0.1459
   53SER      N   21   4.279   0.727   8.073 -0.4560  0.4836 -0.2954
   53SER     HN   22   4.225   0.809   8.089  1.6105  1.8040  0.2616
   53SER     CA   23   4.222   0.606   8.124 -0.0156  0.3297 -0.1599
   53SER     HA   24   4.279   0.585   8.213 -0.3148 -2.4732 -0.5317
   53SER     CB   25   4.071   0.612   8.152  0.0256  0.5782  0.0120
   53SER    HB1   26   4.024   0.526   8.204  0.5432  0.8575  0.9542
   53SER    HB2   27   4.015   0.616   8.055  1.5603 -1.1310 -1.0119
   53SER     OG   28   4.031   0.731   8.217  0.0863  0.4764  0.2355
   53SER    HG1   29   4.064   0.712   8.305  2.2253 -0.5725 -0.7351
   53SER      C   30   4.240   0.479   8.048 -0.3475  0.0508  0.2234
   53SER      O   31   4.257   0.481   7.926 -0.1813 -0.0671  0.2448
   54ASP      N   32   4.249   0.366   8.121 -0.2130 -0.1890 -0.1622
   54ASP     HN   33   4.248   0.368   8.221  1.4308  2.6432 -0.0888
   54ASP     CA   34   4.252   0.235   8.063  0.3448 -0.1901 -0.1402
   54ASP     HA   35   4.336   0.239   7.995  0.0668  1.3745 -0.4329
   54ASP     CB   36   4.278   0.133   8.175 -0.4070 -0.2161  0.0144
   54ASP    HB1   37   4.187   0.132   8.238 -0.1679  1.6440  0.4511
   54ASP    HB2   38   4.365   0.174   8.230 -0.6135  0.5630 -0.2253
   54ASP     CG   39   4.314  -0.003   8.116  0.6365 -0.0132  0.1625
   54ASP    OD1   40   4.385  -0.006   8.012 -0.5596  0.4760 -0.7026
   54ASP    OD2   41   4.285  -0.104   8.186  0.0577  0.0901  0.0790
   54ASP      C   42   4.129   0.204   7.984  0.2744  0.2342 -0.2028
   54ASP      O   43   4.020   0.235   8.031  0.0145 -0.6459 -0.2046
   55LEU      N   44   4.148   0.149   7.863  0.2250  0.2432 -0.2145
   55LEU     HN   45   4.235   0.105   7.839 -0.7726 -1.8306 -0.2373
   55LEU     CA   46   4.044   0.135   7.766  0.0262  0.5860 -0.0532
   55LEU     HA   47   3.948   0.174   7.794  0.0236  0.3557  0.2564
   55LEU     CB   48   4.073   0.199   7.629  0.3384 -0.0225 -0.2775
   55LEU    HB1   49   3.988   0.188   7.558  0.4057  3.1599 -1.0304
   55LEU    HB2   50   4.161   0.155   7.577  0.2185  0.1745 -0.6534
   55LEU     CG   51   4.117   0.347   7.629 -0.6334  0.2775  0.1872
   55LEU     HG   52   4.208   0.362   7.690  1.5223 -1.2281 -2.4115
   55LEU    CD1   53   4.147   0.395   7.486 -1.0443 -0.1815 -0.0583
   55LEU   HD11   54   4.074   0.354   7.413  0.6130  0.3446 -2.1250
   55LEU   HD12   55   4.250   0.361   7.465 -0.5265  0.7978  0.7764
   55LEU   HD13   56   4.157   0.506   7.484  0.7501 -0.3209 -0.0651
   55LEU    CD2   57   4.004   0.433   7.688 -0.0447  0.9385  0.3574
   55LEU   HD21   58   4.034   0.539   7.673 -1.2625  1.2664  0.1245
   55LEU   HD22   59   3.994   0.417   7.797 -1.5937  3.9216  0.7536
   55LEU   HD23   60   3.906   0.422   7.638  0.1686  1.4018 -0.1718
   55LEU      C   61   4.013  -0.008   7.738  0.1331  0.5424  0.0506
   55LEU      O   62   4.090  -0.102   7.759 -0.6434 -0.1286 -0.0888
   56ASP      N   63   3.888  -0.038   7.701  0.4116 -0.0563 -0.4238
   56ASP     HN   64   3.818   0.033   7.695 -2.2706 -2.2505  2.0049
   56ASP     CA   65   3.827  -0.166   7.680 -0.3231  0.2523 -0.1889
   56ASP     HA   66   3.861  -0.229   7.761  1.7228 -0.1472 -1.2938
   56ASP     CB   67   3.674  -0.153   7.690 -0.3596 -0.1193 -0.2579
   56ASP    HB1   68   3.652  -0.084   7.605 -0.0855 -1.9930 -1.9140
   56ASP    HB2   69   3.651  -0.099   7.785 -1.0889 -0.4931 -0.2149
   56ASP     CG   70   3.598  -0.285   7.697  0.2909 -0.4893 -0.1417
   56ASP    OD1   71   3.486  -0.291   7.640  0.4435 -0.2040 -0.4835
   56ASP    OD2   72   3.638  -0.375   7.776 -0.2083 -0.4003  0.2124
   56ASP      C   73   3.853  -0.231   7.549 -0.3948  0.1165 -0.1358
   56ASP      O   74   3.820  -0.184   7.440 -0.5328 -0.2249 -0.2432
   57VAL      N   75   3.927  -0.343   7.558  0.2473  0.5306 -0.1470
   57VAL     HN   76   3.954  -0.386   7.644  1.9294 -3.1107 -2.2930
   57VAL     CA   77   3.955  -0.435   7.452 -0.3325  0.0115  0.1415
   57VAL     HA   78   3.981  -0.370   7.370  1.7233 -1.8603 -0.7949
   57VAL     CB   79   4.075  -0.524   7.459 -0.2490  0.1343  0.2955
   57VAL     HB   80   4.085  -0.584   7.366  1.0683 -0.5919  0.8779
   57VAL    CG1   81   4.204  -0.439   7.466 -0.0478 -0.1045 -0.3918
   57VAL   HG11   82   4.297  -0.498   7.450  0.6228  0.4794  1.2007
   57VAL   HG12   83   4.216  -0.400   7.569  1.3990 -2.1170  0.2649
   57VAL   HG13   84   4.194  -0.357   7.391 -0.0468 -1.0230 -1.4241
   57VAL    CG2   85   4.080  -0.601   7.591 -0.2348 -0.0100  0.2109
   57VAL   HG21   86   3.994  -0.670   7.602 -2.1536  2.3079  0.4229
   57VAL   HG22   87   4.083  -0.531   7.677 -3.0874 -1.8613  1.9925
   57VAL   HG23   88   4.169  -0.669   7.598 -1.8537 -2.3691 -0.8432
   57VAL      C   89   3.836  -0.494   7.385 -0.4792  0.4782 -0.0147
   57VAL      O   90   3.741  -0.526   7.456 -0.2560  0.3964  0.2466
   58ASN      N   91   3.829  -0.515   7.252 -0.4202 -0.1531  0.0819
   58ASN     HN   92   3.910  -0.485   7.202 -0.3834 -1.8474 -0.9629
   58ASN     CA   93   3.714  -0.561   7.180 -0.5598 -0.1976  0.3319
   58ASN     HA   94   3.631  -0.582   7.246 -0.2423  2.7482  1.8873
   58ASN     CB   95   3.663  -0.448   7.090  0.4382  0.0340  0.0413
   58ASN    HB1   96   3.749  -0.400   7.040 -0.1219 -0.9590 -1.9994
   58ASN    HB2   97   3.613  -0.370   7.152 -2.4281  1.8174 -4.0490
   58ASN     CG   98   3.572  -0.496   6.977  0.2740  0.0346  0.1722
   58ASN    OD1   99   3.459  -0.535   7.005  0.3638 -0.3886 -0.0540
   58ASN    ND2  100   3.614  -0.491   6.848  0.1503 -0.1520  0.1252
   58ASN   HD21  101   3.685  -0.428   6.816 -1.4160  1.0715 -1.1502
   58ASN   HD22  102   3.564  -0.541   6.777 -0.3975 -0.1598  0.5049
   58ASN      C  103   3.763  -0.685   7.115 -0.2659  0.1770 -0.1719
   58ASN      O  104   3.850  -0.693   7.028  0.1160  0.3029  0.1995
   59THR      N  105   3.711  -0.800   7.164  0.0267  0.0595 -0.1363
   59THR     HN  106   3.643  -0.799   7.236  0.7481 -2.3331  0.6665
   59THR     CA  107   3.756  -0.928   7.118  0.1153 -0.1345  0.4863
   59THR     HA  108   3.774  -0.925   7.012 -0.4234  0.0469  0.3939
   59THR     CB  109   3.890  -0.972   7.167  0.0796 -0.4792  0.2790
   59THR     HB  110   3.961  -0.916   7.102 -0.9279 -0.3518 -0.7266
   59THR    OG1  111   3.924  -1.107   7.141 -0.2072 -0.5109  0.0608
   59THR    HG1  112   3.895  -1.132   7.053  1.3564  0.3941 -0.7525
   59THR    CG2  113   3.923  -0.947   7.315 -0.5862 -0.1575  0.3764
   59THR   HG21  114   4.022  -0.987   7.344  1.1174  2.3871 -1.4566
   59THR   HG22  115   3.837  -0.983   7.375 -1.9863  2.2692 -0.0510
   59THR   HG23  116   3.925  -0.836   7.329 -1.6107 -0.2047  0.9919
   59THR      C  117   3.644  -1.023   7.141  0.1014 -0.1918  0.1786
   59THR      O  118   3.578  -1.001   7.242 -0.3977  0.3544 -0.2575
   60ASP      N  119   3.621  -1.126   7.056 -0.3801  0.2082 -0.1822
   60ASP     HN  120   3.670  -1.127   6.970  1.6428 -0.0292  0.9057
   60ASP     CA  121   3.523  -1.226   7.086 -0.3373  0.3337  0.4035
   60ASP     HA  122   3.556  -1.257   7.184  0.6290  1.9693  0.6294
   60ASP     CB  123   3.380  -1.171   7.070 -0.7431 -0.8105 -0.0488
   60ASP    HB1  124   3.368  -1.095   7.151 -0.6751 -0.4627 -0.3597
   60ASP    HB2  125   3.302  -1.246   7.092 -2.6562  1.6091  2.0882
   60ASP     CG  126   3.354  -1.095   6.940 -0.5673 -0.3217  0.1955
   60ASP    OD1  127   3.378  -1.155   6.832  0.1783  0.1823  0.0784
   60ASP    OD2  128   3.300  -0.982   6.944 -0.0327 -0.0465 -0.2884
   60ASP      C  129   3.543  -1.348   7.002 -0.0877  0.2389  0.6015
   60ASP      O  130   3.624  -1.347   6.909 -0.5391 -0.5403  0.1907
   61ILE      N  131   3.472  -1.458   7.030 -0.3346  0.2906  0.1818
   61ILE     HN  132   3.416  -1.451   7.112 -0.6314  1.1480 -0.0848
   61ILE     CA  133   3.486  -1.580   6.956 -0.5117  0.3698  0.0176
   61ILE     HA  134   3.588  -1.601   6.928 -1.3631 -2.6015 -1.2229
   61ILE     CB  135   3.435  -1.699   7.032  0.2981 -0.1234 -0.1949
   61ILE     HB  136   3.480  -1.702   7.133  3.8486 -1.9433 -1.6912
   61ILE    CG2  137   3.285  -1.687   7.065  0.3843 -0.4842  0.3489
   61ILE   HG21  138   3.248  -1.585   7.090  0.9639 -0.0693 -0.4562
   61ILE   HG22  139   3.260  -1.764   7.140  3.3809 -1.8796  0.0248
   61ILE   HG23  140   3.234  -1.710   6.969 -0.7694  0.7240  0.6258
   61ILE    CG1  141   3.471  -1.831   6.963  0.1334 -0.2301 -0.0796
   61ILE   HG11  142   3.579  -1.816   6.939  0.1653 -2.1662 -1.3865
   61ILE   HG12  143   3.426  -1.841   6.862  0.6468 -0.4031 -0.2966
   61ILE     CD  144   3.447  -1.952   7.053 -0.1423  0.3310  0.6125
   61ILE    HD1  145   3.487  -2.045   7.008  0.1663  2.1876 -3.3724
   61ILE    HD2  146   3.337  -1.971   7.050 -0.0769  0.0349 -0.4910
   61ILE    HD3  147   3.485  -1.937   7.156 -0.0303 -0.5514  0.7069
   61ILE      C  148   3.422  -1.574   6.821 -0.1781 -0.0260 -0.1602
   61ILE      O  149   3.469  -1.639   6.728  0.0022 -0.2615  0.0917
   62TYR      N  150   3.316  -1.493   6.803  0.1201  0.3736 -0.1324
   62TYR     HN  151   3.274  -1.459   6.887 -2.5223  0.8157 -1.5464
   62TYR     CA  152   3.250  -1.481   6.677  0.1634  0.8643 -0.1103
   62TYR     HA  153   3.217  -1.577   6.641  0.7897  0.0470  1.4263
   62TYR     CB  154   3.121  -1.396   6.684 -0.1834  0.3446 -0.1095
   62TYR    HB1  155   3.067  -1.391   6.587 -0.2969  2.0528  0.0122
   62TYR    HB2  156   3.148  -1.289   6.700 -0.1814  0.1738  1.0885
   62TYR     CG  157   3.040  -1.449   6.797  0.0090 -0.2721 -0.2557
   62TYR    CD1  158   2.982  -1.574   6.791 -0.2433 -0.1736  0.1062
   62TYR    HD1  159   2.998  -1.634   6.702  0.3173  1.0213 -0.6281
   62TYR    CE1  160   2.921  -1.621   6.905 -0.0526  0.1865  0.3594
   62TYR    HE1  161   2.883  -1.721   6.912 -2.3913  0.8934 -1.1241
   62TYR     CZ  162   2.912  -1.542   7.017 -0.5499  0.3604  0.1987
   62TYR     OH  163   2.858  -1.606   7.131 -0.9898  0.7085  0.1872
   62TYR     HH  164   2.866  -1.536   7.197  0.9936  2.7221 -2.0178
   62TYR    CD2  165   3.031  -1.367   6.907  0.8144 -0.6500  0.0969
   62TYR    HD2  166   3.079  -1.271   6.908  1.9175 -1.1661 -0.8173
   62TYR    CE2  167   2.964  -1.415   7.017 -0.1554  0.2000 -0.1103
   62TYR    HE2  168   2.968  -1.350   7.103  0.2685 -2.3092  1.9077
   62TYR      C  169   3.336  -1.429   6.568  0.3525  0.1566 -0.3009
   62TYR      O  170   3.334  -1.478   6.455 -0.1051 -0.3841 -0.0648
   63SER      N  171   3.416  -1.327   6.604 -0.0732  0.3261  0.1704
   63SER     HN  172   3.396  -1.280   6.690 -0.2383  4.8184 -2.0431
   63SER     CA  173   3.520  -1.275   6.520 -0.5803 -0.1609 -0.7747
   63SER     HA  174   3.489  -1.254   6.419  3.2017  2.5969 -1.5878
   63SER     CB  175   3.567  -1.134   6.559 -0.8294 -0.4345  0.5641
   63SER    HB1  176   3.480  -1.065   6.562  0.0778  0.8778 -1.3490
   63SER    HB2  177   3.638  -1.095   6.483 -3.3283  0.2429 -1.5201
   63SER     OG  178   3.616  -1.124   6.693 -0.1759 -0.3958  0.3288
   63SER    HG1  179   3.539  -1.149   6.745  0.4074 -0.3466  1.2154
   63SER      C  180   3.636  -1.366   6.499 -0.5116 -0.2768  0.0502
   63SER      O  181   3.682  -1.371   6.385  0.4876  0.3885  0.4110
   64LYS      N  182   3.688  -1.451   6.589  0.3629  0.1635 -0.0284
   64LYS     HN  183   3.663  -1.448   6.686  0.3891 -0.7146  0.0124
   64LYS     CA  184   3.779  -1.554   6.550 -0.0029 -0.1032 -0.1804
   64LYS     HA  185   3.863  -1.497   6.513 -0.1586  0.6896  0.6307
   64LYS     CB  186   3.831  -1.618   6.680 -0.0199  0.1246 -0.0611
   64LYS    HB1  187   3.894  -1.701   6.643 -0.8328 -1.1384  1.2530
   64LYS    HB2  188   3.746  -1.671   6.728 -1.1961  1.3166 -0.7345
   64LYS     CG  189   3.905  -1.529   6.780 -0.0751  0.2536 -0.1336
   64LYS    HG1  190   3.856  -1.429   6.779  2.6141  1.6908  0.6836
   64LYS    HG2  191   4.009  -1.522   6.741  0.0038  0.3767  0.0988
   64LYS     CD  192   3.910  -1.589   6.920  0.1982  0.2929 -0.1264
   64LYS    HD1  193   3.968  -1.684   6.922 -0.1563  0.0750  1.8458
   64LYS    HD2  194   3.811  -1.609   6.965 -0.1351  0.3663 -0.8187
   64LYS     CE  195   3.984  -1.489   7.009  0.2042  0.0739  0.1158
   64LYS    HE1  196   3.905  -1.421   7.047 -0.4178 -0.1353 -0.7708
   64LYS    HE2  197   4.046  -1.420   6.949 -0.0519  0.9613  0.8398
   64LYS     NZ  198   4.067  -1.548   7.117 -0.2676  0.5917  0.7740
   64LYS    HZ1  199   4.090  -1.486   7.197 -1.5397  1.5568  0.4260
   64LYS    HZ2  200   4.147  -1.595   7.070 -1.2635 -0.5212  0.1298
   64LYS    HZ3  201   4.012  -1.627   7.158 -1.8844 -0.1803 -2.5394
   64LYS      C  202   3.733  -1.653   6.449  0.1758 -0.1286 -0.2352
   64LYS      O  203   3.812  -1.688   6.361 -0.1044  0.7499 -0.8548
   65VAL      N  204   3.609  -1.703   6.451  0.1548 -0.0535  0.2644
   65VAL     HN  205   3.553  -1.675   6.529  1.1863 -1.0345  1.4021
   65VAL     CA  206   3.547  -1.784   6.351  0.0716  0.3788 -0.0327
   65VAL     HA  207   3.602  -1.876   6.340 -2.3047 -1.2054  0.7635
   65VAL     CB  208   3.414  -1.825   6.407  0.4441 -0.1257  0.4898
   65VAL     HB  209   3.353  -1.748   6.458  1.4725 -0.0186  1.5847
   65VAL    CG1  210   3.329  -1.891   6.296  0.8872  0.3789 -0.1600
   65VAL   HG11  211   3.383  -1.972   6.244 -0.6941 -1.9963  1.6846
   65VAL   HG12  212   3.294  -1.811   6.227  0.1307 -0.3798 -0.6729
   65VAL   HG13  213   3.238  -1.933   6.342  1.4602 -0.8336 -0.1055
   65VAL    CG2  214   3.436  -1.933   6.514  0.8865 -0.0034  0.5248
   65VAL   HG21  215   3.481  -2.026   6.474  1.9885  0.3174  0.9643
   65VAL   HG22  216   3.344  -1.967   6.567  1.9683  0.6575  2.9849
   65VAL   HG23  217   3.507  -1.897   6.592  0.5054 -1.1651  1.4440
   65VAL      C  218   3.540  -1.725   6.214  0.9872 -0.1506 -0.3180
   65VAL      O  219   3.563  -1.791   6.113 -0.0757 -0.5934 -0.2908
   66LEU      N  220   3.513  -1.593   6.211  0.2799 -0.2915 -0.3798
   66LEU     HN  221   3.476  -1.552   6.294  0.1017  0.8809 -1.0138
   66LEU     CA  222   3.507  -1.514   6.092  0.2139  0.0979 -0.1179
   66LEU     HA  223   3.451  -1.572   6.020  0.4032 -1.9748  1.3026
   66LEU     CB  224   3.435  -1.381   6.123 -0.1805 -0.0951 -0.1937
   66LEU    HB1  225   3.496  -1.336   6.205 -1.5683  1.0553  0.2362
   66LEU    HB2  226   3.345  -1.419   6.175  0.9887 -0.2378  1.8541
   66LEU     CG  227   3.417  -1.290   6.001 -0.0066  0.4585  0.1919
   66LEU     HG  228   3.515  -1.258   5.960  0.9041 -0.8372  1.2886
   66LEU    CD1  229   3.335  -1.362   5.893  0.1234  0.4973  0.0672
   66LEU   HD11  230   3.317  -1.296   5.806 -1.2641  1.4028  1.0037
   66LEU   HD12  231   3.239  -1.397   5.937  0.6746 -0.4967  0.5205
   66LEU   HD13  232   3.377  -1.458   5.856  0.7629  0.6490  0.3839
   66LEU    CD2  233   3.341  -1.160   6.035 -0.4041  0.3103 -0.1250
   66LEU   HD21  234   3.391  -1.100   6.114  0.7861 -1.3249  0.4104
   66LEU   HD22  235   3.238  -1.177   6.074 -0.0772  0.6263  0.9153
   66LEU   HD23  236   3.328  -1.108   5.938 -1.9132 -1.0772 -0.7108
   66LEU      C  237   3.645  -1.491   6.040  0.0735  0.3102 -0.4010
   66LEU      O  238   3.676  -1.505   5.922  0.5418  0.3953 -0.2888
   67VAL      N  239   3.741  -1.463   6.130  0.0732  0.0002 -0.3004
   67VAL     HN  240   3.718  -1.443   6.225 -0.7642 -2.0502 -0.0415
   67VAL     CA  241   3.878  -1.457   6.091  0.1297  0.4397 -0.0395
   67VAL     HA  242   3.869  -1.393   6.005 -0.8166 -1.0998 -1.1276
   67VAL     CB  243   3.973  -1.383   6.182 -0.2051  0.1712  0.5374
   67VAL     HB  244   3.968  -1.409   6.290 -0.5293  1.7359  0.9128
   67VAL    CG1  245   4.118  -1.401   6.133 -0.2639 -0.3118  0.5306
   67VAL   HG11  246   4.178  -1.325   6.188 -0.3923  1.7792 -2.0294
   67VAL   HG12  247   4.111  -1.376   6.025  0.2301 -0.6172  0.4255
   67VAL   HG13  248   4.145  -1.507   6.153 -1.8546 -0.5342  1.6155
   67VAL    CG2  249   3.946  -1.232   6.180  0.4307  0.2857 -0.1576
   67VAL   HG21  250   3.955  -1.177   6.084 -0.2041 -0.7518 -0.8341
   67VAL   HG22  251   4.017  -1.190   6.254 -0.2827  0.0681  0.6760
   67VAL   HG23  252   3.847  -1.205   6.222  0.8423  0.4362  0.7359
   67VAL      C  253   3.937  -1.584   6.039  1.1329  0.6721  0.4877
   67VAL      O  254   3.990  -1.580   5.928 -0.4740  0.4648 -0.3196
   68THR      N  255   3.913  -1.699   6.105 -0.2124  0.2191 -0.7340
   68THR     HN  256   3.857  -1.702   6.187  0.9766 -1.0785  0.0730
   68THR     CA  257   3.943  -1.830   6.056 -0.2033  0.0912 -0.3876
   68THR     HA  258   4.051  -1.839   6.052 -0.2621 -1.7511  1.0702
   68THR     CB  259   3.890  -1.928   6.156  0.1164  0.3793  0.0709
   68THR     HB  260   3.781  -1.912   6.167  0.0809  0.4336 -0.3222
   68THR    OG1  261   3.958  -1.917   6.280  0.3756  0.0407 -0.0409
   68THR    HG1  262   3.947  -1.830   6.318  0.6541  0.5042 -0.9938
   68THR    CG2  263   3.917  -2.075   6.117 -0.1891  0.4620 -0.4745
   68THR   HG21  264   3.853  -2.110   6.034  2.1258 -1.3555 -1.6066
   68THR   HG22  265   3.921  -2.142   6.206 -0.4984  1.4099  0.2825
   68THR   HG23  266   4.015  -2.088   6.066  0.9180  1.2392  1.3503
   68THR      C  267   3.893  -1.866   5.920 -0.3491 -0.7420 -0.1187
   68THR      O  268   3.967  -1.908   5.831  0.4338  0.5524 -0.1085
   69ALA      N  269   3.769  -1.828   5.886 -0.2868 -0.3958  0.0375
   69ALA     HN  270   3.707  -1.781   5.949 -0.2268  2.0714 -1.6061
   69ALA     CA  271   3.710  -1.851   5.758  0.2555 -0.3962 -0.2149
   69ALA     HA  272   3.711  -1.952   5.718 -0.7431  0.2995 -2.1132
   69ALA     CB  273   3.559  -1.837   5.786  0.2919 -0.4880  0.0343
   69ALA    HB1  274   3.533  -1.898   5.875 -0.1315 -1.8304 -0.9849
   69ALA    HB2  275   3.508  -1.890   5.703 -1.1178  0.2650  0.3836
   69ALA    HB3  276   3.525  -1.731   5.793 -1.8292 -1.0188 -1.5308
   69ALA      C  277   3.753  -1.758   5.650  0.0058  0.0679  0.0837
   69ALA      O  278   3.770  -1.802   5.537 -0.3570 -0.3171  0.1742
   70ILE      N  279   3.783  -1.629   5.676 -0.1494  0.0489  0.3679
   70ILE     HN  280   3.767  -1.592   5.767  1.7228  0.3604  0.6203
   70ILE     CA  281   3.863  -1.549   5.589 -0.4034 -0.1516 -0.0598
   70ILE     HA  282   3.820  -1.555   5.491  0.3734 -1.0754 -0.3530
   70ILE     CB  283   3.876  -1.408   5.641 -0.0529 -0.1874 -0.0457
   70ILE     HB  284   3.915  -1.411   5.745  0.4813  1.0627 -0.1958
   70ILE    CG2  285   3.963  -1.315   5.555 -0.2545  0.0517  0.0080
   70ILE   HG21  286   4.015  -1.235   5.611  1.7431 -0.6534 -0.7410
   70ILE   HG22  287   3.910  -1.252   5.481 -1.4254 -3.0703 -1.9829
   70ILE   HG23  288   4.042  -1.366   5.495 -0.6590 -0.6126  0.0327
   70ILE    CG1  289   3.739  -1.339   5.651  0.0532 -0.0798  0.7288
   70ILE   HG11  290   3.667  -1.404   5.706 -1.1780  0.1723 -0.5245
   70ILE   HG12  291   3.709  -1.317   5.546 -2.1998  1.3975  1.6027
   70ILE     CD  292   3.743  -1.211   5.734  0.5252  0.4187 -0.0524
   70ILE    HD1  293   3.831  -1.146   5.715  0.7998 -0.6253 -2.8640
   70ILE    HD2  294   3.757  -1.242   5.839  0.6350 -1.3919 -0.5712
   70ILE    HD3  295   3.641  -1.167   5.738 -0.4499 -1.7927  0.8833
   70ILE      C  296   4.003  -1.596   5.571 -0.2412  0.2608  0.0944
   70ILE      O  297   4.054  -1.599   5.459 -0.1632  0.0495  0.1343
   71TYR      N  298   4.079  -1.643   5.672 -0.0846 -0.2781 -0.2648
   71TYR     HN  299   4.035  -1.649   5.762  0.9985 -1.9663  0.1965
   71TYR     CA  300   4.205  -1.708   5.661  0.0506 -0.0955  0.1522
   71TYR     HA  301   4.265  -1.647   5.594 -1.6214 -0.2076 -1.5275
   71TYR     CB  302   4.266  -1.721   5.802  1.0688 -0.1938 -0.2843
   71TYR    HB1  303   4.350  -1.793   5.797  1.3639  0.1700 -0.5835
   71TYR    HB2  304   4.188  -1.762   5.870  0.3447  0.3151 -0.7845
   71TYR     CG  305   4.325  -1.597   5.860  0.2019  0.0770  0.0327
   71TYR    CD1  306   4.427  -1.618   5.949 -0.1644 -0.0980  0.4167
   71TYR    HD1  307   4.458  -1.717   5.979  1.0560  0.0803 -0.1878
   71TYR    CE1  308   4.501  -1.512   5.995  0.3756 -0.2899  0.0038
   71TYR    HE1  309   4.593  -1.530   6.049  0.3252 -1.9561 -0.3946
   71TYR     CZ  310   4.464  -1.384   5.961 -0.0712 -0.4415 -0.0866
   71TYR     OH  311   4.533  -1.270   6.008 -0.6541 -0.2825  0.3862
   71TYR     HH  312   4.616  -1.302   6.043 -0.2976  2.6720  2.5368
   71TYR    CD2  313   4.284  -1.469   5.829  0.1713 -0.0627 -0.5237
   71TYR    HD2  314   4.190  -1.454   5.777  2.0306  2.4149 -3.5058
   71TYR    CE2  315   4.352  -1.364   5.885 -0.0824 -0.1735  0.0027
   71TYR    HE2  316   4.307  -1.268   5.862 -2.4995 -1.7170 -2.1640
   71TYR      C  317   4.201  -1.836   5.584  0.0294  0.0781 -0.1389
   71TYR      O  318   4.300  -1.866   5.517  0.0988 -0.8034  0.3414
   72LEU      N  319   4.097  -1.922   5.584  0.2868 -0.2357 -0.0733
   72LEU     HN  320   4.030  -1.904   5.656  1.4419  2.5098  0.4686
   72LEU     CA  321   4.069  -2.042   5.511  0.5602 -0.2190 -0.2066
   72LEU     HA  322   4.143  -2.119   5.527 -0.8829 -1.1805  2.6239
   72LEU     CB  323   3.944  -2.111   5.568  0.7019 -0.1301  0.2200
   72LEU    HB1  324   3.856  -2.056   5.527  1.6876  1.0892 -0.3489
   72LEU    HB2  325   3.941  -2.104   5.679 -0.1637 -0.0045  0.1985
   72LEU     CG  326   3.938  -2.261   5.537 -0.4148  0.1491 -1.0088
   72LEU     HG  327   3.973  -2.277   5.432  1.4539 -0.6863 -0.3047
   72LEU    CD1  328   4.032  -2.348   5.623 -0.3927  0.5244 -0.6494
   72LEU   HD11  329   4.137  -2.314   5.628  0.8044 -2.7240 -1.1020
   72LEU   HD12  330   4.042  -2.450   5.579  0.8335  0.0425  0.6813
   72LEU   HD13  331   4.003  -2.353   5.730  0.2628  1.1316 -0.4340
   72LEU    CD2  332   3.791  -2.304   5.548 -0.0522 -0.7148  0.7473
   72LEU   HD21  333   3.737  -2.262   5.636  0.4735 -0.7185  1.0731
   72LEU   HD22  334   3.788  -2.415   5.553  2.8736 -0.8764  0.4274
   72LEU   HD23  335   3.737  -2.269   5.458 -0.2120  1.4597  1.6246
   72LEU      C  336   4.067  -2.010   5.366 -0.3546 -0.2737 -0.2120
   72LEU      O  337   4.143  -2.069   5.288 -0.4451 -0.1085 -0.4233
   73ALA      N  338   3.986  -1.911   5.327  0.2321  0.1639 -0.3290
   73ALA     HN  339   3.922  -1.885   5.398  1.5082  0.7670  0.6472
   73ALA     CA  340   3.967  -1.850   5.199  0.3023  0.3667 -0.2430
   73ALA     HA  341   3.940  -1.937   5.141  0.4761  0.3123 -0.2431
   73ALA     CB  342   3.851  -1.750   5.210 -0.0546 -0.0033 -0.5894
   73ALA    HB1  343   3.884  -1.674   5.284  3.7562 -2.7564  0.8728
   73ALA    HB2  344   3.779  -1.809   5.271  0.3475 -0.2043 -0.2965
   73ALA    HB3  345   3.812  -1.708   5.115 -1.2898 -1.7036 -0.8827
   73ALA      C  346   4.086  -1.785   5.136  0.2120  0.5317 -0.2460
   73ALA      O  347   4.121  -1.817   5.022 -0.2785 -0.5645 -0.1045
   74LEU      N  348   4.154  -1.704   5.218  0.0033  0.2569  0.2030
   74LEU     HN  349   4.122  -1.683   5.310  0.1130  0.2628  0.2406
   74LEU     CA  350   4.284  -1.654   5.183  0.1620  0.0053  0.4295
   74LEU     HA  351   4.281  -1.612   5.084 -1.4657 -0.5579  0.2017
   74LEU     CB  352   4.327  -1.534   5.270 -0.0231  0.2733  0.1544
   74LEU    HB1  353   4.432  -1.518   5.240 -0.0217 -0.7751 -0.4641
   74LEU    HB2  354   4.324  -1.570   5.375 -0.4820  0.0716  0.0779
   74LEU     CG  355   4.248  -1.402   5.269 -0.2513  0.1346 -0.4708
   74LEU     HG  356   4.139  -1.416   5.282 -0.4490  0.9629 -1.1364
   74LEU    CD1  357   4.290  -1.301   5.377  0.2300  0.1547 -0.6737
   74LEU   HD11  358   4.391  -1.264   5.350 -0.9777  2.1505 -2.8809
   74LEU   HD12  359   4.285  -1.354   5.474  0.7121  0.0387 -0.7109
   74LEU   HD13  360   4.231  -1.207   5.373 -0.6164 -0.2944  0.6423
   74LEU    CD2  361   4.267  -1.344   5.127  0.5678  0.2212 -0.3326
   74LEU   HD21  362   4.248  -1.414   5.043 -0.5996 -0.5959  0.5815
   74LEU   HD22  363   4.366  -1.296   5.116  0.2205  1.4831  1.5022
   74LEU   HD23  364   4.188  -1.267   5.115  0.0250  0.0842  1.8802
   74LEU      C  365   4.394  -1.753   5.165 -0.2921 -0.4289  0.0247
   74LEU      O  366   4.476  -1.740   5.074 -0.5804  0.0025 -0.1774
   75PHE      N  367   4.408  -1.848   5.258 -0.4147 -0.3354  0.1397
   75PHE     HN  368   4.354  -1.830   5.340 -1.1662 -0.5692 -0.2947
   75PHE     CA  369   4.501  -1.957   5.248 -0.4812 -0.3455 -0.3661
   75PHE     HA  370   4.600  -1.917   5.237 -0.2309  0.1917  2.9129
   75PHE     CB  371   4.510  -2.039   5.377  0.1410 -0.2290 -0.3320
   75PHE    HB1  372   4.409  -2.081   5.395 -0.3671  0.5479 -1.2821
   75PHE    HB2  373   4.545  -1.982   5.466 -2.3225 -0.9758  1.2335
   75PHE     CG  374   4.603  -2.155   5.379  0.2909 -0.1052 -0.0853
   75PHE    CD1  375   4.736  -2.140   5.411  0.1951  0.5876  0.0084
   75PHE    HD1  376   4.787  -2.047   5.428  0.3125  0.8540 -1.6917
   75PHE    CE1  377   4.806  -2.256   5.436 -0.1847  0.2725 -0.3710
   75PHE    HE1  378   4.904  -2.240   5.479  0.9624  1.2760 -3.0757
   75PHE     CZ  379   4.749  -2.380   5.423 -0.2323  0.1784  0.6528
   75PHE     HZ  380   4.816  -2.462   5.443  1.6664  1.9945  2.1677
   75PHE    CD2  381   4.548  -2.278   5.351  0.0748 -0.0370  0.0365
   75PHE    HD2  382   4.444  -2.294   5.326  0.3781 -3.7827  0.6605
   75PHE    CE2  383   4.621  -2.392   5.373  0.0071 -0.0723  0.0815
   75PHE    HE2  384   4.574  -2.487   5.356  0.2840 -0.1002 -0.5314
   75PHE      C  385   4.484  -2.036   5.123 -0.4129 -0.6381 -0.1894
   75PHE      O  386   4.577  -2.058   5.046 -0.3350  0.3461 -0.3858
   76VAL      N  387   4.362  -2.084   5.091 -0.9160  0.5199 -0.0455
   76VAL     HN  388   4.290  -2.056   5.153 -0.3083  1.9006  0.0734
   76VAL     CA  389   4.334  -2.165   4.976 -0.1002  0.0591  0.0711
   76VAL     HA  390   4.405  -2.245   4.987 -0.5790 -0.6838 -1.8283
   76VAL     CB  391   4.197  -2.224   4.986 -0.0830 -0.0524 -0.3251
   76VAL     HB  392   4.132  -2.137   5.011 -0.3820  0.6879 -3.3259
   76VAL    CG1  393   4.144  -2.301   4.864  0.7456 -0.4455 -0.4439
   76VAL   HG11  394   4.050  -2.356   4.889  2.2539 -2.9152  0.1687
   76VAL   HG12  395   4.216  -2.380   4.832  0.1536 -0.9343 -0.5896
   76VAL   HG13  396   4.123  -2.236   4.777  1.7535 -1.6743 -1.6445
   76VAL    CG2  397   4.207  -2.324   5.103 -0.0518  0.0021 -0.2802
   76VAL   HG21  398   4.228  -2.274   5.199 -0.6481 -1.3385  0.5771
   76VAL   HG22  399   4.280  -2.405   5.080 -1.8034 -2.0537  1.0144
   76VAL   HG23  400   4.114  -2.384   5.112  0.3344 -0.4258  0.9243
   76VAL      C  401   4.366  -2.108   4.842  0.4686 -0.2722  0.0602
   76VAL      O  402   4.441  -2.173   4.770  0.0444 -0.7755  0.0727
   77VAL      N  403   4.323  -1.983   4.814 -0.4659 -0.5953  0.0287
   77VAL     HN  404   4.262  -1.949   4.885 -0.1190 -0.1176  0.1038
   77VAL     CA  405   4.361  -1.907   4.699 -0.2397 -0.3924  0.2363
   77VAL     HA  406   4.325  -1.957   4.610 -1.7036 -0.0236  0.5923
   77VAL     CB  407   4.293  -1.774   4.710  0.3564 -0.0369 -0.2718
   77VAL     HB  408   4.327  -1.728   4.805 -0.1227 -0.2990  0.0306
   77VAL    CG1  409   4.321  -1.672   4.599 -0.0398  0.3583 -0.0103
   77VAL   HG11  410   4.429  -1.657   4.579 -0.0052 -1.2687 -1.2542
   77VAL   HG12  411   4.285  -1.570   4.623 -0.1992  0.5389 -0.9991
   77VAL   HG13  412   4.286  -1.699   4.498  3.0894 -1.9044 -0.6562
   77VAL    CG2  413   4.140  -1.794   4.713  0.3465 -0.0001 -0.5292
   77VAL   HG21  414   4.108  -1.826   4.611 -0.5236  2.8493 -1.2311
   77VAL   HG22  415   4.078  -1.706   4.738 -0.0650 -0.8825  1.7685
   77VAL   HG23  416   4.098  -1.864   4.788 -0.6753  2.6901  1.6014
   77VAL      C  417   4.508  -1.885   4.684 -0.2966 -0.2954 -0.1909
   77VAL      O  418   4.558  -1.921   4.578 -0.1646  0.1527 -0.2785
   78GLY      N  419   4.573  -1.835   4.790 -0.5242 -0.5125  0.0534
   78GLY     HN  420   4.520  -1.807   4.870  0.9346  0.8557  0.5876
   78GLY     CA  421   4.714  -1.813   4.786 -0.6230  0.0584 -0.3639
   78GLY    HA1  422   4.744  -1.779   4.884  0.1240  0.6325 -0.7817
   78GLY    HA2  423   4.737  -1.742   4.708  2.2060 -0.8595 -0.4821
   78GLY      C  424   4.795  -1.936   4.764 -0.4741  0.1670 -0.4235
   78GLY      O  425   4.892  -1.936   4.689 -0.0175 -0.1344  0.1525
   79THR      N  426   4.767  -2.040   4.844 -0.0373  0.1692 -0.2641
   79THR     HN  427   4.698  -2.021   4.913 -0.2311 -1.0578 -0.0961
   79THR     CA  428   4.843  -2.161   4.842  0.2050  0.3242 -0.4445
   79THR     HA  429   4.949  -2.137   4.836  0.2798 -0.2523 -1.6847
   79THR     CB  430   4.828  -2.252   4.960  0.0618  0.7380 -0.1418
   79THR     HB  431   4.895  -2.338   4.935 -1.1277  0.5213 -2.9438
   79THR    OG1  432   4.691  -2.282   4.983  0.1768 -0.6569 -1.1331
   79THR    HG1  433   4.652  -2.194   4.981 -0.1269 -0.6957  1.2134
   79THR    CG2  434   4.869  -2.186   5.093 -0.1945  0.1378  0.2444
   79THR   HG21  435   4.979  -2.168   5.091  0.0747 -1.4382 -0.8259
   79THR   HG22  436   4.862  -2.263   5.172  2.1307 -1.0844 -0.6410
   79THR   HG23  437   4.810  -2.094   5.113 -0.3194  0.2812 -0.7244
   79THR      C  438   4.840  -2.237   4.714 -0.0239  0.3136 -0.4326
   79THR      O  439   4.944  -2.279   4.664 -0.1201  0.1505 -0.4990
   80VAL      N  440   4.716  -2.254   4.665  0.0004 -0.1400 -0.3447
   80VAL     HN  441   4.639  -2.208   4.709  1.4687  0.4481  1.7633
   80VAL     CA  442   4.698  -2.329   4.545  0.1732  0.0346 -0.4823
   80VAL     HA  443   4.758  -2.418   4.535  1.1256  0.0424  3.4482
   80VAL     CB  444   4.551  -2.362   4.539  0.0784  0.3582 -0.0090
   80VAL     HB  445   4.490  -2.271   4.555  0.8503  1.4820 -2.7743
   80VAL    CG1  446   4.520  -2.425   4.402 -0.2006  0.5111 -0.0161
   80VAL   HG11  447   4.592  -2.507   4.383 -0.0341  0.1810  1.8508
   80VAL   HG12  448   4.540  -2.345   4.327  0.2560  1.3439  0.9617
   80VAL   HG13  449   4.416  -2.461   4.415  0.5401 -0.9007  2.7904
   80VAL    CG2  450   4.526  -2.464   4.651  0.1729  0.1954 -0.1348
   80VAL   HG21  451   4.512  -2.408   4.746  1.5273  0.4374 -0.0615
   80VAL   HG22  452   4.616  -2.528   4.659  0.4996  0.3142 -2.3382
   80VAL   HG23  453   4.440  -2.532   4.631 -0.4055  1.0240 -0.5419
   80VAL      C  454   4.749  -2.245   4.433  0.5538  0.5575  0.0789
   80VAL      O  455   4.824  -2.292   4.348  0.0655 -0.1031  0.0042
   81GLY      N  456   4.716  -2.115   4.421  0.1441  0.4091 -0.4797
   81GLY     HN  457   4.654  -2.078   4.490  0.3394  0.3614 -0.2772
   81GLY     CA  458   4.770  -2.029   4.321  0.0712  0.3715 -0.5512
   81GLY    HA1  459   4.721  -1.936   4.346  0.4434  0.3984  0.0898
   81GLY    HA2  460   4.753  -2.071   4.223  0.6898 -0.9271 -0.1310
   81GLY      C  461   4.919  -2.018   4.320  0.1326 -0.3614  0.0832
   81GLY      O  462   4.982  -2.025   4.215 -0.1231  0.1374 -0.1025
   82ASN      N  463   4.987  -2.011   4.436  0.0021 -0.2103  0.1502
   82ASN     HN  464   4.950  -2.001   4.528  0.0360 -0.1266  0.1542
   82ASN     CA  465   5.130  -2.012   4.438  0.0142  0.0681 -0.2976
   82ASN     HA  466   5.162  -1.952   4.355 -1.3366 -0.4615 -1.2445
   82ASN     CB  467   5.185  -1.963   4.573  1.0789 -0.4766 -0.5202
   82ASN    HB1  468   5.291  -1.995   4.583  0.6716 -1.6443  0.3537
   82ASN    HB2  469   5.125  -2.002   4.659  1.8670 -1.7394 -0.5313
   82ASN     CG  470   5.181  -1.811   4.574  0.7356 -0.4793  0.5743
   82ASN    OD1  471   5.268  -1.747   4.515  0.1175  0.1548  0.3384
   82ASN    ND2  472   5.079  -1.746   4.637  0.9780  0.1778  0.2994
   82ASN   HD21  473   5.074  -1.648   4.656 -4.1061 -0.0488  1.3609
   82ASN   HD22  474   4.995  -1.795   4.661  1.5122 -0.9944 -0.1246
   82ASN      C  475   5.196  -2.142   4.406  0.5278  0.1966  0.2320
   82ASN      O  476   5.293  -2.139   4.330  0.1251 -0.1566 -0.3025
   83SER      N  477   5.142  -2.253   4.461  0.1393  0.2899  0.0354
   83SER     HN  478   5.071  -2.249   4.531 -0.0088  1.6150 -0.1606
   83SER     CA  479   5.188  -2.382   4.420 -0.0514  0.3013 -0.2222
   83SER     HA  480   5.294  -2.386   4.440  0.1809 -2.9829 -1.5204
   83SER     CB  481   5.113  -2.495   4.492 -0.0299  0.0841 -0.5412
   83SER    HB1  482   5.133  -2.496   4.602 -4.5665  1.5232  0.4817
   83SER    HB2  483   5.151  -2.596   4.463 -1.6575 -0.8625  0.4493
   83SER     OG  484   4.973  -2.491   4.471 -0.1247 -0.3741 -0.0503
   83SER    HG1  485   4.944  -2.432   4.541  2.6745 -1.1839  1.9706
   83SER      C  486   5.190  -2.417   4.275 -0.5032 -0.6961  0.0018
   83SER      O  487   5.285  -2.474   4.224 -0.5533 -0.7810  0.0041
   84VAL      N  488   5.085  -2.379   4.200 -0.4716 -0.0765  0.2613
   84VAL     HN  489   5.003  -2.350   4.249 -1.6364  2.1288 -2.7008
   84VAL     CA  490   5.076  -2.398   4.058 -0.5224  0.1324  0.2357
   84VAL     HA  491   5.111  -2.498   4.040  1.0198  1.1381 -3.1964
   84VAL     CB  492   4.935  -2.383   4.012 -0.5015  0.9867  0.4334
   84VAL     HB  493   4.898  -2.285   4.050  0.9134  0.4291  3.4801
   84VAL    CG1  494   4.917  -2.404   3.860 -0.6193 -0.1447  0.5985
   84VAL   HG11  495   4.813  -2.400   3.820 -0.4128  3.6807  0.0885
   84VAL   HG12  496   4.975  -2.495   3.834  1.7052  0.7078  2.4246
   84VAL   HG13  497   4.965  -2.324   3.800 -0.8591 -0.9605 -0.7079
   84VAL    CG2  498   4.841  -2.486   4.077  0.6654 -0.1063  0.4122
   84VAL   HG21  499   4.862  -2.491   4.186  3.9181 -0.1827 -0.1256
   84VAL   HG22  500   4.845  -2.583   4.022  0.9152  1.8987 -3.4835
   84VAL   HG23  501   4.735  -2.454   4.074  0.1097 -1.3866  3.1967
   84VAL      C  502   5.169  -2.312   3.979 -0.2200 -0.1590  0.2724
   84VAL      O  503   5.233  -2.352   3.882  0.2658  0.5950  0.2690
   85THR      N  504   5.183  -2.188   4.030 -0.1411 -0.0810  0.0604
   85THR     HN  505   5.118  -2.156   4.098 -0.4328 -1.0039  0.2213
   85THR     CA  506   5.268  -2.093   3.965 -0.4566  0.0978 -0.0914
   85THR     HA  507   5.247  -2.096   3.859 -0.8762 -0.2119 -0.0022
   85THR     CB  508   5.242  -1.954   4.014 -0.5218  0.1795 -0.3527
   85THR     HB  509   5.264  -1.951   4.123 -2.0349  1.6468 -0.0363
   85THR    OG1  510   5.105  -1.921   3.993 -0.5903  0.1253 -0.0035
   85THR    HG1  511   5.056  -1.958   4.067 -1.7510  0.9928 -0.3026
   85THR    CG2  512   5.325  -1.844   3.946  0.5351 -0.1704  0.3416
   85THR   HG21  513   5.300  -1.839   3.838 -2.8279  0.6431  1.0260
   85THR   HG22  514   5.431  -1.873   3.959  0.9332 -0.7289 -3.2666
   85THR   HG23  515   5.300  -1.745   3.991 -2.1820 -0.4890 -0.2838
   85THR      C  516   5.411  -2.132   3.968 -0.4083  0.2941  0.2125
   85THR      O  517   5.491  -2.121   3.875 -0.6040  0.1319  0.0262
   86ALA      N  518   5.455  -2.172   4.089 -0.2230  0.0993  0.0829
   86ALA     HN  519   5.383  -2.177   4.157 -1.4244  5.2976 -0.3951
   86ALA     CA  520   5.587  -2.222   4.114 -0.0880  0.1960 -0.4178
   86ALA     HA  521   5.662  -2.150   4.088  1.7572 -1.1548  0.9193
   86ALA     CB  522   5.598  -2.253   4.265  0.3310  0.3448 -0.4178
   86ALA    HB1  523   5.601  -2.154   4.315  2.4612  1.1873 -2.0529
   86ALA    HB2  524   5.677  -2.323   4.299 -0.0387 -0.5756 -1.3828
   86ALA    HB3  525   5.497  -2.297   4.280  0.4407 -0.7314 -2.4353
   86ALA      C  526   5.619  -2.349   4.042 -0.1308  0.0587 -0.1985
   86ALA      O  527   5.729  -2.370   3.990 -0.3086  0.2751 -0.6731
   87PHE      N  528   5.521  -2.439   4.030  0.3985 -0.6273  0.5366
   87PHE     HN  529   5.427  -2.427   4.063  0.7684  3.3210  0.5403
   87PHE     CA  530   5.523  -2.563   3.958  0.0625 -0.2458 -0.1370
   87PHE     HA  531   5.609  -2.622   3.985 -0.9145 -2.1031 -0.9232
   87PHE     CB  532   5.401  -2.648   3.997  0.2486 -0.3082  0.3110
   87PHE    HB1  533   5.307  -2.590   4.005 -0.9306 -2.0378 -0.3899
   87PHE    HB2  534   5.425  -2.679   4.101  2.3590  1.4586  0.4429
   87PHE     CG  535   5.377  -2.771   3.916  0.4631  0.2519 -0.6194
   87PHE    CD1  536   5.465  -2.877   3.919 -0.1879 -0.2804  0.1178
   87PHE    HD1  537   5.559  -2.861   3.970  0.2325 -2.4814  0.1032
   87PHE    CE1  538   5.443  -2.991   3.846 -0.5555 -0.4335  0.4618
   87PHE    HE1  539   5.520  -3.066   3.853 -0.8987 -0.8122  0.2488
   87PHE     CZ  540   5.326  -3.007   3.775  0.1494  0.0131 -0.8432
   87PHE     HZ  541   5.309  -3.102   3.727 -0.6745 -0.2122 -0.1262
   87PHE    CD2  542   5.270  -2.779   3.830 -0.5154 -0.3739  0.6080
   87PHE    HD2  543   5.192  -2.705   3.822 -0.0018  0.4017  2.3007
   87PHE    CE2  544   5.244  -2.897   3.765 -0.3079 -0.2134  0.2276
   87PHE    HE2  545   5.148  -2.908   3.718 -1.0231  1.0124  1.3472
   87PHE      C  546   5.537  -2.546   3.811 -0.0736 -0.3192 -0.1586
   87PHE      O  547   5.615  -2.614   3.745  0.7866  0.2928  0.2051
   88THR      N  548   5.466  -2.445   3.758  0.5819  0.2143 -0.0354
   88THR     HN  549   5.397  -2.397   3.813  1.6227 -0.3676  1.8634
   88THR     CA  550   5.471  -2.415   3.618  0.1473  0.1173 -0.0726
   88THR     HA  551   5.464  -2.512   3.571 -0.1327  0.5409 -0.9137
   88THR     CB  552   5.359  -2.327   3.573  0.2154  0.4419  0.3868
   88THR     HB  553   5.366  -2.229   3.625  1.1311 -0.3833  1.8580
   88THR    OG1  554   5.231  -2.378   3.606  0.3804 -0.4315 -0.2815
   88THR    HG1  555   5.235  -2.384   3.702 -0.8529 -0.1005 -0.1878
   88THR    CG2  556   5.364  -2.302   3.421  0.1434  0.3052  0.3617
   88THR   HG21  557   5.285  -2.229   3.394 -2.6758 -1.2041  3.7104
   88THR   HG22  558   5.338  -2.399   3.375 -2.6095 -0.4458  3.1115
   88THR   HG23  559   5.458  -2.263   3.376  0.0392 -1.0541 -1.0970
   88THR      C  560   5.604  -2.362   3.577  0.3490 -0.3863 -0.0850
   88THR      O  561   5.650  -2.396   3.468  0.7449 -0.0997 -0.0088
   89LEU      N  562   5.663  -2.273   3.659 -0.1610 -0.0832 -0.0418
   89LEU     HN  563   5.616  -2.248   3.743 -2.6710 -1.2247 -0.9991
   89LEU     CA  564   5.791  -2.215   3.635 -0.0458 -0.2980  0.0595
   89LEU     HA  565   5.799  -2.167   3.538 -2.5684 -2.6017 -1.4317
   89LEU     CB  566   5.817  -2.105   3.739 -0.3083 -0.2716  0.0973
   89LEU    HB1  567   5.927  -2.089   3.744 -0.2497 -0.1117 -1.2651
   89LEU    HB2  568   5.777  -2.140   3.836  1.7683 -2.8162  0.1500
   89LEU     CG  569   5.752  -1.969   3.710  0.2658 -0.1004 -0.4342
   89LEU     HG  570   5.650  -1.995   3.675  0.3235  0.2153 -0.8350
   89LEU    CD1  571   5.741  -1.880   3.836  0.8303  0.1635 -0.5681
   89LEU   HD11  572   5.847  -1.862   3.863  1.0182 -1.3092 -0.2535
   89LEU   HD12  573   5.692  -1.942   3.915  1.6493 -0.2310 -0.3663
   89LEU   HD13  574   5.684  -1.785   3.825 -1.2234 -0.8891  0.3191
   89LEU    CD2  575   5.827  -1.894   3.599  0.3764  0.4998  0.0390
   89LEU   HD21  576   5.799  -1.928   3.497  1.0409  1.2724 -0.4156
   89LEU   HD22  577   5.933  -1.893   3.633  0.7672  0.9702 -1.1504
   89LEU   HD23  578   5.806  -1.785   3.596 -0.0479  0.4533  0.8732
   89LEU      C  579   5.901  -2.316   3.633 -0.0409 -0.2949  0.1784
   89LEU      O  580   5.996  -2.322   3.555 -0.1077 -0.0730  0.0801
   90ALA      N  581   5.891  -2.407   3.731  0.2051 -0.6294 -0.1071
   90ALA     HN  582   5.802  -2.419   3.775 -0.1467 -0.9941 -0.8948
   90ALA     CA  583   5.992  -2.505   3.758  0.7151  0.0051  0.2978
   90ALA     HA  584   6.086  -2.454   3.774  1.0367  0.9286 -3.5109
   90ALA     CB  585   5.944  -2.562   3.892 -0.1556 -0.6823 -0.2968
   90ALA    HB1  586   5.950  -2.487   3.973 -1.8416 -1.1459  0.2913
   90ALA    HB2  587   6.001  -2.653   3.922 -0.8126 -0.6434  1.1271
   90ALA    HB3  588   5.835  -2.581   3.889 -1.2795  4.4849 -0.0887
   90ALA      C  589   6.002  -2.609   3.651  0.0828  0.4417 -0.1924
   90ALA      O  590   6.108  -2.666   3.627 -0.3687 -0.3807 -0.2778
   91ARG      N  591   5.893  -2.628   3.575  0.0921  0.2064 -0.1483
   91ARG     HN  592   5.814  -2.571   3.597  0.3599  0.3288  0.5243
   91ARG     CA  593   5.883  -2.716   3.463 -0.5133  0.1523 -0.0535
   91ARG     HA  594   5.963  -2.788   3.473  1.7290  2.6930  1.5259
   91ARG     CB  595   5.760  -2.807   3.474 -0.5567  0.2490  0.2653
   91ARG    HB1  596   5.753  -2.867   3.381  2.8194 -0.1473  0.1651
   91ARG    HB2  597   5.667  -2.746   3.480  0.1712  1.7001 -2.1601
   91ARG     CG  598   5.749  -2.892   3.601  0.6615 -0.4202 -0.0664
   91ARG    HG1  599   5.647  -2.935   3.607  1.5286 -2.5740  0.4329
   91ARG    HG2  600   5.738  -2.829   3.692 -4.4107 -0.0626 -0.6832
   91ARG     CD  601   5.835  -3.019   3.607  0.4408 -0.5943 -0.5293
   91ARG    HD1  602   5.836  -3.072   3.510  2.4906  2.9828 -2.6780
   91ARG    HD2  603   5.797  -3.087   3.686  0.2122 -1.1120 -1.0871
   91ARG     NE  604   5.974  -2.976   3.643  0.0453  0.4653 -0.2091
   91ARG     HE  605   5.982  -2.907   3.714 -1.0597  1.3472 -0.9022
   91ARG     CZ  606   6.086  -3.014   3.575 -0.0189  0.0738 -0.0987
   91ARG    NH1  607   6.104  -3.133   3.510 -0.3606 -0.0756  0.0760
   91ARG   HH11  608   6.036  -3.201   3.538 -1.6204  1.4575  0.9371
   91ARG   HH12  609   6.199  -3.164   3.506 -0.5639 -0.5326 -1.7172
   91ARG    NH2  610   6.188  -2.926   3.594  0.0242 -0.0925  0.4508
   91ARG   HH21  611   6.158  -2.832   3.611 -0.1757  0.0754 -0.7590
   91ARG   HH22  612   6.282  -2.933   3.560  0.0536  0.6744  0.3476
   91ARG      C  613   5.908  -2.650   3.332  0.5948 -0.4738 -0.1683
   91ARG      O  614   5.881  -2.717   3.232 -0.5218 -0.0434 -0.1715
   92LYS      N  615   5.953  -2.524   3.320 -0.4181 -0.1000 -0.1746
   92LYS     HN  616   5.973  -2.478   3.406 -3.0567 -1.3151  1.2045
   92LYS     CA  617   6.004  -2.472   3.196  0.2020 -0.0552  0.0972
   92LYS     HA  618   5.942  -2.498   3.112  1.9170 -2.0441 -0.6531
   92LYS     CB  619   6.009  -2.319   3.204  0.4397 -0.0367 -0.3469
   92LYS    HB1  620   6.062  -2.271   3.120 -3.2246  0.8963 -2.3320
   92LYS    HB2  621   6.063  -2.295   3.298  0.0110  2.5993 -0.6930
   92LYS     CG  622   5.870  -2.255   3.218  0.6190  0.3173 -0.1766
   92LYS    HG1  623   5.882  -2.149   3.251 -1.9574  0.6216 -0.0573
   92LYS    HG2  624   5.812  -2.310   3.295 -0.4005  0.1062 -1.0687
   92LYS     CD  625   5.797  -2.261   3.084 -0.1227 -0.2200  0.2435
   92LYS    HD1  626   5.779  -2.366   3.054  0.5891 -0.6702  1.3173
   92LYS    HD2  627   5.855  -2.213   3.002  0.6728  1.2923  1.6253
   92LYS     CE  628   5.653  -2.210   3.097 -0.0314  0.0518  0.1968
   92LYS    HE1  629   5.649  -2.103   3.127  0.5580  0.6072 -1.5701
   92LYS    HE2  630   5.613  -2.269   3.182 -0.9148  0.4904  0.0938
   92LYS     NZ  631   5.577  -2.232   2.971  0.6014  0.0436 -0.1875
   92LYS    HZ1  632   5.483  -2.191   2.984  0.7317 -0.0473  1.1960
   92LYS    HZ2  633   5.553  -2.333   2.976  0.5124  0.0842  0.2572
   92LYS    HZ3  634   5.634  -2.216   2.886  0.1962  2.2753 -0.0838
   92LYS      C  635   6.140  -2.516   3.153  0.0899  0.0862 -0.4047
   92LYS      O  636   6.246  -2.509   3.215  0.4558  0.0467 -1.0187
   93LYS      N  637   6.132  -2.587   3.039  0.2848 -0.1687 -0.2624
   93LYS     HN  638   6.054  -2.584   2.976 -0.8580 -0.1223  1.1073
   93LYS     CA  639   6.252  -2.641   2.983  0.7280 -0.1316  0.6314
   93LYS     HA  640   6.328  -2.647   3.059  1.3589  1.0656  0.1160
   93LYS     CB  641   6.232  -2.778   2.915  0.1276  0.2767 -0.0315
   93LYS    HB1  642   6.322  -2.814   2.861  1.1253  0.4947  1.4271
   93LYS    HB2  643   6.149  -2.766   2.841  1.3259 -0.7492 -1.5986
   93LYS     CG  644   6.182  -2.886   3.012 -0.1506  0.3230 -0.1231
   93LYS    HG1  645   6.150  -2.974   2.952  2.7352  0.8684 -2.7349
   93LYS    HG2  646   6.099  -2.848   3.077  0.0453  0.9204 -0.2121
   93LYS     CD  647   6.295  -2.931   3.104  0.0144 -0.0006 -0.4825
   93LYS    HD1  648   6.318  -2.846   3.172 -1.2831  0.3774 -0.4824
   93LYS    HD2  649   6.377  -2.955   3.034 -0.5238  0.0602 -1.1418
   93LYS     CE  650   6.262  -3.062   3.177 -0.4743  0.2457 -0.2539
   93LYS    HE1  651   6.239  -3.131   3.093 -1.4352 -0.2449  0.3995
   93LYS    HE2  652   6.189  -3.052   3.260  0.6935 -0.3869  0.8876
   93LYS     NZ  653   6.385  -3.119   3.237 -0.5199  0.2172 -0.1881
   93LYS    HZ1  654   6.374  -3.158   3.333 -1.5830 -2.8031 -1.4060
   93LYS    HZ2  655   6.460  -3.047   3.238 -1.1905  0.9384 -0.7126
   93LYS    HZ3  656   6.427  -3.192   3.177  0.7171 -3.5694  4.6212
   93LYS      C  657   6.303  -2.548   2.878 -0.3993 -0.9005 -0.6365
   93LYS      O  658   6.416  -2.558   2.833 -0.1935  0.4295 -0.4552
   94SER      N  659   6.223  -2.453   2.827  0.2998 -0.0344 -0.1413
   94SER     HN  660   6.125  -2.445   2.843  0.6457  2.0167  1.3110
   94SER     CA  661   6.278  -2.359   2.733  0.6540  0.1456  0.2424
   94SER     HA  662   6.381  -2.370   2.703  0.1248  1.6811 -2.4510
   94SER     CB  663   6.202  -2.346   2.600 -0.4261 -0.4576  0.7838
   94SER    HB1  664   6.262  -2.282   2.533 -2.1485  0.1844 -0.1952
   94SER    HB2  665   6.099  -2.309   2.621  0.3581  1.0636  2.2169
   94SER     OG  666   6.181  -2.469   2.532 -0.4461 -0.4151  0.7140
   94SER    HG1  667   6.098  -2.498   2.569 -0.2134  0.2350  1.7916
   94SER      C  668   6.271  -2.225   2.798 -0.2474  0.4761 -0.5182
   94SER      O  669   6.162  -2.186   2.838  0.1134  0.2235  0.7594
   95LEU      N  670   6.376  -2.141   2.806 -0.0225  0.2077 -0.6221
   95LEU     HN  671   6.468  -2.173   2.785 -0.1260 -0.4990 -0.0627
   95LEU     CA  672   6.383  -2.012   2.866  0.2105  0.1130 -0.4471
   95LEU     HA  673   6.282  -1.975   2.860  0.1387 -0.2030 -1.2115
   95LEU     CB  674   6.446  -2.013   3.007 -0.4657  0.9899 -0.1281
   95LEU    HB1  675   6.433  -1.907   3.040  0.6108  1.1421 -0.1545
   95LEU    HB2  676   6.557  -2.023   3.005 -0.0651  3.6113  2.3311
   95LEU     CG  677   6.386  -2.106   3.113 -0.1459  0.5586 -0.3236
   95LEU     HG  678   6.276  -2.119   3.107  0.0456 -2.0446  0.2858
   95LEU    CD1  679   6.452  -2.246   3.118 -1.4444 -0.0492  0.3639
   95LEU   HD11  680   6.557  -2.225   3.144 -0.8800 -2.3382  0.1222
   95LEU   HD12  681   6.447  -2.301   3.021  3.0666 -1.4405  0.6976
   95LEU   HD13  682   6.411  -2.317   3.192 -0.6829 -1.7582 -0.7835
   95LEU    CD2  683   6.402  -2.037   3.249 -0.2018 -0.0335 -0.0121
   95LEU   HD21  684   6.330  -2.080   3.322  0.5058 -0.4418  0.4678
   95LEU   HD22  685   6.371  -1.932   3.231 -0.1859 -0.2259 -1.2121
   95LEU   HD23  686   6.505  -2.045   3.291 -0.4846 -2.3339  0.3641
   95LEU      C  687   6.453  -1.915   2.776  0.4377 -0.4176 -0.8447
   95LEU      O  688   6.567  -1.873   2.796  0.0609  0.0989  0.3231
   96GLN      N  689   6.382  -1.865   2.674  0.1142  0.5207 -0.1738
   96GLN     HN  690   6.284  -1.883   2.668  0.0153 -0.0211  2.1281
   96GLN     CA  691   6.437  -1.783   2.570  0.0495  0.6362 -0.1174
   96GLN     HA  692   6.512  -1.715   2.607 -1.6979  3.5313 -1.5153
   96GLN     CB  693   6.502  -1.872   2.462 -0.1835  0.3346 -0.0090
   96GLN    HB1  694   6.578  -1.926   2.522 -1.1150 -1.4707 -0.3615
   96GLN    HB2  695   6.563  -1.802   2.402  1.6993 -0.1023  1.3228
   96GLN     CG  696   6.415  -1.971   2.384 -0.0619  0.5685 -0.4492
   96GLN    HG1  697   6.320  -1.923   2.352 -0.3725  0.7935  0.7576
   96GLN    HG2  698   6.385  -2.065   2.436 -4.2137  1.2206 -1.2695
   96GLN     CD  699   6.500  -2.004   2.262  0.3392  0.3531 -0.1152
   96GLN    OE1  700   6.583  -2.094   2.260  0.3629  0.3655  0.2398
   96GLN    NE2  701   6.483  -1.929   2.150 -1.0843  0.2218 -0.0072
   96GLN   HE21  702   6.514  -1.965   2.063 -0.2425 -1.2118  0.8526
   96GLN   HE22  703   6.440  -1.839   2.143 -1.0423  0.1752 -1.0035
   96GLN      C  704   6.340  -1.688   2.509 -0.6557  0.2459  0.3816
   96GLN      O  705   6.385  -1.583   2.463 -0.3138 -0.1078 -0.1036
   97SER      N  706   6.210  -1.722   2.507 -0.4699 -0.4810 -0.3041
   97SER     HN  707   6.178  -1.811   2.537 -0.1869 -0.5527 -0.2114
   97SER     CA  708   6.102  -1.642   2.458 -0.1150 -0.0869 -0.4534
   97SER     HA  709   6.132  -1.575   2.379 -1.4804  0.6443 -0.3888
   97SER     CB  710   5.972  -1.710   2.409 -0.3523 -0.2402  0.3808
   97SER    HB1  711   5.913  -1.638   2.349  0.8417  1.1883  0.8502
   97SER    HB2  712   5.908  -1.751   2.490  0.4965 -1.6302  0.3861
   97SER     OG  713   6.011  -1.812   2.318 -0.6331  0.4077 -0.4788
   97SER    HG1  714   6.060  -1.777   2.244  1.8828 -4.3827 -1.5178
   97SER      C  715   6.054  -1.553   2.568  0.4075  0.3032 -0.5396
   97SER      O  716   6.021  -1.436   2.552 -0.0006  0.3345  0.5063
   98LEU      N  717   6.078  -1.600   2.692  0.1688 -0.2022 -0.6803
   98LEU     HN  718   6.119  -1.691   2.698 -1.2601 -0.8887 -1.0716
   98LEU     CA  719   6.101  -1.514   2.804 -0.2485 -0.3450 -0.4870
   98LEU     HA  720   6.114  -1.415   2.764  0.1090  0.0492  0.5671
   98LEU     CB  721   5.985  -1.521   2.905  0.1381 -0.2221 -0.0327
   98LEU    HB1  722   5.970  -1.629   2.922  1.4180 -0.5843 -1.0560
   98LEU    HB2  723   5.885  -1.499   2.861 -0.7318 -1.2032  1.3522
   98LEU     CG  724   5.998  -1.460   3.046  0.1727  0.4045 -0.3026
   98LEU     HG  725   6.087  -1.505   3.096 -1.5767 -2.3192  0.5525
   98LEU    CD1  726   5.996  -1.307   3.038 -0.0915  0.4528  0.5659
   98LEU   HD11  727   5.964  -1.280   3.141 -0.2397 -1.1593  0.9697
   98LEU   HD12  728   5.920  -1.258   2.973  1.3107  2.5097  0.3624
   98LEU   HD13  729   6.092  -1.254   3.016 -0.2278  0.0331 -1.1750
   98LEU    CD2  730   5.870  -1.499   3.121  0.3810 -0.1347 -0.2228
   98LEU   HD21  731   5.778  -1.451   3.081 -1.8215 -2.9439  1.1155
   98LEU   HD22  732   5.877  -1.474   3.229  0.9682 -0.1375 -0.2555
   98LEU   HD23  733   5.852  -1.609   3.127  0.2150 -0.0438  1.0166
   98LEU      C  734   6.230  -1.550   2.868 -0.6317 -0.0023  0.4951
   98LEU      O  735   6.266  -1.664   2.896 -0.3148 -0.0177  0.0401
   99GLN      N  736   6.301  -1.442   2.907 -0.2305 -0.1247  0.1107
   99GLN     HN  737   6.279  -1.346   2.891  1.0358  0.0613 -0.7031
   99GLN     CA  738   6.423  -1.449   2.980 -0.0655 -0.3444 -0.1868
   99GLN     HA  739   6.493  -1.490   2.907  0.3279 -0.4001  0.2166
   99GLN     CB  740   6.493  -1.315   3.005 -0.5901  0.0426 -0.7655
   99GLN    HB1  741   6.563  -1.329   3.090  0.9683  2.1605 -1.6114
   99GLN    HB2  742   6.431  -1.229   3.038  1.7209  1.8671 -0.8873
   99GLN     CG  743   6.583  -1.264   2.893 -0.1548  0.5250 -0.2028
   99GLN    HG1  744   6.518  -1.230   2.810  1.6773 -0.2626 -2.0418
   99GLN    HG2  745   6.652  -1.346   2.864 -0.5881  0.2441 -0.4375
   99GLN     CD  746   6.656  -1.139   2.942  0.4620  0.4393 -0.8750
   99GLN    OE1  747   6.601  -1.029   2.938 -0.6185 -0.0345  0.2296
   99GLN    NE2  748   6.777  -1.155   3.002  0.1490 -0.2317 -0.4084
   99GLN   HE21  749   6.821  -1.071   3.031 -1.9141  1.5790 -2.1183
   99GLN   HE22  750   6.793  -1.244   3.046  0.0969 -1.0686 -1.9872
   99GLN      C  751   6.426  -1.521   3.110 -0.8667  0.1981  0.1318
   99GLN      O  752   6.335  -1.510   3.193 -1.0867  0.1687 -0.1029
  100SER      N  753   6.533  -1.597   3.138 -0.6652  0.4683  0.0961
  100SER     HN  754   6.594  -1.606   3.060  0.3732  0.3169  0.9066
  100SER     CA  755   6.551  -1.680   3.253 -1.0916  0.1726 -0.0449
  100SER     HA  756   6.472  -1.752   3.265  1.0984 -2.2899  0.7299
  100SER     CB  757   6.685  -1.755   3.246 -0.8358  0.5987  0.2258
  100SER    HB1  758   6.674  -1.831   3.166  1.0316 -0.4647  0.9129
  100SER    HB2  759   6.710  -1.819   3.333  0.3227 -2.1489 -1.9697
  100SER     OG  760   6.797  -1.681   3.198 -0.2399 -0.0197  0.6367
  100SER    HG1  761   6.848  -1.652   3.275  0.7177  0.0505 -0.0126
  100SER      C  762   6.558  -1.606   3.382 -0.3439  0.2265 -0.1120
  100SER      O  763   6.521  -1.652   3.490 -0.1691  0.0380 -0.1299
  101THR      N  764   6.603  -1.479   3.382  0.1961  0.0395 -0.0733
  101THR     HN  765   6.626  -1.441   3.293  0.3838 -1.9476 -0.9216
  101THR     CA  766   6.604  -1.395   3.498 -0.2675  0.4572 -0.3671
  101THR     HA  767   6.658  -1.445   3.577 -1.5079  1.8451  1.4557
  101THR     CB  768   6.664  -1.265   3.456  0.1517  0.2395 -0.4482
  101THR     HB  769   6.642  -1.175   3.517  1.6633  0.3067  0.0466
  101THR    OG1  770   6.620  -1.225   3.327  0.4386  0.1564 -0.5716
  101THR    HG1  771   6.673  -1.149   3.302 -0.3872  2.5217  3.8149
  101THR    CG2  772   6.817  -1.282   3.456  0.0991 -0.2488 -0.9723
  101THR   HG21  773   6.846  -1.342   3.367  0.7411 -2.0788  0.4201
  101THR   HG22  774   6.859  -1.328   3.547 -0.0853 -0.0129 -0.7678
  101THR   HG23  775   6.873  -1.187   3.444  2.1949 -1.2795  0.1167
  101THR      C  776   6.468  -1.374   3.556 -0.0281 -0.0548  0.4044
  101THR      O  777   6.454  -1.379   3.678  0.3435  0.1932  0.4608
  102VAL      N  778   6.361  -1.351   3.478  0.4898  0.5056 -0.1501
  102VAL     HN  779   6.380  -1.337   3.381  1.2848  1.4824  0.1233
  102VAL     CA  780   6.222  -1.340   3.512  0.3327 -0.4130 -0.4809
  102VAL     HA  781   6.217  -1.277   3.600 -2.5078 -2.1598  0.7366
  102VAL     CB  782   6.138  -1.283   3.402  0.3488 -0.3224 -0.4466
  102VAL     HB  783   6.123  -1.363   3.327  1.8613 -1.5812  0.5279
  102VAL    CG1  784   5.994  -1.265   3.454  0.2084 -0.3508 -0.8235
  102VAL   HG11  785   5.996  -1.232   3.560  3.8221 -0.7658 -0.6534
  102VAL   HG12  786   5.942  -1.362   3.440  0.1799 -0.3009 -1.0760
  102VAL   HG13  787   5.951  -1.187   3.387 -0.0417  0.5717  0.3777
  102VAL    CG2  788   6.193  -1.149   3.351  0.3045 -0.1461 -0.0327
  102VAL   HG21  789   6.169  -1.074   3.430 -0.0287  0.1491 -0.4098
  102VAL   HG22  790   6.157  -1.123   3.250  1.3621  0.5314 -0.2545
  102VAL   HG23  791   6.303  -1.153   3.335  0.3774 -1.5817  0.7114
  102VAL      C  792   6.169  -1.466   3.570  0.3613 -0.0558  0.3377
  102VAL      O  793   6.109  -1.477   3.677 -0.2441 -0.3927 -0.0260
  103HSD      N  794   6.201  -1.582   3.508 -0.1381  0.1501 -0.3233
  103HSD     HN  795   6.222  -1.583   3.411  1.5504 -0.3206  0.0128
  103HSD     CA  796   6.164  -1.712   3.554  1.0287 -0.2108 -0.3536
  103HSD     HA  797   6.056  -1.716   3.560  1.0327 -0.0913 -0.1829
  103HSD     CB  798   6.206  -1.833   3.470  0.4346 -0.2748 -0.5669
  103HSD    HB1  799   6.167  -1.929   3.511 -1.1004  0.6264  0.1462
  103HSD    HB2  800   6.317  -1.837   3.459  0.7074  0.8178  1.2565
  103HSD    ND1  801   6.179  -1.754   3.234 -0.0093  0.2105  0.1983
  103HSD    HD1  802   6.250  -1.685   3.245 -0.0717  0.1353  1.2200
  103HSD     CG  803   6.136  -1.835   3.338 -0.4068 -0.0090 -0.1326
  103HSD    CE1  804   6.094  -1.782   3.132  0.0513 -0.4471  0.3239
  103HSD    HE1  805   6.093  -1.741   3.031 -0.9816 -1.0681  0.0648
  103HSD    NE2  806   6.009  -1.878   3.162 -0.4251 -0.1228  0.0437
  103HSD    CD2  807   6.032  -1.910   3.295 -0.4987 -0.0059  0.0843
  103HSD    HD2  808   5.972  -1.966   3.366 -2.0062  1.0358 -0.3240
  103HSD      C  809   6.211  -1.738   3.693  0.6211 -0.3766 -0.2456
  103HSD      O  810   6.141  -1.797   3.776  0.5843  0.1240  0.0836
  104TYR      N  811   6.333  -1.694   3.728  0.2841 -0.0164  0.5091
  104TYR     HN  812   6.392  -1.651   3.660  1.6890 -2.1509  0.2870
  104TYR     CA  813   6.388  -1.701   3.859  0.7629  0.0900  0.3148
  104TYR     HA  814   6.371  -1.803   3.891 -0.6234  0.1698 -0.1331
  104TYR     CB  815   6.541  -1.681   3.859  0.7487  0.1972  0.3611
  104TYR    HB1  816   6.598  -1.705   3.951  1.6281  0.7876 -0.0182
  104TYR    HB2  817   6.556  -1.577   3.823  0.0678  0.5969  1.1889
  104TYR     CG  818   6.609  -1.775   3.766 -0.2720  0.2203 -0.4201
  104TYR    CD1  819   6.561  -1.896   3.722  0.1465 -0.0991 -0.0061
  104TYR    HD1  820   6.467  -1.934   3.759 -0.1708  1.0150  0.3799
  104TYR    CE1  821   6.638  -1.970   3.635 -0.0872  0.0938 -0.3837
  104TYR    HE1  822   6.599  -2.060   3.589  1.3880 -0.4419 -0.6472
  104TYR     CZ  823   6.764  -1.931   3.595  0.0835 -0.1664 -0.1093
  104TYR     OH  824   6.833  -2.014   3.504 -0.2345 -0.2127 -0.3102
  104TYR     HH  825   6.780  -2.093   3.490 -1.7594  0.7205 -0.1154
  104TYR    CD2  826   6.734  -1.737   3.724  0.1131 -0.1666  0.3486
  104TYR    HD2  827   6.762  -1.645   3.773  0.0369  0.9799 -1.6489
  104TYR    CE2  828   6.816  -1.814   3.645  0.0149 -0.3647  0.4394
  104TYR    HE2  829   6.910  -1.779   3.606  0.1491 -2.8581 -1.7649
  104TYR      C  830   6.327  -1.615   3.964 -0.1682 -0.6181  0.3566
  104TYR      O  831   6.299  -1.660   4.075  0.5421  0.0013  0.7905
  105HSD      N  832   6.296  -1.490   3.927  0.0144 -0.5329  0.4932
  105HSD     HN  833   6.324  -1.462   3.835  1.0761  1.0353  1.2571
  105HSD     CA  834   6.246  -1.386   4.012 -0.1058 -0.2410  0.0674
  105HSD     HA  835   6.294  -1.390   4.108 -2.0167  2.1868  1.2377
  105HSD     CB  836   6.249  -1.240   3.963 -0.0448 -0.2710 -0.0186
  105HSD    HB1  837   6.190  -1.177   4.033 -0.5870 -1.4133  0.5848
  105HSD    HB2  838   6.206  -1.223   3.862  0.3155  1.6235  0.1174
  105HSD    ND1  839   6.473  -1.182   4.072 -0.3149  0.5938  0.5222
  105HSD    HD1  840   6.462  -1.237   4.155  0.0111  1.6406  1.2811
  105HSD     CG  841   6.388  -1.184   3.964 -0.0503 -0.2598  0.3270
  105HSD    CE1  842   6.584  -1.112   4.038  0.0900 -0.1622  0.2697
  105HSD    HE1  843   6.677  -1.096   4.093  0.6999 -0.0951 -0.7395
  105HSD    NE2  844   6.575  -1.063   3.915 -0.1699  0.1726  0.4197
  105HSD    CD2  845   6.452  -1.107   3.871 -0.0666 -0.1254  0.4278
  105HSD    HD2  846   6.424  -1.090   3.768 -1.4268  2.0190  1.0772
  105HSD      C  847   6.108  -1.413   4.061  0.0736 -0.2705  0.5619
  105HSD      O  848   6.085  -1.401   4.181 -0.0277  0.6910  0.4559
  106LEU      N  849   6.017  -1.460   3.974  0.0425  0.1537  0.3626
  106LEU     HN  850   6.039  -1.465   3.877  2.0646 -2.2121  0.8673
  106LEU     CA  851   5.889  -1.514   4.010  0.0515 -0.2871 -0.2623
  106LEU     HA  852   5.840  -1.440   4.071 -0.2496 -2.5249  2.4052
  106LEU     CB  853   5.797  -1.533   3.888  0.4343 -0.2404 -0.5627
  106LEU    HB1  854   5.699  -1.569   3.928  0.9081  0.5396  1.4320
  106LEU    HB2  855   5.837  -1.619   3.830 -1.7832 -2.1755  0.5887
  106LEU     CG  856   5.797  -1.405   3.803 -0.3629  0.1393 -0.0070
  106LEU     HG  857   5.898  -1.388   3.760  0.0656 -2.3406 -0.1303
  106LEU    CD1  858   5.707  -1.414   3.679  0.4369  0.2295 -0.5972
  106LEU   HD11  859   5.600  -1.421   3.706  0.8947  1.7433  1.8612
  106LEU   HD12  860   5.738  -1.501   3.617 -3.4646 -1.5023 -0.4127
  106LEU   HD13  861   5.725  -1.325   3.614  2.2750  0.0149 -0.4383
  106LEU    CD2  862   5.753  -1.283   3.887 -0.2247  0.0228  0.2355
  106LEU   HD21  863   5.650  -1.302   3.924 -1.1299  1.2631 -1.5108
  106LEU   HD22  864   5.761  -1.193   3.822 -1.6050 -1.2228 -1.7869
  106LEU   HD23  865   5.821  -1.265   3.973  1.1160 -1.8269 -0.3540
  106LEU      C  866   5.891  -1.639   4.091 -0.1941 -0.4313 -0.4777
  106LEU      O  867   5.808  -1.665   4.179  0.2504 -0.2775 -0.0099
  107GLY      N  868   5.988  -1.729   4.070 -0.0143 -0.2304 -0.5054
  107GLY     HN  869   6.033  -1.733   3.981 -0.0518  0.6273 -0.5750
  107GLY     CA  870   6.023  -1.840   4.153 -0.0613  0.1614  0.0399
  107GLY    HA1  871   6.115  -1.876   4.112 -0.4418 -0.9289  0.1131
  107GLY    HA2  872   5.937  -1.904   4.165  0.1816 -0.5029 -1.5954
  107GLY      C  873   6.062  -1.804   4.292  0.0593 -0.0159  0.0515
  107GLY      O  874   6.027  -1.876   4.386 -0.7607  0.5756  0.2147
  108SER      N  875   6.128  -1.689   4.314 -0.2575  0.1207  0.2974
  108SER     HN  876   6.161  -1.634   4.238 -1.3797 -1.2638 -1.2474
  108SER     CA  877   6.161  -1.649   4.448 -0.0427 -0.3728  0.3942
  108SER     HA  878   6.182  -1.735   4.509 -1.9896 -0.9657  0.2950
  108SER     CB  879   6.276  -1.547   4.446 -0.0327 -0.3905 -0.1252
  108SER    HB1  880   6.253  -1.443   4.412  0.2805  0.9880  3.4945
  108SER    HB2  881   6.350  -1.587   4.373  2.0758 -0.1088  1.7404
  108SER     OG  882   6.339  -1.554   4.573  0.1014 -0.3814 -0.1908
  108SER    HG1  883   6.292  -1.491   4.629  0.2494 -0.5132  0.0811
  108SER      C  884   6.052  -1.573   4.514  0.1125 -0.0564  0.2883
  108SER      O  885   6.044  -1.574   4.637 -0.4607 -0.0496  0.2545
  109LEU      N  886   5.964  -1.508   4.435 -0.0512 -0.1438  0.3968
  109LEU     HN  887   5.992  -1.494   4.340 -0.9492 -0.4280  0.0816
  109LEU     CA  888   5.837  -1.456   4.473  0.0018  0.1866  0.1259
  109LEU     HA  889   5.856  -1.392   4.558 -0.7333  0.1247  0.3408
  109LEU     CB  890   5.789  -1.350   4.372 -0.1251 -0.1818 -0.2040
  109LEU    HB1  891   5.689  -1.324   4.412 -0.1364 -1.7008  0.8566
  109LEU    HB2  892   5.782  -1.394   4.271  0.9389 -0.9283  0.0269
  109LEU     CG  893   5.878  -1.225   4.377 -0.2490 -0.0822 -0.5072
  109LEU     HG  894   5.980  -1.262   4.400  0.1005  1.8239  1.3169
  109LEU    CD1  895   5.876  -1.153   4.240  0.5389  0.6060 -0.1681
  109LEU   HD11  896   5.776  -1.107   4.224  0.1600 -0.4092 -0.8367
  109LEU   HD12  897   5.911  -1.212   4.153  0.1594  1.6201 -1.0210
  109LEU   HD13  898   5.933  -1.058   4.250  0.0984  0.6969  2.1946
  109LEU    CD2  899   5.829  -1.126   4.484 -0.2714 -0.2217 -0.3871
  109LEU   HD21  900   5.719  -1.121   4.496 -0.3125 -1.0826 -0.4013
  109LEU   HD22  901   5.873  -1.024   4.481  0.6568 -0.6033 -0.0586
  109LEU   HD23  902   5.870  -1.174   4.575 -0.5772  2.0059  1.0069
  109LEU      C  903   5.736  -1.556   4.517 -0.2668  0.4568  0.1304
  109LEU      O  904   5.678  -1.544   4.625 -0.4981 -0.2939  0.0965
  110ALA      N  905   5.742  -1.668   4.443  0.7631  0.3450  0.3663
  110ALA     HN  906   5.780  -1.660   4.351 -0.2683 -2.9693 -0.4900
  110ALA     CA  907   5.663  -1.781   4.482  0.4383  0.3590 -0.2184
  110ALA     HA  908   5.570  -1.742   4.522  0.0986  1.9688 -2.4252
  110ALA     CB  909   5.661  -1.883   4.367 -0.8486  0.0623  0.0490
  110ALA    HB1  910   5.600  -1.972   4.395 -0.5834  0.0015  0.4539
  110ALA    HB2  911   5.763  -1.911   4.333 -0.5710  1.1785 -0.0855
  110ALA    HB3  912   5.620  -1.829   4.279  2.3984  0.7716 -1.2002
  110ALA      C  913   5.720  -1.859   4.596 -0.2114  0.2420  0.0327
  110ALA      O  914   5.643  -1.914   4.674 -0.0098  0.3356  0.2997
  111LEU      N  915   5.853  -1.864   4.615 -0.2311  0.4130  0.2259
  111LEU     HN  916   5.911  -1.838   4.538 -1.1914  0.5646 -0.4583
  111LEU     CA  917   5.917  -1.915   4.733 -0.4263  0.6299  0.4253
  111LEU     HA  918   5.887  -2.017   4.751  1.2808  0.1707  0.7490
  111LEU     CB  919   6.070  -1.919   4.721 -0.4815 -0.0418 -0.1439
  111LEU    HB1  920   6.106  -1.814   4.712  0.0552 -0.0675  1.3461
  111LEU    HB2  921   6.091  -1.970   4.625 -0.7961  1.3148 -0.9561
  111LEU     CG  922   6.162  -1.970   4.834 -0.2274  0.1140 -0.2796
  111LEU     HG  923   6.155  -1.905   4.924 -0.0975 -1.0952  0.6238
  111LEU    CD1  924   6.127  -2.115   4.871  0.3291 -0.0630 -0.4456
  111LEU   HD11  925   6.032  -2.118   4.928  0.0970 -1.5928 -0.8618
  111LEU   HD12  926   6.205  -2.158   4.938 -0.6924 -1.4608 -0.1171
  111LEU   HD13  927   6.121  -2.191   4.790 -0.6547 -0.3389 -0.1290
  111LEU    CD2  928   6.310  -1.970   4.794 -0.2213 -0.3540 -0.2590
  111LEU   HD21  929   6.327  -2.058   4.728 -3.2459 -0.7582 -0.6212
  111LEU   HD22  930   6.372  -1.979   4.886 -1.1174  0.6853  0.4755
  111LEU   HD23  931   6.334  -1.875   4.743  0.6509 -0.8079 -0.7145
  111LEU      C  932   5.873  -1.834   4.850 -0.4400  0.2391  0.6925
  111LEU      O  933   5.815  -1.887   4.944 -0.2317 -0.5601  0.3781
  112SER      N  934   5.895  -1.701   4.849  0.1864  0.1460 -0.3063
  112SER     HN  935   5.936  -1.654   4.772 -2.8214 -0.9700 -2.7900
  112SER     CA  936   5.875  -1.615   4.962 -0.2913  0.0599 -0.3205
  112SER     HA  937   5.929  -1.653   5.048 -2.0475  1.8799  1.7016
  112SER     CB  938   5.917  -1.474   4.915  0.8374 -0.0433  0.3432
  112SER    HB1  939   5.851  -1.441   4.832 -1.7231  0.7186  2.5464
  112SER    HB2  940   6.020  -1.490   4.875  0.9989  0.7543  0.4322
  112SER     OG  941   5.926  -1.380   5.021  0.4877  0.4536 -0.0633
  112SER    HG1  942   5.839  -1.359   5.054  0.9603  0.7595  1.0324
  112SER      C  943   5.734  -1.622   5.009 -0.2084 -0.0883 -0.0924
  112SER      O  944   5.710  -1.622   5.130 -0.2032  0.0284 -0.0913
  113ASP      N  945   5.635  -1.625   4.918 -0.0868 -0.3382 -0.2168
  113ASP     HN  946   5.663  -1.619   4.823 -1.3864 -1.0692 -0.6698
  113ASP     CA  947   5.497  -1.640   4.952 -0.0805  0.0320 -0.0215
  113ASP     HA  948   5.473  -1.563   5.023  2.8728  0.5257  0.5706
  113ASP     CB  949   5.405  -1.609   4.832 -0.1506  0.4642  0.1426
  113ASP    HB1  950   5.303  -1.646   4.857  0.4774 -1.3962  0.1229
  113ASP    HB2  951   5.453  -1.669   4.752 -1.5036 -1.0130  0.3797
  113ASP     CG  952   5.413  -1.461   4.800 -0.1513  0.4050 -0.1303
  113ASP    OD1  953   5.467  -1.377   4.877 -0.0364  0.1249  0.0951
  113ASP    OD2  954   5.361  -1.422   4.692 -0.0763  0.4455 -0.1527
  113ASP      C  955   5.455  -1.768   5.014 -0.2310 -0.1308 -0.4493
  113ASP      O  956   5.387  -1.770   5.116 -0.2529  0.4579 -0.4524
  114LEU      N  957   5.502  -1.881   4.957 -0.8890 -0.3667 -0.5309
  114LEU     HN  958   5.562  -1.871   4.878  1.4213  2.3491  1.3380
  114LEU     CA  959   5.477  -2.007   5.018 -0.0503 -0.2866  0.0027
  114LEU     HA  960   5.370  -2.020   5.030  0.0436 -1.5960 -0.3541
  114LEU     CB  961   5.510  -2.126   4.926 -0.1515 -0.2910 -0.0278
  114LEU    HB1  962   5.529  -2.207   5.000  2.0517 -0.0564 -0.2734
  114LEU    HB2  963   5.609  -2.099   4.884 -0.0879 -0.5679 -0.0616
  114LEU     CG  964   5.409  -2.169   4.818 -0.3349  0.2171 -0.0600
  114LEU     HG  965   5.371  -2.082   4.760  1.0969 -0.7367 -2.5714
  114LEU    CD1  966   5.467  -2.272   4.720  0.1458  0.1343  0.3092
  114LEU   HD11  967   5.393  -2.301   4.642  0.7049 -1.9894  0.5100
  114LEU   HD12  968   5.486  -2.372   4.765 -0.1442 -1.8431 -3.4950
  114LEU   HD13  969   5.563  -2.230   4.683 -0.4572  0.4056 -1.0269
  114LEU    CD2  970   5.299  -2.248   4.891  0.0250  0.1293  0.3870
  114LEU   HD21  971   5.335  -2.325   4.963 -0.6509  1.0236  1.7181
  114LEU   HD22  972   5.230  -2.297   4.820  0.4403  0.9956 -0.6499
  114LEU   HD23  973   5.233  -2.178   4.948  1.3177  1.1544  0.6896
  114LEU      C  974   5.522  -2.023   5.159 -0.1361 -0.2676  0.0319
  114LEU      O  975   5.452  -2.078   5.244 -0.1932  0.0382  0.1884
  115LEU      N  976   5.638  -1.964   5.192 -0.5113  0.2682  0.4292
  115LEU     HN  977   5.685  -1.922   5.115  1.0440 -2.9251 -0.5716
  115LEU     CA  978   5.687  -1.956   5.326  0.0641  0.0486  0.2354
  115LEU     HA  979   5.695  -2.055   5.370 -2.3792 -0.2255  0.1945
  115LEU     CB  980   5.827  -1.893   5.337 -0.1301  0.4730  0.2764
  115LEU    HB1  981   5.846  -1.890   5.447  0.6198 -1.2810  0.2210
  115LEU    HB2  982   5.808  -1.789   5.302 -2.1956 -0.3325 -1.1771
  115LEU     CG  983   5.939  -1.966   5.261 -0.5936 -0.0518  0.0941
  115LEU     HG  984   5.892  -1.989   5.163 -2.2821  1.0242  0.5914
  115LEU    CD1  985   6.060  -1.874   5.240  0.0770 -0.9607 -0.0640
  115LEU   HD11  986   6.106  -1.831   5.331 -1.2300  0.9835 -0.2621
  115LEU   HD12  987   6.025  -1.793   5.173 -1.2271 -1.3362  0.1286
  115LEU   HD13  988   6.141  -1.918   5.178  2.9288  1.1898  1.9074
  115LEU    CD2  989   5.982  -2.096   5.330 -0.2111  0.3086  0.5366
  115LEU   HD21  990   5.896  -2.163   5.353  1.5070 -2.7258 -1.1933
  115LEU   HD22  991   6.029  -2.082   5.430  0.4256  0.1938  0.2589
  115LEU   HD23  992   6.042  -2.160   5.261  1.5766  2.1349  0.3188
  115LEU      C  993   5.598  -1.882   5.419 -0.2687 -0.4120  0.2929
  115LEU      O  994   5.570  -1.927   5.530 -0.2234 -0.3767  0.3192
  116ILE      N  995   5.547  -1.763   5.380  0.3727  0.1607  1.1423
  116ILE     HN  996   5.563  -1.722   5.291  0.0943  2.3452  2.0577
  116ILE     CA  997   5.447  -1.696   5.456 -0.3535  0.1086  0.2410
  116ILE     HA  998   5.490  -1.670   5.551 -1.9757  0.9363  0.7936
  116ILE     CB  999   5.406  -1.564   5.395  0.3667  0.3002  0.1678
  116ILE     HB 1000   5.363  -1.590   5.296 -2.6642 -1.7050  1.8529
  116ILE    CG2 1001   5.301  -1.495   5.484  0.0250  0.3993 -0.3113
  116ILE   HG21 1002   5.207  -1.554   5.494  0.6026 -0.4090  0.5918
  116ILE   HG22 1003   5.269  -1.393   5.454 -2.0443  0.3665  1.5570
  116ILE   HG23 1004   5.341  -1.495   5.587 -0.8798  2.5635  0.0840
  116ILE    CG1 1005   5.526  -1.469   5.382 -0.1098  0.9632  0.5936
  116ILE   HG11 1006   5.486  -1.375   5.337  0.2278  0.6894 -0.3057
  116ILE   HG12 1007   5.597  -1.508   5.306 -0.2143  2.2451 -0.1952
  116ILE     CD 1008   5.596  -1.433   5.513  0.4606  0.4239  0.4423
  116ILE    HD1 1009   5.638  -1.523   5.561  0.7244  0.4791  0.3160
  116ILE    HD2 1010   5.522  -1.399   5.589 -2.2124 -1.3319 -1.1791
  116ILE    HD3 1011   5.691  -1.375   5.509  0.5815  0.2996  1.3443
  116ILE      C 1012   5.324  -1.776   5.484 -0.3936  0.1738  0.2515
  116ILE      O 1013   5.281  -1.795   5.598 -1.0409 -0.0074 -0.0172
  117LEU      N 1014   5.267  -1.832   5.377 -0.6696  0.2530  0.3559
  117LEU     HN 1015   5.311  -1.815   5.289  1.6880 -2.2304  0.8967
  117LEU     CA 1016   5.146  -1.908   5.383 -0.3285 -0.3060  0.2212
  117LEU     HA 1017   5.084  -1.840   5.439 -1.4322  0.9079 -2.3118
  117LEU     CB 1018   5.091  -1.932   5.241 -1.1329  0.4302  0.4011
  117LEU    HB1 1019   5.007  -2.004   5.242  0.3912 -1.6531 -3.2149
  117LEU    HB2 1020   5.179  -1.979   5.191 -2.1760 -0.4210 -0.6899
  117LEU     CG 1021   5.051  -1.804   5.166 -0.3020  0.4835  0.0396
  117LEU     HG 1022   5.122  -1.721   5.189 -1.8857  1.7238  0.6729
  117LEU    CD1 1023   5.054  -1.817   5.013 -0.5968 -0.3270  0.1010
  117LEU   HD11 1024   5.147  -1.867   4.979 -0.0548 -0.3783  1.6036
  117LEU   HD12 1025   5.042  -1.728   4.948 -2.2574  0.3379  1.2553
  117LEU   HD13 1026   4.974  -1.887   4.979 -0.0197  0.5894 -3.5172
  117LEU    CD2 1027   4.921  -1.743   5.221  0.0107  0.3847  0.8999
  117LEU   HD21 1028   4.830  -1.806   5.209 -1.0131  1.9284  0.1707
  117LEU   HD22 1029   4.903  -1.655   5.156  0.7807  1.7397  2.4414
  117LEU   HD23 1030   4.934  -1.719   5.329  2.1782 -0.6755  0.9334
  117LEU      C 1031   5.150  -2.038   5.457 -0.0664 -0.8058 -0.6539
  117LEU      O 1032   5.052  -2.059   5.528  0.3163 -0.0467  0.1091
  118LEU      N 1033   5.258  -2.117   5.449  0.4696 -0.2457  0.8066
  118LEU     HN 1034   5.331  -2.100   5.384  0.7613  1.4928  1.5312
  118LEU     CA 1035   5.259  -2.237   5.526 -0.0509 -0.6377  0.2127
  118LEU     HA 1036   5.159  -2.274   5.547  0.0651 -0.9377  0.2464
  118LEU     CB 1037   5.331  -2.344   5.443  0.1750 -0.2472 -0.0916
  118LEU    HB1 1038   5.325  -2.441   5.496  0.4055 -0.7515 -0.9673
  118LEU    HB2 1039   5.441  -2.327   5.434 -0.0863  1.4734 -0.4159
  118LEU     CG 1040   5.267  -2.370   5.305 -0.2680 -0.0830  0.0811
  118LEU     HG 1041   5.303  -2.287   5.240  2.6469  0.3995  2.0767
  118LEU    CD1 1042   5.330  -2.494   5.239 -0.0547  0.1815 -0.2121
  118LEU   HD11 1043   5.292  -2.583   5.293  0.7113 -0.5067 -0.7801
  118LEU   HD12 1044   5.441  -2.490   5.235 -0.0005 -1.4877 -1.9078
  118LEU   HD13 1045   5.307  -2.502   5.130  1.6428  1.2634 -0.7016
  118LEU    CD2 1046   5.115  -2.388   5.300 -0.3798  0.8951 -0.1843
  118LEU   HD21 1047   5.094  -2.423   5.196  2.4996  3.6364 -1.8459
  118LEU   HD22 1048   5.056  -2.295   5.315  0.1242  1.6522 -2.4552
  118LEU   HD23 1049   5.079  -2.457   5.380  1.3361 -0.9617 -0.9175
  118LEU      C 1050   5.327  -2.238   5.659 -0.1369 -0.3019  0.2593
  118LEU      O 1051   5.349  -2.342   5.722 -0.6340 -0.3489  0.3666
  119LEU      N 1052   5.370  -2.120   5.706 -0.0237 -0.0836 -0.3866
  119LEU     HN 1053   5.348  -2.032   5.664  0.7951  0.1213 -0.4106
  119LEU     CA 1054   5.450  -2.113   5.824 -0.1496 -0.2214 -0.2927
  119LEU     HA 1055   5.446  -2.201   5.886  1.1993  0.2545  0.5261
  119LEU     CB 1056   5.598  -2.075   5.805 -0.2736  0.5437  0.2008
  119LEU    HB1 1057   5.655  -2.076   5.901  0.6063 -1.3860 -0.2861
  119LEU    HB2 1058   5.588  -1.974   5.761 -2.9132 -0.4160 -1.6139
  119LEU     CG 1059   5.681  -2.177   5.725  0.0412  0.2890  0.8443
  119LEU     HG 1060   5.633  -2.196   5.627  0.1832  2.7833  0.2123
  119LEU    CD1 1061   5.823  -2.119   5.707  0.3751 -0.5757  0.6721
  119LEU   HD11 1062   5.823  -2.008   5.708  1.4460 -0.5679  0.5383
  119LEU   HD12 1063   5.863  -2.155   5.609 -0.1241 -0.8451  0.5628
  119LEU   HD13 1064   5.906  -2.144   5.776  0.5425 -2.0962 -0.0219
  119LEU    CD2 1065   5.689  -2.312   5.798  0.5285 -0.6222 -0.8541
  119LEU   HD21 1066   5.693  -2.289   5.906  0.5103  1.0334 -1.1854
  119LEU   HD22 1067   5.770  -2.381   5.765  0.3080 -0.6989 -1.2349
  119LEU   HD23 1068   5.591  -2.361   5.779 -0.3109  0.5099  0.3653
  119LEU      C 1069   5.396  -2.010   5.918  0.1775 -0.3004 -0.0159
  119LEU      O 1070   5.355  -2.045   6.028  0.1388 -0.3157 -0.0355
  120ALA      N 1071   5.401  -1.879   5.886 -0.1475 -0.1730  0.4533
  120ALA     HN 1072   5.435  -1.849   5.798 -3.6879 -0.2062 -1.0851
  120ALA     CA 1073   5.354  -1.778   5.976  0.2617 -0.2618  0.7665
  120ALA     HA 1074   5.396  -1.790   6.075  0.8508  2.0570  0.8568
  120ALA     CB 1075   5.398  -1.642   5.919 -0.0977 -0.2493  0.5178
  120ALA    HB1 1076   5.348  -1.630   5.820  0.0503  1.5064  0.6267
  120ALA    HB2 1077   5.509  -1.647   5.908 -0.0210 -2.9063  1.7718
  120ALA    HB3 1078   5.366  -1.563   5.989 -2.0835  0.1087 -0.7225
  120ALA      C 1079   5.206  -1.780   5.990  0.1773  0.0423 -0.0311
  120ALA      O 1080   5.159  -1.763   6.103 -0.6122 -0.4557 -0.2720
  121MET      N 1081   5.125  -1.800   5.885 -0.0330  0.0822  0.1229
  121MET     HN 1082   5.174  -1.818   5.801  0.3126 -1.4406  0.6280
  121MET     CA 1083   4.982  -1.804   5.890 -0.0236 -0.0905  0.2677
  121MET     HA 1084   4.951  -1.718   5.947 -1.4895 -2.1138  2.7399
  121MET     CB 1085   4.933  -1.786   5.745  0.0250  1.0881  0.3896
  121MET    HB1 1086   4.972  -1.866   5.679 -1.3534 -0.2859  1.1786
  121MET    HB2 1087   4.975  -1.691   5.705  1.2542 -0.2821 -1.7582
  121MET     CG 1088   4.782  -1.798   5.721  0.1523 -0.0655  0.1441
  121MET    HG1 1089   4.725  -1.743   5.799 -2.6263  0.3177 -2.0059
  121MET    HG2 1090   4.749  -1.903   5.737  1.2510 -0.6368 -1.0960
  121MET     SD 1091   4.720  -1.737   5.561  0.2110  0.0905  0.1815
  121MET     CE 1092   4.552  -1.740   5.630  0.1470  0.3533  0.0370
  121MET    HE1 1093   4.473  -1.720   5.554 -1.1967  0.1452  1.3494
  121MET    HE2 1094   4.549  -1.652   5.698  3.1743  2.1859 -1.9496
  121MET    HE3 1095   4.526  -1.836   5.680  2.0494 -0.6351 -0.7510
  121MET      C 1096   4.926  -1.912   5.975  0.2083  0.0793  0.6380
  121MET      O 1097   4.822  -1.892   6.039  0.0543 -0.2901  0.5088
  122PRO      N 1098   4.980  -2.030   5.990 -0.1445 -0.2032 -0.2392
  122PRO     CD 1099   5.046  -2.094   5.877  0.3553  0.2106 -0.1853
  122PRO    HD1 1100   5.156  -2.090   5.898 -0.0397 -0.2723  2.2925
  122PRO    HD2 1101   5.009  -2.071   5.775  1.1965  0.6018 -0.4164
  122PRO     CA 1102   4.933  -2.121   6.089  0.1114 -0.1729 -0.0878
  122PRO     HA 1103   4.825  -2.128   6.081  0.0185  1.4329 -0.4667
  122PRO     CB 1104   5.002  -2.251   6.048 -0.0663 -0.2557 -0.1302
  122PRO    HB1 1105   4.947  -2.344   6.074  0.0030 -0.5360 -0.9624
  122PRO    HB2 1106   5.104  -2.255   6.092 -1.2480  0.8114  3.0388
  122PRO     CG 1107   5.010  -2.242   5.895 -0.2598  0.3681 -0.1068
  122PRO    HG1 1108   5.085  -2.308   5.845 -1.1491  0.3963 -1.5197
  122PRO    HG2 1109   4.911  -2.267   5.853 -0.2792  0.0716  0.1075
  122PRO      C 1110   4.967  -2.080   6.228 -0.2987  0.0824 -0.0623
  122PRO      O 1111   4.879  -2.100   6.312  0.0692 -0.4771  0.1998
  123VAL      N 1112   5.088  -2.034   6.263 -0.3098 -0.1915  0.3544
  123VAL     HN 1113   5.158  -2.033   6.191 -1.8266 -2.7045 -1.3122
  123VAL     CA 1114   5.129  -1.987   6.391 -0.1950  0.0428  0.2327
  123VAL     HA 1115   5.116  -2.065   6.464  3.1944  0.5634  1.5604
  123VAL     CB 1116   5.273  -1.948   6.381 -0.3802  0.5739 -0.4504
  123VAL     HB 1117   5.287  -1.870   6.303  0.4240  0.5893 -0.3007
  123VAL    CG1 1118   5.329  -1.899   6.516 -0.5328  0.2295 -0.2619
  123VAL   HG11 1119   5.325  -1.972   6.600 -0.2432 -2.4080 -2.3859
  123VAL   HG12 1120   5.280  -1.803   6.540  1.1902  1.5462 -1.7363
  123VAL   HG13 1121   5.437  -1.878   6.505 -0.6881  2.1363  1.2421
  123VAL    CG2 1122   5.357  -2.068   6.336 -0.7607  0.2633 -0.3382
  123VAL   HG21 1123   5.313  -2.125   6.251  1.5837  0.2112 -1.6293
  123VAL   HG22 1124   5.373  -2.133   6.425  2.9009  0.3399 -0.7770
  123VAL   HG23 1125   5.452  -2.028   6.294 -0.2894  0.0325  0.4979
  123VAL      C 1126   5.041  -1.874   6.435 -0.0868  0.1827  0.0882
  123VAL      O 1127   4.987  -1.870   6.545 -0.0928  0.3912  0.0784
  124GLU      N 1128   5.012  -1.781   6.342 -0.3253  0.0402  0.0203
  124GLU     HN 1129   5.047  -1.784   6.249 -0.3676 -3.2231  0.0038
  124GLU     CA 1130   4.932  -1.664   6.364  0.0770  0.3149  0.0392
  124GLU     HA 1131   4.978  -1.609   6.445  0.6729  0.8879 -0.6869
  124GLU     CB 1132   4.934  -1.561   6.251  0.2824  0.5137  0.2220
  124GLU    HB1 1133   4.903  -1.623   6.164  3.7500 -1.3318  0.1430
  124GLU    HB2 1134   5.037  -1.525   6.233 -0.6272  1.7614 -3.5033
  124GLU     CG 1135   4.838  -1.443   6.267 -0.2687  0.0916  0.0844
  124GLU    HG1 1136   4.850  -1.385   6.362 -0.0443 -1.0299  0.7661
  124GLU    HG2 1137   4.732  -1.475   6.266 -0.1509 -0.5017 -3.3495
  124GLU     CD 1138   4.857  -1.343   6.154  0.3203 -0.2816 -0.1515
  124GLU    OE1 1139   4.772  -1.351   6.062 -0.0177 -0.6106  0.1879
  124GLU    OE2 1140   4.952  -1.260   6.150 -0.2583  0.4055  0.0872
  124GLU      C 1141   4.792  -1.706   6.394  0.3444 -0.3712  0.3615
  124GLU      O 1142   4.714  -1.652   6.472  0.4671  0.2068  0.0854
  125LEU      N 1143   4.738  -1.807   6.323 -0.1379 -0.2256  0.5196
  125LEU     HN 1144   4.796  -1.849   6.254  1.6844  0.2284  1.6896
  125LEU     CA 1145   4.609  -1.868   6.334  0.0004 -0.5284  0.4538
  125LEU     HA 1146   4.540  -1.786   6.344 -1.8307 -2.1774  2.0851
  125LEU     CB 1147   4.567  -1.958   6.217 -0.0556  0.2684 -0.1470
  125LEU    HB1 1148   4.625  -2.053   6.218 -1.7001 -0.8201 -1.8447
  125LEU    HB2 1149   4.601  -1.901   6.128  0.7613  0.6286  0.3872
  125LEU     CG 1150   4.419  -1.997   6.204  0.0900 -0.4484  0.2381
  125LEU     HG 1151   4.406  -2.062   6.293 -2.3337 -2.7810 -1.6597
  125LEU    CD1 1152   4.321  -1.878   6.214 -0.3236 -0.8159  0.6008
  125LEU   HD11 1153   4.221  -1.916   6.187  0.5509 -1.9758 -1.2083
  125LEU   HD12 1154   4.352  -1.798   6.143 -1.3551 -0.4872  0.5063
  125LEU   HD13 1155   4.314  -1.828   6.313  1.2149  1.0152 -0.1472
  125LEU    CD2 1156   4.393  -2.072   6.072 -0.6867  0.2316 -0.0039
  125LEU   HD21 1157   4.293  -2.120   6.081 -0.5892 -0.2719 -1.3477
  125LEU   HD22 1158   4.457  -2.162   6.066 -2.2055 -1.0069  1.5227
  125LEU   HD23 1159   4.395  -2.013   5.978  3.0152  0.0395 -0.1574
  125LEU      C 1160   4.593  -1.940   6.464  0.3064  0.0469  0.8151
  125LEU      O 1161   4.506  -1.903   6.542 -0.5052 -0.3777  0.1344
  126TYR      N 1162   4.679  -2.036   6.503  0.8198  0.1079 -0.1230
  126TYR     HN 1163   4.757  -2.050   6.443  0.0270  0.8830 -1.3742
  126TYR     CA 1164   4.667  -2.105   6.628  0.9213  0.4927  0.0970
  126TYR     HA 1165   4.563  -2.127   6.646  0.8700 -1.7914 -2.4198
  126TYR     CB 1166   4.741  -2.239   6.626  0.1572  0.0767 -0.3701
  126TYR    HB1 1167   4.850  -2.239   6.646  0.2327 -2.5610 -0.3983
  126TYR    HB2 1168   4.736  -2.273   6.520 -1.4602 -1.5739  0.1833
  126TYR     CG 1169   4.678  -2.347   6.708  0.2525 -0.0885 -0.5110
  126TYR    CD1 1170   4.715  -2.371   6.838 -0.7151  0.1669 -0.1757
  126TYR    HD1 1171   4.786  -2.304   6.883 -0.9478 -0.7048  1.5763
  126TYR    CE1 1172   4.670  -2.481   6.908  0.2481  0.0035  0.2089
  126TYR    HE1 1173   4.707  -2.506   7.006  3.2206  1.1631 -0.5136
  126TYR     CZ 1174   4.577  -2.563   6.849  0.2357  0.0512  0.1610
  126TYR     OH 1175   4.525  -2.674   6.920  0.1716 -0.2082 -0.2891
  126TYR     HH 1176   4.601  -2.712   6.966 -0.0055 -0.0663  0.1183
  126TYR    CD2 1177   4.579  -2.423   6.651  0.0523 -0.1474 -0.0879
  126TYR    HD2 1178   4.547  -2.412   6.549  0.4168 -1.0650 -0.3106
  126TYR    CE2 1179   4.539  -2.535   6.720  0.0029  0.0656  0.2330
  126TYR    HE2 1180   4.486  -2.616   6.671  2.7756 -2.1910  0.7132
  126TYR      C 1181   4.707  -2.029   6.750  0.2518  0.6513  0.2223
  126TYR      O 1182   4.639  -2.024   6.852  0.1537  0.3051  0.1767
  127ASN      N 1183   4.819  -1.954   6.744  0.9877 -0.4458 -0.1746
  127ASN     HN 1184   4.853  -1.940   6.652 -2.1940 -0.7714 -1.5504
  127ASN     CA 1185   4.882  -1.908   6.864  0.2651 -0.2325  0.1297
  127ASN     HA 1186   4.835  -1.951   6.952  0.5935 -3.7086 -1.2193
  127ASN     CB 1187   5.032  -1.938   6.854  0.2937 -0.0164 -0.1117
  127ASN    HB1 1188   5.086  -1.902   6.944  0.0578  0.0665 -0.0042
  127ASN    HB2 1189   5.078  -1.901   6.760  0.3132 -1.7785 -0.8356
  127ASN     CG 1190   5.054  -2.089   6.844 -0.1609 -0.0958  0.0627
  127ASN    OD1 1191   5.134  -2.134   6.762 -0.1085  0.4201 -0.1708
  127ASN    ND2 1192   4.993  -2.174   6.931 -0.0567 -0.6461 -0.3961
  127ASN   HD21 1193   5.028  -2.268   6.932  1.2532 -0.2191 -2.1120
  127ASN   HD22 1194   4.963  -2.136   7.019 -2.6377  1.8302 -2.1767
  127ASN      C 1195   4.868  -1.761   6.885 -0.0744 -0.2271 -0.1215
  127ASN      O 1196   4.935  -1.709   6.974 -0.1583 -0.4116  0.0506
  128PHE      N 1197   4.784  -1.692   6.805  0.2786  0.1046 -0.2048
  128PHE     HN 1198   4.747  -1.747   6.731  2.1050  0.1981 -1.2651
  128PHE     CA 1199   4.759  -1.552   6.820 -0.0047  0.0575 -0.2410
  128PHE     HA 1200   4.793  -1.518   6.916  0.9064  1.4691 -1.0304
  128PHE     CB 1201   4.828  -1.467   6.712  0.1033 -0.3208 -0.4724
  128PHE    HB1 1202   4.774  -1.370   6.701 -3.5802 -1.9861  1.3194
  128PHE    HB2 1203   4.839  -1.508   6.609  3.2151 -0.2622 -0.2619
  128PHE     CG 1204   4.969  -1.434   6.747 -0.0768 -0.5375  0.4824
  128PHE    CD1 1205   5.065  -1.516   6.694 -0.1195 -0.7135  0.6747
  128PHE    HD1 1206   5.072  -1.590   6.616  1.4450  1.3693 -1.2968
  128PHE    CE1 1207   5.198  -1.487   6.714 -0.1433  0.1682 -0.3002
  128PHE    HE1 1208   5.277  -1.544   6.667  1.9718  0.2905  2.7766
  128PHE     CZ 1209   5.234  -1.377   6.789 -0.3100  0.0645 -0.0658
  128PHE     HZ 1210   5.338  -1.350   6.799  0.0606 -1.3459  0.2121
  128PHE    CD2 1211   5.003  -1.333   6.834  0.1610 -0.0012 -0.2156
  128PHE    HD2 1212   4.929  -1.269   6.879 -0.6553 -1.3732  0.4632
  128PHE    CE2 1213   5.137  -1.307   6.855  0.0473  0.0454  0.4868
  128PHE    HE2 1214   5.172  -1.223   6.913  0.6501  0.1169  0.0228
  128PHE      C 1215   4.612  -1.530   6.811  0.0490  0.4813 -0.0657
  128PHE      O 1216   4.557  -1.476   6.908  0.1384  0.1123  0.1915
  129ILE      N 1217   4.546  -1.559   6.698 -0.1069  0.9738 -0.1077
  129ILE     HN 1218   4.591  -1.607   6.623 -0.4967  0.3349  0.0559
  129ILE     CA 1219   4.407  -1.528   6.683 -0.2925  0.0993 -0.2565
  129ILE     HA 1220   4.390  -1.427   6.715  0.3359 -0.0115  0.4661
  129ILE     CB 1221   4.366  -1.545   6.540  0.3527  0.0531 -0.4427
  129ILE     HB 1222   4.402  -1.641   6.497  0.0532 -0.5517  0.6175
  129ILE    CG2 1223   4.214  -1.536   6.517  0.3714 -0.0768 -0.6133
  129ILE   HG21 1224   4.189  -1.546   6.409 -2.3549 -0.6483  0.0003
  129ILE   HG22 1225   4.166  -1.443   6.554  1.3533  1.0709 -2.1284
  129ILE   HG23 1226   4.166  -1.618   6.575  1.3617 -0.4377 -0.2884
  129ILE    CG1 1227   4.423  -1.428   6.458 -0.0884  0.8837  0.4093
  129ILE   HG11 1228   4.528  -1.405   6.488  0.7497 -0.8301 -0.9709
  129ILE   HG12 1229   4.363  -1.336   6.474  1.2317  2.0871 -1.1741
  129ILE     CD 1230   4.436  -1.453   6.307  0.0061  0.4247  0.4894
  129ILE    HD1 1231   4.505  -1.382   6.256 -1.5843  0.7588 -1.2870
  129ILE    HD2 1232   4.344  -1.446   6.245  1.1448  1.4917 -1.1744
  129ILE    HD3 1233   4.491  -1.547   6.288 -0.2205  0.5964 -1.1044
  129ILE      C 1234   4.327  -1.615   6.774 -0.1067  0.4383  0.2344
  129ILE      O 1235   4.236  -1.563   6.837 -0.2639 -0.0090  0.3790
  130TRP      N 1236   4.352  -1.747   6.787 -1.0330  0.2590  0.2516
  130TRP     HN 1237   4.415  -1.783   6.719 -2.7740 -0.6717 -0.9370
  130TRP     CA 1238   4.291  -1.841   6.875 -0.1779 -0.2208  0.3404
  130TRP     HA 1239   4.190  -1.805   6.885 -0.5167 -1.2754  0.8266
  130TRP     CB 1240   4.281  -1.983   6.817 -0.1658 -0.1044  0.0551
  130TRP    HB1 1241   4.259  -2.054   6.899  1.0122 -0.6841 -0.1106
  130TRP    HB2 1242   4.377  -2.018   6.772  2.6004  3.3750  2.6506
  130TRP     CG 1243   4.168  -1.988   6.720 -0.0962  1.2134 -0.1117
  130TRP    CD1 1244   4.186  -1.997   6.585  0.5186  0.5647  0.0085
  130TRP    HD1 1245   4.272  -2.036   6.534 -2.1920 -3.4516 -2.1011
  130TRP    NE1 1246   4.062  -1.984   6.528  0.3840  0.6916  0.3294
  130TRP    HE1 1247   4.047  -1.994   6.432 -0.5291  2.3361  0.2563
  130TRP    CE2 1248   3.965  -1.975   6.626  0.1917  0.3361  0.1742
  130TRP    CD2 1249   4.028  -1.979   6.749 -0.1515 -0.6613  0.3235
  130TRP    CE3 1250   3.959  -1.974   6.866  0.0562 -0.2741  0.4318
  130TRP    HE3 1251   4.020  -1.979   6.955 -2.0995 -0.7628  1.9545
  130TRP    CZ3 1252   3.822  -1.981   6.857  0.0489  0.1757  0.1852
  130TRP    HZ3 1253   3.757  -1.988   6.943  0.1193 -0.9771  0.1474
  130TRP    CZ2 1254   3.830  -1.967   6.615  0.2277  0.3550 -0.2811
  130TRP    HZ2 1255   3.781  -1.954   6.519  2.2719 -0.9370 -1.5860
  130TRP    CH2 1256   3.762  -1.971   6.734  0.5966  0.4703 -0.0641
  130TRP    HH2 1257   3.654  -1.971   6.732  0.3861  2.8484  3.5602
  130TRP      C 1258   4.346  -1.835   7.014  0.5498  0.2363  0.0424
  130TRP      O 1259   4.300  -1.755   7.095  0.9055  0.4482  0.0338
  131VAL      N 1260   4.442  -1.923   7.048  0.2773 -0.0324  0.1194
  131VAL     HN 1261   4.476  -1.985   6.978 -2.9213 -0.2102 -1.4841
  131VAL     CA 1262   4.487  -1.943   7.182  0.1908 -0.2056  0.1238
  131VAL     HA 1263   4.453  -1.863   7.245 -1.7417 -0.7392 -0.1764
  131VAL     CB 1264   4.443  -2.079   7.230  0.1745 -0.4817 -0.6618
  131VAL     HB 1265   4.505  -2.096   7.320 -0.5347 -1.4944 -0.3558
  131VAL    CG1 1266   4.294  -2.075   7.267  0.2506 -0.5601 -0.3487
  131VAL   HG11 1267   4.274  -2.010   7.355 -0.0326 -0.0355 -0.7967
  131VAL   HG12 1268   4.256  -2.175   7.297  0.4255 -0.2294  1.0752
  131VAL   HG13 1269   4.233  -2.038   7.182  0.5453 -2.6143 -1.5225
  131VAL    CG2 1270   4.478  -2.201   7.143 -0.1574 -0.4181 -0.8877
  131VAL   HG21 1271   4.585  -2.196   7.113 -0.2748  0.4317 -1.2120
  131VAL   HG22 1272   4.421  -2.192   7.049  1.6283  0.2784 -1.9595
  131VAL   HG23 1273   4.467  -2.292   7.205  0.3275  0.1635  0.0779
  131VAL      C 1274   4.634  -1.925   7.192  0.2215 -0.2658 -0.2258
  131VAL      O 1275   4.717  -2.009   7.154  0.3809 -0.4887  0.6024
  132HSD      N 1276   4.682  -1.813   7.248  0.0102 -0.1847 -0.2070
  132HSD     HN 1277   4.621  -1.747   7.291  0.9725  0.9594 -0.5419
  132HSD     CA 1278   4.819  -1.773   7.259 -0.0589  0.0493 -0.1793
  132HSD     HA 1279   4.857  -1.813   7.166 -0.5423  1.1216 -0.8452
  132HSD     CB 1280   4.829  -1.620   7.253 -0.0023  0.0536  0.0239
  132HSD    HB1 1281   4.747  -1.596   7.182  0.4589  0.6301 -0.3192
  132HSD    HB2 1282   4.923  -1.601   7.197  1.3442 -1.3279  1.6756
  132HSD    ND1 1283   4.695  -1.499   7.431  0.4391 -0.3013  0.3415
  132HSD    HD1 1284   4.605  -1.530   7.399 -1.2355  1.4623  2.9341
  132HSD     CG 1285   4.816  -1.537   7.377  0.4386  0.2585 -0.0669
  132HSD    CE1 1286   4.720  -1.438   7.550 -0.3999  0.4939  0.1206
  132HSD    HE1 1287   4.635  -1.398   7.605 -0.5992  2.9042 -1.7590
  132HSD    NE2 1288   4.850  -1.429   7.569 -0.3693 -0.8288  0.6104
  132HSD    CD2 1289   4.912  -1.487   7.460  0.1357 -0.0882  0.5000
  132HSD    HD2 1290   5.020  -1.490   7.447  0.0964 -1.9919  0.3550
  132HSD      C 1291   4.899  -1.815   7.378 -0.2039 -0.2233 -0.1768
  132HSD      O 1292   5.021  -1.807   7.362 -0.1875  0.0602  0.0846
  133HSD      N 1293   4.847  -1.867   7.490  0.5940 -0.6610 -0.0042
  133HSD     HN 1294   4.750  -1.889   7.502 -0.0693 -0.2059 -3.4978
  133HSD     CA 1295   4.930  -1.894   7.604  0.6640 -0.4421 -0.0032
  133HSD     HA 1296   5.033  -1.874   7.577 -0.4328  2.3273 -2.8615
  133HSD     CB 1297   4.911  -1.794   7.719  0.1352 -0.3112 -0.2010
  133HSD    HB1 1298   4.925  -1.688   7.687  0.7552  0.0752  1.2795
  133HSD    HB2 1299   4.990  -1.817   7.793 -2.1045  0.0036  2.4545
  133HSD    ND1 1300   4.746  -1.870   7.894  0.1407 -0.0228 -0.2576
  133HSD    HD1 1301   4.803  -1.941   7.935  0.7386  0.9447  0.6391
  133HSD     CG 1302   4.775  -1.795   7.782  0.0024 -0.3119 -0.4886
  133HSD    CE1 1303   4.610  -1.875   7.903  0.1232  0.3808 -0.2818
  133HSD    HE1 1304   4.548  -1.937   7.967 -0.2645  0.2901 -0.7407
  133HSD    NE2 1305   4.554  -1.805   7.806  0.1645  0.0377 -0.5531
  133HSD    CD2 1306   4.656  -1.745   7.737  0.1892  0.4076 -0.1993
  133HSD    HD2 1307   4.629  -1.677   7.657 -1.5996  0.2073  0.2087
  133HSD      C 1308   4.915  -2.031   7.660 -0.1042 -0.3882 -0.0707
  133HSD      O 1309   4.806  -2.087   7.651 -0.3177  0.0428 -0.1895
  134PRO      N 1310   5.014  -2.091   7.718  0.1253 -0.4030 -0.4703
  134PRO     CD 1311   4.989  -2.194   7.819 -0.0868  0.2259  0.1301
  134PRO    HD1 1312   4.931  -2.273   7.766 -0.2251  0.3131  0.1508
  134PRO    HD2 1313   4.935  -2.155   7.907 -0.5746  0.8953 -0.4561
  134PRO     CA 1314   5.153  -2.063   7.699  0.0251  0.2834 -0.2214
  134PRO     HA 1315   5.179  -1.959   7.706 -0.3390  0.3414  0.2727
  134PRO     CB 1316   5.222  -2.138   7.813  0.2450  0.4706 -0.2292
  134PRO    HB1 1317   5.243  -2.062   7.890 -0.4512  0.1838  0.2489
  134PRO    HB2 1318   5.321  -2.169   7.773  0.1732 -0.8458  0.5451
  134PRO     CG 1319   5.127  -2.250   7.860  0.1361  0.6367 -0.0532
  134PRO    HG1 1320   5.144  -2.346   7.808 -0.0676 -0.8405  2.4649
  134PRO    HG2 1321   5.128  -2.258   7.970 -1.1777  2.1004  0.1091
  134PRO      C 1322   5.205  -2.113   7.568  0.3501 -0.2754  0.1146
  134PRO      O 1323   5.147  -2.193   7.495  0.1078 -0.3254  0.3603
  135TRP      N 1324   5.316  -2.052   7.524 -0.0213  0.5865  0.3387
  135TRP     HN 1325   5.361  -1.975   7.569  2.0219  0.6378 -1.5649
  135TRP     CA 1326   5.389  -2.078   7.403  0.1260 -0.0982  0.5713
  135TRP     HA 1327   5.317  -2.080   7.322  0.6501 -1.5000  0.1189
  135TRP     CB 1328   5.474  -1.953   7.376  0.3466 -0.2890  0.3769
  135TRP    HB1 1329   5.545  -1.948   7.461  2.3622  1.4426 -1.3063
  135TRP    HB2 1330   5.405  -1.866   7.380  2.0165  1.1161 -0.2687
  135TRP     CG 1331   5.558  -1.948   7.253  0.0522  0.1063  0.1902
  135TRP    CD1 1332   5.691  -1.974   7.243  0.0601  0.2708 -0.1617
  135TRP    HD1 1333   5.750  -2.013   7.325  2.3184  2.4593 -0.6129
  135TRP    NE1 1334   5.728  -1.969   7.111 -0.2493  0.0146 -0.2605
  135TRP    HE1 1335   5.821  -1.986   7.088  0.1578  1.0151  0.5512
  135TRP    CE2 1336   5.624  -1.916   7.038 -0.2620 -0.0414 -0.2828
  135TRP    CD2 1337   5.513  -1.913   7.121 -0.0102 -0.4259  0.0708
  135TRP    CE3 1338   5.399  -1.857   7.074  0.0875 -0.1273  0.1926
  135TRP    HE3 1339   5.317  -1.837   7.141  0.0895 -0.3980  0.2760
  135TRP    CZ3 1340   5.389  -1.818   6.942  0.0648 -0.1313  0.1929
  135TRP    HZ3 1341   5.293  -1.778   6.914 -0.0839 -0.2512  0.5218
  135TRP    CZ2 1342   5.616  -1.874   6.909 -0.0265  0.1388 -0.2399
  135TRP    HZ2 1343   5.705  -1.880   6.848  1.4079 -0.2087  1.7855
  135TRP    CH2 1344   5.497  -1.826   6.858 -0.0360  0.3811  0.0071
  135TRP    HH2 1345   5.487  -1.806   6.753  0.4126 -1.2966 -0.3901
  135TRP      C 1346   5.455  -2.211   7.401  1.1375  0.4068 -0.2285
  135TRP      O 1347   5.509  -2.253   7.504  0.3121  0.0614  0.0668
  136ALA      N 1348   5.452  -2.286   7.289 -0.3556  0.1526 -0.0322
  136ALA     HN 1349   5.385  -2.274   7.216 -1.1125  1.5768  0.8325
  136ALA     CA 1350   5.506  -2.418   7.288  0.3906  0.4510  0.4042
  136ALA     HA 1351   5.535  -2.454   7.386  0.1866 -0.2135  0.2249
  136ALA     CB 1352   5.385  -2.502   7.243  0.7601  0.2308 -0.1802
  136ALA    HB1 1353   5.291  -2.481   7.298 -0.5775  1.3457 -2.7266
  136ALA    HB2 1354   5.405  -2.608   7.267 -0.4464 -0.1130 -0.6527
  136ALA    HB3 1355   5.367  -2.488   7.134  0.5278 -0.9008 -0.2917
  136ALA      C 1356   5.621  -2.431   7.195 -0.3541 -0.0654 -0.4574
  136ALA      O 1357   5.699  -2.525   7.208 -0.0469  0.2528  0.0298
  137PHE      N 1358   5.656  -2.330   7.112  0.6010  0.2822  0.3403
  137PHE     HN 1359   5.602  -2.247   7.106  1.1152  0.5320 -1.6854
  137PHE     CA 1360   5.753  -2.343   7.008  0.2698  0.0445  0.0583
  137PHE     HA 1361   5.774  -2.444   6.974 -1.2869 -0.6495  1.0364
  137PHE     CB 1362   5.699  -2.271   6.883 -0.2266  0.2494  0.3871
  137PHE    HB1 1363   5.771  -2.235   6.806 -1.6057  1.4995 -0.3753
  137PHE    HB2 1364   5.643  -2.180   6.914 -2.2536 -0.4727 -0.9420
  137PHE     CG 1365   5.592  -2.356   6.824 -0.0964  0.3674 -0.0244
  137PHE    CD1 1366   5.458  -2.328   6.838 -0.0444  0.9241 -0.6071
  137PHE    HD1 1367   5.411  -2.254   6.902 -1.7449 -0.0756 -0.6183
  137PHE    CE1 1368   5.363  -2.412   6.785  0.1277  0.2859  0.0791
  137PHE    HE1 1369   5.257  -2.398   6.803  0.2475 -0.4125  1.4087
  137PHE     CZ 1370   5.400  -2.514   6.700  0.0667 -0.0634  0.4744
  137PHE     HZ 1371   5.322  -2.573   6.654  0.5437  1.0226 -1.8494
  137PHE    CD2 1372   5.627  -2.457   6.738  0.3466  0.2155  0.3336
  137PHE    HD2 1373   5.733  -2.477   6.729  0.1198 -1.4140  1.0046
  137PHE    CE2 1374   5.533  -2.544   6.688  0.1706  0.5382  0.0961
  137PHE    HE2 1375   5.567  -2.618   6.617 -0.8686  0.4907 -0.3678
  137PHE      C 1376   5.886  -2.291   7.049  0.1178  0.5846 -0.1296
  137PHE      O 1377   5.982  -2.298   6.973  0.1574  0.1028 -0.0359
  138GLY      N 1378   5.908  -2.250   7.175 -0.2982 -0.3008  0.2378
  138GLY     HN 1379   5.830  -2.244   7.236 -1.1957  0.2724 -0.9210
  138GLY     CA 1380   6.041  -2.229   7.224 -0.0329 -0.5961 -0.3476
  138GLY    HA1 1381   6.114  -2.304   7.196  0.8824  0.3665 -0.6232
  138GLY    HA2 1382   6.024  -2.230   7.331 -1.3811 -0.8679 -0.5421
  138GLY      C 1383   6.083  -2.090   7.189 -0.2232 -0.2829  0.6333
  138GLY      O 1384   6.014  -2.024   7.111  0.4061 -0.2096  0.1368
  139ASP      N 1385   6.196  -2.046   7.245 -0.0342 -0.2483  0.2274
  139ASP     HN 1386   6.252  -2.095   7.312  1.0053  1.7002  0.8853
  139ASP     CA 1387   6.250  -1.916   7.216 -0.6095 -0.0283  0.1399
  139ASP     HA 1388   6.166  -1.850   7.232  0.8991  1.7543  0.9464
  139ASP     CB 1389   6.357  -1.877   7.319 -0.3966 -0.3731  0.0507
  139ASP    HB1 1390   6.321  -1.887   7.423  2.6624 -2.1767  1.0554
  139ASP    HB2 1391   6.385  -1.769   7.321 -0.4495 -0.3696  1.4069
  139ASP     CG 1392   6.477  -1.971   7.321 -0.3627 -0.3334 -0.0737
  139ASP    OD1 1393   6.589  -1.918   7.340 -0.3722 -0.4841  0.4090
  139ASP    OD2 1394   6.471  -2.095   7.299 -0.3265 -0.3618  0.0755
  139ASP      C 1395   6.296  -1.896   7.076  0.1535 -0.1175  0.3754
  139ASP      O 1396   6.266  -1.793   7.016 -0.0351  0.0160  0.6976
  140ALA      N 1397   6.346  -2.003   7.013  0.0359 -0.1144  0.2765
  140ALA     HN 1398   6.364  -2.083   7.070 -0.3638 -0.6866 -0.3766
  140ALA     CA 1399   6.377  -2.013   6.874 -0.1807 -0.8048  0.2709
  140ALA     HA 1400   6.451  -1.939   6.848 -1.2555  0.9311  1.8953
  140ALA     CB 1401   6.445  -2.149   6.850 -0.5397 -0.9852  0.2777
  140ALA    HB1 1402   6.538  -2.158   6.909 -0.4019  0.8089  0.3805
  140ALA    HB2 1403   6.467  -2.158   6.742  0.5401  0.1030  0.3872
  140ALA    HB3 1404   6.384  -2.236   6.882 -0.9668 -1.3191 -1.3662
  140ALA      C 1405   6.259  -1.991   6.786 -0.0654 -0.4840  0.1929
  140ALA      O 1406   6.263  -1.905   6.698 -0.2886 -0.3263  0.3355
  141GLY      N 1407   6.147  -2.064   6.806 -0.0376 -0.5440  0.1262
  141GLY     HN 1408   6.138  -2.143   6.865 -2.2924  0.0974  0.7319
  141GLY     CA 1409   6.027  -2.044   6.731  0.0004  0.3128  0.2781
  141GLY    HA1 1410   5.955  -2.121   6.756 -2.1309  2.6693  1.9615
  141GLY    HA2 1411   6.062  -2.055   6.629  1.6248 -1.8908  0.9804
  141GLY      C 1412   5.967  -1.908   6.738  0.3687  0.4774  0.2546
  141GLY      O 1413   5.912  -1.857   6.641  0.3453  0.3137  0.1816
  142CYS      N 1414   5.976  -1.846   6.857 -0.1608 -0.1954  0.6541
  142CYS     HN 1415   6.012  -1.888   6.940  0.8997  0.2552  0.4390
  142CYS     CA 1416   5.933  -1.710   6.869 -0.1486 -0.1614  0.3050
  142CYS     HA 1417   5.836  -1.698   6.824  0.0501 -0.5107 -0.2259
  142CYS     CB 1418   5.938  -1.676   7.019  0.4627  0.2886  0.1882
  142CYS    HB1 1419   6.043  -1.688   7.053  1.2435  1.2480 -1.6835
  142CYS    HB2 1420   5.870  -1.751   7.063 -0.0288 -0.4017 -1.6267
  142CYS     SG 1421   5.889  -1.505   7.055 -0.2573  0.1532 -0.1266
  142CYS      C 1422   6.014  -1.608   6.796  0.1402  0.0630  0.9339
  142CYS      O 1423   5.957  -1.520   6.731 -0.0345 -0.1149  0.8437
  143ARG      N 1424   6.148  -1.614   6.803  0.1531 -0.3078  0.4285
  143ARG     HN 1425   6.185  -1.690   6.856  2.8185  0.7818  0.2614
  143ARG     CA 1426   6.244  -1.537   6.731 -0.2546  0.1964  0.4179
  143ARG     HA 1427   6.207  -1.436   6.746  2.9031  1.4647  0.4475
  143ARG     CB 1428   6.386  -1.573   6.778 -0.0248 -0.2234 -0.5810
  143ARG    HB1 1429   6.456  -1.540   6.698  1.3946 -1.2965  0.1746
  143ARG    HB2 1430   6.392  -1.684   6.783 -1.7277 -0.5617 -3.5020
  143ARG     CG 1431   6.417  -1.498   6.907  0.0943 -0.3092 -0.5590
  143ARG    HG1 1432   6.336  -1.509   6.981  2.4187 -0.2149  2.1909
  143ARG    HG2 1433   6.413  -1.388   6.892 -0.1293 -0.4063 -1.2517
  143ARG     CD 1434   6.545  -1.538   6.982 -0.1265  0.4664  0.2523
  143ARG    HD1 1435   6.630  -1.528   6.911  0.0071 -0.2188  0.3055
  143ARG    HD2 1436   6.551  -1.640   7.025  2.0886  1.1279  1.6170
  143ARG     NE 1437   6.568  -1.429   7.081  0.4297  0.8658 -0.3056
  143ARG     HE 1438   6.578  -1.339   7.040 -1.9151  0.0676 -2.9863
  143ARG     CZ 1439   6.607  -1.435   7.211  0.2115 -0.3343 -0.2778
  143ARG    NH1 1440   6.643  -1.544   7.285  0.2457 -0.3758 -0.3556
  143ARG   HH11 1441   6.675  -1.624   7.236 -1.7361 -2.7936  2.0052
  143ARG   HH12 1442   6.657  -1.519   7.381  0.6657  2.7599 -1.1101
  143ARG    NH2 1443   6.604  -1.320   7.286 -0.3924 -0.5479  0.0384
  143ARG   HH21 1444   6.548  -1.251   7.241 -0.8458 -0.7466  0.2885
  143ARG   HH22 1445   6.649  -1.316   7.375  0.5384  0.4844 -0.4521
  143ARG      C 1446   6.229  -1.558   6.584 -0.7398 -0.1742  0.5175
  143ARG      O 1447   6.223  -1.461   6.509 -0.1015 -0.3403  0.2400
  144GLY      N 1448   6.221  -1.684   6.537  0.5995 -0.3710  0.7532
  144GLY     HN 1449   6.212  -1.751   6.610  1.7444  2.3848  3.6131
  144GLY     CA 1450   6.207  -1.722   6.400  0.9371  0.9965  0.3284
  144GLY    HA1 1451   6.197  -1.828   6.384  1.6568  0.6946  1.7500
  144GLY    HA2 1452   6.290  -1.687   6.339  1.6905 -0.1420  0.6677
  144GLY      C 1453   6.083  -1.662   6.343  0.7377  0.6574  0.4065
  144GLY      O 1454   6.088  -1.619   6.228 -0.6375  0.1765  0.1457
  145TYR      N 1455   5.970  -1.661   6.417  0.2518 -0.0890 -0.3120
  145TYR     HN 1456   5.975  -1.696   6.510  0.1785  1.3027  0.2390
  145TYR     CA 1457   5.848  -1.611   6.362  0.0629 -0.0937  0.0973
  145TYR     HA 1458   5.840  -1.662   6.267  1.6075 -0.5529  0.1841
  145TYR     CB 1459   5.736  -1.659   6.456  0.0478  0.2407  0.2497
  145TYR    HB1 1460   5.764  -1.630   6.559  0.5214  3.5327 -0.6619
  145TYR    HB2 1461   5.720  -1.768   6.468  0.6293 -0.1178 -1.7743
  145TYR     CG 1462   5.605  -1.591   6.436 -0.0384  0.0276  0.0877
  145TYR    CD1 1463   5.532  -1.634   6.328  0.1845  0.6972 -0.3359
  145TYR    HD1 1464   5.569  -1.717   6.270 -1.3643 -0.9653  0.9077
  145TYR    CE1 1465   5.421  -1.563   6.290 -0.3082  0.1296  0.0181
  145TYR    HE1 1466   5.361  -1.597   6.207 -2.2881 -0.1330  1.4547
  145TYR     CZ 1467   5.379  -1.457   6.368 -0.4382 -0.3532  0.6116
  145TYR     OH 1468   5.267  -1.381   6.330  0.0953  0.4773  0.6629
  145TYR     HH 1469   5.250  -1.315   6.398 -0.7294  1.8967 -0.8390
  145TYR    CD2 1470   5.556  -1.493   6.520 -0.1041  0.2648 -0.2271
  145TYR    HD2 1471   5.618  -1.466   6.604 -0.1711 -1.2210  0.3258
  145TYR    CE2 1472   5.441  -1.426   6.487  0.0351  0.6751  0.1148
  145TYR    HE2 1473   5.415  -1.336   6.541 -0.0996  0.6383  0.1115
  145TYR      C 1474   5.859  -1.470   6.315 -0.3854 -0.0783  0.0355
  145TYR      O 1475   5.824  -1.442   6.200 -0.4568  0.0200  0.0806
  146TYR      N 1476   5.909  -1.375   6.396 -0.6768 -0.0060  0.1322
  146TYR     HN 1477   5.940  -1.400   6.488 -0.4073 -3.2368 -0.7053
  146TYR     CA 1478   5.931  -1.237   6.368 -0.1657 -0.0685  0.2107
  146TYR     HA 1479   5.841  -1.207   6.316 -0.0432  1.3287  0.7661
  146TYR     CB 1480   5.962  -1.153   6.493  0.0807 -0.1350  0.1938
  146TYR    HB1 1481   6.011  -1.059   6.461 -0.7436  0.2659  0.0896
  146TYR    HB2 1482   6.034  -1.209   6.556 -1.0694 -1.9735 -0.0292
  146TYR     CG 1483   5.834  -1.118   6.560  0.0614  0.0122  0.0808
  146TYR    CD1 1484   5.773  -0.997   6.537  0.8610  0.5254  0.6052
  146TYR    HD1 1485   5.816  -0.932   6.462 -3.1121  0.5931 -1.9357
  146TYR    CE1 1486   5.656  -0.964   6.601  0.3530 -0.2018  0.0693
  146TYR    HE1 1487   5.604  -0.871   6.583 -0.7976 -0.7162  0.6076
  146TYR     CZ 1488   5.595  -1.054   6.686 -0.0088 -0.2901 -0.2770
  146TYR     OH 1489   5.469  -1.024   6.741 -0.0471 -0.3262 -0.3446
  146TYR     HH 1490   5.454  -1.079   6.819 -2.4327  1.2518  0.4015
  146TYR    CD2 1491   5.779  -1.208   6.649  0.7690 -0.5818 -0.0715
  146TYR    HD2 1492   5.813  -1.309   6.662  2.6688  0.0864  0.4970
  146TYR    CE2 1493   5.661  -1.172   6.711  0.8150  0.1378 -0.3918
  146TYR    HE2 1494   5.609  -1.241   6.775 -1.6379  2.2187  0.0292
  146TYR      C 1495   6.035  -1.214   6.263  0.0315  0.0831  0.4386
  146TYR      O 1496   6.015  -1.130   6.176 -0.3413 -0.6822 -0.2264
  147PHE      N 1497   6.145  -1.291   6.269 -0.3767 -0.5046  0.5201
  147PHE     HN 1498   6.160  -1.354   6.345  0.7921  1.2206  1.8160
  147PHE     CA 1499   6.252  -1.284   6.174 -0.3687 -0.3995  0.5362
  147PHE     HA 1500   6.274  -1.179   6.179 -0.7618 -0.3156  0.5645
  147PHE     CB 1501   6.367  -1.366   6.236  0.4592  0.3867  0.0650
  147PHE    HB1 1502   6.328  -1.469   6.253  0.9392  0.1327 -0.3290
  147PHE    HB2 1503   6.395  -1.334   6.338  3.4443 -1.8263  0.0796
  147PHE     CG 1504   6.489  -1.368   6.151  0.2942 -1.0152 -0.1749
  147PHE    CD1 1505   6.601  -1.296   6.188 -0.4428  0.1244 -0.1091
  147PHE    HD1 1506   6.595  -1.216   6.261 -1.0794  0.6818 -0.7514
  147PHE    CE1 1507   6.720  -1.312   6.122 -0.4837  0.5299 -0.2819
  147PHE    HE1 1508   6.797  -1.236   6.136 -0.0688 -0.3046  2.6587
  147PHE     CZ 1509   6.735  -1.411   6.028  0.2473  0.8185 -0.4777
  147PHE     HZ 1510   6.833  -1.434   5.989 -0.0192 -0.4683 -0.4388
  147PHE    CD2 1511   6.505  -1.463   6.053 -0.1550 -0.5697 -0.6938
  147PHE    HD2 1512   6.418  -1.523   6.031 -1.3219  0.6712  0.4033
  147PHE    CE2 1513   6.625  -1.484   5.990  0.4192  0.2523  0.0987
  147PHE    HE2 1514   6.637  -1.568   5.922  1.1032 -1.5364  2.2970
  147PHE      C 1515   6.211  -1.320   6.036  0.2372  0.0593  0.2335
  147PHE      O 1516   6.245  -1.253   5.938  0.4916 -0.3257  0.0589
  148LEU      N 1517   6.134  -1.429   6.021  0.1299  0.1659 -0.0047
  148LEU     HN 1518   6.113  -1.491   6.096 -0.4004 -4.0515 -3.2352
  148LEU     CA 1519   6.080  -1.481   5.899 -0.0612  0.0516  0.1275
  148LEU     HA 1520   6.160  -1.513   5.834 -0.0051 -1.9681  1.1130
  148LEU     CB 1521   5.999  -1.607   5.932  0.0244 -0.1195 -0.3059
  148LEU    HB1 1522   5.937  -1.592   6.023 -1.9755 -1.8764 -1.3075
  148LEU    HB2 1523   6.071  -1.683   5.970 -2.1748 -0.6320  3.3132
  148LEU     CG 1524   5.902  -1.665   5.828 -0.0527  0.1007 -0.3568
  148LEU     HG 1525   5.829  -1.591   5.791 -1.1431 -1.2327 -0.9668
  148LEU    CD1 1526   5.965  -1.717   5.697 -0.5770 -0.3261 -0.4424
  148LEU   HD11 1527   6.029  -1.805   5.721 -1.5702 -0.5835  1.4498
  148LEU   HD12 1528   6.025  -1.636   5.651 -0.4933  1.4469  2.5534
  148LEU   HD13 1529   5.891  -1.757   5.625 -1.3797  0.0784  0.1338
  148LEU    CD2 1530   5.816  -1.775   5.892 -0.5581  0.3607 -0.5915
  148LEU   HD21 1531   5.744  -1.809   5.814 -0.8060 -2.2412  0.6490
  148LEU   HD22 1532   5.755  -1.741   5.979 -0.0414  0.3936 -0.2412
  148LEU   HD23 1533   5.875  -1.857   5.938 -2.0606  0.5107  1.7752
  148LEU      C 1534   5.988  -1.392   5.822  0.0064  0.1144  0.1184
  148LEU      O 1535   6.005  -1.377   5.701  0.0515  0.2525  0.1422
  149ARG      N 1536   5.892  -1.331   5.895 -0.3604 -0.3394  0.0237
  149ARG     HN 1537   5.890  -1.356   5.991 -1.7152 -1.9480 -0.3902
  149ARG     CA 1538   5.801  -1.239   5.835 -0.4827 -0.4788 -0.0059
  149ARG     HA 1539   5.759  -1.301   5.758  1.1541 -2.7387  0.8266
  149ARG     CB 1540   5.687  -1.202   5.933 -0.3331 -0.2749  0.0917
  149ARG    HB1 1541   5.623  -1.125   5.885 -0.8010 -0.6860  0.0616
  149ARG    HB2 1542   5.729  -1.146   6.019 -0.7688 -0.7228  0.5964
  149ARG     CG 1543   5.602  -1.321   5.977  0.0692 -0.5062  0.2533
  149ARG    HG1 1544   5.663  -1.403   6.020 -0.1592 -0.6251  0.3508
  149ARG    HG2 1545   5.548  -1.360   5.888 -0.9976 -1.1021  1.1416
  149ARG     CD 1546   5.503  -1.273   6.083 -0.2728 -0.7466  0.0449
  149ARG    HD1 1547   5.542  -1.230   6.178 -0.0249 -0.2981 -0.2577
  149ARG    HD2 1548   5.451  -1.364   6.121  1.0004 -1.1585  0.8865
  149ARG     NE 1549   5.412  -1.175   6.017 -0.0427 -0.1318  0.6272
  149ARG     HE 1550   5.443  -1.094   5.968 -1.6050  1.0288  1.4531
  149ARG     CZ 1551   5.277  -1.189   6.001 -0.0637 -0.0072  0.6939
  149ARG    NH1 1552   5.209  -1.293   6.058  0.0734 -0.6655 -0.3073
  149ARG   HH11 1553   5.257  -1.361   6.114 -1.1726 -1.6101 -0.3320
  149ARG   HH12 1554   5.109  -1.292   6.062 -0.0160 -3.2579 -0.3855
  149ARG    NH2 1555   5.204  -1.096   5.933  0.2604 -0.0784  0.2478
  149ARG   HH21 1556   5.105  -1.096   5.938 -0.0369  1.2951 -3.1338
  149ARG   HH22 1557   5.253  -1.016   5.899  3.2433 -1.1027  1.7185
  149ARG      C 1558   5.872  -1.118   5.785 -0.5058 -0.3084  0.3636
  149ARG      O 1559   5.850  -1.065   5.676  0.0028 -0.4944  0.1700
  150ASP      N 1560   5.967  -1.064   5.863 -0.3059  0.2240 -0.2361
  150ASP     HN 1561   5.977  -1.081   5.961  0.5508 -1.3194 -0.5474
  150ASP     CA 1562   6.039  -0.950   5.816  0.1138  0.1621  0.2488
  150ASP     HA 1563   5.973  -0.880   5.767 -0.5085 -0.4377  0.2170
  150ASP     CB 1564   6.111  -0.868   5.925 -0.2766  0.0738  0.5754
  150ASP    HB1 1565   6.181  -0.793   5.882 -1.1194  0.3931 -0.2903
  150ASP    HB2 1566   6.166  -0.939   5.989 -0.6518 -0.6346  0.1230
  150ASP     CG 1567   6.013  -0.781   6.003 -0.5092  0.4916 -0.1669
  150ASP    OD1 1568   6.053  -0.725   6.109  0.0794 -0.0932 -0.0731
  150ASP    OD2 1569   5.895  -0.762   5.963 -0.4439  0.9178 -0.1608
  150ASP      C 1570   6.139  -0.991   5.714 -0.0585  0.2792  0.0331
  150ASP      O 1571   6.159  -0.927   5.610  0.1947 -0.6008 -0.4753
  151ALA      N 1572   6.209  -1.106   5.716 -0.2310  0.1712 -0.0562
  151ALA     HN 1573   6.204  -1.161   5.799  0.2519  1.9224  1.1846
  151ALA     CA 1574   6.288  -1.159   5.609 -0.2272 -0.3897  0.2233
  151ALA     HA 1575   6.371  -1.092   5.593 -0.1548 -0.5263  0.0198
  151ALA     CB 1576   6.338  -1.294   5.665  0.2029 -0.1527  0.4147
  151ALA    HB1 1577   6.255  -1.367   5.661 -0.2889  0.3557 -3.4679
  151ALA    HB2 1578   6.386  -1.294   5.765 -1.3503 -2.3993  1.2362
  151ALA    HB3 1579   6.415  -1.335   5.596 -0.5590  0.1354 -0.6485
  151ALA      C 1580   6.223  -1.171   5.476  0.4105 -0.1132 -0.1187
  151ALA      O 1581   6.282  -1.130   5.376  0.1789 -0.1574 -0.2749
  152CYS      N 1582   6.106  -1.235   5.459  0.3665 -0.1135  0.1833
  152CYS     HN 1583   6.077  -1.263   5.550  2.0363 -1.2181  0.4124
  152CYS     CA 1584   6.035  -1.246   5.335 -0.0080  0.5005  0.3396
  152CYS     HA 1585   6.100  -1.284   5.258 -0.7832  1.0910 -0.6302
  152CYS     CB 1586   5.923  -1.349   5.355  0.2331  0.1390 -0.1614
  152CYS    HB1 1587   5.859  -1.347   5.264  2.4298 -1.5323 -1.8645
  152CYS    HB2 1588   5.866  -1.311   5.442  0.3834  0.0989 -0.0446
  152CYS     SG 1589   5.997  -1.511   5.392  0.1139  0.1802  0.2613
  152CYS    HG1 1590   5.944  -1.585   5.296  0.0558  1.2633 -0.5608
  152CYS      C 1591   5.996  -1.115   5.276 -0.3774  0.1308 -0.2476
  152CYS      O 1592   6.015  -1.089   5.157  0.0184 -0.6340 -0.3561
  153THR      N 1593   5.951  -1.020   5.360  0.1685 -0.0214  0.2183
  153THR     HN 1594   5.948  -1.048   5.456 -1.8572 -0.4955  0.0441
  153THR     CA 1595   5.939  -0.882   5.323 -0.0761 -0.1633 -0.2379
  153THR     HA 1596   5.872  -0.895   5.240 -0.4547 -4.0321  0.4959
  153THR     CB 1597   5.871  -0.796   5.425 -0.1381  0.0278 -0.4398
  153THR     HB 1598   5.876  -0.691   5.388 -0.1748 -0.0238 -0.5861
  153THR    OG1 1599   5.926  -0.808   5.556  0.2243  0.3916 -0.5526
  153THR    HG1 1600   6.019  -0.829   5.547  0.6621  2.4290 -1.1505
  153THR    CG2 1601   5.723  -0.836   5.434 -0.1406  0.0762 -0.2450
  153THR   HG21 1602   5.665  -0.768   5.499  0.0527 -1.0060  1.1303
  153THR   HG22 1603   5.704  -0.936   5.479  0.4489 -0.2340 -0.6740
  153THR   HG23 1604   5.665  -0.846   5.340 -0.9029  0.2263  0.2028
  153THR      C 1605   6.056  -0.809   5.267  0.3706 -0.3808  0.4035
  153THR      O 1606   6.045  -0.746   5.162  0.0100 -0.4358  0.4077
  154TYR      N 1607   6.179  -0.822   5.321  0.4156 -0.7575  0.2135
  154TYR     HN 1608   6.186  -0.869   5.409 -1.6179 -0.3566  0.6450
  154TYR     CA 1609   6.296  -0.772   5.256 -0.0758  0.5937  0.3292
  154TYR     HA 1610   6.283  -0.667   5.236 -0.8657  0.3627 -0.3940
  154TYR     CB 1611   6.422  -0.796   5.341  0.3175  0.3215 -0.3291
  154TYR    HB1 1612   6.512  -0.758   5.286 -0.2119 -0.5981 -1.8941
  154TYR    HB2 1613   6.430  -0.906   5.358  1.1717  0.6558  1.6849
  154TYR     CG 1614   6.417  -0.719   5.468 -0.7697 -0.2246 -0.0343
  154TYR    CD1 1615   6.413  -0.581   5.466  0.6117 -0.1692 -0.0813
  154TYR    HD1 1616   6.403  -0.526   5.374  1.3048 -1.8621 -1.2143
  154TYR    CE1 1617   6.418  -0.509   5.583  0.8889 -0.2026 -0.0727
  154TYR    HE1 1618   6.416  -0.401   5.582  1.9472 -0.1577  0.9697
  154TYR     CZ 1619   6.421  -0.572   5.706 -0.3721  0.1444  0.1490
  154TYR     OH 1620   6.398  -0.488   5.816 -0.2495 -0.2216  0.4585
  154TYR     HH 1621   6.355  -0.536   5.887  0.0696  1.5983  1.9515
  154TYR    CD2 1622   6.429  -0.777   5.592  0.0647  0.4046  0.1906
  154TYR    HD2 1623   6.452  -0.882   5.597  1.6525  0.7099 -0.2276
  154TYR    CE2 1624   6.416  -0.710   5.712 -0.2698  0.1476  0.3022
  154TYR    HE2 1625   6.405  -0.761   5.806  3.1248  0.8909  1.2431
  154TYR      C 1626   6.315  -0.840   5.125  0.0625  0.1231  0.5889
  154TYR      O 1627   6.345  -0.776   5.024 -0.7872 -0.1613  0.1450
  155ALA      N 1628   6.293  -0.972   5.119 -0.1982  0.1973 -0.3225
  155ALA     HN 1629   6.268  -1.015   5.206 -0.3542 -1.2391 -1.0520
  155ALA     CA 1630   6.314  -1.060   5.008  0.7679  0.0123 -0.0062
  155ALA     HA 1631   6.418  -1.048   4.983  1.2432 -1.7453  0.9518
  155ALA     CB 1632   6.300  -1.210   5.038  0.1677  0.0731  0.0182
  155ALA    HB1 1633   6.362  -1.243   5.124  1.2942 -0.4575 -0.9668
  155ALA    HB2 1634   6.336  -1.265   4.949  0.2244  1.7537 -1.0364
  155ALA    HB3 1635   6.193  -1.238   5.054 -0.5227  1.6772 -1.4411
  155ALA      C 1636   6.242  -1.025   4.883  0.1194 -0.4673  0.2243
  155ALA      O 1637   6.299  -1.012   4.774  0.1184 -0.2836  0.2449
  156THR      N 1638   6.113  -0.997   4.908  0.2187  0.1942  0.0261
  156THR     HN 1639   6.079  -1.014   5.000 -1.7352 -1.6513 -0.9562
  156THR     CA 1640   6.016  -0.945   4.817 -0.0475  0.9585  0.7239
  156THR     HA 1641   6.002  -1.019   4.739 -0.0664  1.8407 -0.1305
  156THR     CB 1642   5.879  -0.931   4.875 -0.2225  0.5924  0.4082
  156THR     HB 1643   5.875  -0.844   4.944  1.3431  0.6926  0.4138
  156THR    OG1 1644   5.840  -1.050   4.944  0.5734  0.0657 -0.0374
  156THR    HG1 1645   5.903  -1.056   5.016  1.5325  1.0361 -0.7484
  156THR    CG2 1646   5.767  -0.901   4.774 -0.0573 -0.3414 -0.0633
  156THR   HG21 1647   5.788  -0.801   4.732 -0.8977 -1.8339 -4.5974
  156THR   HG22 1648   5.663  -0.914   4.812 -0.2821  1.0493 -0.1451
  156THR   HG23 1649   5.764  -0.979   4.695 -1.5736 -1.3539  0.9241
  156THR      C 1650   6.050  -0.813   4.757 -0.3296  0.7037 -0.0177
  156THR      O 1651   6.052  -0.792   4.636 -0.1433  0.1913 -0.1071
  157ALA      N 1652   6.096  -0.722   4.845  0.6761 -0.2309  0.4422
  157ALA     HN 1653   6.091  -0.744   4.942  0.9672  2.4776  1.1390
  157ALA     CA 1654   6.142  -0.596   4.797  0.1810 -0.2632 -0.1258
  157ALA     HA 1655   6.073  -0.546   4.730 -0.9997  0.9484  1.8558
  157ALA     CB 1656   6.171  -0.506   4.919  0.3738 -0.3346 -0.1187
  157ALA    HB1 1657   6.202  -0.404   4.887 -2.3008  0.3815 -0.7549
  157ALA    HB2 1658   6.252  -0.542   4.985 -0.4919  0.0570  1.1968
  157ALA    HB3 1659   6.076  -0.508   4.976  1.1090 -2.7593  1.1750
  157ALA      C 1660   6.270  -0.598   4.722  0.1001 -0.3326 -0.2636
  157ALA      O 1661   6.288  -0.530   4.621 -0.3809 -0.0297 -0.1466
  158LEU      N 1662   6.368  -0.683   4.757 -0.2010 -0.5477  0.0579
  158LEU     HN 1663   6.362  -0.723   4.848  0.8753  1.4998  1.1104
  158LEU     CA 1664   6.481  -0.707   4.673 -0.0096  0.0813  0.1329
  158LEU     HA 1665   6.524  -0.613   4.642  1.0476 -0.6343 -0.6566
  158LEU     CB 1666   6.605  -0.766   4.742  0.0382 -0.0859 -0.0940
  158LEU    HB1 1667   6.670  -0.815   4.667 -1.5944  0.1798 -1.7379
  158LEU    HB2 1668   6.575  -0.856   4.801 -0.3553 -0.1231 -0.3468
  158LEU     CG 1669   6.678  -0.669   4.837  0.3160 -0.2411 -0.1504
  158LEU     HG 1670   6.600  -0.617   4.896 -0.3877 -0.4142 -0.9135
  158LEU    CD1 1671   6.764  -0.746   4.939 -0.1431 -0.1715  0.2913
  158LEU   HD11 1672   6.862  -0.765   4.891 -0.3884 -1.6829  0.3412
  158LEU   HD12 1673   6.717  -0.843   4.968 -0.2955 -0.2079 -0.0724
  158LEU   HD13 1674   6.768  -0.697   5.038 -1.8248 -3.0180  1.9052
  158LEU    CD2 1675   6.755  -0.562   4.757  0.2414 -0.2991 -0.3009
  158LEU   HD21 1676   6.825  -0.620   4.694  0.7092  1.2734 -1.2938
  158LEU   HD22 1677   6.825  -0.502   4.818  1.2848  0.1676 -1.9057
  158LEU   HD23 1678   6.692  -0.497   4.692  1.9562  1.6997 -0.0532
  158LEU      C 1679   6.456  -0.770   4.540 -0.5833  0.2453  0.1609
  158LEU      O 1680   6.513  -0.730   4.439 -0.5557 -0.2990 -0.0414
  159ASN      N 1681   6.368  -0.871   4.536 -0.6289  0.2714  0.5031
  159ASN     HN 1682   6.328  -0.903   4.622 -1.3170 -1.5647 -0.4455
  159ASN     CA 1683   6.341  -0.946   4.418 -0.0097  0.4214  0.2652
  159ASN     HA 1684   6.435  -0.972   4.371  1.2482  2.2212  1.6585
  159ASN     CB 1685   6.256  -1.070   4.450 -0.2220  0.5486  0.1959
  159ASN    HB1 1686   6.182  -1.098   4.372 -1.0099 -1.1185  1.4821
  159ASN    HB2 1687   6.200  -1.054   4.545 -0.5700 -0.3300  0.1467
  159ASN     CG 1688   6.353  -1.187   4.448 -0.3057  0.4890 -0.5360
  159ASN    OD1 1689   6.398  -1.231   4.342  0.0318 -0.5350  0.0231
  159ASN    ND2 1690   6.392  -1.237   4.568 -0.7044  0.1272 -0.5533
  159ASN   HD21 1691   6.451  -1.317   4.570 -0.1694  0.5210 -0.3594
  159ASN   HD22 1692   6.361  -1.183   4.647  0.2120  1.7169 -1.2309
  159ASN      C 1693   6.271  -0.867   4.312 -0.0132 -0.0970 -0.1226
  159ASN      O 1694   6.302  -0.866   4.193  0.4143  0.0892 -0.0116
  160VAL      N 1695   6.176  -0.784   4.359  0.2062  0.1488 -0.1131
  160VAL     HN 1696   6.149  -0.795   4.454  0.6713 -1.0673 -0.0983
  160VAL     CA 1697   6.107  -0.684   4.284 -0.3886 -0.0709  0.1361
  160VAL     HA 1698   6.074  -0.738   4.196  0.0348 -1.1992  0.6530
  160VAL     CB 1699   5.990  -0.621   4.354 -0.6568  0.2978 -0.6294
  160VAL     HB 1700   6.024  -0.570   4.447 -0.4344 -0.6355 -0.1848
  160VAL    CG1 1701   5.912  -0.527   4.261  0.0964  0.8026 -0.7559
  160VAL   HG11 1702   5.975  -0.445   4.220 -1.6130  2.3116 -0.4546
  160VAL   HG12 1703   5.834  -0.481   4.325 -0.1781  0.5753 -0.9221
  160VAL   HG13 1704   5.863  -0.587   4.181 -0.5895 -0.2215  0.4090
  160VAL    CG2 1705   5.878  -0.723   4.383 -0.0255 -0.0915  0.5003
  160VAL   HG21 1706   5.863  -0.776   4.287  0.7066  2.5406 -1.1767
  160VAL   HG22 1707   5.783  -0.680   4.423 -1.6481 -2.2305 -0.8403
  160VAL   HG23 1708   5.906  -0.799   4.460 -1.6017 -2.1640 -0.8604
  160VAL      C 1709   6.196  -0.574   4.237 -0.4699  0.2780  0.7878
  160VAL      O 1710   6.194  -0.522   4.126 -0.5251 -0.7076  0.3171
  161ALA      N 1711   6.288  -0.524   4.322  0.3944  0.0565 -0.0073
  161ALA     HN 1712   6.288  -0.552   4.417 -1.9269  2.9632  1.0003
  161ALA     CA 1713   6.385  -0.427   4.282  0.0657  0.3159 -0.1814
  161ALA     HA 1714   6.332  -0.338   4.249 -1.1253 -1.0395 -2.1045
  161ALA     CB 1715   6.473  -0.386   4.401  0.0240  0.1103 -0.0801
  161ALA    HB1 1716   6.562  -0.323   4.379  0.8028 -0.8916  0.1011
  161ALA    HB2 1717   6.530  -0.476   4.435 -0.1956 -0.3698 -0.9538
  161ALA    HB3 1718   6.422  -0.353   4.494 -0.7223 -1.6047  0.1549
  161ALA      C 1719   6.484  -0.475   4.182  0.0844 -0.1291  0.0507
  161ALA      O 1720   6.522  -0.403   4.090  0.3207 -0.7065 -0.3098
  162SER      N 1721   6.528  -0.601   4.201 -0.1775 -0.2819 -0.3480
  162SER     HN 1722   6.504  -0.645   4.287  2.0222 -0.0907  0.4290
  162SER     CA 1723   6.608  -0.672   4.106  0.2082 -0.2576 -0.0399
  162SER     HA 1724   6.705  -0.624   4.102  0.7517 -1.1668  1.4991
  162SER     CB 1725   6.649  -0.812   4.153  0.3036 -0.2352 -0.0548
  162SER    HB1 1726   6.556  -0.873   4.155  0.6742 -0.8006  0.2874
  162SER    HB2 1727   6.710  -0.805   4.246  1.2279 -0.2069 -0.6526
  162SER     OG 1728   6.736  -0.884   4.067  0.2879 -0.3109 -0.0073
  162SER    HG1 1729   6.672  -0.922   4.005  0.2173 -2.6220  1.3572
  162SER      C 1730   6.546  -0.688   3.972  0.5972 -0.6858 -0.1690
  162SER      O 1731   6.603  -0.646   3.870 -0.1914  0.7354 -0.0491
  163LEU      N 1732   6.422  -0.738   3.977  0.4776 -0.3854 -0.1218
  163LEU     HN 1733   6.366  -0.739   4.060 -0.9101 -1.0388 -1.0247
  163LEU     CA 1734   6.339  -0.750   3.861  0.2054  0.0115  0.0281
  163LEU     HA 1735   6.380  -0.829   3.799  1.5027 -0.9968  2.0328
  163LEU     CB 1736   6.200  -0.800   3.906  0.1153  0.1165 -0.1349
  163LEU    HB1 1737   6.161  -0.722   3.976 -0.8529  0.6794 -1.2631
  163LEU    HB2 1738   6.217  -0.889   3.969  0.4898 -0.5621 -1.1757
  163LEU     CG 1739   6.089  -0.832   3.805  0.0735 -0.3009  0.0435
  163LEU     HG 1740   6.061  -0.739   3.752  0.8469  0.3406  0.7295
  163LEU    CD1 1741   6.128  -0.929   3.693  0.3265 -0.1820  0.0278
  163LEU   HD11 1742   6.172  -1.020   3.740  0.9257  0.4316  0.6614
  163LEU   HD12 1743   6.206  -0.885   3.628  0.4025 -0.6835 -0.2301
  163LEU   HD13 1744   6.041  -0.953   3.628  1.0748 -1.0731 -0.6810
  163LEU    CD2 1745   5.970  -0.902   3.873 -0.3737 -0.2702 -0.7028
  163LEU   HD21 1746   5.925  -0.844   3.956 -0.6213 -3.5353  1.6153
  163LEU   HD22 1747   5.997  -1.000   3.917 -3.2070 -0.8014  0.0396
  163LEU   HD23 1748   5.888  -0.933   3.804 -1.5019 -1.9293  1.2681
  163LEU      C 1749   6.319  -0.624   3.786 -0.2916 -0.1534 -0.1205
  163LEU      O 1750   6.317  -0.622   3.663 -0.1408 -0.1443 -0.1230
  164SER      N 1751   6.292  -0.511   3.854 -0.6112 -0.3522  0.0874
  164SER     HN 1752   6.299  -0.510   3.953  2.9182  0.9287 -0.0069
  164SER     CA 1753   6.268  -0.378   3.806  0.0255 -0.0878  0.4859
  164SER     HA 1754   6.189  -0.386   3.733  1.2445  0.1869 -0.8960
  164SER     CB 1755   6.227  -0.282   3.920 -0.0137  0.3413  0.1119
  164SER    HB1 1756   6.240  -0.178   3.883 -0.2709  0.9062  1.5433
  164SER    HB2 1757   6.298  -0.302   4.003  1.6744 -0.9004 -1.5411
  164SER     OG 1758   6.097  -0.312   3.970  0.1167 -0.0483  0.2162
  164SER    HG1 1759   6.109  -0.375   4.041 -4.6575 -1.6917 -0.0856
  164SER      C 1760   6.388  -0.335   3.730 -0.1011 -0.0972  0.2812
  164SER      O 1761   6.379  -0.285   3.618 -0.0200  0.0189  0.3266
  165VAL      N 1762   6.509  -0.364   3.782  0.1046  0.0877 -0.0868
  165VAL     HN 1763   6.512  -0.413   3.869 -1.3436  2.4018  1.3859
  165VAL     CA 1764   6.636  -0.337   3.722  0.0343 -0.1210 -0.3302
  165VAL     HA 1765   6.629  -0.241   3.674 -1.6904  1.0134  1.9835
  165VAL     CB 1766   6.752  -0.317   3.814 -0.0245 -0.2488 -0.2267
  165VAL     HB 1767   6.772  -0.407   3.876 -0.5110 -0.8132 -0.8858
  165VAL    CG1 1768   6.884  -0.293   3.739 -0.1097 -0.1331 -0.3387
  165VAL   HG11 1769   6.909  -0.381   3.676 -0.0471  0.1996 -0.7848
  165VAL   HG12 1770   6.969  -0.266   3.805  1.9658 -1.7767 -2.1643
  165VAL   HG13 1771   6.885  -0.206   3.669 -1.9553 -0.9851 -1.4802
  165VAL    CG2 1772   6.716  -0.192   3.897  0.8322 -0.1906  0.0745
  165VAL   HG21 1773   6.788  -0.154   3.972 -1.2744 -0.5864  2.4430
  165VAL   HG22 1774   6.628  -0.216   3.961  2.5329 -0.2183  2.5293
  165VAL   HG23 1775   6.691  -0.110   3.827 -3.2661  0.4463  1.9945
  165VAL      C 1776   6.667  -0.423   3.605  0.6051 -0.4723  0.0721
  165VAL      O 1777   6.703  -0.368   3.501 -0.3804  0.2683  0.1136
  166GLU      N 1778   6.637  -0.554   3.613 -0.4646 -0.2357  0.0558
  166GLU     HN 1779   6.617  -0.608   3.695 -1.3876  0.5084  0.3403
  166GLU     CA 1780   6.655  -0.644   3.503  0.1480 -0.0071 -0.0352
  166GLU     HA 1781   6.756  -0.639   3.467 -0.2980 -1.1659 -1.5705
  166GLU     CB 1782   6.623  -0.788   3.549  0.0074  0.2158  0.5733
  166GLU    HB1 1783   6.615  -0.855   3.461 -2.4383 -0.1841  1.0303
  166GLU    HB2 1784   6.527  -0.797   3.604 -0.8786 -1.7894 -1.1710
  166GLU     CG 1785   6.730  -0.856   3.634  0.2092 -0.1097  0.0610
  166GLU    HG1 1786   6.714  -0.965   3.645 -0.4533 -0.1283 -0.9458
  166GLU    HG2 1787   6.734  -0.806   3.733  1.1285 -0.2532  0.1064
  166GLU     CD 1788   6.874  -0.863   3.585  0.0562 -0.2011 -0.3787
  166GLU    OE1 1789   6.896  -0.915   3.472  0.3008 -0.1216 -0.3686
  166GLU    OE2 1790   6.969  -0.800   3.639  0.2089 -0.7104 -0.0512
  166GLU      C 1791   6.571  -0.604   3.387 -0.1844  0.0126  0.2083
  166GLU      O 1792   6.618  -0.589   3.274 -0.0270  0.5158  0.3411
  167ARG      N 1793   6.445  -0.568   3.414  0.0565  1.1578 -0.1327
  167ARG     HN 1794   6.401  -0.569   3.504 -0.1734 -1.8778 -0.1728
  167ARG     CA 1795   6.359  -0.525   3.309 -0.2080  0.4218 -0.2234
  167ARG     HA 1796   6.358  -0.588   3.221 -0.0493  0.5603 -0.3244
  167ARG     CB 1797   6.208  -0.526   3.341 -0.1505  0.5313  0.0483
  167ARG    HB1 1798   6.154  -0.478   3.258  0.5222  3.3305  1.1257
  167ARG    HB2 1799   6.197  -0.456   3.427  1.8530 -0.4632  1.2162
  167ARG     CG 1800   6.162  -0.668   3.376  0.2666  0.3400 -0.1577
  167ARG    HG1 1801   6.073  -0.641   3.438  0.9340  1.1109  0.4779
  167ARG    HG2 1802   6.220  -0.714   3.459 -0.3578 -0.6091 -0.2383
  167ARG     CD 1803   6.102  -0.752   3.264 -0.0627  0.5645 -0.1537
  167ARG    HD1 1804   6.052  -0.684   3.191 -0.4310 -0.6247 -1.0631
  167ARG    HD2 1805   6.028  -0.827   3.300  0.7934 -1.3729 -2.1753
  167ARG     NE 1806   6.211  -0.826   3.193 -0.6101 -0.0315 -0.3863
  167ARG     HE 1807   6.307  -0.817   3.219 -0.8978 -2.1091  1.7173
  167ARG     CZ 1808   6.193  -0.904   3.083  0.3880  0.1846 -0.7120
  167ARG    NH1 1809   6.071  -0.932   3.028 -0.0927 -1.0436  0.9040
  167ARG   HH11 1810   5.993  -0.912   3.087  0.3642  0.0249  1.1648
  167ARG   HH12 1811   6.076  -0.984   2.942  2.6920 -0.3697  0.5747
  167ARG    NH2 1812   6.305  -0.965   3.035  0.2672 -0.0790 -0.6602
  167ARG   HH21 1813   6.387  -0.944   3.087 -1.1056  2.6818  0.6060
  167ARG   HH22 1814   6.305  -1.008   2.944  0.4483  0.1376 -0.7649
  167ARG      C 1815   6.397  -0.392   3.254  0.6534  0.2864  0.0356
  167ARG      O 1816   6.396  -0.368   3.133 -0.0645 -0.1609 -0.0542
  168TYR      N 1817   6.425  -0.293   3.341  0.1591 -0.0732  0.6159
  168TYR     HN 1818   6.403  -0.304   3.437 -1.2188 -0.5880  0.2600
  168TYR     CA 1819   6.471  -0.165   3.296  0.1590 -0.1660  0.3515
  168TYR     HA 1820   6.397  -0.120   3.232 -0.3753 -0.6737  0.6072
  168TYR     CB 1821   6.463  -0.066   3.412  0.1799  0.0316  0.1846
  168TYR    HB1 1822   6.526  -0.090   3.501 -0.6107  0.2808  0.8217
  168TYR    HB2 1823   6.359  -0.068   3.450  0.8435 -1.3711  2.1113
  168TYR     CG 1824   6.495   0.075   3.374 -0.5376  0.0574 -0.3322
  168TYR    CD1 1825   6.624   0.122   3.376 -0.3893 -0.3644  0.3662
  168TYR    HD1 1826   6.706   0.054   3.396  0.6873  1.6664  3.6916
  168TYR    CE1 1827   6.648   0.253   3.342 -0.1633 -0.5943 -0.3816
  168TYR    HE1 1828   6.749   0.288   3.340  0.6517 -2.7727 -0.3212
  168TYR     CZ 1829   6.554   0.343   3.297 -0.1169  0.1259  0.9111
  168TYR     OH 1830   6.579   0.479   3.265 -0.3183 -0.1125 -0.3088
  168TYR     HH 1831   6.666   0.486   3.306 -0.1419  0.1897 -0.7224
  168TYR    CD2 1832   6.402   0.165   3.327 -0.2673  0.4197 -0.1815
  168TYR    HD2 1833   6.304   0.119   3.323  0.2415 -0.6298 -0.9047
  168TYR    CE2 1834   6.426   0.294   3.287 -0.3066  0.6698  0.5899
  168TYR    HE2 1835   6.352   0.358   3.242  0.3077  1.8587  1.2055
  168TYR      C 1836   6.598  -0.164   3.217  0.1460  0.7674  0.3386
  168TYR      O 1837   6.602  -0.098   3.112  0.1430  0.4507  0.1388
  169LEU      N 1838   6.702  -0.238   3.260 -0.1358  0.1445 -0.0347
  169LEU     HN 1839   6.690  -0.288   3.345 -0.9556  0.1318 -0.1450
  169LEU     CA 1840   6.816  -0.261   3.177 -0.1041  0.0574  0.0341
  169LEU     HA 1841   6.863  -0.166   3.158 -0.8820  0.7883  1.5711
  169LEU     CB 1842   6.918  -0.343   3.259  0.1411  0.6058  0.2820
  169LEU    HB1 1843   6.865  -0.439   3.277 -0.0438  1.1146  2.8398
  169LEU    HB2 1844   6.934  -0.292   3.357 -0.3482 -0.9429  1.1997
  169LEU     CG 1845   7.055  -0.365   3.194 -0.0482  0.0367  0.0764
  169LEU     HG 1846   7.038  -0.419   3.098 -1.6245  2.4080 -1.0849
  169LEU    CD1 1847   7.122  -0.232   3.159  0.7334 -0.4835 -0.4396
  169LEU   HD11 1848   7.228  -0.250   3.129  1.2535  1.4632  0.1049
  169LEU   HD12 1849   7.123  -0.161   3.245 -1.4086  0.1640 -0.8795
  169LEU   HD13 1850   7.070  -0.185   3.073 -0.2014 -0.5168  0.0917
  169LEU    CD2 1851   7.146  -0.441   3.292  0.3414 -0.3206 -0.5513
  169LEU   HD21 1852   7.104  -0.543   3.302 -1.0638  0.2280 -0.6156
  169LEU   HD22 1853   7.158  -0.385   3.387  0.8167  0.0906 -0.8477
  169LEU   HD23 1854   7.247  -0.445   3.246  0.8474 -0.7874  0.5545
  169LEU      C 1855   6.798  -0.310   3.038 -0.6550  0.7108 -0.1300
  169LEU      O 1856   6.856  -0.261   2.942  0.0390 -0.1578 -0.1652
  170ALA      N 1857   6.715  -0.413   3.011  0.3719 -0.1789  0.0679
  170ALA     HN 1858   6.664  -0.458   3.085  1.2121  0.2276  0.9249
  170ALA     CA 1859   6.688  -0.462   2.880  0.7134 -0.1194 -0.0258
  170ALA     HA 1860   6.783  -0.485   2.834 -0.3066 -1.0451 -1.7756
  170ALA     CB 1861   6.612  -0.593   2.906 -0.8587  0.7284 -0.2236
  170ALA    HB1 1862   6.527  -0.571   2.973  0.4827  1.1996  1.3906
  170ALA    HB2 1863   6.683  -0.660   2.959 -1.3349  0.4392  0.0565
  170ALA    HB3 1864   6.578  -0.652   2.818  1.0968 -0.0620 -0.5069
  170ALA      C 1865   6.615  -0.371   2.788 -0.7103 -0.9260  0.2745
  170ALA      O 1866   6.649  -0.361   2.670  0.1772 -0.0056  0.5973
  171ILE      N 1867   6.522  -0.293   2.846 -0.2712 -0.3160  0.1760
  171ILE     HN 1868   6.489  -0.308   2.939 -0.3768 -1.9243 -0.0804
  171ILE     CA 1869   6.452  -0.187   2.781 -0.2152 -0.4166 -0.0490
  171ILE     HA 1870   6.429  -0.228   2.683  2.0497 -0.4015 -0.6323
  171ILE     CB 1871   6.324  -0.159   2.855 -0.0614  0.1218  0.0159
  171ILE     HB 1872   6.340  -0.146   2.964  1.7699  2.4321 -0.4408
  171ILE    CG2 1873   6.255  -0.031   2.805 -0.3600 -0.1292 -0.2204
  171ILE   HG21 1874   6.319   0.058   2.824  1.0577 -1.2675  0.5456
  171ILE   HG22 1875   6.157  -0.004   2.849 -0.4613  0.0581 -0.5573
  171ILE   HG23 1876   6.236  -0.046   2.697 -0.8523  0.0485 -0.1608
  171ILE    CG1 1877   6.222  -0.273   2.837 -0.0882  0.1982 -0.3228
  171ILE   HG11 1878   6.264  -0.375   2.836 -0.4783  0.0358 -0.2973
  171ILE   HG12 1879   6.198  -0.276   2.728 -2.6311 -0.0220  0.1909
  171ILE     CD 1880   6.093  -0.271   2.919  0.2005 -0.4309  0.1539
  171ILE    HD1 1881   6.038  -0.367   2.918  0.4725 -0.6047  1.1153
  171ILE    HD2 1882   6.027  -0.190   2.881  2.3314  0.4621 -1.9243
  171ILE    HD3 1883   6.108  -0.238   3.024  0.5750  0.3580 -0.1379
  171ILE      C 1884   6.533  -0.066   2.751 -1.1843  0.4347  0.7007
  171ILE      O 1885   6.528  -0.004   2.645 -0.4581 -0.6730 -0.0075
  172CYS      N 1886   6.626  -0.028   2.841 -0.3663  0.1129 -0.0002
  172CYS     HN 1887   6.630  -0.059   2.935 -0.1688  1.3252  0.4153
  172CYS     CA 1888   6.722   0.076   2.817 -0.2036 -0.0717 -0.1518
  172CYS     HA 1889   6.666   0.160   2.778 -1.5974 -0.4715  0.9286
  172CYS     CB 1890   6.758   0.137   2.953 -0.5806  0.1381 -0.1438
  172CYS    HB1 1891   6.819   0.061   3.006 -2.7300 -1.3087  0.3486
  172CYS    HB2 1892   6.658   0.139   3.001 -0.5205  0.5489 -0.0296
  172CYS     SG 1893   6.836   0.301   2.961  0.2223 -0.2599  0.2950
  172CYS    HG1 1894   6.812   0.333   3.088 -0.4928 -0.8181  0.3028
  172CYS      C 1895   6.835   0.040   2.727 -0.5482 -0.2728 -0.5107
  172CYS      O 1896   6.892   0.119   2.651  0.7751 -0.4030  0.3069
  173HSD      N 1897   6.886  -0.084   2.735  0.2084  0.0465 -0.1940
  173HSD     HN 1898   6.837  -0.158   2.780 -2.0008 -0.2891 -2.8319
  173HSD     CA 1899   6.996  -0.141   2.664  0.2019 -0.3243  0.0890
  173HSD     HA 1900   7.035  -0.073   2.589 -1.4016  0.5237 -0.0314
  173HSD     CB 1901   7.112  -0.153   2.764 -0.0289  0.0841  0.4086
  173HSD    HB1 1902   7.199  -0.197   2.712 -0.1856 -0.0260  0.2353
  173HSD    HB2 1903   7.075  -0.212   2.851 -0.9349 -1.7092 -1.1074
  173HSD    ND1 1904   7.266   0.050   2.730 -0.0458  0.5117 -0.3757
  173HSD    HD1 1905   7.305   0.018   2.644  1.1724 -2.2384  1.0867
  173HSD     CG 1906   7.167  -0.018   2.798 -0.2620  0.4752 -0.7252
  173HSD    CE1 1907   7.291   0.162   2.805 -0.5701  0.4953 -0.1720
  173HSD    HE1 1908   7.364   0.235   2.771 -2.2580  1.2029 -2.5411
  173HSD    NE2 1909   7.232   0.161   2.923 -0.0604  0.2137  0.0814
  173HSD    CD2 1910   7.149   0.052   2.914  0.3198 -0.0460 -0.3116
  173HSD    HD2 1911   7.088   0.032   3.001  1.0568 -1.2387 -0.0474
  173HSD      C 1912   6.952  -0.265   2.595 -0.1279 -0.4418  0.5119
  173HSD      O 1913   6.985  -0.372   2.647  0.3363 -0.3189  0.4690
  174PRO      N 1914   6.880  -0.261   2.487  0.3043 -0.2773  0.2273
  174PRO     CD 1915   6.839  -0.140   2.418 -0.3548 -0.6355 -0.0282
  174PRO    HD1 1916   6.922  -0.066   2.413  0.1730 -0.9399  2.7009
  174PRO    HD2 1917   6.752  -0.094   2.469  1.1837  1.4251  0.8821
  174PRO     CA 1918   6.825  -0.375   2.419  0.0811  0.0514 -0.1463
  174PRO     HA 1919   6.788  -0.443   2.494  1.7211  1.6638  2.2632
  174PRO     CB 1920   6.728  -0.314   2.318 -0.1580 -0.0710  0.0115
  174PRO    HB1 1921   6.633  -0.288   2.371 -1.1183 -1.7290 -0.8054
  174PRO    HB2 1922   6.705  -0.381   2.232 -2.2627 -1.2791  1.4038
  174PRO     CG 1923   6.784  -0.177   2.279  0.0632 -0.2492 -0.3001
  174PRO    HG1 1924   6.857  -0.205   2.201 -1.9982 -0.8922 -2.0758
  174PRO    HG2 1925   6.714  -0.100   2.239 -0.7989  0.5171  2.4187
  174PRO      C 1926   6.928  -0.461   2.354 -0.3768 -0.4357 -0.2307
  174PRO      O 1927   6.906  -0.580   2.330 -0.1944 -0.5054 -0.0472
  175PHE      N 1928   7.040  -0.403   2.307 -0.5765  0.1712  0.0374
  175PHE     HN 1929   7.054  -0.304   2.309  1.2857 -0.0572 -0.2963
  175PHE     CA 1930   7.131  -0.466   2.217 -0.1464  0.5573  0.2001
  175PHE     HA 1931   7.066  -0.506   2.141 -1.1234  0.2554  1.1659
  175PHE     CB 1932   7.231  -0.371   2.148  0.4655 -0.6047 -0.5420
  175PHE    HB1 1933   7.289  -0.428   2.072 -0.4354 -0.6716 -1.1920
  175PHE    HB2 1934   7.304  -0.329   2.220 -0.0250 -0.8493  0.1096
  175PHE     CG 1935   7.149  -0.263   2.086  0.4212 -0.3639 -0.0668
  175PHE    CD1 1936   7.104  -0.286   1.959  0.5090  0.0603 -0.1754
  175PHE    HD1 1937   7.106  -0.386   1.918  0.1056 -1.0236  2.3086
  175PHE    CE1 1938   7.032  -0.187   1.895  0.3061 -0.1428 -0.2667
  175PHE    HE1 1939   6.999  -0.200   1.794  2.4948  0.0444 -1.0682
  175PHE     CZ 1940   7.014  -0.062   1.950  0.0318 -0.3350  0.0861
  175PHE     HZ 1941   6.954   0.009   1.894  1.3870  0.9915  0.2401
  175PHE    CD2 1942   7.128  -0.141   2.146  0.5633 -0.0588 -0.6374
  175PHE    HD2 1943   7.182  -0.122   2.237 -0.5180 -0.2525  0.0606
  175PHE    CE2 1944   7.062  -0.042   2.077 -0.4054 -0.1055  0.2161
  175PHE    HE2 1945   7.041   0.051   2.128 -2.1412  0.0413 -0.6741
  175PHE      C 1946   7.207  -0.581   2.275 -0.3696  0.3355  0.0528
  175PHE      O 1947   7.232  -0.679   2.206 -0.0017  0.2587  0.2947
  176LYS      N 1948   7.239  -0.577   2.406  0.0218 -0.2446 -0.0203
  176LYS     HN 1949   7.212  -0.493   2.453 -1.1361 -0.7332  0.2240
  176LYS     CA 1950   7.306  -0.677   2.482  0.2393  0.1543  0.3219
  176LYS     HA 1951   7.358  -0.746   2.416 -1.7400 -0.0734 -1.0864
  176LYS     CB 1952   7.405  -0.599   2.569  0.2158  0.1384  0.3626
  176LYS    HB1 1953   7.347  -0.536   2.640 -0.5361 -0.7001  0.5041
  176LYS    HB2 1954   7.452  -0.528   2.498 -2.7079 -0.2516 -2.1489
  176LYS     CG 1955   7.509  -0.675   2.652 -0.2661 -0.6814  0.2224
  176LYS    HG1 1956   7.457  -0.741   2.724 -2.9585  2.2749  1.2236
  176LYS    HG2 1957   7.558  -0.603   2.721 -0.2972 -0.3012 -0.1469
  176LYS     CD 1958   7.619  -0.744   2.571 -0.0941 -0.5802  0.3713
  176LYS    HD1 1959   7.649  -0.685   2.481  1.8130 -0.3245  1.1255
  176LYS    HD2 1960   7.576  -0.838   2.531 -2.6340  0.3559  0.7011
  176LYS     CE 1961   7.754  -0.748   2.644  0.2662  0.3778 -0.2173
  176LYS    HE1 1962   7.752  -0.785   2.748 -2.2447 -1.1897 -0.7323
  176LYS    HE2 1963   7.799  -0.646   2.645  2.9460 -0.7198  1.8973
  176LYS     NZ 1964   7.851  -0.823   2.561  0.1318  0.4328 -0.4267
  176LYS    HZ1 1965   7.943  -0.813   2.609 -0.4074  0.1165  0.7093
  176LYS    HZ2 1966   7.864  -0.768   2.474  2.4895  0.2332 -0.2640
  176LYS    HZ3 1967   7.844  -0.925   2.543  1.3834  0.6026 -2.0365
  176LYS      C 1968   7.219  -0.764   2.566 -0.1503  0.6129  0.3989
  176LYS      O 1969   7.269  -0.855   2.633 -0.0739  0.1486 -0.2800
  177ALA      N 1970   7.087  -0.741   2.568 -0.3623 -0.5110  0.2150
  177ALA     HN 1971   7.059  -0.680   2.494 -1.8713  0.6320  1.6634
  177ALA     CA 1972   6.998  -0.774   2.674 -0.5277 -0.3243  0.1366
  177ALA     HA 1973   7.040  -0.745   2.770  3.4577 -1.1951 -1.1570
  177ALA     CB 1974   6.857  -0.720   2.648 -0.5633 -0.5217 -0.0877
  177ALA    HB1 1975   6.786  -0.755   2.727 -0.6044 -0.2579 -0.0062
  177ALA    HB2 1976   6.822  -0.754   2.548 -1.0073 -0.2855 -0.0155
  177ALA    HB3 1977   6.860  -0.609   2.657  1.9022 -0.6080  1.0162
  177ALA      C 1978   6.984  -0.922   2.691  0.1840 -0.4468 -0.3019
  177ALA      O 1979   6.987  -0.974   2.803  0.2645  0.3978  0.0966
  178LYS      N 1980   6.972  -1.000   2.582  0.0445 -0.0368 -0.5865
  178LYS     HN 1981   6.987  -0.973   2.488  2.9567 -2.8493 -1.1066
  178LYS     CA 1982   6.933  -1.137   2.601  0.0398  0.0665  0.1994
  178LYS     HA 1983   6.879  -1.154   2.693  2.0530  1.0919  1.6689
  178LYS     CB 1984   6.827  -1.174   2.496  0.4782  0.5493 -0.4269
  178LYS    HB1 1985   6.824  -1.285   2.489 -1.1290  0.3289  2.0941
  178LYS    HB2 1986   6.856  -1.139   2.395 -0.0571 -2.0477 -1.5541
  178LYS     CG 1987   6.687  -1.124   2.532  0.2500 -0.6604  0.4367
  178LYS    HG1 1988   6.691  -1.014   2.543 -2.9514 -0.4808  0.7000
  178LYS    HG2 1989   6.650  -1.172   2.625  0.8956 -2.7133 -0.3217
  178LYS     CD 1990   6.577  -1.150   2.429  0.3198 -0.3260  0.2767
  178LYS    HD1 1991   6.583  -1.073   2.349  2.7549  0.8473  1.4929
  178LYS    HD2 1992   6.482  -1.138   2.487 -0.0469  0.5068 -0.4622
  178LYS     CE 1993   6.555  -1.293   2.378 -0.2099 -0.2726  0.3408
  178LYS    HE1 1994   6.564  -1.356   2.469  1.5797 -2.4300 -1.2154
  178LYS    HE2 1995   6.630  -1.336   2.308 -1.0546  0.1296 -0.8445
  178LYS     NZ 1996   6.427  -1.317   2.308  0.0109 -0.1582 -0.1073
  178LYS    HZ1 1997   6.418  -1.417   2.280 -1.4471 -1.0558  3.1222
  178LYS    HZ2 1998   6.438  -1.272   2.215 -0.0763  1.2934  0.5654
  178LYS    HZ3 1999   6.344  -1.285   2.362  0.6462 -0.6397  1.1976
  178LYS      C 2000   7.041  -1.240   2.606  0.1173  0.0724 -0.9817
  178LYS      O 2001   7.015  -1.360   2.599  0.4281 -0.0854  0.2736
  179THR      N 2002   7.164  -1.189   2.621 -0.0616  0.1472  0.3503
  179THR     HN 2003   7.172  -1.091   2.641  0.0927  0.4987 -1.2963
  179THR     CA 2004   7.282  -1.268   2.609 -0.0903  0.0866  0.4568
  179THR     HA 2005   7.255  -1.366   2.571 -0.0521  0.4179 -0.4500
  179THR     CB 2006   7.386  -1.212   2.516 -0.1695 -0.0480  0.2862
  179THR     HB 2007   7.406  -1.108   2.548 -2.3258  0.0751  1.3728
  179THR    OG1 2008   7.332  -1.205   2.384 -0.0920 -0.4039  0.2355
  179THR    HG1 2009   7.260  -1.269   2.376  0.2374 -1.4968  3.8836
  179THR    CG2 2010   7.516  -1.293   2.512 -0.2088 -0.0825 -0.6883
  179THR   HG21 2011   7.567  -1.290   2.413  1.9480 -0.6283  0.3237
  179THR   HG22 2012   7.489  -1.399   2.529  1.6808 -0.4701  0.2611
  179THR   HG23 2013   7.595  -1.270   2.587 -0.6700 -3.1298  0.8790
  179THR      C 2014   7.336  -1.284   2.747  0.3440 -0.5486  0.2193
  179THR      O 2015   7.403  -1.196   2.801  0.4092  0.2729 -1.1384
  180LEU      N 2016   7.320  -1.405   2.802 -0.1552 -0.5736  0.0217
  180LEU     HN 2017   7.290  -1.485   2.750 -0.9543  0.3834 -1.0571
  180LEU     CA 2018   7.348  -1.427   2.941 -0.1379  0.0319  0.1146
  180LEU     HA 2019   7.379  -1.338   2.994  3.6845 -2.5983  2.7809
  180LEU     CB 2020   7.220  -1.466   3.017 -0.1762  0.3439  0.2135
  180LEU    HB1 2021   7.244  -1.497   3.121  0.2737  1.6475  0.5091
  180LEU    HB2 2022   7.178  -1.556   2.967  1.1227  0.0220 -0.3643
  180LEU     CG 2023   7.106  -1.363   3.014 -0.6002 -0.1275 -0.0929
  180LEU     HG 2024   7.103  -1.322   2.911 -0.5727  0.1608  0.0206
  180LEU    CD1 2025   6.977  -1.434   3.056 -0.3837 -0.3032  0.2908
  180LEU   HD11 2026   6.963  -1.510   2.975  2.0940 -2.0553  1.4007
  180LEU   HD12 2027   6.889  -1.367   3.068  0.4472  1.2930 -1.8050
  180LEU   HD13 2028   6.990  -1.493   3.149 -0.3589 -2.0001 -0.7304
  180LEU    CD2 2029   7.129  -1.232   3.091  0.1944 -0.0174 -0.5039
  180LEU   HD21 2030   7.154  -1.251   3.198 -0.9517  0.6817 -0.0982
  180LEU   HD22 2031   7.045  -1.161   3.078 -1.1649 -1.7986 -1.9677
  180LEU   HD23 2032   7.211  -1.169   3.049  0.3767  0.8031  0.9907
  180LEU      C 2033   7.449  -1.536   2.948  0.1612  0.2651 -0.4681
  180LEU      O 2034   7.432  -1.636   2.878 -0.2273 -0.0189  0.0259
  181MET      N 2035   7.553  -1.523   3.032 -0.1127  0.1091 -0.1024
  181MET     HN 2036   7.568  -1.434   3.074 -0.0281 -0.1888  0.5088
  181MET     CA 2037   7.641  -1.632   3.060  0.2737  0.3802 -0.2528
  181MET     HA 2038   7.604  -1.715   3.001  0.5640 -0.6650  0.9949
  181MET     CB 2039   7.784  -1.609   3.008  0.4224  0.0116 -0.0175
  181MET    HB1 2040   7.850  -1.686   3.051  0.1321 -1.0519 -1.4247
  181MET    HB2 2041   7.819  -1.506   3.033  1.1979  0.0426 -1.1611
  181MET     CG 2042   7.796  -1.615   2.855  0.2671 -0.2482 -0.0190
  181MET    HG1 2043   7.885  -1.563   2.813  0.6744  0.3440  1.5023
  181MET    HG2 2044   7.704  -1.561   2.825 -0.1188 -1.5909 -1.3713
  181MET     SD 2045   7.784  -1.775   2.770 -0.2317 -0.0358 -0.3527
  181MET     CE 2046   7.960  -1.820   2.778 -0.1297  0.4866  0.4839
  181MET    HE1 2047   7.975  -1.928   2.753  2.0550  0.6362  0.9986
  181MET    HE2 2048   8.007  -1.804   2.877  1.8661  3.2939 -0.7981
  181MET    HE3 2049   8.018  -1.760   2.705 -0.3307 -0.8171 -0.8024
  181MET      C 2050   7.633  -1.673   3.203  0.5566  0.2773 -0.2651
  181MET      O 2051   7.644  -1.592   3.294  0.1333 -0.3498  0.3565
  182SER      N 2052   7.603  -1.803   3.222 -0.0161  0.4049 -0.2743
  182SER     HN 2053   7.565  -1.857   3.148 -1.8116  0.8929  0.2396
  182SER     CA 2054   7.609  -1.877   3.344 -0.1442  0.2666 -0.3522
  182SER     HA 2055   7.601  -1.979   3.308  0.7854  1.0329 -2.9045
  182SER     CB 2056   7.740  -1.861   3.423 -0.3892 -0.1175  0.1433
  182SER    HB1 2057   7.763  -1.757   3.455  2.8159 -0.7709  0.3051
  182SER    HB2 2058   7.833  -1.889   3.368 -0.3279 -2.1667  1.1986
  182SER     OG 2059   7.742  -1.936   3.543  0.0743 -0.0882  0.1589
  182SER    HG1 2060   7.721  -2.024   3.509  0.5732  0.2229 -0.9854
  182SER      C 2061   7.482  -1.868   3.422 -0.0651 -0.2316 -0.1592
  182SER      O 2062   7.466  -1.784   3.511  0.3103 -0.0345 -0.2728
  183ARG      N 2063   7.384  -1.957   3.400 -0.1008 -0.0242 -0.8670
  183ARG     HN 2064   7.393  -2.020   3.323  0.0830  1.4248 -2.0719
  183ARG     CA 2065   7.270  -1.972   3.486  0.5280 -0.3165 -0.0715
  183ARG     HA 2066   7.224  -1.875   3.493 -1.0745 -1.1195  1.3409
  183ARG     CB 2067   7.164  -2.073   3.439 -0.0024  0.2690 -0.1321
  183ARG    HB1 2068   7.087  -2.082   3.519 -1.0074 -4.2413 -1.3084
  183ARG    HB2 2069   7.209  -2.174   3.431  1.1363  0.5050  2.3114
  183ARG     CG 2070   7.109  -2.028   3.303 -0.1518  0.1541 -0.1103
  183ARG    HG1 2071   7.185  -2.024   3.222 -0.6567  1.1912 -0.5465
  183ARG    HG2 2072   7.061  -1.930   3.322  0.3020  0.4267 -0.3404
  183ARG     CD 2073   7.010  -2.126   3.241 -0.2455  0.1558  0.0372
  183ARG    HD1 2074   6.921  -2.151   3.303  0.2249 -0.9870  0.2796
  183ARG    HD2 2075   7.061  -2.223   3.223  0.8327  0.1397  2.6729
  183ARG     NE 2076   6.958  -2.067   3.115 -0.0028 -0.0279 -0.1498
  183ARG     HE 2077   6.993  -1.986   3.069 -2.7844 -0.2565 -3.0205
  183ARG     CZ 2078   6.886  -2.145   3.029 -0.5150  0.1567  0.1068
  183ARG    NH1 2079   6.831  -2.267   3.052 -0.1645 -0.0269 -0.0202
  183ARG   HH11 2080   6.834  -2.312   3.141  0.2409 -0.4682 -0.2536
  183ARG   HH12 2081   6.778  -2.311   2.979  0.6786  0.4426 -0.9477
  183ARG    NH2 2082   6.869  -2.092   2.904 -0.2375  0.2563  0.1093
  183ARG   HH21 2083   6.889  -1.994   2.907 -0.8652  0.3875  3.3807
  183ARG   HH22 2084   6.829  -2.136   2.823 -0.4998  0.0836  0.3320
  183ARG      C 2085   7.304  -1.999   3.629 -0.4280  0.0208  0.2249
  183ARG      O 2086   7.241  -1.937   3.715 -0.0024  0.0452  0.5187
  184SER      N 2087   7.408  -2.080   3.656  0.0628  0.5887  0.0778
  184SER     HN 2088   7.463  -2.123   3.585  0.8929  0.6070  0.6982
  184SER     CA 2089   7.438  -2.121   3.790  0.5618  0.3127 -0.1166
  184SER     HA 2090   7.352  -2.170   3.834 -1.1699  0.9947 -2.5160
  184SER     CB 2091   7.555  -2.220   3.791 -0.0401 -0.4181 -0.3343
  184SER    HB1 2092   7.645  -2.159   3.768 -0.2514  0.4492  1.0044
  184SER    HB2 2093   7.543  -2.301   3.716  0.2435 -0.5162 -0.2775
  184SER     OG 2094   7.561  -2.290   3.914  0.2232 -0.2103 -0.2278
  184SER    HG1 2095   7.640  -2.343   3.905 -0.4413 -1.2197 -0.2470
  184SER      C 2096   7.471  -2.002   3.873  0.4415  0.2715 -0.0091
  184SER      O 2097   7.420  -1.987   3.984  0.1182 -0.7474 -0.0048
  185ARG      N 2098   7.548  -1.906   3.819  0.3925  0.4237  0.1902
  185ARG     HN 2099   7.580  -1.909   3.725 -0.0211 -2.2615  0.0445
  185ARG     CA 2100   7.589  -1.784   3.881  0.6628  0.3852  0.0886
  185ARG     HA 2101   7.646  -1.819   3.966 -0.9437 -3.9856 -0.3465
  185ARG     CB 2102   7.681  -1.710   3.782  0.0845  0.2904 -0.5237
  185ARG    HB1 2103   7.635  -1.695   3.682 -0.7923  1.4011  0.0220
  185ARG    HB2 2104   7.764  -1.779   3.756  1.0214  0.6342  1.4074
  185ARG     CG 2105   7.735  -1.580   3.840 -0.3698  0.0596  0.4394
  185ARG    HG1 2106   7.837  -1.572   3.796 -0.8657 -1.2566 -1.0000
  185ARG    HG2 2107   7.743  -1.580   3.951  1.4301 -0.0723  0.3458
  185ARG     CD 2108   7.667  -1.447   3.808  0.0306  0.1973  0.1580
  185ARG    HD1 2109   7.569  -1.436   3.858 -0.2371  0.3843 -0.3948
  185ARG    HD2 2110   7.666  -1.430   3.698 -1.9247 -3.1402 -0.4522
  185ARG     NE 2111   7.754  -1.349   3.879  0.1745  0.1609  0.0329
  185ARG     HE 2112   7.846  -1.387   3.895  0.0681 -1.2396 -2.2240
  185ARG     CZ 2113   7.731  -1.217   3.904 -0.3432 -0.0343  0.6052
  185ARG    NH1 2114   7.608  -1.164   3.877 -0.3128 -0.2436  0.0453
  185ARG   HH11 2115   7.535  -1.230   3.861  0.7699 -1.2586 -0.9629
  185ARG   HH12 2116   7.595  -1.066   3.889 -0.7836 -0.2130 -0.6469
  185ARG    NH2 2117   7.828  -1.132   3.948 -0.4440 -0.0198  0.7990
  185ARG   HH21 2118   7.917  -1.172   3.969 -0.5304 -1.6045 -1.4560
  185ARG   HH22 2119   7.808  -1.035   3.936 -3.7455 -0.8855 -2.3537
  185ARG      C 2120   7.471  -1.701   3.917 -0.2316 -0.7738 -0.0921
  185ARG      O 2121   7.460  -1.636   4.021  0.2969 -0.0487 -0.4826
  186THR      N 2122   7.372  -1.687   3.827 -0.3064 -0.1511  0.0820
  186THR     HN 2123   7.378  -1.720   3.733 -0.2507 -0.7808  0.2998
  186THR     CA 2124   7.246  -1.624   3.854 -0.4131 -0.0163 -0.7041
  186THR     HA 2125   7.272  -1.525   3.888 -1.3475  0.3561 -1.0510
  186THR     CB 2126   7.163  -1.604   3.731 -0.8452  0.0454 -0.4036
  186THR     HB 2127   7.137  -1.701   3.682  2.0625 -0.3918 -1.2595
  186THR    OG1 2128   7.247  -1.518   3.656  0.2140 -0.4137  0.2335
  186THR    HG1 2129   7.190  -1.486   3.586 -0.4517  0.0121  0.9527
  186THR    CG2 2130   7.032  -1.532   3.765 -0.6901  0.1909 -0.1151
  186THR   HG21 2131   7.049  -1.435   3.817  0.2642 -0.0998  0.1268
  186THR   HG22 2132   6.965  -1.593   3.830  0.7838 -0.9814  0.3390
  186THR   HG23 2133   6.970  -1.501   3.678  1.0951 -1.9355 -2.2401
  186THR      C 2134   7.163  -1.683   3.963 -0.0607  0.1699 -0.3323
  186THR      O 2135   7.100  -1.624   4.050  0.2078 -0.4210  0.2716
  187LYS      N 2136   7.160  -1.818   3.970  0.0201  0.1739 -0.2297
  187LYS     HN 2137   7.218  -1.872   3.910 -0.6075 -1.1542  0.3253
  187LYS     CA 2138   7.093  -1.889   4.074  0.0443  0.0526 -0.2977
  187LYS     HA 2139   6.997  -1.841   4.072 -0.4020 -0.7477  0.6891
  187LYS     CB 2140   7.078  -2.041   4.056  0.4217 -0.0047 -0.1461
  187LYS    HB1 2141   7.017  -2.077   4.142 -1.9578  1.5677 -1.0787
  187LYS    HB2 2142   7.170  -2.103   4.059  0.2295 -0.5138 -2.4344
  187LYS     CG 2143   7.002  -2.074   3.927 -0.1981  0.2938  0.1392
  187LYS    HG1 2144   7.056  -2.022   3.844  1.9875  2.0678  2.5045
  187LYS    HG2 2145   6.899  -2.034   3.928  0.1107  1.1481 -0.6133
  187LYS     CD 2146   6.986  -2.224   3.902 -0.2611  0.3291 -0.0304
  187LYS    HD1 2147   6.916  -2.264   3.979  0.8846  0.1344  0.9375
  187LYS    HD2 2148   7.088  -2.264   3.916  0.1049  0.7616 -1.3381
  187LYS     CE 2149   6.922  -2.254   3.766 -0.0732  0.4323 -0.1417
  187LYS    HE1 2150   6.967  -2.216   3.672 -1.9227  1.3532 -0.7105
  187LYS    HE2 2151   6.824  -2.202   3.757  0.1044  0.4606 -2.3203
  187LYS     NZ 2152   6.915  -2.402   3.753  0.8131  0.2966  0.8251
  187LYS    HZ1 2153   6.866  -2.427   3.665 -0.5644 -1.6980  2.0827
  187LYS    HZ2 2154   6.867  -2.456   3.827 -1.8811  0.4979 -0.6541
  187LYS    HZ3 2155   7.016  -2.423   3.741  0.8499  1.2644 -1.0022
  187LYS      C 2156   7.154  -1.857   4.207 -0.4155  0.4717 -0.1838
  187LYS      O 2157   7.084  -1.844   4.307 -0.1842  0.1401  0.0241
  188LYS      N 2158   7.288  -1.845   4.210 -0.3840  0.0038  0.4105
  188LYS     HN 2159   7.347  -1.870   4.134 -1.2672 -1.0797  0.0581
  188LYS     CA 2160   7.365  -1.802   4.322  0.0316 -0.2145  0.2120
  188LYS     HA 2161   7.329  -1.870   4.398  0.7238  0.3042  1.0281
  188LYS     CB 2162   7.517  -1.809   4.301  0.0980  0.1750  0.5489
  188LYS    HB1 2163   7.583  -1.752   4.371  0.2379  0.3262  0.2966
  188LYS    HB2 2164   7.539  -1.767   4.201  0.8343 -0.3712  0.4685
  188LYS     CG 2165   7.568  -1.953   4.303  0.0331  0.1356 -0.2928
  188LYS    HG1 2166   7.510  -1.999   4.220  0.0119  0.3968 -0.4232
  188LYS    HG2 2167   7.546  -2.004   4.400  0.1417  1.3308  0.3840
  188LYS     CD 2168   7.718  -1.964   4.276  0.1129 -0.2638  0.2818
  188LYS    HD1 2169   7.779  -1.923   4.359  0.4165  0.7215 -0.4109
  188LYS    HD2 2170   7.737  -1.904   4.184  0.8777  1.5855  1.6016
  188LYS     CE 2171   7.751  -2.107   4.231  0.5244 -0.0423 -0.1288
  188LYS    HE1 2172   7.691  -2.124   4.139 -1.0809  0.2114  0.8237
  188LYS    HE2 2173   7.715  -2.187   4.300  1.6247  0.5154  1.1457
  188LYS     NZ 2174   7.894  -2.128   4.201  0.4699 -0.1006 -0.3526
  188LYS    HZ1 2175   7.946  -2.147   4.289  0.8983 -0.4167 -0.6678
  188LYS    HZ2 2176   7.935  -2.037   4.172  0.6806  0.4919  1.6626
  188LYS    HZ3 2177   7.908  -2.202   4.130  0.7264 -0.4380  0.0419
  188LYS      C 2178   7.327  -1.666   4.369  0.6712 -0.0129  0.1618
  188LYS      O 2179   7.300  -1.651   4.488 -0.4348  0.3846 -0.1222
  189PHE      N 2180   7.317  -1.566   4.279 -0.3816 -0.2704 -0.0218
  189PHE     HN 2181   7.355  -1.590   4.190  1.8189 -0.4661  0.9013
  189PHE     CA 2182   7.268  -1.435   4.306  0.1747 -0.0422 -0.1201
  189PHE     HA 2183   7.331  -1.395   4.385  0.0819  1.6654 -0.8532
  189PHE     CB 2184   7.275  -1.359   4.172 -0.1510  0.0478 -0.0860
  189PHE    HB1 2185   7.215  -1.407   4.091 -2.0158  1.3624  0.4358
  189PHE    HB2 2186   7.376  -1.378   4.131 -0.7241  0.0212 -1.5483
  189PHE     CG 2187   7.236  -1.215   4.173 -0.2720  0.0167 -0.2243
  189PHE    CD1 2188   7.104  -1.181   4.186 -0.1293  0.2469  0.6442
  189PHE    HD1 2189   7.033  -1.260   4.206 -0.1376  0.4106  1.2933
  189PHE    CE1 2190   7.061  -1.050   4.180 -0.7833 -0.0090 -0.4726
  189PHE    HE1 2191   6.957  -1.024   4.190 -0.8218 -0.6149  1.0654
  189PHE     CZ 2192   7.158  -0.954   4.161 -0.3086 -0.3203  0.2941
  189PHE     HZ 2193   7.129  -0.851   4.167 -1.6216 -0.7109  1.1331
  189PHE    CD2 2194   7.330  -1.116   4.156  0.2714 -0.3466  0.5983
  189PHE    HD2 2195   7.433  -1.140   4.133 -0.1473  0.2608 -2.2355
  189PHE    CE2 2196   7.292  -0.984   4.154 -0.3300 -0.5161  0.6968
  189PHE    HE2 2197   7.372  -0.914   4.135 -0.6711 -0.8302 -2.4029
  189PHE      C 2198   7.133  -1.428   4.368 -0.0186  0.4799 -0.5890
  189PHE      O 2199   7.116  -1.360   4.469 -0.5559  0.5686 -0.7379
  190ILE      N 2200   7.028  -1.500   4.326  0.2056 -0.3087  0.1640
  190ILE     HN 2201   7.048  -1.559   4.248  0.3116  1.4025 -1.1634
  190ILE     CA 2202   6.900  -1.512   4.389  0.2276  0.1402  0.2923
  190ILE     HA 2203   6.865  -1.410   4.398  0.5065  0.1500  1.3944
  190ILE     CB 2204   6.804  -1.593   4.307 -0.4783  0.7298  0.5217
  190ILE     HB 2205   6.851  -1.688   4.274 -0.2778  0.7312  0.7977
  190ILE    CG2 2206   6.674  -1.630   4.380 -0.4010  0.0042  0.3006
  190ILE   HG21 2207   6.695  -1.707   4.458  0.7557 -2.5533 -2.3397
  190ILE   HG22 2208   6.598  -1.667   4.309 -0.8964  2.7704 -0.6983
  190ILE   HG23 2209   6.625  -1.540   4.424  1.0794  2.9476 -3.5274
  190ILE    CG1 2210   6.770  -1.526   4.173 -0.2719  0.5045  0.3560
  190ILE   HG11 2211   6.705  -1.598   4.119  0.2017 -1.1342  1.8558
  190ILE   HG12 2212   6.868  -1.514   4.121  1.3678 -1.5011  2.7534
  190ILE     CD 2213   6.693  -1.395   4.176 -0.5975  0.3255 -0.1614
  190ILE    HD1 2214   6.593  -1.418   4.220 -1.7557 -0.2529 -2.8881
  190ILE    HD2 2215   6.683  -1.358   4.071  1.5808 -1.0689 -0.9207
  190ILE    HD3 2216   6.757  -1.328   4.237  0.3148  0.3257 -1.0894
  190ILE      C 2217   6.903  -1.560   4.530 -0.2088  0.1762  0.3128
  190ILE      O 2218   6.828  -1.513   4.616 -1.1137  0.1255 -0.4266
  191SER      N 2219   6.994  -1.656   4.556  0.1421  0.3059 -0.4234
  191SER     HN 2220   7.039  -1.698   4.478 -1.5041 -1.1043 -0.6747
  191SER     CA 2221   7.019  -1.709   4.686  0.2388  0.3681 -0.4163
  191SER     HA 2222   6.923  -1.733   4.729 -0.4355 -0.1192 -2.1127
  191SER     CB 2223   7.112  -1.831   4.680 -0.1726  0.0675 -0.6981
  191SER    HB1 2224   7.130  -1.873   4.781  0.7267  1.6258 -0.1696
  191SER    HB2 2225   7.214  -1.815   4.638  0.0230 -0.6077 -0.4970
  191SER     OG 2226   7.068  -1.931   4.588  0.0917  0.1965 -0.9688
  191SER    HG1 2227   7.092  -1.904   4.499  0.9827 -0.6405 -0.9907
  191SER      C 2228   7.092  -1.618   4.778 -0.5407 -0.0185  0.6007
  191SER      O 2229   7.073  -1.610   4.900 -0.4885 -0.3734  0.6321
  192ALA      N 2230   7.173  -1.526   4.722  0.0962 -0.6130  0.5320
  192ALA     HN 2231   7.199  -1.529   4.625 -1.7434 -1.2477 -0.0030
  192ALA     CA 2232   7.236  -1.417   4.789  0.2664 -0.3594 -0.0306
  192ALA     HA 2233   7.279  -1.436   4.886  0.1305  0.8862  0.2993
  192ALA     CB 2234   7.351  -1.363   4.703  0.0815  0.2066  0.0733
  192ALA    HB1 2235   7.316  -1.310   4.613 -0.4342 -0.9406 -0.4139
  192ALA    HB2 2236   7.410  -1.446   4.658 -2.3469 -2.0685  0.8411
  192ALA    HB3 2237   7.419  -1.302   4.767  0.3169  0.8835 -0.7936
  192ALA      C 2238   7.137  -1.310   4.820  0.7143  0.1918 -0.4909
  192ALA      O 2239   7.139  -1.251   4.928 -0.1811 -0.0246 -0.3466
  193ILE      N 2240   7.039  -1.278   4.733 -0.0372  0.5355  0.4671
  193ILE     HN 2241   7.045  -1.310   4.639  1.5998  1.5881  0.1769
  193ILE     CA 2242   6.922  -1.203   4.766 -0.4262  0.0735  0.1502
  193ILE     HA 2243   6.956  -1.107   4.802  1.4111 -0.6054  0.3221
  193ILE     CB 2244   6.841  -1.174   4.643 -0.0282  0.8133  0.0593
  193ILE     HB 2245   6.798  -1.264   4.595  1.1337  0.7078 -0.8331
  193ILE    CG2 2246   6.708  -1.111   4.689  0.0796  0.9244  0.2195
  193ILE   HG21 2247   6.735  -1.036   4.766  1.3272  0.7235  0.0030
  193ILE   HG22 2248   6.635  -1.186   4.727  1.3791 -1.0946 -1.0607
  193ILE   HG23 2249   6.670  -1.059   4.599  1.5556  1.4423 -0.1417
  193ILE    CG1 2250   6.922  -1.097   4.537  0.0320  0.5096 -0.1167
  193ILE   HG11 2251   6.858  -1.078   4.448 -0.2396 -0.3410 -0.1138
  193ILE   HG12 2252   7.002  -1.160   4.493  0.0033  1.5256 -1.7027
  193ILE     CD 2253   6.986  -0.967   4.585  0.3231  0.2446  0.2165
  193ILE    HD1 2254   7.016  -0.922   4.488  2.4888 -0.6722  0.3913
  193ILE    HD2 2255   7.083  -1.002   4.626 -0.0490  0.4846  1.3320
  193ILE    HD3 2256   6.924  -0.908   4.655 -0.5765 -0.0136 -0.3366
  193ILE      C 2257   6.850  -1.256   4.886  0.3679 -0.1304  0.5410
  193ILE      O 2258   6.814  -1.181   4.976 -0.0967 -0.4179  0.5972
  194TRP      N 2259   6.839  -1.388   4.906 -0.1430 -0.1849 -0.0798
  194TRP     HN 2260   6.868  -1.445   4.829  0.3496  0.1545 -0.1502
  194TRP     CA 2261   6.792  -1.446   5.028  0.6959 -0.0525  0.3113
  194TRP     HA 2262   6.694  -1.403   5.043  0.4463  0.1879 -1.6677
  194TRP     CB 2263   6.765  -1.597   5.012 -0.5218  0.2644 -0.8507
  194TRP    HB1 2264   6.765  -1.647   5.111 -0.9580  0.1399 -0.9146
  194TRP    HB2 2265   6.848  -1.637   4.949  0.2114  0.7422 -0.2171
  194TRP     CG 2266   6.633  -1.623   4.947 -0.8140 -0.2554 -0.0604
  194TRP    CD1 2267   6.602  -1.655   4.819  0.1936  0.2618 -0.4517
  194TRP    HD1 2268   6.671  -1.671   4.738  1.5435 -3.5826  1.2033
  194TRP    NE1 2269   6.465  -1.657   4.808  0.1959  0.1217 -0.4727
  194TRP    HE1 2270   6.439  -1.610   4.726 -1.2660  2.6909  1.3106
  194TRP    CE2 2271   6.410  -1.629   4.930  0.2651  0.7223 -0.5733
  194TRP    CD2 2272   6.512  -1.613   5.022 -0.4950 -0.1492  0.4499
  194TRP    CE3 2273   6.484  -1.595   5.154 -0.1843 -0.3408  0.5426
  194TRP    HE3 2274   6.558  -1.592   5.233 -0.1378  1.6424  0.4845
  194TRP    CZ3 2275   6.352  -1.593   5.191 -0.3116 -0.9635  0.1291
  194TRP    HZ3 2276   6.321  -1.576   5.293  0.1077 -2.1046  0.4617
  194TRP    CZ2 2277   6.278  -1.615   4.963  0.3288  0.2180 -0.1036
  194TRP    HZ2 2278   6.197  -1.629   4.894 -0.2351 -1.2884  0.8115
  194TRP    CH2 2279   6.251  -1.605   5.098 -0.1266 -0.4364 -0.1392
  194TRP    HH2 2280   6.148  -1.599   5.129  0.3462  2.0386  1.2553
  194TRP      C 2281   6.866  -1.424   5.155  0.0459  0.0805  0.6694
  194TRP      O 2282   6.806  -1.389   5.257 -0.2380 -0.2139  0.6080
  195LEU      N 2283   6.999  -1.442   5.148  0.0642  0.3164  0.3861
  195LEU     HN 2284   7.044  -1.477   5.066 -0.1494 -2.9452  1.5020
  195LEU     CA 2285   7.096  -1.414   5.249  0.2395 -0.0086  0.3085
  195LEU     HA 2286   7.071  -1.466   5.340  0.1128  1.0079  0.8662
  195LEU     CB 2287   7.237  -1.456   5.204  0.1129  0.3120 -0.4097
  195LEU    HB1 2288   7.262  -1.409   5.107  0.0436  0.2274 -0.4681
  195LEU    HB2 2289   7.224  -1.565   5.185 -0.1985 -0.4033  3.2098
  195LEU     CG 2290   7.351  -1.450   5.308 -0.5190  0.1723  0.3003
  195LEU     HG 2291   7.364  -1.343   5.334  0.7297  0.1233 -0.0486
  195LEU    CD1 2292   7.323  -1.521   5.441 -0.0815  0.4538  0.5447
  195LEU   HD11 2293   7.416  -1.549   5.495  1.8603  1.5811 -2.0601
  195LEU   HD12 2294   7.266  -1.614   5.418  0.8717 -0.3778  1.4011
  195LEU   HD13 2295   7.261  -1.461   5.511 -2.0161 -0.0125 -0.6966
  195LEU    CD2 2296   7.484  -1.493   5.243 -0.5523 -0.1766  0.4585
  195LEU   HD21 2297   7.533  -1.563   5.313 -0.6380  1.7150  2.5306
  195LEU   HD22 2298   7.544  -1.403   5.219 -1.5812  0.3094 -0.3997
  195LEU   HD23 2299   7.461  -1.553   5.152 -0.1333 -1.3874  1.1248
  195LEU      C 2300   7.100  -1.271   5.289  0.2666  0.2131 -0.4696
  195LEU      O 2301   7.099  -1.246   5.409  0.7744 -0.1831 -0.3819
  196ALA      N 2302   7.093  -1.176   5.193  0.3262  0.1085 -0.5762
  196ALA     HN 2303   7.102  -1.202   5.097  1.0864 -0.2098 -0.4309
  196ALA     CA 2304   7.090  -1.036   5.222  0.5518 -0.0428  0.2220
  196ALA     HA 2305   7.165  -1.003   5.292  0.6032 -1.1709  0.7170
  196ALA     CB 2306   7.105  -0.946   5.098 -0.2174 -0.3253 -0.0803
  196ALA    HB1 2307   7.109  -0.836   5.113 -1.7291 -0.1201 -0.9241
  196ALA    HB2 2308   7.035  -0.974   5.016  1.3368  0.1705 -1.6484
  196ALA    HB3 2309   7.207  -0.975   5.065  0.1406 -0.1072  0.8122
  196ALA      C 2310   6.966  -1.000   5.295  0.2966 -0.1094 -0.1740
  196ALA      O 2311   6.966  -0.928   5.395  0.2752 -0.0777 -0.1966
  197SER      N 2312   6.847  -1.052   5.257  0.1765  0.1494 -0.1523
  197SER     HN 2313   6.847  -1.128   5.193  0.7725 -0.5644  0.6512
  197SER     CA 2314   6.726  -1.038   5.331  0.2380  0.5899 -0.1337
  197SER     HA 2315   6.704  -0.932   5.327  1.0609  0.7265 -1.4004
  197SER     CB 2316   6.611  -1.101   5.251  0.1124 -0.0964  0.5743
  197SER    HB1 2317   6.509  -1.083   5.293 -0.4016  0.7851 -0.9645
  197SER    HB2 2318   6.617  -1.212   5.247 -0.5063 -0.1121 -1.8799
  197SER     OG 2319   6.605  -1.056   5.116 -0.0360  0.7326  0.8505
  197SER    HG1 2320   6.663  -1.102   5.055 -0.4776  0.1441  0.8665
  197SER      C 2321   6.719  -1.086   5.472 -0.1427 -0.2630 -0.4341
  197SER      O 2322   6.671  -1.013   5.559 -0.4886 -0.3088 -0.5844
  198ALA      N 2323   6.773  -1.205   5.504 -0.4640 -0.3606 -0.2518
  198ALA     HN 2324   6.803  -1.267   5.432 -0.9004  0.7167 -1.4144
  198ALA     CA 2325   6.800  -1.247   5.638 -0.6843  0.2559 -0.0082
  198ALA     HA 2326   6.705  -1.244   5.689 -0.6205  0.8585  0.0831
  198ALA     CB 2327   6.859  -1.389   5.630 -0.5045  0.3330 -0.0510
  198ALA    HB1 2328   6.795  -1.447   5.560  0.3746 -1.5696  0.6710
  198ALA    HB2 2329   6.874  -1.447   5.723  4.2040  0.4480 -0.5060
  198ALA    HB3 2330   6.957  -1.385   5.579 -0.3342 -0.9932  0.1448
  198ALA      C 2331   6.891  -1.157   5.714  0.0203 -0.3306 -0.1504
  198ALA      O 2332   6.864  -1.131   5.831 -0.0556  0.1032 -0.2608
  199LEU      N 2333   7.001  -1.115   5.648  0.0848 -0.0311  0.1419
  199LEU     HN 2334   7.021  -1.149   5.556  0.8294 -1.8179  0.9037
  199LEU     CA 2335   7.097  -1.028   5.708  0.3485  0.0666 -0.4127
  199LEU     HA 2336   7.144  -1.079   5.790  2.2484 -1.9561 -2.6228
  199LEU     CB 2337   7.213  -0.995   5.613  0.2361  0.5402 -0.3907
  199LEU    HB1 2338   7.260  -0.897   5.638 -0.6010  0.1238  3.4535
  199LEU    HB2 2339   7.164  -0.979   5.515 -0.5444  0.8961  0.0461
  199LEU     CG 2340   7.327  -1.097   5.598  0.0818  0.3272 -0.1378
  199LEU     HG 2341   7.290  -1.197   5.567 -0.2345  0.1364  0.8326
  199LEU    CD1 2342   7.418  -1.066   5.478 -0.1445 -0.7933 -0.6095
  199LEU   HD11 2343   7.348  -1.072   5.392  0.4713  1.8874 -1.3888
  199LEU   HD12 2344   7.505  -1.135   5.479 -0.8339 -1.6690  0.4880
  199LEU   HD13 2345   7.449  -0.959   5.484  0.9056 -1.1610  1.0571
  199LEU    CD2 2346   7.411  -1.106   5.727 -0.4508  0.1150  0.1937
  199LEU   HD21 2347   7.442  -1.000   5.741  0.9150 -0.0787 -1.1076
  199LEU   HD22 2348   7.499  -1.166   5.698 -0.4424  1.7139 -3.8300
  199LEU   HD23 2349   7.345  -1.148   5.806 -1.2300 -1.7945 -1.3881
  199LEU      C 2350   7.048  -0.899   5.765  0.3134 -0.0993 -0.0674
  199LEU      O 2351   7.079  -0.857   5.877 -0.7020 -0.0139  0.1890
  200LEU      N 2352   6.963  -0.830   5.687  0.1360  0.1964  0.3821
  200LEU     HN 2353   6.952  -0.860   5.593  2.4028 -0.7569  0.3579
  200LEU     CA 2354   6.878  -0.721   5.721  0.2986  0.3627  0.2526
  200LEU     HA 2355   6.938  -0.643   5.767  0.9680  0.3798 -0.6291
  200LEU     CB 2356   6.800  -0.678   5.595  0.3317 -0.4027 -0.0314
  200LEU    HB1 2357   6.718  -0.611   5.626  1.3723 -0.2741  2.7308
  200LEU    HB2 2358   6.751  -0.767   5.549 -0.2070  0.1803 -0.6128
  200LEU     CG 2359   6.890  -0.597   5.501 -0.3220 -0.1393 -0.4352
  200LEU     HG 2360   6.983  -0.656   5.489  0.4771  1.1383 -0.7029
  200LEU    CD1 2361   6.823  -0.578   5.364  0.3667  0.1566 -0.7374
  200LEU   HD11 2362   6.746  -0.498   5.356  0.2109 -0.1362 -2.8678
  200LEU   HD12 2363   6.778  -0.678   5.345  0.7014 -0.4169  1.3269
  200LEU   HD13 2364   6.898  -0.557   5.285  2.4519 -1.7611  0.6220
  200LEU    CD2 2365   6.926  -0.458   5.556 -0.2028 -0.5949  0.6558
  200LEU   HD21 2366   7.016  -0.410   5.512 -0.4005 -2.1762 -1.6450
  200LEU   HD22 2367   6.974  -0.471   5.655  3.7964  0.0488 -1.0128
  200LEU   HD23 2368   6.847  -0.380   5.555 -0.0475 -0.4194  1.4924
  200LEU      C 2369   6.788  -0.755   5.835 -0.0827 -0.0781 -0.1762
  200LEU      O 2370   6.732  -0.660   5.891 -0.2659 -0.0875 -0.3406
  201ALA      N 2371   6.760  -0.884   5.858  0.1059 -0.0829  0.0221
  201ALA     HN 2372   6.801  -0.963   5.812 -0.6501  0.2619 -1.2995
  201ALA     CA 2373   6.658  -0.915   5.953 -0.0784  0.2160 -0.0765
  201ALA     HA 2374   6.588  -0.836   5.973 -0.5083 -0.2843  0.4386
  201ALA     CB 2375   6.584  -1.039   5.901 -0.6365  0.6578 -0.3439
  201ALA    HB1 2376   6.547  -1.019   5.798 -0.5097  0.3413 -0.4534
  201ALA    HB2 2377   6.489  -1.060   5.955  0.3968 -1.6010  0.7431
  201ALA    HB3 2378   6.641  -1.134   5.899  2.3377  2.2302  1.8995
  201ALA      C 2379   6.702  -0.933   6.094  0.2541  0.1823 -0.1840
  201ALA      O 2380   6.620  -0.969   6.179 -0.0143  0.0242 -0.5113
  202ILE      N 2381   6.829  -0.904   6.128  0.1740  0.3456 -0.0207
  202ILE     HN 2382   6.887  -0.893   6.047  0.0101  0.4141 -0.1273
  202ILE     CA 2383   6.882  -0.935   6.257 -0.1271 -0.0113  0.0182
  202ILE     HA 2384   6.851  -1.037   6.274 -3.3310  0.8083 -0.1588
  202ILE     CB 2385   7.029  -0.911   6.238 -0.0536 -0.0963  0.4737
  202ILE     HB 2386   7.058  -0.814   6.192  2.4935 -0.2467  1.5784
  202ILE    CG2 2387   7.104  -0.906   6.372  0.7264  0.3889  0.0238
  202ILE   HG21 2388   7.064  -0.980   6.445 -2.6132  2.3145  0.3598
  202ILE   HG22 2389   7.096  -0.807   6.422 -1.3397 -0.3038  1.1947
  202ILE   HG23 2390   7.212  -0.918   6.347  0.3161 -2.3762 -0.7745
  202ILE    CG1 2391   7.088  -1.019   6.147 -0.2587  0.0924  0.1162
  202ILE   HG11 2392   7.183  -0.979   6.106 -0.2499  0.7852  0.7985
  202ILE   HG12 2393   7.023  -1.032   6.057 -0.1351 -2.5216  0.3062
  202ILE     CD 2394   7.110  -1.157   6.210  0.0688 -0.0235 -0.2438
  202ILE    HD1 2395   7.140  -1.234   6.136  2.0314  0.4853 -0.0208
  202ILE    HD2 2396   7.013  -1.187   6.255  0.7146 -0.5446  0.8353
  202ILE    HD3 2397   7.192  -1.154   6.285  0.3866  1.9585 -0.6097
  202ILE      C 2398   6.824  -0.862   6.373 -0.1923  0.2051 -0.1493
  202ILE      O 2399   6.803  -0.922   6.479  0.0113  0.6564  0.1518
  203PRO      N 2400   6.796  -0.735   6.374  0.5859  0.3795 -0.3841
  203PRO     CD 2401   6.850  -0.634   6.284  0.7727  0.5220 -0.1149
  203PRO    HD1 2402   6.796  -0.655   6.189  0.8191  0.6046 -0.1590
  203PRO    HD2 2403   6.957  -0.642   6.254  0.7857  1.7551 -0.4454
  203PRO     CA 2404   6.726  -0.673   6.482  0.2410  0.0195 -0.3987
  203PRO     HA 2405   6.799  -0.666   6.562  0.2521 -0.0576 -0.4025
  203PRO     CB 2406   6.703  -0.528   6.438  0.2070  0.1271 -0.0370
  203PRO    HB1 2407   6.721  -0.459   6.523  0.4266 -0.1761  0.1645
  203PRO    HB2 2408   6.608  -0.522   6.380  0.1125 -1.1702 -0.0587
  203PRO     CG 2409   6.808  -0.494   6.331  0.1179  0.3091 -0.0662
  203PRO    HG1 2410   6.790  -0.420   6.250  3.4673  0.8330 -0.4704
  203PRO    HG2 2411   6.886  -0.448   6.394 -0.9505  0.4284  1.2157
  203PRO      C 2412   6.599  -0.736   6.529  0.1700  0.2165 -0.3200
  203PRO      O 2413   6.572  -0.713   6.647  0.1121 -0.5462 -0.1823
  204MET      N 2414   6.519  -0.815   6.456 -0.0051  0.0903  0.0080
  204MET     HN 2415   6.531  -0.826   6.357  0.6695 -0.8569  0.1870
  204MET     CA 2416   6.414  -0.901   6.502 -0.0452  0.1569  0.0410
  204MET     HA 2417   6.351  -0.840   6.564 -1.7467  0.0448 -1.4693
  204MET     CB 2418   6.330  -0.949   6.382  0.1772 -0.2400  0.0434
  204MET    HB1 2419   6.265  -1.032   6.416  1.0884 -0.9638  0.0661
  204MET    HB2 2420   6.391  -1.004   6.306  1.2407  0.8514  0.0771
  204MET     CG 2421   6.242  -0.842   6.318  0.0965 -0.6488 -0.5406
  204MET    HG1 2422   6.204  -0.877   6.219 -0.2762  0.4411 -0.8018
  204MET    HG2 2423   6.310  -0.758   6.294  1.2128 -0.8425  1.6790
  204MET     SD 2424   6.101  -0.796   6.423  0.3245 -0.0626 -0.4882
  204MET     CE 2425   6.176  -0.644   6.489  0.1601 -0.5389  0.8185
  204MET    HE1 2426   6.248  -0.661   6.572  2.4568  1.1557 -0.7260
  204MET    HE2 2427   6.094  -0.575   6.521 -0.2064 -0.9249  0.7203
  204MET    HE3 2428   6.239  -0.597   6.412 -1.7544 -1.3273 -1.3524
  204MET      C 2429   6.461  -1.010   6.591  0.2167  0.1386 -0.1203
  204MET      O 2430   6.390  -1.053   6.681  0.1613 -0.0523 -0.2533
  205LEU      N 2431   6.582  -1.067   6.573  0.0990 -0.2131  0.1769
  205LEU     HN 2432   6.658  -1.023   6.524  1.0290  0.4533  2.1059
  205LEU     CA 2433   6.635  -1.187   6.629  0.1779 -0.2981 -0.0801
  205LEU     HA 2434   6.563  -1.263   6.602 -1.0452  0.7734  0.0969
  205LEU     CB 2435   6.774  -1.212   6.568  0.0976  0.1169 -0.4403
  205LEU    HB1 2436   6.848  -1.137   6.603  0.6051 -1.1281  1.3188
  205LEU    HB2 2437   6.773  -1.218   6.457 -1.0873 -2.2532 -0.3748
  205LEU     CG 2438   6.849  -1.340   6.610 -0.3424 -0.0436 -0.1332
  205LEU     HG 2439   6.834  -1.352   6.720  0.7951  0.6484  0.1210
  205LEU    CD1 2440   6.789  -1.471   6.557  0.3950 -0.6406  0.4857
  205LEU   HD11 2441   6.842  -1.562   6.592 -0.4966 -1.8379 -1.1323
  205LEU   HD12 2442   6.805  -1.462   6.447 -0.8492 -1.8301  0.1776
  205LEU   HD13 2443   6.684  -1.486   6.589 -0.0083 -2.1277 -1.3360
  205LEU    CD2 2444   6.999  -1.329   6.575 -0.2760  0.5143  0.3007
  205LEU   HD21 2445   7.044  -1.262   6.651 -1.7767 -0.7522  2.4093
  205LEU   HD22 2446   7.009  -1.295   6.470 -0.5705 -2.8132 -0.9392
  205LEU   HD23 2447   7.056  -1.423   6.589 -2.0497 -0.8230 -0.9407
  205LEU      C 2448   6.658  -1.175   6.776  0.1599 -0.0385 -0.0980
  205LEU      O 2449   6.631  -1.267   6.853  0.2003  0.3527  0.3881
  206PHE      N 2450   6.694  -1.052   6.816 -0.4306  0.1409 -0.1193
  206PHE     HN 2451   6.701  -0.977   6.750  2.1025  1.3871  1.4112
  206PHE     CA 2452   6.717  -1.015   6.952 -0.1703  0.6393 -0.2947
  206PHE     HA 2453   6.731  -1.095   7.022  1.6121  0.7659 -0.4730
  206PHE     CB 2454   6.841  -0.925   6.964  0.0437  0.3491 -0.3225
  206PHE    HB1 2455   6.865  -0.892   7.067  1.3545  0.2545 -0.5888
  206PHE    HB2 2456   6.826  -0.822   6.924  0.8739  0.5613 -0.1045
  206PHE     CG 2457   6.962  -0.980   6.898 -0.5154 -0.8461 -0.3784
  206PHE    CD1 2458   7.019  -1.094   6.951  0.6369  0.0082  0.2877
  206PHE    HD1 2459   6.968  -1.155   7.024 -0.8258 -3.5093 -3.2884
  206PHE    CE1 2460   7.136  -1.142   6.897  0.3983 -0.0166 -0.2172
  206PHE    HE1 2461   7.174  -1.235   6.937  0.7173  1.4447  3.1689
  206PHE     CZ 2462   7.194  -1.074   6.793  0.8295  0.1279  0.1173
  206PHE     HZ 2463   7.273  -1.125   6.739 -0.8102 -0.9476 -1.3706
  206PHE    CD2 2464   7.018  -0.908   6.795  0.3378  0.0048  0.6649
  206PHE    HD2 2465   6.981  -0.819   6.746 -0.4128 -1.3984 -1.4027
  206PHE    CE2 2466   7.134  -0.960   6.744  0.0236 -0.2486  0.2120
  206PHE    HE2 2467   7.183  -0.917   6.657  1.1111 -0.6009  0.6304
  206PHE      C 2468   6.607  -0.933   7.011 -0.1369  0.4005  0.1036
  206PHE      O 2469   6.600  -0.913   7.132 -0.2584 -0.2349  0.2041
  207THR      N 2470   6.506  -0.886   6.935  0.1092  0.4270 -0.2096
  207THR     HN 2471   6.500  -0.899   6.837 -1.7071  2.7621 -0.4872
  207THR     CA 2472   6.393  -0.818   6.991 -0.1852 -0.0580 -0.2093
  207THR     HA 2473   6.427  -0.754   7.071 -0.6245 -1.1061  0.8526
  207THR     CB 2474   6.323  -0.742   6.883 -0.2622 -0.5029 -0.4782
  207THR     HB 2475   6.297  -0.811   6.800 -0.6505 -2.5572  1.2795
  207THR    OG1 2476   6.413  -0.645   6.832 -0.1561 -0.3370  0.0172
  207THR    HG1 2477   6.468  -0.681   6.762 -0.4243 -2.0138  0.6285
  207THR    CG2 2478   6.198  -0.663   6.927  0.1513 -0.1216  0.0218
  207THR   HG21 2479   6.225  -0.606   7.018  0.0240 -1.0188  0.6356
  207THR   HG22 2480   6.115  -0.726   6.966  0.9734 -0.5765  1.0949
  207THR   HG23 2481   6.154  -0.605   6.843  0.2713  1.7469  1.2071
  207THR      C 2482   6.296  -0.907   7.061 -0.5026  0.0633 -0.4897
  207THR      O 2483   6.228  -0.869   7.157  0.2032 -0.4818  0.2396
  208MET      N 2484   6.288  -1.033   7.014 -0.5932 -0.1140 -0.0100
  208MET     HN 2485   6.354  -1.064   6.946  0.5570  1.6992  0.2019
  208MET     CA 2486   6.189  -1.129   7.051 -0.4371 -0.3495 -0.1984
  208MET     HA 2487   6.113  -1.077   7.107  0.2883 -1.2008  1.6578
  208MET     CB 2488   6.137  -1.197   6.924 -0.1352 -0.3601 -0.3180
  208MET    HB1 2489   6.073  -1.285   6.951 -1.0043  0.2821 -0.2473
  208MET    HB2 2490   6.226  -1.246   6.879 -0.5757 -0.9551 -0.5562
  208MET     CG 2491   6.074  -1.100   6.824 -0.0312  0.2079  0.1609
  208MET    HG1 2492   6.020  -1.158   6.745 -0.6086  0.5967  0.2676
  208MET    HG2 2493   6.152  -1.052   6.760 -0.1113  0.1818  0.0421
  208MET     SD 2494   5.961  -0.979   6.897 -0.0477  0.0438  0.4071
  208MET     CE 2495   5.845  -1.094   6.977 -0.2638  0.1227  0.2110
  208MET    HE1 2496   5.884  -1.156   7.061 -0.0527  0.6328  0.4955
  208MET    HE2 2497   5.838  -1.180   6.907 -1.4046  1.2547 -1.0956
  208MET    HE3 2498   5.746  -1.052   7.003  0.2920  2.6025 -1.3398
  208MET      C 2499   6.245  -1.226   7.149 -0.4688 -0.1683  0.0010
  208MET      O 2500   6.365  -1.251   7.157 -0.3879  0.0417 -0.5070
  209GLY      N 2501   6.157  -1.282   7.233 -0.0842 -0.2508  0.3532
  209GLY     HN 2502   6.063  -1.253   7.218  0.6204  1.5887 -0.8244
  209GLY     CA 2503   6.183  -1.386   7.328  0.3055 -0.4000  0.0830
  209GLY    HA1 2504   6.243  -1.339   7.405 -0.6714 -0.7432  1.0729
  209GLY    HA2 2505   6.227  -1.470   7.275  0.7931 -0.9149  1.2712
  209GLY      C 2506   6.059  -1.426   7.400  0.0933  0.2261  0.0718
  209GLY      O 2507   5.947  -1.391   7.363  0.0844  0.0842 -0.0388
  210LEU      N 2508   6.076  -1.500   7.511  0.2441  0.6301  0.3218
  210LEU     HN 2509   6.169  -1.508   7.547  0.3885  0.5502 -0.0602
  210LEU     CA 2510   5.971  -1.552   7.592  0.0265  0.1057 -0.2833
  210LEU     HA 2511   5.875  -1.536   7.544  0.9833 -2.2708 -3.2664
  210LEU     CB 2512   5.982  -1.704   7.614  0.1529  0.1344 -0.1439
  210LEU    HB1 2513   5.889  -1.736   7.666  1.4470  2.2560  3.8387
  210LEU    HB2 2514   6.072  -1.725   7.675 -0.4056 -0.5958  0.4340
  210LEU     CG 2515   6.004  -1.802   7.497 -0.6541 -0.8319  0.5009
  210LEU     HG 2516   6.112  -1.789   7.473 -0.8151  1.2602  0.6953
  210LEU    CD1 2517   5.979  -1.947   7.542 -0.7311 -0.9168  0.1807
  210LEU   HD11 2518   6.063  -1.992   7.599  0.7705 -1.9513 -2.6408
  210LEU   HD12 2519   5.969  -2.007   7.449  2.6716  0.8927 -1.5527
  210LEU   HD13 2520   5.878  -1.954   7.589 -0.9966  2.0006  0.2072
  210LEU    CD2 2521   5.922  -1.774   7.370  0.3569 -0.0963 -0.0070
  210LEU   HD21 2522   5.814  -1.793   7.390  0.8882 -0.4787  2.9726
  210LEU   HD22 2523   5.960  -1.839   7.288 -1.3422 -1.3565  0.1504
  210LEU   HD23 2524   5.935  -1.668   7.341  2.4165 -0.0363  0.8999
  210LEU      C 2525   5.971  -1.480   7.723 -0.1771  0.2166 -0.3434
  210LEU      O 2526   6.071  -1.462   7.792 -0.0531 -0.3708 -0.3579
  211GLN      N 2527   5.849  -1.453   7.774  0.0199  0.3106  0.0748
  211GLN     HN 2528   5.777  -1.464   7.707  1.3525 -0.5761 -1.2742
  211GLN     CA 2529   5.829  -1.391   7.902 -0.0942  0.0929  0.1624
  211GLN     HA 2530   5.913  -1.426   7.960  1.9126  3.5377 -0.3731
  211GLN     CB 2531   5.819  -1.237   7.904 -0.5460  0.0718 -0.2397
  211GLN    HB1 2532   5.766  -1.199   7.993 -2.1069  0.4245 -1.2845
  211GLN    HB2 2533   5.753  -1.211   7.818 -1.9989 -1.1161  0.4565
  211GLN     CG 2534   5.955  -1.168   7.888 -0.3576 -0.2212  0.0823
  211GLN    HG1 2535   5.936  -1.059   7.885 -0.1390 -0.1687  0.5115
  211GLN    HG2 2536   5.988  -1.201   7.787 -0.4479  1.1446 -0.4144
  211GLN     CD 2537   6.059  -1.195   7.996  0.1731  0.4035 -0.2680
  211GLN    OE1 2538   6.024  -1.168   8.111  1.2770 -0.0899  0.1900
  211GLN    NE2 2539   6.186  -1.227   7.960  0.2245  0.0483  0.2244
  211GLN   HE21 2540   6.258  -1.235   8.029  0.7623 -1.2484 -0.4448
  211GLN   HE22 2541   6.207  -1.241   7.863  3.0430  2.8902  0.2783
  211GLN      C 2542   5.710  -1.445   7.973 -0.2069  0.4258  0.2300
  211GLN      O 2543   5.610  -1.480   7.909  0.3867 -0.5376 -0.1976
  212ASN      N 2544   5.719  -1.465   8.105  0.0825  0.5867  0.2352
  212ASN     HN 2545   5.801  -1.441   8.156 -0.2798  0.3937  0.9325
  212ASN     CA 2546   5.613  -1.508   8.192 -0.0051 -0.0852 -0.1950
  212ASN     HA 2547   5.552  -1.586   8.148 -0.1651 -1.4782  2.3414
  212ASN     CB 2548   5.661  -1.542   8.334  0.1133  0.2719 -0.1501
  212ASN    HB1 2549   5.572  -1.578   8.390  1.0933 -3.7799 -0.8619
  212ASN    HB2 2550   5.725  -1.466   8.384  0.0922 -2.0861  3.9630
  212ASN     CG 2551   5.739  -1.672   8.319 -0.2670 -0.0794  0.8136
  212ASN    OD1 2552   5.683  -1.778   8.346 -0.2723 -0.3108 -0.0560
  212ASN    ND2 2553   5.873  -1.661   8.302 -0.2941  0.0015  0.6378
  212ASN   HD21 2554   5.937  -1.738   8.307 -0.6816 -0.4000 -0.3942
  212ASN   HD22 2555   5.923  -1.575   8.313  1.0373 -0.8083  1.2038
  212ASN      C 2556   5.510  -1.401   8.196 -0.0038 -0.0956  0.1198
  212ASN      O 2557   5.526  -1.288   8.242 -0.3013 -0.0838  0.1953
  213ARG      N 2558   5.390  -1.430   8.141 -0.4801  0.2687  0.9398
  213ARG     HN 2559   5.374  -1.516   8.094  1.1472  0.3583  0.1250
  213ARG     CA 2560   5.273  -1.348   8.139 -0.6004  0.0885 -0.8727
  213ARG     HA 2561   5.287  -1.275   8.217  1.8397  0.4270 -1.5446
  213ARG     CB 2562   5.246  -1.267   8.010 -0.4509 -0.0317 -0.9809
  213ARG    HB1 2563   5.145  -1.223   8.014 -1.7569 -2.8686  0.2320
  213ARG    HB2 2564   5.248  -1.339   7.926 -0.0894 -0.3119 -0.7347
  213ARG     CG 2565   5.349  -1.158   7.978  0.1487 -0.2700  0.0673
  213ARG    HG1 2566   5.327  -1.118   7.877  1.8883  1.4853  0.3378
  213ARG    HG2 2567   5.453  -1.198   7.980  0.8378  1.4860  1.5123
  213ARG     CD 2568   5.324  -1.044   8.076 -0.2032  0.3182 -0.6970
  213ARG    HD1 2569   5.348  -1.086   8.176 -3.3123  0.8336  0.3816
  213ARG    HD2 2570   5.216  -1.021   8.070  0.1160  2.3930  0.4427
  213ARG     NE 2571   5.413  -0.926   8.054  0.3657  0.0455  0.0630
  213ARG     HE 2572   5.388  -0.845   7.999 -1.2756 -0.5879 -0.1828
  213ARG     CZ 2573   5.543  -0.922   8.093  0.5105 -0.3332 -0.3653
  213ARG    NH1 2574   5.601  -1.004   8.186  0.9889 -0.2547 -0.5882
  213ARG   HH11 2575   5.565  -1.093   8.215  0.8588  0.1892  0.7050
  213ARG   HH12 2576   5.697  -0.985   8.205  0.1827  3.3398  0.8248
  213ARG    NH2 2577   5.608  -0.804   8.072 -0.3695  0.3305  0.5618
  213ARG   HH21 2578   5.562  -0.735   8.016 -0.0716 -0.7637 -1.1056
  213ARG   HH22 2579   5.689  -0.776   8.124  0.2643  1.6539 -1.0572
  213ARG      C 2580   5.152  -1.412   8.197 -0.0763  0.2510  0.4166
  213ARG      O 2581   5.145  -1.534   8.215  0.4313  0.1649  0.0772
  214SER      N 2582   5.045  -1.334   8.217 -0.2046 -0.1237  1.2381
  214SER     HN 2583   5.029  -1.242   8.183 -1.2146 -0.5179  0.6099
  214SER     CA 2584   4.926  -1.384   8.279 -0.8766  0.2225  0.2506
  214SER     HA 2585   4.948  -1.465   8.347  0.0402  0.3049  0.0607
  214SER     CB 2586   4.845  -1.282   8.360 -0.7569  0.2861  0.2891
  214SER    HB1 2587   4.777  -1.334   8.430  1.6526  1.0339  3.4585
  214SER    HB2 2588   4.786  -1.218   8.290  3.3883  0.2331 -3.7766
  214SER     OG 2589   4.931  -1.211   8.448 -0.4366  0.0405  0.1769
  214SER    HG1 2590   4.936  -1.122   8.412  2.2496  0.1291  0.5459
  214SER      C 2591   4.834  -1.435   8.173 -0.2785 -0.4910  0.0621
  214SER      O 2592   4.828  -1.396   8.056 -0.5367  0.0739  0.2581
  215GLY      N 2593   4.752  -1.531   8.218 -0.4192 -0.3959  0.0086
  215GLY     HN 2594   4.731  -1.558   8.312 -1.0596 -3.5831 -0.9241
  215GLY     CA 2595   4.667  -1.593   8.121 -0.0690 -0.2125 -0.4191
  215GLY    HA1 2596   4.637  -1.692   8.154 -0.9532  0.2102  0.0845
  215GLY    HA2 2597   4.704  -1.593   8.020 -0.4067  1.1052 -0.5547
  215GLY      C 2598   4.535  -1.527   8.098  0.4036  0.6982 -0.5612
  215GLY      O 2599   4.501  -1.424   8.155 -0.4659 -0.1530  0.5044
  216ASP      N 2600   4.451  -1.593   8.016  0.2094 -0.0032  0.1833
  216ASP     HN 2601   4.464  -1.688   7.990 -0.9332  0.1317 -0.9864
  216ASP     CA 2602   4.323  -1.542   7.978 -0.0055 -0.2625  0.5519
  216ASP     HA 2603   4.296  -1.451   8.029  1.0713 -0.9105  2.3648
  216ASP     CB 2604   4.323  -1.528   7.825 -0.0496 -0.2217  0.5554
  216ASP    HB1 2605   4.344  -1.616   7.761  1.3259 -0.0331  0.7186
  216ASP    HB2 2606   4.414  -1.467   7.806 -0.8298  1.0971  0.9080
  216ASP     CG 2607   4.200  -1.460   7.766  0.1006 -0.4696 -0.0543
  216ASP    OD1 2608   4.123  -1.392   7.840 -0.0282 -0.2380 -0.4013
  216ASP    OD2 2609   4.181  -1.468   7.642 -0.5456 -0.5419  0.0426
  216ASP      C 2610   4.218  -1.638   8.022 -0.3615 -0.1322 -0.0094
  216ASP      O 2611   4.226  -1.759   8.000 -0.5592 -0.0087 -0.8166
  217GLY      N 2612   4.108  -1.583   8.076  0.1708  0.5424  0.3989
  217GLY     HN 2613   4.116  -1.484   8.082  1.3367  0.4419  0.9509
  217GLY     CA 2614   3.997  -1.653   8.134  0.2341  0.2247  0.1377
  217GLY    HA1 2615   3.945  -1.681   8.044  1.9109  0.4777 -0.9669
  217GLY    HA2 2616   3.948  -1.587   8.204  1.5769  0.1748  1.1717
  217GLY      C 2617   4.027  -1.766   8.225 -0.6638 -0.0459  0.0970
  217GLY      O 2618   4.074  -1.757   8.338  0.1998 -0.3135 -0.2315
  218THR      N 2619   3.987  -1.889   8.187 -0.0157 -0.1412 -0.2914
  218THR     HN 2620   3.956  -1.899   8.093 -0.9563 -0.4809  0.0363
  218THR     CA 2621   3.994  -2.009   8.264  0.0959  0.1018  0.0801
  218THR     HA 2622   3.978  -1.995   8.370 -2.5790  0.1736 -0.2628
  218THR     CB 2623   3.882  -2.102   8.229  0.4717 -0.2269 -0.2679
  218THR     HB 2624   3.893  -2.201   8.279 -2.1516 -1.3494 -1.6882
  218THR    OG1 2625   3.882  -2.131   8.090  0.3250  0.0404 -0.3254
  218THR    HG1 2626   3.936  -2.208   8.072 -0.5971 -0.2026 -2.2186
  218THR    CG2 2627   3.749  -2.034   8.267  0.3192 -0.7961  0.2414
  218THR   HG21 2628   3.667  -2.086   8.212  2.3117 -2.9606 -0.8773
  218THR   HG22 2629   3.752  -1.927   8.236  1.4825 -0.5150  1.2517
  218THR   HG23 2630   3.713  -2.045   8.372 -1.1922 -0.0175 -0.1630
  218THR      C 2631   4.122  -2.078   8.232 -0.0400 -0.0817 -0.0699
  218THR      O 2632   4.158  -2.177   8.296  0.0947  0.0524  0.0649
  219HSD      N 2633   4.201  -2.020   8.140  0.0452 -0.2705 -0.1147
  219HSD     HN 2634   4.182  -1.929   8.105 -0.4647  0.1234  1.1466
  219HSD     CA 2635   4.320  -2.089   8.098  0.0367 -0.2619 -0.1559
  219HSD     HA 2636   4.309  -2.194   8.120  0.0123  0.2353  2.5437
  219HSD     CB 2637   4.343  -2.070   7.947 -0.3210  0.4081 -0.1302
  219HSD    HB1 2638   4.444  -2.108   7.920 -0.7583 -0.2146 -0.9189
  219HSD    HB2 2639   4.340  -1.967   7.904  1.8610  0.0176 -1.3641
  219HSD    ND1 2640   4.120  -2.139   7.832 -0.0385 -0.0643  0.1051
  219HSD    HD1 2641   4.082  -2.048   7.817 -0.2501 -0.4339 -1.9190
  219HSD     CG 2642   4.251  -2.160   7.870 -0.0554 -0.1019  0.1422
  219HSD    CE1 2643   4.069  -2.257   7.789  0.2497 -0.1350 -0.0468
  219HSD    HE1 2644   3.974  -2.281   7.742  0.1640  0.8435 -0.3932
  219HSD    NE2 2645   4.157  -2.355   7.801  0.2248 -0.1222  0.2492
  219HSD    CD2 2646   4.269  -2.294   7.853  0.4122  0.0138 -0.3097
  219HSD    HD2 2647   4.342  -2.363   7.892  1.3459  0.8515 -0.5265
  219HSD      C 2648   4.443  -2.043   8.167 -0.4432 -0.0562  0.5729
  219HSD      O 2649   4.459  -1.923   8.188 -0.1136 -0.0881  0.5134
  220PRO      N 2650   4.543  -2.119   8.201 -0.1131 -0.0029 -0.2529
  220PRO     CD 2651   4.548  -2.263   8.178  0.4409 -0.1209  0.5594
  220PRO    HD1 2652   4.539  -2.281   8.069 -2.6780 -1.2453  0.9056
  220PRO    HD2 2653   4.455  -2.306   8.219 -1.2102  1.1395 -1.6319
  220PRO     CA 2654   4.649  -2.063   8.280  0.0122  0.4084 -0.7092
  220PRO     HA 2655   4.614  -1.998   8.358  0.0846 -0.5740  0.1685
  220PRO     CB 2656   4.701  -2.193   8.341 -0.4785  0.3833 -0.3416
  220PRO    HB1 2657   4.631  -2.221   8.423 -1.0590  0.2647 -0.8688
  220PRO    HB2 2658   4.804  -2.193   8.384 -0.6676 -3.9368  0.5680
  220PRO     CG 2659   4.683  -2.306   8.239  0.2714 -0.6052  0.5900
  220PRO    HG1 2660   4.761  -2.315   8.160 -0.0287  1.5021  0.0056
  220PRO    HG2 2661   4.662  -2.401   8.293 -0.2687 -0.5651  0.4638
  220PRO      C 2662   4.765  -2.005   8.207  0.4330  0.0380 -0.3417
  220PRO      O 2663   4.796  -2.044   8.094  0.4098 -0.3928 -0.2006
  221GLY      N 2664   4.832  -1.912   8.278  0.7230 -0.6683  0.3267
  221GLY     HN 2665   4.797  -1.876   8.364  0.2273 -2.1667  0.7940
  221GLY     CA 2666   4.949  -1.841   8.238  0.0062  0.1067 -0.4544
  221GLY    HA1 2667   4.964  -1.764   8.312  0.0785  0.1811 -0.5468
  221GLY    HA2 2668   4.920  -1.790   8.148 -0.0389 -1.1189 -1.1545
  221GLY      C 2669   5.079  -1.911   8.213  0.1590  0.1242  0.2687
  221GLY      O 2670   5.087  -2.033   8.213  0.5274  0.1489 -0.0581
  222GLY      N 2671   5.185  -1.832   8.191  0.0730  0.2849  0.4246
  222GLY     HN 2672   5.190  -1.732   8.184  0.1719  0.2572  0.1050
  222GLY     CA 2673   5.311  -1.894   8.162 -0.1700 -0.1467  0.2909
  222GLY    HA1 2674   5.306  -1.999   8.138 -1.0915 -0.0391 -0.0624
  222GLY    HA2 2675   5.379  -1.858   8.237 -2.6971  0.1651  2.6114
  222GLY      C 2676   5.381  -1.826   8.049 -0.8259 -0.0286 -0.0498
  222GLY      O 2677   5.377  -1.703   8.046 -0.5164 -0.0256 -0.3281
  223LEU      N 2678   5.463  -1.890   7.964 -0.1958  0.3356  0.2853
  223LEU     HN 2679   5.469  -1.989   7.971  0.3810  0.3894  0.7427
  223LEU     CA 2680   5.550  -1.824   7.872  0.0135 -0.2979  0.0252
  223LEU     HA 2681   5.594  -1.736   7.916  1.4212  0.5363 -2.7787
  223LEU     CB 2682   5.669  -1.916   7.838  0.1702 -0.2566  0.4518
  223LEU    HB1 2683   5.718  -1.865   7.752 -1.3969  0.8747  0.1771
  223LEU    HB2 2684   5.627  -2.006   7.787  1.6443  0.6746 -2.6960
  223LEU     CG 2685   5.763  -1.948   7.955  0.5914 -0.1314  0.1503
  223LEU     HG 2686   5.696  -2.001   8.025 -0.2349 -1.3666 -1.4984
  223LEU    CD1 2687   5.878  -2.046   7.925  0.2495 -0.3607 -0.4293
  223LEU   HD11 2688   5.939  -2.064   8.016 -0.5873  0.9743  0.4368
  223LEU   HD12 2689   5.935  -2.017   7.835  0.8766 -1.8037 -0.5186
  223LEU   HD13 2690   5.829  -2.142   7.900  1.7201 -0.6812 -2.3539
  223LEU    CD2 2691   5.824  -1.817   8.007  0.7203 -0.0356 -0.2343
  223LEU   HD21 2692   5.752  -1.743   8.050  0.1847 -1.1005  0.7449
  223LEU   HD22 2693   5.870  -1.764   7.921  0.2556 -1.2583 -1.2485
  223LEU   HD23 2694   5.898  -1.831   8.089  2.3755 -0.8575 -1.8276
  223LEU      C 2695   5.483  -1.771   7.750  0.2536 -0.1326 -0.0349
  223LEU      O 2696   5.409  -1.844   7.685  0.4472  0.0212 -0.4330
  224VAL      N 2697   5.496  -1.641   7.718  0.2204 -0.1885 -0.2784
  224VAL     HN 2698   5.528  -1.578   7.789 -0.0457 -0.8099  0.3995
  224VAL     CA 2699   5.449  -1.583   7.596  0.0276  0.2464 -0.0018
  224VAL     HA 2700   5.409  -1.661   7.533  1.6890 -0.8724  0.2674
  224VAL     CB 2701   5.332  -1.491   7.611  0.0654  0.2761  0.1139
  224VAL     HB 2702   5.287  -1.467   7.512 -2.4135  1.5861  1.4543
  224VAL    CG1 2703   5.211  -1.565   7.671 -0.2030  0.1366 -0.5878
  224VAL   HG11 2704   5.111  -1.521   7.652 -1.1210 -0.6273  2.0476
  224VAL   HG12 2705   5.233  -1.579   7.779 -1.9487  0.1646 -0.2103
  224VAL   HG13 2706   5.216  -1.669   7.632 -1.7371 -0.4554  0.7189
  224VAL    CG2 2707   5.356  -1.374   7.708 -0.7094 -0.0154  0.6677
  224VAL   HG21 2708   5.405  -1.395   7.805 -1.0175 -0.1317  0.7970
  224VAL   HG22 2709   5.258  -1.326   7.729 -2.5148 -3.8371  1.7255
  224VAL   HG23 2710   5.414  -1.295   7.656 -1.8109  0.5221  0.2168
  224VAL      C 2711   5.555  -1.518   7.513 -0.1544  0.4404 -0.0845
  224VAL      O 2712   5.642  -1.446   7.561  0.1071  0.4348 -0.5492
  225CYS      N 2713   5.541  -1.544   7.382  0.1109  1.2670 -0.2778
  225CYS     HN 2714   5.461  -1.597   7.357  1.7001 -0.8825 -1.0954
  225CYS     CA 2715   5.620  -1.479   7.281  0.4497  0.7350 -0.3576
  225CYS     HA 2716   5.720  -1.489   7.319  0.9645 -0.0195 -1.8384
  225CYS     CB 2717   5.597  -1.555   7.149  0.0133 -0.4805  0.3940
  225CYS    HB1 2718   5.490  -1.531   7.131 -0.9084 -2.5114  2.6312
  225CYS    HB2 2719   5.601  -1.664   7.167 -1.6804 -0.6539 -0.1599
  225CYS     SG 2720   5.692  -1.501   7.004 -0.3327 -0.6808  0.0916
  225CYS      C 2721   5.589  -1.334   7.285 -0.3923  0.5550 -0.0005
  225CYS      O 2722   5.477  -1.297   7.249 -0.5090  0.3220  0.1306
  226THR      N 2723   5.684  -1.247   7.325  0.0592 -0.0426  0.2263
  226THR     HN 2724   5.782  -1.267   7.324  0.0596 -0.1076  0.8566
  226THR     CA 2725   5.660  -1.107   7.342  0.1274 -0.0224  0.1557
  226THR     HA 2726   5.599  -1.078   7.258  0.5233 -1.1320 -0.5476
  226THR     CB 2727   5.589  -1.060   7.465  0.0183 -0.6588  0.3418
  226THR     HB 2728   5.498  -1.121   7.480 -0.9445  0.2457 -1.4114
  226THR    OG1 2729   5.523  -0.935   7.451 -0.0460 -0.6626  0.6112
  226THR    HG1 2730   5.450  -0.962   7.394  0.0627  1.2735 -0.5658
  226THR    CG2 2731   5.667  -1.055   7.597 -0.0381  0.1094  0.3510
  226THR   HG21 2732   5.754  -0.985   7.605 -1.1235  1.3035  2.8257
  226THR   HG22 2733   5.690  -1.163   7.610 -0.4481  0.0944  0.9401
  226THR   HG23 2734   5.608  -1.033   7.688  1.3432 -0.2301  1.3520
  226THR      C 2735   5.787  -1.032   7.323  0.0535  0.1646  0.4055
  226THR      O 2736   5.885  -1.107   7.328 -0.6010 -0.6997  0.4234
  227PRO      N 2737   5.803  -0.907   7.292 -0.0092  0.1799  0.4371
  227PRO     CD 2738   5.703  -0.833   7.216 -0.0869 -0.0912  0.2741
  227PRO    HD1 2739   5.626  -0.795   7.286  0.8711  0.1934  1.2095
  227PRO    HD2 2740   5.663  -0.894   7.133 -0.8649  1.2560 -0.3734
  227PRO     CA 2741   5.930  -0.841   7.299  0.1260 -0.0202 -0.0919
  227PRO     HA 2742   5.991  -0.887   7.223  0.1032 -0.9993  0.4655
  227PRO     CB 2743   5.905  -0.695   7.261  0.2056  0.2156  0.7309
  227PRO    HB1 2744   5.998  -0.654   7.217 -0.6868 -0.0044 -1.5184
  227PRO    HB2 2745   5.878  -0.638   7.352 -2.0360 -0.0288  0.2745
  227PRO     CG 2746   5.783  -0.710   7.169  0.3356 -0.2260  0.6267
  227PRO    HG1 2747   5.718  -0.620   7.179  0.4437 -0.0509 -0.2157
  227PRO    HG2 2748   5.810  -0.713   7.062 -1.2673  1.4611  0.1102
  227PRO      C 2749   5.998  -0.835   7.432 -0.0133 -0.2293 -0.0104
  227PRO      O 2750   5.929  -0.831   7.533  0.3772  0.9532  0.2275
  228ILE      N 2751   6.131  -0.849   7.438  0.0511  0.2296 -0.2560
  228ILE     HN 2752   6.171  -0.862   7.347  0.8675  0.6629  0.0327
  228ILE     CA 2753   6.201  -0.865   7.562 -0.2452  0.2313 -0.0877
  228ILE     HA 2754   6.133  -0.872   7.645  0.1176  1.4548  0.3375
  228ILE     CB 2755   6.277  -0.994   7.564 -0.3003  0.1967 -0.2339
  228ILE     HB 2756   6.331  -0.991   7.661 -0.5343  1.2383 -0.1235
  228ILE    CG2 2757   6.174  -1.108   7.564  0.2207 -0.2779 -0.1453
  228ILE   HG21 2758   6.089  -1.097   7.635 -0.2091 -0.5918 -0.6017
  228ILE   HG22 2759   6.233  -1.198   7.594 -0.9420 -1.3610 -1.0078
  228ILE   HG23 2760   6.150  -1.119   7.456  0.3645  0.8783 -0.3081
  228ILE    CG1 2761   6.384  -0.998   7.453 -0.3754  0.4092 -0.3143
  228ILE   HG11 2762   6.434  -0.900   7.439  0.4238 -0.1254 -1.2601
  228ILE   HG12 2763   6.336  -1.031   7.359 -0.2273 -0.2843 -0.1552
  228ILE     CD 2764   6.489  -1.104   7.486 -0.3847  0.1826 -1.0019
  228ILE    HD1 2765   6.548  -1.069   7.573  0.6369 -1.0664 -1.1685
  228ILE    HD2 2766   6.569  -1.118   7.411  1.4683  2.0641  0.4967
  228ILE    HD3 2767   6.448  -1.206   7.502  2.6452 -1.3043 -2.0009
  228ILE      C 2768   6.291  -0.747   7.583  0.0698  0.0202 -0.2342
  228ILE      O 2769   6.389  -0.747   7.657  0.1527  0.0056 -0.3447
  229VAL      N 2770   6.259  -0.641   7.507  0.3952 -0.1152 -0.5614
  229VAL     HN 2771   6.166  -0.637   7.472  0.3849  1.3200 -0.4272
  229VAL     CA 2772   6.334  -0.520   7.499 -0.0694  0.1732 -0.6078
  229VAL     HA 2773   6.401  -0.533   7.583 -2.0158 -3.7579  0.6082
  229VAL     CB 2774   6.419  -0.507   7.377 -0.0277  0.5287 -0.5419
  229VAL     HB 2775   6.444  -0.399   7.365 -1.8168  1.0268 -0.0551
  229VAL    CG1 2776   6.554  -0.580   7.388 -0.3740 -0.0632 -0.1620
  229VAL   HG11 2777   6.620  -0.564   7.299 -1.6988  0.3470 -1.1014
  229VAL   HG12 2778   6.546  -0.690   7.404 -1.7272  0.2505  1.5203
  229VAL   HG13 2779   6.604  -0.544   7.480 -3.0254 -0.5581  1.5520
  229VAL    CG2 2780   6.348  -0.544   7.246  0.1094 -0.1060 -0.4408
  229VAL   HG21 2781   6.427  -0.551   7.168  1.1491 -1.9405  0.7088
  229VAL   HG22 2782   6.273  -0.470   7.210 -1.7193 -1.7800 -0.2449
  229VAL   HG23 2783   6.291  -0.637   7.265  1.7379 -1.1818 -0.5742
  229VAL      C 2784   6.259  -0.393   7.518 -0.1668  0.0061  0.1924
  229VAL      O 2785   6.145  -0.388   7.470 -0.0201 -0.4558 -0.2165
  230ASP      N 2786   6.326  -0.286   7.565  0.0290 -0.1649  0.2981
  230ASP     HN 2787   6.425  -0.287   7.580 -0.0371  1.3446  0.9327
  230ASP     CA 2788   6.267  -0.161   7.600 -0.1245 -0.1638  0.0404
  230ASP     HA 2789   6.185  -0.192   7.664 -0.4492 -0.0353 -0.3094
  230ASP     CB 2790   6.356  -0.073   7.690 -0.0219  0.0788 -0.2981
  230ASP    HB1 2791   6.403  -0.137   7.767  0.9680 -1.2035 -1.8936
  230ASP    HB2 2792   6.288   0.001   7.737  0.5279 -1.1851  2.6891
  230ASP     CG 2793   6.475   0.008   7.641  0.6369 -0.3340  0.5984
  230ASP    OD1 2794   6.531  -0.027   7.534  0.9461 -0.1524  0.6991
  230ASP    OD2 2795   6.530   0.096   7.712 -0.1420  0.5524  0.1214
  230ASP      C 2796   6.205  -0.083   7.490 -0.2977  0.0459  0.2846
  230ASP      O 2797   6.225  -0.100   7.369  0.1222  0.3969  0.3005
  231THR      N 2798   6.108   0.002   7.526 -0.4485  0.1282 -0.3020
  231THR     HN 2799   6.079  -0.006   7.621 -0.2227 -4.6152 -0.4250
  231THR     CA 2800   6.025   0.085   7.443 -0.2313 -0.0523 -0.6970
  231THR     HA 2801   5.984   0.013   7.374 -0.3069 -0.8176  0.1229
  231THR     CB 2802   5.913   0.161   7.506 -0.0755 -0.2799 -0.1358
  231THR     HB 2803   5.885   0.254   7.452  1.1647  0.4657  0.4654
  231THR    OG1 2804   5.948   0.195   7.639  0.2822  0.6026 -0.4459
  231THR    HG1 2805   5.874   0.248   7.669 -0.4368 -2.2933  3.8370
  231THR    CG2 2806   5.785   0.076   7.505 -0.4986  0.3370  0.2981
  231THR   HG21 2807   5.799   0.004   7.588 -0.9126  0.4796  0.4901
  231THR   HG22 2808   5.773   0.022   7.408 -0.0938 -1.6555  1.2966
  231THR   HG23 2809   5.699   0.143   7.525 -2.3667 -1.3520 -1.5953
  231THR      C 2810   6.111   0.176   7.362 -0.1149  0.4927  0.0310
  231THR      O 2811   6.071   0.193   7.247  0.8181 -0.5463 -0.4623
  232ALA      N 2812   6.227   0.226   7.408  0.0187 -0.1508  0.4099
  232ALA     HN 2813   6.245   0.190   7.499  0.9265 -0.4465  0.1206
  232ALA     CA 2814   6.332   0.297   7.342  0.0212 -0.0684  0.5001
  232ALA     HA 2815   6.284   0.380   7.292  0.9265  1.1368  1.5662
  232ALA     CB 2816   6.432   0.348   7.446 -0.0802 -0.2740  0.6988
  232ALA    HB1 2817   6.497   0.425   7.399 -0.6081 -1.1385 -1.5710
  232ALA    HB2 2818   6.482   0.260   7.491 -0.0678 -1.3816 -1.3636
  232ALA    HB3 2819   6.376   0.399   7.528 -1.5340 -0.2012 -0.3183
  232ALA      C 2820   6.403   0.222   7.234  0.1316  0.4077  0.2429
  232ALA      O 2821   6.418   0.271   7.122 -0.3560  0.2306  0.0982
  233THR      N 2822   6.434   0.093   7.254 -0.3033  0.2208 -0.2782
  233THR     HN 2823   6.427   0.058   7.347 -2.5853 -0.6377 -0.6947
  233THR     CA 2824   6.488   0.011   7.151 -0.3710 -0.0213 -0.1226
  233THR     HA 2825   6.572   0.063   7.106  0.2249 -0.5079  0.4019
  233THR     CB 2826   6.531  -0.120   7.210  0.0216  0.1797  0.0438
  233THR     HB 2827   6.441  -0.160   7.261  0.1574 -2.1130 -1.3574
  233THR    OG1 2828   6.644  -0.108   7.295  0.1914 -0.6577 -0.0537
  233THR    HG1 2829   6.606  -0.097   7.383 -0.4298 -1.5967 -0.1939
  233THR    CG2 2830   6.578  -0.226   7.110 -0.5753  0.6582 -0.7517
  233THR   HG21 2831   6.613  -0.318   7.162 -1.3273  1.5154  1.3621
  233THR   HG22 2832   6.654  -0.170   7.051  0.8088  0.9122  1.1989
  233THR   HG23 2833   6.493  -0.257   7.045 -0.4638 -1.1622 -0.0850
  233THR      C 2834   6.396  -0.010   7.036  0.1621 -0.0652 -0.5486
  233THR      O 2835   6.432   0.014   6.921  0.3893  0.6980 -0.3228
  234VAL      N 2836   6.269  -0.046   7.062  0.1852 -0.0126 -0.3577
  234VAL     HN 2837   6.251  -0.055   7.160  1.1208  0.8334 -0.0930
  234VAL     CA 2838   6.174  -0.087   6.963 -0.1367  0.1814 -0.1337
  234VAL     HA 2839   6.215  -0.166   6.901 -0.7196 -0.3378  0.1255
  234VAL     CB 2840   6.049  -0.153   7.012 -0.2518  0.1522 -0.4660
  234VAL     HB 2841   6.014  -0.107   7.106 -0.3562 -1.8373  0.5275
  234VAL    CG1 2842   5.942  -0.151   6.901  0.1728  0.2561 -0.8777
  234VAL   HG11 2843   5.858  -0.221   6.923  1.4321 -0.9999  0.0856
  234VAL   HG12 2844   5.980  -0.180   6.801  0.5236  1.9398 -1.2620
  234VAL   HG13 2845   5.901  -0.048   6.893 -0.2219  0.3061  1.1425
  234VAL    CG2 2846   6.073  -0.301   7.048 -0.6091  0.1735 -0.1374
  234VAL   HG21 2847   6.114  -0.349   6.957 -0.4653  0.9706 -0.5066
  234VAL   HG22 2848   5.977  -0.351   7.071 -0.2053 -0.1143  0.9903
  234VAL   HG23 2849   6.147  -0.319   7.130  0.7728 -3.4522 -1.9663
  234VAL      C 2850   6.158   0.018   6.859  0.5079  0.4346  0.0198
  234VAL      O 2851   6.174  -0.009   6.740  0.1638  0.6118 -0.0674
  235LYS      N 2852   6.138   0.143   6.904  0.4254  0.3352  0.2600
  235LYS     HN 2853   6.115   0.163   6.999 -2.0876  2.9360 -0.7270
  235LYS     CA 2854   6.108   0.261   6.829  0.2866  0.1841  0.0766
  235LYS     HA 2855   6.012   0.251   6.780  1.0310  1.0410 -1.6283
  235LYS     CB 2856   6.115   0.384   6.922  0.1382  0.2013  0.0668
  235LYS    HB1 2857   6.138   0.478   6.868  3.4192 -0.3680  0.2739
  235LYS    HB2 2858   6.205   0.373   6.986  0.1078 -1.1723 -0.1006
  235LYS     CG 2859   5.993   0.406   7.012 -0.0711 -0.5198 -0.0337
  235LYS    HG1 2860   5.956   0.311   7.056 -0.3727 -0.7295 -0.7265
  235LYS    HG2 2861   5.913   0.447   6.946  1.1062  1.2796 -0.4199
  235LYS     CD 2862   6.019   0.511   7.119  0.0361 -0.5005 -0.0776
  235LYS    HD1 2863   6.001   0.608   7.068  0.1683 -0.1531  0.5177
  235LYS    HD2 2864   6.127   0.505   7.146  0.7717  1.4332 -2.2749
  235LYS     CE 2865   5.928   0.514   7.243  0.4715 -0.2867  0.2402
  235LYS    HE1 2866   5.938   0.613   7.292 -0.5483  0.6615 -1.3775
  235LYS    HE2 2867   5.943   0.427   7.310 -1.9584 -1.9452 -1.2220
  235LYS     NZ 2868   5.786   0.514   7.203  0.5113  0.3870  0.0802
  235LYS    HZ1 2869   5.751   0.607   7.173 -0.3436 -0.1011 -0.4773
  235LYS    HZ2 2870   5.734   0.499   7.292  1.5415  1.8220  0.9680
  235LYS    HZ3 2871   5.768   0.438   7.134 -3.2404  0.5765  0.6094
  235LYS      C 2872   6.202   0.279   6.715  0.0149  0.0141 -0.1774
  235LYS      O 2873   6.166   0.264   6.599  0.2577  0.5627 -0.3261
  236VAL      N 2874   6.330   0.300   6.752 -0.0720  0.5249 -0.1576
  236VAL     HN 2875   6.352   0.290   6.849  1.0239  2.2390 -0.1984
  236VAL     CA 2876   6.442   0.317   6.665  0.1180  0.1322  0.0059
  236VAL     HA 2877   6.442   0.412   6.613  0.3178 -0.9007 -1.9674
  236VAL     CB 2878   6.567   0.329   6.747  0.0309  0.0986  0.1443
  236VAL     HB 2879   6.585   0.234   6.802  1.2425 -1.1278 -2.1948
  236VAL    CG1 2880   6.694   0.350   6.662 -0.3094 -0.2886 -0.4687
  236VAL   HG11 2881   6.689   0.451   6.616 -0.0792 -0.0144  0.0938
  236VAL   HG12 2882   6.706   0.289   6.571  0.0080  2.1020 -2.1148
  236VAL   HG13 2883   6.787   0.338   6.722 -0.8006  0.1474  0.4028
  236VAL    CG2 2884   6.544   0.447   6.843 -0.3040 -0.2803  0.5339
  236VAL   HG21 2885   6.643   0.483   6.880 -1.6801  3.0872  1.2614
  236VAL   HG22 2886   6.483   0.424   6.933  0.1697  1.0209  1.2052
  236VAL   HG23 2887   6.498   0.536   6.796  1.2538  0.7602  0.9184
  236VAL      C 2888   6.454   0.200   6.573  0.1523 -0.0836  0.2819
  236VAL      O 2889   6.467   0.228   6.454 -0.0294 -0.1885  0.2363
  237VAL      N 2890   6.445   0.076   6.622 -0.0668 -0.0047  0.4414
  237VAL     HN 2891   6.434   0.067   6.721 -0.3276  2.5326  0.6949
  237VAL     CA 2892   6.449  -0.043   6.543 -0.6092  0.1394  0.1905
  237VAL     HA 2893   6.536  -0.043   6.479  0.7332 -1.0755  1.9294
  237VAL     CB 2894   6.456  -0.171   6.622 -0.4506 -0.2210 -0.4008
  237VAL     HB 2895   6.394  -0.157   6.713 -1.1028  0.8427 -0.9967
  237VAL    CG1 2896   6.403  -0.303   6.564 -0.0625 -0.0757 -1.1007
  237VAL   HG11 2897   6.429  -0.396   6.620 -1.5749  0.0871 -0.0811
  237VAL   HG12 2898   6.429  -0.320   6.457 -1.0186 -6.0135 -0.7323
  237VAL   HG13 2899   6.293  -0.315   6.559 -0.0418 -0.7247 -0.2490
  237VAL    CG2 2900   6.602  -0.181   6.669 -0.4995  0.9238  0.0273
  237VAL   HG21 2901   6.647  -0.082   6.694  2.1534 -0.4680  1.2318
  237VAL   HG22 2902   6.669  -0.232   6.597  0.4610 -0.5945  1.8913
  237VAL   HG23 2903   6.598  -0.241   6.763 -1.5899  0.1103 -0.5204
  237VAL      C 2904   6.342  -0.045   6.440 -0.5111 -0.5881  0.0951
  237VAL      O 2905   6.375  -0.065   6.323  0.4347 -0.2094  0.2940
  238ILE      N 2906   6.215  -0.020   6.477 -0.2905 -0.2939  0.6535
  238ILE     HN 2907   6.212   0.019   6.569 -0.5815  0.0357  0.5071
  238ILE     CA 2908   6.105  -0.022   6.386  0.2946 -0.5014 -0.0530
  238ILE     HA 2909   6.106  -0.121   6.342  1.4125 -0.7442  0.4825
  238ILE     CB 2910   5.973  -0.025   6.456  0.4872  0.3934  0.3574
  238ILE     HB 2911   5.981   0.050   6.538  0.8827  0.0169  0.6667
  238ILE    CG2 2912   5.858   0.029   6.369  0.3390  0.0578  0.3457
  238ILE   HG21 2913   5.857  -0.026   6.272 -1.4450  2.6810 -1.2273
  238ILE   HG22 2914   5.867   0.136   6.343 -1.4172 -0.0648 -0.9161
  238ILE   HG23 2915   5.758   0.029   6.417 -0.1712  0.8688 -0.6968
  238ILE    CG1 2916   5.942  -0.161   6.520  0.0796  0.2520 -0.1439
  238ILE   HG11 2917   5.848  -0.150   6.579 -0.0090 -0.5007 -0.1335
  238ILE   HG12 2918   6.028  -0.187   6.584 -0.1222  0.0980  0.0678
  238ILE     CD 2919   5.928  -0.277   6.421  0.6146  0.0031  0.0709
  238ILE    HD1 2920   5.920  -0.368   6.485  0.4608  0.5607  0.8607
  238ILE    HD2 2921   6.010  -0.305   6.351 -0.9723 -2.9143 -0.7641
  238ILE    HD3 2922   5.840  -0.261   6.356  0.6290  2.2656  0.5184
  238ILE      C 2923   6.105   0.074   6.271  0.5402 -0.2018  0.1953
  238ILE      O 2924   6.072   0.037   6.159 -0.2065 -0.1929  0.4092
  239GLN      N 2925   6.137   0.202   6.295  0.6129 -0.1642 -0.1052
  239GLN     HN 2926   6.154   0.240   6.385  1.3265  1.9187 -1.0433
  239GLN     CA 2927   6.170   0.297   6.192 -0.4531 -0.0367 -0.3403
  239GLN     HA 2928   6.079   0.302   6.134 -1.1939 -0.3361  0.7642
  239GLN     CB 2929   6.233   0.417   6.265 -0.3714 -0.2901  0.0094
  239GLN    HB1 2930   6.276   0.485   6.189  1.2590  1.3091  2.2495
  239GLN    HB2 2931   6.316   0.386   6.332 -1.1211 -0.4432  0.8951
  239GLN     CG 2932   6.131   0.500   6.344  0.1418  0.1254  0.2371
  239GLN    HG1 2933   6.176   0.593   6.384 -0.5473  0.4308  0.3000
  239GLN    HG2 2934   6.085   0.442   6.426 -0.9744  0.6304 -0.0203
  239GLN     CD 2935   6.011   0.538   6.259  0.3778  0.7645  0.1802
  239GLN    OE1 2936   5.995   0.530   6.137  0.0734 -0.1174  0.2710
  239GLN    NE2 2937   5.917   0.612   6.324  0.0695 -0.1147  0.7550
  239GLN   HE21 2938   5.845   0.646   6.264 -0.3235 -0.5915  0.9511
  239GLN   HE22 2939   5.924   0.623   6.423 -1.7223  0.9085  0.8056
  239GLN      C 2940   6.277   0.257   6.097  0.0678  0.2158  0.1365
  239GLN      O 2941   6.262   0.274   5.976 -0.3401 -0.1658  0.1307
  240VAL      N 2942   6.389   0.195   6.141  0.0366  0.0674  0.0083
  240VAL     HN 2943   6.405   0.185   6.239 -2.4780  0.1979  0.5001
  240VAL     CA 2944   6.496   0.152   6.056 -0.1903 -0.3153 -0.0862
  240VAL     HA 2945   6.525   0.241   6.001 -1.1805 -0.1062 -0.2948
  240VAL     CB 2946   6.607   0.111   6.148  0.4068  0.0326 -0.6523
  240VAL     HB 2947   6.576   0.055   6.238 -1.7474 -2.0541 -2.5669
  240VAL    CG1 2948   6.714   0.029   6.074  0.3691 -0.4387 -0.1889
  240VAL   HG11 2949   6.736   0.063   5.970  1.5914 -0.4572  0.0458
  240VAL   HG12 2950   6.675  -0.074   6.060 -0.6017  0.2133 -2.9500
  240VAL   HG13 2951   6.807   0.030   6.136 -0.1865  1.2826  0.6980
  240VAL    CG2 2952   6.677   0.242   6.191 -0.4238  0.2974 -0.0950
  240VAL   HG21 2953   6.609   0.307   6.251 -2.7975 -0.1819 -2.1142
  240VAL   HG22 2954   6.696   0.294   6.096 -1.4196  0.6876 -0.0939
  240VAL   HG23 2955   6.765   0.219   6.255 -0.7117  0.1818  0.2645
  240VAL      C 2956   6.450   0.041   5.968 -0.6618 -0.1855 -0.0077
  240VAL      O 2957   6.470   0.038   5.847 -0.5795 -0.0590  0.0026
  241ASN      N 2958   6.382  -0.054   6.035 -0.4268 -0.0340  0.4506
  241ASN     HN 2959   6.366  -0.047   6.133 -1.2484 -0.3607  0.3480
  241ASN     CA 2960   6.319  -0.159   5.961  0.1982 -0.2110  0.1612
  241ASN     HA 2961   6.393  -0.215   5.906 -1.4440 -1.9363 -0.4037
  241ASN     CB 2962   6.244  -0.261   6.048 -0.1971  0.1502  0.2499
  241ASN    HB1 2963   6.206  -0.350   5.993  0.4999  0.6315 -1.0565
  241ASN    HB2 2964   6.165  -0.218   6.112 -2.2507 -1.0224 -1.3586
  241ASN     CG 2965   6.349  -0.320   6.141  0.0495  0.4569  0.1674
  241ASN    OD1 2966   6.470  -0.315   6.118  0.1237 -0.5655  0.2953
  241ASN    ND2 2967   6.301  -0.386   6.249  0.2482  0.6840  0.3963
  241ASN   HD21 2968   6.374  -0.423   6.306  1.5459  0.9821 -1.0229
  241ASN   HD22 2969   6.204  -0.413   6.251  0.5858 -0.7975 -1.0622
  241ASN      C 2970   6.223  -0.114   5.856  0.4830  0.1475  0.0514
  241ASN      O 2971   6.238  -0.151   5.739 -0.5281 -0.0971 -0.0051
  242THR      N 2972   6.130  -0.023   5.889 -0.1128 -0.4217 -0.0227
  242THR     HN 2973   6.134   0.016   5.981  0.4114 -0.5573  0.0161
  242THR     CA 2974   6.034   0.036   5.801 -0.1349 -0.2349  0.1263
  242THR     HA 2975   5.973  -0.040   5.755 -0.1046 -0.1573 -0.0440
  242THR     CB 2976   5.935   0.124   5.872 -0.3497 -0.1641 -0.2550
  242THR     HB 2977   5.995   0.205   5.920  1.5198 -0.9147 -1.1880
  242THR    OG1 2978   5.869   0.046   5.971  0.1426 -0.0636  0.1588
  242THR    HG1 2979   5.930   0.009   6.035  0.7715 -3.5364 -2.1596
  242THR    CG2 2980   5.815   0.166   5.786 -0.0140  0.1692 -0.5659
  242THR   HG21 2981   5.849   0.241   5.711  0.0772 -1.2102 -1.9621
  242THR   HG22 2982   5.727   0.199   5.845  0.1698 -0.4034  0.0442
  242THR   HG23 2983   5.782   0.076   5.730 -1.0432 -1.0368  1.8042
  242THR      C 2984   6.094   0.110   5.687 -0.0171 -0.1707  0.2298
  242THR      O 2985   6.060   0.093   5.570  0.4424  0.0083  0.0660
  243PHE      N 2986   6.193   0.198   5.711 -0.3689  0.4132 -0.4259
  243PHE     HN 2987   6.213   0.233   5.802 -1.7480  0.2738 -0.0527
  243PHE     CA 2988   6.279   0.268   5.621  0.5488  0.1259  0.2103
  243PHE     HA 2989   6.212   0.338   5.572 -2.0735 -2.5308 -0.3008
  243PHE     CB 2990   6.387   0.347   5.697  0.3060  0.2786  0.3999
  243PHE    HB1 2991   6.429   0.275   5.771  2.1597 -0.1430 -0.9857
  243PHE    HB2 2992   6.333   0.426   5.752 -1.0992 -2.8346  3.9296
  243PHE     CG 2993   6.500   0.411   5.624  0.1341 -0.0567 -0.1720
  243PHE    CD1 2994   6.632   0.387   5.657 -0.1975 -0.8238  0.6317
  243PHE    HD1 2995   6.656   0.328   5.744 -1.5178  0.4298  1.9310
  243PHE    CE1 2996   6.727   0.441   5.574 -0.9308 -0.1720  0.1940
  243PHE    HE1 2997   6.830   0.430   5.606 -0.9641 -0.4131  0.2232
  243PHE     CZ 2998   6.692   0.515   5.463 -0.0685  0.3882  0.2849
  243PHE     HZ 2999   6.770   0.563   5.406 -0.5108  0.5125 -0.2105
  243PHE    CD2 3000   6.465   0.502   5.527 -0.1125  0.6762  0.5827
  243PHE    HD2 3001   6.359   0.512   5.510 -0.2068 -1.4246 -0.4359
  243PHE    CE2 3002   6.560   0.542   5.437 -0.1919 -0.4774 -0.0434
  243PHE    HE2 3003   6.546   0.615   5.358  2.2775 -0.1438 -0.2676
  243PHE      C 3004   6.341   0.189   5.511  0.4246  0.0564  0.1918
  243PHE      O 3005   6.315   0.213   5.393 -0.3340  0.3813  0.4185
  244MET      N 3006   6.403   0.073   5.540  0.4610  0.0563  0.1162
  244MET     HN 3007   6.436   0.065   5.634 -1.4146 -2.7805  0.6830
  244MET     CA 3008   6.463  -0.002   5.435  0.3668 -0.1096  0.1786
  244MET     HA 3009   6.484   0.061   5.349  0.7162 -0.6033 -0.1057
  244MET     CB 3010   6.602  -0.052   5.477  0.3519  0.3273  0.7656
  244MET    HB1 3011   6.666   0.034   5.505  1.2652 -0.4780  1.2069
  244MET    HB2 3012   6.658  -0.103   5.395  0.6626 -0.5451  1.5098
  244MET     CG 3013   6.591  -0.147   5.597 -0.4386  0.4105  0.7653
  244MET    HG1 3014   6.592  -0.252   5.559  1.4824  0.2683  1.0759
  244MET    HG2 3015   6.498  -0.126   5.654 -0.0599  0.6706  1.2938
  244MET     SD 3016   6.728  -0.148   5.717  0.0035  0.2688  0.2656
  244MET     CE 3017   6.693  -0.310   5.791 -0.0576 -0.1740 -0.7093
  244MET    HE1 3018   6.779  -0.333   5.857 -1.8897 -1.1649  1.4593
  244MET    HE2 3019   6.670  -0.389   5.717 -1.8937  0.7640 -1.1986
  244MET    HE3 3020   6.607  -0.300   5.862 -1.3987  0.1137 -2.3130
  244MET      C 3021   6.384  -0.117   5.384 -0.0478  0.2033  0.1118
  244MET      O 3022   6.411  -0.181   5.282 -0.2601  0.7419 -0.2908
  245SER      N 3023   6.274  -0.157   5.450 -0.3460  0.2971 -0.3259
  245SER     HN 3024   6.259  -0.113   5.538  1.4341 -1.5547  0.9795
  245SER     CA 3025   6.179  -0.256   5.409  0.2997 -0.2429 -0.5419
  245SER     HA 3026   6.226  -0.339   5.359 -0.5365 -0.7889 -0.4454
  245SER     CB 3027   6.084  -0.316   5.514  0.5853  0.4057  0.0968
  245SER    HB1 3028   6.138  -0.383   5.585  1.5701  0.5584 -0.5063
  245SER    HB2 3029   5.997  -0.370   5.471 -0.6559  1.4629  1.1870
  245SER     OG 3030   6.024  -0.218   5.598  0.0083  0.4214 -0.3216
  245SER    HG1 3031   6.099  -0.184   5.648 -0.4260 -1.2850  1.6404
  245SER      C 3032   6.092  -0.188   5.309  0.0801  0.2972  0.0041
  245SER      O 3033   6.046  -0.248   5.211  0.4495  0.4395 -0.2594
  246PHE      N 3034   6.054  -0.061   5.330 -0.2715  0.0943  0.6131
  246PHE     HN 3035   6.090  -0.008   5.407  0.1572 -1.1595  1.3237
  246PHE     CA 3036   5.943  -0.003   5.261 -0.0411 -0.4457 -0.2257
  246PHE     HA 3037   5.929  -0.059   5.170  1.3268 -0.7909 -0.2519
  246PHE     CB 3038   5.824   0.011   5.358 -0.2028 -0.2376 -0.4562
  246PHE    HB1 3039   5.858   0.076   5.442  1.1003 -0.8868 -0.4606
  246PHE    HB2 3040   5.803  -0.086   5.406 -0.4124 -0.4825 -1.0316
  246PHE     CG 3041   5.696   0.071   5.311  0.2333  0.9395 -0.1726
  246PHE    CD1 3042   5.623   0.172   5.371  0.1309  0.4812  0.4873
  246PHE    HD1 3043   5.649   0.219   5.464 -0.3578  0.6899  0.5223
  246PHE    CE1 3044   5.510   0.222   5.311  0.2451  0.2671  0.0878
  246PHE    HE1 3045   5.454   0.303   5.355  1.8008  1.3129  0.2425
  246PHE     CZ 3046   5.456   0.162   5.199  0.5011  0.3698 -0.0924
  246PHE     HZ 3047   5.364   0.196   5.154 -0.1487  0.4644  1.2599
  246PHE    CD2 3048   5.635   0.010   5.204  0.0918  0.6713  0.0576
  246PHE    HD2 3049   5.676  -0.080   5.161 -0.8287 -0.7433  2.0434
  246PHE    CE2 3050   5.524   0.059   5.139 -0.1126 -0.0235 -0.1224
  246PHE    HE2 3051   5.470   0.001   5.066 -1.9167  2.1332 -0.5839
  246PHE      C 3052   5.976   0.126   5.194  0.1656 -0.3506  0.0573
  246PHE      O 3053   5.971   0.128   5.072 -0.0170  0.4824  0.0786
  247LEU      N 3054   5.997   0.232   5.275 -0.2256 -0.0479 -0.2366
  247LEU     HN 3055   6.000   0.231   5.375  0.1783 -0.8615 -0.2499
  247LEU     CA 3056   6.027   0.359   5.218 -0.3736  0.0765 -0.0345
  247LEU     HA 3057   5.934   0.386   5.170 -0.6342  1.7764  1.2918
  247LEU     CB 3058   6.053   0.459   5.332  0.5517 -0.0754 -0.1116
  247LEU    HB1 3059   6.062   0.565   5.300 -0.5541 -0.7011 -2.7710
  247LEU    HB2 3060   6.145   0.423   5.385  1.8675  2.0073 -0.8456
  247LEU     CG 3061   5.947   0.470   5.442 -0.0371  0.0846 -0.6918
  247LEU     HG 3062   5.925   0.368   5.480  1.5337  0.1151  0.3874
  247LEU    CD1 3063   5.991   0.541   5.572 -0.4472 -0.4896 -0.2294
  247LEU   HD11 3064   6.076   0.483   5.616 -1.5329 -1.4124  0.7001
  247LEU   HD12 3065   5.910   0.556   5.645  0.2030  1.8687  0.0905
  247LEU   HD13 3066   6.032   0.641   5.546 -0.0249 -0.7045 -0.4019
  247LEU    CD2 3067   5.814   0.527   5.389  0.2505  1.0118 -0.4459
  247LEU   HD21 3068   5.734   0.524   5.466 -0.5348 -3.1779 -1.1277
  247LEU   HD22 3069   5.774   0.476   5.298  1.5475 -1.1987  0.1315
  247LEU   HD23 3070   5.835   0.631   5.357 -0.0981  0.7723 -1.4969
  247LEU      C 3071   6.133   0.375   5.116 -0.0941 -0.2526  0.2024
  247LEU      O 3072   6.111   0.412   5.000  0.8668  0.2019  0.1491
  248PHE      N 3073   6.260   0.345   5.151  0.0671 -0.1280 -0.2612
  248PHE     HN 3074   6.287   0.309   5.240 -0.1368 -1.1726 -0.6101
  248PHE     CA 3075   6.365   0.350   5.054  0.3844 -0.2323  0.0759
  248PHE     HA 3076   6.367   0.449   5.010 -1.6056 -0.3251 -0.3457
  248PHE     CB 3077   6.497   0.329   5.129  0.1613 -0.2133  0.4775
  248PHE    HB1 3078   6.505   0.233   5.185  1.6686  1.3649  3.1826
  248PHE    HB2 3079   6.495   0.400   5.214  0.0693  0.5606 -0.1621
  248PHE     CG 3080   6.628   0.355   5.062 -0.1069 -0.6321 -0.2234
  248PHE    CD1 3081   6.659   0.478   5.008  0.1220 -0.3261  0.5881
  248PHE    HD1 3082   6.587   0.558   5.002 -1.3389 -1.6792 -2.3602
  248PHE    CE1 3083   6.786   0.499   4.961 -0.1260 -0.3159 -0.0988
  248PHE    HE1 3084   6.828   0.586   4.914  2.7958 -1.4541  0.1480
  248PHE     CZ 3085   6.887   0.405   4.970 -0.0777 -0.2794 -0.2622
  248PHE     HZ 3086   6.984   0.419   4.927 -0.0940  0.7898  0.0338
  248PHE    CD2 3087   6.730   0.264   5.073 -0.1665 -0.5932  0.7825
  248PHE    HD2 3088   6.718   0.163   5.109  2.7352 -1.7001 -0.9231
  248PHE    CE2 3089   6.859   0.284   5.029 -0.5156 -0.0722 -0.0342
  248PHE    HE2 3090   6.931   0.205   5.046  1.0709  1.4174  0.3800
  248PHE      C 3091   6.341   0.255   4.942  0.4745  0.0457 -0.1806
  248PHE      O 3092   6.355   0.311   4.833  0.4593  0.6724  0.1349
  249PRO      N 3093   6.306   0.130   4.943  0.4836  0.0454  0.1366
  249PRO     CD 3094   6.312   0.042   5.059  0.6050  0.3921  0.3957
  249PRO    HD1 3095   6.258   0.097   5.138 -0.5984 -1.1484  0.6955
  249PRO    HD2 3096   6.419   0.020   5.083  0.6152 -0.4005 -0.2923
  249PRO     CA 3097   6.295   0.055   4.821  0.4628  0.2828 -0.0064
  249PRO     HA 3098   6.382   0.078   4.760 -0.5994 -0.0916 -1.7342
  249PRO     CB 3099   6.288  -0.091   4.866 -0.2148  0.2477 -0.2178
  249PRO    HB1 3100   6.386  -0.142   4.878 -0.3872  0.2907  1.5537
  249PRO    HB2 3101   6.226  -0.155   4.800  1.9755  0.0038 -2.2121
  249PRO     CG 3102   6.241  -0.086   5.012  0.4577  0.6196 -0.0075
  249PRO    HG1 3103   6.132  -0.079   5.029 -0.0132 -2.8290 -0.8047
  249PRO    HG2 3104   6.271  -0.182   5.059 -0.0699 -0.5746 -1.9834
  249PRO      C 3105   6.180   0.089   4.733  0.3070 -0.0236  0.0799
  249PRO      O 3106   6.208   0.107   4.615 -0.3596  0.3217 -0.0332
  250MET      N 3107   6.057   0.111   4.783  0.3059  0.5977 -0.1861
  250MET     HN 3108   6.050   0.112   4.883  1.5008  0.1408 -0.0861
  250MET     CA 3109   5.939   0.142   4.708  0.1577 -0.1239 -0.2571
  250MET     HA 3110   5.933   0.072   4.626  1.6152  0.5939 -1.0091
  250MET     CB 3111   5.805   0.131   4.782  0.4749 -0.3514  0.2953
  250MET    HB1 3112   5.718   0.161   4.720  1.1934  0.1445 -0.4938
  250MET    HB2 3113   5.808   0.189   4.876 -0.1566 -0.6952  0.5396
  250MET     CG 3114   5.776  -0.010   4.834  0.6324 -0.3852  0.2922
  250MET    HG1 3115   5.693  -0.016   4.908 -0.2028 -1.4679 -0.6909
  250MET    HG2 3116   5.865  -0.041   4.892  0.6058  0.7527  0.9638
  250MET     SD 3117   5.737  -0.135   4.707  0.4524 -0.3643  0.3261
  250MET     CE 3118   5.718  -0.283   4.811 -0.5269  0.0401  0.7349
  250MET    HE1 3119   5.712  -0.374   4.747  0.3051  0.3158  0.2403
  250MET    HE2 3120   5.629  -0.261   4.874 -1.2996  0.2735 -0.4103
  250MET    HE3 3121   5.807  -0.286   4.878  0.0460 -0.7310 -0.0270
  250MET      C 3122   5.937   0.273   4.637  0.2699 -0.2354 -0.4672
  250MET      O 3123   5.888   0.284   4.525  0.1539 -0.2572 -0.4187
  251LEU      N 3124   6.007   0.369   4.701  0.1834 -0.2973 -0.2782
  251LEU     HN 3125   6.042   0.352   4.792 -2.5054  0.9735  1.1064
  251LEU     CA 3126   6.025   0.494   4.634 -0.2178 -0.0930 -0.0148
  251LEU     HA 3127   5.928   0.526   4.599  0.2097  0.4576 -0.7366
  251LEU     CB 3128   6.073   0.602   4.733  0.0752 -0.2207 -0.0149
  251LEU    HB1 3129   6.158   0.550   4.781  0.2691  1.8286  2.0056
  251LEU    HB2 3130   5.990   0.613   4.806  1.5861  0.4620  1.6609
  251LEU     CG 3131   6.101   0.745   4.685 -0.0265 -0.2406 -0.1363
  251LEU     HG 3132   6.179   0.754   4.606  1.0827  1.1644  1.0580
  251LEU    CD1 3133   5.970   0.815   4.645 -0.1904  0.1479  1.0492
  251LEU   HD11 3134   5.897   0.830   4.727 -0.0626  0.8697  1.0426
  251LEU   HD12 3135   5.914   0.754   4.571 -1.6815  1.2750  1.2051
  251LEU   HD13 3136   6.002   0.913   4.602  2.8280 -1.6847 -1.3284
  251LEU    CD2 3137   6.164   0.831   4.796  0.7239 -0.5617 -0.3028
  251LEU   HD21 3138   6.191   0.933   4.760 -0.0243  0.1437  1.0635
  251LEU   HD22 3139   6.260   0.792   4.836  1.7031  1.1457 -0.8625
  251LEU   HD23 3140   6.090   0.854   4.876  1.6240 -0.6960  0.5795
  251LEU      C 3141   6.120   0.491   4.518  0.2848  0.1163  0.3864
  251LEU      O 3142   6.095   0.543   4.410 -0.2734  0.3286  0.6138
  252VAL      N 3143   6.230   0.415   4.531  0.1538 -0.1951 -0.2917
  252VAL     HN 3144   6.251   0.369   4.617  2.1431  1.2331  0.0489
  252VAL     CA 3145   6.329   0.395   4.429  0.1949 -0.0409 -0.2814
  252VAL     HA 3146   6.343   0.489   4.377 -0.4095 -0.5119 -1.3159
  252VAL     CB 3147   6.458   0.341   4.483  0.0739 -0.1753 -0.1252
  252VAL     HB 3148   6.442   0.252   4.548  1.8781  0.0857  0.7482
  252VAL    CG1 3149   6.563   0.311   4.374  0.0224 -0.3628 -0.1240
  252VAL   HG11 3150   6.667   0.298   4.410  1.1418 -0.0631 -2.9941
  252VAL   HG12 3151   6.581   0.395   4.303  1.9413  0.2352  0.9852
  252VAL   HG13 3152   6.526   0.217   4.330 -0.7478  0.3122 -0.9686
  252VAL    CG2 3153   6.522   0.451   4.570 -0.3114 -0.3470  0.3786
  252VAL   HG21 3154   6.620   0.427   4.617  0.0373  0.9933  0.3707
  252VAL   HG22 3155   6.459   0.482   4.656 -0.2255  1.5835 -0.2274
  252VAL   HG23 3156   6.535   0.534   4.497 -0.5198 -0.5259  0.1352
  252VAL      C 3157   6.278   0.310   4.319  0.5114 -0.2086 -0.2971
  252VAL      O 3158   6.305   0.344   4.204 -0.1672 -0.0214 -0.4018
  253ILE      N 3159   6.202   0.205   4.355  0.6115 -0.3146 -0.3906
  253ILE     HN 3160   6.190   0.188   4.452 -0.2202  1.5731 -0.1121
  253ILE     CA 3161   6.129   0.122   4.264 -0.0074 -0.0015 -0.1883
  253ILE     HA 3162   6.197   0.095   4.184 -0.4636  1.6324 -1.1753
  253ILE     CB 3163   6.069  -0.006   4.316 -0.3603  0.2546  0.0405
  253ILE     HB 3164   5.999   0.023   4.396  0.5397 -1.4113  1.4806
  253ILE    CG2 3165   5.981  -0.086   4.219 -0.0797  0.1264 -0.1105
  253ILE   HG21 3166   6.039  -0.102   4.126  1.0581 -2.2931  0.9184
  253ILE   HG22 3167   5.880  -0.043   4.203 -0.6095 -0.9096  0.3060
  253ILE   HG23 3168   5.969  -0.194   4.243 -2.9172 -0.0792 -1.9039
  253ILE    CG1 3169   6.171  -0.097   4.385 -0.0663  0.4310 -0.1564
  253ILE   HG11 3170   6.246  -0.039   4.443 -1.2147  1.4904  0.2946
  253ILE   HG12 3171   6.229  -0.158   4.312 -0.0225  0.1826  0.0837
  253ILE     CD 3172   6.105  -0.199   4.477  0.6176 -0.0032 -0.1382
  253ILE    HD1 3173   6.188  -0.264   4.513  0.7448  0.7312  0.9369
  253ILE    HD2 3174   6.029  -0.267   4.432 -0.2644  0.5461  0.4905
  253ILE    HD3 3175   6.057  -0.148   4.564 -0.6339 -1.4168  0.0471
  253ILE      C 3176   6.022   0.196   4.191 -0.2528  0.1352  0.3012
  253ILE      O 3177   6.010   0.185   4.069  0.4326 -0.7726  0.3024
  254SER      N 3178   5.949   0.289   4.255  0.1094  0.7026 -0.0946
  254SER     HN 3179   5.947   0.295   4.354 -0.9896 -0.9215  0.0298
  254SER     CA 3180   5.857   0.378   4.192 -0.5865 -0.1048 -0.2500
  254SER     HA 3181   5.782   0.323   4.137 -0.9304  2.0502 -2.0809
  254SER     CB 3182   5.777   0.461   4.294  0.6507  0.3402  0.3905
  254SER    HB1 3183   5.718   0.545   4.250 -1.0442  0.9566  3.5496
  254SER    HB2 3184   5.848   0.507   4.366  0.7109  0.5536  0.1948
  254SER     OG 3185   5.686   0.378   4.365  0.1555 -0.2733 -0.9221
  254SER    HG1 3186   5.742   0.326   4.424  2.3473  1.3930 -1.3856
  254SER      C 3187   5.911   0.469   4.087 -0.2443 -0.1565 -0.1215
  254SER      O 3188   5.836   0.490   3.991 -0.2153 -0.5064 -0.2238
  255ILE      N 3189   6.032   0.525   4.101 -0.2811 -0.1181  0.0392
  255ILE     HN 3190   6.085   0.523   4.186 -0.4414  3.2946  0.3537
  255ILE     CA 3191   6.087   0.613   4.003  0.1043 -0.0335  0.3296
  255ILE     HA 3192   6.019   0.691   3.974  0.4262  0.1409  0.0289
  255ILE     CB 3193   6.209   0.673   4.066  0.5782 -0.6555  0.0141
  255ILE     HB 3194   6.257   0.607   4.143 -1.4854  1.4754  3.3770
  255ILE    CG2 3195   6.313   0.714   3.960  0.7852 -0.0382  0.4533
  255ILE   HG21 3196   6.380   0.794   3.998 -1.5915  1.9557  0.7581
  255ILE   HG22 3197   6.257   0.759   3.875  1.1796 -2.3442 -1.1112
  255ILE   HG23 3198   6.371   0.632   3.913 -0.1712  0.2688 -1.3359
  255ILE    CG1 3199   6.159   0.795   4.146  0.4822 -0.2356 -0.6806
  255ILE   HG11 3200   6.072   0.768   4.209  0.5231 -0.2599 -0.6340
  255ILE   HG12 3201   6.132   0.876   4.075 -2.3371  1.0795  1.6898
  255ILE     CD 3202   6.271   0.853   4.232 -0.1029  0.1822 -0.1979
  255ILE    HD1 3203   6.305   0.775   4.304 -1.7697 -1.1702 -0.8220
  255ILE    HD2 3204   6.231   0.943   4.283  1.1930  1.1274 -0.7804
  255ILE    HD3 3205   6.352   0.890   4.166  1.8080  1.1988  2.5061
  255ILE      C 3206   6.117   0.533   3.881  0.0621  0.3154  0.0896
  255ILE      O 3207   6.103   0.573   3.765 -1.2696  0.3490  0.2498
  256LEU      N 3208   6.167   0.409   3.896  0.0436  0.2882 -0.0656
  256LEU     HN 3209   6.183   0.372   3.987  0.4563 -2.4562 -1.1571
  256LEU     CA 3210   6.191   0.309   3.797 -0.0852  0.0720  0.1202
  256LEU     HA 3211   6.252   0.355   3.720  0.5593 -1.0309 -0.0490
  256LEU     CB 3212   6.271   0.194   3.859  0.5584  0.2771 -0.3151
  256LEU    HB1 3213   6.281   0.117   3.780  1.4278 -0.4167  0.4404
  256LEU    HB2 3214   6.220   0.149   3.948  1.1087  1.7912  0.8134
  256LEU     CG 3215   6.416   0.214   3.906  0.5913 -0.4216 -0.1085
  256LEU     HG 3216   6.414   0.272   4.001 -2.4283  0.6379 -0.7025
  256LEU    CD1 3217   6.474   0.073   3.928  0.0979 -0.6178 -0.0438
  256LEU   HD11 3218   6.583   0.084   3.947  0.2995 -1.1697 -0.8596
  256LEU   HD12 3219   6.457   0.021   3.832 -1.8276 -0.3024  0.0916
  256LEU   HD13 3220   6.416   0.025   4.010 -2.5856  0.6350 -1.0835
  256LEU    CD2 3221   6.494   0.295   3.801  0.1935 -0.1824 -0.2198
  256LEU   HD21 3222   6.476   0.255   3.699  0.5360  1.3773 -0.9219
  256LEU   HD22 3223   6.603   0.283   3.817  0.2937 -1.7699 -1.7891
  256LEU   HD23 3224   6.457   0.400   3.801 -2.3975 -0.9673  1.7961
  256LEU      C 3225   6.068   0.270   3.722 -0.0873  0.1505  0.0818
  256LEU      O 3226   6.064   0.254   3.600 -0.5687 -0.0189  0.1155
  257ASN      N 3227   5.954   0.251   3.792 -0.0825  0.2144  0.1063
  257ASN     HN 3228   5.962   0.244   3.891 -0.1249  2.8495  0.3684
  257ASN     CA 3229   5.824   0.228   3.736  0.2892 -0.8155 -0.3688
  257ASN     HA 3230   5.828   0.142   3.671  0.5438 -0.7370 -0.4581
  257ASN     CB 3231   5.739   0.189   3.858  0.1170 -0.0369 -0.2355
  257ASN    HB1 3232   5.748   0.258   3.945  2.8763 -0.5908 -0.0012
  257ASN    HB2 3233   5.784   0.098   3.902  1.2243  0.5449 -0.1428
  257ASN     CG 3234   5.593   0.156   3.830  0.2068 -0.1692 -0.5473
  257ASN    OD1 3235   5.540   0.158   3.718 -0.6269  0.2285 -0.1545
  257ASN    ND2 3236   5.519   0.134   3.941  0.6944 -0.2101 -0.2288
  257ASN   HD21 3237   5.545   0.173   4.030  1.1148  0.6973 -0.7392
  257ASN   HD22 3238   5.422   0.110   3.930 -0.1714  3.2821 -1.7661
  257ASN      C 3239   5.779   0.349   3.662  0.4946 -0.1763  0.5260
  257ASN      O 3240   5.735   0.339   3.547  0.9689 -0.5018  0.3702
  258THR      N 3241   5.800   0.471   3.715 -0.0509 -0.1298  0.6375
  258THR     HN 3242   5.826   0.477   3.810 -0.0375 -1.9431  0.7839
  258THR     CA 3243   5.759   0.590   3.646  0.1621 -0.2528  0.2930
  258THR     HA 3244   5.655   0.578   3.617  0.1604 -2.1031  0.9046
  258THR     CB 3245   5.781   0.708   3.736  0.0053  0.0577 -0.0734
  258THR     HB 3246   5.875   0.699   3.794 -1.1682 -0.9770  1.7743
  258THR    OG1 3247   5.677   0.722   3.831 -0.0186  0.0458 -0.0977
  258THR    HG1 3248   5.668   0.645   3.888  1.1616 -0.9452 -1.2110
  258THR    CG2 3249   5.770   0.843   3.664  0.5171 -0.0902 -0.4331
  258THR   HG21 3250   5.780   0.915   3.748  1.8770 -2.4050  1.5067
  258THR   HG22 3251   5.670   0.857   3.619 -0.4709  0.2524  1.7662
  258THR   HG23 3252   5.849   0.872   3.591  0.7275  2.4809  0.7108
  258THR      C 3253   5.827   0.612   3.516  0.4650  0.1511  0.5197
  258THR      O 3254   5.768   0.638   3.411  0.2001 -0.3911  0.5306
  259VAL      N 3255   5.961   0.597   3.512  0.3653 -0.6111 -0.0756
  259VAL     HN 3256   6.006   0.566   3.595  0.0668  0.6152  0.5565
  259VAL     CA 3257   6.046   0.622   3.400  0.0950  0.3113 -0.0815
  259VAL     HA 3258   5.998   0.707   3.353  1.3157 -0.1059 -2.2077
  259VAL     CB 3259   6.183   0.669   3.438 -0.0567  0.0398  0.8272
  259VAL     HB 3260   6.175   0.755   3.507 -1.2961 -0.6811  1.6192
  259VAL    CG1 3261   6.269   0.555   3.496 -0.1528 -0.2191  0.4694
  259VAL   HG11 3262   6.270   0.470   3.424  0.7970  0.7197 -0.6716
  259VAL   HG12 3263   6.240   0.506   3.591  2.1086  0.5661  1.6454
  259VAL   HG13 3264   6.373   0.582   3.525 -0.8491 -0.2197  3.1959
  259VAL    CG2 3265   6.255   0.721   3.313 -0.2441 -0.0350  0.6865
  259VAL   HG21 3266   6.355   0.761   3.342 -0.2777  0.5297  0.0549
  259VAL   HG22 3267   6.204   0.801   3.254 -0.8430  1.5889  3.2275
  259VAL   HG23 3268   6.279   0.635   3.247 -1.7940  0.6011 -0.8118
  259VAL      C 3269   6.044   0.513   3.299 -0.1101  0.1821  0.0607
  259VAL      O 3270   6.056   0.548   3.182  0.5355 -0.2213  0.0010
  260ILE      N 3271   6.023   0.384   3.333 -0.0651  0.0213 -0.5027
  260ILE     HN 3272   6.022   0.353   3.428  2.0326 -2.0725 -1.0743
  260ILE     CA 3273   6.026   0.273   3.243  0.6061 -0.0011 -0.4587
  260ILE     HA 3274   6.125   0.295   3.207  0.5437  4.4199  1.3782
  260ILE     CB 3275   6.023   0.138   3.306 -0.3708  0.0627 -0.3487
  260ILE     HB 3276   6.096   0.143   3.391 -1.3114  0.2843  0.4655
  260ILE    CG2 3277   5.886   0.114   3.372 -0.1160 -0.0354  0.1534
  260ILE   HG21 3278   5.863   0.206   3.430 -0.0106  1.1580 -1.6205
  260ILE   HG22 3279   5.886   0.028   3.442  1.9696  1.2732  1.9076
  260ILE   HG23 3280   5.814   0.097   3.290 -1.1794 -0.1885  1.0965
  260ILE    CG1 3281   6.070   0.029   3.209  0.4610 -0.2019  0.3336
  260ILE   HG11 3282   6.156   0.072   3.154 -0.7564  1.0952 -0.6251
  260ILE   HG12 3283   6.001   0.001   3.126  1.4346 -0.1962 -0.5007
  260ILE     CD 3284   6.105  -0.108   3.268  0.4962 -0.0543  0.6516
  260ILE    HD1 3285   6.206  -0.143   3.237 -0.0405 -1.5646  0.5544
  260ILE    HD2 3286   6.049  -0.191   3.221  2.5379 -1.5940  0.7979
  260ILE    HD3 3287   6.092  -0.110   3.379  2.1142  0.4360  0.8900
  260ILE      C 3288   5.941   0.282   3.121  0.2658  0.4236 -0.1937
  260ILE      O 3289   5.987   0.244   3.013 -0.0895  0.0257 -0.2091
  261ALA      N 3290   5.815   0.329   3.128  0.1495  0.0378  0.3440
  261ALA     HN 3291   5.769   0.351   3.214 -0.7498  1.6127 -0.4877
  261ALA     CA 3292   5.734   0.358   3.014  0.2271  0.4098  0.3835
  261ALA     HA 3293   5.728   0.265   2.960  1.5941  0.6785 -0.2912
  261ALA     CB 3294   5.602   0.416   3.066 -0.2878 -0.2459 -0.1719
  261ALA    HB1 3295   5.616   0.505   3.131  2.2252  0.4169 -1.4747
  261ALA    HB2 3296   5.553   0.336   3.125  0.5057 -0.0242  0.8143
  261ALA    HB3 3297   5.534   0.426   2.978  0.3430  0.1508 -0.6239
  261ALA      C 3298   5.790   0.454   2.914  0.3122 -0.1473 -0.1083
  261ALA      O 3299   5.781   0.429   2.794 -0.2696 -0.2615 -0.0464
  262ASN      N 3300   5.859   0.564   2.950 -0.2415  0.2289 -0.1780
  262ASN     HN 3301   5.850   0.583   3.048 -1.1634 -0.7541 -0.0493
  262ASN     CA 3302   5.919   0.652   2.855  0.2030 -0.0880 -0.1952
  262ASN     HA 3303   5.843   0.682   2.785 -1.2111  1.3698  1.8509
  262ASN     CB 3304   5.969   0.779   2.925 -0.1368 -0.3378  0.5143
  262ASN    HB1 3305   6.022   0.832   2.842  0.1730  0.2926  1.1061
  262ASN    HB2 3306   6.044   0.757   3.003  0.7744 -0.0108 -0.2496
  262ASN     CG 3307   5.851   0.860   2.977 -0.1219  0.1324 -0.1679
  262ASN    OD1 3308   5.737   0.823   3.002  0.0140  0.2944  0.7347
  262ASN    ND2 3309   5.879   0.991   3.002  0.5056 -0.0905  0.3244
  262ASN   HD21 3310   5.797   1.044   3.025 -0.4456 -0.9373 -1.0032
  262ASN   HD22 3311   5.968   1.036   2.995 -0.5422  2.1481  0.3143
  262ASN      C 3312   6.027   0.582   2.779  0.2376  0.3318 -0.5355
  262ASN      O 3313   6.040   0.590   2.657 -0.0103  0.0271 -0.5833
  263LYS      N 3314   6.111   0.507   2.852  0.3856  0.4338 -0.6002
  263LYS     HN 3315   6.092   0.497   2.950 -1.7823 -0.4381 -1.0345
  263LYS     CA 3316   6.218   0.426   2.802  0.1754 -0.0308 -0.3143
  263LYS     HA 3317   6.274   0.488   2.733 -1.6684  0.0377 -1.8272
  263LYS     CB 3318   6.299   0.362   2.915 -0.5218 -0.0579  0.1777
  263LYS    HB1 3319   6.363   0.284   2.869 -0.3906  1.3827 -2.2603
  263LYS    HB2 3320   6.234   0.321   2.995  0.0535  0.1563  0.7681
  263LYS     CG 3321   6.403   0.456   2.977 -0.4769  0.1116 -0.1550
  263LYS    HG1 3322   6.471   0.387   3.031  2.6905  0.1570 -3.6320
  263LYS    HG2 3323   6.361   0.530   3.048 -1.7208 -0.7739  0.0473
  263LYS     CD 3324   6.495   0.537   2.885 -0.2832 -0.3303 -0.3532
  263LYS    HD1 3325   6.438   0.587   2.804  0.6936  1.8165  0.1945
  263LYS    HD2 3326   6.571   0.466   2.845 -1.7950 -1.7742 -0.7520
  263LYS     CE 3327   6.570   0.639   2.972 -0.4606 -0.4646 -0.0426
  263LYS    HE1 3328   6.634   0.581   3.042  0.0228 -0.8872 -0.8267
  263LYS    HE2 3329   6.505   0.707   3.031  1.4912  2.4338 -1.0475
  263LYS     NZ 3330   6.657   0.723   2.887 -0.1589 -0.0971  0.6261
  263LYS    HZ1 3331   6.615   0.743   2.794  0.2173 -0.0430  0.4662
  263LYS    HZ2 3332   6.750   0.683   2.865  0.6942  2.1871 -0.1710
  263LYS    HZ3 3333   6.686   0.813   2.932 -1.9580  0.8255  0.0514
  263LYS      C 3334   6.187   0.317   2.705 -0.2265 -0.0859 -0.1258
  263LYS      O 3335   6.260   0.296   2.609  0.0180  0.0320  0.0317
  264LEU      N 3336   6.074   0.248   2.729 -0.2537  0.1713  0.5191
  264LEU     HN 3337   6.030   0.272   2.815 -2.6731  3.8123 -1.5289
  264LEU     CA 3338   6.001   0.162   2.641 -0.2799  0.6631  0.0533
  264LEU     HA 3339   6.065   0.082   2.605 -0.0870 -0.2175  2.2044
  264LEU     CB 3340   5.885   0.089   2.710  0.1251  0.1596  0.2149
  264LEU    HB1 3341   5.811   0.155   2.760  0.6873  0.7407  0.2836
  264LEU    HB2 3342   5.930   0.027   2.790 -0.6554 -0.6885  0.0250
  264LEU     CG 3343   5.794  -0.006   2.630  0.3487 -0.1156  0.2856
  264LEU     HG 3344   5.732   0.048   2.555  0.4787 -0.8128 -0.3383
  264LEU    CD1 3345   5.882  -0.112   2.561 -0.0007 -0.0066 -0.3450
  264LEU   HD11 3346   5.947  -0.061   2.487  1.2305  0.2855  0.8770
  264LEU   HD12 3347   5.818  -0.187   2.511 -0.2951  0.1860 -0.2626
  264LEU   HD13 3348   5.948  -0.161   2.636 -2.4764 -3.1562 -0.0355
  264LEU    CD2 3349   5.688  -0.065   2.724  0.5175 -0.5166  0.2232
  264LEU   HD21 3350   5.738  -0.118   2.808  0.6693 -1.1871 -0.2768
  264LEU   HD22 3351   5.621  -0.133   2.667 -2.6527  1.3008  1.5332
  264LEU   HD23 3352   5.637   0.022   2.769 -0.1208 -1.7864  2.0997
  264LEU      C 3353   5.949   0.226   2.518 -0.2040 -0.0200 -0.3420
  264LEU      O 3354   5.982   0.184   2.407 -0.1974 -0.1376 -0.2947
  265THR      N 3355   5.879   0.341   2.526  0.0223  0.1230 -0.3729
  265THR     HN 3356   5.835   0.367   2.612  1.2284  0.8683  0.0343
  265THR     CA 3357   5.837   0.426   2.419 -0.2408  0.3052 -0.1259
  265THR     HA 3358   5.775   0.362   2.359 -1.2781 -0.4305  1.6288
  265THR     CB 3359   5.745   0.534   2.469 -0.4160  0.1015 -0.0056
  265THR     HB 3360   5.804   0.617   2.513  1.6729 -0.8171 -0.8970
  265THR    OG1 3361   5.646   0.478   2.553 -0.4131  0.2297  0.0833
  265THR    HG1 3362   5.673   0.485   2.645  0.9197  1.9314 -0.4061
  265THR    CG2 3363   5.661   0.588   2.353  0.1530  0.9995 -0.0075
  265THR   HG21 3364   5.726   0.641   2.279 -2.3660 -0.0522 -3.2450
  265THR   HG22 3365   5.587   0.666   2.382  0.0413  1.0746 -0.4698
  265THR   HG23 3366   5.599   0.511   2.302  0.0300 -0.4475  2.2021
  265THR      C 3367   5.951   0.476   2.337  0.1905 -0.2974  0.0992
  265THR      O 3368   5.931   0.486   2.216  0.3949  0.3789  0.1206
  266VAL      N 3369   6.067   0.519   2.389 -0.2428  0.3093  0.5760
  266VAL     HN 3370   6.075   0.524   2.488  1.9625 -2.3443  0.6503
  266VAL     CA 3371   6.184   0.565   2.320 -0.1134 -0.1989  0.4553
  266VAL     HA 3372   6.156   0.627   2.236 -0.2395 -0.2546  0.4555
  266VAL     CB 3373   6.291   0.633   2.399 -0.0831  0.1568  0.1108
  266VAL     HB 3374   6.318   0.575   2.490 -0.8318  1.5811  1.2932
  266VAL    CG1 3375   6.418   0.665   2.319 -0.3474 -0.3359 -0.5127
  266VAL   HG11 3376   6.482   0.574   2.311  1.0157  0.4573  0.8078
  266VAL   HG12 3377   6.484   0.732   2.379  0.7466 -1.9486  0.1693
  266VAL   HG13 3378   6.392   0.708   2.220 -3.1799 -0.0233  0.2907
  266VAL    CG2 3379   6.217   0.763   2.436  0.1988  0.6225 -0.9389
  266VAL   HG21 3380   6.173   0.806   2.343 -0.6805 -0.1245 -0.8735
  266VAL   HG22 3381   6.285   0.837   2.484  1.7448 -1.7760  0.7380
  266VAL   HG23 3382   6.132   0.742   2.504  1.3870 -3.5762 -0.4736
  266VAL      C 3383   6.242   0.448   2.247 -0.2665 -0.0674  0.1207
  266VAL      O 3384   6.274   0.454   2.128  0.4747  0.7587  0.3470
  267MET      N 3385   6.262   0.336   2.318  0.5750  0.3611  0.5812
  267MET     HN 3386   6.247   0.342   2.416 -0.5156  0.3424  0.4298
  267MET     CA 3387   6.321   0.216   2.266 -0.4825  0.0158  0.1420
  267MET     HA 3388   6.418   0.250   2.231  0.2076 -3.1846 -1.4730
  267MET     CB 3389   6.372   0.114   2.368 -0.0476  0.4481  0.3619
  267MET    HB1 3390   6.293   0.111   2.446  0.4486  1.7257  0.9321
  267MET    HB2 3391   6.463   0.158   2.415  0.7932 -2.5414  1.8287
  267MET     CG 3392   6.408  -0.028   2.322  0.0054  0.5007  0.2425
  267MET    HG1 3393   6.455  -0.081   2.407 -0.1197  1.1762  0.7437
  267MET    HG2 3394   6.489  -0.021   2.246 -0.8665 -2.9287 -1.1637
  267MET     SD 3395   6.268  -0.130   2.265  0.1552  0.3846  0.0838
  267MET     CE 3396   6.346  -0.293   2.285 -0.2303  0.2574  0.5646
  267MET    HE1 3397   6.269  -0.365   2.251  2.2195 -1.7749 -1.0928
  267MET    HE2 3398   6.369  -0.318   2.391 -0.6652 -1.2592  0.3237
  267MET    HE3 3399   6.437  -0.308   2.223  1.2054  2.4138  2.0119
  267MET      C 3400   6.247   0.165   2.147  0.0228 -0.4826  0.0378
  267MET      O 3401   6.306   0.151   2.040  0.0371  0.1042 -0.0320
  268VAL      N 3402   6.114   0.145   2.157 -0.0441  0.0081  0.1891
  268VAL     HN 3403   6.076   0.146   2.249  0.5244 -0.6870  0.4501
  268VAL     CA 3404   6.021   0.103   2.056  0.0438 -0.2558  0.2152
  268VAL     HA 3405   6.073   0.015   2.023  1.6071  0.1185  1.5242
  268VAL     CB 3406   5.881   0.067   2.095 -0.1801  0.0540 -0.2935
  268VAL     HB 3407   5.828   0.149   2.148 -0.6903 -0.3512 -0.1723
  268VAL    CG1 3408   5.796   0.042   1.970 -0.3107 -0.2041 -0.1542
  268VAL   HG11 3409   5.838  -0.038   1.905  1.5851 -0.0816  0.8802
  268VAL   HG12 3410   5.777   0.137   1.916 -1.7229  0.9124  2.1812
  268VAL   HG13 3411   5.696   0.003   2.002 -1.0197  1.1276 -0.6680
  268VAL    CG2 3412   5.888  -0.064   2.176 -0.0538  0.4908  0.4094
  268VAL   HG21 3413   5.887  -0.032   2.283 -2.5129  1.8426  0.0785
  268VAL   HG22 3414   5.973  -0.133   2.159 -0.9237 -0.5111  0.0287
  268VAL   HG23 3415   5.795  -0.124   2.167 -1.5308  2.6386  0.5694
  268VAL      C 3416   6.036   0.196   1.941 -0.4738 -0.1378  0.2417
  268VAL      O 3417   6.070   0.144   1.835 -0.3489  0.2467  0.0879
  269HSD      N 3418   6.017   0.330   1.942 -0.3161 -0.1150  0.1695
  269HSD     HN 3419   6.011   0.381   2.027 -0.0088 -0.7729  0.6010
  269HSD     CA 3420   6.020   0.417   1.829 -0.0368  0.0334  0.2896
  269HSD     HA 3421   5.944   0.398   1.755 -1.3726  0.0465  1.6153
  269HSD     CB 3422   5.985   0.554   1.889  0.4424  0.2897 -0.0039
  269HSD    HB1 3423   6.063   0.584   1.961 -0.8386  0.7595  1.2347
  269HSD    HB2 3424   5.885   0.553   1.938  0.6667 -0.3471  0.4556
  269HSD    ND1 3425   5.891   0.650   1.682 -0.4641  0.2990  0.0690
  269HSD    HD1 3426   5.814   0.586   1.684 -0.1196 -0.1484  2.8953
  269HSD     CG 3427   5.980   0.663   1.786 -0.4090  0.2862  0.0239
  269HSD    CE1 3428   5.907   0.752   1.593  0.6894  0.1501  0.0927
  269HSD    HE1 3429   5.867   0.752   1.492 -1.0072 -2.9486  0.6266
  269HSD    NE2 3430   6.002   0.832   1.639  0.0791  0.6802  0.4481
  269HSD    CD2 3431   6.051   0.774   1.754 -0.1110  0.1713  0.2778
  269HSD    HD2 3432   6.139   0.813   1.804 -0.2787  0.5114  0.3168
  269HSD      C 3433   6.144   0.432   1.747 -0.2571  0.2257 -0.0139
  269HSD      O 3434   6.142   0.434   1.624  0.2185  0.2762 -0.0237
  270GLN      N 3435   6.258   0.438   1.819 -0.2262  0.8307 -0.1137
  270GLN     HN 3436   6.257   0.447   1.919  0.1731 -2.8814  0.3334
  270GLN     CA 3437   6.387   0.433   1.758 -0.3065  0.4489 -0.2494
  270GLN     HA 3438   6.387   0.505   1.678 -1.2296  1.4997  0.6694
  270GLN     CB 3439   6.508   0.450   1.852 -0.5077 -0.5449  0.2078
  270GLN    HB1 3440   6.599   0.436   1.791  0.5476  2.2501  0.9963
  270GLN    HB2 3441   6.518   0.376   1.934  1.7491 -1.6031 -0.9517
  270GLN     CG 3442   6.511   0.587   1.921 -0.8061 -0.0737 -0.6926
  270GLN    HG1 3443   6.607   0.601   1.975 -0.0031  1.2209 -2.3713
  270GLN    HG2 3444   6.436   0.583   2.003 -1.3409  2.5065 -0.9799
  270GLN     CD 3445   6.490   0.710   1.835 -0.3477  0.1438 -0.4924
  270GLN    OE1 3446   6.440   0.812   1.882 -0.2009 -0.1588  0.3195
  270GLN    NE2 3447   6.544   0.714   1.710  0.8904  0.2698  0.0272
  270GLN   HE21 3448   6.515   0.790   1.650  1.1610  0.5130  0.2009
  270GLN   HE22 3449   6.609   0.642   1.687  0.3640 -0.1561 -0.1632
  270GLN      C 3450   6.412   0.304   1.687  0.3605  0.4114  0.0492
  270GLN      O 3451   6.463   0.311   1.575  0.0056 -0.2679 -0.1558
  271ALA      N 3452   6.381   0.185   1.741  0.4031  0.2541 -0.2696
  271ALA     HN 3453   6.341   0.186   1.833 -1.0806  1.1668 -0.8756
  271ALA     CA 3454   6.384   0.061   1.671  0.1655 -0.0787  0.3002
  271ALA     HA 3455   6.484   0.033   1.642 -0.0460 -1.8032  1.1404
  271ALA     CB 3456   6.353  -0.043   1.779 -0.1729  0.1775  0.4513
  271ALA    HB1 3457   6.282  -0.001   1.854  0.5918  1.1937  0.6245
  271ALA    HB2 3458   6.440  -0.058   1.846  0.0693  0.5552  0.2255
  271ALA    HB3 3459   6.303  -0.134   1.739  3.4471 -2.1697  0.8402
  271ALA      C 3460   6.288   0.053   1.557  0.0467 -0.0509  0.3980
  271ALA      O 3461   6.321   0.021   1.443  0.3432 -0.2589  0.5399
  272ALA      N 3462   6.164   0.098   1.586  0.3438  0.7078  0.5120
  272ALA     HN 3463   6.132   0.123   1.677  1.1572  0.0889  0.9883
  272ALA     CA 3464   6.061   0.095   1.488  0.2581  0.2981  0.6117
  272ALA     HA 3465   6.041  -0.008   1.461 -1.0438  0.9122 -0.9480
  272ALA     CB 3466   5.929   0.147   1.548 -0.4791 -0.5012 -0.2821
  272ALA    HB1 3467   5.911   0.096   1.645 -0.1231  0.1439  0.1288
  272ALA    HB2 3468   5.844   0.123   1.480 -2.0138  2.0513  0.5907
  272ALA    HB3 3469   5.920   0.254   1.576 -0.2937 -0.7740  0.8573
  272ALA      C 3470   6.084   0.178   1.367 -0.1993  0.0159  0.3277
  272ALA      O 3471   6.054   0.137   1.255 -0.6575  0.2134  0.3740
  273GLU      N 3472   6.127   0.305   1.380 -0.1339  0.0997 -0.6366
  273GLU     HN 3473   6.148   0.329   1.474  1.9629 -0.0846 -0.9930
  273GLU     CA 3474   6.121   0.397   1.270  0.1754  0.5889 -0.2498
  273GLU     HA 3475   6.072   0.351   1.186 -0.7813  0.5998  0.2897
  273GLU     CB 3476   6.047   0.524   1.313  0.2331  0.3962  0.4349
  273GLU    HB1 3477   6.052   0.600   1.232  2.5885  0.3075  0.4372
  273GLU    HB2 3478   6.097   0.568   1.402  0.5863 -0.5606  0.7161
  273GLU     CG 3479   5.901   0.489   1.345  0.1574  0.4283  0.1261
  273GLU    HG1 3480   5.860   0.583   1.386  2.5983  0.7998  1.9748
  273GLU    HG2 3481   5.894   0.424   1.435 -2.9393  0.4423 -0.0026
  273GLU     CD 3482   5.822   0.426   1.231  0.3704 -0.2181  0.3295
  273GLU    OE1 3483   5.726   0.352   1.265 -0.1546  0.1724 -0.2890
  273GLU    OE2 3484   5.847   0.464   1.113  0.2068  0.1127  0.3988
  273GLU      C 3485   6.256   0.425   1.214  0.4760 -0.2475  0.0375
  273GLU      O 3486   6.270   0.472   1.101 -0.3095  0.1239  0.0901
  274GLN      N 3487   6.366   0.388   1.282  0.4896  0.2447  0.2805
  274GLN     HN 3488   6.369   0.347   1.373 -3.1264 -2.7540 -0.6857
  274GLN     CA 3489   6.495   0.425   1.233  0.5149 -0.2851 -0.0495
  274GLN     HA 3490   6.497   0.458   1.130  1.3206  1.2182  0.4177
  274GLN     CB 3491   6.562   0.533   1.320  0.0248 -0.1071  0.1075
  274GLN    HB1 3492   6.670   0.548   1.298 -0.2542  0.2108 -1.1517
  274GLN    HB2 3493   6.542   0.506   1.426 -0.8538 -0.3680 -0.1098
  274GLN     CG 3494   6.492   0.668   1.309 -0.2533 -0.2528  0.0750
  274GLN    HG1 3495   6.528   0.729   1.395 -0.7184 -1.1094  0.8935
  274GLN    HG2 3496   6.382   0.658   1.322 -0.2188 -0.6109  0.0857
  274GLN     CD 3497   6.516   0.741   1.177 -0.2062  0.7643  0.6369
  274GLN    OE1 3498   6.589   0.840   1.180 -0.1374  0.7192  0.3948
  274GLN    NE2 3499   6.438   0.709   1.070  0.5903  0.5231  0.1271
  274GLN   HE21 3500   6.455   0.746   0.979  0.0383  0.9268  0.1844
  274GLN   HE22 3501   6.377   0.631   1.081 -1.5705  2.0886 -0.1208
  274GLN      C 3502   6.581   0.303   1.234  0.5404 -0.2661  0.0673
  274GLN      O 3503   6.703   0.301   1.218  0.5096 -0.0084 -0.2235
  275GLY      N 3504   6.510   0.190   1.246  0.1645 -0.0277  0.0919
  275GLY     HN 3505   6.411   0.200   1.253 -0.1721 -1.3218 -2.0535
  275GLY     CA 3506   6.569   0.060   1.240 -0.4057 -0.2698 -0.4200
  275GLY    HA1 3507   6.479   0.002   1.256 -0.3845  0.0584  1.0035
  275GLY    HA2 3508   6.633   0.064   1.328 -0.8904  4.0259 -0.0705
  275GLY      C 3509   6.642   0.011   1.120  0.4840 -0.0347  0.0109
  275GLY      O 3510   6.726  -0.078   1.129  0.5226 -0.0488 -0.4346
  276ARG      N 3511   6.604   0.061   1.001 -0.5975 -0.0919  0.3217
  276ARG     HN 3512   6.527   0.124   0.997 -2.3024 -2.0690 -0.2219
  276ARG     CA 3513   6.664   0.027   0.876 -0.6971  0.8441  0.0144
  276ARG     HA 3514   6.725  -0.061   0.888  1.2589  2.0349 -0.6708
  276ARG     CB 3515   6.563  -0.019   0.769 -0.4597 -0.1964  0.2337
  276ARG    HB1 3516   6.498   0.055   0.719 -1.3276 -1.2350 -0.2290
  276ARG    HB2 3517   6.634  -0.066   0.697 -0.8404 -0.6474  0.1424
  276ARG     CG 3518   6.460  -0.118   0.824  0.0298 -0.6335  0.3754
  276ARG    HG1 3519   6.390  -0.059   0.886 -0.0941 -2.0668  1.6631
  276ARG    HG2 3520   6.513  -0.189   0.892 -1.8657 -1.1640  1.3510
  276ARG     CD 3521   6.396  -0.186   0.703 -0.3721 -0.4135  0.4635
  276ARG    HD1 3522   6.369  -0.107   0.630 -0.4612 -1.4491 -0.6725
  276ARG    HD2 3523   6.306  -0.245   0.731  0.8347 -1.9431  1.2768
  276ARG     NE 3524   6.487  -0.286   0.640 -0.1917 -0.0144  0.0866
  276ARG     HE 3525   6.508  -0.364   0.698 -2.1679  1.2851  2.7453
  276ARG     CZ 3526   6.518  -0.300   0.507 -0.4784 -0.4563  0.0631
  276ARG    NH1 3527   6.483  -0.212   0.408  0.2536 -0.3946 -0.1418
  276ARG   HH11 3528   6.419  -0.137   0.420  0.4374 -0.5299  2.2636
  276ARG   HH12 3529   6.536  -0.219   0.323 -1.0431  1.2391 -1.1488
  276ARG    NH2 3530   6.606  -0.395   0.468 -0.0906  0.0071 -0.2015
  276ARG   HH21 3531   6.656  -0.449   0.536 -1.1292  0.1711  0.7170
  276ARG   HH22 3532   6.630  -0.405   0.371 -0.7734  0.1389 -0.3853
  276ARG      C 3533   6.763   0.126   0.825 -0.2262  0.2082 -0.3197
  276ARG      O 3534   6.855   0.101   0.747 -0.2082 -0.3773 -0.1161
  277VAL      N 3535   6.758   0.244   0.888  0.6168  0.3238 -0.4571
  277VAL     HN 3536   6.690   0.268   0.957  0.8064  1.7903 -0.7353
  277VAL     CA 3537   6.832   0.361   0.849  0.4892  0.4428 -0.3445
  277VAL     HA 3538   6.860   0.354   0.745  0.3395  2.6288 -0.5694
  277VAL     CB 3539   6.745   0.482   0.864 -0.1890 -0.0780  0.0579
  277VAL     HB 3540   6.712   0.489   0.969  0.3127  0.1774  0.2040
  277VAL    CG1 3541   6.823   0.606   0.816  0.0843 -0.3892 -0.3084
  277VAL   HG11 3542   6.915   0.633   0.873  0.5608 -2.2254 -0.1618
  277VAL   HG12 3543   6.753   0.691   0.828  2.3820  1.5714  0.1114
  277VAL   HG13 3544   6.848   0.596   0.708 -0.5529 -1.0611 -0.3953
  277VAL    CG2 3545   6.618   0.474   0.778 -0.2870  0.1806  0.1758
  277VAL   HG21 3546   6.563   0.378   0.790 -1.5965  0.6256 -1.8458
  277VAL   HG22 3547   6.643   0.478   0.669 -0.2195 -2.1804  0.0386
  277VAL   HG23 3548   6.551   0.558   0.806 -1.7868 -0.6011 -0.9029
  277VAL      C 3549   6.953   0.367   0.935 -0.1586  0.4195  0.5891
  277VAL      O 3550   7.064   0.352   0.883 -0.4311  0.5308 -0.0380
  278CYS      N 3551   6.945   0.406   1.064  0.0247  0.1245  0.6894
  278CYS     HN 3552   6.855   0.411   1.106  0.3993  2.3549  1.3272
  278CYS     CA 3553   7.062   0.434   1.142  0.4057 -0.1228  0.2129
  278CYS     HA 3554   7.119   0.512   1.093 -0.9893  0.7199 -0.1222
  278CYS     CB 3555   7.016   0.502   1.271  0.4521  0.3163  0.0010
  278CYS    HB1 3556   7.092   0.508   1.352 -0.3243  1.1836  0.6963
  278CYS    HB2 3557   6.941   0.429   1.310  0.4939 -0.1170 -0.7106
  278CYS     SG 3558   6.921   0.655   1.248 -0.0975  0.0105  0.1926
  278CYS    HG1 3559   7.021   0.734   1.212 -1.0166  1.0402 -0.1549
  278CYS      C 3560   7.156   0.322   1.172  0.4805 -0.1686 -0.1848
  278CYS      O 3561   7.116   0.206   1.173  0.4012 -0.1396 -0.0280
  279THR      N 3562   7.282   0.349   1.209  0.2172  0.5239  0.2266
  279THR     HN 3563   7.309   0.443   1.228  1.7287 -0.2365  2.3111
  279THR     CA 3564   7.375   0.246   1.247  0.0428  0.4015  0.3215
  279THR     HA 3565   7.347   0.147   1.216 -2.1923  0.4953  1.7497
  279THR     CB 3566   7.513   0.264   1.191  0.2370 -0.3393  0.5642
  279THR     HB 3567   7.536   0.372   1.197  0.5372 -0.3300 -0.5526
  279THR    OG1 3568   7.508   0.219   1.056  0.3351  0.4475  0.2936
  279THR    HG1 3569   7.440   0.274   1.018  0.8061  0.2043 -0.9511
  279THR    CG2 3570   7.621   0.178   1.259  0.7455 -0.1562 -0.0032
  279THR   HG21 3571   7.726   0.190   1.225  1.4881 -2.3607  1.2862
  279THR   HG22 3572   7.593   0.070   1.260 -2.2502  0.5128 -1.5037
  279THR   HG23 3573   7.621   0.218   1.363 -2.3985  1.2203 -0.4203
  279THR      C 3574   7.370   0.229   1.395 -0.5820 -0.0532  0.2525
  279THR      O 3575   7.403   0.326   1.463  0.1588 -0.1320  0.0139
  280VAL      N 3576   7.329   0.113   1.448 -0.2850 -0.2377  0.0834
  280VAL     HN 3577   7.315   0.043   1.379 -1.3899 -1.8623  1.8169
  280VAL     CA 3578   7.322   0.090   1.590 -0.2583 -0.4027  0.0587
  280VAL     HA 3579   7.368   0.169   1.647 -0.1964 -1.6627  1.8328
  280VAL     CB 3580   7.401  -0.031   1.629  0.0379 -0.3021 -0.2263
  280VAL     HB 3581   7.382  -0.039   1.738  0.5281  2.2084  0.1026
  280VAL    CG1 3582   7.550  -0.007   1.602  0.0904 -0.1116  0.2143
  280VAL   HG11 3583   7.585   0.090   1.643  2.7988 -0.4121 -1.0809
  280VAL   HG12 3584   7.572  -0.017   1.493 -0.3213 -0.1041  0.1298
  280VAL   HG13 3585   7.610  -0.089   1.648  0.6467  2.2912  4.2813
  280VAL    CG2 3586   7.358  -0.164   1.566 -0.4584 -0.2744  0.0420
  280VAL   HG21 3587   7.438  -0.240   1.583  0.2028  0.4576  0.2510
  280VAL   HG22 3588   7.330  -0.153   1.459 -1.9990  0.2080  0.4724
  280VAL   HG23 3589   7.268  -0.206   1.616  0.3901 -0.7468  1.2188
  280VAL      C 3590   7.176   0.083   1.623 -0.3514  0.1267 -0.2284
  280VAL      O 3591   7.142   0.123   1.734 -0.2509 -0.2240 -0.0721
  292ASN      N 3592   7.088   0.043   1.529 -0.0515  0.5746 -0.7137
  292ASN     HN 3593   7.132   0.002   1.449  1.3712  0.3131  0.1610
  292ASN     CA 3594   6.947   0.032   1.549  0.1135  0.7762  0.6932
  292ASN     HA 3595   6.921   0.016   1.653  0.6373  0.5344  0.7889
  292ASN     CB 3596   6.873   0.153   1.489 -0.1888  0.3318  0.1635
  292ASN    HB1 3597   6.916   0.181   1.390 -0.0088  0.5069  0.2902
  292ASN    HB2 3598   6.765   0.129   1.482 -0.0030 -0.9697  1.2855
  292ASN     CG 3599   6.887   0.277   1.576 -0.1015  0.3481  0.1270
  292ASN    OD1 3600   6.950   0.378   1.549 -0.2456  0.3267 -0.2885
  292ASN    ND2 3601   6.824   0.268   1.696 -0.6267  0.4265 -0.1422
  292ASN   HD21 3602   6.844   0.339   1.764  0.7715  0.7570 -0.8723
  292ASN   HD22 3603   6.769   0.188   1.721  0.0708  0.1911  0.6615
  292ASN      C 3604   6.903  -0.091   1.479  0.7399  0.6329  0.5413
  292ASN      O 3605   6.969  -0.132   1.383  0.1577 -0.3566  0.5423
  293MET      N 3606   6.794  -0.155   1.526  0.4067  0.2302 -0.7163
  293MET     HN 3607   6.746  -0.107   1.599 -0.5468 -1.8199  0.0885
  293MET     CA 3608   6.746  -0.283   1.485 -0.3900  0.1912  0.2812
  293MET     HA 3609   6.777  -0.306   1.384 -0.4878  1.5924 -0.0799
  293MET     CB 3610   6.807  -0.394   1.572 -0.0788  0.2402  0.1278
  293MET    HB1 3611   6.918  -0.397   1.557 -0.3346 -2.0311 -2.0094
  293MET    HB2 3612   6.774  -0.496   1.543 -1.0565  0.8735 -1.0665
  293MET     CG 3613   6.781  -0.377   1.722 -0.2670  0.0151  0.1214
  293MET    HG1 3614   6.672  -0.399   1.726  0.4385 -4.9510 -0.5815
  293MET    HG2 3615   6.801  -0.279   1.770 -2.0178  0.1686  0.5788
  293MET     SD 3616   6.861  -0.512   1.814 -0.4462 -0.2773 -0.1489
  293MET     CE 3617   6.797  -0.485   1.982 -0.4017  0.1694 -0.2030
  293MET    HE1 3618   6.826  -0.571   2.047  2.4214 -0.5716 -2.2669
  293MET    HE2 3619   6.686  -0.474   1.983 -0.7478 -0.1311 -5.3986
  293MET    HE3 3620   6.845  -0.392   2.020  1.0172  0.5242 -2.6324
  293MET      C 3621   6.598  -0.279   1.494 -0.4283 -0.1768 -0.1166
  293MET      O 3622   6.538  -0.233   1.591 -0.5642 -0.2034 -0.1877
  294THR      N 3623   6.523  -0.330   1.395 -0.5558  0.5908 -0.4222
  294THR     HN 3624   6.555  -0.381   1.315 -1.1494 -0.6729  0.1173
  294THR     CA 3625   6.381  -0.320   1.389 -0.5809  0.5418  0.1111
  294THR     HA 3626   6.357  -0.215   1.403  0.7919  0.8006  0.6321
  294THR     CB 3627   6.321  -0.350   1.255 -0.0836  0.0656 -0.0060
  294THR     HB 3628   6.212  -0.328   1.259 -0.6410 -2.2308 -0.7690
  294THR    OG1 3629   6.337  -0.484   1.210  0.6370  0.2040 -0.1714
  294THR    HG1 3630   6.432  -0.498   1.209  0.5926 -0.4771  1.6688
  294THR    CG2 3631   6.370  -0.244   1.156 -0.2440  0.3166  0.1826
  294THR   HG21 3632   6.481  -0.234   1.150 -0.3263  1.5264  0.3972
  294THR   HG22 3633   6.321  -0.148   1.184 -0.0736  0.5404 -0.2674
  294THR   HG23 3634   6.337  -0.267   1.053 -0.7275 -1.6888  0.7439
  294THR      C 3635   6.313  -0.400   1.495  0.0996  0.6790  0.6607
  294THR      O 3636   6.379  -0.473   1.569 -0.2514 -0.6387 -0.2926
  295ILE      N 3637   6.179  -0.395   1.506 -0.0486 -0.3110 -0.5358
  295ILE     HN 3638   6.133  -0.323   1.455  1.3363  1.8466  1.1073
  295ILE     CA 3639   6.109  -0.449   1.619  0.0155 -0.2311 -0.4588
  295ILE     HA 3640   6.157  -0.544   1.638 -0.7182 -0.8453 -1.5750
  295ILE     CB 3641   6.097  -0.365   1.743  0.0586 -0.2166 -0.4649
  295ILE     HB 3642   6.199  -0.324   1.762  0.4529 -1.2459 -0.2788
  295ILE    CG2 3643   6.003  -0.244   1.737  0.4321  0.1015 -0.0028
  295ILE   HG21 3644   6.020  -0.166   1.814  0.4481  2.0883 -1.9077
  295ILE   HG22 3645   5.895  -0.267   1.739  0.5989 -0.7876 -0.6812
  295ILE   HG23 3646   6.024  -0.192   1.641 -0.2765  2.5069  1.0727
  295ILE    CG1 3647   6.066  -0.452   1.866 -0.1515  0.2076 -0.2152
  295ILE   HG11 3648   6.147  -0.525   1.886 -1.0198 -0.7078  0.0599
  295ILE   HG12 3649   5.970  -0.505   1.845 -0.1921  0.2810 -0.2149
  295ILE     CD 3650   6.069  -0.370   1.994 -0.4213  0.1100 -0.1440
  295ILE    HD1 3651   6.096  -0.424   2.088 -2.1937 -0.7830 -0.1215
  295ILE    HD2 3652   5.963  -0.343   2.011 -0.9169 -1.3408 -0.7802
  295ILE    HD3 3653   6.142  -0.287   1.982 -1.2792  0.6793 -1.6351
  295ILE      C 3654   5.972  -0.493   1.581  0.0264 -0.2572 -0.4685
  295ILE      O 3655   5.893  -0.421   1.520 -0.0619 -0.5208 -0.6669
  296GLU      N 3656   5.941  -0.622   1.604  0.2664 -0.1857  0.2909
  296GLU     HN 3657   6.004  -0.685   1.647  0.8868  0.2469  0.0318
  296GLU     CA 3658   5.819  -0.684   1.563  0.0630  0.4842 -0.1489
  296GLU     HA 3659   5.802  -0.642   1.465  3.4416  1.0728 -0.5921
  296GLU     CB 3660   5.841  -0.836   1.553 -0.0955  0.4744 -0.3685
  296GLU    HB1 3661   5.753  -0.902   1.542  1.2327 -1.5021  0.2849
  296GLU    HB2 3662   5.888  -0.853   1.652 -0.0309 -1.1947 -0.6429
  296GLU     CG 3663   5.939  -0.882   1.444  0.0749 -0.4392  0.1617
  296GLU    HG1 3664   6.025  -0.811   1.438 -0.7370  0.4469 -1.5582
  296GLU    HG2 3665   5.887  -0.871   1.347  0.8025  1.2434 -0.0698
  296GLU     CD 3666   5.984  -1.026   1.466  0.5908 -0.3363 -0.2125
  296GLU    OE1 3667   6.015  -1.056   1.584 -0.4685 -0.1587  0.1176
  296GLU    OE2 3668   5.966  -1.110   1.374 -0.3835 -0.2571 -0.1011
  296GLU      C 3669   5.709  -0.645   1.656 -0.0776 -0.4600  0.0964
  296GLU      O 3670   5.743  -0.602   1.766  0.1801 -0.3899 -0.0085
  297PRO      N 3671   5.583  -0.646   1.625 -0.1282 -0.2006  0.2899
  297PRO     CD 3672   5.533  -0.651   1.488 -0.0651  0.4690  0.2353
  297PRO    HD1 3673   5.498  -0.755   1.469  3.3760 -0.7397 -0.1982
  297PRO    HD2 3674   5.607  -0.627   1.409  0.6577 -1.9682  0.0766
  297PRO     CA 3675   5.486  -0.611   1.724  0.0387 -0.1000  0.4199
  297PRO     HA 3676   5.503  -0.513   1.765 -0.9516 -0.1271  0.9366
  297PRO     CB 3677   5.364  -0.606   1.632 -0.1673 -0.4932  0.6673
  297PRO    HB1 3678   5.287  -0.534   1.667 -1.2143 -1.4772  0.4641
  297PRO    HB2 3679   5.323  -0.709   1.624  0.5645 -0.7677  0.2972
  297PRO     CG 3680   5.412  -0.557   1.494 -0.3675  0.0570  0.7929
  297PRO    HG1 3681   5.342  -0.582   1.412  1.6390 -2.3933 -0.3186
  297PRO    HG2 3682   5.435  -0.448   1.488  1.3607  0.0288  4.3984
  297PRO      C 3683   5.476  -0.712   1.833  0.1617  0.1017  0.6194
  297PRO      O 3684   5.427  -0.672   1.939 -0.2979 -0.3508  0.5851
  298GLY      N 3685   5.514  -0.840   1.816  0.1133  0.1191  0.3773
  298GLY     HN 3686   5.553  -0.871   1.729 -1.5417 -0.3761 -0.2176
  298GLY     CA 3687   5.510  -0.936   1.922  0.0391  0.0175  0.2830
  298GLY    HA1 3688   5.548  -1.028   1.880 -0.0602 -0.2407  0.7516
  298GLY    HA2 3689   5.408  -0.942   1.955  0.3629 -1.2105  1.1190
  298GLY      C 3690   5.601  -0.909   2.037  0.1690  0.3461  0.1043
  298GLY      O 3691   5.580  -0.953   2.149  0.4520  0.1975  0.0999
  299ARG      N 3692   5.715  -0.842   2.009  0.4739 -0.2879 -0.1831
  299ARG     HN 3693   5.746  -0.845   1.914  1.0308 -1.3904  0.0197
  299ARG     CA 3694   5.812  -0.799   2.104  0.1553  0.2226 -0.0855
  299ARG     HA 3695   5.828  -0.875   2.178 -1.9476  0.8885  1.1164
  299ARG     CB 3696   5.947  -0.775   2.034  0.5294 -0.7315  0.3002
  299ARG    HB1 3697   5.934  -0.693   1.960  3.2407  0.9047  1.4867
  299ARG    HB2 3698   5.976  -0.874   1.991  1.7187 -0.4748  0.4630
  299ARG     CG 3699   6.065  -0.733   2.121  0.3093  0.0027  0.2477
  299ARG    HG1 3700   6.048  -0.628   2.153 -1.4520  0.1201 -0.9438
  299ARG    HG2 3701   6.150  -0.742   2.049  1.8775 -2.3082  2.1974
  299ARG     CD 3702   6.096  -0.806   2.252  0.2947 -0.4391  0.0097
  299ARG    HD1 3703   6.090  -0.915   2.232 -2.3394 -0.4097  0.3119
  299ARG    HD2 3704   6.013  -0.786   2.323  0.6821  2.1995 -0.1439
  299ARG     NE 3705   6.218  -0.751   2.317 -0.0565  0.0943  0.2316
  299ARG     HE 3706   6.260  -0.666   2.285 -0.1536 -0.1894 -0.6693
  299ARG     CZ 3707   6.262  -0.806   2.434 -0.0330  0.1459  0.2474
  299ARG    NH1 3708   6.206  -0.922   2.477  0.3276  0.0272  0.4032
  299ARG   HH11 3709   6.127  -0.970   2.439  0.2182 -1.2506  2.1105
  299ARG   HH12 3710   6.244  -0.956   2.563  1.6642  0.8704  0.1694
  299ARG    NH2 3711   6.359  -0.741   2.504  0.0077  0.4192 -0.0577
  299ARG   HH21 3712   6.393  -0.651   2.477  1.8742 -0.3761 -0.5501
  299ARG   HH22 3713   6.397  -0.790   2.583 -0.0410  0.5920  0.0731
  299ARG      C 3714   5.775  -0.679   2.184 -0.3482  0.1135 -0.1519
  299ARG      O 3715   5.792  -0.664   2.305 -0.1392 -0.0687 -0.1591
  300VAL      N 3716   5.708  -0.587   2.112 -0.0227  0.1296 -0.4389
  300VAL     HN 3717   5.697  -0.593   2.013 -1.1413  1.3258 -0.4192
  300VAL     CA 3718   5.634  -0.476   2.163  0.0297  0.0700 -0.2319
  300VAL     HA 3719   5.702  -0.418   2.223  0.3692 -0.1018 -0.4501
  300VAL     CB 3720   5.576  -0.392   2.053  0.5051 -0.0474 -0.5768
  300VAL     HB 3721   5.498  -0.445   1.994 -2.2340  2.5897  0.3874
  300VAL    CG1 3722   5.489  -0.275   2.104  0.1756 -0.3690 -0.3994
  300VAL   HG11 3723   5.546  -0.202   2.165 -0.8622 -0.2982  0.5278
  300VAL   HG12 3724   5.398  -0.304   2.161 -0.7533 -2.0075 -2.5943
  300VAL   HG13 3725   5.434  -0.222   2.024 -1.8855 -1.2830  0.3595
  300VAL    CG2 3726   5.683  -0.330   1.962  0.3465 -0.0738 -0.7808
  300VAL   HG21 3727   5.630  -0.259   1.895 -1.5721  0.6763  1.4168
  300VAL   HG22 3728   5.727  -0.413   1.901 -0.1898  0.9240 -2.5822
  300VAL   HG23 3729   5.762  -0.282   2.023 -0.6000  2.9305 -1.7623
  300VAL      C 3730   5.539  -0.508   2.273  0.4114 -0.1148  0.0427
  300VAL      O 3731   5.548  -0.470   2.390 -0.0318 -0.3368  0.1506
  301GLN      N 3732   5.438  -0.590   2.240  0.3897  0.0358 -0.2578
  301GLN     HN 3733   5.423  -0.618   2.145 -0.0351  0.9314 -0.4618
  301GLN     CA 3734   5.337  -0.642   2.326  0.0216 -0.1024 -0.7646
  301GLN     HA 3735   5.284  -0.555   2.362  0.8834  0.0436  0.1874
  301GLN     CB 3736   5.229  -0.728   2.258  0.2994 -0.1151 -1.1851
  301GLN    HB1 3737   5.171  -0.795   2.324  1.1205  0.2612 -0.0560
  301GLN    HB2 3738   5.278  -0.792   2.182  1.6105 -1.5697  0.8029
  301GLN     CG 3739   5.117  -0.646   2.194  0.0469 -0.1057 -0.7317
  301GLN    HG1 3740   5.030  -0.629   2.261  2.0057 -0.3702  2.0239
  301GLN    HG2 3741   5.074  -0.711   2.114  1.0423 -0.4192 -1.0275
  301GLN     CD 3742   5.152  -0.508   2.141  0.1101  0.0249 -0.3485
  301GLN    OE1 3743   5.125  -0.407   2.207  0.3732 -0.1000 -0.0445
  301GLN    NE2 3744   5.222  -0.504   2.024 -0.0782  0.7778 -0.4439
  301GLN   HE21 3745   5.230  -0.415   1.979  2.6769  0.8370 -0.0156
  301GLN   HE22 3746   5.262  -0.581   1.975  0.2254  0.7484 -0.1561
  301GLN      C 3747   5.394  -0.706   2.448 -0.3709  0.0548 -0.4975
  301GLN      O 3748   5.349  -0.684   2.561 -0.3318 -0.0635 -0.4594
  302ALA      N 3749   5.501  -0.786   2.432  0.0334  0.4487  0.1716
  302ALA     HN 3750   5.547  -0.796   2.344  1.8007  0.6085  1.0327
  302ALA     CA 3751   5.561  -0.863   2.536 -0.5583  0.0338  0.2092
  302ALA     HA 3752   5.478  -0.915   2.580 -1.6493  0.7288 -0.9535
  302ALA     CB 3753   5.663  -0.965   2.484 -0.0076  0.2497  0.8551
  302ALA    HB1 3754   5.615  -1.036   2.414 -0.2626  1.1734  0.0848
  302ALA    HB2 3755   5.717  -1.021   2.564  0.1782 -1.1060 -0.1936
  302ALA    HB3 3756   5.747  -0.914   2.433 -0.1390  2.4947  2.6985
  302ALA      C 3757   5.627  -0.775   2.637 -0.2636  0.1609 -0.0935
  302ALA      O 3758   5.621  -0.791   2.758  0.1167 -0.3041 -0.1336
  303LEU      N 3759   5.691  -0.666   2.591 -0.3019  0.0211 -0.4884
  303LEU     HN 3760   5.697  -0.649   2.493 -1.0320  0.6832 -0.4226
  303LEU     CA 3761   5.737  -0.562   2.678 -0.2792  0.2084 -0.7252
  303LEU     HA 3762   5.785  -0.607   2.764 -0.0896 -1.1206 -1.4975
  303LEU     CB 3763   5.843  -0.471   2.614  0.0269  0.3819  0.0162
  303LEU    HB1 3764   5.878  -0.392   2.684  2.1446  0.8420 -1.4302
  303LEU    HB2 3765   5.804  -0.417   2.525 -0.9337  0.8488  0.7094
  303LEU     CG 3766   5.968  -0.547   2.564 -0.0228  0.1398  0.2615
  303LEU     HG 3767   5.950  -0.631   2.494 -0.2000  0.3447  0.0607
  303LEU    CD1 3768   6.054  -0.451   2.482 -0.6784  0.4093 -0.1226
  303LEU   HD11 3769   6.016  -0.433   2.379 -2.0330  0.5646  0.3838
  303LEU   HD12 3770   6.160  -0.485   2.479 -0.1620  1.5064  2.6841
  303LEU   HD13 3771   6.059  -0.355   2.538  2.5999 -0.2175  0.9093
  303LEU    CD2 3772   6.044  -0.607   2.684  0.4372  0.0764 -0.0602
  303LEU   HD21 3773   6.051  -0.526   2.760 -0.2458  0.0638  0.0232
  303LEU   HD22 3774   6.146  -0.617   2.643 -0.3297  0.7491 -2.2923
  303LEU   HD23 3775   5.998  -0.704   2.711 -1.0612  0.3188 -1.5789
  303LEU      C 3776   5.629  -0.481   2.741  0.3277  0.6152 -0.1942
  303LEU      O 3777   5.650  -0.445   2.857  0.6811 -0.1430 -0.0180
  304ARG      N 3778   5.514  -0.445   2.681 -0.0004 -0.0785  0.0035
  304ARG     HN 3779   5.516  -0.452   2.581  2.6810 -1.3534  0.0522
  304ARG     CA 3780   5.405  -0.373   2.738  0.1776  0.4080 -0.2633
  304ARG     HA 3781   5.449  -0.289   2.790 -0.9297 -0.0071  1.4318
  304ARG     CB 3782   5.309  -0.324   2.628  0.1511  0.0687 -0.3927
  304ARG    HB1 3783   5.213  -0.294   2.674 -0.2863 -2.1054  0.2383
  304ARG    HB2 3784   5.289  -0.407   2.557 -0.8224  0.3227 -0.4293
  304ARG     CG 3785   5.353  -0.205   2.542 -0.0842  0.3141 -0.1729
  304ARG    HG1 3786   5.277  -0.200   2.461  0.5980 -1.6387 -0.9836
  304ARG    HG2 3787   5.450  -0.221   2.492  0.5045  3.0033 -0.0276
  304ARG     CD 3788   5.354  -0.076   2.625 -0.2331  0.4138 -0.3270
  304ARG    HD1 3789   5.426  -0.085   2.709 -0.6340 -1.4884 -0.1392
  304ARG    HD2 3790   5.253  -0.052   2.665 -0.4563  1.2337 -1.3296
  304ARG     NE 3791   5.387   0.035   2.532  0.4989  0.0117 -0.5553
  304ARG     HE 3792   5.374   0.021   2.434  0.3362  0.6455 -0.6285
  304ARG     CZ 3793   5.425   0.159   2.576 -0.8550 -0.0201  0.7454
  304ARG    NH1 3794   5.438   0.198   2.707 -0.3232  1.0270  0.3910
  304ARG   HH11 3795   5.400   0.143   2.781 -0.1637 -1.0560 -0.9795
  304ARG   HH12 3796   5.449   0.297   2.712 -0.7223  1.2024 -1.3172
  304ARG    NH2 3797   5.453   0.251   2.480  0.1508 -0.7845  0.2920
  304ARG   HH21 3798   5.456   0.222   2.384  4.4219 -0.4627  0.1218
  304ARG   HH22 3799   5.496   0.337   2.507  2.9708 -2.6977  2.5002
  304ARG      C 3800   5.332  -0.445   2.847  0.7527  0.7221  0.3360
  304ARG      O 3801   5.310  -0.393   2.956  0.0129  0.1031  0.4841
  305HSD      N 3802   5.306  -0.574   2.819  0.4289  0.7652  0.4388
  305HSD     HN 3803   5.319  -0.627   2.736 -1.4268 -0.8938  1.1197
  305HSD     CA 3804   5.273  -0.663   2.925  0.0199 -0.0697 -0.3782
  305HSD     HA 3805   5.194  -0.609   2.975 -1.3861 -0.2654 -2.2902
  305HSD     CB 3806   5.230  -0.805   2.884  0.2545 -0.4138  0.5222
  305HSD    HB1 3807   5.187  -0.858   2.971 -0.2426 -0.2983  0.3531
  305HSD    HB2 3808   5.306  -0.858   2.823 -0.1563 -0.6691  0.2249
  305HSD    ND1 3809   5.089  -0.896   2.697 -0.5274  0.3601  0.3095
  305HSD    HD1 3810   5.151  -0.961   2.652 -1.7307 -1.0597  0.6125
  305HSD     CG 3811   5.108  -0.802   2.796  0.2207 -0.0634  0.5799
  305HSD    CE1 3812   4.979  -0.856   2.628 -0.2104  0.1990 -0.2947
  305HSD    HE1 3813   4.942  -0.904   2.537  2.1140  2.4986 -2.6645
  305HSD    NE2 3814   4.927  -0.745   2.674 -0.2763  0.1141 -0.1637
  305HSD    CD2 3815   5.011  -0.709   2.777 -0.0424 -0.4746 -0.1467
  305HSD    HD2 3816   5.008  -0.607   2.815 -1.3325  0.3225 -2.2076
  305HSD      C 3817   5.375  -0.683   3.032 -0.0429  0.4768 -0.2138
  305HSD      O 3818   5.334  -0.706   3.145 -0.2268  0.0365 -0.3697
  306GLY      N 3819   5.506  -0.666   3.005  0.0991  0.1502  0.2520
  306GLY     HN 3820   5.531  -0.640   2.912  3.4890  2.9733  1.7331
  306GLY     CA 3821   5.609  -0.656   3.103 -0.0189  0.3316  0.3573
  306GLY    HA1 3822   5.712  -0.651   3.070  0.4346  0.8687  1.7789
  306GLY    HA2 3823   5.609  -0.750   3.155 -3.9249 -0.3385 -0.5298
  306GLY      C 3824   5.597  -0.551   3.207 -0.6473  0.4411  0.1771
  306GLY      O 3825   5.584  -0.575   3.327 -0.4660 -0.1026  0.0871
  307VAL      N 3826   5.599  -0.425   3.159 -0.6242  0.2849 -0.2273
  307VAL     HN 3827   5.609  -0.420   3.060 -1.9533  2.8142 -0.3201
  307VAL     CA 3828   5.579  -0.302   3.229 -0.2095  0.2391 -0.0290
  307VAL     HA 3829   5.655  -0.285   3.304 -0.4268  0.0622  0.2308
  307VAL     CB 3830   5.588  -0.184   3.137  0.5145  0.1844 -0.0410
  307VAL     HB 3831   5.516  -0.191   3.053  0.6716  0.8818 -0.2359
  307VAL    CG1 3832   5.558  -0.047   3.201  0.4673  0.2887 -0.2861
  307VAL   HG11 3833   5.448  -0.041   3.218  0.2183 -2.2154 -0.6636
  307VAL   HG12 3834   5.578   0.034   3.129  1.8079 -0.3942 -0.7141
  307VAL   HG13 3835   5.612  -0.036   3.297 -2.4883  1.2977  1.4080
  307VAL    CG2 3836   5.734  -0.168   3.092  0.4280  0.3185 -0.2764
  307VAL   HG21 3837   5.792  -0.143   3.183 -0.9430 -1.0720  1.0416
  307VAL   HG22 3838   5.737  -0.090   3.014  0.6755  0.7613  0.1717
  307VAL   HG23 3839   5.771  -0.262   3.045 -0.5936  0.8214 -2.1985
  307VAL      C 3840   5.449  -0.299   3.302 -0.3668  0.2125 -0.3082
  307VAL      O 3841   5.451  -0.263   3.419  0.1931  0.2102 -0.3134
  308LEU      N 3842   5.338  -0.337   3.236 -0.3062 -0.8354  0.1736
  308LEU     HN 3843   5.336  -0.354   3.138  0.3868  0.5579 -0.1223
  308LEU     CA 3844   5.210  -0.333   3.299 -0.0060  0.5649  0.7418
  308LEU     HA 3845   5.193  -0.231   3.330  1.9875  1.6278 -1.3871
  308LEU     CB 3846   5.113  -0.358   3.182  0.5671  0.3052  0.3171
  308LEU    HB1 3847   5.131  -0.456   3.133  2.6894  1.0050 -0.3728
  308LEU    HB2 3848   5.127  -0.280   3.104  0.4475 -2.4638 -2.7139
  308LEU     CG 3849   4.963  -0.380   3.213  0.5656 -0.2531 -0.0721
  308LEU     HG 3850   4.954  -0.468   3.279  0.0840  1.0383  1.6326
  308LEU    CD1 3851   4.903  -0.254   3.276  0.2530 -0.8311  0.8056
  308LEU   HD11 3852   4.918  -0.165   3.211 -2.6835 -2.0788 -1.8336
  308LEU   HD12 3853   4.952  -0.231   3.373  0.7636  0.1133  0.3438
  308LEU   HD13 3854   4.794  -0.265   3.294  0.6389 -1.7547  2.8607
  308LEU    CD2 3855   4.891  -0.420   3.083  0.1882 -0.0816  0.0862
  308LEU   HD21 3856   4.780  -0.417   3.093 -0.0771  2.7125 -2.3072
  308LEU   HD22 3857   4.922  -0.523   3.058 -2.9541 -1.7276  2.3484
  308LEU   HD23 3858   4.915  -0.356   2.995 -0.3978  0.9877  0.6829
  308LEU      C 3859   5.184  -0.424   3.414  0.2971 -0.1165  0.2757
  308LEU      O 3860   5.124  -0.380   3.511  0.4445  0.0041  0.3123
  309VAL      N 3861   5.221  -0.553   3.408  0.0287 -0.1761 -0.1789
  309VAL     HN 3862   5.270  -0.587   3.328 -2.3286  0.3525 -1.9649
  309VAL     CA 3863   5.223  -0.643   3.519  0.2214  0.0546  0.0041
  309VAL     HA 3864   5.127  -0.634   3.567 -0.1235 -1.1170 -0.4394
  309VAL     CB 3865   5.234  -0.787   3.479 -0.0074  0.1607 -0.4408
  309VAL     HB 3866   5.188  -0.792   3.378 -0.3303  1.9854 -0.4201
  309VAL    CG1 3867   5.379  -0.834   3.460  0.0249  0.0545  0.0588
  309VAL   HG11 3868   5.381  -0.940   3.427  0.5368  0.2245 -0.4780
  309VAL   HG12 3869   5.449  -0.824   3.546  1.2337  0.3299 -0.9216
  309VAL   HG13 3870   5.423  -0.781   3.373 -0.8709 -0.3319 -0.6520
  309VAL    CG2 3871   5.159  -0.890   3.566 -0.5147  0.4520 -0.5282
  309VAL   HG21 3872   5.163  -0.989   3.517 -0.3614 -0.1695  0.6982
  309VAL   HG22 3873   5.052  -0.869   3.586 -0.3077  0.4573  0.6410
  309VAL   HG23 3874   5.213  -0.907   3.661 -1.0149  0.4174 -0.2484
  309VAL      C 3875   5.313  -0.603   3.631 -0.0372 -0.2481  0.3230
  309VAL      O 3876   5.279  -0.624   3.747  0.4364 -0.7816  0.3734
  310LEU      N 3877   5.432  -0.549   3.598 -0.2537  0.0183 -0.0264
  310LEU     HN 3878   5.460  -0.554   3.503 -1.4471  1.1899 -0.4695
  310LEU     CA 3879   5.526  -0.509   3.699 -0.5374  0.5526  0.0319
  310LEU     HA 3880   5.529  -0.589   3.771  2.9279  0.2602 -0.2914
  310LEU     CB 3881   5.660  -0.493   3.625 -0.1586 -0.0511  0.5772
  310LEU    HB1 3882   5.646  -0.416   3.546 -0.0927  0.3057  0.9060
  310LEU    HB2 3883   5.693  -0.584   3.571  0.7641  1.2515 -1.1326
  310LEU     CG 3884   5.777  -0.452   3.716 -0.2148  0.2244  0.5263
  310LEU     HG 3885   5.760  -0.349   3.754 -0.1679  1.3176 -2.1462
  310LEU    CD1 3886   5.791  -0.550   3.833  0.6981 -0.2631  0.0249
  310LEU   HD11 3887   5.717  -0.517   3.909  0.4582  3.0161 -1.4738
  310LEU   HD12 3888   5.897  -0.538   3.864  1.6467 -1.2980 -2.5766
  310LEU   HD13 3889   5.773  -0.657   3.809 -0.0755 -0.0345 -0.4578
  310LEU    CD2 3890   5.905  -0.444   3.630 -0.3966  1.2368  0.3306
  310LEU   HD21 3891   5.893  -0.362   3.556 -1.5892 -0.0970 -1.0465
  310LEU   HD22 3892   5.925  -0.537   3.573 -0.2100  1.2075  0.4449
  310LEU   HD23 3893   5.987  -0.414   3.698 -0.4710  0.4546  0.7838
  310LEU      C 3894   5.488  -0.384   3.770 -0.7773  0.4545  0.0771
  310LEU      O 3895   5.492  -0.372   3.892 -0.1254 -0.0654  0.1136
  311ARG      N 3896   5.428  -0.286   3.701  0.0077  0.7786 -0.1642
  311ARG     HN 3897   5.415  -0.282   3.602 -0.4133  1.3497 -0.0999
  311ARG     CA 3898   5.373  -0.168   3.761 -0.2961  0.2329  0.6452
  311ARG     HA 3899   5.452  -0.132   3.825  0.8565  0.0940 -0.6519
  311ARG     CB 3900   5.330  -0.070   3.651  0.5175 -0.0229  0.0947
  311ARG    HB1 3901   5.285  -0.133   3.570 -0.0495  1.3097 -0.6638
  311ARG    HB2 3902   5.425  -0.042   3.600  0.8741 -1.4772 -0.0919
  311ARG     CG 3903   5.245   0.053   3.680  0.8051  0.2384 -0.1579
  311ARG    HG1 3904   5.289   0.118   3.759 -0.0129  1.1447 -0.4174
  311ARG    HG2 3905   5.142   0.026   3.714 -0.8214  2.4164 -2.8888
  311ARG     CD 3906   5.213   0.133   3.554  0.1720  0.0206 -0.1403
  311ARG    HD1 3907   5.131   0.208   3.565  1.3169  1.3534 -0.4893
  311ARG    HD2 3908   5.195   0.065   3.468  3.9337 -2.0407  0.4764
  311ARG     NE 3909   5.340   0.203   3.522  0.0869 -0.0465 -0.6301
  311ARG     HE 3910   5.414   0.188   3.587 -1.4512  0.1128  1.2315
  311ARG     CZ 3911   5.358   0.293   3.420  0.0597  0.4858 -0.1692
  311ARG    NH1 3912   5.276   0.317   3.314 -0.0182 -0.5140 -0.3434
  311ARG   HH11 3913   5.188   0.269   3.314 -0.2384 -0.1387 -1.2438
  311ARG   HH12 3914   5.278   0.404   3.265  1.7222 -0.2948  0.0557
  311ARG    NH2 3915   5.467   0.375   3.424  0.2507  0.2924 -1.2162
  311ARG   HH21 3916   5.543   0.344   3.482  0.0891  1.1535 -0.5223
  311ARG   HH22 3917   5.475   0.459   3.372  1.2526 -0.7177 -2.8045
  311ARG      C 3918   5.263  -0.194   3.858 -0.6704  0.2659  0.2340
  311ARG      O 3919   5.268  -0.130   3.963  0.5491  0.2305  0.2113
  312ALA      N 3920   5.172  -0.286   3.820 -0.0746 -0.0243 -0.5040
  312ALA     HN 3921   5.178  -0.320   3.727  0.0909  1.1226 -0.9385
  312ALA     CA 3922   5.061  -0.336   3.894  0.1656  0.2232  0.0351
  312ALA     HA 3923   5.004  -0.250   3.926  0.8077  0.7783 -0.2929
  312ALA     CB 3924   4.975  -0.429   3.806  0.3449 -0.2244  0.3275
  312ALA    HB1 3925   5.025  -0.526   3.786  1.7905  0.5010  0.3254
  312ALA    HB2 3926   4.942  -0.369   3.718  0.8639  0.8318  0.8416
  312ALA    HB3 3927   4.872  -0.446   3.844 -0.2361 -1.0969 -1.5389
  312ALA      C 3928   5.103  -0.400   4.021  0.7299  0.2083 -0.1564
  312ALA      O 3929   5.044  -0.382   4.128  0.3685 -0.2557 -0.2707
  313VAL      N 3930   5.203  -0.490   4.014  0.3659 -0.2012 -0.1654
  313VAL     HN 3931   5.233  -0.532   3.928  1.5466 -0.5615  0.4120
  313VAL     CA 3932   5.254  -0.559   4.128 -0.1447 -0.0324  0.1694
  313VAL     HA 3933   5.170  -0.606   4.177  0.3947  1.8722  3.1490
  313VAL     CB 3934   5.345  -0.666   4.075  0.0550 -0.1954  0.8363
  313VAL     HB 3935   5.407  -0.612   4.000 -1.4254  0.5405  0.1076
  313VAL    CG1 3936   5.444  -0.710   4.184  0.1320 -0.9041  0.4864
  313VAL   HG11 3937   5.498  -0.805   4.164  2.4296  0.3150  0.5453
  313VAL   HG12 3938   5.387  -0.740   4.274 -0.3705 -2.1983 -0.2345
  313VAL   HG13 3939   5.530  -0.642   4.204  1.5738 -1.9780 -1.7036
  313VAL    CG2 3940   5.268  -0.794   4.038 -0.1159  0.0592  0.3104
  313VAL   HG21 3941   5.203  -0.831   4.120 -0.2612  0.3293  0.3200
  313VAL   HG22 3942   5.348  -0.867   4.014 -1.0474 -1.8711  2.7217
  313VAL   HG23 3943   5.209  -0.788   3.944 -0.6877 -2.2387  0.4734
  313VAL      C 3944   5.319  -0.464   4.223 -0.3672  0.2973 -0.0079
  313VAL      O 3945   5.289  -0.468   4.342  0.0491  0.2699  0.0956
  314VAL      N 3946   5.400  -0.366   4.180  0.5033 -0.4897 -0.1933
  314VAL     HN 3947   5.422  -0.376   4.083  1.1986 -2.7836  0.1283
  314VAL     CA 3948   5.451  -0.252   4.250 -0.1559 -0.3709  0.1074
  314VAL     HA 3949   5.500  -0.298   4.335 -3.2544 -0.2891  2.0768
  314VAL     CB 3950   5.552  -0.181   4.165 -0.2745  0.0608  0.3302
  314VAL     HB 3951   5.504  -0.165   4.066 -2.8475 -1.9194  1.1561
  314VAL    CG1 3952   5.600  -0.046   4.222 -0.3824  0.2141  0.0554
  314VAL   HG11 3953   5.686  -0.001   4.168 -0.3293  2.9288  2.1722
  314VAL   HG12 3954   5.622  -0.054   4.330  1.5565  0.5816 -0.2814
  314VAL   HG13 3955   5.518   0.029   4.211  0.0094  0.7068  0.4390
  314VAL    CG2 3956   5.675  -0.272   4.147 -0.6037 -0.2591 -0.3139
  314VAL   HG21 3957   5.637  -0.369   4.108 -2.0174  0.5816 -1.1375
  314VAL   HG22 3958   5.731  -0.297   4.240 -0.1445  1.2838 -0.1412
  314VAL   HG23 3959   5.744  -0.229   4.072  0.6112 -2.1416 -0.3486
  314VAL      C 3960   5.354  -0.162   4.317  0.6436  0.5376  0.0725
  314VAL      O 3961   5.363  -0.139   4.438 -0.1514 -0.4399  0.3343
  315ILE      N 3962   5.246  -0.118   4.250  0.2589  0.1095  0.3968
  315ILE     HN 3963   5.238  -0.143   4.153  0.2963 -0.7578  0.6079
  315ILE     CA 3964   5.143  -0.044   4.316  0.3452  0.2944  0.3268
  315ILE     HA 3965   5.186   0.030   4.382 -1.0899  0.9897  0.5030
  315ILE     CB 3966   5.062   0.036   4.218  0.1048 -0.5497 -0.1815
  315ILE     HB 3967   5.026  -0.028   4.135 -0.1845 -1.5799  0.7145
  315ILE    CG2 3968   4.940   0.108   4.279  0.3170 -0.0747 -0.3107
  315ILE   HG21 3969   4.975   0.198   4.334  1.3700  1.4493 -3.2123
  315ILE   HG22 3970   4.876   0.039   4.337 -2.1292  1.6023 -0.8562
  315ILE   HG23 3971   4.883   0.152   4.194 -0.3327 -0.5089 -0.1061
  315ILE    CG1 3972   5.158   0.137   4.152  0.1470 -0.5459 -0.1150
  315ILE   HG11 3973   5.254   0.090   4.124  0.4017 -1.5355  2.2111
  315ILE   HG12 3974   5.179   0.218   4.225  2.8026  0.0755 -1.4368
  315ILE     CD 3975   5.099   0.192   4.022 -0.4994 -0.5757  0.1578
  315ILE    HD1 3976   5.108   0.116   3.941 -2.9500  0.1170 -0.8671
  315ILE    HD2 3977   5.154   0.287   4.001 -1.5569  0.0604  0.2303
  315ILE    HD3 3978   4.993   0.223   4.025 -0.5596 -0.3262 -2.2407
  315ILE      C 3979   5.059  -0.127   4.406  0.0527 -0.3737 -0.5460
  315ILE      O 3980   5.039  -0.092   4.522  0.4820 -0.2451 -0.5094
  316ALA      N 3981   5.016  -0.248   4.366 -0.3018 -0.3044 -0.3753
  316ALA     HN 3982   5.040  -0.281   4.275 -0.5282 -0.7080 -0.2931
  316ALA     CA 3983   4.943  -0.337   4.452  0.1235 -0.1671  0.1287
  316ALA     HA 3984   4.849  -0.291   4.478 -0.5114 -1.2105 -0.2554
  316ALA     CB 3985   4.908  -0.462   4.371  0.8351 -0.1538 -0.2086
  316ALA    HB1 3986   4.837  -0.423   4.295  1.7410  2.3137  0.1118
  316ALA    HB2 3987   4.846  -0.530   4.434 -0.3758 -2.5788 -3.6473
  316ALA    HB3 3988   4.995  -0.523   4.340  0.5785 -0.5919 -0.0757
  316ALA      C 3989   5.010  -0.376   4.580  0.2350 -0.5626 -0.0494
  316ALA      O 3990   4.946  -0.392   4.683 -0.3304  0.5790 -0.2045
  317PHE      N 3991   5.145  -0.383   4.577  0.2750 -0.0697  0.3398
  317PHE     HN 3992   5.193  -0.375   4.490  1.8923  0.7985  1.2728
  317PHE     CA 3993   5.226  -0.411   4.691  0.9416 -0.1788 -0.1528
  317PHE     HA 3994   5.180  -0.497   4.738 -0.3829  1.3402  1.5066
  317PHE     CB 3995   5.367  -0.458   4.654  0.9658 -0.2257 -0.0039
  317PHE    HB1 3996   5.427  -0.451   4.747 -0.0654 -0.3124  0.6769
  317PHE    HB2 3997   5.414  -0.390   4.579  1.0034  1.6025  1.5931
  317PHE     CG 3998   5.381  -0.592   4.591  0.1444 -0.4426  0.2675
  317PHE    CD1 3999   5.271  -0.670   4.566 -0.1341  0.2376 -0.7018
  317PHE    HD1 4000   5.169  -0.638   4.582 -0.7946 -2.3256  0.7879
  317PHE    CE1 4001   5.292  -0.795   4.513 -0.1639  0.0741 -0.3296
  317PHE    HE1 4002   5.211  -0.859   4.482  1.0433 -1.7518  0.1030
  317PHE     CZ 4003   5.419  -0.843   4.494 -0.0969  0.0261  0.2133
  317PHE     HZ 4004   5.440  -0.936   4.444  0.5429  1.7156 -2.9107
  317PHE    CD2 4005   5.509  -0.640   4.574  0.1794  0.0614 -0.9840
  317PHE    HD2 4006   5.598  -0.581   4.592 -0.7357  0.4373  3.3734
  317PHE    CE2 4007   5.529  -0.765   4.519  0.2083 -0.2106 -0.3543
  317PHE    HE2 4008   5.630  -0.793   4.493  0.0401  0.0040 -1.2529
  317PHE      C 4009   5.228  -0.302   4.793 -0.6113 -0.0447 -0.2354
  317PHE      O 4010   5.231  -0.322   4.914  0.0963 -0.0177 -0.2458
  318VAL      N 4011   5.236  -0.177   4.745 -0.2338  0.1203  0.2546
  318VAL     HN 4012   5.247  -0.156   4.648  1.7594  0.2664  0.4739
  318VAL     CA 4013   5.226  -0.056   4.822 -0.0475  0.7357 -0.6705
  318VAL     HA 4014   5.307  -0.053   4.893 -0.0260  2.4269 -0.7463
  318VAL     CB 4015   5.254   0.062   4.734  0.0262  0.6269 -0.7960
  318VAL     HB 4016   5.201   0.057   4.637 -0.0346  0.5173 -0.7572
  318VAL    CG1 4017   5.220   0.198   4.799 -0.1337 -0.2035  0.9074
  318VAL   HG11 4018   5.111   0.216   4.804 -0.3437 -0.3129 -1.9399
  318VAL   HG12 4019   5.268   0.274   4.734  1.1564 -1.9093 -0.2550
  318VAL   HG13 4020   5.259   0.204   4.903  1.5442  0.3706  0.2753
  318VAL    CG2 4021   5.406   0.055   4.712  0.1556  0.3933  0.1273
  318VAL   HG21 4022   5.467   0.085   4.799  0.1686 -0.0892  0.2913
  318VAL   HG22 4023   5.421   0.130   4.632  1.1649 -0.5174 -0.5551
  318VAL   HG23 4024   5.424  -0.048   4.674  0.9552  0.6631 -0.2316
  318VAL      C 4025   5.099  -0.039   4.898  0.2152 -0.2261  0.0124
  318VAL      O 4026   5.089   0.002   5.013 -0.0845  0.3938 -0.2282
  319VAL      N 4027   4.990  -0.070   4.825  0.1066 -0.3343  0.2214
  319VAL     HN 4028   5.012  -0.078   4.729 -0.0106 -0.6640  0.2220
  319VAL     CA 4029   4.857  -0.054   4.876  0.0390 -0.0345 -0.0462
  319VAL     HA 4030   4.847   0.035   4.935 -1.2609 -0.3026  0.1762
  319VAL     CB 4031   4.768  -0.040   4.756  0.0859  0.1554 -0.0590
  319VAL     HB 4032   4.789  -0.123   4.685  1.6565  0.2006  0.3090
  319VAL    CG1 4033   4.618  -0.043   4.788  0.2262  0.0276  0.6014
  319VAL   HG11 4034   4.573  -0.057   4.687  0.7552  1.1899  0.1925
  319VAL   HG12 4035   4.588   0.054   4.834  0.5992  1.5215 -2.0582
  319VAL   HG13 4036   4.582  -0.128   4.850  1.4316 -0.6593  0.3771
  319VAL    CG2 4037   4.797   0.096   4.690  0.7093 -0.1141 -0.3562
  319VAL   HG21 4038   4.721   0.131   4.617  1.4816  1.2314 -0.5402
  319VAL   HG22 4039   4.882   0.093   4.619  0.4680  1.1615 -0.7215
  319VAL   HG23 4040   4.807   0.176   4.767 -1.5076  1.0055 -1.1375
  319VAL      C 4041   4.816  -0.165   4.967 -0.7660  0.0285 -0.3266
  319VAL      O 4042   4.736  -0.143   5.058 -0.1110  0.0683  0.2434
  320CYS      N 4043   4.869  -0.287   4.949 -0.4570  0.1277 -0.1044
  320CYS     HN 4044   4.912  -0.311   4.862 -1.6472 -0.9615 -0.4226
  320CYS     CA 4045   4.871  -0.385   5.053 -0.0487 -0.3796 -0.5857
  320CYS     HA 4046   4.773  -0.394   5.097  0.8950  0.2040  1.8152
  320CYS     CB 4047   4.909  -0.523   4.996  0.5645 -0.2280 -0.5639
  320CYS    HB1 4048   4.920  -0.594   5.082  0.0843 -2.1428 -1.9972
  320CYS    HB2 4049   5.009  -0.525   4.949  0.7923  0.4143 -0.1142
  320CYS     SG 4050   4.779  -0.607   4.900  0.1469 -0.2253 -0.0100
  320CYS    HG1 4051   4.767  -0.528   4.794  0.6188  1.7167  1.3201
  320CYS      C 4052   4.960  -0.352   5.168 -0.4740 -0.1695 -0.3165
  320CYS      O 4053   4.914  -0.362   5.282 -0.0232  0.0048 -0.1144
  321TRP      N 4054   5.088  -0.311   5.159 -0.6240  0.3192 -0.2348
  321TRP     HN 4055   5.126  -0.294   5.068 -0.9949  0.7882 -0.3067
  321TRP     CA 4056   5.184  -0.285   5.262 -0.3016  0.5146 -0.5840
  321TRP     HA 4057   5.159  -0.357   5.338 -0.5083  1.2030  0.0154
  321TRP     CB 4058   5.328  -0.308   5.214 -0.0972 -0.3926  0.4218
  321TRP    HB1 4059   5.397  -0.280   5.297  3.5660  0.3523 -2.5498
  321TRP    HB2 4060   5.349  -0.230   5.137  2.0636 -2.4771 -1.2661
  321TRP     CG 4061   5.382  -0.438   5.165  0.2609 -0.0843 -0.0186
  321TRP    CD1 4062   5.314  -0.557   5.171 -0.1428  0.1451  0.0158
  321TRP    HD1 4063   5.207  -0.565   5.162 -0.0496 -1.0007 -0.1770
  321TRP    NE1 4064   5.404  -0.652   5.130  0.0539  0.2481  0.2064
  321TRP    HE1 4065   5.385  -0.745   5.109 -0.0446  0.4050 -0.4374
  321TRP    CE2 4066   5.526  -0.596   5.101  0.0332  0.1211 -0.1359
  321TRP    CD2 4067   5.520  -0.462   5.136  0.2149  0.2308 -0.5176
  321TRP    CE3 4068   5.628  -0.380   5.135  0.0441  0.4759  0.1359
  321TRP    HE3 4069   5.616  -0.275   5.159 -1.5235  0.2921  0.2573
  321TRP    CZ3 4070   5.749  -0.436   5.099 -0.4921  0.1872 -1.2880
  321TRP    HZ3 4071   5.837  -0.374   5.092 -0.7758  1.4715  3.3300
  321TRP    CZ2 4072   5.645  -0.655   5.073  0.0281  0.0802 -0.0727
  321TRP    HZ2 4073   5.651  -0.762   5.058 -0.3186 -0.0562  0.7186
  321TRP    CH2 4074   5.754  -0.571   5.070  0.1796 -0.1084  0.1086
  321TRP    HH2 4075   5.847  -0.609   5.033  1.2862  2.7607 -0.3246
  321TRP      C 4076   5.181  -0.155   5.334  0.3711  0.0579  0.2889
  321TRP      O 4077   5.209  -0.139   5.453 -0.7315 -0.0196  0.5673
  322LEU      N 4078   5.137  -0.043   5.273  0.2085 -0.1976 -0.0591
  322LEU     HN 4079   5.120  -0.049   5.175 -0.3501 -0.4322  0.0440
  322LEU     CA 4080   5.115   0.085   5.332 -0.2001 -0.4774  0.4071
  322LEU     HA 4081   5.207   0.122   5.375 -0.8056  2.4547 -0.5815
  322LEU     CB 4082   5.070   0.195   5.234 -0.2169 -0.0831  0.8522
  322LEU    HB1 4083   4.975   0.174   5.179  0.7104  0.3268 -0.9944
  322LEU    HB2 4084   5.143   0.194   5.151  0.8120  0.0412  1.7397
  322LEU     CG 4085   5.053   0.341   5.279 -0.2885  0.0875  0.2801
  322LEU     HG 4086   4.982   0.349   5.363  0.3369  2.9951  0.6391
  322LEU    CD1 4087   5.182   0.400   5.339  0.0423  0.1509 -0.4817
  322LEU   HD11 4088   5.214   0.325   5.413 -2.4518 -3.3067 -2.5908
  322LEU   HD12 4089   5.169   0.502   5.382  2.5643 -0.0561  0.9271
  322LEU   HD13 4090   5.255   0.396   5.255  0.1228  1.7355 -0.5258
  322LEU    CD2 4091   5.001   0.422   5.160  0.2432 -0.0319 -0.0402
  322LEU   HD21 4092   5.067   0.422   5.070  0.8763 -1.3624  0.4058
  322LEU   HD22 4093   5.016   0.527   5.193  2.7151 -0.6091  0.8168
  322LEU   HD23 4094   4.892   0.402   5.151  0.5566 -1.9520  0.1436
  322LEU      C 4095   5.024   0.095   5.450  0.2639 -0.2568  0.7487
  322LEU      O 4096   5.069   0.158   5.545  0.0290 -0.1664  0.7990
  323PRO      N 4097   4.905   0.042   5.448 -0.0773  0.4972 -0.5276
  323PRO     CD 4098   4.838  -0.012   5.331 -0.7266 -0.1793  0.1465
  323PRO    HD1 4099   4.901  -0.086   5.277 -1.5164 -1.6958  1.2152
  323PRO    HD2 4100   4.813   0.071   5.262  0.6652 -0.3221 -0.5519
  323PRO     CA 4101   4.819   0.043   5.563  0.5206  0.4273 -0.0746
  323PRO     HA 4102   4.799   0.140   5.604  0.8017  0.6715 -0.5089
  323PRO     CB 4103   4.684  -0.009   5.515  0.3615  0.2983  0.5089
  323PRO    HB1 4104   4.613   0.074   5.495 -1.3541 -1.1160  0.4966
  323PRO    HB2 4105   4.630  -0.075   5.587  2.4881 -0.2019  1.7366
  323PRO     CG 4106   4.718  -0.089   5.389 -0.5242 -0.1848  0.5669
  323PRO    HG1 4107   4.762  -0.185   5.423 -1.8616 -0.0762  2.7516
  323PRO    HG2 4108   4.634  -0.114   5.320 -0.1539 -3.4233  1.1189
  323PRO      C 4109   4.875  -0.042   5.672 -0.0039  0.1486 -0.0169
  323PRO      O 4110   4.862   0.008   5.784 -0.0650  0.0237  0.0316
  324TYR      N 4111   4.934  -0.161   5.652  0.2918  0.2782  0.0696
  324TYR     HN 4112   4.964  -0.190   5.561  1.2904 -2.1358  1.0900
  324TYR     CA 4113   4.998  -0.241   5.751  0.1496  0.6207  0.4399
  324TYR     HA 4114   4.931  -0.245   5.836 -2.5763 -0.1657 -1.5921
  324TYR     CB 4115   5.025  -0.381   5.692  0.4410  0.8348  0.0628
  324TYR    HB1 4116   5.095  -0.375   5.606  0.2426  0.2673 -0.1395
  324TYR    HB2 4117   4.932  -0.420   5.646  1.0501  1.0940 -1.4299
  324TYR     CG 4118   5.090  -0.482   5.780 -0.3758  0.0542 -0.2095
  324TYR    CD1 4119   5.170  -0.580   5.726 -0.2919 -0.1203  0.2292
  324TYR    HD1 4120   5.201  -0.568   5.623 -0.0964  0.2207  0.3267
  324TYR    CE1 4121   5.219  -0.681   5.805  1.1964  0.2405 -0.1934
  324TYR    HE1 4122   5.282  -0.749   5.750  2.0090 -0.6298  1.7204
  324TYR     CZ 4123   5.189  -0.688   5.939 -0.0816 -0.1112 -0.4846
  324TYR     OH 4124   5.237  -0.785   6.031  0.0702  0.4085 -0.0104
  324TYR     HH 4125   5.193  -0.780   6.116 -1.3038 -0.2838 -0.6336
  324TYR    CD2 4126   5.051  -0.492   5.911  0.0751  0.3340 -0.0505
  324TYR    HD2 4127   4.983  -0.422   5.957  0.1004  0.1653  0.2518
  324TYR    CE2 4128   5.101  -0.595   5.989 -0.8646 -0.6859 -0.7607
  324TYR    HE2 4129   5.074  -0.593   6.093  1.5278 -1.3885 -0.0718
  324TYR      C 4130   5.117  -0.178   5.815  0.1692  0.5991  0.4241
  324TYR      O 4131   5.138  -0.186   5.936 -0.7300  0.4546  0.5755
  325HSD      N 4132   5.203  -0.111   5.736 -0.1338  0.5125  0.0156
  325HSD     HN 4133   5.204  -0.114   5.636  2.5250 -1.9207 -0.0064
  325HSD     CA 4134   5.309  -0.036   5.796  0.2935  0.0690 -0.1718
  325HSD     HA 4135   5.361  -0.109   5.856  2.8109  1.9237  0.0787
  325HSD     CB 4136   5.400   0.032   5.692  0.1019  0.7550  0.1026
  325HSD    HB1 4137   5.477   0.100   5.734 -0.8186  0.6128  2.1680
  325HSD    HB2 4138   5.343   0.072   5.605  1.3499 -0.3953 -1.2825
  325HSD    ND1 4139   5.600  -0.128   5.705  0.4932  0.4533 -0.3965
  325HSD    HD1 4140   5.623  -0.114   5.802 -0.0918  1.9234 -0.4384
  325HSD     CG 4141   5.497  -0.068   5.636 -0.2086  0.2487  0.4666
  325HSD    CE1 4142   5.671  -0.203   5.617  0.2375  0.1691 -0.3631
  325HSD    HE1 4143   5.755  -0.268   5.643 -0.7038 -2.6135 -3.6151
  325HSD    NE2 4144   5.607  -0.208   5.501 -0.3359  0.1798 -0.0477
  325HSD    CD2 4145   5.505  -0.116   5.509 -0.4145  0.0469  0.5290
  325HSD    HD2 4146   5.455  -0.091   5.416 -0.6107  0.6422  0.7869
  325HSD      C 4147   5.277   0.076   5.889 -0.1976 -0.4683  0.3128
  325HSD      O 4148   5.342   0.099   5.990 -0.2668 -0.1603  0.2904
  326VAL      N 4149   5.171   0.154   5.858  0.0816 -0.3925 -0.4827
  326VAL     HN 4150   5.121   0.132   5.775  0.4793 -0.2638 -0.7579
  326VAL     CA 4151   5.125   0.267   5.933  0.1441 -0.2475 -0.6634
  326VAL     HA 4152   5.201   0.343   5.948 -1.6748  1.3708  0.7653
  326VAL     CB 4153   5.017   0.333   5.853 -0.1307 -0.6029 -0.5886
  326VAL     HB 4154   4.968   0.261   5.784 -2.5088  0.7123 -0.3737
  326VAL    CG1 4155   4.926   0.414   5.946  0.7088 -0.0299 -0.2571
  326VAL   HG11 4156   4.873   0.368   6.032  1.1421 -0.6126 -0.2935
  326VAL   HG12 4157   4.845   0.456   5.883  0.8938  0.8682  0.0812
  326VAL   HG13 4158   4.983   0.500   5.989  0.1442  0.1410  0.1643
  326VAL    CG2 4159   5.092   0.420   5.750 -0.1652  0.6432  0.4158
  326VAL   HG21 4160   5.140   0.503   5.805  0.4481  0.4972  0.1117
  326VAL   HG22 4161   5.016   0.461   5.679 -2.4182 -0.7456  1.8964
  326VAL   HG23 4162   5.170   0.364   5.694  0.8841  2.3472  0.1179
  326VAL      C 4163   5.082   0.222   6.068  0.5256 -0.1744 -0.5163
  326VAL      O 4164   5.104   0.292   6.167 -0.7111 -0.6072  0.0805
  327ARG      N 4165   5.018   0.105   6.081  0.5341 -0.0931  0.3604
  327ARG     HN 4166   5.013   0.053   5.995 -0.2804  1.7513 -0.7651
  327ARG     CA 4167   4.975   0.057   6.208 -0.4142 -0.3156 -0.0335
  327ARG     HA 4168   4.931   0.140   6.262  2.5747 -0.8156  3.6232
  327ARG     CB 4169   4.864  -0.047   6.186 -0.9280  0.0486  0.7660
  327ARG    HB1 4170   4.833  -0.034   6.080  0.8819 -2.2061 -0.1408
  327ARG    HB2 4171   4.787  -0.012   6.259 -1.2162  2.0259 -0.4147
  327ARG     CG 4172   4.900  -0.194   6.211  0.2218  0.2783  0.4972
  327ARG    HG1 4173   4.998  -0.206   6.160 -0.3389  0.3654 -0.6543
  327ARG    HG2 4174   4.829  -0.253   6.149  1.4238  1.0051 -1.7249
  327ARG     CD 4175   4.892  -0.252   6.352 -0.0583 -0.1590  0.3023
  327ARG    HD1 4176   4.785  -0.273   6.372 -0.0345  1.8202  2.9170
  327ARG    HD2 4177   4.944  -0.179   6.417 -0.3286  0.3997 -0.0953
  327ARG     NE 4178   4.969  -0.379   6.341  0.7290  0.3557 -0.1766
  327ARG     HE 4179   4.936  -0.446   6.274 -0.5869 -0.1730  0.9593
  327ARG     CZ 4180   5.051  -0.434   6.435 -0.5884 -0.5670  0.4562
  327ARG    NH1 4181   5.092  -0.360   6.542  0.1418  0.3133 -0.4113
  327ARG   HH11 4182   5.051  -0.271   6.560 -0.6856 -0.6677  3.3315
  327ARG   HH12 4183   5.158  -0.402   6.604  1.0780  0.8671 -1.0091
  327ARG    NH2 4184   5.108  -0.558   6.426  0.4801 -0.1231  0.9284
  327ARG   HH21 4185   5.083  -0.613   6.346  0.7640  0.6815  0.2806
  327ARG   HH22 4186   5.174  -0.589   6.495  1.3428  0.1720  0.2438
  327ARG      C 4187   5.084   0.005   6.295  0.3615  0.4764 -0.5111
  327ARG      O 4188   5.083   0.006   6.418 -0.3187  0.8106 -0.5128
  328ARG      N 4189   5.193  -0.050   6.240  0.5443  0.1445  0.1625
  328ARG     HN 4190   5.204  -0.060   6.141  1.4261  1.9913  0.0316
  328ARG     CA 4191   5.312  -0.089   6.309  0.6623 -0.1177 -0.1815
  328ARG     HA 4192   5.288  -0.167   6.379  0.0827 -1.6172 -1.9869
  328ARG     CB 4193   5.400  -0.175   6.217  0.5002 -0.1981 -0.2607
  328ARG    HB1 4194   5.493  -0.204   6.270  0.1570  0.0949  0.5154
  328ARG    HB2 4195   5.433  -0.121   6.126  0.8313  0.2038  0.0968
  328ARG     CG 4196   5.340  -0.307   6.166 -0.4546  0.0944  0.0754
  328ARG    HG1 4197   5.236  -0.296   6.130 -0.2293  1.3071 -0.2556
  328ARG    HG2 4198   5.336  -0.374   6.255  0.3775  0.5067  0.4433
  328ARG     CD 4199   5.415  -0.374   6.051 -0.1595  0.1706  0.2196
  328ARG    HD1 4200   5.446  -0.302   5.973 -2.8499  0.1440 -0.9778
  328ARG    HD2 4201   5.351  -0.442   5.990 -0.0037 -0.5175  0.8093
  328ARG     NE 4202   5.533  -0.449   6.103  0.0950  0.3578 -0.0852
  328ARG     HE 4203   5.547  -0.453   6.202  0.1093  3.0701  0.1140
  328ARG     CZ 4204   5.624  -0.518   6.028  0.4205  0.2972  0.3602
  328ARG    NH1 4205   5.605  -0.532   5.894  0.1331 -0.3531  0.4673
  328ARG   HH11 4206   5.679  -0.572   5.839  2.4404  0.8926  2.4980
  328ARG   HH12 4207   5.537  -0.471   5.854  1.2438 -0.6225 -1.9853
  328ARG    NH2 4208   5.733  -0.574   6.088 -0.0114 -0.4255  0.4884
  328ARG   HH21 4209   5.738  -0.559   6.187  0.7581  0.8444  0.2870
  328ARG   HH22 4210   5.788  -0.646   6.046  2.0963  0.9472  0.7411
  328ARG      C 4211   5.386   0.025   6.371 -0.5362  0.3949  0.3350
  328ARG      O 4212   5.431   0.018   6.485 -0.7333 -0.1608  0.3790
  329LEU      N 4213   5.396   0.137   6.297  0.4562  0.3738  0.4328
  329LEU     HN 4214   5.362   0.132   6.204 -0.1657 -1.4126  0.7273
  329LEU     CA 4215   5.456   0.255   6.351  0.3071  0.4511  0.4289
  329LEU     HA 4216   5.552   0.226   6.390 -0.3882 -2.9092 -0.0895
  329LEU     CB 4217   5.469   0.361   6.240  0.2140  0.3235  0.2963
  329LEU    HB1 4218   5.501   0.459   6.281 -0.4213  0.2270  1.0615
  329LEU    HB2 4219   5.371   0.377   6.190  1.4267  1.6442 -1.8307
  329LEU     CG 4220   5.563   0.325   6.124 -0.1893 -0.6020  0.2505
  329LEU     HG 4221   5.548   0.219   6.095  2.3529 -1.3258  1.3431
  329LEU    CD1 4222   5.535   0.412   6.000 -0.7548 -0.9523  0.1295
  329LEU   HD11 4223   5.543   0.522   6.013  0.1892 -0.4779 -3.4308
  329LEU   HD12 4224   5.430   0.387   5.972 -0.9779  0.6849 -0.5779
  329LEU   HD13 4225   5.608   0.386   5.921 -1.4834  2.1970 -1.7193
  329LEU    CD2 4226   5.709   0.346   6.168  0.0015 -0.2643 -0.5188
  329LEU   HD21 4227   5.722   0.282   6.258 -1.7844 -6.4598 -4.0903
  329LEU   HD22 4228   5.724   0.453   6.194 -0.8981 -0.1856 -0.2694
  329LEU   HD23 4229   5.783   0.312   6.093  1.3191  2.2164 -0.4430
  329LEU      C 4230   5.385   0.319   6.465  0.1754  0.1096  0.5370
  329LEU      O 4231   5.431   0.349   6.575 -0.0366 -0.2358  0.7224
  330MET      N 4232   5.252   0.331   6.445  0.2802  0.2166 -0.1079
  330MET     HN 4233   5.210   0.285   6.367  2.0443 -2.9897  0.6431
  330MET     CA 4234   5.159   0.382   6.541  0.6444  0.3025  0.2036
  330MET     HA 4235   5.181   0.484   6.567  1.0536  0.4463 -0.6668
  330MET     CB 4236   5.018   0.378   6.479  0.5637  0.5113  0.3733
  330MET    HB1 4237   4.996   0.285   6.422 -0.0851  0.6816  0.3406
  330MET    HB2 4238   5.011   0.457   6.401  1.0291 -0.9240 -1.2047
  330MET     CG 4239   4.902   0.385   6.577  0.2230  0.4689 -0.0249
  330MET    HG1 4240   4.897   0.481   6.633 -1.0456 -0.3673  1.3971
  330MET    HG2 4241   4.883   0.298   6.645  1.3134  1.3531  1.4613
  330MET     SD 4242   4.748   0.408   6.483  0.2247  0.0671 -0.1289
  330MET     CE 4243   4.643   0.430   6.630 -0.2023  0.2476 -0.4572
  330MET    HE1 4244   4.687   0.372   6.714 -1.0244  0.0745 -0.1440
  330MET    HE2 4245   4.541   0.390   6.615 -0.4093  0.5807  0.0648
  330MET    HE3 4246   4.649   0.539   6.650 -1.3981  0.4206 -0.9680
  330MET      C 4247   5.163   0.313   6.673 -0.4142 -0.1727  0.0024
  330MET      O 4248   5.169   0.373   6.781 -0.6315 -0.3976  0.1390
  331PHE      N 4249   5.180   0.180   6.671 -0.0298 -0.1397  0.6629
  331PHE     HN 4250   5.154   0.128   6.590 -0.0591 -0.7678  1.0729
  331PHE     CA 4251   5.192   0.096   6.786 -0.5231  0.1225  0.9095
  331PHE     HA 4252   5.112   0.105   6.858 -1.1990  0.7544  0.0981
  331PHE     CB 4253   5.173  -0.050   6.740  0.2530  0.1962  0.3291
  331PHE    HB1 4254   5.258  -0.082   6.676 -0.9636  0.8021 -1.6621
  331PHE    HB2 4255   5.081  -0.066   6.680  0.5285 -1.5375  0.3137
  331PHE     CG 4256   5.171  -0.134   6.863  0.0317 -0.2675  0.0105
  331PHE    CD1 4257   5.058  -0.157   6.939 -0.0539  0.1281  0.0065
  331PHE    HD1 4258   4.968  -0.103   6.914  0.5684  0.8884 -0.6456
  331PHE    CE1 4259   5.064  -0.240   7.049  0.5455  0.0936 -0.0455
  331PHE    HE1 4260   4.973  -0.255   7.106  0.0994  0.9095 -0.5160
  331PHE     CZ 4261   5.176  -0.310   7.086  0.4662  0.2008  0.4009
  331PHE     HZ 4262   5.179  -0.375   7.171  2.9677  2.2743  2.0798
  331PHE    CD2 4263   5.284  -0.204   6.899  0.1150 -0.0224  0.2286
  331PHE    HD2 4264   5.374  -0.195   6.840  1.0664  0.4479  1.7131
  331PHE    CE2 4265   5.285  -0.293   7.004  0.1187 -0.5795 -0.2362
  331PHE    HE2 4266   5.378  -0.342   7.031 -1.1419 -2.1852  1.4043
  331PHE      C 4267   5.314   0.119   6.868  0.1745 -0.3201  0.0206
  331PHE      O 4268   5.314   0.099   6.990  0.3052 -0.3795  0.0104
  332CYS      N 4269   5.421   0.161   6.800 -0.4117  0.4920 -0.4088
  332CYS     HN 4270   5.420   0.158   6.700 -0.4428  1.2612 -0.4390
  332CYS     CA 4271   5.551   0.165   6.860 -0.3931  0.0536 -0.4173
  332CYS     HA 4272   5.569   0.094   6.940 -0.0582  3.0482  2.3933
  332CYS     CB 4273   5.662   0.126   6.762 -0.3123  0.2314 -0.3976
  332CYS    HB1 4274   5.765   0.147   6.796  0.3359 -1.3122 -1.3019
  332CYS    HB2 4275   5.645   0.165   6.659 -0.2110 -0.7279 -0.7964
  332CYS     SG 4276   5.645  -0.055   6.753  0.0049  0.1672  0.2781
  332CYS    HG1 4277   5.605  -0.079   6.629  1.1377 -1.0364  0.1240
  332CYS      C 4278   5.580   0.303   6.908 -0.1183 -0.1231 -0.0673
  332CYS      O 4279   5.668   0.327   6.990 -0.1843 -0.6469  0.1567
  333TYR      N 4280   5.504   0.405   6.864  0.3532  0.2564 -0.0139
  333TYR     HN 4281   5.434   0.390   6.795 -0.8666  1.9648  0.7655
  333TYR     CA 4282   5.511   0.537   6.918 -0.0115  0.3417 -0.1686
  333TYR     HA 4283   5.591   0.539   6.991 -0.5778 -1.1068  0.5188
  333TYR     CB 4284   5.555   0.641   6.813 -1.0116 -0.6063 -1.5602
  333TYR    HB1 4285   5.535   0.745   6.847  0.0667 -1.2366  1.2388
  333TYR    HB2 4286   5.492   0.630   6.723 -0.1608 -2.2847 -1.9725
  333TYR     CG 4287   5.699   0.637   6.775 -0.5991  0.3859 -0.2173
  333TYR    CD1 4288   5.742   0.530   6.700  0.0659 -0.2336  1.0276
  333TYR    HD1 4289   5.663   0.458   6.682  0.3532 -0.8311  2.0173
  333TYR    CE1 4290   5.873   0.519   6.660 -0.1657  0.3287  0.1044
  333TYR    HE1 4291   5.898   0.435   6.597  0.2829  1.2707 -1.0087
  333TYR     CZ 4292   5.961   0.618   6.694 -0.1877  0.3235  0.1772
  333TYR     OH 4293   6.100   0.606   6.668 -0.2398 -0.3500  0.2081
  333TYR     HH 4294   6.153   0.661   6.725 -0.0022 -0.7919  0.4220
  333TYR    CD2 4295   5.793   0.722   6.827 -0.4390 -0.0919  0.2833
  333TYR    HD2 4296   5.775   0.804   6.896  1.3502  1.9790 -1.5473
  333TYR    CE2 4297   5.924   0.714   6.786 -0.4441  0.1953  0.2048
  333TYR    HE2 4298   6.002   0.784   6.810 -1.6745  1.9523 -0.7431
  333TYR      C 4299   5.404   0.597   7.002  0.1483  0.2729  0.0874
  333TYR      O 4300   5.432   0.684   7.084 -0.5142  0.1524  0.4510
  334ILE      N 4301   5.278   0.551   6.984  0.2880 -0.0482 -0.0773
  334ILE     HN 4302   5.246   0.477   6.926 -0.1412  0.1613 -0.1149
  334ILE     CA 4303   5.173   0.580   7.076  0.0505 -0.2232 -0.2926
  334ILE     HA 4304   5.169   0.688   7.085 -3.1927 -0.1024 -1.8252
  334ILE     CB 4305   5.037   0.540   7.026 -0.1314 -0.0057  0.0252
  334ILE     HB 4306   5.035   0.569   6.919 -1.1622 -3.7731 -1.1245
  334ILE    CG2 4307   4.996   0.392   7.021 -0.7487  0.1689 -0.1034
  334ILE   HG21 4308   4.956   0.380   7.124 -0.2712  2.6874  0.4397
  334ILE   HG22 4309   5.076   0.322   6.991 -1.2414 -0.6131  0.3604
  334ILE   HG23 4310   4.913   0.391   6.947  1.6699  0.6986 -3.0337
  334ILE    CG1 4311   4.924   0.625   7.087 -0.2451 -0.1882  0.0686
  334ILE   HG11 4312   4.961   0.730   7.089 -0.0507 -0.2010 -1.4440
  334ILE   HG12 4313   4.899   0.599   7.192  0.4234 -0.3388  0.1968
  334ILE     CD 4314   4.792   0.632   7.011 -0.0940  0.5934 -0.1283
  334ILE    HD1 4315   4.725   0.693   7.076  1.9705  1.6617  1.1095
  334ILE    HD2 4316   4.743   0.534   6.996  0.7872  0.0530  0.4774
  334ILE    HD3 4317   4.802   0.678   6.910  1.5934 -2.5261 -1.5074
  334ILE      C 4318   5.198   0.535   7.216 -0.5493  0.1821 -0.0503
  334ILE      O 4319   5.249   0.426   7.242 -0.4673  0.1758 -0.2366
  335SER      N 4320   5.146   0.615   7.310 -0.2002  0.2182  0.1133
  335SER     HN 4321   5.085   0.691   7.287  0.4158  0.8109  0.3894
  335SER     CA 4322   5.150   0.591   7.451 -0.0176  0.4076  0.1398
  335SER     HA 4323   5.165   0.485   7.468 -0.0350  0.3124 -0.4129
  335SER     CB 4324   5.269   0.667   7.514  0.3372 -0.0148 -0.0114
  335SER    HB1 4325   5.254   0.773   7.486  1.7405  0.5129  1.1171
  335SER    HB2 4326   5.364   0.623   7.478  0.1446 -1.6656  1.3662
  335SER     OG 4327   5.283   0.647   7.654  0.4964 -0.1093 -0.0412
  335SER    HG1 4328   5.222   0.710   7.694  0.7411  0.6967 -0.8801
  335SER      C 4329   5.016   0.621   7.508 -0.0483  0.7948 -0.1371
  335SER      O 4330   4.923   0.665   7.441  0.2450  0.3363 -0.8561
  336ASP      N 4331   4.992   0.591   7.637 -0.5619 -0.5254 -0.5286
  336ASP     HN 4332   5.068   0.549   7.686 -1.5611 -0.4594  1.1681
  336ASP     CA 4333   4.870   0.592   7.711  0.0252  0.2039  0.4588
  336ASP     HA 4334   4.811   0.507   7.680 -0.1392  0.3121  0.4773
  336ASP     CB 4335   4.904   0.562   7.858  0.2714 -0.2544  0.3109
  336ASP    HB1 4336   4.814   0.566   7.923  1.3347  2.3354  1.7904
  336ASP    HB2 4337   4.966   0.647   7.894 -0.3103  0.0853  0.5129
  336ASP     CG 4338   4.979   0.434   7.892  0.0654 -0.3304  0.4774
  336ASP    OD1 4339   4.983   0.335   7.814  0.7546  0.2159 -0.1943
  336ASP    OD2 4340   5.028   0.427   8.008  0.0686  0.4651  0.5258
  336ASP      C 4341   4.783   0.712   7.705 -0.1758  0.0447  0.1245
  336ASP      O 4342   4.661   0.701   7.719 -0.1549 -0.6527 -0.2267
  337GLU      N 4343   4.850   0.829   7.705  0.2710 -0.2098 -0.3187
  337GLU     HN 4344   4.950   0.830   7.701  0.4625  2.3850  2.0129
  337GLU     CA 4345   4.796   0.961   7.701  0.0664 -0.2785  0.1131
  337GLU     HA 4346   4.712   0.954   7.769  0.2351 -0.1792  0.3326
  337GLU     CB 4347   4.904   1.064   7.736  0.2410 -0.2103 -0.6059
  337GLU    HB1 4348   4.921   1.042   7.844  0.3024  0.4040 -0.4837
  337GLU    HB2 4349   4.857   1.164   7.723 -1.8173 -1.0753 -0.1911
  337GLU     CG 4350   5.039   1.061   7.664  0.4384 -0.0239 -0.2488
  337GLU    HG1 4351   5.076   1.165   7.672  3.1535 -1.0581  3.1521
  337GLU    HG2 4352   5.028   1.029   7.558 -0.5132 -1.6092  0.2893
  337GLU     CD 4353   5.141   0.969   7.730 -0.4745 -0.4940  0.5397
  337GLU    OE1 4354   5.230   1.023   7.801 -0.6313  0.0540  0.3311
  337GLU    OE2 4355   5.123   0.845   7.725 -0.6168 -0.4537 -0.1468
  337GLU      C 4356   4.747   0.999   7.565  0.2146 -0.0206  0.1311
  337GLU      O 4357   4.661   1.086   7.566 -0.3688 -0.5882  0.3586
  338GLN      N 4358   4.782   0.928   7.456 -0.5280  0.2817 -0.3096
  338GLN     HN 4359   4.840   0.849   7.474  0.0430  0.5950 -0.7562
  338GLN     CA 4360   4.750   0.957   7.320 -0.1427 -0.3174 -0.5318
  338GLN     HA 4361   4.719   1.060   7.310  1.5922  0.1230 -2.0000
  338GLN     CB 4362   4.881   0.936   7.241  0.1335 -0.4535 -0.0404
  338GLN    HB1 4363   4.855   0.953   7.135 -1.1833  1.4398  0.5299
  338GLN    HB2 4364   4.924   0.836   7.263  0.3473  0.2344  3.2480
  338GLN     CG 4365   4.996   1.033   7.266 -0.0702 -0.1898 -0.1226
  338GLN    HG1 4366   5.072   1.019   7.187  1.1456 -2.5501  1.3462
  338GLN    HG2 4367   5.045   1.007   7.363 -1.2720  0.5291  0.7031
  338GLN     CD 4368   4.960   1.180   7.285 -0.2446 -0.2082 -0.3164
  338GLN    OE1 4369   4.964   1.242   7.391  0.1921 -0.3250 -0.2632
  338GLN    NE2 4370   4.911   1.238   7.172 -0.2383 -0.1972 -0.3135
  338GLN   HE21 4371   4.869   1.328   7.188  0.7907 -0.0486  1.8245
  338GLN   HE22 4372   4.911   1.189   7.085  0.8853 -0.5005 -0.1562
  338GLN      C 4373   4.635   0.880   7.267 -0.1530 -0.5221 -0.2109
  338GLN      O 4374   4.575   0.911   7.164  0.0699  0.0511 -0.1735
  339TRP      N 4375   4.597   0.765   7.327  0.1516 -0.4225  0.1740
  339TRP     HN 4376   4.657   0.727   7.397  0.6382  0.8847  0.5075
  339TRP     CA 4377   4.476   0.696   7.297 -0.1456  0.1505  0.0490
  339TRP     HA 4378   4.477   0.678   7.191  0.7936  0.9276 -0.0877
  339TRP     CB 4379   4.461   0.569   7.382 -0.1662  0.0821 -0.0559
  339TRP    HB1 4380   4.361   0.519   7.385 -1.9105  3.2876  0.0590
  339TRP    HB2 4381   4.494   0.593   7.486  0.2569  1.5386 -0.5011
  339TRP     CG 4382   4.561   0.466   7.342 -0.2913  0.1104 -0.4481
  339TRP    CD1 4383   4.669   0.430   7.418 -0.3558  0.9342  0.0475
  339TRP    HD1 4384   4.686   0.468   7.518  1.8266  1.5273 -0.4936
  339TRP    NE1 4385   4.738   0.333   7.351 -0.1825  0.7530  0.4863
  339TRP    HE1 4386   4.802   0.273   7.393 -1.3525 -0.5825  0.4336
  339TRP    CE2 4387   4.676   0.304   7.232  0.0399 -0.1752  0.5852
  339TRP    CD2 4388   4.567   0.389   7.222  0.3003  0.0508 -0.3813
  339TRP    CE3 4389   4.490   0.393   7.110  0.0231 -0.2595 -0.2007
  339TRP    HE3 4390   4.402   0.456   7.103  1.5915  1.8246 -3.0581
  339TRP    CZ3 4391   4.519   0.304   7.009  0.1693 -0.2931 -0.1295
  339TRP    HZ3 4392   4.447   0.302   6.928 -0.6609  1.9144  0.4775
  339TRP    CZ2 4393   4.711   0.226   7.127 -0.0548  0.4092  0.1141
  339TRP    HZ2 4394   4.803   0.170   7.129  0.0598  0.4623 -1.7961
  339TRP    CH2 4395   4.634   0.228   7.013  0.5036  0.2059 -0.2731
  339TRP    HH2 4396   4.661   0.157   6.937  0.9583  0.3661 -0.2621
  339TRP      C 4397   4.353   0.780   7.308 -0.3072 -0.1889  0.9136
  339TRP      O 4398   4.339   0.868   7.393  0.3051  0.5776  0.2377
  340THR      N 4399   4.254   0.752   7.221 -0.1070  0.5068  0.4486
  340THR     HN 4400   4.265   0.680   7.153  0.1835 -1.4525  2.4484
  340THR     CA 4401   4.123   0.805   7.243 -0.2684  0.3596 -0.1360
  340THR     HA 4402   4.117   0.836   7.347 -2.0640  1.4089 -0.5080
  340THR     CB 4403   4.091   0.917   7.148 -0.2298  0.5470  0.0694
  340THR     HB 4404   4.011   0.975   7.199 -1.9938 -1.0010 -0.7720
  340THR    OG1 4405   4.028   0.874   7.028  0.2820 -0.0150 -0.0058
  340THR    HG1 4406   4.001   0.952   6.978 -1.2994 -1.2902 -1.2482
  340THR    CG2 4407   4.208   1.012   7.119  0.1623 -0.0633 -0.3681
  340THR   HG21 4408   4.182   1.105   7.064  0.8930 -0.3675 -1.2604
  340THR   HG22 4409   4.279   0.957   7.054 -0.1275  1.6534 -2.2384
  340THR   HG23 4410   4.271   1.035   7.207 -1.6110 -0.3549  1.0296
  340THR      C 4411   4.030   0.689   7.230  0.0690  0.2068 -1.2496
  340THR      O 4412   4.066   0.583   7.179 -0.1819 -0.6094  0.2195
  341THR      N 4413   3.907   0.697   7.283  0.4125 -0.2881 -0.3407
  341THR     HN 4414   3.875   0.768   7.345 -0.5632 -0.8892 -0.1312
  341THR     CA 4415   3.810   0.592   7.273  0.1612 -0.1134  0.2725
  341THR     HA 4416   3.866   0.507   7.308 -1.3676 -1.3694 -0.2499
  341THR     CB 4417   3.692   0.609   7.364 -0.2512  0.4518 -0.3563
  341THR     HB 4418   3.665   0.716   7.371  2.0218  1.0066  0.8351
  341THR    OG1 4419   3.736   0.576   7.495  0.2010  0.5536 -0.4813
  341THR    HG1 4420   3.816   0.622   7.519  0.3486 -0.0665  0.2585
  341THR    CG2 4421   3.572   0.518   7.331 -0.0544 -0.0113  0.1778
  341THR   HG21 4422   3.596   0.411   7.350  1.6511  0.4053  0.5074
  341THR   HG22 4423   3.538   0.535   7.227 -0.0283  1.7790  0.4342
  341THR   HG23 4424   3.484   0.553   7.389  0.5814 -0.8966  1.7338
  341THR      C 4425   3.777   0.544   7.137 -0.4308  0.0964  0.3380
  341THR      O 4426   3.787   0.428   7.098  1.0923  0.0465  0.8345
  342PHE      N 4427   3.760   0.644   7.049  0.1310  0.3463  0.5117
  342PHE     HN 4428   3.737   0.738   7.072 -0.3846  0.8881 -1.9054
  342PHE     CA 4429   3.745   0.626   6.908  0.7747  0.3944  0.4356
  342PHE     HA 4430   3.667   0.553   6.891  3.3846 -2.6948  0.5431
  342PHE     CB 4431   3.691   0.752   6.838  0.0089 -0.2154 -0.0936
  342PHE    HB1 4432   3.741   0.842   6.880 -0.8779 -1.1542  3.2246
  342PHE    HB2 4433   3.586   0.772   6.866  0.2981  2.3451 -0.5891
  342PHE     CG 4434   3.706   0.765   6.690 -0.3681 -0.0516 -0.1188
  342PHE    CD1 4435   3.662   0.665   6.607  0.4181 -0.3735 -0.1624
  342PHE    HD1 4436   3.618   0.579   6.656  0.2210  1.2698  2.7472
  342PHE    CE1 4437   3.674   0.673   6.470 -0.1230  0.0548 -0.1866
  342PHE    HE1 4438   3.649   0.590   6.406  3.2377  0.2361 -1.9602
  342PHE     CZ 4439   3.736   0.785   6.420 -0.0203  0.0178 -0.1429
  342PHE     HZ 4440   3.751   0.789   6.313 -1.9959 -0.7704 -0.4931
  342PHE    CD2 4441   3.761   0.880   6.640  0.0040 -0.1494  0.0601
  342PHE    HD2 4442   3.803   0.957   6.703 -0.4752 -0.5189  0.8384
  342PHE    CE2 4443   3.770   0.890   6.503 -0.1369 -0.0998  0.0549
  342PHE    HE2 4444   3.809   0.981   6.459 -1.3875  1.5031  2.0625
  342PHE      C 4445   3.866   0.566   6.844  0.0677 -0.2424 -0.3356
  342PHE      O 4446   3.857   0.474   6.763  0.5034 -0.5288 -0.0644
  343LEU      N 4447   3.987   0.620   6.866 -0.1145  0.0727 -0.0893
  343LEU     HN 4448   3.987   0.696   6.930 -0.3021  0.2682 -0.3183
  343LEU     CA 4449   4.107   0.579   6.799 -0.2628 -0.2479 -0.1629
  343LEU     HA 4450   4.091   0.572   6.692 -0.0058 -0.9157 -0.1601
  343LEU     CB 4451   4.213   0.686   6.832  0.0814 -0.7343  0.3148
  343LEU    HB1 4452   4.232   0.688   6.941  0.1823  0.2048  0.2875
  343LEU    HB2 4453   4.163   0.783   6.812  0.3868 -0.8443 -1.1015
  343LEU     CG 4454   4.350   0.664   6.766  0.1498  0.3201  0.1023
  343LEU     HG 4455   4.387   0.563   6.793  1.3244 -0.1739 -2.8931
  343LEU    CD1 4456   4.347   0.671   6.612  0.4889 -0.1834  0.0687
  343LEU   HD11 4457   4.306   0.771   6.585 -2.1980 -0.5366  2.3170
  343LEU   HD12 4458   4.282   0.592   6.568 -1.3856  2.6502 -2.6849
  343LEU   HD13 4459   4.451   0.653   6.579  0.8398 -1.9021  1.9569
  343LEU    CD2 4460   4.455   0.754   6.833  0.4546 -0.1192  0.2181
  343LEU   HD21 4461   4.552   0.740   6.781 -0.8946 -0.0652 -2.4700
  343LEU   HD22 4462   4.473   0.729   6.940  0.2785 -0.2143  0.2246
  343LEU   HD23 4463   4.434   0.863   6.831  0.3422 -0.1221  1.0048
  343LEU      C 4464   4.154   0.443   6.836 -0.4554 -0.3460 -0.2790
  343LEU      O 4465   4.197   0.363   6.753  0.3074 -0.3822  0.1457
  344PHE      N 4466   4.120   0.391   6.955 -0.2994 -0.0164 -0.0884
  344PHE     HN 4467   4.079   0.455   7.020  1.3508 -0.3851  1.4040
  344PHE     CA 4468   4.150   0.260   7.006 -0.3023  0.2231  0.5400
  344PHE     HA 4469   4.240   0.222   6.960 -0.6939 -0.0463 -0.0149
  344PHE     CB 4470   4.147   0.271   7.159  0.4698 -0.2726  0.5950
  344PHE    HB1 4471   4.040   0.290   7.181  0.6224 -0.3876  1.4781
  344PHE    HB2 4472   4.222   0.346   7.193  2.4022 -1.0494 -1.6737
  344PHE     CG 4473   4.181   0.136   7.213  0.1898 -0.4164  0.4101
  344PHE    CD1 4474   4.306   0.087   7.184  0.1752  0.1193 -0.6193
  344PHE    HD1 4475   4.371   0.144   7.119 -0.2878  1.0220 -0.3102
  344PHE    CE1 4476   4.343  -0.031   7.244  0.0267  0.2126 -0.3444
  344PHE    HE1 4477   4.440  -0.074   7.227 -0.4325 -0.3940 -1.4722
  344PHE     CZ 4478   4.260  -0.102   7.327  0.2194  0.0024 -0.3312
  344PHE     HZ 4479   4.298  -0.195   7.367  0.9567 -0.4035 -1.9203
  344PHE    CD2 4480   4.093   0.063   7.289 -0.2410 -0.1477  0.1771
  344PHE    HD2 4481   3.991   0.095   7.302 -0.9856 -2.0188 -0.7829
  344PHE    CE2 4482   4.132  -0.055   7.347  0.4496  0.2667  0.5759
  344PHE    HE2 4483   4.066  -0.109   7.414  0.5926  1.7477  1.9815
  344PHE      C 4484   4.046   0.169   6.952  0.2632 -0.4827  0.6348
  344PHE      O 4485   4.077   0.054   6.921 -0.2165 -0.4741  0.1212
  345ASP      N 4486   3.919   0.210   6.933  0.1360 -0.6702  1.0648
  345ASP     HN 4487   3.893   0.300   6.966 -1.2169  0.3547 -2.3745
  345ASP     CA 4488   3.831   0.136   6.848  0.6520  0.1901 -0.2426
  345ASP     HA 4489   3.837   0.033   6.879 -2.1215  0.0505  0.1242
  345ASP     CB 4490   3.687   0.178   6.882  0.6320  0.1490 -0.2787
  345ASP    HB1 4491   3.608   0.127   6.822  1.3969 -1.0787 -0.2769
  345ASP    HB2 4492   3.682   0.287   6.864 -0.7272  0.2110  0.3296
  345ASP     CG 4493   3.645   0.150   7.025  0.1769 -0.0422 -0.4476
  345ASP    OD1 4494   3.544   0.211   7.071  0.3741  0.3117 -0.4837
  345ASP    OD2 4495   3.701   0.052   7.081  0.4233  0.5234  0.3250
  345ASP      C 4496   3.870   0.124   6.705 -0.0657 -0.1425 -0.4119
  345ASP      O 4497   3.854   0.015   6.648 -0.8629 -0.1054 -0.2756
  346PHE      N 4498   3.925   0.231   6.646  0.2851  0.2204  0.5574
  346PHE     HN 4499   3.926   0.316   6.699 -2.7862 -0.7192  2.3779
  346PHE     CA 4500   3.963   0.228   6.508  0.3500 -0.1910  0.5826
  346PHE     HA 4501   3.876   0.193   6.455 -0.4070  0.9398  1.0310
  346PHE     CB 4502   3.997   0.373   6.467  0.7617 -0.4096  0.1428
  346PHE    HB1 4503   4.088   0.410   6.520  2.8914 -3.6120 -0.9787
  346PHE    HB2 4504   3.918   0.448   6.488  2.9586  1.8830  0.7577
  346PHE     CG 4505   4.045   0.381   6.326  0.4628  0.2053  0.0757
  346PHE    CD1 4506   4.176   0.353   6.296  0.3208 -0.3677 -0.0141
  346PHE    HD1 4507   4.247   0.348   6.377 -0.9332  1.4174  1.2553
  346PHE    CE1 4508   4.225   0.367   6.168  0.0442  0.1166 -0.0699
  346PHE    HE1 4509   4.332   0.367   6.153  0.0253  1.4494 -0.3354
  346PHE     CZ 4510   4.138   0.399   6.067  0.2052 -0.0935 -0.2770
  346PHE     HZ 4511   4.172   0.403   5.964  1.4116  2.5415  0.1311
  346PHE    CD2 4512   3.962   0.415   6.222  0.1943  0.0211  0.2298
  346PHE    HD2 4513   3.857   0.440   6.232  0.5132  0.5571  2.8054
  346PHE    CE2 4514   4.004   0.422   6.091  0.4292  0.6198  0.3336
  346PHE    HE2 4515   3.931   0.428   6.012  0.8110  2.4042  0.0874
  346PHE      C 4516   4.074   0.130   6.486  0.1343 -0.3601  0.2396
  346PHE      O 4517   4.071   0.058   6.387  0.0083 -0.1456  0.0854
  347TYR      N 4518   4.165   0.125   6.585  0.0255 -0.0555  0.3587
  347TYR     HN 4519   4.152   0.192   6.657 -0.2216 -0.4134  0.6543
  347TYR     CA 4520   4.272   0.031   6.594 -0.4329 -0.5694  0.5295
  347TYR     HA 4521   4.330   0.046   6.504 -1.9164 -2.2289 -0.7505
  347TYR     CB 4522   4.354   0.061   6.721  0.3783  0.3017 -0.1826
  347TYR    HB1 4523   4.285   0.039   6.806  0.1691 -0.7415 -0.6114
  347TYR    HB2 4524   4.383   0.168   6.712  0.3698  0.4851  1.6353
  347TYR     CG 4525   4.482  -0.014   6.733  0.2172  0.0258 -0.1623
  347TYR    CD1 4526   4.589   0.050   6.674  0.0757  0.1194 -0.3201
  347TYR    HD1 4527   4.581   0.148   6.628 -2.6963 -0.2054 -0.6836
  347TYR    CE1 4528   4.712  -0.011   6.675 -0.2177 -0.4761 -0.2935
  347TYR    HE1 4529   4.798   0.036   6.629  0.4636 -2.7644 -1.5384
  347TYR     CZ 4530   4.726  -0.138   6.725 -0.3609 -0.1135  0.6797
  347TYR     OH 4531   4.844  -0.215   6.717 -0.0356  0.4440  0.0651
  347TYR     HH 4532   4.840  -0.303   6.754  0.3889  0.4755  0.1941
  347TYR    CD2 4533   4.495  -0.140   6.786  0.3199  0.1668  0.1465
  347TYR    HD2 4534   4.411  -0.193   6.829  0.2411 -0.3839 -0.6638
  347TYR    CE2 4535   4.617  -0.202   6.780 -0.0357 -0.6066  0.7557
  347TYR    HE2 4536   4.622  -0.306   6.809 -0.9850 -1.1017 -0.7727
  347TYR      C 4537   4.238  -0.113   6.579  0.2448 -0.6811  0.0268
  347TYR      O 4538   4.288  -0.181   6.490  0.2906 -0.1209 -0.3753
  348HSD      N 4539   4.141  -0.159   6.660 -0.1099  0.6391  0.3731
  348HSD     HN 4540   4.093  -0.108   6.731 -1.7627  0.1138 -0.3286
  348HSD     CA 4541   4.093  -0.294   6.660 -0.1004  0.6350 -0.2694
  348HSD     HA 4542   4.177  -0.354   6.692 -1.4864 -0.8091  0.8076
  348HSD     CB 4543   3.973  -0.302   6.755 -0.0944 -0.4899 -0.3467
  348HSD    HB1 4544   3.910  -0.392   6.735 -0.3132 -0.1591 -1.2150
  348HSD    HB2 4545   3.916  -0.207   6.750 -0.2887 -0.6559 -1.7135
  348HSD    ND1 4546   4.054  -0.206   6.978 -0.1292  0.1129 -0.4001
  348HSD    HD1 4547   4.071  -0.110   6.959  1.3939  0.1286  0.8644
  348HSD     CG 4548   4.024  -0.313   6.895 -0.2021  0.0279 -0.2638
  348HSD    CE1 4549   4.069  -0.259   7.102 -0.2281 -0.0220 -0.4444
  348HSD    HE1 4550   4.113  -0.211   7.190  2.3616 -2.2853 -0.3372
  348HSD    NE2 4551   4.041  -0.388   7.102 -0.3651  0.0080 -0.3696
  348HSD    CD2 4552   4.020  -0.426   6.971  0.5022 -0.1390 -0.4699
  348HSD    HD2 4553   3.991  -0.525   6.937  0.7550  0.7884 -3.7433
  348HSD      C 4554   4.057  -0.342   6.523 -0.3047 -0.2962  0.1072
  348HSD      O 4555   4.118  -0.439   6.478  0.0726  0.1351 -0.3117
  349TYR      N 4556   3.962  -0.272   6.459  0.0098 -0.3995 -0.4748
  349TYR     HN 4557   3.915  -0.191   6.493 -1.7580 -0.6689 -2.1074
  349TYR     CA 4558   3.914  -0.313   6.331 -0.6542 -0.3495 -0.2468
  349TYR     HA 4559   3.880  -0.416   6.330  0.2307 -0.7141  2.0632
  349TYR     CB 4560   3.801  -0.218   6.289 -0.4284 -0.1620 -0.4392
  349TYR    HB1 4561   3.765  -0.231   6.184 -1.2813  1.1234 -0.3305
  349TYR    HB2 4562   3.836  -0.113   6.296 -2.3078  0.4082  1.6638
  349TYR     CG 4563   3.676  -0.241   6.368  0.2342 -0.2170  0.6079
  349TYR    CD1 4564   3.593  -0.351   6.368  0.2655 -0.2435  0.1479
  349TYR    HD1 4565   3.608  -0.437   6.305 -2.0632 -0.9801  0.4787
  349TYR    CE1 4566   3.479  -0.361   6.445  0.4080 -0.1471  0.3697
  349TYR    HE1 4567   3.412  -0.445   6.446 -0.1121  0.1878 -2.0867
  349TYR     CZ 4568   3.452  -0.252   6.525  0.0849 -0.1658  0.2871
  349TYR     OH 4569   3.347  -0.263   6.618  0.0120 -0.5051  0.1671
  349TYR     HH 4570   3.335  -0.186   6.675 -1.5635 -1.2697  0.9167
  349TYR    CD2 4571   3.652  -0.138   6.455 -0.0300  0.4649 -0.2590
  349TYR    HD2 4572   3.729  -0.064   6.471 -0.5766  0.7894  0.9929
  349TYR    CE2 4573   3.533  -0.141   6.525  0.3085 -0.3296  0.2927
  349TYR    HE2 4574   3.515  -0.067   6.601 -2.2380 -0.3022 -0.2704
  349TYR      C 4575   4.018  -0.321   6.224 -0.3430  0.2868  0.0067
  349TYR      O 4576   4.039  -0.414   6.147  0.2249  0.0114  0.4830
  350PHE      N 4577   4.108  -0.221   6.224  0.3188 -0.3018  0.1592
  350PHE     HN 4578   4.103  -0.154   6.298  0.0276 -0.5361  0.3503
  350PHE     CA 4579   4.221  -0.191   6.141  0.3439  0.1056  0.3402
  350PHE     HA 4580   4.191  -0.193   6.037 -1.1092 -1.7583  0.7466
  350PHE     CB 4581   4.277  -0.051   6.171 -0.1877  0.3295  0.2902
  350PHE    HB1 4582   4.293  -0.050   6.281 -1.7856  1.0311  0.5506
  350PHE    HB2 4583   4.200   0.027   6.149  0.1862  0.9972  1.2452
  350PHE     CG 4584   4.389   0.010   6.094 -0.5230  0.6212  0.0249
  350PHE    CD1 4585   4.401  -0.005   5.958  0.1373 -0.1753  0.1618
  350PHE    HD1 4586   4.324  -0.050   5.898 -0.5211  0.6485  0.3785
  350PHE    CE1 4587   4.512   0.041   5.890 -0.1289  0.1310 -0.0672
  350PHE    HE1 4588   4.523   0.027   5.784  1.8634  0.0034  0.1180
  350PHE     CZ 4589   4.610   0.111   5.957  0.0524 -0.4407  0.2686
  350PHE     HZ 4590   4.694   0.154   5.907  1.0441 -2.2392  0.3014
  350PHE    CD2 4591   4.486   0.082   6.160 -0.1370  0.4022 -0.2982
  350PHE    HD2 4592   4.474   0.096   6.266  0.3520 -3.1929  0.3578
  350PHE    CE2 4593   4.596   0.131   6.092  0.3437  0.0601  0.2258
  350PHE    HE2 4594   4.673   0.183   6.148 -0.1975  0.7676  0.3406
  350PHE      C 4595   4.328  -0.294   6.151  0.3975  0.1898  0.6542
  350PHE      O 4596   4.384  -0.325   6.046 -0.1260  0.4322  0.3000
  351TYR      N 4597   4.358  -0.344   6.272  0.1772  0.1378  0.6879
  351TYR     HN 4598   4.324  -0.299   6.354 -1.8780 -1.3999  0.7459
  351TYR     CA 4599   4.457  -0.442   6.302  0.1764 -0.1423 -0.1878
  351TYR     HA 4600   4.552  -0.410   6.262  1.1013 -3.9900 -1.5447
  351TYR     CB 4601   4.455  -0.464   6.454  0.1544 -0.5442 -0.2451
  351TYR    HB1 4602   4.354  -0.495   6.491  0.3899  0.5015  1.3999
  351TYR    HB2 4603   4.484  -0.367   6.501  1.7842 -1.0844 -0.0906
  351TYR     CG 4604   4.553  -0.560   6.512  0.1847 -0.0607  0.5276
  351TYR    CD1 4605   4.687  -0.530   6.518  0.1013  0.5834 -0.6164
  351TYR    HD1 4606   4.722  -0.431   6.492  0.6873  0.2962 -0.9224
  351TYR    CE1 4607   4.769  -0.627   6.568 -0.7089  0.2494  0.0941
  351TYR    HE1 4608   4.877  -0.622   6.575 -0.5364 -0.4864 -1.6070
  351TYR     CZ 4609   4.723  -0.749   6.612 -0.2341  0.1019  0.1976
  351TYR     OH 4610   4.797  -0.859   6.659 -0.5251 -0.1819 -0.0029
  351TYR     HH 4611   4.744  -0.909   6.722 -0.1329 -0.0808  0.4138
  351TYR    CD2 4612   4.503  -0.683   6.548 -0.2886 -0.0514 -0.0891
  351TYR    HD2 4613   4.400  -0.711   6.531 -0.3113 -1.4666  2.0375
  351TYR    CE2 4614   4.591  -0.781   6.588 -0.0605 -0.0542 -0.5856
  351TYR    HE2 4615   4.559  -0.879   6.618  1.4786 -0.9336 -1.7021
  351TYR      C 4616   4.433  -0.572   6.233 -0.2613 -0.1100 -0.0956
  351TYR      O 4617   4.519  -0.620   6.160  0.1791  0.4065  0.0775
  352MET      N 4618   4.308  -0.622   6.236 -0.6740  0.8625 -0.4452
  352MET     HN 4619   4.241  -0.577   6.294 -0.1423  1.3890 -0.2356
  352MET     CA 4620   4.253  -0.735   6.168 -0.2953  0.3490  0.0951
  352MET     HA 4621   4.319  -0.820   6.176 -1.7849 -1.1898 -2.4534
  352MET     CB 4622   4.117  -0.789   6.214 -0.1218  0.1646  0.3943
  352MET    HB1 4623   4.088  -0.869   6.143 -1.1137  0.5908  0.2959
  352MET    HB2 4624   4.048  -0.702   6.204  0.7753  0.9571  0.9181
  352MET     CG 4625   4.110  -0.866   6.347  0.3146 -0.0711  0.2820
  352MET    HG1 4626   4.174  -0.810   6.418  1.7488  0.1140 -1.1019
  352MET    HG2 4627   4.152  -0.966   6.326  1.9857  0.9218 -1.4633
  352MET     SD 4628   3.937  -0.888   6.398  0.3414 -0.0265  0.3935
  352MET     CE 4629   4.001  -0.948   6.558  0.6028  0.3762  0.4404
  352MET    HE1 4630   4.054  -0.864   6.608  2.6951 -0.8863  0.4431
  352MET    HE2 4631   4.075  -1.028   6.538  1.6104  1.5016 -0.5303
  352MET    HE3 4632   3.913  -0.972   6.622 -0.7096  1.2548 -0.9346
  352MET      C 4633   4.262  -0.720   6.020 -0.8606 -0.5228 -0.0341
  352MET      O 4634   4.304  -0.813   5.951  0.3529  0.5251 -0.7362
  353LEU      N 4635   4.214  -0.605   5.970  0.6231  0.2056  0.1899
  353LEU     HN 4636   4.180  -0.534   6.031  1.7419  1.1549 -0.2401
  353LEU     CA 4637   4.217  -0.584   5.828 -0.1029  0.1672  0.1666
  353LEU     HA 4638   4.160  -0.663   5.782 -2.0713  1.0699  0.9391
  353LEU     CB 4639   4.164  -0.444   5.792  0.3802  0.2639 -0.1763
  353LEU    HB1 4640   4.224  -0.381   5.861 -2.2562  0.4937  2.0600
  353LEU    HB2 4641   4.063  -0.439   5.838  0.8459 -1.9217  1.2684
  353LEU     CG 4642   4.154  -0.399   5.645 -0.1815 -0.3274 -0.3247
  353LEU     HG 4643   4.258  -0.396   5.608  0.1210  1.2744  0.5454
  353LEU    CD1 4644   4.078  -0.502   5.561 -0.0125 -0.1877 -0.6503
  353LEU   HD11 4645   4.114  -0.503   5.456  0.3130  0.1343 -0.5424
  353LEU   HD12 4646   3.969  -0.479   5.565  0.1592  0.4104  1.5118
  353LEU   HD13 4647   4.090  -0.607   5.595  0.5846 -0.1328 -0.6828
  353LEU    CD2 4648   4.092  -0.258   5.638 -0.1487 -0.2386  0.8778
  353LEU   HD21 4649   4.153  -0.177   5.684 -0.5546  0.0292  0.9455
  353LEU   HD22 4650   3.998  -0.267   5.696 -1.7682 -0.5090 -1.6366
  353LEU   HD23 4651   4.079  -0.221   5.534  0.2287  0.2128  0.9855
  353LEU      C 4652   4.353  -0.595   5.769 -0.0218 -0.8194  0.5151
  353LEU      O 4653   4.376  -0.643   5.658 -0.2509  0.0897  0.0629
  354THR      N 4654   4.451  -0.532   5.837 -0.4305  0.2693  0.1106
  354THR     HN 4655   4.436  -0.500   5.930 -2.9056  1.6583 -0.6533
  354THR     CA 4656   4.584  -0.522   5.786 -0.3326 -0.1406  0.2853
  354THR     HA 4657   4.579  -0.505   5.679 -0.1915  3.2200  0.7226
  354THR     CB 4658   4.655  -0.399   5.834  0.2848 -0.3575 -0.0553
  354THR     HB 4659   4.765  -0.408   5.819  0.6410  1.3193  1.2751
  354THR    OG1 4660   4.650  -0.368   5.972 -0.0890  0.2744 -0.2060
  354THR    HG1 4661   4.561  -0.341   5.996  0.4892  0.7281  1.6007
  354THR    CG2 4662   4.602  -0.279   5.754  0.5000 -0.3185 -0.1405
  354THR   HG21 4663   4.590  -0.290   5.644 -0.5751  3.0001 -0.4807
  354THR   HG22 4664   4.670  -0.192   5.766  1.5455 -1.3084  1.4258
  354THR   HG23 4665   4.500  -0.248   5.788 -0.5022 -0.5913 -2.6740
  354THR      C 4666   4.660  -0.649   5.802 -0.6519 -0.4767 -0.7329
  354THR      O 4667   4.740  -0.676   5.713  0.1977 -0.4266  0.0016
  355ASN      N 4668   4.629  -0.735   5.901 -0.2921 -0.4738 -0.6135
  355ASN     HN 4669   4.577  -0.709   5.983  1.3485  1.6590 -0.1517
  355ASN     CA 4670   4.676  -0.869   5.901  0.3988 -0.2331 -0.1340
  355ASN     HA 4671   4.784  -0.861   5.896  0.3082  3.7237  1.2564
  355ASN     CB 4672   4.624  -0.939   6.028 -0.3291  0.6109  0.0373
  355ASN    HB1 4673   4.674  -1.038   6.027 -2.9937 -0.8410  0.5909
  355ASN    HB2 4674   4.515  -0.953   6.043 -0.0889  0.1695  1.5484
  355ASN     CG 4675   4.675  -0.879   6.158  0.1515  0.2835  0.0004
  355ASN    OD1 4676   4.755  -0.786   6.155 -0.0060  0.4333  0.3681
  355ASN    ND2 4677   4.619  -0.927   6.273  0.3461  0.9576  0.3794
  355ASN   HD21 4678   4.650  -0.878   6.355  0.2964  1.7132 -0.0373
  355ASN   HD22 4679   4.544  -0.993   6.273  0.8811  0.3320  0.9747
  355ASN      C 4680   4.629  -0.949   5.785 -0.0771  0.2233 -0.2555
  355ASN      O 4681   4.711  -1.021   5.729  0.2817  0.3015  0.1631
  356ALA      N 4682   4.502  -0.939   5.742 -0.1978  0.1806  0.0902
  356ALA     HN 4683   4.445  -0.873   5.791 -0.0728  0.2071  0.2004
  356ALA     CA 4684   4.445  -1.005   5.629  0.2576 -0.3446  0.1636
  356ALA     HA 4685   4.464  -1.110   5.645  3.5575  0.1014 -0.1746
  356ALA     CB 4686   4.293  -0.984   5.619  0.3489  0.1939 -0.1110
  356ALA    HB1 4687   4.271  -0.876   5.603  0.8850  0.4815  0.9447
  356ALA    HB2 4688   4.244  -1.001   5.717  0.1706  1.9355  0.1493
  356ALA    HB3 4689   4.244  -1.049   5.544 -2.3788  0.4276  1.3107
  356ALA      C 4690   4.514  -0.963   5.504 -0.6894  0.3189 -0.1497
  356ALA      O 4691   4.555  -1.039   5.416  0.4533  0.7070  0.0232
  357LEU      N 4692   4.542  -0.832   5.489  0.0766  0.2399  0.5415
  357LEU     HN 4693   4.513  -0.756   5.547  0.8251  1.7277 -0.9515
  357LEU     CA 4694   4.603  -0.776   5.373  0.2175  0.3054  0.6466
  357LEU     HA 4695   4.539  -0.801   5.289 -0.5746  0.6889  1.1330
  357LEU     CB 4696   4.614  -0.623   5.379  0.0930  0.3159  0.6008
  357LEU    HB1 4697   4.686  -0.579   5.307 -0.9039 -0.5386 -0.9946
  357LEU    HB2 4698   4.649  -0.614   5.484  1.9540 -0.2883  0.0692
  357LEU     CG 4699   4.479  -0.554   5.355  0.1231  0.2125  0.1228
  357LEU     HG 4700   4.403  -0.611   5.413 -0.3861 -0.1522 -0.8666
  357LEU    CD1 4701   4.476  -0.408   5.402 -0.0830  0.1602  0.2745
  357LEU   HD11 4702   4.551  -0.353   5.342 -0.5143 -1.3328 -1.7219
  357LEU   HD12 4703   4.492  -0.410   5.512  0.3190 -0.2107  0.2079
  357LEU   HD13 4704   4.375  -0.366   5.379  0.2919  1.1312  0.3511
  357LEU    CD2 4705   4.448  -0.551   5.204  0.0674  0.1759  0.1336
  357LEU   HD21 4706   4.467  -0.652   5.162  0.3126 -0.6568  2.1230
  357LEU   HD22 4707   4.519  -0.486   5.149  2.9848 -1.7016  1.4586
  357LEU   HD23 4708   4.342  -0.518   5.193 -0.3207  0.3130  3.1950
  357LEU      C 4709   4.744  -0.820   5.352 -0.1397 -0.7152  0.2913
  357LEU      O 4710   4.800  -0.809   5.243 -0.0751  0.0653  0.3972
  358PHE      N 4711   4.809  -0.876   5.456  0.0059 -0.6908  0.2142
  358PHE     HN 4712   4.762  -0.886   5.543 -1.5212 -0.6555 -0.5689
  358PHE     CA 4713   4.936  -0.939   5.438  0.2194 -0.3725  0.6151
  358PHE     HA 4714   4.992  -0.872   5.374 -1.3269 -0.6470 -1.1011
  358PHE     CB 4715   5.011  -0.933   5.572  0.1760  0.3122  0.6115
  358PHE    HB1 4716   4.955  -0.991   5.648 -3.0074  1.5654 -0.6191
  358PHE    HB2 4717   5.018  -0.828   5.608  2.4208 -0.1856  1.8232
  358PHE     CG 4718   5.149  -0.990   5.563  0.2427  0.5137  0.3499
  358PHE    CD1 4719   5.253  -0.912   5.519  0.3382  0.3044  0.2084
  358PHE    HD1 4720   5.240  -0.813   5.480 -0.2094 -0.0937 -0.6575
  358PHE    CE1 4721   5.383  -0.957   5.508  0.1929 -0.0102 -0.2847
  358PHE    HE1 4722   5.464  -0.894   5.473  0.1486  0.1093 -0.1729
  358PHE     CZ 4723   5.415  -1.080   5.561  0.2097  0.2322  0.2798
  358PHE     HZ 4724   5.516  -1.115   5.552 -0.2226 -1.0921  0.4206
  358PHE    CD2 4725   5.182  -1.112   5.617  0.3644  0.3803 -0.0271
  358PHE    HD2 4726   5.105  -1.163   5.672 -0.9010  2.5454  0.3563
  358PHE    CE2 4727   5.311  -1.159   5.603  0.3238  0.1448  0.3974
  358PHE    HE2 4728   5.332  -1.256   5.645  0.8189 -0.6782 -1.6648
  358PHE      C 4729   4.931  -1.070   5.368  0.2107  0.2038 -0.4783
  358PHE      O 4730   5.023  -1.098   5.291  0.0388 -0.2242 -0.5312
  359TYR      N 4731   4.818  -1.143   5.373  0.4735 -0.1610  0.0865
  359TYR     HN 4732   4.750  -1.113   5.439 -0.0107 -1.2104  0.0771
  359TYR     CA 4733   4.805  -1.268   5.306 -0.1136 -0.0257 -0.0571
  359TYR     HA 4734   4.902  -1.314   5.287  0.1193 -0.5917  2.2203
  359TYR     CB 4735   4.717  -1.364   5.387  0.2342 -0.3434 -0.0519
  359TYR    HB1 4736   4.713  -1.459   5.330  0.5524  0.5564 -1.6188
  359TYR    HB2 4737   4.611  -1.336   5.401  0.3494 -0.4936  1.3026
  359TYR     CG 4738   4.779  -1.401   5.518  0.0159 -0.3072  0.0621
  359TYR    CD1 4739   4.914  -1.426   5.522  0.1954  0.6786  0.5377
  359TYR    HD1 4740   4.979  -1.446   5.437  1.0833  0.0141  1.3524
  359TYR    CE1 4741   4.977  -1.424   5.644  0.7132  0.6851  0.2737
  359TYR    HE1 4742   5.085  -1.433   5.650  0.9078  2.9911  1.4474
  359TYR     CZ 4743   4.904  -1.416   5.760  0.0359 -0.2154 -0.0719
  359TYR     OH 4744   4.960  -1.419   5.890 -0.3468 -0.0636  0.0967
  359TYR     HH 4745   4.892  -1.397   5.954  0.7721 -0.0981  1.3420
  359TYR    CD2 4746   4.703  -1.393   5.632  0.0279 -0.2157  0.0637
  359TYR    HD2 4747   4.596  -1.381   5.637  0.1207  0.3690  1.0116
  359TYR    CE2 4748   4.768  -1.395   5.753  0.1583  0.6855  0.0212
  359TYR    HE2 4749   4.715  -1.397   5.847  1.8075  1.7006  1.0349
  359TYR      C 4750   4.749  -1.253   5.169 -0.1085 -0.3138 -0.0915
  359TYR      O 4751   4.774  -1.342   5.087  0.1338 -0.7238  0.4234
  360VAL      N 4752   4.685  -1.139   5.139  0.4020  0.0390  0.1578
  360VAL     HN 4753   4.676  -1.074   5.215  0.2725  0.5490 -0.2863
  360VAL     CA 4754   4.650  -1.081   5.013  0.8021  0.3402  0.1856
  360VAL     HA 4755   4.597  -1.161   4.964  0.6743  0.1786  0.5802
  360VAL     CB 4756   4.556  -0.967   5.039  0.1034 -0.1696 -0.0869
  360VAL     HB 4757   4.612  -0.895   5.102 -0.6808  1.5690 -1.2894
  360VAL    CG1 4758   4.525  -0.906   4.901 -0.2009 -0.5531 -0.1892
  360VAL   HG11 4759   4.465  -0.813   4.909 -1.6365 -1.0057 -3.7806
  360VAL   HG12 4760   4.459  -0.976   4.845 -0.7252 -0.7070  0.5907
  360VAL   HG13 4761   4.616  -0.886   4.842 -0.0508 -0.6985 -0.0091
  360VAL    CG2 4762   4.422  -1.011   5.100  0.2512 -0.2538  0.1756
  360VAL   HG21 4763   4.370  -1.097   5.052 -0.5794 -0.7121  1.8069
  360VAL   HG22 4764   4.358  -0.920   5.102  0.5348  0.0144 -1.6596
  360VAL   HG23 4765   4.437  -1.029   5.209  0.3799  3.0210  0.8122
  360VAL      C 4766   4.773  -1.045   4.937  0.3328  0.2099 -0.6398
  360VAL      O 4767   4.787  -1.074   4.818  0.4966 -0.3717 -0.4812
  361SER      N 4768   4.875  -0.986   5.002  0.2927 -0.3182 -0.0850
  361SER     HN 4769   4.871  -0.945   5.093  1.3647 -1.4183  0.4771
  361SER     CA 4770   4.999  -0.969   4.933  0.1164 -0.9651 -0.5699
  361SER     HA 4771   4.977  -0.917   4.841  0.0326  1.3458  0.6956
  361SER     CB 4772   5.094  -0.881   5.016 -0.4254 -0.9083 -0.0045
  361SER    HB1 4773   5.116  -0.932   5.112  0.3345 -0.1678  0.2266
  361SER    HB2 4774   5.038  -0.791   5.048 -0.1916 -0.5225 -0.6609
  361SER     OG 4775   5.213  -0.844   4.949 -0.7229 -0.2179 -0.1522
  361SER    HG1 4776   5.247  -0.913   4.892  4.4038 -0.2459  2.3532
  361SER      C 4777   5.079  -1.091   4.901  0.7534 -0.6907 -0.0522
  361SER      O 4778   5.174  -1.085   4.823  0.2505  0.1855 -0.6060
  362SER      N 4779   5.043  -1.207   4.958  0.3893 -0.5246  0.0618
  362SER     HN 4780   4.985  -1.209   5.039  1.2936  2.5002  0.9024
  362SER     CA 4781   5.101  -1.331   4.914  0.6015 -0.3937 -0.0285
  362SER     HA 4782   5.198  -1.310   4.872  1.0408 -0.1647  1.0919
  362SER     CB 4783   5.130  -1.427   5.030  0.0464 -0.1813  0.2939
  362SER    HB1 4784   5.134  -1.533   4.998  0.4250  0.5539 -2.3338
  362SER    HB2 4785   5.050  -1.416   5.106 -1.1399 -2.4712 -0.5421
  362SER     OG 4786   5.257  -1.405   5.090  0.0066  0.3613  0.1849
  362SER    HG1 4787   5.325  -1.414   5.023  0.1786  0.1959  0.3785
  362SER      C 4788   5.018  -1.403   4.813  0.6208 -0.0519 -0.2946
  362SER      O 4789   5.049  -1.518   4.781 -0.6160 -0.5170  0.0876
  363ALA      N 4790   4.905  -1.341   4.775  0.2438 -0.7184 -0.2826
  363ALA     HN 4791   4.880  -1.256   4.821  1.9437 -1.5897  2.4765
  363ALA     CA 4792   4.813  -1.408   4.688 -0.2754 -0.3264 -0.0417
  363ALA     HA 4793   4.863  -1.495   4.648 -2.8839 -1.6846 -0.5668
  363ALA     CB 4794   4.688  -1.455   4.765 -0.7403  0.6273 -0.2017
  363ALA    HB1 4795   4.616  -1.502   4.694 -0.0654  0.3695 -0.7352
  363ALA    HB2 4796   4.642  -1.371   4.821  2.2055  1.4834  1.1442
  363ALA    HB3 4797   4.709  -1.533   4.841 -0.3317  1.2813  0.3552
  363ALA      C 4798   4.786  -1.325   4.568  0.7606 -0.2629 -0.2406
  363ALA      O 4799   4.729  -1.375   4.471  0.1758  0.2557 -0.1712
  364ILE      N 4800   4.812  -1.193   4.568 -0.6234  0.0328  0.4691
  364ILE     HN 4801   4.853  -1.151   4.649  1.2745  0.2566 -0.5376
  364ILE     CA 4802   4.773  -1.112   4.456  0.5182 -0.0140  0.0245
  364ILE     HA 4803   4.682  -1.149   4.412  0.4560 -0.3240  0.4024
  364ILE     CB 4804   4.755  -0.971   4.504  0.1265 -0.1318  0.2253
  364ILE     HB 4805   4.686  -0.987   4.590 -0.5366  1.7085  0.0766
  364ILE    CG2 4806   4.886  -0.914   4.561  0.4795 -0.6746 -0.0320
  364ILE   HG21 4807   4.938  -0.984   4.630  1.1883 -0.7777 -0.6510
  364ILE   HG22 4808   4.871  -0.814   4.607  0.2671 -0.8852  0.3546
  364ILE   HG23 4809   4.953  -0.896   4.474 -1.1971  2.4522 -0.8184
  364ILE    CG1 4810   4.699  -0.869   4.404 -0.1943 -0.5742 -0.0505
  364ILE   HG11 4811   4.766  -0.846   4.318 -2.5113  1.3812 -1.4293
  364ILE   HG12 4812   4.687  -0.768   4.448 -0.1631 -0.0148 -1.2884
  364ILE     CD 4813   4.568  -0.917   4.343 -0.2301  0.0904 -0.5000
  364ILE    HD1 4814   4.482  -0.918   4.414  1.5662 -2.1032  1.8142
  364ILE    HD2 4815   4.579  -1.022   4.309 -0.2296 -0.3985  0.9688
  364ILE    HD3 4816   4.537  -0.846   4.263 -1.2516  2.0548  1.5313
  364ILE      C 4817   4.872  -1.115   4.345  0.4532  0.5428 -0.0506
  364ILE      O 4818   4.832  -1.104   4.229 -0.4802  0.4686  0.2549
  365ASN      N 4819   5.001  -1.147   4.368  0.2062 -0.1455  0.4167
  365ASN     HN 4820   5.046  -1.171   4.454 -0.4465 -2.0579  0.2606
  365ASN     CA 4821   5.095  -1.163   4.262 -0.1792  0.2065  0.0178
  365ASN     HA 4822   5.092  -1.075   4.199  1.2815  1.0888  1.1296
  365ASN     CB 4823   5.232  -1.184   4.328 -0.3398 -0.5559  0.1142
  365ASN    HB1 4824   5.257  -1.283   4.373  1.5144 -0.2680 -0.1935
  365ASN    HB2 4825   5.243  -1.104   4.404 -1.0093  1.1670 -1.5278
  365ASN     CG 4826   5.351  -1.154   4.237 -0.2939 -0.1308  0.3164
  365ASN    OD1 4827   5.342  -1.130   4.117 -0.4670 -0.6760  0.2193
  365ASN    ND2 4828   5.474  -1.153   4.295 -0.0737 -0.8171 -0.1327
  365ASN   HD21 4829   5.558  -1.149   4.241 -0.0547  0.0917 -0.0579
  365ASN   HD22 4830   5.471  -1.160   4.395 -0.9879  1.2453  0.0383
  365ASN      C 4831   5.064  -1.274   4.167  0.3087  0.0904 -0.0074
  365ASN      O 4832   5.092  -1.256   4.049  0.1487 -0.1401 -0.0815
  366PRO      N 4833   5.013  -1.390   4.193  0.2176  0.1502  0.0808
  366PRO     CD 4834   5.037  -1.460   4.319  0.0672 -0.2477 -0.1074
  366PRO    HD1 4835   5.022  -1.410   4.417  1.9177  0.3261 -0.0645
  366PRO    HD2 4836   5.143  -1.494   4.315 -0.0947 -0.7082 -0.5220
  366PRO     CA 4837   4.969  -1.484   4.094  0.3443 -0.0694  0.2295
  366PRO     HA 4838   5.041  -1.486   4.014  0.5776 -0.6486  0.4544
  366PRO     CB 4839   4.946  -1.616   4.167  0.1003 -0.3046 -0.2622
  366PRO    HB1 4840   5.037  -1.680   4.165 -0.1461 -0.7098  0.9676
  366PRO    HB2 4841   4.872  -1.687   4.126 -0.0549 -1.3951  1.8039
  366PRO     CG 4842   4.944  -1.581   4.317  0.2568 -0.3923 -0.2397
  366PRO    HG1 4843   4.843  -1.546   4.347  0.8090  0.4689  0.6582
  366PRO    HG2 4844   4.968  -1.665   4.386  2.2628  0.3862  0.0542
  366PRO      C 4845   4.843  -1.433   4.031  0.4971  0.5780  0.4439
  366PRO      O 4846   4.834  -1.439   3.909 -0.3156  0.4069  0.5088
  367ILE      N 4847   4.746  -1.377   4.105 -0.3134 -0.3751  0.1173
  367ILE     HN 4848   4.759  -1.357   4.202 -1.1972 -0.6237  0.2995
  367ILE     CA 4849   4.620  -1.336   4.052 -0.2575 -0.2056  0.1164
  367ILE     HA 4850   4.590  -1.422   3.994  1.2544 -1.3214  0.9353
  367ILE     CB 4851   4.527  -1.296   4.163 -0.3426 -0.0136 -0.0223
  367ILE     HB 4852   4.574  -1.228   4.236  1.0040 -2.3212  1.3950
  367ILE    CG2 4853   4.401  -1.225   4.111 -0.4629 -0.3492 -0.1933
  367ILE   HG21 4854   4.363  -1.289   4.029  0.2750 -1.4701  0.3071
  367ILE   HG22 4855   4.433  -1.124   4.077  0.2197 -0.1132  1.0868
  367ILE   HG23 4856   4.325  -1.223   4.193  0.9013  1.2156  1.1089
  367ILE    CG1 4857   4.487  -1.420   4.245 -0.1643  0.3786  0.6638
  367ILE   HG11 4858   4.420  -1.392   4.329 -1.2639  1.3742 -0.4995
  367ILE   HG12 4859   4.572  -1.460   4.303  0.7778  1.8317  0.3408
  367ILE     CD 4860   4.423  -1.537   4.170 -0.5667  0.6270  0.6133
  367ILE    HD1 4861   4.497  -1.584   4.101 -1.8614 -0.3869 -0.1389
  367ILE    HD2 4862   4.338  -1.495   4.113 -1.3690  0.0911  1.3941
  367ILE    HD3 4863   4.375  -1.611   4.238  1.2860 -1.0095  0.2263
  367ILE      C 4864   4.631  -1.230   3.947  0.1868 -0.4359 -0.0695
  367ILE      O 4865   4.563  -1.239   3.845  0.0781 -0.6749  0.0233
  368LEU      N 4866   4.721  -1.133   3.970 -0.5650  0.2449  0.0409
  368LEU     HN 4867   4.771  -1.133   4.057 -1.0329 -0.7561  0.3283
  368LEU     CA 4868   4.763  -1.036   3.874  0.4889  0.1886  0.4262
  368LEU     HA 4869   4.670  -0.988   3.848 -0.5533 -1.4881  0.8892
  368LEU     CB 4870   4.868  -0.938   3.929  0.6124  0.2632  0.0664
  368LEU    HB1 4871   4.924  -0.884   3.850  1.1279  1.3735  1.1606
  368LEU    HB2 4872   4.945  -0.995   3.985 -0.3354 -1.8472 -0.6796
  368LEU     CG 4873   4.813  -0.835   4.029  0.2151 -0.0870  0.2093
  368LEU     HG 4874   4.755  -0.881   4.113  0.8840  0.8471  1.2021
  368LEU    CD1 4875   4.927  -0.755   4.093  0.5349 -0.2691 -0.1249
  368LEU   HD11 4876   4.973  -0.807   4.179 -1.4676  0.3188  1.3949
  368LEU   HD12 4877   4.896  -0.651   4.121  1.4951  0.5703 -2.0281
  368LEU   HD13 4878   5.010  -0.736   4.023 -0.5138  0.4936 -1.2090
  368LEU    CD2 4879   4.728  -0.729   3.956  0.1888 -0.1190  0.1914
  368LEU   HD21 4880   4.694  -0.656   4.032  1.2635 -2.2463  2.8924
  368LEU   HD22 4881   4.645  -0.780   3.903  1.0019  1.3409 -2.6422
  368LEU   HD23 4882   4.795  -0.665   3.894 -0.7915  3.3766  2.4375
  368LEU      C 4883   4.823  -1.085   3.747  0.1955  0.3061  0.2408
  368LEU      O 4884   4.783  -1.045   3.637  0.0006 -0.0683  0.1727
  369TYR      N 4885   4.919  -1.179   3.752 -0.2868 -0.2153 -0.1197
  369TYR     HN 4886   4.952  -1.216   3.839  0.7190 -1.0577 -0.8315
  369TYR     CA 4887   4.978  -1.242   3.638  0.6609  0.3409  0.0479
  369TYR     HA 4888   5.002  -1.156   3.578 -0.2309  1.3661  1.1072
  369TYR     CB 4889   5.099  -1.328   3.677  0.4874  0.1114  0.0893
  369TYR    HB1 4890   5.061  -1.410   3.741  1.3748 -0.1898  0.2510
  369TYR    HB2 4891   5.153  -1.266   3.752  0.2223 -0.9328  1.1757
  369TYR     CG 4892   5.186  -1.387   3.571 -0.0164 -0.1890 -0.1604
  369TYR    CD1 4893   5.244  -1.511   3.585 -0.1400 -0.2537 -0.2184
  369TYR    HD1 4894   5.230  -1.567   3.676 -0.2960 -1.7103 -1.1178
  369TYR    CE1 4895   5.302  -1.576   3.478 -0.0756  0.1430 -0.4285
  369TYR    HE1 4896   5.325  -1.681   3.484 -0.6168  0.0569  0.2464
  369TYR     CZ 4897   5.317  -1.503   3.363 -0.2153  0.0164 -0.5286
  369TYR     OH 4898   5.386  -1.559   3.253  0.2119 -0.0692 -0.2220
  369TYR     HH 4899   5.417  -1.647   3.277 -1.3390 -1.1788 -2.0324
  369TYR    CD2 4900   5.207  -1.315   3.456 -0.5251  0.0923 -0.0783
  369TYR    HD2 4901   5.173  -1.213   3.446 -2.0224 -0.3806 -0.0570
  369TYR    CE2 4902   5.272  -1.374   3.350 -0.9774 -0.2129 -0.1900
  369TYR    HE2 4903   5.278  -1.315   3.259 -0.8656 -1.7835 -1.2384
  369TYR      C 4904   4.882  -1.326   3.560  0.7376 -0.3048  0.6420
  369TYR      O 4905   4.890  -1.328   3.437 -0.0137  0.1857  0.5762
  370ASN      N 4906   4.789  -1.401   3.622  0.3143 -0.4883 -0.1952
  370ASN     HN 4907   4.796  -1.417   3.720 -0.7611 -0.6327 -0.1314
  370ASN     CA 4908   4.685  -1.471   3.554 -0.1450 -0.1881  0.1897
  370ASN     HA 4909   4.731  -1.532   3.477  0.5182  1.8139 -1.1053
  370ASN     CB 4910   4.613  -1.557   3.659  0.0967 -0.1693  0.3713
  370ASN    HB1 4911   4.542  -1.493   3.714 -1.1899 -1.9043  0.8295
  370ASN    HB2 4912   4.689  -1.601   3.728  0.2954  1.7569  1.4514
  370ASN     CG 4913   4.533  -1.671   3.597 -0.2251 -0.0236  0.5214
  370ASN    OD1 4914   4.411  -1.679   3.580 -0.2051  0.1919  0.2716
  370ASN    ND2 4915   4.609  -1.779   3.562 -0.2514  0.1458 -0.0621
  370ASN   HD21 4916   4.565  -1.864   3.533 -0.8257 -0.2142  1.7469
  370ASN   HD22 4917   4.704  -1.778   3.593 -0.1458 -0.6061 -0.3403
  370ASN      C 4918   4.582  -1.390   3.482 -0.5272 -0.7867  0.0595
  370ASN      O 4919   4.556  -1.418   3.365 -0.3440  0.1963 -0.2231
  371LEU      N 4920   4.531  -1.282   3.542 -0.1399 -0.3579 -0.3743
  371LEU     HN 4921   4.573  -1.260   3.629  0.2314  0.3695 -0.7252
  371LEU     CA 4922   4.449  -1.182   3.479 -0.1601 -0.1801 -0.0681
  371LEU     HA 4923   4.355  -1.224   3.448 -1.1048 -0.0029  2.3567
  371LEU     CB 4924   4.435  -1.071   3.585  0.7563  0.4230 -0.5607
  371LEU    HB1 4925   4.535  -1.050   3.626  0.1745  0.5415  0.8294
  371LEU    HB2 4926   4.381  -1.116   3.671  1.5025 -0.4846 -0.5453
  371LEU     CG 4927   4.360  -0.941   3.553  0.2691  0.1529 -0.5357
  371LEU     HG 4928   4.422  -0.872   3.492  0.2099 -0.4913 -1.3283
  371LEU    CD1 4929   4.219  -0.966   3.497  0.1937 -0.4278 -0.0937
  371LEU   HD11 4930   4.170  -0.879   3.449  0.2741  0.1978  0.9399
  371LEU   HD12 4931   4.164  -1.001   3.586  0.4523 -0.5729  0.0107
  371LEU   HD13 4932   4.222  -1.044   3.417  1.1687  0.7166 -1.2053
  371LEU    CD2 4933   4.351  -0.874   3.691  0.0356 -0.6678 -0.1462
  371LEU   HD21 4934   4.274  -0.933   3.745 -2.2871  1.5192 -0.8914
  371LEU   HD22 4935   4.319  -0.767   3.690 -3.1381 -1.5131  0.7153
  371LEU   HD23 4936   4.450  -0.879   3.743 -0.6574 -0.6727  1.2170
  371LEU      C 4937   4.521  -1.122   3.363 -0.1107  0.5671  0.3459
  371LEU      O 4938   4.451  -1.083   3.269  0.2477 -0.0133 -0.1688
  372VAL      N 4939   4.653  -1.100   3.368  0.0452 -0.2421 -0.1749
  372VAL     HN 4940   4.713  -1.121   3.445 -0.6223  3.2477  1.4861
  372VAL     CA 4941   4.720  -1.040   3.257  0.3543 -0.0309  0.1221
  372VAL     HA 4942   4.663  -0.959   3.215  0.6048 -0.2448 -0.6623
  372VAL     CB 4943   4.842  -0.973   3.312  0.3116 -0.0888  0.2866
  372VAL     HB 4944   4.902  -1.038   3.379 -0.0372 -0.8074 -0.0931
  372VAL    CG1 4945   4.929  -0.902   3.207 -0.2867  0.2104 -0.0112
  372VAL   HG11 4946   4.872  -0.829   3.146 -2.4156 -0.9392  0.4880
  372VAL   HG12 4947   4.972  -0.975   3.136 -0.9953 -1.6431  1.3629
  372VAL   HG13 4948   5.012  -0.849   3.259  1.2547 -2.9183  0.9836
  372VAL    CG2 4949   4.791  -0.861   3.405  0.6052 -0.0364  0.3870
  372VAL   HG21 4950   4.759  -0.775   3.342  3.7871  1.0915  0.1715
  372VAL   HG22 4951   4.870  -0.811   3.465  0.8667 -0.4301  0.3726
  372VAL   HG23 4952   4.704  -0.892   3.467  0.8089  0.5414  0.9602
  372VAL      C 4953   4.753  -1.138   3.149 -0.5376 -0.2485  0.0386
  372VAL      O 4954   4.745  -1.105   3.031 -0.4272 -0.3576 -0.0002
  373SER      N 4955   4.793  -1.263   3.180 -0.3088 -0.1609  0.0997
  373SER     HN 4956   4.816  -1.292   3.272 -0.3295  0.8347  0.4244
  373SER     CA 4957   4.849  -1.350   3.081 -0.2327 -0.0171  0.0158
  373SER     HA 4958   4.859  -1.292   2.991 -2.3224 -1.8415 -1.4905
  373SER     CB 4959   4.987  -1.399   3.129  0.0175  0.5716 -0.0873
  373SER    HB1 4960   4.974  -1.443   3.230  0.6842  1.1597  0.2550
  373SER    HB2 4961   5.048  -1.308   3.144  0.2802  0.1148  1.8650
  373SER     OG 4962   5.051  -1.491   3.042  0.3321  0.8740 -0.1776
  373SER    HG1 4963   5.059  -1.448   2.957 -0.1155  0.4612 -0.4379
  373SER      C 4964   4.772  -1.473   3.046  0.4123 -0.3220 -0.3442
  373SER      O 4965   4.748  -1.571   3.117  0.6096 -0.0504  0.1019
  374ALA      N 4966   4.732  -1.471   2.918 -0.5121  0.3463 -0.0550
  374ALA     HN 4967   4.746  -1.396   2.853  1.1271 -1.2105 -1.6142
  374ALA     CA 4968   4.655  -1.572   2.852 -0.0792 -0.1197  0.1424
  374ALA     HA 4969   4.573  -1.603   2.915  0.3379  0.2346  0.8685
  374ALA     CB 4970   4.600  -1.519   2.718  0.2811 -0.2228 -0.0459
  374ALA    HB1 4971   4.549  -1.423   2.740  0.0247 -0.1771 -0.8076
  374ALA    HB2 4972   4.523  -1.581   2.668  0.0445  1.0911 -1.4048
  374ALA    HB3 4973   4.690  -1.503   2.654  0.5362 -0.2609  0.2943
  374ALA      C 4974   4.729  -1.698   2.825  0.3021  0.0476  0.4023
  374ALA      O 4975   4.680  -1.807   2.854 -0.2612  0.1462 -0.1599
  375ASN      N 4976   4.857  -1.676   2.790  0.3113  0.1788  0.5163
  375ASN     HN 4977   4.876  -1.580   2.770 -0.1642  0.3218  0.7362
  375ASN     CA 4978   4.955  -1.780   2.793  0.1901  0.0601  0.3943
  375ASN     HA 4979   4.922  -1.870   2.745  3.8015 -1.5688  0.6334
  375ASN     CB 4980   5.085  -1.736   2.725  0.0909 -0.6080 -0.2377
  375ASN    HB1 4981   5.118  -1.642   2.776  0.7862 -1.5472  1.0975
  375ASN    HB2 4982   5.059  -1.718   2.618 -0.1766 -2.0328 -0.4257
  375ASN     CG 4983   5.194  -1.841   2.743 -0.0212 -0.6083  0.4452
  375ASN    OD1 4984   5.288  -1.823   2.820  0.2644 -0.4178  0.0515
  375ASN    ND2 4985   5.190  -1.949   2.660 -0.0617 -0.3924  0.1644
  375ASN   HD21 4986   5.110  -1.949   2.601 -0.4782  1.0769  0.6697
  375ASN   HD22 4987   5.260  -2.018   2.676 -0.9023 -1.2767  0.0760
  375ASN      C 4988   4.966  -1.839   2.930 -0.0721 -0.0374  0.3736
  375ASN      O 4989   4.982  -1.961   2.935  0.1748 -0.0546 -0.6077
  376PHE      N 4990   4.962  -1.763   3.041 -1.0502  0.2682  0.1452
  376PHE     HN 4991   4.968  -1.666   3.022  4.2016 -0.1307 -2.0098
  376PHE     CA 4992   4.974  -1.814   3.174  0.0168 -0.1719 -0.1080
  376PHE     HA 4993   5.057  -1.882   3.162  0.7162  0.7417 -0.5590
  376PHE     CB 4994   5.015  -1.713   3.282  0.4970 -0.3429 -0.1257
  376PHE    HB1 4995   4.941  -1.632   3.302  0.0095 -1.0138  0.8265
  376PHE    HB2 4996   5.110  -1.665   3.252 -0.7603  2.1415 -0.4032
  376PHE     CG 4997   5.044  -1.780   3.412  0.1003  0.2277  0.2629
  376PHE    CD1 4998   5.120  -1.894   3.419  0.2638  0.3094 -0.1148
  376PHE    HD1 4999   5.142  -1.947   3.328 -2.5641  0.3076 -0.8913
  376PHE    CE1 5000   5.158  -1.958   3.535  0.5560  0.0729 -0.3388
  376PHE    HE1 5001   5.211  -2.051   3.527 -2.3195 -1.7231  0.0241
  376PHE     CZ 5002   5.118  -1.902   3.655  0.2128 -0.3552 -0.2548
  376PHE     HZ 5003   5.139  -1.966   3.739  2.9167  0.5547 -0.1686
  376PHE    CD2 5004   5.010  -1.730   3.536 -0.5895 -0.5534  0.3958
  376PHE    HD2 5005   4.956  -1.637   3.533  0.4715  0.0579 -0.9942
  376PHE    CE2 5006   5.051  -1.782   3.656  0.5882 -0.1504  0.1878
  376PHE    HE2 5007   5.014  -1.737   3.747  1.1000  0.9869 -0.1550
  376PHE      C 5008   4.849  -1.889   3.203 -0.1059  0.1442  0.1818
  376PHE      O 5009   4.852  -2.003   3.250  0.2957  0.0356 -0.1039
  377ARG      N 5010   4.734  -1.830   3.167  0.1357  0.3315 -0.2888
  377ARG     HN 5011   4.743  -1.739   3.128  2.0221  1.1176  1.7978
  377ARG     CA 5012   4.603  -1.882   3.193  0.1517  0.0307 -0.8058
  377ARG     HA 5013   4.602  -1.899   3.299 -2.3849 -2.6419 -1.1371
  377ARG     CB 5014   4.495  -1.779   3.154 -0.0085  0.2546  0.2035
  377ARG    HB1 5015   4.474  -1.770   3.045  0.6540  0.3455  0.0799
  377ARG    HB2 5016   4.542  -1.683   3.183  1.0575  0.5350 -2.1822
  377ARG     CG 5017   4.363  -1.790   3.231  0.0828 -0.2226  0.2993
  377ARG    HG1 5018   4.377  -1.843   3.328  0.7049 -1.2693 -0.3410
  377ARG    HG2 5019   4.291  -1.842   3.165  1.1977 -0.1661 -0.9903
  377ARG     CD 5020   4.296  -1.655   3.261 -0.0686 -0.2554  0.1070
  377ARG    HD1 5021   4.358  -1.581   3.316  0.6035 -0.5347 -0.2591
  377ARG    HD2 5022   4.209  -1.686   3.323 -0.0514  0.4905  0.5064
  377ARG     NE 5023   4.243  -1.589   3.139  0.6742  0.3014  0.0781
  377ARG     HE 5024   4.147  -1.594   3.111  0.5797  1.5247  0.1372
  377ARG     CZ 5025   4.319  -1.499   3.071 -0.0023  0.5681 -0.3389
  377ARG    NH1 5026   4.441  -1.451   3.109  0.3585 -0.2574 -0.4403
  377ARG   HH11 5027   4.464  -1.455   3.206 -2.5989 -2.2719  0.2890
  377ARG   HH12 5028   4.464  -1.374   3.049 -3.4071 -1.2573 -3.5416
  377ARG    NH2 5029   4.262  -1.449   2.957 -0.1465  0.2542 -0.4057
  377ARG   HH21 5030   4.190  -1.514   2.933  0.2989 -0.7427  0.8475
  377ARG   HH22 5031   4.315  -1.395   2.892 -0.2890 -0.0957 -0.8117
  377ARG      C 5032   4.580  -2.021   3.146  0.1515 -0.2312 -0.0438
  377ARG      O 5033   4.535  -2.100   3.229 -0.2989 -0.0064 -0.0715
  378GLN      N 5034   4.614  -2.056   3.020 -0.8736 -0.3603 -0.2975
  378GLN     HN 5035   4.655  -1.986   2.962  1.1557 -1.5014 -0.3608
  378GLN     CA 5036   4.586  -2.191   2.982 -0.3302 -0.6605  0.3340
  378GLN     HA 5037   4.484  -2.212   3.008  0.0713 -3.2055  0.1334
  378GLN     CB 5038   4.600  -2.214   2.831  0.1376 -0.3851  0.3327
  378GLN    HB1 5039   4.549  -2.311   2.812 -0.1336 -0.5513  1.8396
  378GLN    HB2 5040   4.707  -2.209   2.801 -0.4863  2.5527 -1.8928
  378GLN     CG 5041   4.524  -2.115   2.743 -0.3076 -0.6988  0.3630
  378GLN    HG1 5042   4.494  -2.158   2.645 -0.4129  2.2161 -0.9751
  378GLN    HG2 5043   4.597  -2.036   2.716 -1.0524 -0.2864 -0.5093
  378GLN     CD 5044   4.400  -2.038   2.788  0.0089  0.0239  0.0149
  378GLN    OE1 5045   4.302  -2.092   2.839 -0.1734  0.2439 -0.1036
  378GLN    NE2 5046   4.405  -1.903   2.777  0.0545  0.0028 -0.2233
  378GLN   HE21 5047   4.320  -1.864   2.811  1.0802  0.1738  2.3403
  378GLN   HE22 5048   4.490  -1.851   2.762  0.3965 -0.4182  0.2195
  378GLN      C 5049   4.661  -2.295   3.058 -0.0596 -0.8951 -0.2452
  378GLN      O 5050   4.606  -2.398   3.100 -0.5337 -0.5003  0.1153
  379VAL      N 5051   4.791  -2.275   3.083 -0.3723  0.2814  0.5190
  379VAL     HN 5052   4.838  -2.196   3.046 -1.1915  1.2053  1.4009
  379VAL     CA 5053   4.868  -2.370   3.158 -0.2423 -0.1209 -0.1153
  379VAL     HA 5054   4.843  -2.469   3.122  2.7397 -0.9956 -0.0501
  379VAL     CB 5055   5.016  -2.362   3.139 -0.1660 -0.2586  0.3942
  379VAL     HB 5056   5.021  -2.358   3.028  2.3699  2.4460  0.4666
  379VAL    CG1 5057   5.080  -2.231   3.188  0.0419 -0.1429 -0.1786
  379VAL   HG11 5058   5.189  -2.239   3.166  0.7705 -0.2506  3.0141
  379VAL   HG12 5059   5.056  -2.225   3.296 -2.6654  2.4214 -0.8112
  379VAL   HG13 5060   5.030  -2.153   3.127 -0.2015 -0.3541 -0.2483
  379VAL    CG2 5061   5.103  -2.481   3.183  0.3754  0.4057  1.1608
  379VAL   HG21 5062   5.048  -2.578   3.184  0.7928  0.1154 -0.6144
  379VAL   HG22 5063   5.143  -2.467   3.285 -0.8264 -1.4616  1.9547
  379VAL   HG23 5064   5.195  -2.488   3.121 -0.8272  1.4126 -0.8575
  379VAL      C 5065   4.839  -2.378   3.304  0.0420  0.2295 -0.0404
  379VAL      O 5066   4.843  -2.487   3.361 -0.0065  0.1520 -0.1837
  380PHE      N 5067   4.808  -2.266   3.372  0.0024  0.5357 -0.5576
  380PHE     HN 5068   4.819  -2.175   3.332 -1.7271  0.4070 -1.3958
  380PHE     CA 5069   4.765  -2.261   3.508  0.2140  0.1768 -0.4764
  380PHE     HA 5070   4.842  -2.299   3.574 -0.6790 -1.6818 -0.4540
  380PHE     CB 5071   4.744  -2.111   3.538 -0.0894  0.0345  0.0332
  380PHE    HB1 5072   4.668  -2.068   3.469  1.1563  1.8616 -0.2610
  380PHE    HB2 5073   4.838  -2.055   3.520 -0.3487 -0.0647 -1.8584
  380PHE     CG 5074   4.712  -2.073   3.679 -0.0130  0.3154 -0.0247
  380PHE    CD1 5075   4.817  -2.070   3.767  0.3350 -0.5725 -0.3931
  380PHE    HD1 5076   4.917  -2.100   3.739 -0.1872 -0.8179 -2.1073
  380PHE    CE1 5077   4.785  -2.038   3.897  0.3622 -0.2984 -0.4532
  380PHE    HE1 5078   4.860  -2.041   3.975 -0.0058 -0.0033 -0.0857
  380PHE     CZ 5079   4.657  -2.006   3.936  0.3595 -0.5898 -0.2149
  380PHE     HZ 5080   4.632  -1.972   4.036 -0.5709  1.2696 -1.0232
  380PHE    CD2 5081   4.583  -2.043   3.716  0.0265  0.2794  0.1432
  380PHE    HD2 5082   4.510  -2.032   3.637  0.0880 -0.6688 -0.0597
  380PHE    CE2 5083   4.554  -2.005   3.845  0.0066  0.1533  0.1758
  380PHE    HE2 5084   4.454  -1.974   3.869 -0.9403 -1.1793 -1.7613
  380PHE      C 5085   4.638  -2.337   3.523  0.0283  0.6901  0.7552
  380PHE      O 5086   4.622  -2.424   3.609 -0.5550 -0.6248 -0.6230
  381LEU      N 5087   4.545  -2.318   3.428  0.4917 -0.0998  0.1207
  381LEU     HN 5088   4.557  -2.250   3.356  0.5007 -1.8696 -1.6258
  381LEU     CA 5089   4.424  -2.394   3.416  0.2264  0.3203  0.1077
  381LEU     HA 5090   4.375  -2.391   3.512 -0.9161 -2.3588 -0.2979
  381LEU     CB 5091   4.323  -2.331   3.318  0.1312 -0.3925 -0.2597
  381LEU    HB1 5092   4.240  -2.403   3.305  1.4135 -2.2184  1.0855
  381LEU    HB2 5093   4.384  -2.311   3.227 -1.2929  0.1287 -1.1257
  381LEU     CG 5094   4.263  -2.201   3.374  0.0318 -0.5253 -0.0544
  381LEU     HG 5095   4.351  -2.135   3.391  0.2252 -0.1926 -2.1275
  381LEU    CD1 5096   4.174  -2.125   3.273 -0.0704 -0.4177  0.1159
  381LEU   HD11 5097   4.232  -2.117   3.179 -0.3381 -1.1982 -0.1211
  381LEU   HD12 5098   4.152  -2.020   3.299  1.7080  0.0212 -0.0339
  381LEU   HD13 5099   4.082  -2.182   3.250 -1.6646  1.6114  1.1486
  381LEU    CD2 5100   4.205  -2.214   3.516  0.3668 -0.1667  0.1203
  381LEU   HD21 5101   4.143  -2.306   3.505  1.1126 -0.6216 -0.3877
  381LEU   HD22 5102   4.133  -2.133   3.538  0.1874 -0.3360  0.1659
  381LEU   HD23 5103   4.284  -2.225   3.593  1.0947  0.7529 -0.4724
  381LEU      C 5104   4.437  -2.539   3.384 -0.4246  0.2729  0.0503
  381LEU      O 5105   4.359  -2.621   3.432  0.2949  0.1433  1.0211
  382SER      N 5106   4.543  -2.576   3.310 -0.5322 -0.3553  0.2036
  382SER     HN 5107   4.589  -2.502   3.262  0.5323 -0.8135  0.4955
  382SER     CA 5108   4.581  -2.708   3.272  0.5876 -0.0573  0.2446
  382SER     HA 5109   4.494  -2.748   3.222 -0.4097  0.2048  1.7049
  382SER     CB 5110   4.699  -2.715   3.174  0.1925 -0.0125 -0.2385
  382SER    HB1 5111   4.797  -2.722   3.226 -0.9472 -1.1971  1.8497
  382SER    HB2 5112   4.680  -2.637   3.096  2.4606  0.8623 -0.0122
  382SER     OG 5113   4.691  -2.839   3.105  0.3343 -0.0804 -0.1336
  382SER    HG1 5114   4.668  -2.812   3.015  0.7707  1.6960  0.2417
  382SER      C 5115   4.612  -2.781   3.398  0.3634 -0.6490 -0.0379
  382SER      O 5116   4.577  -2.897   3.416 -0.5028 -0.4336 -0.3142
  383THR      N 5117   4.680  -2.714   3.493  0.3000 -0.2008 -0.3074
  383THR     HN 5118   4.700  -2.621   3.464 -2.0711 -0.2012 -2.3190
  383THR     CA 5119   4.714  -2.766   3.621  0.1949 -0.2580 -0.3026
  383THR     HA 5120   4.762  -2.861   3.608 -0.3512 -1.4620  4.5053
  383THR     CB 5121   4.814  -2.681   3.694 -0.1001  0.1268 -0.3425
  383THR     HB 5122   4.773  -2.585   3.733 -1.3276 -0.8120  0.7683
  383THR    OG1 5123   4.918  -2.639   3.607  0.5393 -0.5466  0.0948
  383THR    HG1 5124   4.879  -2.577   3.546 -0.8423  0.5331  1.9692
  383THR    CG2 5125   4.882  -2.764   3.804 -0.0654  0.2812 -0.2474
  383THR   HG21 5126   4.808  -2.766   3.887  2.3385  0.7952  2.0239
  383THR   HG22 5127   4.972  -2.710   3.841 -0.7550 -1.0490  3.9371
  383THR   HG23 5128   4.905  -2.868   3.773  0.5959  0.7205 -1.2589
  383THR      C 5129   4.598  -2.791   3.712  0.6596 -0.2824  0.2936
  383THR      O 5130   4.598  -2.900   3.768  0.1532 -0.5323 -0.1771
  384LEU      N 5131   4.501  -2.698   3.725  0.5042 -0.4444  0.2891
  384LEU     HN 5132   4.502  -2.611   3.677 -2.8923 -0.0850  0.6443
  384LEU     CA 5133   4.385  -2.707   3.808  0.3244 -0.3808  0.0473
  384LEU     HA 5134   4.418  -2.730   3.909  2.3092 -0.8431 -0.6547
  384LEU     CB 5135   4.299  -2.579   3.804 -0.1563 -0.7003  0.1223
  384LEU    HB1 5136   4.212  -2.601   3.869  1.5846 -1.4583  2.3437
  384LEU    HB2 5137   4.269  -2.568   3.698 -3.2570  0.8076  1.0320
  384LEU     CG 5138   4.367  -2.450   3.852 -0.2276 -0.6155 -0.0055
  384LEU     HG 5139   4.440  -2.420   3.773 -0.4315  0.1799  0.0968
  384LEU    CD1 5140   4.275  -2.329   3.876  0.4854 -0.0691  0.0264
  384LEU   HD11 5141   4.218  -2.295   3.786 -1.3932 -0.1442  1.1479
  384LEU   HD12 5142   4.333  -2.243   3.914  0.3964 -0.1336  0.3075
  384LEU   HD13 5143   4.199  -2.363   3.949  0.0063  0.1895 -0.3409
  384LEU    CD2 5144   4.442  -2.468   3.985 -0.4989  0.4342  0.3033
  384LEU   HD21 5145   4.371  -2.511   4.060  1.1238 -0.3306  1.4544
  384LEU   HD22 5146   4.494  -2.382   4.031  2.4887 -1.1747  0.1409
  384LEU   HD23 5147   4.528  -2.538   3.982  0.1540  1.0349  2.8240
  384LEU      C 5148   4.299  -2.821   3.767 -0.1882  0.1703 -0.4225
  384LEU      O 5149   4.248  -2.901   3.845  0.0742  0.1730 -0.2501
  385ALA      N 5150   4.275  -2.838   3.636 -0.3876  0.0710 -0.3739
  385ALA     HN 5151   4.305  -2.766   3.573  1.1458 -0.5720 -0.4341
  385ALA     CA 5152   4.211  -2.948   3.571  0.2260 -0.4032 -0.1813
  385ALA     HA 5153   4.107  -2.942   3.598  0.1644 -0.2846 -0.4427
  385ALA     CB 5154   4.210  -2.925   3.419 -0.3361 -0.8785 -0.2522
  385ALA    HB1 5155   4.142  -3.002   3.376 -1.5591 -1.5054  2.5603
  385ALA    HB2 5156   4.309  -2.947   3.374 -0.1669  1.2527 -1.0223
  385ALA    HB3 5157   4.189  -2.821   3.388  1.7376 -0.3728 -0.0894
  385ALA      C 5158   4.275  -3.081   3.591  0.3134 -0.2852  0.3456
  385ALA      O 5159   4.210  -3.185   3.606  0.1988 -0.2734 -0.0570
  386CYSP     N 5160   4.409  -3.081   3.599  0.3807  0.0685 -0.6544
  386CYSP    HN 5161   4.463  -2.997   3.589  0.2752  0.1847 -0.2692
  386CYSP    CA 5162   4.490  -3.196   3.625  0.0155 -0.1876 -0.6481
  386CYSP    HA 5163   4.469  -3.272   3.551  3.7326 -1.8766 -0.2147
  386CYSP     C 5164   4.475  -3.250   3.763 -0.2249  0.6740 -0.3303
  386CYSP     O 5165   4.473  -3.371   3.785 -0.1387  0.8605  0.7909
  386CYSP    CB 5166   4.637  -3.166   3.592  0.1038  0.3286  0.1936
  386CYSP   HB1 5167   4.642  -3.124   3.490  2.2268  0.8270  0.4571
  386CYSP   HB2 5168   4.671  -3.086   3.662 -2.3306  0.6834  1.0697
  386CYSP    SG 5169   4.752  -3.306   3.612 -0.3361 -0.0426  0.1443
  386CYSP    C1 5170   4.902  -3.213   3.568 -0.4017 -0.0018  0.0088
  386CYSP    O1 5171   4.899  -3.092   3.555 -0.1752  0.1023  0.8541
  386CYSP    C2 5172   5.022  -3.304   3.547 -0.0154  0.4666  0.1629
  386CYSP   H2A 5173   5.106  -3.236   3.522 -1.6328  3.3581  2.0059
  386CYSP   H2B 5174   5.001  -3.375   3.464  3.6626  1.2317 -1.6125
  386CYSP    C3 5175   5.049  -3.388   3.672 -0.4808  0.7353  0.4464
  386CYSP   H3A 5176   5.135  -3.456   3.655 -1.5963 -0.2434 -1.6964
  386CYSP   H3B 5177   4.967  -3.459   3.696 -1.4977  1.4418 -0.7836
  386CYSP    C4 5178   5.104  -3.310   3.792  0.3343  0.6223  0.1513
  386CYSP   H4A 5179   5.020  -3.239   3.806 -1.6144 -1.3104 -1.0423
  386CYSP   H4B 5180   5.189  -3.250   3.752 -0.2992  1.7015  0.4056
  386CYSP    C5 5181   5.137  -3.385   3.921  0.7733  0.0354 -0.2935
  386CYSP   H5A 5182   5.200  -3.472   3.892 -1.3996 -0.7534 -3.1257
  386CYSP   H5B 5183   5.044  -3.418   3.972  1.4280  0.4448  1.2221
  386CYSP    C6 5184   5.186  -3.290   4.030 -0.1310 -0.1419  0.2785
  386CYSP   H6A 5185   5.109  -3.213   4.053 -0.2948 -0.0720 -0.4831
  386CYSP   H6B 5186   5.270  -3.234   3.984 -0.9692  1.1629  0.2941
  386CYSP    C7 5187   5.222  -3.362   4.160 -0.0707 -0.4227  0.1079
  386CYSP   H7A 5188   5.272  -3.456   4.128 -1.0180 -0.9763  0.2070
  386CYSP   H7B 5189   5.134  -3.384   4.224 -0.0259 -0.1171  0.2808
  386CYSP    C8 5190   5.308  -3.275   4.253  0.0194 -0.1469 -0.2302
  386CYSP   H8A 5191   5.401  -3.247   4.199 -0.7136  1.4812 -0.6986
  386CYSP   H8B 5192   5.339  -3.342   4.336  2.1997  0.7766 -0.2276
  386CYSP    C9 5193   5.230  -3.156   4.308  0.1688 -0.3441  0.4210
  386CYSP   H9A 5194   5.154  -3.181   4.384 -1.5838 -3.0086 -1.9963
  386CYSP   H9B 5195   5.172  -3.108   4.226  2.6554 -2.0283 -2.5444
  386CYSP   C10 5196   5.325  -3.041   4.345  0.5456 -0.4699 -0.1413
  386CYSP  H10A 5197   5.392  -3.021   4.258 -0.9343  2.4639 -0.7390
  386CYSP  H10B 5198   5.388  -3.072   4.431  0.9970 -0.3911 -0.4413
  386CYSP   C11 5199   5.260  -2.905   4.372  0.4105 -0.5194 -0.2151
  386CYSP  H11A 5200   5.348  -2.848   4.410  2.3201 -3.5978  0.3333
  386CYSP  H11B 5201   5.180  -2.910   4.448 -0.3562 -0.7204 -1.0189
  386CYSP   C12 5202   5.200  -2.833   4.251 -0.4436 -0.1749  0.4068
  386CYSP  H12A 5203   5.264  -2.846   4.162  1.5053 -2.1175  1.9733
  386CYSP  H12B 5204   5.193  -2.726   4.279  2.1823  0.4609 -1.1026
  386CYSP   C13 5205   5.051  -2.856   4.223 -0.2475  0.0886 -0.8871
  386CYSP  H13A 5206   5.023  -2.962   4.241  1.5189 -0.3233 -0.3408
  386CYSP  H13B 5207   5.024  -2.811   4.125 -1.1418  1.2189 -0.1519
  386CYSP   C14 5208   4.967  -2.778   4.324  0.0189 -0.0235 -0.5780
  386CYSP  H14A 5209   4.984  -2.671   4.299 -1.6498  1.0532  2.4461
  386CYSP  H14B 5210   5.004  -2.791   4.428  0.5805  1.0069 -0.6333
  386CYSP   C15 5211   4.818  -2.810   4.336 -0.2007  1.0535 -0.2978
  386CYSP  H15A 5212   4.808  -2.920   4.351  1.4325  0.0142 -5.0295
  386CYSP  H15B 5213   4.767  -2.787   4.240 -2.1301 -1.2915  0.0800
  386CYSP   C16 5214   4.739  -2.732   4.441 -0.2631  0.9935 -0.2994
  386CYSP  H16A 5215   4.629  -2.744   4.430 -0.2032 -4.5115  2.0712
  386CYSP  H16B 5216   4.766  -2.754   4.546  3.0626  1.7559 -0.8545
  386CYSP  H16C 5217   4.783  -2.630   4.426  3.3137 -0.2497  0.6291
  387LEU      N 5218   4.471  -3.163   3.866  0.3152 -0.3317  0.5600
  387LEU     HN 5219   4.446  -3.069   3.846  2.3458  0.0381 -0.5468
  387LEU     CA 5220   4.461  -3.193   4.005 -0.3813 -0.1337  0.5561
  387LEU     HA 5221   4.481  -3.296   4.029  0.4893 -0.0056  0.4155
  387LEU     CB 5222   4.575  -3.115   4.073 -0.1332 -0.4350  0.4870
  387LEU    HB1 5223   4.589  -3.126   4.183  0.1513  0.1514  0.5142
  387LEU    HB2 5224   4.555  -3.006   4.062 -1.2349 -0.6714  0.0507
  387LEU     CG 5225   4.713  -3.156   4.018 -0.1142 -0.2229  0.3745
  387LEU     HG 5226   4.712  -3.127   3.911 -2.2487 -0.3062  0.3327
  387LEU    CD1 5227   4.819  -3.071   4.089  0.2798  0.1038 -0.5991
  387LEU   HD11 5228   4.800  -2.961   4.090  3.0799  0.6972 -1.7006
  387LEU   HD12 5229   4.919  -3.096   4.047  0.2120 -2.9005  0.7903
  387LEU   HD13 5230   4.833  -3.110   4.192 -1.7855 -0.8098 -0.6301
  387LEU    CD2 5231   4.757  -3.303   4.032 -0.1079 -0.2310  0.2703
  387LEU   HD21 5232   4.749  -3.334   4.139  0.1527  0.0656  0.3789
  387LEU   HD22 5233   4.858  -3.321   3.990 -0.4577 -2.5214  0.2771
  387LEU   HD23 5234   4.691  -3.367   3.969 -2.0952  1.0027  1.0122
  387LEU      C 5235   4.328  -3.167   4.068 -0.4925  0.4524  0.0813
  387LEU      O 5236   4.306  -3.170   4.188 -0.6965  0.3621  0.0418
  388CYSP     N 5237   4.223  -3.172   3.984 -0.3531 -0.6050 -0.0401
  388CYSP    HN 5238   4.232  -3.179   3.885 -1.8635 -1.0615 -0.1657
  388CYSP    CA 5239   4.085  -3.178   4.020 -0.3761 -0.2437 -0.0635
  388CYSP    HA 5240   4.074  -3.154   4.125 -1.3436  1.8832 -0.5874
  388CYSP     C 5241   4.041  -3.320   4.005  0.1603 -0.4488  0.2923
  388CYSP     O 5242   4.087  -3.381   3.908 -0.3726 -0.5260  0.0811
  388CYSP    CB 5243   4.004  -3.096   3.918 -0.4302 -0.5330 -0.2555
  388CYSP   HB1 5244   4.034  -2.989   3.927  0.0017 -0.8165  2.4620
  388CYSP   HB2 5245   4.028  -3.125   3.813 -0.0790 -0.4817 -0.1899
  388CYSP    SG 5246   3.826  -3.105   3.954 -0.4138 -0.2054 -0.0914
  388CYSP    C1 5247   3.755  -2.995   3.828 -0.0516 -0.0339 -0.1476
  388CYSP    O1 5248   3.811  -2.966   3.724 -0.3705  0.0331 -0.3011
  388CYSP    C2 5249   3.618  -2.943   3.869  0.0804  0.1316  0.0810
  388CYSP   H2A 5250   3.571  -3.022   3.931  0.2972  0.8033  1.1360
  388CYSP   H2B 5251   3.559  -2.935   3.776  0.4322  1.2429 -0.0567
  388CYSP    C3 5252   3.621  -2.812   3.949  0.3447  0.3864 -0.3391
  388CYSP   H3A 5253   3.521  -2.765   3.957  1.0592  1.9233 -0.1916
  388CYSP   H3B 5254   3.688  -2.735   3.906  0.2847 -0.5188 -2.1221
  388CYSP    C4 5255   3.663  -2.830   4.095 -0.2113 -0.5384 -0.2796
  388CYSP   H4A 5256   3.698  -2.730   4.129 -0.5902 -0.6856  0.5725
  388CYSP   H4B 5257   3.752  -2.895   4.098 -0.2789 -0.6891 -1.3327
  388CYSP    C5 5258   3.553  -2.889   4.184  0.0721  0.2295  0.6019
  388CYSP   H5A 5259   3.510  -2.976   4.130  0.2487  1.4090 -1.5570
  388CYSP   H5B 5260   3.480  -2.806   4.193 -0.8297 -0.6260  1.4163
  388CYSP    C6 5261   3.616  -2.932   4.316  0.6845  0.2963  0.3348
  388CYSP   H6A 5262   3.526  -2.958   4.377  0.1430 -2.8191 -1.5659
  388CYSP   H6B 5263   3.673  -2.853   4.369 -0.7663  0.8523  1.1370
  388CYSP    C7 5264   3.699  -3.061   4.316  0.0444 -0.1185  0.1262
  388CYSP   H7A 5265   3.793  -3.038   4.262  1.7876  0.0362  2.9893
  388CYSP   H7B 5266   3.650  -3.143   4.259  2.1961 -1.9458  0.7978
  388CYSP    C8 5267   3.740  -3.122   4.450  0.3857  0.4007  0.2610
  388CYSP   H8A 5268   3.749  -3.232   4.436 -1.4158 -0.0844  2.2914
  388CYSP   H8B 5269   3.657  -3.120   4.524 -0.6712 -3.2385 -0.6125
  388CYSP    C9 5270   3.872  -3.067   4.504  0.6260  0.1548 -0.0741
  388CYSP   H9A 5271   3.848  -2.969   4.551  1.1970  1.3778 -2.2338
  388CYSP   H9B 5272   3.946  -3.045   4.424  0.9683  1.3720  0.5566
  388CYSP   C10 5273   3.931  -3.156   4.615  0.3147 -0.3810 -0.3345
  388CYSP  H10A 5274   3.932  -3.262   4.583 -1.0701 -0.5439  0.1025
  388CYSP  H10B 5275   3.888  -3.146   4.717 -1.2016 -1.0586 -0.8705
  388CYSP   C11 5276   4.071  -3.101   4.643  0.0112  0.1602  0.1615
  388CYSP  H11A 5277   4.063  -2.994   4.672 -0.6015 -0.2205  1.4814
  388CYSP  H11B 5278   4.126  -3.102   4.547 -0.2353  0.8728  0.0055
  388CYSP   C12 5279   4.154  -3.193   4.732 -0.1113 -0.4183 -0.3138
  388CYSP  H12A 5280   4.247  -3.142   4.766 -0.5970  1.4422 -1.6606
  388CYSP  H12B 5281   4.189  -3.274   4.664  3.2757 -0.5753  1.3881
  388CYSP   C13 5282   4.080  -3.255   4.851 -0.1006  0.2400  0.0415
  388CYSP  H13A 5283   3.999  -3.318   4.808 -0.8934  0.8755  0.5964
  388CYSP  H13B 5284   4.026  -3.182   4.915 -1.4297 -1.2210  0.6541
  388CYSP   C14 5285   4.169  -3.349   4.932 -0.3315 -0.3017 -0.3209
  388CYSP  H14A 5286   4.254  -3.288   4.970  0.0027 -1.3127  0.6188
  388CYSP  H14B 5287   4.197  -3.433   4.865 -0.6413 -0.9680  0.3621
  388CYSP   C15 5288   4.084  -3.403   5.047  0.6059 -0.9825  0.0771
  388CYSP  H15A 5289   4.117  -3.496   5.098  2.4386  0.2316  1.2263
  388CYSP  H15B 5290   3.975  -3.409   5.024  0.3658  0.7549  0.5905
  388CYSP   C16 5291   4.083  -3.298   5.159  0.5584  0.1551 -0.9625
  388CYSP  H16A 5292   4.032  -3.205   5.127  0.0130  0.6762  1.2726
  388CYSP  H16B 5293   4.034  -3.337   5.251  0.4160  1.2811 -0.5530
  388CYSP  H16C 5294   4.187  -3.268   5.182  0.0653  2.3729 -1.3839
  389PRO      N 5295   3.964  -3.391   4.082  0.0507 -0.2410  0.3762
  389PRO     CD 5296   3.929  -3.339   4.213 -0.4044  0.0251  0.1515
  389PRO    HD1 5297   3.854  -3.259   4.200 -0.1257  0.2296 -0.2170
  389PRO    HD2 5298   4.014  -3.297   4.271  0.1285  0.9412 -1.2420
  389PRO     CA 5299   3.918  -3.525   4.062  0.6899 -0.4415  0.2095
  389PRO     HA 5300   4.005  -3.586   4.082  1.5431 -0.1139 -2.2167
  389PRO     CB 5301   3.800  -3.527   4.159  0.3493  0.6156 -0.1734
  389PRO    HB1 5302   3.778  -3.633   4.183  2.1364  0.4122  0.7216
  389PRO    HB2 5303   3.708  -3.474   4.124 -0.4357  0.8184  2.0451
  389PRO     CG 5304   3.861  -3.458   4.282 -0.3073  0.1295  0.4294
  389PRO    HG1 5305   3.781  -3.430   4.355  1.3361 -0.0917  2.4131
  389PRO    HG2 5306   3.938  -3.513   4.340 -0.4759 -2.1710 -1.3679
  389PRO      C 5307   3.871  -3.576   3.930 -0.2990  0.2850  0.2645
  389PRO      O 5308   3.813  -3.503   3.850 -0.3610 -0.1410 -0.0841
  390GLY      N 5309   3.906  -3.705   3.909  0.4650  0.4515  0.4564
  390GLY     HN 5310   3.961  -3.764   3.966  0.1203 -1.1569 -0.8065
  390GLY     CA 5311   3.850  -3.782   3.802  0.0530  0.2862  0.7897
  390GLY    HA1 5312   3.918  -3.781   3.718  1.6477 -2.4581  1.9287
  390GLY    HA2 5313   3.751  -3.748   3.777 -0.2859 -1.2524 -0.1013
  390GLY      C 5314   3.831  -3.924   3.843 -0.3238  0.0343 -0.2385
  390GLY      O 5315   3.820  -3.956   3.961 -0.5924 -0.1554 -0.3136
  391TRP      N 5316   3.828  -4.016   3.744 -0.4823 -0.1389 -0.0720
  391TRP     HN 5317   3.834  -3.989   3.649  0.7961  1.9079  0.5122
  391TRP     CA 5318   3.833  -4.152   3.789 -0.1783 -0.0691  0.1104
  391TRP     HA 5319   3.902  -4.153   3.872 -0.6175 -1.5242  0.4978
  391TRP     CB 5320   3.702  -4.217   3.835 -0.4312  0.3585 -0.0005
  391TRP    HB1 5321   3.640  -4.237   3.745 -1.3343  0.2850  0.6187
  391TRP    HB2 5322   3.635  -4.144   3.885  0.3955  1.1188  0.0127
  391TRP     CG 5323   3.713  -4.347   3.908  0.3434  0.5697  0.2658
  391TRP    CD1 5324   3.702  -4.469   3.849  0.3620  0.3784  0.6531
  391TRP    HD1 5325   3.673  -4.473   3.745  2.7244  1.9175 -0.1389
  391TRP    NE1 5326   3.739  -4.566   3.938 -0.0958 -0.4802 -0.0676
  391TRP    HE1 5327   3.737  -4.664   3.933 -2.4984 -0.5711  1.2733
  391TRP    CE2 5328   3.776  -4.505   4.055  0.7613 -0.0632 -0.5407
  391TRP    CD2 5329   3.756  -4.369   4.043  0.1593 -0.0709  0.2254
  391TRP    CE3 5330   3.788  -4.286   4.146  0.0610  0.2214  0.0236
  391TRP    HE3 5331   3.765  -4.181   4.136 -2.3940 -0.2429  0.2061
  391TRP    CZ3 5332   3.848  -4.340   4.258  0.1813 -0.3629 -0.3151
  391TRP    HZ3 5333   3.887  -4.276   4.336 -2.3474 -1.5962  2.1297
  391TRP    CZ2 5334   3.827  -4.559   4.169 -0.2409 -0.2512 -0.1725
  391TRP    HZ2 5335   3.837  -4.666   4.179 -0.1637 -0.3212 -0.9880
  391TRP    CH2 5336   3.869  -4.475   4.270 -1.2816 -0.5428  0.5327
  391TRP    HH2 5337   3.920  -4.514   4.357 -1.4632  1.7018  1.7145
  391TRP      C 5338   3.900  -4.236   3.685 -0.8476 -0.1741 -0.2405
  391TRP      O 5339   3.875  -4.221   3.566  0.7969 -0.0764 -0.5916
  392ARG      N 5340   3.992  -4.328   3.721 -0.5427  0.0663 -0.4027
  392ARG     HN 5341   4.007  -4.344   3.818 -0.5252 -1.3787 -0.6335
  392ARG     CA 5342   4.076  -4.411   3.641  0.0234 -0.3445  0.6105
  392ARG     HA 5343   4.126  -4.352   3.566 -3.0855  0.3696 -1.0441
  392ARG     CB 5344   4.180  -4.486   3.726  0.3254 -0.1108  0.4477
  392ARG    HB1 5345   4.251  -4.411   3.768  1.9218 -0.7626 -0.9564
  392ARG    HB2 5346   4.249  -4.546   3.663 -1.3662 -1.0463 -0.5685
  392ARG     CG 5347   4.121  -4.577   3.834 -0.0764 -0.2492  0.1114
  392ARG    HG1 5348   4.025  -4.532   3.868  0.0267 -0.5970  0.8744
  392ARG    HG2 5349   4.184  -4.566   3.924  1.1897 -0.8704 -0.6792
  392ARG     CD 5350   4.104  -4.726   3.807  0.2031 -0.1731 -0.5022
  392ARG    HD1 5351   4.203  -4.777   3.806  1.4950  2.2079 -1.8580
  392ARG    HD2 5352   4.047  -4.745   3.713 -0.8524 -1.9652  0.4396
  392ARG     NE 5353   4.017  -4.778   3.917  0.0566  1.2583  0.0724
  392ARG     HE 5354   3.920  -4.787   3.894 -0.0464 -2.4780  1.3821
  392ARG     CZ 5355   4.068  -4.821   4.035 -0.2693  0.5364 -0.0425
  392ARG    NH1 5356   4.196  -4.800   4.077 -0.2178 -0.0189  0.0857
  392ARG   HH11 5357   4.262  -4.761   4.013 -0.8506  0.9795  0.0117
  392ARG   HH12 5358   4.228  -4.842   4.162  1.2150  1.0726  0.1261
  392ARG    NH2 5359   3.972  -4.874   4.115  0.3994 -0.2568  0.2477
  392ARG   HH21 5360   3.889  -4.892   4.062 -1.1928  1.4606  1.9715
  392ARG   HH22 5361   3.998  -4.930   4.194  2.6958 -1.4851 -1.2731
  392ARG      C 5362   4.006  -4.503   3.547  0.1481  0.1925 -0.0113
  392ARG      O 5363   3.905  -4.570   3.572  0.7724 -0.8572 -0.2525
  393HSD      N 5364   4.056  -4.511   3.423 -0.2947  0.4727 -0.2116
  393HSD     HN 5365   4.140  -4.464   3.397 -0.5719  0.7414 -0.6437
  393HSD     CA 5366   3.984  -4.560   3.309  0.0478 -0.2025 -0.1425
  393HSD     HA 5367   3.878  -4.539   3.315  0.1780  0.5814 -0.5224
  393HSD     CB 5368   4.049  -4.508   3.180  0.1794  0.0157  0.0107
  393HSD    HB1 5369   4.025  -4.555   3.083  1.8010 -1.1405  0.1380
  393HSD    HB2 5370   4.159  -4.519   3.181  0.0965 -0.8870  0.7025
  393HSD    ND1 5371   3.970  -4.271   3.242 -0.6157 -0.4027 -0.2004
  393HSD    HD1 5372   3.950  -4.289   3.338 -2.6466  0.2651 -0.4459
  393HSD     CG 5373   4.017  -4.364   3.152  0.4748  0.0570 -0.1154
  393HSD    CE1 5374   3.949  -4.155   3.174 -1.2102 -0.2721  0.1950
  393HSD    HE1 5375   3.919  -4.059   3.215  2.3097 -0.0989  2.8012
  393HSD    NE2 5376   3.967  -4.172   3.044 -0.1376  0.0979  0.2883
  393HSD    CD2 5377   4.015  -4.301   3.031  0.2551  0.2689 -0.0001
  393HSD    HD2 5378   4.051  -4.329   2.934  0.0569  1.5067 -0.4535
  393HSD      C 5379   3.999  -4.711   3.308 -0.1533 -0.2558  1.4530
  393HSD    OT1 5380   4.103  -4.773   3.288 -0.4112 -0.1414 -0.4263
  393HSD    OT2 5381   3.878  -4.763   3.323 -0.4358 -0.0329  0.0686
  393HSD     CT 5382   3.892  -4.901   3.288  0.4755  0.1259 -0.2234
  393HSD    HT1 5383   3.972  -4.960   3.336 -0.6174 -0.8689  0.4473
  393HSD    HT2 5384   3.912  -4.901   3.179 -0.4524  2.4704 -0.4483
  393HSD    HT3 5385   3.791  -4.950   3.286 -0.6195  2.2465  0.4548
  394CHL1    C3 5386   6.497   0.826   6.608  0.4342  0.2109  0.1133
  394CHL1    H3 5387   6.395   0.822   6.564 -0.0022 -1.1210  1.2113
  394CHL1    O3 5388   6.486   0.817   6.749  0.1648  0.2994  0.0995
  394CHL1   H3' 5389   6.579   0.807   6.772 -0.2317 -0.9320  1.2931
  394CHL1    C4 5390   6.591   0.712   6.567  0.7367  0.6853 -0.5489
  394CHL1   H4A 5391   6.684   0.728   6.626  1.1847 -2.8623 -0.0881
  394CHL1   H4B 5392   6.536   0.618   6.590  0.0220  1.3448  0.5488
  394CHL1    C5 5393   6.623   0.722   6.421  0.1402  0.1304 -0.7226
  394CHL1    C6 5394   6.584   0.622   6.342  0.3363  0.0598 -0.7302
  394CHL1    H6 5395   6.536   0.531   6.382 -3.0864  2.0756  0.1859
  394CHL1    C7 5396   6.614   0.628   6.195  0.0409  0.2215 -0.7840
  394CHL1   H7A 5397   6.660   0.531   6.167  0.9837  1.0761 -2.3485
  394CHL1   H7B 5398   6.518   0.621   6.138 -0.1126 -1.5229 -0.3731
  394CHL1    C8 5399   6.704   0.745   6.152  0.2069  0.2908 -0.2554
  394CHL1    H8 5400   6.808   0.720   6.181 -0.5004 -1.2997  1.0654
  394CHL1   C14 5401   6.690   0.769   6.005  0.1454 -0.4759 -0.3783
  394CHL1   H14 5402   6.581   0.789   5.996 -0.4043 -2.9056  0.0977
  394CHL1   C15 5403   6.707   0.647   5.913  0.6923 -0.6523 -0.0455
  394CHL1  H15A 5404   6.801   0.591   5.935  0.7204 -0.8525 -0.6455
  394CHL1  H15B 5405   6.624   0.573   5.915  0.0046  0.1292  1.3256
  394CHL1   C16 5406   6.714   0.711   5.774  0.1247  0.1254  0.2773
  394CHL1  H16A 5407   6.802   0.668   5.721  0.6476 -1.7951  2.5261
  394CHL1  H16B 5408   6.622   0.679   5.721  0.6139 -1.3182  0.2408
  394CHL1   C17 5409   6.725   0.862   5.795 -0.1908  0.1597  0.2012
  394CHL1   H17 5410   6.628   0.916   5.788  1.1160  2.4365 -3.6735
  394CHL1   C13 5411   6.767   0.879   5.938 -0.0083 -0.0336  0.1709
  394CHL1   C18 5412   6.920   0.862   5.947  0.0327  0.2001 -0.0519
  394CHL1  H18A 5413   6.956   0.790   5.870  1.8411 -0.1917  1.0888
  394CHL1  H18B 5414   6.974   0.957   5.930  0.2365  0.3718  1.3766
  394CHL1  H18C 5415   6.955   0.835   6.049  1.5679  1.3499 -0.2512
  394CHL1   C12 5416   6.728   1.007   6.014 -0.7258  0.2170 -0.6056
  394CHL1  H12A 5417   6.799   1.083   5.974  0.7870 -1.3549 -1.0168
  394CHL1  H12B 5418   6.622   1.030   5.991 -0.3613  1.2069 -1.3872
  394CHL1   C11 5419   6.742   0.994   6.166  0.3055 -0.1180 -0.7194
  394CHL1  H11A 5420   6.849   0.993   6.194  0.6101  1.2453 -1.7138
  394CHL1  H11B 5421   6.693   1.086   6.205 -1.4250 -0.8729 -0.9906
  394CHL1    C9 5422   6.670   0.872   6.225  0.2230  0.2164 -0.1184
  394CHL1    H9 5423   6.566   0.892   6.192  0.9149  1.2114 -1.7879
  394CHL1   C10 5424   6.673   0.856   6.374 -0.1802  0.4792 -0.0812
  394CHL1   C19 5425   6.817   0.877   6.425 -0.2030  0.5309 -0.0389
  394CHL1  H19A 5426   6.833   0.869   6.535 -0.0270  3.1715  0.1906
  394CHL1  H19B 5427   6.895   0.819   6.372  1.6795  1.1698  1.9158
  394CHL1  H19C 5428   6.831   0.987   6.419  1.0377  0.5133  1.7907
  394CHL1    C1 5429   6.585   0.971   6.427 -0.1416  0.4929 -0.0455
  394CHL1   H1A 5430   6.630   1.070   6.406  0.0346  1.0035  2.4194
  394CHL1   H1B 5431   6.484   0.973   6.381 -0.8863 -0.5348  1.4421
  394CHL1    C2 5432   6.555   0.965   6.577 -0.6316  0.6144 -0.1363
  394CHL1   H2A 5433   6.480   1.043   6.604 -1.6920 -0.0276 -1.1505
  394CHL1   H2B 5434   6.654   0.983   6.625  0.0504  0.6798 -1.5238
  394CHL1   C20 5435   6.812   0.932   5.694 -0.1479 -0.1085  0.0524
  394CHL1   H20 5436   6.915   0.895   5.708 -0.4600 -0.3167  2.1832
  394CHL1   C21 5437   6.794   1.084   5.716 -0.1078 -0.2121  0.8355
  394CHL1  H21A 5438   6.871   1.135   5.777  0.1099  0.2023  0.2224
  394CHL1  H21B 5439   6.696   1.115   5.756  0.2380  2.6363 -0.3372
  394CHL1  H21C 5440   6.797   1.140   5.621  0.1235  0.8077  1.4342
  394CHL1   C22 5441   6.766   0.908   5.549  0.0287  0.1706 -0.0508
  394CHL1  H22A 5442   6.833   0.938   5.466  0.6971 -1.3521 -0.1045
  394CHL1  H22B 5443   6.769   0.797   5.538  0.2767 -0.1097  2.2638
  394CHL1   C23 5444   6.626   0.957   5.512  0.1398  0.5159 -0.0163
  394CHL1  H23A 5445   6.554   0.901   5.575  0.1705  0.1934 -0.2644
  394CHL1  H23B 5446   6.611   1.065   5.533 -2.2362  0.3346 -0.5071
  394CHL1   C24 5447   6.588   0.923   5.368  0.2660  0.0776  0.0541
  394CHL1  H24A 5448   6.666   0.972   5.306  1.6179 -1.6220  0.3300
  394CHL1  H24B 5449   6.597   0.814   5.347  3.3220 -0.3890  2.8988
  394CHL1   C25 5450   6.441   0.956   5.337  0.3548  0.3275 -0.1063
  394CHL1   H25 5451   6.378   0.895   5.405  0.5834  1.9033  1.5808
  394CHL1   C26 5452   6.406   1.105   5.345 -0.1734  0.1656  0.7654
  394CHL1  H26A 5453   6.498   1.160   5.312 -0.9602  1.3869  0.5378
  394CHL1  H26B 5454   6.320   1.134   5.281  1.4173 -0.2598 -1.6922
  394CHL1  H26C 5455   6.389   1.152   5.444  0.2776  3.7948 -0.6872
  394CHL1   C27 5456   6.409   0.899   5.198  0.5792 -0.4938  0.1728
  394CHL1  H27A 5457   6.419   0.788   5.199  0.8497 -0.4822 -0.4299
  394CHL1  H27B 5458   6.303   0.921   5.174 -0.2045 -2.8210  1.2249
  394CHL1  H27C 5459   6.469   0.949   5.119 -0.6855  1.8936  0.6274
  395CHL1    C3 5460   8.615   5.623   6.866  0.2339  0.0714 -0.1525
  395CHL1    H3 5461   8.722   5.633   6.836  0.2010  0.0159 -0.2880
  395CHL1    O3 5462   8.591   5.637   7.005 -0.0806 -0.5592 -0.1413
  395CHL1   H3' 5463   8.499   5.612   7.018 -0.3144 -0.2423 -1.1174
  395CHL1    C4 5464   8.525   5.722   6.791  0.0923 -0.0440 -0.1328
  395CHL1   H4A 5465   8.424   5.711   6.837  0.4817  1.1939  1.0739
  395CHL1   H4B 5466   8.548   5.825   6.824  2.3937 -1.2719  2.5178
  395CHL1    C5 5467   8.520   5.706   6.641  0.3528 -0.2901 -0.1178
  395CHL1    C6 5468   8.550   5.808   6.560 -0.3582 -0.0371 -0.0707
  395CHL1    H6 5469   8.592   5.898   6.609 -0.8682 -0.2120  0.7142
  395CHL1    C7 5470   8.520   5.807   6.413 -0.0971  0.1932 -0.1281
  395CHL1   H7A 5471   8.455   5.892   6.384 -1.4086 -0.9412 -0.6212
  395CHL1   H7B 5472   8.609   5.813   6.348 -0.2415 -0.3671 -0.3864
  395CHL1    C8 5473   8.438   5.683   6.373  0.4287 -0.0997 -0.3065
  395CHL1    H8 5474   8.333   5.703   6.405 -0.7040 -2.2453 -2.3498
  395CHL1   C14 5475   8.439   5.665   6.224  0.8234  0.5967 -0.3887
  395CHL1   H14 5476   8.547   5.649   6.204  0.8022  0.3209 -0.2803
  395CHL1   C15 5477   8.395   5.780   6.131 -0.6882  0.1782 -0.2149
  395CHL1  H15A 5478   8.294   5.808   6.168 -0.7337 -1.4117  0.9911
  395CHL1  H15B 5479   8.465   5.866   6.120 -0.2891 -0.4496 -3.3931
  395CHL1   C16 5480   8.375   5.703   6.000 -0.1790  0.3219 -0.3772
  395CHL1  H16A 5481   8.276   5.732   5.959 -1.2661 -1.2090  1.0513
  395CHL1  H16B 5482   8.453   5.734   5.927  2.5046 -0.7571  1.8144
  395CHL1   C17 5483   8.387   5.552   6.027 -0.1407  0.3931  0.0121
  395CHL1   H17 5484   8.492   5.533   5.996 -0.5133  1.1706 -1.9373
  395CHL1   C13 5485   8.363   5.546   6.175  0.3447  0.6919  0.1064
  395CHL1   C18 5486   8.214   5.569   6.202  0.1903  0.1094 -0.2223
  395CHL1  H18A 5487   8.150   5.485   6.168  0.3688 -0.7322  1.3981
  395CHL1  H18B 5488   8.198   5.571   6.312  0.2629 -0.7301 -0.1962
  395CHL1  H18C 5489   8.164   5.661   6.165 -0.0625 -0.1121 -0.4362
  395CHL1   C12 5490   8.412   5.420   6.249 -0.5122  0.5394  0.4209
  395CHL1  H12A 5491   8.339   5.339   6.227 -1.1809  1.2643 -0.1218
  395CHL1  H12B 5492   8.513   5.393   6.211 -0.4071  3.4025 -1.6651
  395CHL1   C11 5493   8.412   5.437   6.401  0.0060  0.1550  0.4651
  395CHL1  H11A 5494   8.303   5.448   6.421  0.1015  0.0477  1.0485
  395CHL1  H11B 5495   8.465   5.353   6.452  0.3193  0.8039  1.2258
  395CHL1    C9 5496   8.484   5.563   6.451  0.0827  0.1684  0.3199
  395CHL1    H9 5497   8.591   5.539   6.436  0.1998  0.5127  0.5744
  395CHL1   C10 5498   8.470   5.571   6.600 -0.3491 -0.1654  0.2989
  395CHL1   C19 5499   8.325   5.548   6.648 -0.3323  0.2606  0.5530
  395CHL1  H19A 5500   8.257   5.604   6.580  0.6908  0.1333 -0.6197
  395CHL1  H19B 5501   8.299   5.442   6.631  0.6726  0.4763 -3.3265
  395CHL1  H19C 5502   8.308   5.569   6.755 -1.1460  1.1936  0.2604
  395CHL1    C1 5503   8.565   5.472   6.669 -0.2112 -0.1428  0.1413
  395CHL1   H1A 5504   8.543   5.370   6.633 -2.2544  1.3266 -3.1662
  395CHL1   H1B 5505   8.667   5.498   6.631 -0.8997  1.7971 -0.4910
  395CHL1    C2 5506   8.570   5.483   6.822  0.0487  0.0448  0.1212
  395CHL1   H2A 5507   8.638   5.401   6.856 -0.7026 -1.1223 -1.0693
  395CHL1   H2B 5508   8.474   5.461   6.874 -1.0468 -0.6961 -2.0573
  395CHL1   C20 5509   8.313   5.479   5.919  0.1526 -0.2548  0.2468
  395CHL1   H20 5510   8.214   5.528   5.922 -0.1411 -0.6565 -1.7957
  395CHL1   C21 5511   8.314   5.330   5.959 -0.0159 -0.0955  0.8537
  395CHL1  H21A 5512   8.412   5.294   5.995 -0.4638 -0.1067  2.1121
  395CHL1  H21B 5513   8.285   5.279   5.865 -0.8868 -0.8278  1.5003
  395CHL1  H21C 5514   8.234   5.302   6.031 -0.2279 -3.5025 -0.5263
  395CHL1   C22 5515   8.369   5.484   5.776 -0.1892 -0.0213  0.1209
  395CHL1  H22A 5516   8.419   5.582   5.766  0.1475 -0.1637  0.4153
  395CHL1  H22B 5517   8.455   5.415   5.769 -0.0867  0.2403 -1.9262
  395CHL1   C23 5518   8.269   5.454   5.664 -0.0671 -0.1926  0.0581
  395CHL1  H23A 5519   8.201   5.367   5.677  1.5133 -1.5703 -0.4962
  395CHL1  H23B 5520   8.204   5.544   5.662 -2.5809 -1.8643  0.9303
  395CHL1   C24 5521   8.332   5.430   5.527 -0.0772  0.0811  0.0067
  395CHL1  H24A 5522   8.395   5.519   5.503  0.8693 -0.8567 -1.1600
  395CHL1  H24B 5523   8.408   5.349   5.531  0.5569  0.6540 -0.0609
  395CHL1   C25 5524   8.232   5.415   5.411 -0.0304  0.3508 -0.0692
  395CHL1   H25 5525   8.161   5.335   5.437  1.4266 -1.4975 -1.4706
  395CHL1   C26 5526   8.157   5.543   5.367  0.4349  0.4076 -0.7232
  395CHL1  H26A 5527   8.101   5.520   5.274 -0.2211  1.7707 -0.6768
  395CHL1  H26B 5528   8.083   5.581   5.441  1.6211  0.2803  0.5798
  395CHL1  H26C 5529   8.227   5.627   5.349 -0.7121  1.4152 -0.5827
  395CHL1   C27 5530   8.309   5.370   5.286  0.1838  0.3138  0.0741
  395CHL1  H27A 5531   8.361   5.271   5.291  2.1316  1.2888  0.0683
  395CHL1  H27B 5532   8.233   5.373   5.205 -1.0708  0.0653  1.2139
  395CHL1  H27C 5533   8.381   5.448   5.256  2.1330 -1.6214 -0.5824
  396CHL1    C3 5534   2.285   0.492   6.549  0.1252 -0.0569  0.0624
  396CHL1    H3 5535   2.233   0.570   6.609 -0.1522 -1.0187  1.1105
  396CHL1    O3 5536   2.332   0.392   6.638  0.5688 -0.0066 -0.1115
  396CHL1   H3' 5537   2.250   0.353   6.669  0.5820  1.0208  1.3569
  396CHL1    C4 5538   2.189   0.421   6.453  0.5142 -0.0988 -0.2966
  396CHL1   H4A 5539   2.248   0.341   6.404  0.0518 -1.2133  0.9180
  396CHL1   H4B 5540   2.108   0.373   6.511 -0.5736  0.4553 -1.3134
  396CHL1    C5 5541   2.136   0.520   6.353 -0.1940  0.3090  0.4742
  396CHL1    C6 5542   2.005   0.546   6.339 -0.2467 -0.2773 -0.1524
  396CHL1    H6 5543   1.943   0.501   6.418  1.4607  3.5676  3.8240
  396CHL1    C7 5544   1.941   0.634   6.235 -0.1948 -0.0798 -0.0177
  396CHL1   H7A 5545   1.864   0.579   6.177 -1.6362  0.4295  1.3447
  396CHL1   H7B 5546   1.894   0.718   6.290 -0.7827  0.4113 -1.2344
  396CHL1    C8 5547   2.046   0.680   6.132  0.0482  0.8413  0.6265
  396CHL1    H8 5548   2.065   0.596   6.062 -1.3873 -0.2009  1.4147
  396CHL1   C14 5549   1.993   0.799   6.058 -0.2205  0.8623  0.8520
  396CHL1   H14 5550   2.006   0.885   6.127  2.1460  1.5436 -0.3503
  396CHL1   C15 5551   1.845   0.803   6.017 -0.0320  0.4004  0.1079
  396CHL1  H15A 5552   1.832   0.698   5.984 -0.9959  1.0231 -1.6453
  396CHL1  H15B 5553   1.786   0.822   6.109  1.1086  2.8820  0.4212
  396CHL1   C16 5554   1.838   0.911   5.908  0.0874 -0.0443 -0.3446
  396CHL1  H16A 5555   1.808   0.865   5.812  0.0490  1.2398 -0.9681
  396CHL1  H16B 5556   1.771   0.997   5.929  0.7565  0.8811 -1.8961
  396CHL1   C17 5557   1.981   0.962   5.888  0.1265 -0.1076 -0.2288
  396CHL1   H17 5558   2.008   1.040   5.963  1.9285  0.6744 -1.6122
  396CHL1   C13 5559   2.064   0.847   5.936 -0.4062 -0.2870  0.2797
  396CHL1   C18 5560   2.072   0.736   5.829  0.5771 -0.1992  0.2495
  396CHL1  H18A 5561   2.131   0.770   5.741 -0.5816  2.1802  0.3065
  396CHL1  H18B 5562   2.126   0.648   5.870  1.1697  0.7199  1.5122
  396CHL1  H18C 5563   1.973   0.699   5.796  1.0549 -1.7623  0.4790
  396CHL1   C12 5564   2.207   0.876   5.983 -0.0910 -0.5190 -0.5059
  396CHL1  H12A 5565   2.281   0.887   5.901  1.0203 -0.5246  0.4532
  396CHL1  H12B 5566   2.221   0.974   6.034  0.2470 -1.5210  1.4351
  396CHL1   C11 5567   2.267   0.766   6.071  0.0272  0.1075  0.2120
  396CHL1  H11A 5568   2.296   0.679   6.008  0.9857 -0.7984  1.8322
  396CHL1  H11B 5569   2.355   0.809   6.124 -0.3447 -0.5895  1.4376
  396CHL1    C9 5570   2.183   0.707   6.186  0.3984 -0.2470  0.3040
  396CHL1    H9 5571   2.166   0.793   6.254 -0.8646 -0.2447  0.0061
  396CHL1   C10 5572   2.236   0.594   6.269  0.1563 -0.3681  0.2947
  396CHL1   C19 5573   2.302   0.496   6.170 -0.1826  0.1546 -0.4548
  396CHL1  H19A 5574   2.333   0.399   6.214 -0.4006  1.1039  1.9293
  396CHL1  H19B 5575   2.233   0.455   6.092 -1.0858  0.4320  0.1851
  396CHL1  H19C 5576   2.397   0.534   6.127  0.1515 -0.4512 -0.2661
  396CHL1    C1 5577   2.342   0.652   6.363  0.0849 -0.0691  0.1902
  396CHL1   H1A 5578   2.425   0.700   6.306  0.1511 -1.0556 -0.5610
  396CHL1   H1B 5579   2.292   0.730   6.424  2.3382  0.7415  1.1320
  396CHL1    C2 5580   2.399   0.554   6.466  0.2007  0.0576  0.2494
  396CHL1   H2A 5581   2.483   0.607   6.516 -1.0123  1.2077  1.1344
  396CHL1   H2B 5582   2.449   0.470   6.412 -1.0147 -1.5055  1.4331
  396CHL1   C20 5583   1.997   1.015   5.748  0.4536 -0.1600 -0.2121
  396CHL1   H20 5584   1.997   0.935   5.671 -0.2391  2.6869 -3.4082
  396CHL1   C21 5585   2.133   1.086   5.739  0.1439  0.5397  0.4315
  396CHL1  H21A 5586   2.168   1.135   5.832  0.8122  0.7586  0.0677
  396CHL1  H21B 5587   2.117   1.168   5.665 -0.9054  0.4472  0.5361
  396CHL1  H21C 5588   2.219   1.021   5.709  0.6298  1.4981 -0.3059
  396CHL1   C22 5589   1.882   1.106   5.703  0.3701 -0.1404  0.0389
  396CHL1  H22A 5590   1.897   1.165   5.611 -2.2991 -0.6623 -0.8167
  396CHL1  H22B 5591   1.794   1.042   5.680  2.1885 -2.1113 -1.7950
  396CHL1   C23 5592   1.862   1.222   5.801  0.4127  0.3854 -0.5703
  396CHL1  H23A 5593   1.841   1.182   5.903  1.1910 -1.3878 -1.0662
  396CHL1  H23B 5594   1.955   1.283   5.812  1.9300 -1.7796 -0.7983
  396CHL1   C24 5595   1.741   1.314   5.784 -0.2276 -0.2197  0.6358
  396CHL1  H24A 5596   1.730   1.357   5.683 -1.6629 -0.7837  0.5203
  396CHL1  H24B 5597   1.645   1.257   5.787 -0.8365  0.7507  0.1173
  396CHL1   C25 5598   1.730   1.428   5.887  0.1538  0.2179  0.1953
  396CHL1   H25 5599   1.751   1.375   5.983  1.8997  0.5203  0.0162
  396CHL1   C26 5600   1.841   1.530   5.855  0.1430  0.1431 -0.0815
  396CHL1  H26A 5601   1.838   1.619   5.921  3.9250  0.8085 -0.5836
  396CHL1  H26B 5602   1.938   1.476   5.858 -0.9800 -1.9405  1.7336
  396CHL1  H26C 5603   1.829   1.569   5.752 -0.7448  0.7539  0.2422
  396CHL1   C27 5604   1.592   1.495   5.882 -0.0292 -0.1760 -0.1489
  396CHL1  H27A 5605   1.570   1.552   5.975  0.6914 -0.0096 -0.0728
  396CHL1  H27B 5606   1.578   1.554   5.789 -1.0746 -1.2591 -0.6921
  396CHL1  H27C 5607   1.517   1.414   5.892  2.0677 -2.4704 -1.9132
  397CHL1    C3 5608   1.307   4.939   7.055  0.2343  0.2310 -0.1068
  397CHL1    H3 5609   1.402   4.883   7.037  0.2176 -0.0242  0.5744
  397CHL1    O3 5610   1.290   4.965   7.194 -0.2972 -0.1293 -0.1040
  397CHL1   H3' 5611   1.336   5.047   7.212  0.4232 -0.6068  0.3311
  397CHL1    C4 5612   1.309   5.071   6.975  0.8608  0.1635 -0.2104
  397CHL1   H4A 5613   1.219   5.124   7.013  0.6551 -0.7265  0.5780
  397CHL1   H4B 5614   1.398   5.132   7.001  1.0141  0.3209 -1.0623
  397CHL1    C5 5615   1.292   5.054   6.827 -0.4953  0.7304 -0.1368
  397CHL1    C6 5616   1.389   5.107   6.750 -0.2506  0.1617 -0.2315
  397CHL1    H6 5617   1.474   5.155   6.802 -1.4241 -0.1674  2.1597
  397CHL1    C7 5618   1.389   5.096   6.601  0.4326 -0.0090 -0.2229
  397CHL1   H7A 5619   1.388   5.198   6.557  0.1934  0.8650  1.7124
  397CHL1   H7B 5620   1.472   5.041   6.553 -0.8008 -0.3228 -2.1382
  397CHL1    C8 5621   1.263   5.028   6.543  0.4380 -0.2127  0.0052
  397CHL1    H8 5622   1.184   5.106   6.547  0.4372 -0.2516  1.0495
  397CHL1   C14 5623   1.282   4.985   6.401 -0.5794  0.3808 -0.3234
  397CHL1   H14 5624   1.353   4.899   6.408  0.6096  1.1717 -1.9035
  397CHL1   C15 5625   1.335   5.079   6.291 -0.4792  0.2617 -0.3784
  397CHL1  H15A 5626   1.278   5.173   6.307  1.4708  1.0529  2.7680
  397CHL1  H15B 5627   1.443   5.099   6.299  0.4443 -4.0790  0.6998
  397CHL1   C16 5628   1.294   5.016   6.157 -0.2632 -0.2448 -0.2094
  397CHL1  H16A 5629   1.231   5.098   6.116 -1.9614 -1.3684  0.0877
  397CHL1  H16B 5630   1.379   4.989   6.091  0.6217 -0.3252  0.9237
  397CHL1   C17 5631   1.203   4.899   6.198 -0.2827  0.1241  0.8590
  397CHL1   H17 5632   1.266   4.808   6.192  1.4549  1.2606  0.9386
  397CHL1   C13 5633   1.161   4.921   6.340 -0.9818  0.2014  0.6425
  397CHL1   C18 5634   1.031   5.003   6.350 -0.4538  1.0820  0.4092
  397CHL1  H18A 5635   0.941   4.943   6.325 -0.3131  0.8836  0.3703
  397CHL1  H18B 5636   1.021   5.038   6.454 -2.5333 -1.8871  1.3568
  397CHL1  H18C 5637   1.053   5.084   6.277 -0.2049  0.9421  0.3278
  397CHL1   C12 5638   1.138   4.792   6.421  0.3314 -0.5875 -0.2054
  397CHL1  H12A 5639   1.060   4.726   6.377  1.5579 -1.1156 -1.6974
  397CHL1  H12B 5640   1.233   4.735   6.416 -0.5890 -2.3696  1.3973
  397CHL1   C11 5641   1.116   4.817   6.570  0.2952 -0.2250 -0.2701
  397CHL1  H11A 5642   1.016   4.864   6.582  0.1413 -0.5466 -0.3010
  397CHL1  H11B 5643   1.103   4.725   6.630  0.2216 -1.2139 -1.7497
  397CHL1    C9 5644   1.219   4.914   6.631 -0.3247  0.1808  0.1395
  397CHL1    H9 5645   1.302   4.842   6.642 -0.7957 -0.3495  0.2396
  397CHL1   C10 5646   1.195   4.953   6.774  0.0853 -0.0561  0.2738
  397CHL1   C19 5647   1.058   5.022   6.787 -0.1245 -0.4272  0.0851
  397CHL1  H19A 5648   1.050   5.096   6.704  4.6319  0.8337  0.4224
  397CHL1  H19B 5649   0.976   4.949   6.776 -1.4181  1.0272 -0.3753
  397CHL1  H19C 5650   1.042   5.080   6.880  1.3050 -0.3962  0.3364
  397CHL1    C1 5651   1.190   4.825   6.859  0.3531 -0.3339 -0.1241
  397CHL1   H1A 5652   1.102   4.770   6.819  0.6925  0.9365 -2.8362
  397CHL1   H1B 5653   1.283   4.767   6.840  1.6872  1.3946  0.8582
  397CHL1    C2 5654   1.192   4.848   7.010  0.3637  0.1088 -0.1902
  397CHL1   H2A 5655   1.190   4.758   7.076 -1.7816  0.8260  0.8117
  397CHL1   H2B 5656   1.101   4.900   7.047  0.7703  0.6439  0.0776
  397CHL1   C20 5657   1.094   4.886   6.096  0.4729 -0.0073  0.0442
  397CHL1   H20 5658   1.012   4.960   6.111 -1.4907 -2.0817  0.2281
  397CHL1   C21 5659   1.017   4.753   6.111  0.6329 -0.1517 -0.4050
  397CHL1  H21A 5660   0.957   4.752   6.204  0.0667  1.1741 -0.7307
  397CHL1  H21B 5661   1.091   4.671   6.102  2.3561  1.3020 -0.2286
  397CHL1  H21C 5662   0.946   4.730   6.029  0.8342 -2.6066  0.0510
  397CHL1   C22 5663   1.143   4.896   5.951  0.0119  0.3618 -0.0901
  397CHL1  H22A 5664   1.056   4.874   5.885 -0.5245  0.7415  0.4751
  397CHL1  H22B 5665   1.161   5.003   5.928 -3.4393  0.7709 -1.4849
  397CHL1   C23 5666   1.255   4.797   5.917  0.0228  0.2424  0.2905
  397CHL1  H23A 5667   1.350   4.809   5.974  0.0405  1.4567  0.0363
  397CHL1  H23B 5668   1.213   4.696   5.938 -1.6963  1.0564  0.9700
  397CHL1   C24 5669   1.295   4.803   5.770 -0.1484  0.0407  0.2342
  397CHL1  H24A 5670   1.201   4.805   5.711  0.7429  1.5689 -1.2361
  397CHL1  H24B 5671   1.360   4.890   5.746 -1.1900  0.8761  0.3985
  397CHL1   C25 5672   1.377   4.678   5.731 -0.0238  0.0535  0.4538
  397CHL1   H25 5673   1.323   4.587   5.764 -1.2135  1.1864  1.7736
  397CHL1   C26 5674   1.399   4.678   5.579  0.1479  0.4483  0.4757
  397CHL1  H26A 5675   1.447   4.773   5.549 -0.8136  0.5385 -0.8637
  397CHL1  H26B 5676   1.467   4.592   5.559  0.0645  0.2982  0.8167
  397CHL1  H26C 5677   1.311   4.664   5.512  2.1364  1.8905 -2.6254
  397CHL1   C27 5678   1.513   4.672   5.803  0.3804 -0.1261 -0.3125
  397CHL1  H27A 5679   1.554   4.775   5.797 -2.3388  0.9736 -2.4331
  397CHL1  H27B 5680   1.503   4.643   5.910  1.1940 -1.8955 -0.6892
  397CHL1  H27C 5681   1.588   4.604   5.759  0.2426 -0.3345 -0.2290
  398CHL1    C3 5682   6.015   5.575   6.711 -0.3121 -0.1605 -0.3501
  398CHL1    H3 5683   6.034   5.510   6.622 -2.6107 -1.5624  0.1031
  398CHL1    O3 5684   6.029   5.496   6.828 -0.4781  0.1528 -0.1178
  398CHL1   H3' 5685   6.073   5.551   6.893  0.4670  0.2297 -0.8056
  398CHL1    C4 5686   6.114   5.693   6.707  0.0288 -0.4200  0.3464
  398CHL1   H4A 5687   6.120   5.736   6.809 -0.4677 -0.0158  0.2053
  398CHL1   H4B 5688   6.214   5.653   6.676  1.6919 -0.3465  4.8870
  398CHL1    C5 5689   6.084   5.807   6.615  0.0184 -0.6104  0.1105
  398CHL1    C6 5690   6.176   5.846   6.525 -0.1453  0.1094  0.2464
  398CHL1    H6 5691   6.272   5.792   6.522  0.9610  2.0288 -1.1822
  398CHL1    C7 5692   6.152   5.951   6.421 -0.5856 -0.2089  0.0217
  398CHL1   H7A 5693   6.229   6.031   6.406  0.5518 -1.5815 -1.9232
  398CHL1   H7B 5694   6.146   5.900   6.323  0.7075  1.0224 -0.7474
  398CHL1    C8 5695   6.021   6.025   6.452 -0.2938  0.3532 -0.0681
  398CHL1    H8 5696   6.047   6.096   6.534 -2.2085 -1.1183  1.9110
  398CHL1   C14 5697   5.978   6.100   6.329 -0.0741 -0.0983 -0.4208
  398CHL1   H14 5698   5.943   6.025   6.254  0.2769 -0.7753  0.0744
  398CHL1   C15 5699   6.081   6.190   6.258  0.0438 -0.2038 -0.3849
  398CHL1  H15A 5700   6.135   6.251   6.333 -0.6174 -0.7486  0.5617
  398CHL1  H15B 5701   6.151   6.126   6.201  0.8764 -0.9346  1.3784
  398CHL1   C16 5702   5.997   6.281   6.169 -0.0338 -0.2825 -0.3921
  398CHL1  H16A 5703   6.013   6.388   6.197 -1.4547 -1.0265  4.0199
  398CHL1  H16B 5704   6.009   6.259   6.060 -1.8679  0.1094 -0.7010
  398CHL1   C17 5705   5.851   6.250   6.206 -0.0347  0.1806 -0.0021
  398CHL1   H17 5706   5.826   6.163   6.142 -0.9174 -0.8453  1.6656
  398CHL1   C13 5707   5.858   6.189   6.343  0.1500  0.1452 -0.0272
  398CHL1   C18 5708   5.886   6.300   6.446 -0.7556  0.1181  0.2527
  398CHL1  H18A 5709   5.798   6.367   6.447 -1.1739 -0.0956 -3.6542
  398CHL1  H18B 5710   5.901   6.260   6.548  1.1145 -0.3169 -0.1490
  398CHL1  H18C 5711   5.976   6.360   6.421 -0.3315 -0.3604  0.6129
  398CHL1   C12 5712   5.743   6.095   6.382  0.1219  0.1089 -0.1959
  398CHL1  H12A 5713   5.648   6.150   6.396 -0.6795 -1.3278  0.2966
  398CHL1  H12B 5714   5.721   6.019   6.304 -2.2404  0.1278  0.3824
  398CHL1   C11 5715   5.774   6.017   6.510 -0.0730 -0.4489 -0.4843
  398CHL1  H11A 5716   5.773   6.085   6.598  0.0277 -1.0390 -0.0215
  398CHL1  H11B 5717   5.688   5.950   6.531 -0.1869  0.0997  0.9237
  398CHL1    C9 5718   5.907   5.940   6.500 -0.0051 -0.3225 -0.5578
  398CHL1    H9 5719   5.893   5.869   6.416  0.3406 -1.1758  0.0893
  398CHL1   C10 5720   5.942   5.854   6.618  0.2315  0.0872 -0.3244
  398CHL1   C19 5721   5.923   5.934   6.748 -0.0015  0.2796 -0.4751
  398CHL1  H19A 5722   5.988   6.022   6.725  1.1536 -0.7444 -1.2498
  398CHL1  H19B 5723   5.819   5.972   6.756 -0.0869  0.1369 -0.8839
  398CHL1  H19C 5724   5.949   5.873   6.837 -1.3749 -0.4536 -0.5576
  398CHL1    C1 5725   5.847   5.733   6.605  0.1427  0.0588  0.4860
  398CHL1   H1A 5726   5.740   5.758   6.594  0.8248  2.2874 -2.3527
  398CHL1   H1B 5727   5.885   5.682   6.514  0.7226  0.3936  0.5317
  398CHL1    C2 5728   5.869   5.624   6.709 -0.5114 -0.7441 -0.2054
  398CHL1   H2A 5729   5.820   5.530   6.674  1.7454 -0.9944 -3.1598
  398CHL1   H2B 5730   5.832   5.652   6.810  1.1368  0.4581  0.1137
  398CHL1   C20 5731   5.749   6.357   6.180  0.2270  0.4356  0.0086
  398CHL1   H20 5732   5.677   6.342   6.263  0.7390 -1.5725  0.1466
  398CHL1   C21 5733   5.667   6.326   6.053 -0.3852  0.5699  0.3692
  398CHL1  H21A 5734   5.725   6.340   5.960 -1.5836 -0.1981 -0.5237
  398CHL1  H21B 5735   5.580   6.392   6.033 -0.6672  0.2989  0.6941
  398CHL1  H21C 5736   5.627   6.223   6.055  2.9991 -0.8755  0.4335
  398CHL1   C22 5737   5.790   6.505   6.186  0.2218  0.4510 -0.3244
  398CHL1  H22A 5738   5.871   6.516   6.261 -1.2144  1.1080  1.1660
  398CHL1  H22B 5739   5.840   6.528   6.089 -0.8998  0.7824 -0.8460
  398CHL1   C23 5740   5.678   6.605   6.214  0.3383  0.4151  0.2840
  398CHL1  H23A 5741   5.601   6.617   6.134 -0.9749  2.3853  1.7670
  398CHL1  H23B 5742   5.628   6.572   6.308 -1.3787  1.7466 -0.1073
  398CHL1   C24 5743   5.722   6.751   6.223  0.2654  0.4696 -0.1964
  398CHL1  H24A 5744   5.790   6.772   6.138 -0.2427  0.4418 -0.6141
  398CHL1  H24B 5745   5.641   6.824   6.203  1.5331  1.5484 -1.6405
  398CHL1   C25 5746   5.802   6.794   6.347 -0.0932  0.2016  0.1269
  398CHL1   H25 5747   5.899   6.741   6.354 -0.3201 -0.2166  0.1925
  398CHL1   C26 5748   5.830   6.944   6.330 -0.3993  0.3029  0.4903
  398CHL1  H26A 5749   5.893   6.978   6.416 -1.5803 -0.0533  1.5213
  398CHL1  H26B 5750   5.892   6.970   6.242  0.0339  3.9069  1.6594
  398CHL1  H26C 5751   5.737   7.005   6.333  0.8132  2.2153  2.6770
  398CHL1   C27 5752   5.730   6.773   6.482 -0.2159 -0.1746  0.0026
  398CHL1  H27A 5753   5.721   6.662   6.485  0.9612 -0.4475 -3.0597
  398CHL1  H27B 5754   5.796   6.810   6.563 -0.6901  0.9075 -0.0966
  398CHL1  H27C 5755   5.629   6.813   6.503 -0.1343 -1.3178  3.1448
  399CHL1    C3 5756   0.182   1.003   6.261 -0.3564 -0.0665 -0.3481
  399CHL1    H3 5757   0.076   0.988   6.291  0.0402 -2.5358  0.0982
  399CHL1    O3 5758   0.271   1.007   6.372 -0.5613  0.2312 -0.1934
  399CHL1   H3' 5759   0.363   0.998   6.343  0.1393  0.8868  1.7127
  399CHL1    C4 5760   0.219   0.886   6.168  0.0567 -0.2741  0.0675
  399CHL1   H4A 5761   0.330   0.882   6.168  0.0376 -1.5099  1.7695
  399CHL1   H4B 5762   0.188   0.797   6.227  1.8313 -0.7383  0.3650
  399CHL1    C5 5763   0.158   0.879   6.031 -0.1518  0.2776  0.1299
  399CHL1    C6 5764   0.093   0.772   5.984 -0.6178  0.5985  0.0265
  399CHL1    H6 5765   0.087   0.680   6.044 -0.4934  0.8837  0.4807
  399CHL1    C7 5766   0.026   0.755   5.850 -0.4185  0.1894 -0.0247
  399CHL1   H7A 5767   0.046   0.660   5.797  0.0004 -0.9956  2.1331
  399CHL1   H7B 5768  -0.085   0.761   5.849 -0.4376  2.1233 -3.7632
  399CHL1    C8 5769   0.065   0.875   5.762 -0.3068  0.3553  0.2486
  399CHL1    H8 5770   0.169   0.864   5.725 -1.0080 -0.5310 -1.6061
  399CHL1   C14 5771  -0.025   0.881   5.642  0.0867 -0.0804 -0.0736
  399CHL1   H14 5772  -0.130   0.896   5.676  1.1121  2.1750  2.5576
  399CHL1   C15 5773  -0.040   0.757   5.553  0.6157  0.1310 -0.4638
  399CHL1  H15A 5774   0.049   0.690   5.547  1.6018  1.2285  1.2707
  399CHL1  H15B 5775  -0.127   0.699   5.591  0.6059  0.7812  0.5259
  399CHL1   C16 5776  -0.077   0.815   5.416 -0.3183  0.2530 -0.1675
  399CHL1  H16A 5777   0.012   0.782   5.358 -1.8652 -2.3915 -1.2475
  399CHL1  H16B 5778  -0.165   0.764   5.371 -0.2376 -0.8738  0.8879
  399CHL1   C17 5779  -0.086   0.967   5.433 -0.4525  0.2231  0.0395
  399CHL1   H17 5780  -0.193   0.981   5.460 -1.5124  1.8687 -4.0794
  399CHL1   C13 5781   0.005   0.994   5.549  0.1233 -0.2698 -0.2920
  399CHL1   C18 5782   0.152   0.994   5.505  0.2629 -0.2190  0.1703
  399CHL1  H18A 5783   0.218   1.022   5.590  0.0972  1.5570 -0.2487
  399CHL1  H18B 5784   0.180   0.891   5.474  0.6903 -0.0963  0.1325
  399CHL1  H18C 5785   0.179   1.071   5.430  0.3827  0.5523  0.9879
  399CHL1   C12 5786  -0.023   1.120   5.634  0.0203 -0.5276  0.0551
  399CHL1  H12A 5787   0.004   1.205   5.568 -0.6542 -1.3198 -1.2884
  399CHL1  H12B 5788  -0.126   1.115   5.674  0.3496  3.2250  1.7619
  399CHL1   C11 5789   0.062   1.128   5.761 -0.0803  0.2366  0.0781
  399CHL1  H11A 5790   0.166   1.153   5.734 -0.1990  0.3672 -0.2594
  399CHL1  H11B 5791   0.014   1.206   5.823 -0.8962 -1.5786  1.8636
  399CHL1    C9 5792   0.065   0.999   5.846 -0.0548  0.3522  0.2537
  399CHL1    H9 5793  -0.039   1.002   5.885  0.1251  0.3457  0.7329
  399CHL1   C10 5794   0.156   1.014   5.964 -0.0752  0.3477  0.2700
  399CHL1   C19 5795   0.302   1.031   5.919 -0.2016 -0.2814 -0.3957
  399CHL1  H19A 5796   0.312   1.133   5.878  1.2093 -0.0768  0.3710
[truncated: 5,888,354 more chars]
