# Supplementary material for: pKa Calculations of GPCRs: Understanding Protonation States in Receptor Activation
Source: J Chem Inf Model. 2024 Aug 16;64(17):6850–6. doi: 10.1021/acs.jcim.4c01125 (PMC11388449; doi:10.1021/acs.jcim.4c01125)
Supplement: Supplementary file 2 — ci4c01125_si_002.zip [file ci4c01125_si_002.zip › nt1r_inactive_prot_first.gro]

NT1R InactProt in POPC:CHL Membrane
91124
   52ASN    CAY    1   3.688   3.775   9.607 -0.7452  0.2354 -0.7637
   52ASN    HY1    2   3.608   3.818   9.670 -0.2318  1.4113 -0.8960
   52ASN    HY2    3   3.766   3.733   9.674 -1.9558  0.6676  0.9778
   52ASN    HY3    4   3.650   3.691   9.544  0.9681 -1.4525  0.3334
   52ASN     CY    5   3.761   3.878   9.529 -0.1549  0.6409  0.3128
   52ASN     OY    6   3.812   3.978   9.580  0.2369  0.5508  0.1001
   52ASN      N    7   3.776   3.851   9.398 -0.1096  0.5707  0.3316
   52ASN     HN    8   3.753   3.759   9.369 -1.8680  1.1688 -0.3202
   52ASN     CA    9   3.835   3.935   9.299  0.1319  0.0879  0.0669
   52ASN     HA   10   3.923   3.986   9.335 -0.4375  1.1590 -0.0386
   52ASN     CB   11   3.885   3.846   9.183 -0.2414  0.3931 -0.3306
   52ASN    HB1   12   3.960   3.888   9.113 -1.9074  1.8948 -1.2975
   52ASN    HB2   13   3.803   3.814   9.115 -0.7032  0.7138  0.0658
   52ASN     CG   14   3.947   3.719   9.238 -0.1590  0.5795  0.0140
   52ASN    OD1   15   4.067   3.717   9.266 -0.1896  0.0075  0.1242
   52ASN    ND2   16   3.871   3.607   9.254  0.1414  0.3700 -0.0076
   52ASN   HD21   17   3.922   3.530   9.291 -1.5552 -0.7599  0.0990
   52ASN   HD22   18   3.779   3.600   9.215  0.2694  0.7133 -0.3781
   52ASN      C   19   3.737   4.033   9.246 -0.0696  0.0032  0.2840
   52ASN      O   20   3.712   4.040   9.125  0.3335 -0.7110  0.1587
   53SER      N   21   3.676   4.119   9.330 -0.0591  0.3012 -0.0102
   53SER     HN   22   3.698   4.116   9.427  0.4699 -0.6260 -0.1377
   53SER     CA   23   3.579   4.220   9.302 -0.4294  0.0293  0.2802
   53SER     HA   24   3.485   4.183   9.262 -0.6624 -0.3120  1.1249
   53SER     CB   25   3.535   4.305   9.422  0.1805  0.3915  0.2495
   53SER    HB1   26   3.467   4.385   9.387  0.2122 -0.3874 -1.7216
   53SER    HB2   27   3.623   4.345   9.478  1.2656 -0.4046 -0.8307
   53SER     OG   28   3.464   4.227   9.517 -0.0481 -0.3066 -0.4815
   53SER    HG1   29   3.381   4.199   9.478 -0.4954 -0.5265  0.5818
   53SER      C   30   3.626   4.317   9.199  0.1993 -0.8408 -0.2694
   53SER      O   31   3.558   4.358   9.105  0.1731 -0.2426  0.0106
   54ASP      N   32   3.754   4.355   9.212 -0.2327  0.6043 -0.0658
   54ASP     HN   33   3.802   4.323   9.293 -1.6604 -1.9646 -0.1211
   54ASP     CA   34   3.824   4.446   9.127  0.3574  0.2663  0.0518
   54ASP     HA   35   3.767   4.535   9.103  0.6833  0.3089 -0.5845
   54ASP     CB   36   3.953   4.493   9.196  0.4412 -0.4290  0.3796
   54ASP    HB1   37   4.022   4.560   9.140  1.2794 -0.8824  0.8641
   54ASP    HB2   38   4.005   4.402   9.232 -0.3352 -1.0380 -0.0096
   54ASP     CG   39   3.909   4.570   9.320  0.1997  0.7917 -0.4343
   54ASP    OD1   40   3.812   4.649   9.311 -0.3258  0.2003 -0.0509
   54ASP    OD2   41   3.969   4.550   9.430 -0.0177  0.1343 -0.4264
   54ASP      C   42   3.857   4.387   8.994 -0.2359 -0.0826  0.0539
   54ASP      O   43   3.875   4.466   8.902  0.7972 -0.1268  0.2097
   55LEU      N   44   3.871   4.254   8.980  0.4730 -0.0028 -0.0153
   55LEU     HN   45   3.845   4.191   9.053 -0.8259  0.8104  0.2564
   55LEU     CA   46   3.903   4.196   8.854  0.1752  0.1977 -0.1841
   55LEU     HA   47   3.957   4.257   8.783  0.0916 -0.9197 -1.2429
   55LEU     CB   48   3.989   4.071   8.880  0.2942  0.3437  0.1272
   55LEU    HB1   49   4.040   4.050   8.784 -0.9960 -0.2464 -0.4513
   55LEU    HB2   50   3.928   3.983   8.912  0.9860 -0.7959 -1.5329
   55LEU     CG   51   4.100   4.096   8.984  0.1003  0.0660  0.4027
   55LEU     HG   52   4.058   4.124   9.083 -0.8258 -0.2854  0.1226
   55LEU    CD1   53   4.186   3.970   9.003 -0.2280 -0.2255 -0.0069
   55LEU   HD11   54   4.128   3.875   9.003 -0.4989 -0.0629  0.2812
   55LEU   HD12   55   4.239   3.981   9.100  1.2865 -0.9927 -0.7177
   55LEU   HD13   56   4.260   3.960   8.921  1.6918 -0.4101  1.6738
   55LEU    CD2   57   4.195   4.208   8.939  0.1104  0.2114  0.7829
   55LEU   HD21   58   4.138   4.299   8.910  2.1062  1.6746  1.2856
   55LEU   HD22   59   4.250   4.176   8.847 -0.9969 -0.0502  0.1914
   55LEU   HD23   60   4.270   4.229   9.017 -0.7842 -0.4041  1.8297
   55LEU      C   61   3.784   4.153   8.775  0.2649 -0.6603  0.1362
   55LEU      O   62   3.800   4.111   8.661 -0.1079  0.5914 -0.3968
   56ASP      N   63   3.665   4.163   8.838  0.0532  0.3192 -0.3970
   56ASP     HN   64   3.678   4.162   8.937 -2.8042  0.1636  0.0461
   56ASP     CA   65   3.535   4.153   8.780 -0.3278  0.0909  0.4740
   56ASP     HA   66   3.533   4.068   8.712  0.1198  1.0156 -0.7267
   56ASP     CB   67   3.439   4.127   8.897 -0.3210 -0.0574  0.4475
   56ASP    HB1   68   3.429   4.212   8.967  1.3451 -0.2419  0.9642
   56ASP    HB2   69   3.472   4.041   8.959 -0.6953 -2.0342 -1.9148
   56ASP     CG   70   3.301   4.080   8.854 -0.2696  0.2215 -0.0318
   56ASP    OD1   71   3.286   4.021   8.744  0.4914 -0.2576  0.1133
   56ASP    OD2   72   3.205   4.090   8.935 -0.6634  0.3633 -0.5163
   56ASP      C   73   3.502   4.270   8.694  0.4006  0.0790  0.1649
   56ASP      O   74   3.536   4.384   8.726  0.8845  0.0600 -0.2662
   57VAL      N   75   3.424   4.253   8.586 -0.1223 -0.0624  0.5578
   57VAL     HN   76   3.371   4.169   8.586  0.1389 -0.6034 -4.6856
   57VAL     CA   77   3.393   4.343   8.479  0.6159 -0.0719  0.3289
   57VAL     HA   78   3.424   4.443   8.504  1.1969 -0.3866  0.8931
   57VAL     CB   79   3.452   4.311   8.345 -0.5904  0.4886 -0.3500
   57VAL     HB   80   3.418   4.208   8.321  1.9658 -0.6994  0.7813
   57VAL    CG1   81   3.403   4.408   8.235 -0.3222  0.5055 -0.4566
   57VAL   HG11   82   3.413   4.508   8.282  0.9819  0.1649  0.0466
   57VAL   HG12   83   3.295   4.390   8.218 -0.4315 -0.5153  1.0742
   57VAL   HG13   84   3.468   4.398   8.146  0.0848  2.0222 -0.3569
   57VAL    CG2   85   3.605   4.296   8.357 -0.6647  0.1574  0.1608
   57VAL   HG21   86   3.642   4.220   8.429 -1.3324  0.3012  0.6711
   57VAL   HG22   87   3.643   4.398   8.380  0.6931  0.1298 -1.7281
   57VAL   HG23   88   3.648   4.271   8.258 -0.0328  0.6526  0.3036
   57VAL      C   89   3.244   4.345   8.471  0.6106  0.1699  0.4927
   57VAL      O   90   3.178   4.243   8.481  0.3457  0.2597 -0.3408
   58ASN      N   91   3.180   4.463   8.475 -0.1984 -0.2322 -0.3584
   58ASN     HN   92   3.237   4.544   8.461  0.3988 -0.8750 -1.8028
   58ASN     CA   93   3.042   4.481   8.507 -0.0497 -0.4039  0.3790
   58ASN     HA   94   3.011   4.389   8.556  1.0523 -1.6222 -1.1119
   58ASN     CB   95   3.027   4.601   8.602  0.1448 -0.1071  0.0342
   58ASN    HB1   96   2.923   4.609   8.639 -0.0988  2.1945 -0.9984
   58ASN    HB2   97   3.054   4.694   8.548  2.8017 -1.1752 -0.6406
   58ASN     CG   98   3.123   4.581   8.719 -0.1149  0.0092  0.2682
   58ASN    OD1   99   3.103   4.489   8.798 -0.2042  0.0386  0.2799
   58ASN    ND2  100   3.228   4.666   8.734 -0.4473  0.3630  0.5840
   58ASN   HD21  101   3.225   4.759   8.696  1.4777  0.0532 -0.4479
   58ASN   HD22  102   3.304   4.637   8.792  0.7094 -1.5936 -1.7218
   58ASN      C  103   2.960   4.496   8.384  0.5714  0.0413  0.0166
   58ASN      O  104   2.839   4.513   8.401  0.5509 -0.3519  0.2607
   59THR      N  105   3.011   4.487   8.260  0.1620 -0.3107 -0.1276
   59THR     HN  106   3.108   4.497   8.240  0.0759 -0.5674 -0.7009
   59THR     CA  107   2.931   4.485   8.141 -0.0456  0.1777  0.0033
   59THR     HA  108   2.883   4.582   8.144 -0.0413  0.1869 -0.2292
   59THR     CB  109   3.013   4.453   8.021 -0.2261 -0.4024  0.0318
   59THR     HB  110   2.961   4.432   7.925  0.0172  2.2947 -0.7796
   59THR    OG1  111   3.104   4.348   8.052  0.0165 -0.3825 -0.5951
   59THR    HG1  112   3.043   4.288   8.095 -2.4185  1.0581 -1.7460
   59THR    CG2  113   3.116   4.564   7.990 -0.2922 -0.2959  0.1944
   59THR   HG21  114   3.203   4.524   7.933  0.1093  0.0838  0.5373
   59THR   HG22  115   3.158   4.618   8.078  0.5073 -1.1976  0.3768
   59THR   HG23  116   3.077   4.649   7.930 -1.0144  0.5203  1.7473
   59THR      C  117   2.810   4.398   8.135 -0.0145  0.0601  0.9266
   59THR      O  118   2.814   4.279   8.167  0.0131 -0.2417 -0.1602
   60ASP      N  119   2.693   4.453   8.098  0.3273  0.2145  0.0444
   60ASP     HN  120   2.684   4.551   8.082 -2.4260  0.1865  0.9270
   60ASP     CA  121   2.570   4.380   8.093  0.2415  0.3727 -0.1685
   60ASP     HA  122   2.559   4.329   8.188  1.0113  0.3398 -0.0904
   60ASP     CB  123   2.456   4.481   8.079 -0.2975 -0.2749 -0.5231
   60ASP    HB1  124   2.453   4.541   8.173  1.6776 -0.6930 -0.1570
   60ASP    HB2  125   2.358   4.428   8.078 -1.0288  0.5988  4.0095
   60ASP     CG  126   2.474   4.579   7.963  0.2856  0.0113 -0.1955
   60ASP    OD1  127   2.483   4.543   7.843 -0.0527  0.1235 -0.2571
   60ASP    OD2  128   2.493   4.699   7.997 -0.0172  0.0332 -0.0944
   60ASP      C  129   2.563   4.276   7.986 -0.2633  0.3693 -0.1358
   60ASP      O  130   2.627   4.281   7.881  0.3700 -0.4310  0.2011
   61ILE      N  131   2.485   4.170   8.010 -0.1081  0.3643  0.3630
   61ILE     HN  132   2.434   4.175   8.096 -0.8465 -2.9923  0.2496
   61ILE     CA  133   2.463   4.056   7.927  0.3203  0.3133  0.3173
   61ILE     HA  134   2.560   4.016   7.901  0.3020  1.1795 -1.2224
   61ILE     CB  135   2.380   3.952   7.997  0.1387  0.0773 -0.2400
   61ILE     HB  136   2.442   3.918   8.083 -0.4224 -0.1094  0.0937
   61ILE    CG2  137   2.251   4.022   8.042  0.1473  0.2503 -0.4793
   61ILE   HG21  138   2.175   3.953   8.086 -0.3794  0.7460 -0.6094
   61ILE   HG22  139   2.203   4.065   7.952 -0.3035 -0.3229 -0.5234
   61ILE   HG23  140   2.271   4.110   8.107 -0.0872 -0.4176  0.5346
   61ILE    CG1  141   2.346   3.831   7.908  0.0093 -0.2817  0.2892
   61ILE   HG11  142   2.429   3.791   7.846  0.0799  1.2896 -0.7064
   61ILE   HG12  143   2.267   3.864   7.837 -1.1107  0.6392  1.9114
   61ILE     CD  144   2.281   3.716   7.984 -0.3640  0.2901  0.8532
   61ILE    HD1  145   2.173   3.724   8.006 -1.0133 -0.9966 -1.5225
   61ILE    HD2  146   2.332   3.694   8.081  1.0790 -1.6033 -0.2515
   61ILE    HD3  147   2.280   3.633   7.910 -1.3250  0.3181  0.8338
   61ILE      C  148   2.405   4.095   7.795  0.0792  0.0636  0.3464
   61ILE      O  149   2.425   4.023   7.697 -0.0389  0.0770  0.3130
   62TYR      N  150   2.327   4.204   7.785 -0.0471 -0.0606 -0.0202
   62TYR     HN  151   2.300   4.249   7.870  1.0685 -0.1893  0.4113
   62TYR     CA  152   2.262   4.260   7.671 -0.5232 -0.2415  0.1566
   62TYR     HA  153   2.203   4.182   7.626  0.6650 -1.8730  1.3209
   62TYR     CB  154   2.178   4.377   7.728  0.1637  0.1140  0.4539
   62TYR    HB1  155   2.110   4.402   7.644 -0.0150 -1.2124  0.1765
   62TYR    HB2  156   2.236   4.465   7.764 -1.1309  0.3012  2.1605
   62TYR     CG  157   2.093   4.323   7.837 -0.1038  0.8050  0.5851
   62TYR    CD1  158   2.009   4.216   7.818  0.7597  0.1537  0.4158
   62TYR    HD1  159   1.999   4.176   7.718 -0.3346  0.6883  0.2968
   62TYR    CE1  160   1.932   4.166   7.920  0.8797 -0.5903  0.1491
   62TYR    HE1  161   1.864   4.084   7.903  0.0253 -0.0340  0.8057
   62TYR     CZ  162   1.940   4.223   8.045 -0.0326 -0.1971  0.0318
   62TYR     OH  163   1.858   4.178   8.151 -0.0904  0.1454  0.1338
   62TYR     HH  164   1.823   4.093   8.122 -1.7616  0.3629  1.3579
   62TYR    CD2  165   2.098   4.378   7.964 -0.2919  0.0806  0.9108
   62TYR    HD2  166   2.160   4.464   7.982  0.7366 -0.7223  1.3339
   62TYR    CE2  167   2.022   4.331   8.068 -0.9447  0.3987  0.5818
   62TYR    HE2  168   2.026   4.377   8.165  0.5424  2.2080 -0.2733
   62TYR      C  169   2.363   4.307   7.571 -0.3998  0.4770  0.6077
   62TYR      O  170   2.361   4.274   7.453  0.3055  0.3348  0.6317
   63SER      N  171   2.474   4.373   7.609 -0.3927  0.7089  0.1798
   63SER     HN  172   2.473   4.416   7.699  0.8351  0.4258  0.3434
   63SER     CA  173   2.591   4.387   7.528 -0.2798 -0.1192  0.1875
   63SER     HA  174   2.564   4.425   7.430  0.5057  4.1702  1.4457
   63SER     CB  175   2.686   4.496   7.578 -0.4173 -0.3266  0.9048
   63SER    HB1  176   2.624   4.587   7.567  0.0700 -0.0494  0.4094
   63SER    HB2  177   2.777   4.510   7.516  0.1024 -2.1028  1.2043
   63SER     OG  178   2.731   4.483   7.712  0.0154  0.6493  0.8678
   63SER    HG1  179   2.656   4.495   7.771  0.4826  1.4832  1.3163
   63SER      C  180   2.674   4.269   7.495 -0.2413  0.0483 -0.3272
   63SER      O  181   2.725   4.254   7.383  0.1035 -0.0810 -0.1572
   64LYS      N  182   2.696   4.170   7.584  0.2922  0.3838 -0.0812
   64LYS     HN  183   2.657   4.182   7.676  2.2472  0.8627  0.7318
   64LYS     CA  184   2.775   4.055   7.558 -0.5666 -0.3316  0.4222
   64LYS     HA  185   2.870   4.087   7.517 -0.6446  0.7901  1.0702
   64LYS     CB  186   2.825   3.990   7.689  0.3465 -0.4209  0.0374
   64LYS    HB1  187   2.884   3.901   7.659 -1.0994 -1.7466  0.9688
   64LYS    HB2  188   2.729   3.958   7.735 -0.8608  3.0595  0.2228
   64LYS     CG  189   2.910   4.072   7.786 -0.0819 -0.5724  0.5438
   64LYS    HG1  190   2.858   4.163   7.823  0.3820  0.6209 -1.6079
   64LYS    HG2  191   3.003   4.103   7.734  0.8394 -3.3831  0.3005
   64LYS     CD  192   2.951   3.992   7.910 -0.1354  0.1777  1.0541
   64LYS    HD1  193   3.033   4.044   7.964 -0.0159  2.7929 -1.3840
   64LYS    HD2  194   2.985   3.887   7.896 -3.6991 -0.9576 -0.1859
   64LYS     CE  195   2.831   3.975   8.003 -0.8156 -0.7761  0.0363
   64LYS    HE1  196   2.782   3.891   7.950  0.5946 -1.2287 -0.6098
   64LYS    HE2  197   2.770   4.067   8.015 -0.1424 -0.1117 -1.3208
   64LYS     NZ  198   2.876   3.935   8.139  0.1971 -0.0545 -0.0728
   64LYS    HZ1  199   2.943   4.000   8.184 -0.4103  0.3038  0.3273
   64LYS    HZ2  200   2.919   3.840   8.144  0.5029  0.1546  1.9655
   64LYS    HZ3  201   2.790   3.932   8.197 -0.8910  1.2237 -1.5128
   64LYS      C  202   2.724   3.958   7.457 -0.0784 -0.1622  0.0151
   64LYS      O  203   2.794   3.901   7.373  0.0596 -0.5849  0.4167
   65VAL      N  204   2.594   3.925   7.460 -0.1350  0.0923  0.3387
   65VAL     HN  205   2.534   3.955   7.534  0.1625  0.7992  0.3030
   65VAL     CA  206   2.534   3.837   7.365  0.5359 -0.0395  0.0298
   65VAL     HA  207   2.591   3.747   7.350  0.4438  0.1097 -1.3660
   65VAL     CB  208   2.402   3.798   7.424  0.4673  0.0247 -0.0798
   65VAL     HB  209   2.357   3.894   7.456 -0.8939 -1.1255  1.6611
   65VAL    CG1  210   2.318   3.720   7.321 -0.4498  0.2663  0.4679
   65VAL   HG11  211   2.211   3.730   7.348 -0.5199  2.3384 -0.3345
   65VAL   HG12  212   2.353   3.616   7.308 -0.2782 -0.0592  3.0118
   65VAL   HG13  213   2.310   3.765   7.219 -0.2152  1.2345  0.8633
   65VAL    CG2  214   2.420   3.716   7.553 -0.3336 -0.0359  0.0032
   65VAL   HG21  215   2.467   3.619   7.525 -1.3300  0.0334 -2.1109
   65VAL   HG22  216   2.320   3.703   7.598 -0.4691  1.3106  0.1351
   65VAL   HG23  217   2.473   3.768   7.636 -2.5187 -0.9192  2.0602
   65VAL      C  218   2.533   3.903   7.231 -0.3009 -0.0574  0.0214
   65VAL      O  219   2.570   3.840   7.132 -0.0820  0.2646 -0.1010
   66LEU      N  220   2.503   4.033   7.223  0.0682  0.0365  0.1282
   66LEU     HN  221   2.475   4.096   7.295 -0.2959  1.1384 -0.9242
   66LEU     CA  222   2.522   4.108   7.102  0.5523 -0.1149  0.1078
   66LEU     HA  223   2.455   4.063   7.030  0.6291  1.0008 -0.6878
   66LEU     CB  224   2.476   4.253   7.128  0.3540 -0.1049 -0.2847
   66LEU    HB1  225   2.543   4.305   7.200  0.2281 -0.8376  0.3738
   66LEU    HB2  226   2.375   4.249   7.173  0.9886 -1.2888  1.1445
   66LEU     CG  227   2.496   4.353   7.013  0.1979 -0.0403 -0.2559
   66LEU     HG  228   2.604   4.376   6.996 -0.1820  2.1757  0.0574
   66LEU    CD1  229   2.416   4.304   6.892 -0.1208 -0.0516 -0.0415
   66LEU   HD11  230   2.465   4.213   6.851 -0.1350 -0.7718  1.4792
   66LEU   HD12  231   2.430   4.380   6.812 -0.7564 -0.9011 -0.9802
   66LEU   HD13  232   2.307   4.298   6.914 -0.1693 -0.2481 -0.3290
   66LEU    CD2  233   2.431   4.483   7.065 -0.0239 -0.1495 -0.2602
   66LEU   HD21  234   2.473   4.531   7.156 -2.0760 -1.2731  1.3555
   66LEU   HD22  235   2.323   4.464   7.083  0.2892  0.5060  2.9053
   66LEU   HD23  236   2.429   4.552   6.978  0.7642 -0.4229 -0.5055
   66LEU      C  237   2.659   4.110   7.046  0.3257  0.3000 -0.4393
   66LEU      O  238   2.675   4.098   6.924 -0.0757  0.1027 -0.4728
   67VAL      N  239   2.759   4.141   7.130 -0.1108  0.3517  0.0628
   67VAL     HN  240   2.753   4.174   7.224  0.2653 -0.1122  0.2559
   67VAL     CA  241   2.894   4.132   7.084 -0.0814  0.1297  0.1877
   67VAL     HA  242   2.906   4.178   6.987  0.9447  0.5679  0.5050
   67VAL     CB  243   2.995   4.200   7.172  0.4220 -0.2754 -0.0678
   67VAL     HB  244   2.971   4.168   7.276 -1.7183  1.1472 -0.0544
   67VAL    CG1  245   3.140   4.156   7.152  0.5365 -0.0627  0.2841
   67VAL   HG11  246   3.143   4.050   7.187 -2.9981  0.1685  1.6452
   67VAL   HG12  247   3.207   4.220   7.214 -1.0696 -0.1976  2.2667
   67VAL   HG13  248   3.191   4.155   7.053  1.2851  2.0236  0.6019
   67VAL    CG2  249   2.972   4.351   7.155 -0.0339 -0.3878 -0.4786
   67VAL   HG21  250   2.866   4.384   7.151  0.2691  0.6932 -0.1069
   67VAL   HG22  251   3.021   4.390   7.064  1.7006  0.4384  0.7624
   67VAL   HG23  252   3.013   4.404   7.244  0.0009  0.8483 -1.2077
   67VAL      C  253   2.935   3.996   7.039 -0.4221  0.1190 -0.0969
   67VAL      O  254   2.998   3.985   6.935 -0.0239 -0.0644  0.1611
   68THR      N  255   2.899   3.889   7.112  0.4073  0.1108  0.3143
   68THR     HN  256   2.845   3.897   7.196 -1.2014 -0.5514 -0.6053
   68THR     CA  257   2.928   3.755   7.071  0.0844  0.1437 -0.0229
   68THR     HA  258   3.035   3.741   7.061 -0.2445 -2.2767 -0.9614
   68THR     CB  259   2.895   3.651   7.174  0.4905 -0.0284 -0.0633
   68THR     HB  260   2.785   3.653   7.193 -0.4087 -1.0808 -4.0468
   68THR    OG1  261   2.960   3.690   7.294 -0.2555 -0.5853  0.5295
   68THR    HG1  262   2.904   3.756   7.335  0.9402  0.1600  1.0129
   68THR    CG2  263   2.943   3.512   7.131  0.0605 -0.0981 -0.3282
   68THR   HG21  264   3.046   3.519   7.089  1.0368 -1.3331  1.7210
   68THR   HG22  265   2.878   3.471   7.050 -1.9985  0.5735  0.9025
   68THR   HG23  266   2.948   3.435   7.211  0.2520  0.3279  0.0678
   68THR      C  267   2.869   3.708   6.942  0.0132  0.4371 -0.0985
   68THR      O  268   2.930   3.647   6.855 -0.1603 -0.1305  0.1716
   69ALA      N  269   2.745   3.755   6.917 -0.3286 -0.1287  0.4919
   69ALA     HN  270   2.689   3.799   6.987  0.6448  0.6337  0.8187
   69ALA     CA  271   2.686   3.744   6.787  0.4405  0.0571  0.1195
   69ALA     HA  272   2.674   3.641   6.756  0.5709 -0.1253  0.6550
   69ALA     CB  273   2.540   3.792   6.794  0.4583  0.1145  0.0973
   69ALA    HB1  274   2.526   3.900   6.818 -1.4311 -0.5670  2.4232
   69ALA    HB2  275   2.494   3.735   6.877 -0.3255  0.4594 -0.0903
   69ALA    HB3  276   2.484   3.788   6.698  1.2741 -2.2414 -0.3346
   69ALA      C  277   2.750   3.813   6.672  0.5592 -0.1481  0.0622
   69ALA      O  278   2.758   3.759   6.562 -0.2965 -0.3268  0.0784
   70ILE      N  279   2.800   3.935   6.697  0.0933  0.0621 -0.0145
   70ILE     HN  280   2.791   3.980   6.786  1.8004 -1.4893  1.0195
   70ILE     CA  281   2.884   4.002   6.603  0.2257  0.2619  0.2441
   70ILE     HA  282   2.821   4.010   6.515  0.7645  0.6922 -0.1046
   70ILE     CB  283   2.897   4.144   6.650  0.1150  0.4051 -0.1602
   70ILE     HB  284   2.928   4.138   6.756 -0.0610  3.2394  0.1278
   70ILE    CG2  285   3.013   4.207   6.571  0.7196 -0.3381  0.1326
   70ILE   HG21  286   3.114   4.165   6.592  0.4373 -1.3860 -0.5070
   70ILE   HG22  287   3.019   4.313   6.602  1.1560 -1.0218  2.6368
   70ILE   HG23  288   2.998   4.210   6.461  1.4439  0.1790  0.0386
   70ILE    CG1  289   2.771   4.232   6.637 -0.2348 -0.0197  0.3151
   70ILE   HG11  290   2.678   4.172   6.648 -1.9970  2.1039 -1.8833
   70ILE   HG12  291   2.774   4.287   6.540  0.8175 -0.1089  0.2824
   70ILE     CD  292   2.775   4.339   6.746 -0.6579  0.2987  0.0228
   70ILE    HD1  293   2.871   4.394   6.738 -0.6501  0.0714 -2.0270
   70ILE    HD2  294   2.752   4.301   6.848  0.1152 -4.2320 -1.2709
   70ILE    HD3  295   2.707   4.420   6.711 -0.5778  1.1073  1.6514
   70ILE      C  296   3.013   3.938   6.568  0.2584  0.5247 -0.1177
   70ILE      O  297   3.048   3.928   6.450 -0.0682 -0.1453 -0.1602
   71TYR      N  298   3.092   3.886   6.663 -0.1897  0.1262  0.0367
   71TYR     HN  299   3.057   3.896   6.756 -2.9471 -1.4040 -0.7392
   71TYR     CA  300   3.221   3.827   6.646  0.0671  0.6897  0.0252
   71TYR     HA  301   3.278   3.893   6.581 -0.8466  0.2884 -1.2030
   71TYR     CB  302   3.283   3.800   6.784 -0.0154 -0.0407 -0.0765
   71TYR    HB1  303   3.362   3.723   6.782  3.2545  2.9971  0.9154
   71TYR    HB2  304   3.200   3.761   6.846  0.1162 -0.3574 -0.0971
   71TYR     CG  305   3.352   3.917   6.846 -0.0655 -0.1350  0.1609
   71TYR    CD1  306   3.341   4.048   6.804 -0.2735 -0.1497  0.1693
   71TYR    HD1  307   3.280   4.072   6.718  1.1520  1.7837 -0.3812
   71TYR    CE1  308   3.409   4.149   6.867 -0.3531 -0.0513  0.0987
   71TYR    HE1  309   3.398   4.251   6.834 -1.4931 -0.2894 -0.2813
   71TYR     CZ  310   3.491   4.118   6.973 -0.3550 -0.7663 -0.1040
   71TYR     OH  311   3.567   4.218   7.037 -0.3876 -0.3346 -0.7294
   71TYR     HH  312   3.640   4.180   7.087  0.5340  1.1024 -0.9216
   71TYR    CD2  313   3.433   3.891   6.954 -0.3747 -0.1805  0.3809
   71TYR    HD2  314   3.430   3.787   6.985  1.9397 -0.4585 -0.2049
   71TYR    CE2  315   3.503   3.989   7.019  0.6501 -0.6470 -0.0068
   71TYR    HE2  316   3.561   3.963   7.107  1.2232 -1.6070 -0.6540
   71TYR      C  317   3.208   3.702   6.568  0.1714  0.6445  0.0797
   71TYR      O  318   3.295   3.681   6.483 -0.2874 -0.7491 -0.0782
   72LEU      N  319   3.106   3.617   6.591  0.7520 -0.0538  0.1293
   72LEU     HN  320   3.039   3.643   6.661  0.5693  1.1336 -0.4622
   72LEU     CA  321   3.092   3.496   6.517 -0.2649  0.4459 -0.5171
   72LEU     HA  322   3.190   3.455   6.501  0.0423  1.1773 -0.5114
   72LEU     CB  323   2.998   3.409   6.604  0.5442 -0.2021 -0.2785
   72LEU    HB1  324   2.971   3.324   6.538 -0.8284  0.8896 -1.1814
   72LEU    HB2  325   2.909   3.474   6.616 -0.2044 -1.5002  1.5773
   72LEU     CG  326   3.055   3.372   6.742 -0.1120 -0.5687 -0.1036
   72LEU     HG  327   3.085   3.466   6.793  0.3972 -1.5408  1.4453
   72LEU    CD1  328   2.949   3.307   6.832 -0.1763  0.2500  0.4199
   72LEU   HD11  329   2.981   3.277   6.934 -2.0546 -1.4740  0.5842
   72LEU   HD12  330   2.910   3.217   6.780 -2.9215  2.2116 -1.1890
   72LEU   HD13  331   2.870   3.385   6.838 -0.6829 -0.3542  2.3253
   72LEU    CD2  332   3.188   3.295   6.734  0.4443  0.4360 -0.7398
   72LEU   HD21  333   3.228   3.295   6.838  0.0463  0.8997 -0.5834
   72LEU   HD22  334   3.253   3.359   6.670 -0.5423  3.5964  1.1879
   72LEU   HD23  335   3.160   3.198   6.688 -1.5505  0.6663 -0.1111
   72LEU      C  336   3.056   3.503   6.373 -0.2690 -0.2042 -0.5513
   72LEU      O  337   3.103   3.425   6.290  0.3310 -0.3252 -0.1057
   73ALA      N  338   2.965   3.596   6.340 -0.4439 -0.1380  0.1100
   73ALA     HN  339   2.908   3.633   6.414 -1.0402  1.3859 -1.0484
   73ALA     CA  340   2.941   3.643   6.207 -0.2448 -0.0198  0.1157
   73ALA     HA  341   2.905   3.559   6.150 -2.2646  0.8825 -0.0193
   73ALA     CB  342   2.839   3.757   6.218 -0.2783 -0.0578  0.2065
   73ALA    HB1  343   2.751   3.713   6.270 -0.6302 -2.0951 -1.9379
   73ALA    HB2  344   2.809   3.778   6.113 -2.4539 -1.3814  0.4928
   73ALA    HB3  345   2.878   3.843   6.276 -1.1649  0.5257 -0.0430
   73ALA      C  346   3.068   3.693   6.146 -0.0069 -0.3850  0.3090
   73ALA      O  347   3.093   3.653   6.033 -0.5783 -0.8766  0.3474
   74LEU      N  348   3.150   3.771   6.218  0.1200 -0.4856  0.2745
   74LEU     HN  349   3.127   3.793   6.313 -3.4729 -1.9571 -0.0878
   74LEU     CA  350   3.276   3.819   6.171 -0.4286 -0.1268 -0.8471
   74LEU     HA  351   3.263   3.864   6.073 -2.7985  2.2584  0.4309
   74LEU     CB  352   3.329   3.927   6.266  0.0125 -0.1182 -1.0971
   74LEU    HB1  353   3.436   3.957   6.256 -0.3358  2.1949  0.9452
   74LEU    HB2  354   3.316   3.896   6.372 -0.0137  2.4740 -0.2650
   74LEU     CG  355   3.254   4.062   6.259  0.0008 -0.0740 -0.2092
   74LEU     HG  356   3.144   4.048   6.263  0.0833 -0.6044  0.9429
   74LEU    CD1  357   3.307   4.163   6.362 -0.1916 -0.3946  0.2120
   74LEU   HD11  358   3.407   4.207   6.344 -1.1443  2.6183  1.5890
   74LEU   HD12  359   3.315   4.118   6.463 -1.4006 -0.6941  0.1903
   74LEU   HD13  360   3.252   4.260   6.362  1.8203  0.8774  2.8187
   74LEU    CD2  361   3.273   4.128   6.122  0.6168  0.8556  0.3177
   74LEU   HD21  362   3.206   4.215   6.105  1.2150  0.8437 -2.6271
   74LEU   HD22  363   3.253   4.055   6.041 -0.6410  2.4422 -0.8649
   74LEU   HD23  364   3.372   4.176   6.106  1.8873 -2.0340 -1.2500
   74LEU      C  365   3.373   3.710   6.143 -0.1461 -0.0727 -0.0834
   74LEU      O  366   3.440   3.720   6.041  0.2765 -0.5493  0.1391
   75PHE      N  367   3.386   3.606   6.229  0.0964  0.6032  0.7119
   75PHE     HN  368   3.367   3.617   6.326  0.4810 -0.2808  0.8916
   75PHE     CA  369   3.466   3.490   6.205 -0.1772  0.5781 -0.1076
   75PHE     HA  370   3.568   3.524   6.210  0.1112  0.0133 -1.5195
   75PHE     CB  371   3.437   3.407   6.331  0.1039 -0.0890 -0.4758
   75PHE    HB1  372   3.334   3.366   6.336  0.6963 -1.7764 -1.6224
   75PHE    HB2  373   3.456   3.478   6.415  1.1369 -1.3822  0.4217
   75PHE     CG  374   3.532   3.293   6.340  0.4919  0.2141 -0.6812
   75PHE    CD1  375   3.487   3.173   6.290  0.0780  0.0288  0.1151
   75PHE    HD1  376   3.387   3.164   6.251 -0.7324 -1.6049  2.3693
   75PHE    CE1  377   3.577   3.069   6.298 -0.3834 -0.4340 -0.6080
   75PHE    HE1  378   3.536   2.980   6.252  0.5941 -1.7964  1.0453
   75PHE     CZ  379   3.702   3.079   6.354 -0.6401  0.3858 -0.1632
   75PHE     HZ  380   3.770   2.995   6.356 -0.1203  0.8128  0.2059
   75PHE    CD2  381   3.656   3.309   6.397  0.1157 -0.1964  0.2639
   75PHE    HD2  382   3.693   3.408   6.418 -0.4296 -0.1034  0.8132
   75PHE    CE2  383   3.741   3.201   6.404  0.5255  0.0840 -0.3052
   75PHE    HE2  384   3.837   3.215   6.451  0.3145  0.5581 -0.0081
   75PHE      C  385   3.441   3.421   6.075 -0.1668  0.2774  0.0487
   75PHE      O  386   3.538   3.389   6.006 -0.1476 -0.1453  0.2730
   76VAL      N  387   3.314   3.404   6.037 -0.0338 -0.3541 -0.1210
   76VAL     HN  388   3.242   3.446   6.092 -1.5995  0.0284 -2.3362
   76VAL     CA  389   3.280   3.328   5.920 -0.1543 -0.2425 -0.1587
   76VAL     HA  390   3.349   3.247   5.907  0.1294  0.0127 -0.2491
   76VAL     CB  391   3.143   3.267   5.915 -0.1915 -0.1786  0.0365
   76VAL     HB  392   3.132   3.217   5.816 -1.3398 -0.1024  0.1144
   76VAL    CG1  393   3.137   3.163   6.027  0.1987 -0.1586  0.0765
   76VAL   HG11  394   3.159   3.213   6.124 -1.2397 -0.4241  0.5603
   76VAL   HG12  395   3.208   3.079   6.009  1.4445  1.0503 -0.8078
   76VAL   HG13  396   3.038   3.113   6.033  0.9194 -1.5151  3.8829
   76VAL    CG2  397   3.027   3.364   5.944  0.1701  0.2471  0.0588
   76VAL   HG21  398   3.016   3.446   5.869 -0.2606  0.0938 -0.0429
   76VAL   HG22  399   3.034   3.401   6.049  1.7856  0.5053 -0.1042
   76VAL   HG23  400   2.937   3.301   5.949  0.8270 -0.6205  1.4253
   76VAL      C  401   3.291   3.410   5.796  0.4967  0.3794  0.3011
   76VAL      O  402   3.344   3.358   5.698 -0.2415 -0.2275  0.2124
   77VAL      N  403   3.257   3.540   5.805 -0.2563  0.2298 -0.2949
   77VAL     HN  404   3.197   3.578   5.875 -0.6055  2.1175 -1.5553
   77VAL     CA  405   3.281   3.634   5.700 -0.2485  0.2377 -0.2856
   77VAL     HA  406   3.237   3.606   5.605 -0.5768 -1.0900  0.2439
   77VAL     CB  407   3.219   3.766   5.739 -0.5303 -0.0051  0.0957
   77VAL     HB  408   3.254   3.784   5.843  1.4936 -1.8738 -0.1648
   77VAL    CG1  409   3.263   3.883   5.649 -0.0051 -0.1389  0.1708
   77VAL   HG11  410   3.226   3.871   5.545 -1.4429  2.5517  0.2860
   77VAL   HG12  411   3.373   3.894   5.654 -0.2259  2.6263  0.3517
   77VAL   HG13  412   3.224   3.978   5.691  2.7718  1.9720 -1.6647
   77VAL    CG2  413   3.067   3.745   5.731 -0.5505  0.3107 -0.4358
   77VAL   HG21  414   3.023   3.836   5.777 -0.6456  0.1072 -0.1168
   77VAL   HG22  415   3.039   3.647   5.776 -1.0188  1.4051  1.7810
   77VAL   HG23  416   3.037   3.736   5.625 -0.8462  2.5986 -0.5756
   77VAL      C  417   3.428   3.645   5.676 -0.2434  0.0399 -0.3423
   77VAL      O  418   3.463   3.665   5.560  0.5656 -0.5057 -0.2039
   78GLY      N  419   3.517   3.626   5.775  0.0440  0.1760 -0.5720
   78GLY     HN  420   3.489   3.644   5.869  2.0086  1.0905 -0.1069
   78GLY     CA  421   3.655   3.654   5.753 -0.1335  0.8617 -0.8216
   78GLY    HA1  422   3.694   3.671   5.852 -0.6579  1.7732 -0.7542
   78GLY    HA2  423   3.673   3.736   5.685  1.8484  0.2561 -1.0953
   78GLY      C  424   3.730   3.533   5.707 -1.0451 -0.0788  0.1141
   78GLY      O  425   3.818   3.542   5.621 -0.5060 -0.4232  0.6189
   79THR      N  426   3.709   3.422   5.779  0.6942 -0.0204  0.7667
   79THR     HN  427   3.632   3.418   5.843  1.2676  0.8969  1.5253
   79THR     CA  428   3.781   3.300   5.759 -0.0271 -0.3494  0.1158
   79THR     HA  429   3.886   3.324   5.766  0.3594 -1.9284  0.0977
   79THR     CB  430   3.761   3.194   5.863  0.2061 -0.4430  0.0674
   79THR     HB  431   3.824   3.105   5.841 -0.5520 -1.0922  0.4687
   79THR    OG1  432   3.626   3.155   5.883  0.0796  0.2520  0.5852
   79THR    HG1  433   3.584   3.222   5.938 -2.4365  0.8620 -1.8349
   79THR    CG2  434   3.818   3.244   5.996 -0.0880 -0.1522  0.0850
   79THR   HG21  435   3.926   3.269   5.990 -0.3609  1.1351  0.1767
   79THR   HG22  436   3.802   3.168   6.076 -0.6640  0.0856  0.2050
   79THR   HG23  437   3.776   3.344   6.021  0.9194  0.9334 -2.3084
   79THR      C  438   3.761   3.242   5.623 -0.1871 -0.2861  0.1127
   79THR      O  439   3.858   3.216   5.552  0.4044  0.3854  0.6514
   80VAL      N  440   3.636   3.222   5.576 -0.2967  0.6443 -0.0057
   80VAL     HN  441   3.554   3.252   5.624 -0.9713 -0.3356 -0.5172
   80VAL     CA  442   3.593   3.167   5.452 -0.4345 -0.0348  0.3431
   80VAL     HA  443   3.636   3.068   5.441  0.8057  0.5687 -0.4300
   80VAL     CB  444   3.443   3.162   5.452 -0.4357 -0.0158  0.1791
   80VAL     HB  445   3.403   3.264   5.471 -4.2024 -1.7285  2.7862
   80VAL    CG1  446   3.381   3.121   5.317 -0.2506 -0.1479  0.1340
   80VAL   HG11  447   3.391   3.196   5.235 -0.4420 -0.0555  0.1947
   80VAL   HG12  448   3.271   3.115   5.331 -0.3573  0.3973 -0.4150
   80VAL   HG13  449   3.411   3.023   5.275  0.6987  1.2438 -2.7082
   80VAL    CG2  450   3.396   3.061   5.559 -0.3603 -0.1223  0.1129
   80VAL   HG21  451   3.458   2.970   5.546  2.0449  1.4001  0.3578
   80VAL   HG22  452   3.289   3.029   5.557 -0.0526 -1.1761  0.3675
   80VAL   HG23  453   3.422   3.110   5.655 -0.0056 -0.6960  0.3137
   80VAL      C  454   3.648   3.248   5.340 -0.7446 -0.4017 -0.0812
   80VAL      O  455   3.713   3.204   5.246 -0.3030  0.3840 -0.1534
   81GLY      N  456   3.632   3.382   5.342 -0.1614 -0.3199 -0.5343
   81GLY     HN  457   3.584   3.430   5.415 -0.0457 -0.9840 -0.0050
   81GLY     CA  458   3.674   3.472   5.240  0.0851  0.2046  0.0228
   81GLY    HA1  459   3.631   3.568   5.262  1.0209  1.0346 -1.5879
   81GLY    HA2  460   3.642   3.453   5.138 -0.1452  3.7486 -0.6811
   81GLY      C  461   3.822   3.484   5.227  0.0645  0.1961 -0.2382
   81GLY      O  462   3.870   3.481   5.114 -0.0686 -0.2939 -0.2839
   82ASN      N  463   3.899   3.508   5.335 -0.0474 -0.1040 -0.0877
   82ASN     HN  464   3.852   3.519   5.422 -1.8082  2.3188 -1.2010
   82ASN     CA  465   4.041   3.514   5.322 -0.1046  0.0230 -0.7195
   82ASN     HA  466   4.063   3.583   5.242  1.4574  2.0160  1.2834
   82ASN     CB  467   4.112   3.580   5.442  0.2618 -0.4317 -0.6845
   82ASN    HB1  468   4.221   3.560   5.453  0.2230  0.0590  1.0146
   82ASN    HB2  469   4.062   3.540   5.533 -0.6172  1.0376 -0.4834
   82ASN     CG  470   4.097   3.730   5.424 -0.2450 -0.4503 -0.4569
   82ASN    OD1  471   4.118   3.791   5.319  0.2102  0.4983  0.1674
   82ASN    ND2  472   4.087   3.804   5.538 -0.1423  0.3698 -0.9702
   82ASN   HD21  473   4.094   3.757   5.626 -1.1881 -0.5022 -1.3354
   82ASN   HD22  474   4.083   3.904   5.536 -0.0316  0.3818 -0.6390
   82ASN      C  475   4.107   3.388   5.280 -0.1858 -0.3793  0.3373
   82ASN      O  476   4.206   3.392   5.207 -0.4016 -0.0134  0.0684
   83SER      N  477   4.064   3.269   5.326  0.2837 -0.7172 -0.0939
   83SER     HN  478   3.994   3.267   5.396  0.1936 -0.5851 -0.1793
   83SER     CA  479   4.112   3.145   5.271  0.8696 -0.6787  0.3222
   83SER     HA  480   4.220   3.147   5.274  0.8922 -1.0421 -0.1958
   83SER     CB  481   4.064   3.019   5.344 -0.3725 -0.4143 -0.0133
   83SER    HB1  482   4.116   3.011   5.442 -1.0179  0.7087  0.4409
   83SER    HB2  483   4.092   2.922   5.296  1.2821 -0.3378  0.7396
   83SER     OG  484   3.924   3.023   5.367 -0.4789  0.3518 -0.7869
   83SER    HG1  485   3.906   3.102   5.418  1.4634  0.5244 -0.3135
   83SER      C  486   4.091   3.127   5.125 -0.1016 -0.5404  0.4390
   83SER      O  487   4.185   3.092   5.054 -0.1734 -0.0601  0.0970
   84VAL      N  488   3.978   3.169   5.065  0.2097 -0.2787  0.0336
   84VAL     HN  489   3.896   3.184   5.120  0.3158 -1.1345  0.4380
   84VAL     CA  490   3.959   3.163   4.923  0.1221 -0.5418  0.0564
   84VAL     HA  491   4.006   3.075   4.882 -0.7547 -0.2672 -1.6222
   84VAL     CB  492   3.814   3.172   4.885  0.2220  0.0588 -0.1976
   84VAL     HB  493   3.766   3.255   4.940  0.3510 -1.1765  1.8813
   84VAL    CG1  494   3.781   3.193   4.736 -0.2544  0.1339 -0.0816
   84VAL   HG11  495   3.825   3.288   4.699  1.1610  0.3842  2.0132
   84VAL   HG12  496   3.670   3.205   4.738 -0.0257  2.7656  0.4087
   84VAL   HG13  497   3.814   3.103   4.680  1.5555 -0.3866  1.6865
   84VAL    CG2  498   3.753   3.042   4.941 -0.3618  0.4220  0.0109
   84VAL   HG21  499   3.656   3.017   4.893  0.2273  1.2427 -1.6691
   84VAL   HG22  500   3.742   3.062   5.050 -0.2230 -1.8305  0.4905
   84VAL   HG23  501   3.825   2.962   4.914 -0.5337 -0.0167  0.8223
   84VAL      C  502   4.027   3.272   4.849 -0.1909 -0.4380 -0.0804
   84VAL      O  503   4.072   3.257   4.735  0.4550  0.3745  0.0500
   85THR      N  504   4.049   3.391   4.909  0.5601  0.0550 -1.2811
   85THR     HN  505   4.009   3.411   4.998 -1.0248 -1.5617 -1.5692
   85THR     CA  506   4.135   3.495   4.861  0.3401  0.6281 -0.4459
   85THR     HA  507   4.099   3.520   4.763  0.2096 -0.7579 -0.7816
   85THR     CB  508   4.123   3.612   4.954 -0.3639  0.2106  0.0002
   85THR     HB  509   4.145   3.587   5.060 -0.8506 -1.6627 -0.3151
   85THR    OG1  510   3.991   3.664   4.954 -0.5914 -0.3588 -0.1017
   85THR    HG1  511   3.944   3.599   5.007 -0.2928  0.8700  1.7456
   85THR    CG2  512   4.213   3.724   4.901 -0.1217  0.1151  0.2094
   85THR   HG21  513   4.317   3.684   4.895 -0.9927 -2.4133  0.9586
   85THR   HG22  514   4.218   3.811   4.970  0.6992  1.4545 -1.4600
   85THR   HG23  515   4.167   3.762   4.807  0.9562 -0.5214 -0.6037
   85THR      C  516   4.276   3.446   4.853  0.1792  0.0397  0.1793
   85THR      O  517   4.334   3.462   4.747 -0.5998  0.1096 -0.2469
   86ALA      N  518   4.333   3.380   4.955  0.2576 -0.2965 -0.0836
   86ALA     HN  519   4.281   3.359   5.038 -0.0357  1.3716  0.1819
   86ALA     CA  520   4.466   3.326   4.952  0.3278 -0.1617  0.4096
   86ALA     HA  521   4.538   3.402   4.926 -0.5674 -0.4310 -3.6045
   86ALA     CB  522   4.519   3.305   5.094  0.1530  0.2261  0.5336
   86ALA    HB1  523   4.618   3.255   5.091 -0.3539 -0.7509 -0.7918
   86ALA    HB2  524   4.450   3.238   5.149  0.2068  0.2353  0.6126
   86ALA    HB3  525   4.530   3.403   5.146 -3.1059  2.1492 -1.9502
   86ALA      C  526   4.479   3.208   4.862 -0.2656  0.1432 -0.0855
   86ALA      O  527   4.581   3.205   4.794  0.0762 -0.1997  0.4429
   87PHE      N  528   4.374   3.123   4.858 -0.0833 -0.0997  0.2817
   87PHE     HN  529   4.307   3.130   4.932  0.2790 -2.5676  0.9447
   87PHE     CA  530   4.364   3.024   4.756 -0.6423  0.1016  0.1396
   87PHE     HA  531   4.458   2.972   4.760  0.3490  1.6606 -1.3747
   87PHE     CB  532   4.254   2.919   4.779 -0.5620 -0.0206 -0.0354
   87PHE    HB1  533   4.255   2.843   4.697 -1.7500 -0.6426  0.4988
   87PHE    HB2  534   4.157   2.972   4.775 -0.9762 -0.7973 -0.6546
   87PHE     CG  535   4.262   2.836   4.903 -0.1813 -0.1472 -0.1422
   87PHE    CD1  536   4.373   2.759   4.928 -0.4680 -0.4755  0.1375
   87PHE    HD1  537   4.458   2.773   4.862  0.3342 -0.5216  1.1304
   87PHE    CE1  538   4.390   2.686   5.043 -0.2779 -0.4883  0.1031
   87PHE    HE1  539   4.483   2.637   5.064 -0.0669  0.0596  0.4851
   87PHE     CZ  540   4.285   2.679   5.133 -0.0284 -0.1749  0.4200
   87PHE     HZ  541   4.288   2.609   5.215 -0.6765  0.0363  0.6295
   87PHE    CD2  542   4.153   2.815   4.985 -0.3942 -0.5801 -0.5273
   87PHE    HD2  543   4.060   2.867   4.969 -0.5653 -0.4172  0.9507
   87PHE    CE2  544   4.167   2.739   5.098  0.4915  0.8332  0.3425
   87PHE    HE2  545   4.075   2.718   5.151  0.3284 -1.7623 -0.8304
   87PHE      C  546   4.367   3.065   4.613  0.3573  0.3409  0.2251
   87PHE      O  547   4.438   3.006   4.531  0.1332  0.0824  0.2141
   88THR      N  548   4.292   3.171   4.576 -0.2718 -0.2395 -0.1830
   88THR     HN  549   4.231   3.211   4.644 -0.0009  1.4839 -0.9287
   88THR     CA  550   4.282   3.233   4.448  0.1092  0.1982 -0.0033
   88THR     HA  551   4.247   3.166   4.371  1.9094 -2.5275  1.3801
   88THR     CB  552   4.174   3.336   4.457  0.0567  0.1736 -0.3381
   88THR     HB  553   4.182   3.394   4.552 -2.1219  0.5013 -0.3049
   88THR    OG1  554   4.051   3.266   4.461  0.1635  0.0169  0.4124
   88THR    HG1  555   4.039   3.226   4.547 -0.3795  0.5982  0.6099
   88THR    CG2  556   4.173   3.442   4.345 -0.7616  0.0507 -0.4523
   88THR   HG21  557   4.267   3.495   4.321 -0.7643  0.5771  0.6140
   88THR   HG22  558   4.095   3.519   4.365 -0.8619  0.1733 -1.2768
   88THR   HG23  559   4.130   3.407   4.249 -2.2461 -0.7908  0.4739
   88THR      C  560   4.409   3.293   4.398 -0.0880  0.3635 -0.3073
   88THR      O  561   4.445   3.263   4.285  0.5942 -0.1446  0.0359
   89LEU      N  562   4.483   3.365   4.485 -0.5837  0.7563 -0.2006
   89LEU     HN  563   4.446   3.375   4.577  3.0467 -1.7282  1.7865
   89LEU     CA  564   4.615   3.410   4.454 -0.4438  0.1209 -0.5496
   89LEU     HA  565   4.611   3.464   4.360  3.0351  1.7018  0.0578
   89LEU     CB  566   4.656   3.509   4.564  0.3301 -0.2565 -0.4862
   89LEU    HB1  567   4.758   3.544   4.538 -0.0021  0.5481 -0.7431
   89LEU    HB2  568   4.654   3.467   4.667  0.9157  1.5035  0.2955
   89LEU     CG  569   4.562   3.631   4.573  0.3849 -0.2776  0.4582
   89LEU     HG  570   4.454   3.607   4.580  0.3469 -0.6009 -0.9395
   89LEU    CD1  571   4.597   3.708   4.702  0.0323 -0.1724  0.4916
   89LEU   HD11  572   4.514   3.779   4.723 -1.1258 -1.0180 -0.9619
   89LEU   HD12  573   4.690   3.765   4.682 -0.0904 -0.4886 -1.1391
   89LEU   HD13  574   4.606   3.641   4.791 -1.7134 -0.6217  0.3779
   89LEU    CD2  575   4.570   3.734   4.459  0.3532 -0.3436  0.3962
   89LEU   HD21  576   4.669   3.785   4.453 -0.0545  0.4891  0.6195
   89LEU   HD22  577   4.493   3.813   4.470  0.5732 -0.3401  2.2130
   89LEU   HD23  578   4.546   3.684   4.363 -1.3460  2.0171 -0.5005
   89LEU      C  579   4.719   3.306   4.427 -0.4109  0.1182 -0.4180
   89LEU      O  580   4.804   3.327   4.340  0.0585  0.0428  0.0210
   90ALA      N  581   4.720   3.195   4.502 -0.3105  0.0817 -0.4728
   90ALA     HN  582   4.655   3.185   4.577  2.4966  0.6976  2.2541
   90ALA     CA  583   4.824   3.097   4.499  0.0185  0.4179 -0.1156
   90ALA     HA  584   4.922   3.141   4.488 -0.1949  0.4902 -2.1003
   90ALA     CB  585   4.819   3.000   4.619  0.5309 -0.0401 -0.4576
   90ALA    HB1  586   4.898   2.924   4.607  1.4782  0.9062 -0.3995
   90ALA    HB2  587   4.721   2.949   4.625 -0.4636  1.4641 -2.4928
   90ALA    HB3  588   4.834   3.052   4.716 -0.1537  1.9173 -1.3423
   90ALA      C  589   4.810   3.012   4.378 -0.1330  0.1488  0.0906
   90ALA      O  590   4.908   2.952   4.333 -0.1232 -0.1737  0.5361
   91ARG      N  591   4.693   3.001   4.313 -0.3926 -0.2578  0.6117
   91ARG     HN  592   4.618   3.043   4.362  0.4034  0.5726  1.1631
   91ARG     CA  593   4.668   2.923   4.195 -0.0798  0.6379 -0.0573
   91ARG     HA  594   4.744   2.848   4.181  0.1815  0.7841  0.5481
   91ARG     CB  595   4.527   2.862   4.198  0.0399  0.3784  0.4684
   91ARG    HB1  596   4.520   2.804   4.104  0.3190  2.0806 -0.6643
   91ARG    HB2  597   4.453   2.945   4.195 -1.7922 -1.1087  2.1800
   91ARG     CG  598   4.491   2.763   4.308 -0.0635 -0.2699 -0.1460
   91ARG    HG1  599   4.524   2.801   4.407  0.4064 -0.9616 -0.0232
   91ARG    HG2  600   4.556   2.673   4.297 -0.9796 -0.8223 -1.2422
   91ARG     CD  601   4.346   2.717   4.299 -0.0101 -0.5015  0.1353
   91ARG    HD1  602   4.323   2.625   4.357 -2.7837 -1.1322 -1.7376
   91ARG    HD2  603   4.308   2.711   4.195 -1.3243 -1.1998  0.6316
   91ARG     NE  604   4.272   2.820   4.377 -0.1139 -0.5230  0.0659
   91ARG     HE  605   4.331   2.891   4.414 -1.0298 -0.0326  0.6324
   91ARG     CZ  606   4.135   2.827   4.381 -0.1012  0.0675 -0.3905
   91ARG    NH1  607   4.050   2.735   4.327  0.2654 -0.3488 -0.2655
   91ARG   HH11  608   4.094   2.673   4.261  1.4229 -0.3543  0.4802
   91ARG   HH12  609   3.954   2.756   4.309  0.7698  0.9109 -1.6948
   91ARG    NH2  610   4.075   2.937   4.434  0.4089  0.2412 -0.1599
   91ARG   HH21  611   4.136   3.016   4.425 -0.1272  0.8022  0.9548
   91ARG   HH22  612   3.982   2.952   4.398  0.1694  1.6003  0.9490
   91ARG      C  613   4.676   3.002   4.069  0.1118  0.3227 -0.2457
   91ARG      O  614   4.643   2.958   3.959  0.0357  0.1761 -0.1635
   92LYS      N  615   4.719   3.129   4.081 -0.0342  0.3463  0.0508
   92LYS     HN  616   4.742   3.152   4.175 -0.2950  1.9786 -0.2459
   92LYS     CA  617   4.742   3.220   3.973 -0.4464 -0.1625 -0.4714
   92LYS     HA  618   4.692   3.179   3.886  0.8260  0.7214 -1.6571
   92LYS     CB  619   4.680   3.357   4.009 -0.1832 -0.2492  0.3254
   92LYS    HB1  620   4.736   3.435   3.952 -0.2990  0.2431  0.8823
   92LYS    HB2  621   4.675   3.378   4.117  1.8335  1.9726  0.0637
   92LYS     CG  622   4.530   3.356   3.981 -0.0893  0.4125 -0.2331
   92LYS    HG1  623   4.479   3.274   4.036  0.2833  0.5718  0.3619
   92LYS    HG2  624   4.520   3.352   3.871 -1.3737 -0.7213 -0.1111
   92LYS     CD  625   4.456   3.484   4.023 -0.0896  0.3699 -0.1020
   92LYS    HD1  626   4.508   3.575   3.989  2.6240 -0.5521  1.2493
   92LYS    HD2  627   4.460   3.497   4.133 -0.5196  0.2086 -0.0631
   92LYS     CE  628   4.306   3.477   3.993 -0.0577 -0.3652 -0.1200
   92LYS    HE1  629   4.261   3.570   4.035 -3.0278 -1.8889  0.3257
   92LYS    HE2  630   4.256   3.389   4.039 -1.0031 -0.9437 -2.1578
   92LYS     NZ  631   4.277   3.484   3.848 -0.2902 -0.5083 -0.0800
   92LYS    HZ1  632   4.178   3.482   3.816 -0.3769 -1.4793  0.1929
   92LYS    HZ2  633   4.316   3.400   3.800 -1.5396 -1.5763  0.6965
   92LYS    HZ3  634   4.321   3.571   3.813  0.3295 -1.1800 -1.0330
   92LYS      C  635   4.888   3.227   3.944 -0.3406 -0.3687  0.0064
   92LYS      O  636   4.975   3.216   4.030 -0.2109  0.3006 -0.0304
   93LYS      N  637   4.921   3.235   3.814  0.2313  0.2811  0.1866
   93LYS     HN  638   4.848   3.225   3.747  0.4015 -0.6610  0.1219
   93LYS     CA  639   5.040   3.167   3.772  0.0753  0.0520  0.1161
   93LYS     HA  640   5.116   3.197   3.842 -0.3847 -0.9415  1.0617
   93LYS     CB  641   5.010   3.016   3.773  1.0115 -0.1338  0.3452
   93LYS    HB1  642   4.999   2.993   3.881  3.1152 -2.7485  0.1165
   93LYS    HB2  643   5.108   2.970   3.747  1.3472  0.7769 -0.0326
   93LYS     CG  644   4.898   2.959   3.687  0.6940 -0.2728  0.8526
   93LYS    HG1  645   4.916   3.001   3.586  1.1556  1.5827  1.6830
   93LYS    HG2  646   4.800   3.006   3.711  0.3850 -0.9615  0.9701
   93LYS     CD  647   4.893   2.806   3.690  0.1896 -0.2905 -0.2852
   93LYS    HD1  648   4.991   2.752   3.683  0.9701  0.9697  0.4834
   93LYS    HD2  649   4.832   2.765   3.607  0.6781  2.6895 -2.2626
   93LYS     CE  650   4.823   2.758   3.817 -0.4065  0.3008 -0.3921
   93LYS    HE1  651   4.718   2.793   3.802  0.4145  3.4930  0.5268
   93LYS    HE2  652   4.887   2.801   3.897  0.2099  1.2292 -1.3618
   93LYS     NZ  653   4.818   2.611   3.830  0.9567  0.2284 -0.6221
   93LYS    HZ1  654   4.824   2.564   3.737 -2.2959 -0.3095 -0.6750
   93LYS    HZ2  655   4.732   2.580   3.878  0.4006  1.0997 -1.0319
   93LYS    HZ3  656   4.892   2.581   3.898 -0.6916 -0.5517  0.9174
   93LYS      C  657   5.079   3.219   3.638  0.0300  0.1113  0.1258
   93LYS      O  658   5.159   3.157   3.567 -0.1546  0.2400 -0.1978
   94SER      N  659   5.017   3.327   3.586  0.0488  0.0262 -0.0755
   94SER     HN  660   4.959   3.376   3.650 -0.0199 -0.7177  0.4465
   94SER     CA  661   5.032   3.366   3.449 -0.3569  0.1535 -0.0834
   94SER     HA  662   5.139   3.367   3.438 -0.2192  0.0885  1.1195
   94SER     CB  663   4.955   3.272   3.356 -0.5507  0.5267 -0.3043
   94SER    HB1  664   4.845   3.290   3.356 -1.0295 -1.9909  0.0598
   94SER    HB2  665   4.974   3.167   3.388 -0.6132  0.7469  0.4695
   94SER     OG  666   5.001   3.281   3.222  0.3006  0.4480 -0.0265
   94SER    HG1  667   5.077   3.222   3.224 -0.3890 -0.4466  0.5546
   94SER      C  668   4.973   3.502   3.433 -0.4459  0.1302  0.0412
   94SER      O  669   4.906   3.554   3.523  0.4243  0.2306  0.6441
   95LEU      N  670   5.009   3.564   3.319  0.0047  0.0921  0.1612
   95LEU     HN  671   5.071   3.521   3.253  1.2330  3.1406 -0.8548
   95LEU     CA  672   4.985   3.700   3.283 -0.0725  0.0851  0.1857
   95LEU     HA  673   5.019   3.753   3.371  2.0355 -0.1795 -0.4035
   95LEU     CB  674   5.053   3.762   3.160 -0.3134 -0.0356 -0.0080
   95LEU    HB1  675   5.018   3.867   3.147  0.3099  0.2076  0.2602
   95LEU    HB2  676   5.031   3.709   3.065  3.1720 -0.2511 -0.8243
   95LEU     CG  677   5.207   3.757   3.167 -0.3054  0.1105 -0.0690
   95LEU     HG  678   5.247   3.661   3.205  0.2808  0.7566  0.9963
   95LEU    CD1  679   5.264   3.779   3.026  0.4442  0.2402  0.2518
   95LEU   HD11  680   5.235   3.868   2.967  0.3548 -1.1438 -1.8835
   95LEU   HD12  681   5.236   3.693   2.962 -0.1754  0.8750 -0.3609
   95LEU   HD13  682   5.374   3.785   3.041  0.3375  3.6021  0.4407
   95LEU    CD2  683   5.255   3.867   3.264 -0.8905  0.2555  0.0650
   95LEU   HD21  684   5.195   3.875   3.357 -0.8681  1.6373 -0.0176
   95LEU   HD22  685   5.272   3.958   3.202  1.4715 -1.2128 -1.6134
   95LEU   HD23  686   5.351   3.833   3.308 -1.9346  1.1391  3.3184
   95LEU      C  687   4.840   3.734   3.277 -0.0781  0.0064 -0.1612
   95LEU      O  688   4.760   3.685   3.199 -0.4281  0.0787  0.1508
   96GLN      N  689   4.807   3.828   3.368 -0.0481  0.1213 -0.2686
   96GLN     HN  690   4.874   3.874   3.424 -1.2409  1.2972  0.2353
   96GLN     CA  691   4.674   3.876   3.386  0.0025  0.2569 -0.2580
   96GLN     HA  692   4.634   3.876   3.286  1.4172 -0.9751 -0.8535
   96GLN     CB  693   4.585   3.795   3.483 -0.4975  0.2088 -0.7508
   96GLN    HB1  694   4.574   3.691   3.447  1.7757 -0.5308  0.5085
   96GLN    HB2  695   4.485   3.843   3.491 -0.7631 -0.6302  1.9268
   96GLN     CG  696   4.619   3.796   3.632  0.3732  0.0172 -0.9434
   96GLN    HG1  697   4.597   3.890   3.686  0.4533 -0.6568  0.2947
   96GLN    HG2  698   4.728   3.787   3.652  0.2242  1.9368  1.1301
   96GLN     CD  699   4.544   3.678   3.692 -0.3798  0.4691 -0.9854
   96GLN    OE1  700   4.437   3.689   3.753 -0.0956 -0.5903 -0.2579
   96GLN    NE2  701   4.597   3.555   3.670 -0.5698  0.2708 -0.3712
   96GLN   HE21  702   4.563   3.470   3.711  0.8877 -0.7319 -1.1272
   96GLN   HE22  703   4.688   3.554   3.627 -0.2598  2.4757  0.1471
   96GLN      C  704   4.684   4.018   3.431  0.0440  0.1501  0.0743
   96GLN      O  705   4.794   4.066   3.461  0.1727  0.1421 -0.3650
   97SER      N  706   4.573   4.093   3.430  0.1972  0.3787  0.1646
   97SER     HN  707   4.492   4.063   3.380  0.5170  1.0938 -0.8038
   97SER     CA  708   4.566   4.226   3.483 -0.1389  0.4512 -0.0579
   97SER     HA  709   4.631   4.280   3.416  1.0252 -0.5975  0.1783
   97SER     CB  710   4.441   4.306   3.443 -0.1333  0.3426 -0.2931
   97SER    HB1  711   4.435   4.323   3.333  1.8721  1.4599 -0.2746
   97SER    HB2  712   4.450   4.409   3.483  1.2319  0.0176  0.3203
   97SER     OG  713   4.326   4.235   3.487  0.4092 -0.6404 -0.4289
   97SER    HG1  714   4.265   4.237   3.414 -2.2739  1.4115  1.6527
   97SER      C  715   4.604   4.250   3.625  0.2611  0.1283 -0.1072
   97SER      O  716   4.660   4.355   3.657  0.4769 -0.0997  0.2707
   98LEU      N  717   4.576   4.158   3.719  0.0358  0.0763 -0.2237
   98LEU     HN  718   4.527   4.073   3.698 -1.6828  1.5538 -2.6977
   98LEU     CA  719   4.624   4.161   3.854 -0.1487  0.4161 -0.1649
   98LEU     HA  720   4.630   4.261   3.894 -0.7042 -0.1996  1.5326
   98LEU     CB  721   4.529   4.072   3.935  0.2076 -0.4686 -0.7060
   98LEU    HB1  722   4.524   3.971   3.889  1.3951 -0.4971 -0.8070
   98LEU    HB2  723   4.431   4.125   3.937  0.9102  0.9342  1.9509
   98LEU     CG  724   4.558   4.049   4.085 -0.4305  0.0305 -0.5026
   98LEU     HG  725   4.663   4.022   4.106 -0.5525 -0.5190 -0.5936
   98LEU    CD1  726   4.526   4.171   4.173 -0.7635 -0.4463  0.0401
   98LEU   HD11  727   4.551   4.143   4.278 -2.5839  0.0029  0.6356
   98LEU   HD12  728   4.416   4.184   4.160 -0.8709 -1.4512 -0.1518
   98LEU   HD13  729   4.595   4.255   4.150  0.2741 -1.3336 -0.1619
   98LEU    CD2  730   4.479   3.931   4.143 -0.2512  0.2181  0.1297
   98LEU   HD21  731   4.503   3.938   4.251 -0.8583  1.9766  0.1719
   98LEU   HD22  732   4.526   3.835   4.112 -0.9760 -0.1607  0.1934
   98LEU   HD23  733   4.369   3.935   4.131 -0.3533 -1.8160  0.0191
   98LEU      C  734   4.763   4.107   3.861 -0.4496 -0.2631  0.7353
   98LEU      O  735   4.795   3.995   3.820 -0.0848  0.0567  0.1286
   99GLN      N  736   4.858   4.193   3.900  0.0686 -0.1558 -0.7083
   99GLN     HN  737   4.832   4.283   3.932 -0.5522 -0.2347 -0.9860
   99GLN     CA  738   4.997   4.160   3.900  0.2765  0.6902  0.1169
   99GLN     HA  739   5.017   4.111   3.806 -2.5385 -0.5028  0.0676
   99GLN     CB  740   5.085   4.285   3.886  0.4570  0.6309  0.6635
   99GLN    HB1  741   5.188   4.244   3.886 -0.1407 -0.9464  1.6427
   99GLN    HB2  742   5.075   4.338   3.983 -0.5947  0.7805  0.4857
   99GLN     CG  743   5.067   4.380   3.767  0.1368 -0.1035  0.1172
   99GLN    HG1  744   5.148   4.456   3.766 -0.3403  0.4235 -1.6933
   99GLN    HG2  745   4.971   4.429   3.794  0.8185 -0.1437  2.9128
   99GLN     CD  746   5.061   4.310   3.632  0.1971 -0.9003  0.5222
   99GLN    OE1  747   5.157   4.257   3.576  0.1945 -0.0404 -0.3195
   99GLN    NE2  748   4.944   4.307   3.563  0.3055 -0.0986  0.2878
   99GLN   HE21  749   4.947   4.247   3.483  3.3199  0.3651 -0.0699
   99GLN   HE22  750   4.858   4.344   3.597  0.7433 -0.1796  1.5413
   99GLN      C  751   5.052   4.070   4.006 -0.2518 -0.6737 -0.7321
   99GLN      O  752   4.996   4.075   4.115  0.6216  0.4472 -0.3050
  100SER      N  753   5.160   3.992   3.989  0.1141 -0.3016 -0.1797
  100SER     HN  754   5.200   3.988   3.897  0.7380  1.0077  0.0083
  100SER     CA  755   5.203   3.881   4.069  0.3576 -0.1165 -0.0536
  100SER     HA  756   5.111   3.832   4.097  0.5238  0.1444  0.9905
  100SER     CB  757   5.309   3.794   3.999  0.5706 -0.3346  0.5339
  100SER    HB1  758   5.394   3.863   3.978 -0.6999  0.6911 -1.5791
  100SER    HB2  759   5.269   3.752   3.904  0.8037 -0.3842  0.4558
  100SER     OG  760   5.349   3.688   4.085  0.1526 -1.0791 -0.1739
  100SER    HG1  761   5.279   3.637   4.126 -0.6269  1.1404  1.4819
  100SER      C  762   5.268   3.945   4.187  0.2350 -0.1033  0.0064
  100SER      O  763   5.255   3.890   4.296  0.3602 -0.5804 -0.2141
  101THR      N  764   5.333   4.062   4.177  0.1563 -0.0730 -0.1529
  101THR     HN  765   5.328   4.119   4.096 -1.4822  1.5217  1.0060
  101THR     CA  766   5.387   4.124   4.294  0.5860 -0.6074 -0.0627
  101THR     HA  767   5.456   4.051   4.333  1.6592 -0.4138 -1.4845
  101THR     CB  768   5.467   4.248   4.266 -0.3790  0.0119 -0.1103
  101THR     HB  769   5.513   4.280   4.363  0.2009 -3.6047  0.9452
  101THR    OG1  770   5.390   4.350   4.204 -0.1516  0.2545  0.0068
  101THR    HG1  771   5.427   4.437   4.221 -0.0291  0.8767 -2.9881
  101THR    CG2  772   5.583   4.202   4.177 -0.0267  0.2695  0.2145
  101THR   HG21  773   5.543   4.169   4.079  1.6235  0.6564 -0.6282
  101THR   HG22  774   5.639   4.117   4.221  0.1088  1.0921  1.7024
  101THR   HG23  775   5.657   4.285   4.164  1.8239 -1.4694 -0.8809
  101THR      C  776   5.284   4.140   4.401  0.5480 -0.0596 -0.1781
  101THR      O  777   5.301   4.102   4.516  0.4955  0.5865  0.0471
  102VAL      N  778   5.165   4.189   4.362  0.3761 -0.3038  0.0373
  102VAL     HN  779   5.143   4.218   4.269  1.4182  0.7630  0.0940
  102VAL     CA  780   5.053   4.206   4.449  0.2902 -0.1525 -0.1011
  102VAL     HA  781   5.100   4.233   4.543 -0.4668  0.4633  0.1161
  102VAL     CB  782   4.961   4.319   4.415  0.3361 -0.0856 -0.0039
  102VAL     HB  783   4.892   4.343   4.499  0.4936 -0.2438  0.1718
  102VAL    CG1  784   5.044   4.447   4.395 -0.3254  0.2667 -0.5182
  102VAL   HG11  785   5.104   4.442   4.302 -0.9995  1.9488 -1.0876
  102VAL   HG12  786   5.118   4.455   4.477 -0.4477 -1.4159 -0.2101
  102VAL   HG13  787   4.987   4.542   4.386  1.9029  1.9809  1.9434
  102VAL    CG2  788   4.877   4.288   4.290  0.1454  0.0273  0.0932
  102VAL   HG21  789   4.794   4.361   4.289 -1.0723 -1.3212 -0.0970
  102VAL   HG22  790   4.830   4.188   4.285 -0.2210  0.2594 -1.5634
  102VAL   HG23  791   4.941   4.298   4.199  0.6988  0.4443  0.5205
  102VAL      C  792   4.985   4.080   4.490  0.2358 -0.1490 -0.1792
  102VAL      O  793   4.911   4.075   4.588 -0.2680 -0.2820 -0.5589
  103HSD      N  794   5.010   3.967   4.422 -0.0708 -0.0289 -0.4947
  103HSD     HN  795   5.076   3.957   4.348 -0.6823 -1.5231 -0.8756
  103HSD     CA  796   4.957   3.843   4.470  0.5874 -0.1093  0.0335
  103HSD     HA  797   4.851   3.857   4.480  0.3082 -2.3111  0.6161
  103HSD     CB  798   4.978   3.719   4.380 -0.1730 -0.2312  0.0221
  103HSD    HB1  799   4.962   3.620   4.428  1.3888 -1.2775 -1.5219
  103HSD    HB2  800   5.087   3.724   4.360  0.0488 -0.1232  1.1765
  103HSD    ND1  801   4.860   3.835   4.187 -0.8471 -0.1741 -0.0833
  103HSD    HD1  802   4.884   3.931   4.204 -0.9130 -0.3852  1.3007
  103HSD     CG  803   4.897   3.720   4.254 -0.8205  0.1299  0.4322
  103HSD    CE1  804   4.782   3.799   4.082 -0.5288 -0.0202 -0.3742
  103HSD    HE1  805   4.741   3.871   4.011 -1.4131  0.6545  0.7988
  103HSD    NE2  806   4.780   3.667   4.077 -0.5745 -0.0235 -0.2824
  103HSD    CD2  807   4.841   3.615   4.189 -0.1463  0.2653 -0.3782
  103HSD    HD2  808   4.841   3.509   4.212 -1.3273  0.8458  2.6327
  103HSD      C  809   5.011   3.807   4.604 -0.0785 -0.1917  0.2834
  103HSD      O  810   4.936   3.771   4.694 -0.6859 -0.5828 -0.3704
  104TYR      N  811   5.144   3.814   4.627 -0.0427 -0.0443  0.0447
  104TYR     HN  812   5.218   3.844   4.568 -0.1495  0.6681  0.2637
  104TYR     CA  813   5.206   3.804   4.756  0.2859  0.8874 -0.0349
  104TYR     HA  814   5.182   3.713   4.808 -2.4167  1.3204 -0.3861
  104TYR     CB  815   5.358   3.820   4.738  0.3584  0.4251  0.1590
  104TYR    HB1  816   5.413   3.823   4.835  1.8992  0.9364 -0.7027
  104TYR    HB2  817   5.379   3.919   4.693  1.6513  0.8657  1.6412
  104TYR     CG  818   5.412   3.715   4.647 -0.0152  0.0421  0.3726
  104TYR    CD1  819   5.400   3.582   4.679  0.1441 -0.0253  0.1580
  104TYR    HD1  820   5.354   3.559   4.774  0.6503  2.2401  1.0303
  104TYR    CE1  821   5.456   3.486   4.598  0.0854 -0.1462  0.2593
  104TYR    HE1  822   5.432   3.383   4.618 -2.3611  0.3988  0.4860
  104TYR     CZ  823   5.517   3.526   4.481 -0.8203 -0.0862 -0.2055
  104TYR     OH  824   5.572   3.443   4.382  0.0847  0.2816 -0.0209
  104TYR     HH  825   5.580   3.357   4.424  0.4426  0.1455 -0.3596
  104TYR    CD2  826   5.473   3.754   4.530  0.0404  0.0853  0.4162
  104TYR    HD2  827   5.462   3.852   4.486 -2.5195 -1.1331 -2.0087
  104TYR    CE2  828   5.524   3.659   4.445 -0.3956  0.0136  0.2298
  104TYR    HE2  829   5.566   3.682   4.348 -1.4313 -1.5759 -0.6402
  104TYR      C  830   5.168   3.910   4.853  0.3745  0.3162  0.6265
  104TYR      O  831   5.139   3.887   4.971 -0.2201 -0.0032  0.4211
  105HSD      N  832   5.161   4.037   4.810  0.5954  0.1316  0.0422
  105HSD     HN  833   5.177   4.068   4.716 -2.6188  0.1674 -0.6150
  105HSD     CA  834   5.118   4.136   4.903 -0.3531  0.1582 -0.4158
  105HSD     HA  835   5.174   4.121   4.994 -0.3969  0.0980 -0.3997
  105HSD     CB  836   5.148   4.280   4.856 -0.4435  0.2914 -0.0737
  105HSD    HB1  837   5.102   4.345   4.933 -0.5187 -1.2596  1.2459
  105HSD    HB2  838   5.088   4.304   4.765 -0.2035 -1.8611 -0.8635
  105HSD    ND1  839   5.367   4.275   4.722 -0.5160 -0.4155  0.0246
  105HSD    HD1  840   5.345   4.227   4.638  0.9520 -1.0933 -0.0080
  105HSD     CG  841   5.293   4.310   4.833 -0.4322  0.2068 -0.1141
  105HSD    CE1  842   5.489   4.333   4.740 -1.0323  0.6810  0.0767
  105HSD    HE1  843   5.573   4.330   4.671 -1.3908 -0.8810 -0.3375
  105HSD    NE2  844   5.493   4.410   4.847  0.3756  0.3336  0.2964
  105HSD    CD2  845   5.369   4.397   4.906  0.3261 -0.5492  0.0159
  105HSD    HD2  846   5.347   4.454   4.996  0.9877 -0.9494  0.4437
  105HSD      C  847   4.980   4.126   4.958 -0.1655  0.2342  0.0680
  105HSD      O  848   4.951   4.127   5.078  0.2011 -0.4007  0.1650
  106LEU      N  849   4.880   4.100   4.872  0.0556  0.4924 -0.2719
  106LEU     HN  850   4.901   4.098   4.775 -0.2745  1.2233 -0.3646
  106LEU     CA  851   4.745   4.066   4.907  0.2715  0.2775  0.3848
  106LEU     HA  852   4.717   4.140   4.980 -1.2168 -0.7337  0.8822
  106LEU     CB  853   4.653   4.064   4.783  1.1420 -0.1005 -0.2677
  106LEU    HB1  854   4.554   4.033   4.822  2.2671 -2.1576  1.1601
  106LEU    HB2  855   4.690   3.978   4.724 -0.8309  0.0590 -1.8250
  106LEU     CG  856   4.642   4.201   4.714  0.0108  0.0716  0.2363
  106LEU     HG  857   4.744   4.242   4.699  0.8919 -1.9390  0.3837
  106LEU    CD1  858   4.572   4.189   4.578  0.1276  0.5886  0.1279
  106LEU   HD11  859   4.616   4.110   4.513  0.3945  0.5707  0.3299
  106LEU   HD12  860   4.593   4.283   4.523  2.1772  0.0312 -0.1363
  106LEU   HD13  861   4.464   4.167   4.591  0.4648 -2.9235 -1.6562
  106LEU    CD2  862   4.560   4.307   4.789 -0.1968 -0.0473  0.1777
  106LEU   HD21  863   4.545   4.405   4.739  0.3534  1.2143  2.3237
  106LEU   HD22  864   4.597   4.317   4.894 -0.2844  2.1336  0.0526
  106LEU   HD23  865   4.459   4.260   4.787  0.0940 -0.6660 -1.6297
  106LEU      C  866   4.730   3.942   4.987  0.0855  0.1472  0.1500
  106LEU      O  867   4.653   3.929   5.082 -0.2382  0.0412 -0.1242
  107GLY      N  868   4.814   3.845   4.948  0.3141  0.3612  0.1073
  107GLY     HN  869   4.868   3.860   4.866  1.2116 -1.2266  0.3628
  107GLY     CA  870   4.842   3.720   5.011 -0.0369  0.0816 -0.2886
  107GLY    HA1  871   4.924   3.671   4.961  0.0193 -0.1884  0.0652
  107GLY    HA2  872   4.760   3.649   5.003  0.6265 -0.9892  1.7097
  107GLY      C  873   4.876   3.729   5.156 -0.1046 -0.1822 -0.2552
  107GLY      O  874   4.830   3.647   5.236 -0.0308 -0.2537 -0.2851
  108SER      N  875   4.966   3.819   5.199  0.1167 -0.5711  0.1073
  108SER     HN  876   4.999   3.880   5.127  0.7037  0.0072  0.8543
  108SER     CA  877   5.005   3.859   5.330 -0.4930  0.1285  0.0828
  108SER     HA  878   5.016   3.772   5.394 -0.4044  1.8960  2.6362
  108SER     CB  879   5.137   3.936   5.320 -0.4291  0.0001 -0.0547
  108SER    HB1  880   5.176   3.979   5.414 -0.5523  2.0784 -0.8959
  108SER    HB2  881   5.115   4.007   5.237  0.2062 -0.3514 -0.5370
  108SER     OG  882   5.241   3.851   5.272 -0.0374  0.0906  0.6218
  108SER    HG1  883   5.240   3.864   5.177 -1.0184 -1.0395  0.4514
  108SER      C  884   4.911   3.944   5.409 -0.3999  0.1542  0.1659
  108SER      O  885   4.916   3.955   5.532  0.4099  0.1943  0.1302
  109LEU      N  886   4.824   4.026   5.348 -0.2908  0.3704  0.2992
  109LEU     HN  887   4.834   4.052   5.253 -2.7561  0.1020 -0.1182
  109LEU     CA  888   4.710   4.084   5.413 -0.3948  0.5665 -0.0545
  109LEU     HA  889   4.744   4.131   5.504 -0.8643 -0.3905  0.6322
  109LEU     CB  890   4.631   4.189   5.334 -0.0169  0.3545 -0.7244
  109LEU    HB1  891   4.531   4.217   5.374 -0.0331 -1.0762  0.3014
  109LEU    HB2  892   4.598   4.137   5.242 -1.6364 -1.8015  0.9746
  109LEU     CG  893   4.705   4.322   5.313  0.8169  0.0115 -0.0060
  109LEU     HG  894   4.813   4.314   5.292  0.6772  2.0365 -1.8674
  109LEU    CD1  895   4.651   4.388   5.185 -0.2046 -0.3180  0.2424
  109LEU   HD11  896   4.541   4.399   5.188 -0.4084 -1.6718 -1.2299
  109LEU   HD12  897   4.665   4.318   5.100 -4.1112 -1.3437  0.2771
  109LEU   HD13  898   4.703   4.485   5.172  2.1517 -1.6440 -0.8812
  109LEU    CD2  899   4.684   4.417   5.433 -0.3620  0.3398 -0.4582
  109LEU   HD21  900   4.727   4.374   5.526  1.1356 -1.5631 -1.9499
  109LEU   HD22  901   4.579   4.442   5.461 -0.1168 -1.4354  2.5139
  109LEU   HD23  902   4.749   4.506   5.420  0.6489  0.2504  3.0599
  109LEU      C  903   4.610   3.983   5.455 -0.1561  0.2448 -0.2508
  109LEU      O  904   4.564   3.983   5.570 -0.1249  0.2984 -0.2385
  110ALA      N  905   4.572   3.890   5.365  0.4741 -0.3073  0.0423
  110ALA     HN  906   4.616   3.899   5.276  2.3613 -1.1949  0.8482
  110ALA     CA  907   4.491   3.775   5.391 -0.1658  0.0916 -0.1446
  110ALA     HA  908   4.390   3.806   5.412 -0.1173  0.4994 -0.5010
  110ALA     CB  909   4.469   3.693   5.263  0.3395  0.0831 -0.2290
  110ALA    HB1  910   4.411   3.599   5.273 -0.4799  0.6414  0.4192
  110ALA    HB2  911   4.566   3.681   5.210  1.7656  0.0241  2.2715
  110ALA    HB3  912   4.395   3.751   5.204 -1.3421  0.3557  2.0257
  110ALA      C  913   4.545   3.694   5.504  0.1590  0.4886 -0.0101
  110ALA      O  914   4.475   3.672   5.603 -0.0208 -0.2073 -0.2851
  111LEU      N  915   4.672   3.652   5.494 -0.0520 -0.2253  0.2463
  111LEU     HN  916   4.728   3.658   5.411 -0.2199 -1.5301  0.0202
  111LEU     CA  917   4.734   3.581   5.602  0.1810 -0.0955  0.1990
  111LEU     HA  918   4.672   3.498   5.633  1.9436 -0.7852  2.0866
  111LEU     CB  919   4.869   3.529   5.549  0.2822  0.2724  0.0952
  111LEU    HB1  920   4.929   3.617   5.517  1.0845 -0.5338 -0.6893
  111LEU    HB2  921   4.865   3.466   5.458 -0.5549 -1.2552  1.1509
  111LEU     CG  922   4.954   3.436   5.637  0.1125  0.2971  0.2874
  111LEU     HG  923   4.961   3.474   5.741 -0.2674 -3.2050  1.7309
  111LEU    CD1  924   4.884   3.300   5.648 -0.0864  0.3205 -0.6064
  111LEU   HD11  925   4.792   3.314   5.709  1.3391 -0.9618  1.9987
  111LEU   HD12  926   4.938   3.213   5.692 -0.6445 -0.5656 -1.6238
  111LEU   HD13  927   4.850   3.256   5.552  0.1073 -1.3489  0.0509
  111LEU    CD2  928   5.095   3.417   5.577 -0.2052  0.1094 -0.4094
  111LEU   HD21  929   5.164   3.381   5.657 -2.0763  1.3564  1.9137
  111LEU   HD22  930   5.126   3.522   5.556  0.3876  0.0999  0.3738
  111LEU   HD23  931   5.101   3.346   5.493 -0.8637 -1.2294  0.6379
  111LEU      C  932   4.757   3.652   5.731  0.7675 -0.2536  0.1850
  111LEU      O  933   4.722   3.594   5.834  0.1069 -0.4109 -0.1200
  112SER      N  934   4.778   3.785   5.726  0.5811 -0.2236  0.1736
  112SER     HN  935   4.790   3.833   5.640 -2.0525 -1.0360 -0.7494
  112SER     CA  936   4.772   3.868   5.843 -0.1539  0.7001 -0.5123
  112SER     HA  937   4.848   3.839   5.913 -0.9086 -1.0202 -0.3333
  112SER     CB  938   4.801   4.017   5.819 -0.3887  0.8356  0.0335
  112SER    HB1  939   4.793   4.080   5.909  0.4605  1.3981 -0.2706
  112SER    HB2  940   4.731   4.060   5.744  0.0858 -0.5708 -1.2748
  112SER     OG  941   4.934   4.036   5.773 -0.3642  0.2539 -0.1453
  112SER    HG1  942   4.931   3.987   5.691 -0.1992  1.0509 -0.6380
  112SER      C  943   4.640   3.865   5.912  0.1132 -0.0250 -0.0198
  112SER      O  944   4.640   3.849   6.034  0.2991 -0.5920 -0.0936
  113ASP      N  945   4.525   3.874   5.843  0.2034 -0.1769 -0.1903
  113ASP     HN  946   4.528   3.900   5.747  0.4652  0.6165  0.0230
  113ASP     CA  947   4.392   3.858   5.892  0.4479 -0.3036  0.4433
  113ASP     HA  948   4.374   3.934   5.966 -0.9733 -0.2582  0.0949
  113ASP     CB  949   4.292   3.894   5.780  1.1843 -0.0039 -0.1274
  113ASP    HB1  950   4.187   3.867   5.807  1.0100  0.1866 -0.6122
  113ASP    HB2  951   4.310   3.825   5.695  1.2142  0.1619 -0.2543
  113ASP     CG  952   4.296   4.039   5.734 -0.8288  0.3754  0.7581
  113ASP    OD1  953   4.344   4.132   5.796  0.2799  0.0457  0.4236
  113ASP    OD2  954   4.237   4.058   5.609  0.4010  0.0660  0.1109
  113ASP    HD2  955   4.242   4.153   5.595 -0.4545  0.1702  0.4386
  113ASP      C  956   4.352   3.725   5.945 -0.4321 -0.2034  0.0614
  113ASP      O  957   4.280   3.709   6.044 -0.5765  0.2487  0.0282
  114LEU      N  958   4.396   3.614   5.882  0.2404  0.0914  0.0051
  114LEU     HN  959   4.439   3.625   5.793 -0.7985 -0.7211 -0.6170
  114LEU     CA  960   4.363   3.480   5.917  0.0817  0.0569 -0.2789
  114LEU     HA  961   4.255   3.476   5.926  0.1359  0.1059  0.4471
  114LEU     CB  962   4.401   3.380   5.806 -0.9265 -0.6185 -0.0336
  114LEU    HB1  963   4.395   3.275   5.843 -0.9093 -0.5780  0.0854
  114LEU    HB2  964   4.509   3.394   5.787 -0.4235  0.6474  3.1693
  114LEU     CG  965   4.312   3.387   5.681  0.2221 -0.1870 -0.8448
  114LEU     HG  966   4.299   3.497   5.668 -0.6465 -0.0535  0.9186
  114LEU    CD1  967   4.387   3.309   5.572  0.1427 -0.3705 -0.7691
  114LEU   HD11  968   4.478   3.360   5.533  0.3319 -0.3255 -0.2686
  114LEU   HD12  969   4.323   3.300   5.481 -1.0640 -1.7301  0.1706
  114LEU   HD13  970   4.404   3.205   5.606  0.3461  0.1840  0.9138
  114LEU    CD2  971   4.182   3.307   5.699 -0.0461  0.4707  0.2095
  114LEU   HD21  972   4.125   3.323   5.605  1.1233  0.5316 -0.4989
  114LEU   HD22  973   4.120   3.338   5.786  1.0863  2.0688  0.4812
  114LEU   HD23  974   4.208   3.199   5.707  1.3000  0.7583 -0.1135
  114LEU      C  975   4.424   3.438   6.046 -0.0960 -0.0120 -0.2161
  114LEU      O  976   4.357   3.373   6.126  0.6659  0.1653  0.5847
  115LEU      N  977   4.548   3.479   6.079  0.0265 -0.3944 -0.1873
  115LEU     HN  978   4.593   3.540   6.014  0.4878  0.0189  0.5048
  115LEU     CA  979   4.613   3.477   6.206  0.0773  0.4850 -0.1880
  115LEU     HA  980   4.619   3.376   6.245  0.2078  1.6722  3.1125
  115LEU     CB  981   4.754   3.537   6.196 -0.1144  0.8987 -0.4646
  115LEU    HB1  982   4.803   3.545   6.296 -0.3542  2.4665 -0.4453
  115LEU    HB2  983   4.748   3.638   6.151 -0.6994  0.0809 -2.2900
  115LEU     CG  984   4.849   3.454   6.108 -0.2401 -0.1828  0.3853
  115LEU     HG  985   4.802   3.419   6.014  1.9413  2.3373 -1.8266
  115LEU    CD1  986   4.963   3.538   6.048 -0.1402 -0.5132  0.1093
  115LEU   HD11  987   5.040   3.574   6.120 -0.8666 -0.2318  0.7569
  115LEU   HD12  988   4.914   3.620   5.991 -2.2568 -1.1969  0.8535
  115LEU   HD13  989   5.013   3.483   5.965 -0.1622  1.5173 -1.3294
  115LEU    CD2  990   4.907   3.331   6.180  0.2287 -0.3727 -0.3057
  115LEU   HD21  991   4.816   3.272   6.201  0.3341 -0.3335  0.2886
  115LEU   HD22  992   4.955   3.349   6.279 -1.2411  0.8483  0.2186
  115LEU   HD23  993   4.974   3.270   6.116  0.9972 -0.0804  0.1931
  115LEU      C  994   4.540   3.540   6.319 -0.0148  0.0515 -0.0026
  115LEU      O  995   4.511   3.487   6.426  0.0384 -0.0185 -0.0223
  116ILE      N  996   4.496   3.665   6.295  0.3815  0.2560  0.3137
  116ILE     HN  997   4.508   3.714   6.209  1.1924  1.0420  0.8559
  116ILE     CA  998   4.408   3.738   6.381  0.2532  0.0765  0.3373
  116ILE     HA  999   4.460   3.745   6.476  0.2473 -4.1614  0.8456
  116ILE     CB 1000   4.392   3.879   6.330  0.0284  0.1075  0.4926
  116ILE     HB 1001   4.356   3.870   6.225 -3.1780  0.4974  1.4422
  116ILE    CG2 1002   4.278   3.948   6.407 -0.7034 -0.8279  0.2663
  116ILE   HG21 1003   4.177   3.907   6.384 -0.5902  0.1204 -2.2617
  116ILE   HG22 1004   4.274   4.053   6.372 -1.3400 -0.9400 -0.0268
  116ILE   HG23 1005   4.297   3.942   6.516 -2.3591  0.6051  0.6702
  116ILE    CG1 1006   4.522   3.961   6.333  0.7543 -1.0033  0.2012
  116ILE   HG11 1007   4.498   4.064   6.297 -1.0838 -1.2989  0.4481
  116ILE   HG12 1008   4.593   3.923   6.257 -0.8934 -1.5542 -1.1449
  116ILE     CD 1009   4.590   3.969   6.469 -0.2145 -0.8312  0.6876
  116ILE    HD1 1010   4.685   4.027   6.474  1.2921 -2.8151 -1.9409
  116ILE    HD2 1011   4.608   3.868   6.513 -0.6824 -2.0000 -1.6415
  116ILE    HD3 1012   4.520   4.030   6.530  1.4648  4.0079 -1.6636
  116ILE      C 1013   4.279   3.674   6.415  0.4364 -0.6208 -0.2758
  116ILE      O 1014   4.251   3.640   6.530 -0.1249 -0.0434 -0.2341
  117LEU      N 1015   4.200   3.640   6.311 -0.0690 -0.2150 -0.0281
  117LEU     HN 1016   4.229   3.651   6.216  0.2810 -0.3538  0.0614
  117LEU     CA 1017   4.076   3.571   6.328 -0.4745  0.6216  0.5169
  117LEU     HA 1018   4.004   3.630   6.383 -1.2541  1.6740 -1.5076
  117LEU     CB 1019   4.012   3.561   6.188  0.1563  0.0347  0.2609
  117LEU    HB1 1020   3.933   3.483   6.184  1.1640 -0.9563 -0.6722
  117LEU    HB2 1021   4.089   3.526   6.116  0.6708  1.5549  0.0362
  117LEU     CG 1022   3.960   3.691   6.125  0.5147  0.2369  0.3769
  117LEU     HG 1023   4.036   3.770   6.140 -0.7084  1.4760  0.3038
  117LEU    CD1 1024   3.925   3.667   5.977 -0.8364 -0.0436  0.7210
  117LEU   HD11 1025   3.865   3.752   5.940  0.5657  0.4522 -0.5214
  117LEU   HD12 1026   3.872   3.570   5.967  0.2622 -0.7462  1.3912
  117LEU   HD13 1027   4.022   3.652   5.924 -1.4553 -0.7022 -0.2522
  117LEU    CD2 1028   3.833   3.738   6.199 -0.0837 -0.5958 -0.0989
  117LEU   HD21 1029   3.816   3.845   6.171 -1.4828 -0.9195 -0.5568
  117LEU   HD22 1030   3.852   3.741   6.308 -0.6454 -1.5316  0.0330
  117LEU   HD23 1031   3.748   3.673   6.170 -0.1795 -0.2034 -0.7367
  117LEU      C 1032   4.084   3.435   6.388  0.0611  0.7385  0.7168
  117LEU      O 1033   4.014   3.404   6.485  0.1490  0.1886  0.6110
  118LEU      N 1034   4.175   3.344   6.350 -0.4941  0.2226  0.6015
  118LEU     HN 1035   4.226   3.362   6.267 -0.4406  1.2526  0.8506
  118LEU     CA 1036   4.188   3.213   6.406  0.0223  0.0224  0.0212
  118LEU     HA 1037   4.087   3.181   6.427  0.3448 -0.5362  0.7752
  118LEU     CB 1038   4.258   3.112   6.312 -0.0284  0.2921 -0.3092
  118LEU    HB1 1039   4.264   3.013   6.363  0.0404  1.0653  1.2720
  118LEU    HB2 1040   4.358   3.144   6.275  0.3902 -2.0319 -1.3192
  118LEU     CG 1041   4.178   3.073   6.187 -0.1022  0.0376 -0.1847
  118LEU     HG 1042   4.136   3.162   6.135  1.1651  0.5736 -0.3341
  118LEU    CD1 1043   4.270   3.006   6.083  0.6534  0.0983  0.4348
  118LEU   HD11 1044   4.227   3.019   5.981 -1.0531  0.8866  1.2161
  118LEU   HD12 1045   4.284   2.897   6.098 -0.7564 -0.3321 -1.0664
  118LEU   HD13 1046   4.371   3.052   6.079  0.3660  0.8468  1.4507
  118LEU    CD2 1047   4.056   2.985   6.216 -0.4254  0.4855 -0.1679
  118LEU   HD21 1048   3.998   2.962   6.124 -0.2565  1.4328 -0.5186
  118LEU   HD22 1049   3.996   3.041   6.291  1.9906  0.1860  2.1622
  118LEU   HD23 1050   4.081   2.886   6.262  0.1864  0.9381  0.4959
  118LEU      C 1051   4.251   3.205   6.541  0.2078  0.1405 -0.0573
  118LEU      O 1052   4.213   3.118   6.620  0.4314  0.1905  0.1049
  119LEU      N 1053   4.345   3.295   6.575  0.3684  0.0252 -0.1934
  119LEU     HN 1054   4.374   3.363   6.508 -0.0491  0.3091 -0.0939
  119LEU     CA 1055   4.419   3.278   6.696  0.1820  0.2149 -0.0509
  119LEU     HA 1056   4.390   3.180   6.731  0.4743 -0.7232 -2.2922
  119LEU     CB 1057   4.570   3.268   6.669  0.1168 -0.0924 -0.3119
  119LEU    HB1 1058   4.623   3.248   6.765  1.7622 -1.7282 -1.5029
  119LEU    HB2 1059   4.600   3.366   6.625 -1.5164  0.7946  0.4408
  119LEU     CG 1060   4.611   3.149   6.582  0.2588 -0.0901 -0.2500
  119LEU     HG 1061   4.545   3.145   6.492  1.0754  0.5608 -0.8916
  119LEU    CD1 1062   4.755   3.160   6.530  0.7974 -0.8870  1.0234
  119LEU   HD11 1063   4.782   3.080   6.458 -0.0704  0.1980 -0.5701
  119LEU   HD12 1064   4.829   3.154   6.613  0.3970 -1.5969  1.3354
  119LEU   HD13 1065   4.770   3.254   6.472 -1.0016 -1.2915 -0.1618
  119LEU    CD2 1066   4.605   3.013   6.654 -0.7144 -0.1879 -0.4961
  119LEU   HD21 1067   4.662   2.931   6.605 -0.7217  0.2940 -1.3301
  119LEU   HD22 1068   4.499   2.982   6.661 -1.4461  2.0965 -0.6283
  119LEU   HD23 1069   4.646   3.037   6.755 -0.1222 -0.0945 -0.7543
  119LEU      C 1070   4.393   3.367   6.813 -0.6655  0.3043 -0.2990
  119LEU      O 1071   4.382   3.328   6.929  0.0687  0.5706 -0.1333
  120ALA      N 1072   4.392   3.499   6.784  0.4202  0.1940 -0.9106
  120ALA     HN 1073   4.409   3.531   6.691  1.6280  2.6788  0.0851
  120ALA     CA 1074   4.359   3.603   6.876  0.5497 -0.6193  0.0733
  120ALA     HA 1075   4.419   3.586   6.965 -0.8414 -3.5116  0.5720
  120ALA     CB 1076   4.396   3.738   6.812  0.3370 -0.3783  0.4481
  120ALA    HB1 1077   4.347   3.822   6.865 -2.0819 -0.4766 -1.4666
  120ALA    HB2 1078   4.364   3.743   6.706 -0.0096 -0.1731  0.5641
  120ALA    HB3 1079   4.505   3.754   6.829  1.0078 -2.1344 -1.6778
  120ALA      C 1080   4.217   3.603   6.921  0.4007 -0.1758 -0.3914
  120ALA      O 1081   4.196   3.601   7.042  0.3801  0.0619 -0.3903
  121MET      N 1082   4.115   3.590   6.834  0.3240 -0.6622 -0.2343
  121MET     HN 1083   4.131   3.592   6.736 -2.1560  2.1702 -0.7396
  121MET     CA 1084   3.977   3.594   6.872  0.4581  0.1748  0.1830
  121MET     HA 1085   3.971   3.688   6.925 -0.3364 -0.1553  0.7030
  121MET     CB 1086   3.882   3.595   6.751  0.3606  0.9014  0.2616
  121MET    HB1 1087   3.904   3.513   6.680  1.5587  0.1418  1.4513
  121MET    HB2 1088   3.905   3.688   6.695  0.1164  0.9361  0.2182
  121MET     CG 1089   3.735   3.593   6.793  0.3942 -0.2834  0.3412
  121MET    HG1 1090   3.719   3.674   6.866  1.0104  1.3097 -1.2177
  121MET    HG2 1091   3.725   3.499   6.852 -2.9753 -1.3216 -1.5917
  121MET     SD 1092   3.612   3.575   6.659  0.3622  0.2759  0.2954
  121MET     CE 1093   3.668   3.711   6.552 -0.2168  0.3730  0.1172
  121MET    HE1 1094   3.606   3.716   6.459  0.5206 -1.4718 -0.5354
  121MET    HE2 1095   3.772   3.697   6.516  0.0261 -0.7349  1.2106
  121MET    HE3 1096   3.654   3.809   6.601 -3.5701  0.1165 -0.0277
  121MET      C 1097   3.938   3.489   6.970 -0.4913  0.0854 -0.2741
  121MET      O 1098   3.865   3.523   7.064 -0.5353 -0.2879 -0.1699
  122PRO      N 1099   3.979   3.365   6.962 -0.3562  0.1337 -0.3392
  122PRO     CD 1100   4.025   3.297   6.842  0.3096  0.1726 -0.1069
  122PRO    HD1 1101   4.136   3.302   6.834  0.4325 -2.5384 -1.2500
  122PRO    HD2 1102   3.978   3.330   6.747 -0.7259 -2.0114 -0.4015
  122PRO     CA 1103   3.960   3.270   7.068  0.7628  0.1158 -0.1466
  122PRO     HA 1104   3.853   3.257   7.076  0.9283 -2.4374 -1.0424
  122PRO     CB 1105   4.021   3.140   7.016  0.9694  0.1784 -0.0633
  122PRO    HB1 1106   3.975   3.051   7.064 -1.3761  1.5820  0.4438
  122PRO    HB2 1107   4.130   3.144   7.033  0.5251  1.3603  3.4752
  122PRO     CG 1108   3.995   3.148   6.865 -0.1073  0.2905  0.1180
  122PRO    HG1 1109   4.072   3.092   6.808  0.1229 -0.5802  1.2626
  122PRO    HG2 1110   3.894   3.116   6.832 -1.0731  1.6038  1.6205
  122PRO      C 1111   4.010   3.309   7.203  0.2642 -0.4778  0.2147
  122PRO      O 1112   3.937   3.284   7.298 -0.4222 -0.0996 -0.2003
  123VAL      N 1113   4.129   3.372   7.212 -0.3259  0.7423 -0.1942
  123VAL     HN 1114   4.181   3.392   7.130  0.6269 -1.2189 -0.1350
  123VAL     CA 1115   4.195   3.413   7.332  0.3692  0.2078 -0.3850
  123VAL     HA 1116   4.190   3.332   7.404 -0.3561  1.9076  1.5895
  123VAL     CB 1117   4.340   3.443   7.314  0.4611  0.0087  0.0013
  123VAL     HB 1118   4.362   3.517   7.234 -0.8376  0.1102 -0.2869
  123VAL    CG1 1119   4.412   3.496   7.439 -0.3061  0.4608  0.2510
  123VAL   HG11 1120   4.522   3.487   7.432 -0.4200  0.2269 -1.9596
  123VAL   HG12 1121   4.376   3.434   7.524 -2.2623  0.2015 -0.6986
  123VAL   HG13 1122   4.385   3.604   7.442 -1.9133  0.3760 -3.7997
  123VAL    CG2 1123   4.414   3.313   7.275  0.1091 -0.3382  0.4796
  123VAL   HG21 1124   4.397   3.254   7.367  0.4050  0.7347  1.2526
  123VAL   HG22 1125   4.524   3.333   7.281  0.3431 -1.5025  0.1565
  123VAL   HG23 1126   4.384   3.266   7.179 -2.9020  0.3973  0.9694
  123VAL      C 1127   4.120   3.528   7.391 -0.3482 -0.6418  0.4018
  123VAL      O 1128   4.099   3.527   7.512 -0.0312  0.2420  0.4676
  124GLU      N 1129   4.070   3.620   7.307 -0.0965 -0.0794  0.8673
  124GLU     HN 1130   4.077   3.609   7.209 -0.6210 -0.1855  0.8348
  124GLU     CA 1131   3.997   3.738   7.346 -0.1815  0.2004 -0.1226
  124GLU     HA 1132   4.048   3.783   7.430  0.0933  1.4379 -0.9285
  124GLU     CB 1133   3.990   3.839   7.230 -0.1676  0.6152  0.2376
  124GLU    HB1 1134   3.959   3.788   7.137  1.6483 -0.9794  0.4589
  124GLU    HB2 1135   4.091   3.878   7.206  0.5150 -0.3976  1.3850
  124GLU     CG 1136   3.884   3.947   7.256 -0.6253  0.2148  0.0621
  124GLU    HG1 1137   3.923   3.993   7.350 -2.1397 -1.1314  1.3969
  124GLU    HG2 1138   3.780   3.909   7.264 -0.3116 -0.7630 -0.3656
  124GLU     CD 1139   3.887   4.064   7.159  0.3660  0.1214 -0.0294
  124GLU    OE1 1140   3.789   4.143   7.156  0.4857  0.2598 -0.4442
  124GLU    OE2 1141   3.991   4.085   7.090  0.5552 -0.5574  0.0395
  124GLU      C 1142   3.861   3.709   7.399 -0.2731  0.2878 -0.3086
  124GLU      O 1143   3.826   3.744   7.511  0.0389 -0.2210 -0.0475
  125LEU      N 1144   3.785   3.629   7.322 -0.1686  0.3185 -0.4447
  125LEU     HN 1145   3.823   3.579   7.244 -0.4094 -0.2869 -0.1768
  125LEU     CA 1146   3.645   3.608   7.345 -0.0266  0.0779  0.2195
  125LEU     HA 1147   3.600   3.705   7.359 -0.2332  0.6192 -3.2008
  125LEU     CB 1148   3.574   3.529   7.233 -0.0324 -0.2609  0.4604
  125LEU    HB1 1149   3.631   3.436   7.215  2.9039  1.5873 -0.6295
  125LEU    HB2 1150   3.589   3.589   7.141 -1.5793  0.1282  0.4373
  125LEU     CG 1151   3.425   3.498   7.251 -0.0116 -0.2388  0.6798
  125LEU     HG 1152   3.414   3.420   7.330  0.2231 -0.7989  0.1688
  125LEU    CD1 1153   3.341   3.625   7.270  0.3697  0.1243 -0.0528
  125LEU   HD11 1154   3.243   3.593   7.310  0.3127 -0.1584 -0.4033
  125LEU   HD12 1155   3.335   3.688   7.178  0.9620 -0.0323 -0.2059
  125LEU   HD13 1156   3.392   3.690   7.344  0.0487  0.9849 -0.5643
  125LEU    CD2 1157   3.370   3.439   7.120 -0.3607  0.6353  0.4292
  125LEU   HD21 1158   3.271   3.405   7.157  0.1035  0.3740  1.4574
  125LEU   HD22 1159   3.420   3.351   7.075 -2.8598 -1.2440  1.0860
  125LEU   HD23 1160   3.349   3.511   7.038 -0.5321  0.7287  0.5545
  125LEU      C 1161   3.629   3.520   7.464 -0.3314 -0.2660 -0.0736
  125LEU      O 1162   3.550   3.557   7.551  0.3333 -0.0510  0.4475
  126TYR      N 1163   3.713   3.417   7.483  0.3343  0.4003  0.6693
  126TYR     HN 1164   3.772   3.385   7.410  1.8524 -0.7746  2.3242
  126TYR     CA 1165   3.718   3.345   7.606 -0.5487 -0.3966  0.2508
  126TYR     HA 1166   3.618   3.316   7.635 -0.7142  1.3586  1.5489
  126TYR     CB 1167   3.781   3.206   7.584 -0.0221 -0.0747 -0.3056
  126TYR    HB1 1168   3.873   3.220   7.523  0.6647  0.7618  0.8708
  126TYR    HB2 1169   3.709   3.138   7.535  0.4526 -0.3602 -0.6147
  126TYR     CG 1170   3.822   3.129   7.705 -0.1504  0.1923 -0.0913
  126TYR    CD1 1171   3.731   3.112   7.807  0.3928  0.1781  0.3980
  126TYR    HD1 1172   3.634   3.158   7.800  0.1653 -0.2826  0.4792
  126TYR    CE1 1173   3.770   3.048   7.922  0.1076 -0.6655  0.0357
  126TYR    HE1 1174   3.701   3.030   8.004 -1.9417  0.2655 -1.4148
  126TYR     CZ 1175   3.900   3.006   7.939  0.3498  0.0505 -0.0075
  126TYR     OH 1176   3.927   2.951   8.066 -0.1065  0.2392  0.1726
  126TYR     HH 1177   3.989   2.882   8.041 -0.7942 -0.2315 -0.2686
  126TYR    CD2 1178   3.950   3.084   7.725 -0.1694  0.1580 -0.0451
  126TYR    HD2 1179   4.015   3.089   7.639  1.6757 -0.3194  1.2547
  126TYR    CE2 1180   3.991   3.015   7.837  0.2577  0.3822 -0.0606
  126TYR    HE2 1181   4.088   2.969   7.847 -0.1979 -0.5667  0.0757
  126TYR      C 1182   3.771   3.422   7.722 -0.1014 -0.8528  0.3539
  126TYR      O 1183   3.704   3.432   7.825 -0.6757 -0.6907 -0.0320
  127ASN      N 1184   3.890   3.483   7.713 -0.1847 -0.7529 -0.1131
  127ASN     HN 1185   3.949   3.497   7.634 -0.4823  1.0352 -0.0656
  127ASN     CA 1186   3.970   3.506   7.830  0.1062  0.6535 -0.5684
  127ASN     HA 1187   3.914   3.467   7.913  1.2692  0.8422  0.3397
  127ASN     CB 1188   4.100   3.425   7.818 -0.0577  0.2391  0.4206
  127ASN    HB1 1189   4.188   3.484   7.785  1.3268 -0.7279  2.1860
  127ASN    HB2 1190   4.080   3.338   7.752  1.7489  0.8947 -1.0648
  127ASN     CG 1191   4.141   3.367   7.953 -0.3378  0.2259  0.5007
  127ASN    OD1 1192   4.233   3.285   7.955  0.0333  0.6171 -0.1630
  127ASN    ND2 1193   4.082   3.395   8.073 -0.8586  0.3563  0.2175
  127ASN   HD21 1194   4.134   3.358   8.150  0.9236 -1.0331 -1.5298
  127ASN   HD22 1195   4.000   3.450   8.085  0.0858  1.1466  5.3350
  127ASN      C 1196   3.983   3.651   7.861  0.1220  0.4810  0.2369
  127ASN      O 1197   4.053   3.689   7.955  0.2008  0.4827  0.1774
  128PHE      N 1198   3.914   3.735   7.782 -0.6497  0.1310  0.5270
  128PHE     HN 1199   3.871   3.703   7.697 -2.1952  3.9253 -0.3253
  128PHE     CA 1200   3.893   3.871   7.819  0.0985  0.3138  0.2871
  128PHE     HA 1201   3.926   3.892   7.920 -0.4794 -0.5369  0.6578
  128PHE     CB 1202   3.967   3.970   7.728 -0.2985  0.2842 -0.0688
  128PHE    HB1 1203   3.945   4.076   7.753  3.3900  0.9437  1.0040
  128PHE    HB2 1204   3.958   3.958   7.618  2.0226  0.4674 -0.3303
  128PHE     CG 1205   4.114   3.964   7.751 -0.2688  0.5731 -0.1774
  128PHE    CD1 1206   4.162   4.033   7.860  0.3685  0.1617 -0.1943
  128PHE    HD1 1207   4.101   4.094   7.924  0.0745  0.2239 -0.5310
  128PHE    CE1 1208   4.298   4.035   7.883  0.2898  0.0153  0.2828
  128PHE    HE1 1209   4.323   4.099   7.967 -0.8343 -1.5910  1.9316
  128PHE     CZ 1210   4.387   3.976   7.797  0.2339  0.0833  0.1783
  128PHE     HZ 1211   4.493   3.992   7.815  0.2011  1.1190 -0.4604
  128PHE    CD2 1212   4.204   3.902   7.667  0.0045 -0.3893  0.8049
  128PHE    HD2 1213   4.163   3.847   7.584 -0.4112  0.4529  0.4366
  128PHE    CE2 1214   4.340   3.907   7.688  0.1006  0.3868  0.0439
  128PHE    HE2 1215   4.410   3.853   7.627 -0.8257  1.0034 -1.6259
  128PHE      C 1216   3.749   3.906   7.811  0.2753  0.8568 -0.6383
  128PHE      O 1217   3.713   3.980   7.903  0.4776  0.6489 -0.3920
  129ILE      N 1218   3.659   3.858   7.724  0.1043 -0.0216  0.0127
  129ILE     HN 1219   3.697   3.803   7.649  0.7164  0.6024 -0.1436
  129ILE     CA 1220   3.526   3.909   7.725  0.1668  0.1379  0.1097
  129ILE     HA 1221   3.535   4.013   7.754  1.1070 -0.1770  0.9946
  129ILE     CB 1222   3.453   3.918   7.594  0.3700  0.4589  0.0183
  129ILE     HB 1223   3.450   3.816   7.550 -3.6956 -0.1428  1.3587
  129ILE    CG2 1224   3.306   3.958   7.612  0.3001  0.0393  0.4022
  129ILE   HG21 1225   3.301   4.068   7.625  3.0842  0.5787 -2.1429
  129ILE   HG22 1226   3.247   3.900   7.686  1.0147 -0.5769  0.4967
  129ILE   HG23 1227   3.248   3.938   7.520  0.3791 -2.0932  0.7537
  129ILE    CG1 1228   3.519   4.027   7.508  0.2363  0.5496  0.0313
  129ILE   HG11 1229   3.624   4.001   7.483  0.2672 -0.1725  0.8788
  129ILE   HG12 1230   3.508   4.125   7.559 -0.0575 -0.2299  1.5397
  129ILE     CD 1231   3.449   4.028   7.372  0.5198  0.3787 -0.1184
  129ILE    HD1 1232   3.456   3.931   7.320  1.0107  1.2556 -1.7437
  129ILE    HD2 1233   3.499   4.098   7.301  0.3130 -0.7862 -1.4405
  129ILE    HD3 1234   3.343   4.061   7.369  0.0543 -1.0483  0.0546
  129ILE      C 1235   3.443   3.846   7.832  0.2250 -0.0004  0.0735
  129ILE      O 1236   3.384   3.912   7.917 -0.0532 -0.2446  0.0745
  130TRP      N 1237   3.442   3.711   7.837  0.0984  0.0017  0.1180
  130TRP     HN 1238   3.501   3.652   7.783  0.5664 -0.9601  1.6423
  130TRP     CA 1239   3.356   3.634   7.921  0.0144  0.0212  0.0496
  130TRP     HA 1240   3.276   3.695   7.960  0.2440 -0.4967  1.3722
  130TRP     CB 1241   3.283   3.520   7.848  0.2648 -0.1469  0.0608
  130TRP    HB1 1242   3.233   3.448   7.917  0.0109 -2.1543 -2.1124
  130TRP    HB2 1243   3.356   3.450   7.802  0.4370  0.7181 -1.0082
  130TRP     CG 1244   3.182   3.562   7.746  0.1367  0.4905  0.4478
  130TRP    CD1 1245   3.197   3.569   7.611  0.4764  0.1631  0.4696
  130TRP    HD1 1246   3.287   3.553   7.552 -0.4016 -0.5696 -0.7251
  130TRP    NE1 1247   3.078   3.601   7.552  0.6567  0.4513  0.2565
  130TRP    HE1 1248   3.060   3.612   7.457 -0.5996  0.3110  0.4597
  130TRP    CE2 1249   2.981   3.609   7.649  0.2181  0.3862 -0.1700
  130TRP    CD2 1250   3.042   3.581   7.771 -0.0558 -0.1390 -0.1493
  130TRP    CE3 1251   2.967   3.578   7.884  0.1405  0.2097 -0.0078
  130TRP    HE3 1252   3.018   3.547   7.974  0.0287 -2.6955 -0.8180
  130TRP    CZ3 1253   2.833   3.607   7.874  0.1348  0.2215  0.1085
  130TRP    HZ3 1254   2.766   3.603   7.959  1.0634  0.5906  0.8832
  130TRP    CZ2 1255   2.850   3.642   7.638  0.1067  0.0456  0.0888
  130TRP    HZ2 1256   2.801   3.662   7.544 -0.3154 -0.0941  0.2790
  130TRP    CH2 1257   2.777   3.644   7.754  0.0428 -0.1080  0.0515
  130TRP    HH2 1258   2.671   3.664   7.752 -0.4785 -1.4662  4.2288
  130TRP      C 1259   3.419   3.574   8.041  0.2189 -0.1027 -0.1182
  130TRP      O 1260   3.356   3.575   8.147 -0.6331 -0.5070 -0.6149
  131VAL      N 1261   3.545   3.528   8.037  0.2291 -0.0838 -0.0264
  131VAL     HN 1262   3.594   3.507   7.953  0.1315 -0.6942  0.0645
  131VAL     CA 1263   3.613   3.480   8.154 -0.0218  0.5558  0.3871
  131VAL     HA 1264   3.541   3.473   8.235 -0.7722 -0.5520 -0.3293
  131VAL     CB 1265   3.661   3.339   8.134  0.0532  0.6708 -0.2805
  131VAL     HB 1266   3.731   3.335   8.047  1.1597  0.5747  0.5862
  131VAL    CG1 1267   3.747   3.285   8.250 -0.4387  0.5704  0.0381
  131VAL   HG11 1268   3.838   3.348   8.262  0.4687 -0.8421  0.7634
  131VAL   HG12 1269   3.781   3.184   8.219 -1.3119  0.1463  0.4068
  131VAL   HG13 1270   3.682   3.291   8.340  0.8557  0.8863  0.9852
  131VAL    CG2 1271   3.538   3.254   8.100  0.0280  0.7640 -0.4237
  131VAL   HG21 1272   3.487   3.281   8.005  1.5395  1.3032 -1.1072
  131VAL   HG22 1273   3.467   3.257   8.185  0.2872  2.1144 -0.2420
  131VAL   HG23 1274   3.559   3.145   8.099  0.5728  0.8325  1.3203
  131VAL      C 1275   3.716   3.585   8.176  0.2494  0.3107  0.2887
  131VAL      O 1276   3.801   3.597   8.088 -0.0664 -0.4112 -0.1254
  132HSD      N 1277   3.706   3.666   8.283 -0.0597  0.1543  0.3789
  132HSD     HN 1278   3.627   3.648   8.341  0.5218 -1.6197  0.6749
  132HSD     CA 1279   3.789   3.781   8.302  0.3126 -0.0429 -0.0312
  132HSD     HA 1280   3.816   3.818   8.204  0.1264  1.9917  0.6408
  132HSD     CB 1281   3.697   3.876   8.381  0.1020 -0.1897 -0.0992
  132HSD    HB1 1282   3.745   3.975   8.396  0.2824 -0.4175  0.9128
  132HSD    HB2 1283   3.674   3.829   8.479  0.4377  0.3706  0.2517
  132HSD    ND1 1284   3.522   3.919   8.198  0.3054 -0.0843  0.1480
  132HSD    HD1 1285   3.582   3.921   8.119  0.3798  0.4958  0.2182
  132HSD     CG 1286   3.558   3.895   8.329 -0.0258 -0.3098  0.1994
  132HSD    CE1 1287   3.388   3.944   8.200  0.3829  0.3834 -0.3109
  132HSD    HE1 1288   3.328   3.975   8.114 -1.3018  1.4009  1.1567
  132HSD    NE2 1289   3.336   3.938   8.321 -0.1904  0.0743 -0.5681
  132HSD    CD2 1290   3.442   3.901   8.401 -0.2840  0.4375 -0.2694
  132HSD    HD2 1291   3.417   3.873   8.502  0.1474  1.9127  0.2717
  132HSD      C 1292   3.909   3.753   8.386  0.2817  0.3784  0.1534
  132HSD      O 1293   4.023   3.798   8.380  0.2483  0.4002 -0.3658
  133HSD      N 1294   3.893   3.656   8.477  1.0083 -0.1031 -0.2267
  133HSD     HN 1295   3.799   3.625   8.491 -0.5390  2.0647 -4.2161
  133HSD     CA 1296   3.998   3.606   8.560  0.4154  0.2451  0.7496
  133HSD     HA 1297   4.092   3.603   8.507  2.4872 -1.0810  4.1479
  133HSD     CB 1298   4.017   3.696   8.684  0.3822  0.8912  0.2899
  133HSD    HB1 1299   4.058   3.796   8.659  1.1935  1.1711  2.5996
  133HSD    HB2 1300   4.090   3.653   8.756  0.9699  1.1488 -0.1443
  133HSD    ND1 1301   3.816   3.824   8.760  0.6023  0.0436 -0.1535
  133HSD    HD1 1302   3.840   3.906   8.708  1.9092  1.0204  1.8649
  133HSD     CG 1303   3.890   3.707   8.763  0.2560 -0.1682  0.2577
  133HSD    CE1 1304   3.708   3.803   8.840  0.0920  0.2059 -0.7861
  133HSD    HE1 1305   3.626   3.875   8.844  1.1476  1.6092 -2.7973
  133HSD    NE2 1306   3.706   3.682   8.893 -0.7002  0.5003 -0.1254
  133HSD    CD2 1307   3.822   3.624   8.846 -0.7230  0.3539 -0.0015
  133HSD    HD2 1308   3.843   3.520   8.868 -0.7630  0.1409 -0.9396
  133HSD      C 1309   3.964   3.465   8.595 -0.2146  0.0774 -0.5023
  133HSD      O 1310   3.849   3.423   8.606 -0.2192  0.3257  0.4881
  134PRO      N 1311   4.058   3.378   8.616  0.0572  0.5405  0.2477
  134PRO     CD 1312   4.026   3.250   8.679  0.0746  0.6069  0.3914
  134PRO    HD1 1313   3.961   3.194   8.609  4.7044 -0.5988 -3.5517
  134PRO    HD2 1314   3.993   3.269   8.783  3.4249 -0.0993  1.7240
  134PRO     CA 1315   4.198   3.393   8.594  0.1572 -0.6280  0.0045
  134PRO     HA 1316   4.236   3.494   8.606 -0.6133 -0.4734  1.3444
  134PRO     CB 1317   4.267   3.289   8.682  0.3940 -0.3850  0.1064
  134PRO    HB1 1318   4.301   3.335   8.778  0.6813 -0.1833 -0.0896
  134PRO    HB2 1319   4.358   3.242   8.638  0.1002 -1.3566  0.5185
  134PRO     CG 1320   4.161   3.180   8.701 -0.1495  0.1934  0.4487
  134PRO    HG1 1321   4.165   3.101   8.623 -0.0183 -1.2271  1.8493
  134PRO    HG2 1322   4.167   3.116   8.792 -2.6986  1.1222  1.3603
  134PRO      C 1323   4.239   3.358   8.455  0.1042  0.4799 -0.3050
  134PRO      O 1324   4.170   3.284   8.384  0.4762 -0.5225  0.3492
  135TRP      N 1325   4.363   3.397   8.420  0.1004  0.3925 -0.4202
  135TRP     HN 1326   4.413   3.448   8.490 -0.1735 -2.4717  2.0802
  135TRP     CA 1327   4.418   3.376   8.290 -0.0744 -0.0545 -0.4259
  135TRP     HA 1328   4.340   3.374   8.215 -0.9223  0.0955  0.4341
  135TRP     CB 1329   4.521   3.485   8.255  0.0255  0.0100  0.0597
  135TRP    HB1 1330   4.591   3.494   8.341  2.8161  0.9094 -2.1269
  135TRP    HB2 1331   4.461   3.578   8.254 -0.3554 -0.2051  1.2551
  135TRP     CG 1332   4.598   3.477   8.127  0.3288 -0.2957  0.2583
  135TRP    CD1 1333   4.723   3.423   8.118  0.4618  0.0023  0.3042
  135TRP    HD1 1334   4.784   3.396   8.203  2.2851  2.1912 -0.1898
  135TRP    NE1 1335   4.765   3.440   7.988  0.3221  0.3369  0.3019
  135TRP    HE1 1336   4.850   3.408   7.954  0.0479  3.1585 -3.7273
  135TRP    CE2 1337   4.668   3.504   7.915  0.2432  0.0046  0.1124
  135TRP    CD2 1338   4.555   3.512   7.995  0.2052 -0.8375  0.1523
  135TRP    CE3 1339   4.436   3.552   7.944  0.4882  0.5715  0.5273
  135TRP    HE3 1340   4.341   3.557   7.994 -0.3339 -0.3044 -0.8641
  135TRP    CZ3 1341   4.433   3.611   7.820  0.2473  0.5070  0.5005
  135TRP    HZ3 1342   4.350   3.665   7.776 -0.3295 -0.8909 -0.2243
  135TRP    CZ2 1343   4.658   3.533   7.783  0.1800  0.1944  0.1575
  135TRP    HZ2 1344   4.737   3.503   7.715  0.3545  0.1896  0.3613
  135TRP    CH2 1345   4.544   3.596   7.739 -0.2343 -0.6388  0.0268
  135TRP    HH2 1346   4.531   3.624   7.636  0.5984 -0.4874 -0.0406
  135TRP      C 1347   4.473   3.239   8.277 -0.4528 -0.2362 -0.1133
  135TRP      O 1348   4.524   3.181   8.373 -0.7487 -0.0661  0.1494
  136ALA      N 1349   4.452   3.180   8.158  0.1352  0.1028 -0.3907
  136ALA     HN 1350   4.403   3.225   8.084  0.3584  1.1955  0.1131
  136ALA     CA 1351   4.465   3.039   8.136  0.1444  0.0247  0.0869
  136ALA     HA 1352   4.485   2.983   8.225 -1.3685 -0.8468 -0.0746
  136ALA     CB 1353   4.328   2.994   8.082 -0.0614  0.6238  0.1045
  136ALA    HB1 1354   4.237   3.002   8.145 -0.5770  0.3667 -0.5877
  136ALA    HB2 1355   4.342   2.891   8.045  3.5964 -0.0114  2.8041
  136ALA    HB3 1356   4.312   3.049   7.986  3.9325 -1.6077 -2.1221
  136ALA      C 1357   4.576   3.000   8.045  0.0527  0.2987 -0.1469
  136ALA      O 1358   4.602   2.881   8.032 -0.6066  0.1669 -0.2960
  137PHE      N 1359   4.649   3.096   7.984  0.2406  0.1259 -0.1953
  137PHE     HN 1360   4.630   3.193   7.998  0.8654  0.1389  0.6272
  137PHE     CA 1361   4.748   3.079   7.883  0.2091 -0.0410 -0.1993
  137PHE     HA 1362   4.750   2.974   7.856 -2.8883 -0.4226  0.6508
  137PHE     CB 1363   4.716   3.161   7.757  0.2242 -0.2343 -0.3311
  137PHE    HB1 1364   4.790   3.133   7.679  0.3698  0.7855 -0.5821
  137PHE    HB2 1365   4.724   3.268   7.786  1.4150 -0.0653 -1.1973
  137PHE     CG 1366   4.582   3.130   7.700  0.0712  0.5934 -0.4371
  137PHE    CD1 1367   4.574   3.006   7.642 -0.4920  0.2529  0.3578
  137PHE    HD1 1368   4.664   2.952   7.618  0.6492  2.2097  0.0867
  137PHE    CE1 1369   4.458   2.959   7.585 -0.1426  0.0385 -0.1814
  137PHE    HE1 1370   4.457   2.860   7.543 -1.4572  0.1643 -0.4903
  137PHE     CZ 1371   4.349   3.043   7.588  0.1941  0.5190 -0.8960
  137PHE     HZ 1372   4.249   3.018   7.556 -0.0467 -0.5317  0.5248
  137PHE    CD2 1373   4.473   3.213   7.704 -0.1521  0.2812 -0.0406
  137PHE    HD2 1374   4.485   3.313   7.744  2.4391 -0.3723  1.0307
  137PHE    CE2 1375   4.360   3.171   7.638 -0.2689  0.1231  0.2578
  137PHE    HE2 1376   4.275   3.236   7.650  0.0370  0.0966  3.8489
  137PHE      C 1377   4.889   3.110   7.921  0.1787 -0.3510  0.1718
  137PHE      O 1378   4.982   3.111   7.841  0.1263  0.3781  0.1075
  138GLY      N 1379   4.924   3.130   8.049 -0.1351  0.4202  0.1448
  138GLY     HN 1380   4.859   3.108   8.121  0.2033  1.5616  0.8287
  138GLY     CA 1381   5.054   3.163   8.098  0.3487 -0.2076 -0.6868
  138GLY    HA1 1382   5.118   3.080   8.072  0.6370 -0.5811  1.0530
  138GLY    HA2 1383   5.053   3.170   8.206  1.2334 -1.0533 -0.6095
  138GLY      C 1384   5.117   3.287   8.043  0.3449  0.4227  0.6821
  138GLY      O 1385   5.058   3.353   7.957  0.3611  0.0236  0.3632
  139ASP      N 1386   5.242   3.312   8.085  0.3960  0.4769  0.4979
  139ASP     HN 1387   5.290   3.249   8.145  1.1848  1.4459  0.9205
  139ASP     CA 1388   5.327   3.423   8.054  0.3017  0.4052 -0.0294
  139ASP     HA 1389   5.260   3.505   8.076 -0.5503 -0.1773 -0.4048
  139ASP     CB 1390   5.450   3.433   8.146 -0.3258  0.2398  0.8369
  139ASP    HB1 1391   5.415   3.450   8.251 -1.3386  0.1025  0.5339
  139ASP    HB2 1392   5.516   3.521   8.135  0.5525 -0.4560  0.4156
  139ASP     CG 1393   5.545   3.314   8.140 -0.0135  0.5528 -0.8124
  139ASP    OD1 1394   5.668   3.337   8.126  0.1230  0.6554  0.3980
  139ASP    OD2 1395   5.492   3.200   8.149  0.2309  0.4915 -0.0679
  139ASP      C 1396   5.359   3.438   7.910  0.0803  0.2232 -0.0982
  139ASP      O 1397   5.342   3.541   7.844  0.1511  0.0866 -0.3332
  140ALA      N 1398   5.386   3.319   7.854 -0.1568  0.0097  0.2424
  140ALA     HN 1399   5.377   3.230   7.898 -0.1813 -0.6457 -1.0400
  140ALA     CA 1400   5.408   3.299   7.714 -0.2184  0.0171  0.2315
  140ALA     HA 1401   5.481   3.374   7.686 -1.9312  0.5130 -3.5269
  140ALA     CB 1402   5.458   3.155   7.695  0.1304  0.1202  0.3571
  140ALA    HB1 1403   5.546   3.135   7.759 -1.2699 -0.9132  2.0364
  140ALA    HB2 1404   5.511   3.137   7.599  0.4784 -2.2498  0.9403
  140ALA    HB3 1405   5.375   3.083   7.707 -0.8082  1.3382  1.4980
  140ALA      C 1406   5.290   3.340   7.633  0.0666  0.2035 -0.0909
  140ALA      O 1407   5.307   3.409   7.532  0.3091  1.1871  0.6094
  141GLY      N 1408   5.166   3.311   7.674  0.0550  0.9254  0.3988
  141GLY     HN 1409   5.157   3.261   7.761 -0.3346 -0.2047 -0.2656
  141GLY     CA 1410   5.049   3.331   7.594  0.2277  0.1945 -0.0450
  141GLY    HA1 1411   4.977   3.256   7.626  0.8251 -0.1886  0.4280
  141GLY    HA2 1412   5.074   3.321   7.490 -0.3320 -0.8671 -0.0885
  141GLY      C 1413   4.986   3.465   7.611  0.3803  0.3446 -0.6361
  141GLY      O 1414   4.910   3.517   7.531 -0.2817  0.2133 -0.1035
  142CYS      N 1415   5.020   3.522   7.728 -0.2919 -0.1829 -0.1738
  142CYS     HN 1416   5.082   3.478   7.794  0.6919  1.7692  0.2797
  142CYS     CA 1417   5.000   3.662   7.752  0.6547 -0.0036 -0.3829
  142CYS     HA 1418   4.898   3.695   7.741  1.3606  2.3386 -0.4352
  142CYS     CB 1419   5.028   3.683   7.901  0.5127  0.2563 -0.3920
  142CYS    HB1 1420   5.126   3.637   7.926 -0.2873 -1.6601 -0.5725
  142CYS    HB2 1421   4.948   3.632   7.959  1.1082  1.3858  1.5148
  142CYS     SG 1422   5.040   3.854   7.960  0.1417  0.1452  0.0157
  142CYS      C 1423   5.075   3.756   7.664  0.2480  0.4138 -0.2855
  142CYS      O 1424   5.022   3.846   7.599  0.0334  0.3522 -0.1951
  143ARG      N 1425   5.208   3.733   7.662  0.0601 -0.6998 -0.5671
  143ARG     HN 1426   5.239   3.661   7.723  1.5656  0.3464 -0.0368
  143ARG     CA 1427   5.300   3.795   7.572 -0.0824  0.1552 -0.1353
  143ARG     HA 1428   5.293   3.899   7.600  1.6623  0.6162 -1.2430
  143ARG     CB 1429   5.444   3.755   7.609 -0.1860 -0.3002 -0.2238
  143ARG    HB1 1430   5.517   3.781   7.529 -2.2942 -2.6534 -3.1687
  143ARG    HB2 1431   5.449   3.645   7.623 -1.2183 -0.0774  2.2972
  143ARG     CG 1432   5.491   3.812   7.742 -0.2389 -0.5558 -0.0952
  143ARG    HG1 1433   5.413   3.794   7.819 -0.6561 -2.1064 -0.8349
  143ARG    HG2 1434   5.513   3.920   7.729  0.0026 -0.7478 -1.3659
  143ARG     CD 1435   5.623   3.747   7.785 -0.2964 -0.6925 -0.1248
  143ARG    HD1 1436   5.700   3.775   7.711  0.1039 -2.2683 -0.3541
  143ARG    HD2 1437   5.628   3.636   7.785  1.6618 -0.6607 -1.7023
  143ARG     NE 1438   5.651   3.805   7.920 -0.1569 -0.0456 -0.4294
  143ARG     HE 1439   5.631   3.902   7.923 -1.0363 -0.1768 -1.2590
  143ARG     CZ 1440   5.708   3.752   8.032  0.0497  0.5068 -0.2728
  143ARG    NH1 1441   5.732   3.618   8.040 -0.4138  0.4217 -0.2895
  143ARG   HH11 1442   5.709   3.556   7.965  1.6245 -0.0150 -0.6027
  143ARG   HH12 1443   5.781   3.567   8.110  0.4287  1.9805  0.2871
  143ARG    NH2 1444   5.752   3.827   8.137  0.2264  0.3433 -0.2308
  143ARG   HH21 1445   5.743   3.926   8.138 -0.4434  0.3197  1.5698
  143ARG   HH22 1446   5.812   3.796   8.211 -0.1004 -1.0712 -0.5325
  143ARG      C 1447   5.287   3.780   7.425 -0.0744 -0.1015 -0.1095
  143ARG      O 1448   5.282   3.874   7.346  0.3168 -0.3668 -0.4588
  144GLY      N 1449   5.272   3.656   7.374 -0.4107 -0.1333  0.0629
  144GLY     HN 1450   5.273   3.577   7.435 -2.3114 -2.0578 -2.2159
  144GLY     CA 1451   5.251   3.625   7.236 -0.0187  0.1753 -0.0669
  144GLY    HA1 1452   5.242   3.518   7.227  0.8652  0.0691  0.1898
  144GLY    HA2 1453   5.329   3.667   7.174  0.8492  0.7514  1.3700
  144GLY      C 1454   5.126   3.673   7.171 -0.1088 -0.2482 -0.2099
  144GLY      O 1455   5.133   3.710   7.054  0.0645 -0.0685 -0.1449
  145TYR      N 1456   5.020   3.687   7.253  0.1983 -0.0150  0.1578
  145TYR     HN 1457   5.020   3.655   7.347  2.4121 -0.4760  0.0623
  145TYR     CA 1458   4.894   3.740   7.213  0.4795  0.1124 -0.5723
  145TYR     HA 1459   4.860   3.693   7.121 -0.2989 -0.9761  0.2501
  145TYR     CB 1460   4.787   3.720   7.322  0.7619  0.4061 -0.2402
  145TYR    HB1 1461   4.832   3.748   7.419 -0.1060 -0.8435  0.5577
  145TYR    HB2 1462   4.774   3.609   7.329  0.9166  0.2760 -1.6708
  145TYR     CG 1463   4.652   3.783   7.325  0.4881 -0.1667 -0.3376
  145TYR    CD1 1464   4.548   3.761   7.239  0.1086  0.4338 -0.0346
  145TYR    HD1 1465   4.555   3.683   7.164 -0.4594  0.6659 -0.3389
  145TYR    CE1 1466   4.434   3.837   7.246 -0.3462 -0.2623  0.2517
  145TYR    HE1 1467   4.352   3.824   7.177  0.1970  0.7307 -0.6199
  145TYR     CZ 1468   4.424   3.939   7.339 -0.3031 -0.5270  0.5465
  145TYR     OH 1469   4.302   4.009   7.334 -0.1449 -0.2772  0.1627
  145TYR     HH 1470   4.307   4.071   7.408  0.5378 -1.3032  1.0205
  145TYR    CD2 1471   4.633   3.881   7.419 -0.6509 -0.5761 -0.1240
  145TYR    HD2 1472   4.726   3.918   7.461 -0.7928  0.6739 -0.8506
  145TYR    CE2 1473   4.526   3.967   7.427  0.0984  0.3793 -0.2016
  145TYR    HE2 1474   4.521   4.045   7.501 -1.2872 -1.5005  1.7899
  145TYR      C 1475   4.901   3.886   7.181 -0.2606  0.2486 -0.1479
  145TYR      O 1476   4.862   3.914   7.068 -0.1833 -0.0063 -0.2395
  146TYR      N 1477   4.954   3.971   7.271  0.0460 -0.1275  0.0299
  146TYR     HN 1478   4.979   3.943   7.363 -0.5038 -0.7500 -0.0020
  146TYR     CA 1479   4.969   4.110   7.240 -0.6686 -0.2532 -0.9139
  146TYR     HA 1480   4.873   4.142   7.202 -0.0978  0.3321 -1.9041
  146TYR     CB 1481   5.005   4.204   7.356 -0.8117 -0.1926 -0.9176
  146TYR    HB1 1482   5.038   4.306   7.329 -2.9073  0.4363 -1.2741
  146TYR    HB2 1483   5.079   4.153   7.422 -2.5266 -1.3395  0.2105
  146TYR     CG 1484   4.885   4.224   7.443 -0.3619 -0.0949 -0.3113
  146TYR    CD1 1485   4.860   4.142   7.551  0.2792  0.4698  0.2759
  146TYR    HD1 1486   4.930   4.062   7.570  1.4261  1.0271 -1.3663
  146TYR    CE1 1487   4.747   4.161   7.627  0.7740  0.7235  0.9571
  146TYR    HE1 1488   4.734   4.086   7.704  3.1294 -1.2453 -0.3900
  146TYR     CZ 1489   4.659   4.263   7.598 -0.0856 -0.2395  0.0503
  146TYR     OH 1490   4.552   4.283   7.688  0.3294  0.2869  0.4394
  146TYR     HH 1491   4.579   4.238   7.768 -0.6741 -0.4954  0.3689
  146TYR    CD2 1492   4.804   4.332   7.420 -0.1983  0.0903 -0.0243
  146TYR    HD2 1493   4.831   4.398   7.339 -2.8560  0.5623 -0.6436
  146TYR    CE2 1494   4.692   4.350   7.497  0.0561  0.0632  0.3543
  146TYR    HE2 1495   4.635   4.440   7.478  1.9078  0.8072 -2.1900
  146TYR      C 1496   5.069   4.129   7.131  0.4266  0.0537  0.1239
  146TYR      O 1497   5.056   4.218   7.047 -0.1398 -0.1699 -0.0292
  147PHE      N 1498   5.178   4.050   7.131  0.0206 -0.5181 -0.3980
  147PHE     HN 1499   5.194   3.979   7.199 -1.7932 -0.7754 -0.1962
  147PHE     CA 1500   5.279   4.058   7.029  0.4122  0.4535  0.0534
  147PHE     HA 1501   5.324   4.155   7.034 -0.1300  0.6464  2.6634
  147PHE     CB 1502   5.402   3.970   7.060  0.2788  0.1424 -0.2915
  147PHE    HB1 1503   5.361   3.869   7.082  3.3819 -1.0262  0.5561
  147PHE    HB2 1504   5.455   4.003   7.151 -0.7163  3.1479 -0.6844
  147PHE     CG 1505   5.496   3.929   6.952  0.4337 -0.1287 -0.0528
  147PHE    CD1 1506   5.619   3.991   6.949  0.2613  0.2478  0.4605
  147PHE    HD1 1507   5.633   4.066   7.025  1.0794  2.8753 -2.1230
  147PHE    CE1 1508   5.710   3.956   6.852  0.3218  1.0974  0.2044
  147PHE    HE1 1509   5.810   3.996   6.863  1.4944 -1.9842  2.1893
  147PHE     CZ 1510   5.686   3.854   6.764 -0.3968  1.4728 -0.0366
  147PHE     HZ 1511   5.763   3.826   6.694 -0.7072  0.3728  0.0479
  147PHE    CD2 1512   5.468   3.835   6.856  0.0512 -0.4837  0.4039
  147PHE    HD2 1513   5.379   3.775   6.861 -0.0563 -0.2834  1.0098
  147PHE    CE2 1514   5.560   3.799   6.761  0.1524  0.1736  0.2455
  147PHE    HE2 1515   5.534   3.726   6.686 -0.1267  0.4724  0.0511
  147PHE      C 1516   5.229   4.042   6.890  0.7743 -0.1564 -0.0131
  147PHE      O 1517   5.265   4.113   6.796  0.4752 -0.2492 -0.1987
  148LEU      N 1518   5.141   3.944   6.869  0.3398  0.2024  0.1174
  148LEU     HN 1519   5.120   3.882   6.945  0.8376  1.0223  0.9470
  148LEU     CA 1520   5.076   3.909   6.746  0.2357  0.6186  0.0542
  148LEU     HA 1521   5.156   3.897   6.674  0.5106  1.6378  0.1711
  148LEU     CB 1522   5.006   3.773   6.760  0.7066  0.3393 -0.2811
  148LEU    HB1 1523   4.923   3.771   6.834 -0.1623  1.9267 -1.1719
  148LEU    HB2 1524   5.089   3.708   6.794  2.0229  1.7780 -0.6138
  148LEU     CG 1525   4.962   3.717   6.624  0.4379 -0.4205  0.1095
  148LEU     HG 1526   4.914   3.799   6.565 -1.1380  0.1429  2.0648
  148LEU    CD1 1527   5.075   3.653   6.541 -0.1944 -0.6193 -0.6129
  148LEU   HD11 1528   5.022   3.643   6.444 -0.1927  3.4394 -1.2211
  148LEU   HD12 1529   5.109   3.553   6.574 -1.8506 -0.4831  1.8185
  148LEU   HD13 1530   5.169   3.712   6.539  0.1750 -1.0874  1.2907
  148LEU    CD2 1531   4.852   3.612   6.648  0.1730 -0.1463  0.1003
  148LEU   HD21 1532   4.776   3.646   6.721  0.0463  1.6200 -0.7780
  148LEU   HD22 1533   4.892   3.511   6.670 -0.6297 -0.2451  1.1729
  148LEU   HD23 1534   4.793   3.610   6.554 -2.0416 -2.2738  1.4259
  148LEU      C 1535   4.986   4.013   6.688  0.2599  0.2929 -0.5687
  148LEU      O 1536   4.981   4.038   6.567 -0.3135 -0.0704 -0.6208
  149ARG      N 1537   4.912   4.083   6.775  0.1489 -0.2934 -0.1914
  149ARG     HN 1538   4.910   4.064   6.873 -2.0769  3.5476  0.7142
  149ARG     CA 1539   4.825   4.182   6.720 -0.1050 -0.1685  0.4235
  149ARG     HA 1540   4.756   4.141   6.649 -0.1657  1.7702 -0.7092
  149ARG     CB 1541   4.721   4.223   6.825 -0.2417  0.1880  0.1516
  149ARG    HB1 1542   4.651   4.298   6.781  0.2577  2.3780  2.8156
  149ARG    HB2 1543   4.767   4.284   6.905 -2.3926  0.0742  1.5691
  149ARG     CG 1544   4.642   4.106   6.885 -0.3082 -0.1698 -0.6147
  149ARG    HG1 1545   4.723   4.042   6.926  0.1191  0.8146  0.1289
  149ARG    HG2 1546   4.577   4.064   6.805  0.4332  0.7932 -1.7501
  149ARG     CD 1547   4.560   4.139   7.010  0.1633 -0.1515 -0.3063
  149ARG    HD1 1548   4.623   4.202   7.077  0.0113  0.5184 -0.7892
  149ARG    HD2 1549   4.536   4.035   7.041 -1.8528 -0.3535 -2.3088
  149ARG     NE 1550   4.433   4.210   6.979  0.0932 -0.0772  0.1469
  149ARG     HE 1551   4.441   4.303   6.944  1.7039 -1.2849 -3.0722
  149ARG     CZ 1552   4.303   4.174   6.999  0.0175  0.0982 -0.0323
  149ARG    NH1 1553   4.259   4.055   7.050 -0.2987  0.1543 -0.1726
  149ARG   HH11 1554   4.317   3.995   7.104 -0.7064  0.3113  0.4512
  149ARG   HH12 1555   4.163   4.058   7.079 -0.3170 -0.0528 -0.2091
  149ARG    NH2 1556   4.197   4.256   6.971  0.2491  0.2655 -0.4300
  149ARG   HH21 1557   4.109   4.220   7.001  0.8891 -0.2717  0.8989
  149ARG   HH22 1558   4.197   4.326   6.899 -2.1026 -0.5414 -1.3015
  149ARG      C 1559   4.899   4.297   6.661  0.1879 -0.4165  0.3023
  149ARG      O 1560   4.868   4.345   6.552  0.1533 -0.2284  0.3931
  150ASP      N 1561   5.007   4.340   6.730 -0.1752 -0.0651  0.6526
  150ASP     HN 1562   5.027   4.304   6.821 -0.4372 -2.4183 -0.1598
  150ASP     CA 1563   5.096   4.439   6.678 -0.1964 -0.0703  0.6071
  150ASP     HA 1564   5.031   4.519   6.645 -0.5783  0.3279  2.2272
  150ASP     CB 1565   5.175   4.500   6.796  0.0403  0.1887  0.3177
  150ASP    HB1 1566   5.257   4.563   6.755 -1.3015  0.6115 -1.8689
  150ASP    HB2 1567   5.230   4.416   6.843  1.8327  2.7217  3.0443
  150ASP     CG 1568   5.100   4.568   6.909 -0.0260  0.1206  0.3151
  150ASP    OD1 1569   4.975   4.584   6.896 -0.0376 -0.4457 -0.2613
  150ASP    OD2 1570   5.162   4.614   7.008  0.0267  0.5992  0.0627
  150ASP      C 1571   5.170   4.398   6.556 -0.5625 -0.3741  0.4864
  150ASP      O 1572   5.171   4.468   6.455 -0.6819 -1.0566  0.0049
  151ALA      N 1573   5.230   4.278   6.554  0.0238 -0.0802  0.0397
  151ALA     HN 1574   5.245   4.232   6.641  0.1575 -1.3562 -0.6210
  151ALA     CA 1575   5.294   4.220   6.440  0.0103 -0.2726  0.1297
  151ALA     HA 1576   5.361   4.298   6.408  0.5530 -0.6327  0.3648
  151ALA     CB 1577   5.356   4.085   6.481 -0.4259 -0.2968  0.7159
  151ALA    HB1 1578   5.432   4.097   6.562  0.0757 -1.6765  0.4651
  151ALA    HB2 1579   5.407   4.029   6.400 -2.0323  0.7544 -1.0870
  151ALA    HB3 1580   5.283   4.019   6.532 -0.1695 -1.5035 -0.4314
  151ALA      C 1581   5.214   4.210   6.314 -0.0956  0.5514  0.1245
  151ALA      O 1582   5.261   4.241   6.205  0.3546 -0.4169  0.0280
  152CYS      N 1583   5.086   4.169   6.323 -0.0827  0.6419  0.8414
  152CYS     HN 1584   5.047   4.148   6.412  0.4832 -1.7625  0.6088
  152CYS     CA 1585   4.994   4.190   6.216 -0.1179  0.0108  0.7395
  152CYS     HA 1586   5.032   4.153   6.122 -1.1653 -1.9881  1.0600
  152CYS     CB 1587   4.869   4.105   6.246  0.0204 -0.3953  0.1720
  152CYS    HB1 1588   4.785   4.119   6.175 -2.8558 -0.2895  3.3780
  152CYS    HB2 1589   4.836   4.140   6.346  1.8714  1.4076  0.2240
  152CYS     SG 1590   4.914   3.929   6.257  0.2261 -0.3453  0.1402
  152CYS    HG1 1591   4.947   3.948   6.130 -1.3951 -0.3118 -0.3041
  152CYS      C 1592   4.946   4.327   6.182  0.0411 -0.0926  0.0770
  152CYS      O 1593   4.916   4.352   6.065  0.2584 -0.0829  0.0236
  153THR      N 1594   4.944   4.420   6.280  0.0249  0.0135 -0.0246
  153THR     HN 1595   4.976   4.397   6.371  2.0135 -1.0889 -0.9510
  153THR     CA 1596   4.914   4.557   6.253  0.0183  0.0946  0.3886
  153THR     HA 1597   4.830   4.568   6.185  0.2089  3.2439  0.5097
  153THR     CB 1598   4.898   4.648   6.371 -0.6105 -0.1123  0.4699
  153THR     HB 1599   4.997   4.689   6.402 -0.2610 -1.0928  0.6952
  153THR    OG1 1600   4.839   4.596   6.489 -0.8310 -0.4821  0.1971
  153THR    HG1 1601   4.859   4.502   6.495  0.6644 -0.1354  1.0122
  153THR    CG2 1602   4.820   4.776   6.338  0.0243  0.3286  0.6503
  153THR   HG21 1603   4.721   4.757   6.292  0.9303  1.3278 -1.8840
  153THR   HG22 1604   4.873   4.835   6.260 -1.1039 -1.7040 -1.7936
  153THR   HG23 1605   4.812   4.836   6.431 -0.0076  1.3539  0.0051
  153THR      C 1606   5.023   4.615   6.170 -0.0344 -0.3357  0.0153
  153THR      O 1607   5.001   4.690   6.075  0.3740 -0.1007  0.1035
  154TYR      N 1608   5.151   4.598   6.208  0.0533  0.1486 -0.0472
  154TYR     HN 1609   5.169   4.546   6.291 -1.7208 -2.9935 -1.4193
  154TYR     CA 1610   5.268   4.635   6.136  0.1558 -0.2966 -0.1170
  154TYR     HA 1611   5.255   4.742   6.124  0.2425  0.0546  2.4014
  154TYR     CB 1612   5.400   4.615   6.213  0.1573  0.0184 -0.0352
  154TYR    HB1 1613   5.483   4.663   6.158 -1.0932  2.8423  0.3867
  154TYR    HB2 1614   5.425   4.507   6.219 -1.1061 -0.4357 -1.9873
  154TYR     CG 1615   5.407   4.677   6.349  0.3105 -0.2911  0.1001
  154TYR    CD1 1616   5.375   4.808   6.374  0.2496 -0.1816 -0.5100
  154TYR    HD1 1617   5.364   4.882   6.296  0.0372 -1.8315 -2.0973
  154TYR    CE1 1618   5.383   4.861   6.501  0.9175  0.3573 -0.7695
  154TYR    HE1 1619   5.340   4.956   6.528  1.6799  0.5394 -0.1596
  154TYR     CZ 1620   5.413   4.777   6.606  0.2124  0.3763 -0.5454
  154TYR     OH 1621   5.421   4.822   6.739 -0.2629  0.4671 -0.5469
  154TYR     HH 1622   5.459   4.748   6.788  0.3295 -0.5845 -2.4814
  154TYR    CD2 1623   5.442   4.597   6.455 -0.2102 -0.5142  0.1050
  154TYR    HD2 1624   5.466   4.493   6.437 -1.6309 -1.1602  1.6349
  154TYR    CE2 1625   5.446   4.645   6.583 -0.6922  0.0652 -0.0929
  154TYR    HE2 1626   5.475   4.588   6.670  1.3646 -2.1345 -2.0738
  154TYR      C 1627   5.278   4.575   6.000  0.8538 -0.2568 -0.0908
  154TYR      O 1628   5.306   4.650   5.908  0.1503  0.6129  0.3859
  155ALA      N 1629   5.251   4.443   5.988 -0.6204  0.0289 -0.1029
  155ALA     HN 1630   5.242   4.383   6.068  1.2904 -0.3308 -0.1290
  155ALA     CA 1631   5.243   4.382   5.859 -0.3297 -0.3165  0.0414
  155ALA     HA 1632   5.337   4.394   5.807  1.5716 -1.3385  2.9834
  155ALA     CB 1633   5.225   4.230   5.874 -0.4599 -0.3491 -0.4403
  155ALA    HB1 1634   5.322   4.186   5.905  0.1454  1.3359  0.1498
  155ALA    HB2 1635   5.189   4.177   5.783 -1.5300 -2.2547  1.0073
  155ALA    HB3 1636   5.148   4.211   5.951 -0.6615 -2.1008 -1.0274
  155ALA      C 1637   5.134   4.443   5.778 -0.1254  0.2756  0.2053
  155ALA      O 1638   5.158   4.466   5.659 -0.4211  0.0569  0.1023
  156THR      N 1639   5.012   4.466   5.829 -0.5068 -0.0382 -0.5520
  156THR     HN 1640   4.981   4.422   5.913  1.4908 -2.6840 -1.0868
  156THR     CA 1641   4.907   4.528   5.754  0.0552  0.2088 -1.1472
  156THR     HA 1642   4.886   4.462   5.671 -0.4200  1.4638 -2.0516
  156THR     CB 1643   4.781   4.546   5.833  0.2422  0.0182 -0.8049
  156THR     HB 1644   4.797   4.585   5.936  0.5131 -0.2382 -0.7502
  156THR    OG1 1645   4.733   4.415   5.860  0.5950 -0.0864 -0.6842
  156THR    HG1 1646   4.745   4.394   5.953  1.8520  0.3498 -0.7247
  156THR    CG2 1647   4.670   4.627   5.764 -0.8166 -0.3143  0.4565
  156THR   HG21 1648   4.701   4.733   5.773 -0.4784 -0.4944  1.5650
  156THR   HG22 1649   4.573   4.613   5.816 -0.8519 -2.1202 -0.0006
  156THR   HG23 1650   4.657   4.601   5.656  0.0695  0.8700  0.0487
  156THR      C 1651   4.951   4.658   5.695  0.3009  0.5475 -0.2293
  156THR      O 1652   4.951   4.675   5.574  0.4472  0.5658 -0.2280
  157ALA      N 1653   5.008   4.741   5.785  0.3722 -0.0246  0.2640
  157ALA     HN 1654   5.013   4.712   5.880 -0.6028 -0.2808  0.2423
  157ALA     CA 1655   5.055   4.871   5.750 -0.0610  0.0783  0.0643
  157ALA     HA 1656   4.971   4.922   5.703 -1.2170 -0.8685  1.0511
  157ALA     CB 1657   5.084   4.954   5.876  0.1422 -0.5990  0.4664
  157ALA    HB1 1658   5.182   4.920   5.916  0.3453  0.3163  0.7697
  157ALA    HB2 1659   5.004   4.948   5.953 -1.0997  0.9614 -0.6242
  157ALA    HB3 1660   5.096   5.060   5.846  1.7551 -0.1880  2.3914
  157ALA      C 1661   5.164   4.874   5.648 -0.2865  0.2626 -0.1748
  157ALA      O 1662   5.157   4.955   5.555 -0.3721  0.0523 -0.3508
  158LEU      N 1663   5.256   4.776   5.654 -0.2632  0.2342 -0.9726
  158LEU     HN 1664   5.262   4.717   5.734  4.1593  0.2189 -1.0568
  158LEU     CA 1665   5.357   4.748   5.556  0.4667  0.3706 -0.2678
  158LEU     HA 1666   5.405   4.842   5.532  2.2382 -0.6646 -0.9078
  158LEU     CB 1667   5.463   4.658   5.621 -0.2909  0.0450  0.5323
  158LEU    HB1 1668   5.520   4.602   5.544 -1.5602 -2.7628  1.4578
  158LEU    HB2 1669   5.405   4.587   5.685  0.4179  0.4514  1.6595
  158LEU     CG 1670   5.565   4.747   5.694 -0.1936 -0.1509  0.6358
  158LEU     HG 1671   5.501   4.799   5.769 -1.5129  1.1201 -1.2655
  158LEU    CD1 1672   5.657   4.660   5.781 -0.0007 -0.1508  0.4332
  158LEU   HD11 1673   5.596   4.611   5.860 -0.3005  0.0797  0.3450
  158LEU   HD12 1674   5.719   4.728   5.844 -1.3210 -0.7826  2.5311
  158LEU   HD13 1675   5.718   4.582   5.730  0.3445  0.3009  0.1394
  158LEU    CD2 1676   5.639   4.857   5.616 -0.5305  0.1084  0.6795
  158LEU   HD21 1677   5.720   4.906   5.673  4.7202 -2.6141 -3.5129
  158LEU   HD22 1678   5.571   4.936   5.578  1.6323  0.7143 -2.3051
  158LEU   HD23 1679   5.680   4.823   5.518  0.9545  1.0776  0.9450
  158LEU      C 1680   5.314   4.701   5.421  0.7258 -0.3620 -0.0989
  158LEU      O 1681   5.359   4.757   5.321 -0.3754  0.1637 -0.3207
  159ASN      N 1682   5.218   4.607   5.414  0.3660 -0.0142  0.0793
  159ASN     HN 1683   5.183   4.561   5.494 -1.7246  0.9881 -0.2100
  159ASN     CA 1684   5.157   4.567   5.291 -0.3485  0.1148  0.3887
  159ASN     HA 1685   5.235   4.551   5.218 -0.5784  1.4946 -0.2032
  159ASN     CB 1686   5.067   4.444   5.312 -0.4127  0.0174 -0.4083
  159ASN    HB1 1687   4.997   4.421   5.229 -0.4159 -1.1642 -0.0894
  159ASN    HB2 1688   5.007   4.466   5.403  0.5148 -2.5523  0.9251
  159ASN     CG 1689   5.151   4.317   5.320  0.0021  0.3130  0.0063
  159ASN    OD1 1690   5.202   4.260   5.224  0.2897  0.5574  0.0111
  159ASN    ND2 1691   5.158   4.265   5.446 -0.6275  0.6684  0.1971
  159ASN   HD21 1692   5.187   4.171   5.460 -1.0037  0.6979  1.2781
  159ASN   HD22 1693   5.156   4.327   5.524 -0.4725  0.5660  0.2825
  159ASN      C 1694   5.091   4.683   5.225  0.3626  0.3696  0.1095
  159ASN      O 1695   5.115   4.712   5.108  0.1854 -0.1253 -0.0519
  160VAL      N 1696   5.018   4.768   5.300 -0.0241  0.1372 -0.0018
  160VAL     HN 1697   5.006   4.738   5.394  1.2086 -0.4978 -0.0379
  160VAL     CA 1698   4.944   4.881   5.252  0.0232  0.1285 -0.0949
  160VAL     HA 1699   4.887   4.858   5.163  0.4591 -0.4040 -0.2446
  160VAL     CB 1700   4.843   4.923   5.355  0.0132  0.0463 -0.0718
  160VAL     HB 1701   4.896   4.933   5.452 -1.2008  3.6213  0.3724
  160VAL    CG1 1702   4.776   5.059   5.330 -0.2079 -0.0630 -0.0754
  160VAL   HG11 1703   4.725   5.114   5.412 -1.0484  0.0630 -0.6668
  160VAL   HG12 1704   4.711   5.059   5.240  1.6890  1.4432 -1.5279
  160VAL   HG13 1705   4.850   5.139   5.310 -1.5647  1.8117  1.8972
  160VAL    CG2 1706   4.735   4.814   5.356  0.2235 -0.1642 -0.1104
  160VAL   HG21 1707   4.663   4.843   5.436  1.5024 -0.6360  1.2582
  160VAL   HG22 1708   4.766   4.708   5.368 -2.6459 -1.1100 -0.2607
  160VAL   HG23 1709   4.695   4.813   5.252  1.3791  0.1634 -0.5786
  160VAL      C 1710   5.024   4.996   5.201  0.0515  0.1448 -0.0152
  160VAL      O 1711   4.998   5.056   5.097  0.1944 -0.0443 -0.1601
  161ALA      N 1712   5.138   5.021   5.268  0.0113  0.2571  0.0118
  161ALA     HN 1713   5.137   5.000   5.365 -0.0503 -0.6385 -0.1801
  161ALA     CA 1714   5.240   5.106   5.214  0.0784  0.3170  0.2337
  161ALA     HA 1715   5.202   5.204   5.192  0.9335  0.4906 -0.5069
  161ALA     CB 1716   5.354   5.115   5.317 -0.0931 -0.3361  0.4896
  161ALA    HB1 1717   5.405   5.016   5.324 -0.3314 -0.6285 -1.3744
  161ALA    HB2 1718   5.320   5.149   5.417  1.6290  0.2001  0.9341
  161ALA    HB3 1719   5.427   5.185   5.270 -1.3808 -0.3270 -1.6583
  161ALA      C 1720   5.310   5.057   5.092 -0.0202 -0.2161  0.3876
  161ALA      O 1721   5.323   5.130   4.994  0.4362 -0.6607  0.1087
  162SER      N 1722   5.351   4.929   5.087  0.4583 -0.0632  0.3164
  162SER     HN 1723   5.327   4.869   5.163  1.2646  0.1392  0.7343
  162SER     CA 1724   5.414   4.867   4.975  0.1385  0.1339  0.0239
  162SER     HA 1725   5.481   4.944   4.940 -2.5420  3.0547  0.9470
  162SER     CB 1726   5.487   4.734   5.001 -0.1090  0.0383  0.2314
  162SER    HB1 1727   5.408   4.659   5.026 -0.3788  0.7300  1.5353
  162SER    HB2 1728   5.556   4.744   5.087  0.5514 -0.4617 -0.2265
  162SER     OG 1729   5.567   4.690   4.892  0.1675 -0.2364  0.5423
  162SER    HG1 1730   5.556   4.595   4.889  0.7404 -0.3012  0.4064
  162SER      C 1731   5.324   4.857   4.857 -0.1760 -0.3593  0.2990
  162SER      O 1732   5.366   4.899   4.749 -0.2047  0.3224  0.5462
  163LEU      N 1733   5.194   4.829   4.870 -0.3713  0.4568  0.2065
  163LEU     HN 1734   5.152   4.792   4.953 -2.5556  2.7405  0.2291
  163LEU     CA 1735   5.089   4.839   4.773 -0.2871  0.3963  0.1088
  163LEU     HA 1736   5.118   4.777   4.690 -0.5270  2.4510 -1.5933
  163LEU     CB 1737   4.955   4.786   4.829 -0.3466  0.6073  0.1686
  163LEU    HB1 1738   4.869   4.814   4.764  0.0004 -0.7664 -0.9564
  163LEU    HB2 1739   4.946   4.829   4.930 -0.0048  1.9852 -0.3682
  163LEU     CG 1740   4.958   4.632   4.822  0.3817  0.6154  0.1608
  163LEU     HG 1741   5.061   4.596   4.845  0.0191 -0.0333  0.8373
  163LEU    CD1 1742   4.852   4.581   4.922 -0.0647  0.5989 -0.3172
  163LEU   HD11 1743   4.841   4.471   4.912  1.1016  0.5666 -1.6433
  163LEU   HD12 1744   4.749   4.620   4.910 -1.0688 -0.7297  2.9213
  163LEU   HD13 1745   4.890   4.593   5.026 -0.0067 -0.7909 -0.1586
  163LEU    CD2 1746   4.912   4.596   4.680  0.2793  0.2939  0.2739
  163LEU   HD21 1747   4.998   4.609   4.611 -0.3676  1.0584 -0.4039
  163LEU   HD22 1748   4.821   4.655   4.654  0.0707 -0.1889 -0.1121
  163LEU   HD23 1749   4.886   4.488   4.683  0.9155  0.1528  0.8005
  163LEU      C 1750   5.063   4.976   4.721  0.0471  0.3601 -0.1548
  163LEU      O 1751   5.033   4.999   4.604  1.0103 -0.4798 -0.5797
  164SER      N 1752   5.082   5.073   4.812  0.9199 -0.0556  0.1156
  164SER     HN 1753   5.111   5.067   4.907 -0.2421  0.2608  0.4980
  164SER     CA 1754   5.072   5.207   4.762 -0.1963 -0.0280  0.3958
  164SER     HA 1755   4.987   5.223   4.697  0.3461 -0.3469 -0.4053
  164SER     CB 1756   5.057   5.316   4.870  0.2011  0.2191  0.2032
  164SER    HB1 1757   5.047   5.416   4.821 -1.2846  0.3767  0.7767
  164SER    HB2 1758   5.145   5.310   4.937  1.8435 -2.6774 -1.9716
  164SER     OG 1759   4.937   5.291   4.942  0.2742  0.1785  0.3084
  164SER    HG1 1760   4.936   5.204   4.982 -1.3367  0.6151  1.3385
  164SER      C 1761   5.183   5.239   4.669 -0.4186  0.1224  0.1796
  164SER      O 1762   5.161   5.298   4.563  0.2817 -0.1036 -0.1015
  165VAL      N 1763   5.308   5.199   4.699 -0.2635  0.3097 -0.2059
  165VAL     HN 1764   5.330   5.174   4.793  1.1341  0.6573 -0.4236
  165VAL     CA 1765   5.417   5.209   4.607  0.0005 -0.0540  0.0618
  165VAL     HA 1766   5.420   5.314   4.584 -0.4391  0.0942  0.6739
  165VAL     CB 1767   5.553   5.187   4.665  0.1850  0.2891 -0.2355
  165VAL     HB 1768   5.545   5.095   4.727 -0.9463 -0.6640 -1.7221
  165VAL    CG1 1769   5.677   5.176   4.574  0.3528  0.6086 -0.0514
  165VAL   HG11 1770   5.662   5.083   4.514  1.8273 -1.0081  1.9322
  165VAL   HG12 1771   5.771   5.157   4.629 -0.1136  1.7531  1.1814
  165VAL   HG13 1772   5.684   5.265   4.509  0.9487  0.3560 -0.3409
  165VAL    CG2 1773   5.588   5.302   4.762 -0.5489  0.4037 -0.1006
  165VAL   HG21 1774   5.621   5.382   4.693 -1.0510  0.1481 -0.6518
  165VAL   HG22 1775   5.674   5.275   4.827  0.1805  0.7578 -0.8985
  165VAL   HG23 1776   5.513   5.336   4.836  0.1306  3.0247 -0.5067
  165VAL      C 1777   5.401   5.130   4.481 -0.0340  0.1645 -0.0714
  165VAL      O 1778   5.424   5.177   4.370  0.3131 -0.4414 -0.2572
  166GLU      N 1779   5.347   5.007   4.491  0.0873  0.1119 -0.0545
  166GLU     HN 1780   5.335   4.976   4.585 -1.6193  3.2530  0.9081
  166GLU     CA 1781   5.317   4.916   4.385  0.2467  0.0624 -0.0572
  166GLU     HA 1782   5.409   4.904   4.330 -0.4301 -0.3773 -1.1380
  166GLU     CB 1783   5.269   4.780   4.438  0.1451  0.0552 -0.1669
  166GLU    HB1 1784   5.217   4.714   4.365  2.1883  0.2606 -1.8976
  166GLU    HB2 1785   5.190   4.786   4.516 -0.0832  0.8869 -0.4477
  166GLU     CG 1786   5.393   4.710   4.495  0.2074  0.3562  0.0685
  166GLU    HG1 1787   5.359   4.638   4.572  0.8358  1.1870  1.1641
  166GLU    HG2 1788   5.465   4.777   4.548  0.1952 -0.9445  1.8042
  166GLU     CD 1789   5.478   4.635   4.394  0.2639 -0.1201  0.4635
  166GLU    OE1 1790   5.424   4.594   4.287  0.1780  0.6466  0.2027
  166GLU    OE2 1791   5.593   4.598   4.429  0.3903 -0.3891 -0.2149
  166GLU      C 1792   5.214   4.963   4.288 -0.4363 -0.8391  0.2124
  166GLU      O 1793   5.226   4.957   4.166  0.0779 -0.6128  0.2462
  167ARG      N 1794   5.108   5.028   4.337 -0.0660  0.0563 -0.1467
  167ARG     HN 1795   5.094   5.037   4.436  2.2676  2.3090  0.0977
  167ARG     CA 1796   5.015   5.099   4.255 -0.0145  0.3379  0.0348
  167ARG     HA 1797   5.000   5.052   4.159 -0.9429  2.4912 -0.9413
  167ARG     CB 1798   4.873   5.094   4.315 -0.1232  0.3033 -0.2218
  167ARG    HB1 1799   4.809   5.152   4.246 -1.6803 -0.1085  0.8340
  167ARG    HB2 1800   4.868   5.148   4.412 -0.9713 -0.3904  0.1395
  167ARG     CG 1801   4.811   4.954   4.322  0.4309  0.0628 -0.0688
  167ARG    HG1 1802   4.723   4.958   4.389  1.3186  0.6389  1.0835
  167ARG    HG2 1803   4.880   4.886   4.376  0.2246  0.0315  0.1564
  167ARG     CD 1804   4.771   4.893   4.187 -0.6289 -0.3916  0.4439
  167ARG    HD1 1805   4.741   4.976   4.120 -0.4031 -1.2184 -0.7103
  167ARG    HD2 1806   4.678   4.833   4.190  0.6254 -2.4014  1.1568
  167ARG     NE 1807   4.890   4.822   4.132 -0.3064  0.6593 -0.2446
  167ARG     HE 1808   4.959   4.792   4.199  0.3853  1.7724 -0.4379
  167ARG     CZ 1809   4.915   4.793   4.001 -0.0750 -0.1062 -0.0365
  167ARG    NH1 1810   4.825   4.827   3.905  0.1737 -0.5057 -0.4125
  167ARG   HH11 1811   4.727   4.840   3.921 -0.1518 -2.6816 -0.3682
  167ARG   HH12 1812   4.838   4.779   3.818 -1.2780 -2.7595  0.5464
  167ARG    NH2 1813   5.028   4.723   3.970 -0.4246 -0.4053 -0.6485
  167ARG   HH21 1814   5.091   4.707   4.046  4.6189  1.0171 -4.0613
  167ARG   HH22 1815   5.054   4.723   3.874 -0.7906 -0.6731 -0.7527
  167ARG      C 1816   5.064   5.231   4.206  0.5915 -0.0157 -0.3264
  167ARG      O 1817   5.023   5.279   4.100  0.1125 -0.3011 -0.2763
  168TYR      N 1818   5.149   5.299   4.286  0.1822  0.0868  0.0270
  168TYR     HN 1819   5.171   5.265   4.377 -1.2186  0.3647  0.5032
  168TYR     CA 1820   5.205   5.423   4.243  0.0055  0.1450 -0.0363
  168TYR     HA 1821   5.125   5.486   4.206 -0.2892 -0.2987 -0.1660
  168TYR     CB 1822   5.264   5.504   4.359  0.2511 -0.3260  0.1697
  168TYR    HB1 1823   5.328   5.442   4.425 -2.1646 -3.1115  0.1041
  168TYR    HB2 1824   5.179   5.508   4.431 -1.2169 -2.6795 -1.3131
  168TYR     CG 1825   5.335   5.631   4.325 -0.1528 -0.1552 -0.0365
  168TYR    CD1 1826   5.274   5.754   4.316 -0.0562 -0.0531  0.6729
  168TYR    HD1 1827   5.167   5.757   4.331 -0.3276  0.1879 -1.0860
  168TYR    CE1 1828   5.345   5.863   4.272  0.0473 -0.1435  0.6157
  168TYR    HE1 1829   5.298   5.957   4.249  0.6391  0.4967  1.9355
  168TYR     CZ 1830   5.483   5.860   4.269  0.0417 -0.0562  0.2785
  168TYR     OH 1831   5.562   5.976   4.253  0.3256 -0.2053  0.5831
  168TYR     HH 1832   5.515   6.036   4.194  1.4751 -0.5955 -0.7906
  168TYR    CD2 1833   5.472   5.625   4.315 -0.1434 -0.2783  0.1729
  168TYR    HD2 1834   5.526   5.533   4.329  0.6077  0.2011  0.4939
  168TYR    CE2 1835   5.543   5.737   4.280 -0.2737 -0.2329  0.0509
  168TYR    HE2 1836   5.651   5.744   4.279 -0.2851  0.6369  1.5557
  168TYR      C 1837   5.290   5.414   4.121 -0.1664 -0.2962 -0.1248
  168TYR      O 1838   5.279   5.495   4.030  0.0938 -0.0176  0.0867
  169LEU      N 1839   5.382   5.315   4.113  0.5710  0.3223  0.4970
  169LEU     HN 1840   5.395   5.252   4.189  0.5065  1.0972  1.1649
  169LEU     CA 1841   5.473   5.294   4.005 -0.4246 -0.7062 -0.1653
  169LEU     HA 1842   5.515   5.390   3.977 -1.0013 -0.2494  0.4957
  169LEU     CB 1843   5.592   5.203   4.037 -0.2290 -0.5015 -0.3020
  169LEU    HB1 1844   5.653   5.170   3.950  1.7585 -0.5417  1.0333
  169LEU    HB2 1845   5.546   5.104   4.061 -2.7279  0.4781 -0.7668
  169LEU     CG 1846   5.679   5.248   4.155 -0.1225  0.1373 -0.6206
  169LEU     HG 1847   5.625   5.258   4.251  2.9784  1.2311  1.1765
  169LEU    CD1 1848   5.793   5.144   4.158 -0.7574 -0.5589 -0.5135
  169LEU   HD11 1849   5.848   5.133   4.062  0.5696  1.2443  0.0038
  169LEU   HD12 1850   5.754   5.045   4.191  0.0990  0.6649  5.0727
  169LEU   HD13 1851   5.869   5.181   4.229 -0.8685 -1.3747  0.0401
  169LEU    CD2 1852   5.737   5.389   4.133  0.2483  0.1112  0.1491
  169LEU   HD21 1853   5.808   5.413   4.214 -0.6485 -0.8596  1.2654
  169LEU   HD22 1854   5.654   5.463   4.133 -1.3989 -1.6182 -0.6829
  169LEU   HD23 1855   5.785   5.396   4.033 -0.2242  1.3876 -0.0061
  169LEU      C 1856   5.402   5.260   3.878 -0.3853  0.0060 -0.3865
  169LEU      O 1857   5.430   5.311   3.770  0.5534 -0.3245 -0.3106
  170ALA      N 1858   5.292   5.183   3.891 -0.4327  0.1927  0.3588
  170ALA     HN 1859   5.257   5.163   3.982 -1.7930 -1.6222 -0.4981
  170ALA     CA 1860   5.222   5.131   3.778  0.3800 -0.0421 -0.0463
  170ALA     HA 1861   5.282   5.068   3.714 -2.7062 -2.0018 -1.2117
  170ALA     CB 1862   5.118   5.029   3.825  0.0620  0.3223  0.0481
  170ALA    HB1 1863   5.167   4.948   3.884 -1.3216 -2.9361 -2.8957
  170ALA    HB2 1864   5.054   4.981   3.748 -2.7231  2.7225  0.6742
  170ALA    HB3 1865   5.038   5.083   3.880  0.1057 -1.7500  2.3306
  170ALA      C 1866   5.155   5.234   3.694  0.4323  0.3845  0.4311
  170ALA      O 1867   5.156   5.227   3.571  0.3029  0.3919  0.4294
  171ILE      N 1868   5.112   5.340   3.765 -0.2757  0.1906  0.2982
  171ILE     HN 1869   5.126   5.340   3.864  1.0456  1.7600  0.1561
  171ILE     CA 1870   5.053   5.457   3.708  0.1037  0.3852  0.3028
  171ILE     HA 1871   5.011   5.426   3.613 -1.8446  0.1944  1.1858
  171ILE     CB 1872   4.931   5.502   3.782 -0.1013 -0.1668  0.3075
  171ILE     HB 1873   4.866   5.559   3.712 -1.3878 -1.5895  0.2901
  171ILE    CG2 1874   4.844   5.377   3.798 -0.3062 -0.1539 -0.6692
  171ILE   HG21 1875   4.737   5.403   3.813  0.3988  1.4160  2.3367
  171ILE   HG22 1876   4.885   5.314   3.880 -1.3524 -0.8784 -0.6813
  171ILE   HG23 1877   4.851   5.313   3.707 -0.0299  0.5488 -1.1458
  171ILE    CG1 1878   4.962   5.573   3.915  0.0649  0.4712 -0.0657
  171ILE   HG11 1879   5.036   5.656   3.904  0.7767 -0.1987 -0.4261
  171ILE   HG12 1880   5.008   5.508   3.993 -1.7770 -0.1586  0.5406
  171ILE     CD 1881   4.836   5.642   3.968 -0.1875 -0.4110  0.5108
  171ILE    HD1 1882   4.756   5.578   3.926  1.7672 -1.5331 -1.7563
  171ILE    HD2 1883   4.831   5.747   3.933  1.9223 -0.6606 -0.7518
  171ILE    HD3 1884   4.836   5.642   4.079 -2.1738  1.4442  0.5795
  171ILE      C 1885   5.144   5.573   3.682  0.1046  0.2596 -0.2769
  171ILE      O 1886   5.128   5.652   3.589  0.2660  0.0123 -0.5180
  172CYS      N 1887   5.256   5.590   3.754  0.0726  0.3603 -0.2509
  172CYS     HN 1888   5.274   5.536   3.835  1.4145  1.0642 -0.0395
  172CYS     CA 1889   5.354   5.682   3.705 -0.1791  0.6029 -0.2997
  172CYS     HA 1890   5.309   5.766   3.653 -1.2063 -0.8407 -1.8437
  172CYS     CB 1891   5.433   5.735   3.826 -0.0501 -0.0125 -0.1137
  172CYS    HB1 1892   5.505   5.812   3.790  0.7941 -0.7184  0.0149
  172CYS    HB2 1893   5.477   5.649   3.881 -0.9879  0.1930  0.9775
  172CYS     SG 1894   5.324   5.816   3.946 -0.0037 -0.2567  0.0955
  172CYS    HG1 1895   5.424   5.818   4.033  1.1434  0.3621 -1.1920
  172CYS      C 1896   5.449   5.645   3.596 -0.5157  0.0262 -0.4017
  172CYS      O 1897   5.488   5.728   3.513  0.2058 -0.4215 -0.5184
  173HSD      N 1898   5.494   5.519   3.595  0.2093  0.2686  0.4813
  173HSD     HN 1899   5.454   5.456   3.662 -2.6190  0.1631 -1.1451
  173HSD     CA 1900   5.608   5.481   3.517 -0.3609 -0.0930 -0.1912
  173HSD     HA 1901   5.613   5.528   3.420  1.0836  1.5504  0.6323
  173HSD     CB 1902   5.744   5.520   3.577 -0.5664  0.2209  0.0720
  173HSD    HB1 1903   5.825   5.490   3.508 -0.5514 -2.0232  0.9761
  173HSD    HB2 1904   5.771   5.467   3.671  1.5165  0.2877 -0.4547
  173HSD    ND1 1905   5.756   5.727   3.720 -0.1014 -0.0593  0.0688
  173HSD    HD1 1906   5.762   5.677   3.807 -0.8138  0.1690  0.2591
  173HSD     CG 1907   5.769   5.667   3.596  0.6346  0.0199  0.1051
  173HSD    CE1 1908   5.791   5.857   3.701  0.7269 -0.2445  0.2790
  173HSD    HE1 1909   5.801   5.921   3.789  0.5051 -2.0720  1.6940
  173HSD    NE2 1910   5.830   5.882   3.577 -0.2341 -0.5109 -0.0858
  173HSD    CD2 1911   5.805   5.764   3.509 -0.4589 -0.1773 -0.5834
  173HSD    HD2 1912   5.839   5.749   3.407  1.2024  1.4749 -0.3351
  173HSD      C 1913   5.606   5.333   3.501  0.2179 -0.1259  0.0080
  173HSD      O 1914   5.665   5.264   3.583  0.3198  0.4896  0.4605
  174PRO      N 1915   5.539   5.279   3.403  0.2666 -0.0330 -0.0772
  174PRO     CD 1916   5.455   5.349   3.307 -0.3022 -0.0514  0.4019
  174PRO    HD1 1917   5.508   5.434   3.259 -4.0794  2.8560  0.9117
  174PRO    HD2 1918   5.370   5.399   3.358 -1.1987  1.8447 -2.6454
  174PRO     CA 1919   5.512   5.139   3.394 -0.1778  0.0250  0.3234
  174PRO     HA 1920   5.480   5.103   3.490  0.7000 -1.8322 -0.0177
  174PRO     CB 1921   5.399   5.128   3.291  0.6492 -0.0280 -0.5961
  174PRO    HB1 1922   5.303   5.162   3.335  1.9522 -0.1108  2.5924
  174PRO    HB2 1923   5.392   5.027   3.244  2.8264 -0.1999 -0.6558
  174PRO     CG 1924   5.418   5.248   3.197 -0.2622  0.4953 -0.1236
  174PRO    HG1 1925   5.488   5.213   3.118  0.9728 -1.9619  1.8887
  174PRO    HG2 1926   5.322   5.272   3.148 -0.9607 -1.4528  0.2159
  174PRO      C 1927   5.631   5.056   3.360 -0.1195  0.2832 -0.1125
  174PRO      O 1928   5.642   4.946   3.414  0.2451  0.2542 -0.2416
  175PHE      N 1929   5.721   5.105   3.272  0.1313  0.0035 -0.0121
  175PHE     HN 1930   5.708   5.195   3.231 -2.1019  0.5744  1.7017
  175PHE     CA 1931   5.837   5.027   3.240  0.2510  0.1624  0.0320
  175PHE     HA 1932   5.815   4.930   3.197  1.1857  0.7979 -1.9835
  175PHE     CB 1933   5.900   5.096   3.117 -0.4176  0.5092 -0.1228
  175PHE    HB1 1934   5.980   5.029   3.081 -0.9450 -0.2206  0.0269
  175PHE    HB2 1935   5.949   5.191   3.145  1.1321 -0.8293  1.9664
  175PHE     CG 1936   5.799   5.112   3.009 -0.1723 -0.0459 -0.4389
  175PHE    CD1 1937   5.762   4.998   2.941  0.2768 -0.2001 -0.4283
  175PHE    HD1 1938   5.812   4.908   2.973 -0.5521 -0.4674  0.1388
  175PHE    CE1 1939   5.679   5.006   2.832 -0.4477 -0.3814  0.1003
  175PHE    HE1 1940   5.662   4.911   2.784 -1.2607 -1.8904  3.1078
  175PHE     CZ 1941   5.620   5.126   2.801 -0.0998 -0.3054 -0.2722
  175PHE     HZ 1942   5.554   5.143   2.718  1.7446 -2.4451 -2.3382
  175PHE    CD2 1943   5.748   5.233   2.968  0.1037  0.2021 -0.0497
  175PHE    HD2 1944   5.782   5.325   3.014 -0.9943  0.7219 -0.2452
  175PHE    CE2 1945   5.662   5.242   2.862 -0.5896 -0.4992  0.4411
  175PHE    HE2 1946   5.616   5.335   2.831 -0.6088 -1.1005 -1.4633
  175PHE      C 1947   5.938   5.018   3.349  0.4057  0.3072 -0.1005
  175PHE      O 1948   5.997   4.912   3.367 -0.0300  0.0807 -0.0124
  176LYS      N 1949   5.947   5.121   3.435  0.5078 -0.1707  0.4581
  176LYS     HN 1950   5.883   5.194   3.415  0.0055 -0.3497  1.3364
  176LYS     CA 1951   6.025   5.119   3.555  0.6947  0.0113  0.3391
  176LYS     HA 1952   6.128   5.102   3.527  0.6445  0.9298 -0.4472
  176LYS     CB 1953   6.032   5.255   3.625  0.0437  0.1952  0.0500
  176LYS    HB1 1954   6.066   5.233   3.729 -0.6574 -0.9350  0.0600
  176LYS    HB2 1955   5.924   5.279   3.641  0.3596  0.7681  1.4967
  176LYS     CG 1956   6.121   5.364   3.564  0.4372 -0.1141  0.0711
  176LYS    HG1 1957   6.077   5.458   3.603 -1.9091 -0.7089 -0.9816
  176LYS    HG2 1958   6.110   5.388   3.456 -0.8279  3.1207  0.8152
  176LYS     CD 1959   6.267   5.341   3.604  0.5013  0.3347  0.0944
  176LYS    HD1 1960   6.295   5.257   3.538  0.0794  0.5270 -0.3334
  176LYS    HD2 1961   6.264   5.311   3.711  0.3433  1.6086  0.4659
  176LYS     CE 1962   6.370   5.452   3.580  0.0743  0.6225 -0.4227
  176LYS    HE1 1963   6.345   5.485   3.477 -0.1428 -1.8922 -1.2694
  176LYS    HE2 1964   6.476   5.419   3.587 -0.2335 -0.6332 -1.2817
  176LYS     NZ 1965   6.349   5.557   3.681  0.4736  0.2835  0.0178
  176LYS    HZ1 1966   6.361   5.515   3.775 -1.7991 -0.1562  0.1731
  176LYS    HZ2 1967   6.249   5.584   3.675 -0.0429 -1.2225  1.2478
  176LYS    HZ3 1968   6.407   5.643   3.671 -0.6791  1.0907  0.0380
  176LYS      C 1969   5.982   5.010   3.647 -0.2591  0.1118  0.0238
  176LYS      O 1970   6.063   4.936   3.704 -0.0165  0.4226  0.0889
  177ALA      N 1971   5.850   5.000   3.668 -0.2933  0.7583  0.1195
  177ALA     HN 1972   5.781   5.064   3.634 -2.1206 -0.6604  0.9470
  177ALA     CA 1973   5.799   4.890   3.743  0.6393  0.1769 -0.0847
  177ALA     HA 1974   5.847   4.894   3.839  0.3794  1.6163  0.0081
  177ALA     CB 1975   5.647   4.894   3.767  0.5747 -0.8252 -0.2779
  177ALA    HB1 1976   5.595   4.874   3.671 -0.5893 -3.0977  0.7492
  177ALA    HB2 1977   5.637   4.996   3.810  0.2136  0.1068 -2.4428
  177ALA    HB3 1978   5.602   4.812   3.828 -0.1896 -1.9695 -2.2805
  177ALA      C 1979   5.818   4.755   3.683 -0.1798  0.0646 -0.1141
  177ALA      O 1980   5.849   4.658   3.752 -0.6121  0.1685  0.2259
  178LYS      N 1981   5.808   4.740   3.549  0.1718  0.3254 -0.1732
  178LYS     HN 1982   5.792   4.813   3.484  0.9226 -0.2184 -0.9930
  178LYS     CA 1983   5.832   4.609   3.496  0.0596  0.4111 -0.4377
  178LYS     HA 1984   5.776   4.540   3.557  1.3921 -0.5618 -0.2676
  178LYS     CB 1985   5.773   4.603   3.354  0.1456 -0.3000 -0.4461
  178LYS    HB1 1986   5.742   4.706   3.325  0.4795  0.0248  0.3054
  178LYS    HB2 1987   5.681   4.542   3.355  0.0016 -0.1038  0.8261
  178LYS     CG 1988   5.855   4.538   3.243  0.3884 -0.6889 -0.0447
  178LYS    HG1 1989   5.883   4.439   3.285  2.5765  0.6837  2.0492
  178LYS    HG2 1990   5.948   4.599   3.236 -0.2341  0.1508 -1.1529
  178LYS     CD 1991   5.782   4.514   3.111 -0.5085  0.1765  0.2840
  178LYS    HD1 1992   5.742   4.609   3.070 -1.9144  0.0002  1.1604
  178LYS    HD2 1993   5.698   4.443   3.128  0.0794 -0.5143  0.3274
  178LYS     CE 1994   5.868   4.445   3.005 -0.0219  0.4712  0.4891
  178LYS    HE1 1995   5.950   4.521   3.001 -0.4731  1.0392  1.5253
  178LYS    HE2 1996   5.813   4.418   2.913  0.8446 -1.6272  0.5299
  178LYS     NZ 1997   5.929   4.326   3.067  0.1835  0.1908 -0.2398
  178LYS    HZ1 1998   5.990   4.346   3.149 -0.5243  2.1703 -0.1615
  178LYS    HZ2 1999   5.991   4.264   3.011  1.8034  1.9657 -0.4866
  178LYS    HZ3 2000   5.856   4.257   3.094 -0.1317  1.3542  2.1377
  178LYS      C 2001   5.972   4.560   3.506 -0.0518  0.1778  0.0086
  178LYS      O 2002   6.001   4.442   3.521 -0.3870 -0.0408 -1.0380
  179THR      N 2003   6.071   4.651   3.497 -0.1089  0.2739  0.3168
  179THR     HN 2004   6.036   4.741   3.472 -1.9750 -1.2189 -3.2284
  179THR     CA 2005   6.208   4.624   3.527 -0.0853  0.1090  0.0654
  179THR     HA 2006   6.239   4.549   3.456 -1.0811  0.5568 -0.8658
  179THR     CB 2007   6.292   4.748   3.520  0.3046 -0.1530  0.0240
  179THR     HB 2008   6.260   4.818   3.601  2.0523  1.5458 -0.6693
  179THR    OG1 2009   6.257   4.815   3.400 -0.0195 -0.0250  0.1881
  179THR    HG1 2010   6.164   4.839   3.406 -0.1037 -0.5062  1.0335
  179THR    CG2 2011   6.442   4.717   3.521  0.3148 -0.0997  0.4647
  179THR   HG21 2012   6.476   4.654   3.436  3.1975  1.5988  0.2142
  179THR   HG22 2013   6.476   4.669   3.615  1.7007  0.0632  0.0783
  179THR   HG23 2014   6.501   4.810   3.506  0.9060 -0.3040  1.4462
  179THR      C 2015   6.243   4.581   3.665 -0.4814  0.1064  0.1668
  179THR      O 2016   6.330   4.496   3.686 -0.0833  0.3295 -0.5379
  180LEU      N 2017   6.171   4.642   3.761 -0.5888  0.4902 -0.1571
  180LEU     HN 2018   6.106   4.707   3.723  0.1673  0.0047 -2.5092
  180LEU     CA 2019   6.180   4.615   3.901 -0.3813  0.0901 -0.2451
  180LEU     HA 2020   6.283   4.637   3.923  0.0214  0.0310 -1.9308
  180LEU     CB 2021   6.097   4.727   3.966  0.1704  0.2869  0.1224
  180LEU    HB1 2022   5.990   4.703   3.947  0.4166  0.5908 -1.8286
  180LEU    HB2 2023   6.128   4.824   3.922 -0.4759  0.4476  0.0143
  180LEU     CG 2024   6.121   4.737   4.118  0.1351  0.0521  0.1441
  180LEU     HG 2025   6.096   4.636   4.156  0.0127  0.1973  0.4499
  180LEU    CD1 2026   6.263   4.780   4.160  0.2460 -0.3497  0.1852
  180LEU   HD11 2027   6.332   4.700   4.128 -1.0903 -1.7637  0.7140
  180LEU   HD12 2028   6.268   4.786   4.271 -0.9631 -0.4300  0.2622
  180LEU   HD13 2029   6.288   4.884   4.130  1.0057 -0.5279  0.2022
  180LEU    CD2 2030   6.027   4.835   4.189 -0.0237 -0.2792  0.3940
  180LEU   HD21 2031   6.064   4.938   4.167  2.1930 -1.5324 -2.3132
  180LEU   HD22 2032   6.035   4.830   4.299 -0.2966  0.0663  0.4362
  180LEU   HD23 2033   5.919   4.820   4.166 -1.2650  2.2684  3.7087
  180LEU      C 2034   6.133   4.478   3.934  0.5984 -0.2534 -0.2590
  180LEU      O 2035   6.189   4.414   4.023 -0.0403 -0.0944  0.2658
  181MET      N 2036   6.019   4.438   3.875  0.2842  0.0323  0.1445
  181MET     HN 2037   5.981   4.496   3.803  1.5451 -2.6141 -2.9140
  181MET     CA 2038   5.934   4.328   3.909  0.7521 -0.2146  0.5257
  181MET     HA 2039   5.888   4.346   4.004  1.0199 -0.6765  0.7474
  181MET     CB 2040   5.818   4.321   3.808  0.3486 -0.4172  1.0047
  181MET    HB1 2041   5.853   4.327   3.703  0.5682 -4.1882  0.7341
  181MET    HB2 2042   5.762   4.413   3.836 -1.5316 -2.0297  2.9588
  181MET     CG 2043   5.724   4.200   3.807  0.3216 -0.3926  0.2455
  181MET    HG1 2044   5.623   4.227   3.769  1.1306 -0.0577 -1.7981
  181MET    HG2 2045   5.714   4.175   3.915  0.9542 -1.7042  0.0170
  181MET     SD 2046   5.790   4.057   3.716 -0.2708 -0.3632 -0.2364
  181MET     CE 2047   5.689   3.936   3.807 -0.5081  0.2490  0.3243
  181MET    HE1 2048   5.695   3.831   3.770 -0.7882  0.6990 -1.0833
  181MET    HE2 2049   5.582   3.964   3.813 -0.2676  0.9670  1.7652
  181MET    HE3 2050   5.733   3.933   3.909 -0.1535 -1.9969  0.1610
  181MET      C 2051   6.004   4.196   3.908  0.5927 -0.2990  0.1766
  181MET      O 2052   6.101   4.168   3.838  0.0982 -0.7917 -0.3229
  182SER      N 2053   5.964   4.114   4.007  0.3129 -0.0063  0.3110
  182SER     HN 2054   5.893   4.129   4.075  0.5938 -1.6557  1.0110
  182SER     CA 2055   6.025   3.985   4.023  0.3807  0.0217  0.2780
  182SER     HA 2056   5.994   3.921   3.942 -3.3812  0.0687  1.4891
  182SER     CB 2057   6.176   3.985   4.051  0.4420  0.2037 -0.0488
  182SER    HB1 2058   6.188   4.086   4.096  0.2094  0.0508  0.3565
  182SER    HB2 2059   6.228   3.974   3.953 -0.3061  1.7863 -0.6557
  182SER     OG 2060   6.235   3.882   4.129 -0.8180 -0.0461  0.5849
  182SER    HG1 2061   6.314   3.850   4.087 -0.2771  0.7692  0.9383
  182SER      C 2062   5.961   3.921   4.141  0.0973 -0.2071  0.0035
  182SER      O 2063   5.930   3.973   4.249 -0.5780 -0.0567 -0.2595
  183ARG      N 2064   5.923   3.793   4.126 -0.0268 -0.1073 -0.5545
  183ARG     HN 2065   5.946   3.749   4.040 -0.3250  1.4113 -1.4565
  183ARG     CA 2066   5.868   3.708   4.228  0.4069  0.1857 -0.0699
  183ARG     HA 2067   5.779   3.749   4.272  1.3636  0.9503  1.2395
  183ARG     CB 2068   5.820   3.580   4.159  0.0261  0.0991  0.3577
  183ARG    HB1 2069   5.779   3.507   4.232 -1.4535  0.4500 -0.0873
  183ARG    HB2 2070   5.909   3.534   4.111 -1.5118 -1.8879 -0.7580
  183ARG     CG 2071   5.702   3.605   4.064  0.1449  0.1438  0.2221
  183ARG    HG1 2072   5.745   3.650   3.972 -0.0557  2.7304  1.3062
  183ARG    HG2 2073   5.625   3.674   4.105  0.5434  0.2335  0.8421
  183ARG     CD 2074   5.633   3.471   4.036 -0.2039  0.4161 -0.2418
  183ARG    HD1 2075   5.594   3.416   4.124 -0.5302 -2.4960 -2.0782
  183ARG    HD2 2076   5.699   3.390   3.999  0.0591 -0.3378  1.7190
  183ARG     NE 2077   5.531   3.498   3.931 -0.2560  0.2298 -0.2389
  183ARG     HE 2078   5.462   3.563   3.964  1.5676  0.7606  3.0341
  183ARG     CZ 2079   5.547   3.480   3.797  0.0607  0.1931 -0.1982
  183ARG    NH1 2080   5.669   3.440   3.751  0.2261  0.0025  0.3945
  183ARG   HH11 2081   5.728   3.394   3.817  1.2988  1.3531  0.3963
  183ARG   HH12 2082   5.679   3.429   3.652 -3.5050 -1.4755 -0.0077
  183ARG    NH2 2083   5.443   3.480   3.709 -0.3283 -0.6246  0.2477
  183ARG   HH21 2084   5.351   3.502   3.740  0.0744 -0.3496  1.2739
  183ARG   HH22 2085   5.457   3.438   3.619 -0.5552 -1.2102  0.4824
  183ARG      C 2086   5.960   3.683   4.342  0.1245 -0.0575  0.1036
  183ARG      O 2087   5.922   3.696   4.459 -0.2088  0.6781 -0.0796
  184SER      N 2088   6.088   3.655   4.314  0.1993  0.3648  0.0032
  184SER     HN 2089   6.120   3.662   4.220 -0.8510 -0.4277 -0.4367
  184SER     CA 2090   6.190   3.629   4.412  0.5065  0.0850 -0.3864
  184SER     HA 2091   6.159   3.551   4.480  1.3640 -0.5059 -0.6544
  184SER     CB 2092   6.316   3.579   4.340  0.5935  0.0897 -0.2380
  184SER    HB1 2093   6.339   3.637   4.248 -1.8239  0.1881 -0.8329
  184SER    HB2 2094   6.292   3.476   4.305  0.3315  0.1472 -0.2290
  184SER     OG 2095   6.429   3.562   4.425  0.2929  0.1162  0.1697
  184SER    HG1 2096   6.415   3.482   4.475  0.1044 -0.2397 -0.4510
  184SER      C 2097   6.226   3.752   4.489  0.0120  0.0800 -0.1468
  184SER      O 2098   6.251   3.738   4.608  0.0613 -0.1003 -0.1773
  185ARG      N 2099   6.223   3.874   4.433 -0.5483  0.2837  0.3144
  185ARG     HN 2100   6.207   3.887   4.336 -1.2364 -0.6405  0.2945
  185ARG     CA 2101   6.250   3.999   4.497 -0.0401  0.4232 -0.1675
  185ARG     HA 2102   6.338   3.981   4.557 -0.5026 -0.8724  0.1320
  185ARG     CB 2103   6.285   4.109   4.394  0.3374  0.0629 -0.4273
  185ARG    HB1 2104   6.299   4.206   4.447  0.5940 -1.5182  2.6147
  185ARG    HB2 2105   6.199   4.112   4.324  1.7812 -1.5150 -2.4072
  185ARG     CG 2106   6.411   4.078   4.313  0.3864 -0.1100 -0.2857
  185ARG    HG1 2107   6.368   4.102   4.214  1.5246  0.7472 -0.5820
  185ARG    HG2 2108   6.430   3.969   4.303 -1.9834 -0.7096  0.9073
  185ARG     CD 2109   6.542   4.149   4.346  0.2505 -0.2935  0.6825
  185ARG    HD1 2110   6.596   4.105   4.433  1.9362 -0.2251 -0.2708
  185ARG    HD2 2111   6.520   4.255   4.369  3.5571  0.6786 -0.1068
  185ARG     NE 2112   6.623   4.128   4.223 -0.3917 -0.0185  0.2077
  185ARG     HE 2113   6.690   4.054   4.219  0.8251  0.8045  2.8555
  185ARG     CZ 2114   6.623   4.207   4.112  0.2911 -0.3824 -0.0606
  185ARG    NH1 2115   6.555   4.325   4.096  0.7607 -0.0739  0.1788
  185ARG   HH11 2116   6.479   4.347   4.157  0.1467 -1.0445 -0.1965
  185ARG   HH12 2117   6.558   4.371   4.008  1.8643 -1.6917 -0.7014
  185ARG    NH2 2118   6.719   4.177   4.019 -0.1333 -0.5335 -0.4529
  185ARG   HH21 2119   6.796   4.119   4.044 -0.9820 -2.2072 -1.5122
  185ARG   HH22 2120   6.719   4.245   3.946 -1.2469  0.9870  0.8746
  185ARG      C 2121   6.139   4.035   4.589  0.0316  0.2654 -0.0199
  185ARG      O 2122   6.155   4.072   4.705 -0.2231 -0.0517  0.1196
  186THR      N 2123   6.015   4.007   4.544  0.2465 -0.6783 -0.0635
  186THR     HN 2124   6.009   3.985   4.447  0.1446 -0.2190 -0.1647
  186THR     CA 2125   5.894   4.014   4.620  0.3071 -0.1016 -0.0132
  186THR     HA 2126   5.898   4.112   4.666  1.1152 -0.1779  0.0905
  186THR     CB 2127   5.765   4.001   4.544  0.2571  0.4283 -0.0223
  186THR     HB 2128   5.741   3.896   4.518  0.4134 -0.0274  1.5908
  186THR    OG1 2129   5.766   4.076   4.423  0.0733 -0.0541 -0.3269
  186THR    HG1 2130   5.827   4.034   4.363  1.7328 -0.3925  1.4941
  186THR    CG2 2131   5.657   4.062   4.635 -0.0533  0.0444 -0.1327
  186THR   HG21 2132   5.563   4.091   4.583 -0.9170 -1.3271  0.6132
  186THR   HG22 2133   5.696   4.155   4.681  0.1379 -1.5673  3.2166
  186THR   HG23 2134   5.632   3.993   4.719  1.2810  0.7086  0.8448
  186THR      C 2135   5.893   3.930   4.743  0.4032  0.0489  0.0899
  186THR      O 2136   5.862   3.978   4.852  0.1136 -0.1188  0.0825
  187LYS      N 2137   5.920   3.800   4.726 -0.1119 -0.0736  0.1886
  187LYS     HN 2138   5.915   3.760   4.635  0.6819 -0.8503  0.4732
  187LYS     CA 2139   5.942   3.708   4.833  0.1308  0.3082  0.4698
  187LYS     HA 2140   5.849   3.709   4.889 -0.9404  2.6575 -1.1944
  187LYS     CB 2141   5.964   3.569   4.770 -0.2239  0.6514 -0.4307
  187LYS    HB1 2142   6.012   3.505   4.847 -2.7568 -2.3849 -1.1611
  187LYS    HB2 2143   6.044   3.587   4.695  0.1106  1.0542  0.0064
  187LYS     CG 2144   5.834   3.500   4.730 -0.1694  0.4598 -0.2770
  187LYS    HG1 2145   5.779   3.572   4.665  0.7296 -0.8016 -2.5430
  187LYS    HG2 2146   5.781   3.490   4.828  2.0783 -0.2041  0.9420
  187LYS     CD 2147   5.843   3.363   4.663 -0.2648  0.4064 -0.1829
  187LYS    HD1 2148   5.745   3.312   4.673 -0.1092  0.2507  0.5801
  187LYS    HD2 2149   5.914   3.303   4.723 -1.4292 -1.4939 -0.6165
  187LYS     CE 2150   5.885   3.366   4.516 -0.6526 -0.2297 -0.3114
  187LYS    HE1 2151   5.981   3.419   4.496  0.9098 -2.6609  0.2304
  187LYS    HE2 2152   5.804   3.412   4.455 -2.1712 -1.7807  0.4646
  187LYS     NZ 2153   5.894   3.228   4.464 -0.2110 -0.3956  0.1942
  187LYS    HZ1 2154   5.936   3.234   4.369 -2.0861  0.4887 -0.6315
  187LYS    HZ2 2155   5.801   3.184   4.452 -1.0535  0.3746  3.0546
  187LYS    HZ3 2156   5.950   3.166   4.526  1.4279  1.2801  0.4627
  187LYS      C 2157   6.045   3.741   4.935  0.0368  1.0011  0.3445
  187LYS      O 2158   6.021   3.721   5.054  0.0068 -0.0105  0.1723
  188LYS      N 2159   6.160   3.796   4.894 -0.0423  0.8006 -0.1487
  188LYS     HN 2160   6.177   3.807   4.796 -4.2096  2.0849 -0.9056
  188LYS     CA 2161   6.256   3.849   4.987  0.2846 -0.1938  0.0870
  188LYS     HA 2162   6.262   3.778   5.068  0.7624  0.3061  0.4945
  188LYS     CB 2163   6.396   3.853   4.925  0.2341  0.1134 -0.0049
  188LYS    HB1 2164   6.461   3.911   4.994  1.5971 -0.9142 -0.3737
  188LYS    HB2 2165   6.400   3.904   4.826 -4.2241  2.0113  0.5462
  188LYS     CG 2166   6.476   3.724   4.908  0.1174 -0.0123  0.3901
  188LYS    HG1 2167   6.411   3.652   4.855  0.8837 -0.9103  0.6409
  188LYS    HG2 2168   6.512   3.678   5.003  0.8973  4.0989  2.2874
  188LYS     CD 2169   6.596   3.745   4.816  0.0591 -0.0323  0.3104
  188LYS    HD1 2170   6.674   3.677   4.855 -0.8500 -0.7672  0.8914
  188LYS    HD2 2171   6.638   3.848   4.815 -0.6671  0.2820 -0.9159
  188LYS     CE 2172   6.555   3.702   4.675 -0.0703  0.0947  0.3092
  188LYS    HE1 2173   6.471   3.763   4.633 -0.2163 -1.1919 -1.3983
  188LYS    HE2 2174   6.523   3.597   4.687 -0.2623  0.1136  0.0045
  188LYS     NZ 2175   6.660   3.706   4.570 -0.5899  0.0027 -0.2242
  188LYS    HZ1 2176   6.738   3.646   4.605  1.3545  1.8959 -1.1092
  188LYS    HZ2 2177   6.703   3.800   4.562 -1.2618  0.2865 -0.5651
  188LYS    HZ3 2178   6.621   3.675   4.479  0.4510 -0.0425 -0.6607
  188LYS      C 2179   6.211   3.972   5.057  0.2734  0.0200 -0.2908
  188LYS      O 2180   6.218   3.975   5.180 -0.2946  0.6990 -0.2685
  189PHE      N 2181   6.149   4.068   4.986  0.1695  0.0535 -0.1562
  189PHE     HN 2182   6.140   4.054   4.887  0.6054 -1.0567 -0.0541
  189PHE     CA 2183   6.089   4.183   5.046  0.3318  0.0455  0.0214
  189PHE     HA 2184   6.165   4.228   5.108 -1.2409 -0.6033  2.5256
  189PHE     CB 2185   6.035   4.274   4.934 -0.2219 -0.1898  0.0986
  189PHE    HB1 2186   5.935   4.237   4.900 -0.7904  1.7549 -0.4864
  189PHE    HB2 2187   6.109   4.274   4.852 -1.3545 -1.0358 -0.9671
  189PHE     CG 2188   6.015   4.417   4.968  0.4206 -0.0221 -0.2156
  189PHE    CD1 2189   6.122   4.503   4.980  0.1322  0.2939  0.1401
  189PHE    HD1 2190   6.221   4.461   4.966  0.8846  1.9411  0.3367
  189PHE    CE1 2191   6.106   4.637   5.006 -0.0773  0.4721 -0.8747
  189PHE    HE1 2192   6.198   4.693   5.017 -1.1413  2.2003 -0.4309
  189PHE     CZ 2193   5.980   4.678   5.043  0.0953  0.0847  0.1885
  189PHE     HZ 2194   5.954   4.777   5.078 -1.3783 -0.5629  1.0160
  189PHE    CD2 2195   5.887   4.468   4.984  0.4908  0.2283 -0.4418
  189PHE    HD2 2196   5.802   4.402   4.979 -0.0747  0.9380 -0.2067
  189PHE    CE2 2197   5.872   4.594   5.035  0.2626 -0.1570  0.4499
  189PHE    HE2 2198   5.778   4.622   5.082  0.4746 -0.9928  1.4290
  189PHE      C 2199   5.975   4.154   5.137  0.1492  0.4275 -0.0836
  189PHE      O 2200   5.967   4.203   5.250  0.5437  0.1527  0.0678
  190ILE      N 2201   5.880   4.068   5.099  0.3665  0.1392  0.0269
  190ILE     HN 2202   5.885   4.032   5.006 -0.4626  0.8732 -0.3099
  190ILE     CA 2203   5.775   4.024   5.186  0.2236  0.5734  0.0740
  190ILE     HA 2204   5.723   4.107   5.232 -0.9972 -0.7129  1.0889
  190ILE     CB 2205   5.676   3.943   5.109  0.0393  0.5680  0.3164
  190ILE     HB 2206   5.732   3.876   5.040  0.4462  0.2606  0.9340
  190ILE    CG2 2207   5.585   3.854   5.196  0.0319 -0.1472 -0.4072
  190ILE   HG21 2208   5.522   3.784   5.138 -0.4368 -0.0522 -0.0159
  190ILE   HG22 2209   5.520   3.914   5.263 -0.0969 -1.8183  1.0182
  190ILE   HG23 2210   5.638   3.782   5.262  0.6851  0.2515 -0.4820
  190ILE    CG1 2211   5.586   4.031   5.020 -0.0047 -0.1583 -0.3749
  190ILE   HG11 2212   5.534   3.961   4.952 -0.6976  1.1035 -1.1699
  190ILE   HG12 2213   5.651   4.091   4.953  0.5566 -1.8905 -1.4541
  190ILE     CD 2214   5.476   4.117   5.081  0.2454  0.1849 -0.4088
  190ILE    HD1 2215   5.409   4.165   5.006 -1.9339 -2.8137 -0.5430
  190ILE    HD2 2216   5.528   4.200   5.134 -0.7945 -0.0198  0.9901
  190ILE    HD3 2217   5.421   4.067   5.164  1.3206  3.4605  2.5668
  190ILE      C 2218   5.825   3.946   5.303 -0.3476 -0.2130 -0.1966
  190ILE      O 2219   5.794   3.979   5.417  0.3333 -0.5032  0.0773
  191SER      N 2220   5.926   3.858   5.292  0.0513  0.3083 -0.8213
  191SER     HN 2221   5.942   3.833   5.197 -3.2987  0.5042 -1.5857
  191SER     CA 2222   5.990   3.788   5.399 -0.1130  0.1621 -0.8153
  191SER     HA 2223   5.916   3.739   5.460 -0.3566  0.3186 -0.9841
  191SER     CB 2224   6.085   3.677   5.352 -0.1537 -0.0766 -0.3401
  191SER    HB1 2225   6.142   3.631   5.436  1.2378  1.6572 -0.2752
  191SER    HB2 2226   6.162   3.727   5.290  0.6733  0.7650  1.3115
  191SER     OG 2227   6.014   3.582   5.273 -0.0706 -0.2730 -0.1784
  191SER    HG1 2228   6.023   3.621   5.186  2.3821  0.6566  0.3919
  191SER      C 2229   6.057   3.881   5.495 -0.0331 -0.7194 -0.0114
  191SER      O 2230   6.040   3.876   5.617 -0.2079  0.1691  0.0056
  192ALA      N 2231   6.122   3.986   5.442 -0.2052 -0.3419  0.5154
  192ALA     HN 2232   6.152   3.989   5.347 -1.8992 -0.6040 -0.0579
  192ALA     CA 2233   6.163   4.100   5.517 -0.1466 -0.4476  0.6452
  192ALA     HA 2234   6.237   4.069   5.589  0.9376  1.8388  0.6393
  192ALA     CB 2235   6.240   4.198   5.426 -0.4255 -0.4444  0.4125
  192ALA    HB1 2236   6.176   4.257   5.358 -0.6746 -1.0038  0.1544
  192ALA    HB2 2237   6.314   4.147   5.361 -0.6218 -0.1633 -0.0360
  192ALA    HB3 2238   6.298   4.270   5.488 -1.0569  0.7700 -0.3616
  192ALA      C 2239   6.061   4.179   5.591 -0.0294  0.1900  0.1414
  192ALA      O 2240   6.087   4.215   5.706  0.0028 -0.7523  0.4361
  193ILE      N 2241   5.943   4.206   5.532  0.3266  0.1374 -0.6109
  193ILE     HN 2242   5.933   4.172   5.439 -1.1582 -1.7799  0.1763
  193ILE     CA 2243   5.833   4.269   5.598 -0.0666 -1.0274 -0.1248
  193ILE     HA 2244   5.880   4.362   5.624 -1.2527 -0.5779  0.5039
  193ILE     CB 2245   5.731   4.317   5.499 -0.1807 -0.1968  0.3870
  193ILE     HB 2246   5.730   4.246   5.414 -1.4809  0.4204 -0.1427
  193ILE    CG2 2247   5.583   4.320   5.542 -0.2873  0.2261  0.0063
  193ILE   HG21 2248   5.549   4.216   5.564  0.4165  0.1179  0.6725
  193ILE   HG22 2249   5.516   4.348   5.459 -1.3666 -1.8921  0.0912
  193ILE   HG23 2250   5.584   4.394   5.625  1.7497  1.6898 -1.2247
  193ILE    CG1 2251   5.780   4.449   5.437  0.2216 -0.5047  0.0435
  193ILE   HG11 2252   5.884   4.433   5.403  0.6949  1.3932  0.4747
  193ILE   HG12 2253   5.781   4.526   5.517 -0.5735  1.6387 -1.8907
  193ILE     CD 2254   5.693   4.506   5.325  0.1525 -0.2435  0.2291
  193ILE    HD1 2255   5.731   4.606   5.295  2.7604 -1.4288 -0.7088
  193ILE    HD2 2256   5.585   4.526   5.342  0.3981  1.3846  0.0272
  193ILE    HD3 2257   5.707   4.447   5.232  0.1766  0.5167 -0.2511
  193ILE      C 2258   5.775   4.203   5.719 -0.1097 -0.0924  0.3732
  193ILE      O 2259   5.750   4.270   5.819 -0.0626  0.6316 -0.0939
  194TRP      N 2260   5.753   4.071   5.708 -0.3709  0.0229 -0.6248
  194TRP     HN 2261   5.772   4.014   5.629 -0.2166 -0.4823 -0.2342
  194TRP     CA 2262   5.718   3.990   5.821  0.8097  0.0461 -0.2266
  194TRP     HA 2263   5.626   4.029   5.861  1.1858  2.5061 -1.5660
  194TRP     CB 2264   5.686   3.850   5.765  0.1178  0.0420  0.1736
  194TRP    HB1 2265   5.706   3.769   5.839 -0.3626 -1.4490 -1.2715
  194TRP    HB2 2266   5.749   3.823   5.678 -1.2944 -1.0149 -0.5593
  194TRP     CG 2267   5.551   3.831   5.704  0.3941 -0.0832 -0.4011
  194TRP    CD1 2268   5.520   3.851   5.572 -0.6377  0.6225 -0.0661
  194TRP    HD1 2269   5.586   3.863   5.488 -0.3986 -0.3739 -0.0438
  194TRP    NE1 2270   5.385   3.844   5.555 -0.5987 -1.1150  0.1467
  194TRP    HE1 2271   5.339   3.865   5.471  1.2488  1.3621 -0.3425
  194TRP    CE2 2272   5.327   3.818   5.677 -0.6007 -0.7063  0.2326
  194TRP    CD2 2273   5.427   3.805   5.771  0.3203 -0.5408 -0.7112
  194TRP    CE3 2274   5.401   3.775   5.901  0.2922 -0.3878 -0.6821
  194TRP    HE3 2275   5.481   3.759   5.972  0.1837 -0.1358 -0.5036
  194TRP    CZ3 2276   5.268   3.775   5.935  0.3098  0.1507 -0.5922
  194TRP    HZ3 2277   5.249   3.747   6.037 -0.0889  1.2058 -0.3749
  194TRP    CZ2 2278   5.196   3.803   5.710 -0.6548 -0.3868  0.1738
  194TRP    HZ2 2279   5.119   3.816   5.635 -0.4168 -0.6859 -0.1302
  194TRP    CH2 2280   5.166   3.785   5.843 -0.4872 -0.0320  0.2583
  194TRP    HH2 2281   5.064   3.787   5.878 -0.9225 -2.7202 -0.6223
  194TRP      C 2282   5.819   3.987   5.930  0.1436 -0.6043  0.3864
  194TRP      O 2283   5.792   4.008   6.048  0.0461  0.4508  0.1843
  195LEU      N 2284   5.947   3.967   5.892  0.0492  0.0951 -0.3204
  195LEU     HN 2285   5.964   3.952   5.795 -3.2506 -2.3196 -0.7027
  195LEU     CA 2286   6.061   3.973   5.978 -0.1905  0.1293 -0.0017
  195LEU     HA 2287   6.049   3.907   6.063  0.5804 -0.8788 -0.6594
  195LEU     CB 2288   6.184   3.928   5.898 -0.0532 -0.0771  0.3226
  195LEU    HB1 2289   6.191   4.011   5.825  0.3460 -0.2153  0.1976
  195LEU    HB2 2290   6.174   3.831   5.845 -0.9464 -0.3028  0.8793
  195LEU     CG 2291   6.321   3.938   5.966 -0.0609 -0.4850  0.4000
  195LEU     HG 2292   6.350   4.045   5.979  1.3861 -0.7531 -0.4240
  195LEU    CD1 2293   6.328   3.868   6.103  0.5524 -0.9386  0.1401
  195LEU   HD11 2294   6.277   3.928   6.181  0.6202 -1.7302  0.8054
  195LEU   HD12 2295   6.431   3.849   6.141 -0.3169 -1.7263  2.2586
  195LEU   HD13 2296   6.274   3.771   6.101  1.0454 -1.2454  1.0350
  195LEU    CD2 2297   6.425   3.874   5.872 -0.0577 -0.4249  0.3620
  195LEU   HD21 2298   6.410   3.764   5.868  1.0919 -0.5821  0.1469
  195LEU   HD22 2299   6.532   3.884   5.901  0.1963 -1.5266 -0.1386
  195LEU   HD23 2300   6.407   3.928   5.776 -0.9207 -2.5158 -0.7196
  195LEU      C 2301   6.084   4.107   6.041  0.4752  0.0523 -0.0720
  195LEU      O 2302   6.115   4.112   6.160  0.8646 -0.3064 -0.1558
  196ALA      N 2303   6.053   4.221   5.977 -0.5639 -0.1073  0.1300
  196ALA     HN 2304   6.034   4.205   5.880 -2.4431 -0.0224  0.4332
  196ALA     CA 2305   6.055   4.353   6.032 -0.1772  0.0272 -0.2091
  196ALA     HA 2306   6.144   4.371   6.090  0.5197  0.3875 -1.3425
  196ALA     CB 2307   6.046   4.460   5.921  0.6611  0.0410 -0.2767
  196ALA    HB1 2308   5.946   4.453   5.872  0.0850  0.4017  0.7940
  196ALA    HB2 2309   6.127   4.432   5.850  1.5851 -0.6622  1.0033
  196ALA    HB3 2310   6.052   4.565   5.957 -1.7517 -0.4797  2.0577
  196ALA      C 2311   5.948   4.374   6.133  0.3408  0.1712  0.3136
  196ALA      O 2312   5.975   4.426   6.241 -0.6222 -0.0866  0.6832
  197SER      N 2313   5.829   4.320   6.101  0.2736  0.6123 -0.1922
  197SER     HN 2314   5.815   4.269   6.017 -2.4700  1.3148 -0.2427
  197SER     CA 2315   5.715   4.325   6.187  0.2155 -0.2850 -0.2077
  197SER     HA 2316   5.715   4.429   6.216 -0.5708 -0.0683 -0.9550
  197SER     CB 2317   5.584   4.275   6.125 -0.3100  0.5840  0.1863
  197SER    HB1 2318   5.492   4.284   6.188 -1.3384 -1.4684 -0.9198
  197SER    HB2 2319   5.590   4.167   6.101 -5.4190  0.0673  0.1297
  197SER     OG 2320   5.553   4.336   6.001 -0.1937  0.1828 -0.0392
  197SER    HG1 2321   5.619   4.312   5.935 -0.9267  1.5524 -1.3530
  197SER      C 2322   5.735   4.251   6.314  0.0358  0.1643  0.0876
  197SER      O 2323   5.692   4.286   6.424 -0.5012  0.2360 -0.1476
  198ALA      N 2324   5.811   4.140   6.301  0.1018  0.1966  0.1962
  198ALA     HN 2325   5.850   4.110   6.214  0.9252 -2.4302  1.3714
  198ALA     CA 2326   5.846   4.059   6.414  0.1321 -0.2966 -0.1651
  198ALA     HA 2327   5.756   4.028   6.465  0.6958 -1.5638  0.0799
  198ALA     CB 2328   5.918   3.929   6.375  0.5837  0.1531 -0.8693
  198ALA    HB1 2329   5.924   3.858   6.461 -1.1403  0.4980 -0.4224
  198ALA    HB2 2330   6.018   3.942   6.330  1.5896  0.2136  1.2376
  198ALA    HB3 2331   5.850   3.894   6.295 -4.0334  1.8503  1.9192
  198ALA      C 2332   5.930   4.131   6.514  0.0343 -0.2370 -0.1248
  198ALA      O 2333   5.910   4.118   6.635 -0.1780  0.0432 -0.1302
  199LEU      N 2334   6.031   4.211   6.475  0.0695 -0.1349  0.1761
  199LEU     HN 2335   6.053   4.218   6.378  0.8209 -1.4515  0.2293
  199LEU     CA 2336   6.112   4.292   6.560 -0.0734  0.0551  0.1334
  199LEU     HA 2337   6.146   4.228   6.641  1.8055 -0.5084 -1.0201
  199LEU     CB 2338   6.227   4.339   6.470  0.2350 -0.6031  0.1737
  199LEU    HB1 2339   6.290   4.417   6.517 -0.5343  1.5981 -2.1739
  199LEU    HB2 2340   6.179   4.382   6.379 -0.2714 -2.6216 -0.5487
  199LEU     CG 2341   6.320   4.225   6.425  0.1210 -0.5095 -0.3055
  199LEU     HG 2342   6.258   4.141   6.387 -0.1068 -0.9846  1.0764
  199LEU    CD1 2343   6.403   4.266   6.302 -0.7299  0.5443 -0.5393
  199LEU   HD11 2344   6.335   4.288   6.216 -0.7161 -0.3169 -0.7798
  199LEU   HD12 2345   6.475   4.188   6.270 -0.7028  0.4006 -0.1221
  199LEU   HD13 2346   6.464   4.355   6.330  1.5076 -1.8909  2.9378
  199LEU    CD2 2347   6.417   4.176   6.534 -0.1440  0.2058  0.2643
  199LEU   HD21 2348   6.487   4.109   6.479  1.8142  2.1774  0.2629
  199LEU   HD22 2349   6.369   4.119   6.617  2.9691 -1.3336  1.1331
  199LEU   HD23 2350   6.487   4.249   6.579 -0.3635  0.8798 -0.4572
  199LEU      C 2351   6.043   4.409   6.621 -0.5263 -0.1202 -0.0421
  199LEU      O 2352   6.050   4.439   6.740  0.0303  0.1708 -0.1452
  200LEU      N 2353   5.958   4.482   6.546  0.0564  0.4337 -0.1784
  200LEU     HN 2354   5.938   4.442   6.457  1.8210 -0.3673 -0.2482
  200LEU     CA 2355   5.878   4.592   6.589 -0.0875  0.3291 -0.1758
  200LEU     HA 2356   5.947   4.669   6.622  1.9189 -0.9312 -1.2668
  200LEU     CB 2357   5.808   4.648   6.464  0.1248  0.0588 -0.4159
  200LEU    HB1 2358   5.716   4.705   6.488  0.7627  0.6188  0.8151
  200LEU    HB2 2359   5.773   4.562   6.404 -2.8558 -0.9798  2.5319
  200LEU     CG 2360   5.904   4.737   6.383  0.4252 -0.3898 -0.5576
  200LEU     HG 2361   6.011   4.708   6.390  0.8334  1.0990 -0.1617
  200LEU    CD1 2362   5.870   4.741   6.233 -0.1377  0.2661 -0.4177
  200LEU   HD11 2363   5.776   4.797   6.219 -0.8726 -0.8723 -0.1459
  200LEU   HD12 2364   5.853   4.641   6.189 -1.7952 -0.8381  2.4456
  200LEU   HD13 2365   5.948   4.798   6.177 -1.5400  0.6770 -2.0362
  200LEU    CD2 2366   5.892   4.879   6.442  0.2587 -0.4784 -0.3787
  200LEU   HD21 2367   5.964   4.949   6.394  0.1708 -0.4340 -0.4459
  200LEU   HD22 2368   5.918   4.875   6.550 -0.7743  0.3412 -0.0823
  200LEU   HD23 2369   5.787   4.917   6.438  0.1790 -0.1442  2.7716
  200LEU      C 2370   5.780   4.568   6.698  0.1920 -0.0856 -0.0142
  200LEU      O 2371   5.722   4.660   6.757  0.2323  0.3061 -0.5774
  201ALA      N 2372   5.748   4.441   6.728 -0.5541  0.1605  0.2648
  201ALA     HN 2373   5.776   4.373   6.660 -0.3784  0.6016 -0.1107
  201ALA     CA 2374   5.660   4.397   6.832 -0.6907  0.2106  0.1704
  201ALA     HA 2375   5.600   4.481   6.866  0.8555  1.0877  0.8361
  201ALA     CB 2376   5.567   4.284   6.785  0.2542 -0.4455 -0.1398
  201ALA    HB1 2377   5.509   4.327   6.700  1.0159  0.5697 -0.1575
  201ALA    HB2 2378   5.489   4.259   6.860  1.0907 -0.8844  0.5997
  201ALA    HB3 2379   5.617   4.192   6.748  2.6090  0.8444 -0.3795
  201ALA      C 2380   5.737   4.347   6.948  0.2064 -0.2184 -0.5974
  201ALA      O 2381   5.679   4.305   7.049  0.7061  0.1099 -0.1662
  202ILE      N 2382   5.872   4.355   6.948  0.1902  0.2007 -0.0104
  202ILE     HN 2383   5.921   4.386   6.867 -1.0593  0.9764 -0.4961
  202ILE     CA 2384   5.946   4.311   7.062  0.5369  0.6950 -0.0419
  202ILE     HA 2385   5.918   4.211   7.090 -2.0249  2.1498  3.2566
  202ILE     CB 2386   6.092   4.296   7.030  0.5392  0.1597  0.2108
  202ILE     HB 2387   6.114   4.386   6.969 -0.2068  0.7767  0.8356
  202ILE    CG2 2388   6.188   4.287   7.149 -0.0605  0.4523  0.7241
  202ILE   HG21 2389   6.178   4.181   7.181  0.6198  0.4468  0.9513
  202ILE   HG22 2390   6.168   4.350   7.238  2.1468 -0.2071  1.7570
  202ILE   HG23 2391   6.288   4.311   7.106  0.8387 -1.0417  1.8728
  202ILE    CG1 2392   6.108   4.171   6.942  0.2159 -0.1873  0.6394
  202ILE   HG11 2393   6.036   4.164   6.857  1.3728 -1.1323 -0.2882
  202ILE   HG12 2394   6.085   4.088   7.012 -1.9912 -0.1335  0.0610
  202ILE     CD 2395   6.248   4.159   6.883 -0.1476  0.4419 -0.3771
  202ILE    HD1 2396   6.286   4.254   6.839  0.9564  0.3558  0.3407
  202ILE    HD2 2397   6.255   4.094   6.794 -0.5353 -1.6980  1.0922
  202ILE    HD3 2398   6.315   4.123   6.964  0.0305  1.3839 -0.0799
  202ILE      C 2399   5.924   4.386   7.188 -0.0607 -0.3645  0.5022
  202ILE      O 2400   5.917   4.324   7.294 -0.1350  0.3809  0.9472
  203PRO      N 2401   5.907   4.515   7.195  0.0339 -0.2872 -0.5573
  203PRO     CD 2402   5.964   4.605   7.096  0.4933  0.3259  0.2538
  203PRO    HD1 2403   5.894   4.604   7.010  0.0096  2.0588  0.5783
  203PRO    HD2 2404   6.065   4.572   7.066  0.9965  1.7832  0.2546
  203PRO     CA 2405   5.858   4.585   7.311  0.5857  0.0253 -0.5061
  203PRO     HA 2406   5.938   4.593   7.383 -0.6544 -0.2841  0.9570
  203PRO     CB 2407   5.825   4.724   7.257  0.1887  0.1278 -0.0072
  203PRO    HB1 2408   5.801   4.796   7.338 -2.1948 -1.4437  0.7981
  203PRO    HB2 2409   5.734   4.717   7.193  0.0961  2.2178 -0.1642
  203PRO     CG 2410   5.939   4.745   7.156  0.2143  0.3563  0.0686
  203PRO    HG1 2411   5.908   4.817   7.077  0.9353  0.5649 -0.0290
  203PRO    HG2 2412   6.029   4.788   7.204  0.7043  1.2266 -1.5535
  203PRO      C 2413   5.746   4.527   7.390  0.4612  0.4402 -0.3765
  203PRO      O 2414   5.749   4.523   7.513  0.3446  0.1459 -0.3813
  204MET      N 2415   5.639   4.470   7.331  0.1882 -0.1004  0.6136
  204MET     HN 2416   5.635   4.467   7.232  1.1732  0.1318  0.5544
  204MET     CA 2417   5.531   4.398   7.391  0.2471 -0.4230  0.3370
  204MET     HA 2418   5.482   4.469   7.457 -0.2576 -1.4617  1.1071
  204MET     CB 2419   5.414   4.367   7.297  0.5123  0.1672 -0.1959
  204MET    HB1 2420   5.359   4.280   7.338  0.1539  0.0503 -0.9096
  204MET    HB2 2421   5.456   4.338   7.199  1.0012 -1.2142  0.3947
  204MET     CG 2422   5.313   4.477   7.263  0.1371 -0.1927 -0.2527
  204MET    HG1 2423   5.246   4.443   7.181 -0.0407 -0.6115  0.0614
  204MET    HG2 2424   5.376   4.555   7.216 -0.9393  2.5358  2.5182
  204MET     SD 2425   5.214   4.555   7.393  0.0718 -0.2730 -0.2539
  204MET     CE 2426   5.272   4.719   7.341  0.8668 -0.3853  0.2603
  204MET    HE1 2427   5.226   4.810   7.386  0.3192 -0.7942  0.5419
  204MET    HE2 2428   5.263   4.735   7.231  2.9958  1.6773  0.3082
  204MET    HE3 2429   5.377   4.731   7.376  0.7870 -0.8437  0.6762
  204MET      C 2430   5.567   4.280   7.475  0.1564 -0.5483  0.2011
  204MET      O 2431   5.509   4.254   7.580 -0.1195 -0.1724  0.1415
  205LEU      N 2432   5.663   4.196   7.434  0.0546 -0.3041 -0.5504
  205LEU     HN 2433   5.693   4.205   7.339  0.9096 -1.0196 -0.3633
  205LEU     CA 2434   5.712   4.084   7.508  0.6880  0.1732 -0.2330
  205LEU     HA 2435   5.627   4.020   7.530  1.2495 -0.1508  1.1040
  205LEU     CB 2436   5.807   4.012   7.410  0.4838 -0.1890 -0.1666
  205LEU    HB1 2437   5.844   3.922   7.464 -1.3123 -0.7471  0.1943
  205LEU    HB2 2438   5.889   4.081   7.381 -0.2431  0.5025 -0.6056
  205LEU     CG 2439   5.758   3.970   7.270  0.3616 -0.3848 -0.0656
  205LEU     HG 2440   5.730   4.065   7.219 -0.9932 -1.2273 -0.9367
  205LEU    CD1 2441   5.863   3.899   7.183  0.4769 -0.1909 -0.0848
  205LEU   HD11 2442   5.816   3.869   7.087 -0.7530  0.0563  0.4187
  205LEU   HD12 2443   5.886   3.802   7.231 -1.6724 -0.7242 -0.0531
  205LEU   HD13 2444   5.949   3.969   7.171 -1.2753  2.1222  0.1991
  205LEU    CD2 2445   5.641   3.872   7.290  0.0029  0.0353 -0.0860
  205LEU   HD21 2446   5.622   3.828   7.190  2.1728 -0.2397 -0.4237
  205LEU   HD22 2447   5.551   3.907   7.344 -1.3840  0.3482 -2.4568
  205LEU   HD23 2448   5.679   3.791   7.356 -1.3775 -0.0866  0.5837
  205LEU      C 2449   5.775   4.112   7.640 -0.0630 -0.2161  0.2150
  205LEU      O 2450   5.732   4.053   7.738 -0.2206  0.0092  0.2839
  206PHE      N 2451   5.854   4.221   7.649 -0.2630 -0.0575  0.0637
  206PHE     HN 2452   5.876   4.269   7.565 -1.3084  1.7921  0.7804
  206PHE     CA 2453   5.900   4.291   7.765  0.1097 -0.0813 -0.0693
  206PHE     HA 2454   5.940   4.222   7.839  2.5146  1.0393 -0.2398
  206PHE     CB 2455   5.999   4.394   7.709  0.0597  0.1556  0.2703
  206PHE    HB1 2456   6.016   4.472   7.785 -0.6128 -0.3746  0.9782
  206PHE    HB2 2457   5.952   4.432   7.616 -1.4912 -1.6057  0.2654
  206PHE     CG 2458   6.128   4.329   7.669 -0.2345 -0.3195  0.0819
  206PHE    CD1 2459   6.217   4.300   7.770 -0.2091 -0.4577  0.0202
  206PHE    HD1 2460   6.183   4.314   7.872 -1.0791  0.6228 -0.4019
  206PHE    CE1 2461   6.338   4.242   7.739  0.0224 -0.0100  0.0760
  206PHE    HE1 2462   6.413   4.211   7.810  0.6521 -0.3179 -0.7206
  206PHE     CZ 2463   6.376   4.230   7.608 -0.3651  0.0362 -0.0421
  206PHE     HZ 2464   6.481   4.210   7.591 -0.0738  2.5633 -1.7869
  206PHE    CD2 2465   6.168   4.322   7.538 -0.3910 -0.7489  0.0543
  206PHE    HD2 2466   6.102   4.359   7.461  1.5292  1.2852 -0.7299
  206PHE    CE2 2467   6.293   4.274   7.507 -0.3587 -0.4637 -0.2664
  206PHE    HE2 2468   6.322   4.268   7.404 -1.2992 -3.4416 -0.4530
  206PHE      C 2469   5.795   4.361   7.844  0.3380 -0.0938  0.2444
  206PHE      O 2470   5.801   4.385   7.965  0.0624 -0.4039  0.3199
  207THR      N 2471   5.687   4.403   7.776  0.3741  0.3073  0.4313
  207THR     HN 2472   5.666   4.398   7.679  0.6254  1.6203  0.2820
  207THR     CA 2473   5.583   4.473   7.846 -0.1420  0.5119 -0.5309
  207THR     HA 2474   5.626   4.543   7.916  0.7719 -0.9844  0.4801
  207THR     CB 2475   5.504   4.550   7.744 -0.5786  0.4046 -0.2730
  207THR     HB 2476   5.456   4.488   7.666 -1.1460  1.3017 -0.6447
  207THR    OG1 2477   5.590   4.649   7.691  0.0849  0.1718  0.3474
  207THR    HG1 2478   5.664   4.604   7.648 -2.4652 -0.4912 -3.9521
  207THR    CG2 2479   5.396   4.645   7.800 -0.5249 -0.0486  0.6257
  207THR   HG21 2480   5.351   4.718   7.730  1.5604  1.9556  1.2851
  207THR   HG22 2481   5.431   4.702   7.888  0.2322 -0.4906  0.6257
  207THR   HG23 2482   5.316   4.580   7.842  0.2150  0.5449  3.1246
  207THR      C 2483   5.488   4.387   7.922  0.1101  0.2970 -0.4575
  207THR      O 2484   5.439   4.426   8.028 -0.4642 -0.1135 -0.5678
  208MET      N 2485   5.453   4.268   7.872  0.1617  0.0137  0.1686
  208MET     HN 2486   5.478   4.251   7.777  0.2463 -0.3206  0.2486
  208MET     CA 2487   5.338   4.198   7.921  0.0615  0.0824  0.0353
  208MET     HA 2488   5.293   4.264   7.995  0.5535 -0.6483  1.0185
  208MET     CB 2489   5.240   4.151   7.813 -0.3658  0.5050  0.2321
  208MET    HB1 2490   5.165   4.082   7.857  0.5497 -0.8551 -0.2559
  208MET    HB2 2491   5.295   4.087   7.740 -0.9214 -0.1645  0.3878
  208MET     CG 2492   5.185   4.259   7.720 -0.2189  0.4124  0.0346
  208MET    HG1 2493   5.126   4.216   7.636 -0.0576 -2.5971  1.3157
  208MET    HG2 2494   5.265   4.309   7.661 -0.9009  1.1807 -0.2654
  208MET     SD 2495   5.090   4.382   7.815 -0.4498  0.0348  0.2952
  208MET     CE 2496   4.966   4.275   7.893 -0.0047 -0.7676 -0.0790
  208MET    HE1 2497   5.020   4.208   7.963  1.9180  1.2670  0.5019
  208MET    HE2 2498   4.912   4.221   7.813  0.0371 -2.4551  0.9746
  208MET    HE3 2499   4.891   4.330   7.955 -0.9095 -0.8654 -1.0677
  208MET      C 2500   5.383   4.079   8.000 -0.3613 -0.1778 -0.1134
  208MET      O 2501   5.492   4.028   7.977 -0.0561  0.3563  0.1489
  209GLY      N 2502   5.313   4.044   8.109  0.3052 -0.2039  0.3127
  209GLY     HN 2503   5.232   4.085   8.151  1.7211  1.2417  1.7510
  209GLY     CA 2504   5.357   3.933   8.187  0.2382  0.0122  0.6613
  209GLY    HA1 2505   5.453   3.962   8.228  0.9179 -0.3769 -0.5829
  209GLY    HA2 2506   5.358   3.840   8.132 -1.6335 -1.8438  3.4732
  209GLY      C 2507   5.242   3.910   8.279 -0.5938 -0.0071 -0.3705
  209GLY      O 2508   5.128   3.951   8.256 -0.7097  0.1201  0.4133
  210LEU      N 2509   5.277   3.838   8.387  0.3532  0.2167 -0.5193
  210LEU     HN 2510   5.373   3.813   8.398  1.5071  2.9919 -2.8482
  210LEU     CA 2511   5.175   3.789   8.474  0.4803 -0.0118 -0.4996
  210LEU     HA 2512   5.076   3.820   8.444 -1.0323 -2.5229  1.5067
  210LEU     CB 2513   5.162   3.639   8.504  0.5214  0.1749  0.4729
  210LEU    HB1 2514   5.066   3.639   8.562  1.0084 -1.3220  1.3370
  210LEU    HB2 2515   5.253   3.612   8.563 -1.0839 -1.9146  2.2086
  210LEU     CG 2516   5.137   3.555   8.378 -0.1193  0.1708  0.5964
  210LEU     HG 2517   5.233   3.565   8.323  0.1402  0.3389  1.0758
  210LEU    CD1 2518   5.122   3.404   8.405 -0.8586  0.0572 -0.3880
  210LEU   HD11 2519   5.022   3.372   8.444  0.6940 -1.4668  2.7326
  210LEU   HD12 2520   5.202   3.373   8.475  1.0972  1.7084 -1.7835
  210LEU   HD13 2521   5.134   3.357   8.305 -0.9042  1.6659 -1.1761
  210LEU    CD2 2522   5.016   3.604   8.298 -0.0182 -0.4825  0.0296
  210LEU   HD21 2523   5.003   3.543   8.206  0.2980  3.7464 -3.1106
  210LEU   HD22 2524   5.028   3.707   8.257  0.3336 -0.4028  0.3297
  210LEU   HD23 2525   4.920   3.588   8.351 -1.8345 -0.7426 -3.0483
  210LEU      C 2526   5.194   3.854   8.607 -0.2213 -0.2996 -0.2551
  210LEU      O 2527   5.302   3.887   8.655 -0.1302 -0.5063 -0.3171
  211GLN      N 2528   5.083   3.871   8.681  0.0700  0.5254  0.0063
  211GLN     HN 2529   4.997   3.848   8.636  0.4958  1.2286 -1.2192
  211GLN     CA 2530   5.072   3.907   8.819  0.0509  0.2298  0.0829
  211GLN     HA 2531   5.158   3.865   8.869 -0.6966  0.4346  1.5772
  211GLN     CB 2532   5.050   4.054   8.859  0.4898  0.3754 -0.1988
  211GLN    HB1 2533   5.043   4.053   8.970  0.2256 -0.7898 -0.2117
  211GLN    HB2 2534   4.954   4.090   8.818  0.4258 -1.0194 -1.3360
  211GLN     CG 2535   5.169   4.142   8.820  0.2878  0.5391 -0.4477
  211GLN    HG1 2536   5.188   4.140   8.711 -1.0113  0.4490 -0.6822
  211GLN    HG2 2537   5.267   4.103   8.855 -0.9071 -1.2576  1.0861
  211GLN     CD 2538   5.151   4.291   8.847  0.2280  0.4144  0.2393
  211GLN    OE1 2539   5.047   4.352   8.824  0.0644 -0.0025 -0.1514
  211GLN    NE2 2540   5.263   4.349   8.898  0.3649  0.2575  0.1221
  211GLN   HE21 2541   5.264   4.449   8.906  0.2926  0.2033  0.8669
  211GLN   HE22 2542   5.340   4.293   8.927  1.1267  1.1524 -0.1244
  211GLN      C 2543   4.949   3.836   8.864  0.1084 -0.0401 -0.1791
  211GLN      O 2544   4.860   3.807   8.785  0.3010 -0.4323 -0.2517
  212ASN      N 2545   4.947   3.803   8.995  0.3801  0.1383 -0.1282
  212ASN     HN 2546   5.026   3.826   9.051 -0.7706  0.0493  1.5879
  212ASN     CA 2547   4.822   3.782   9.060  0.2121 -0.5457 -0.6604
  212ASN     HA 2548   4.747   3.745   8.991  0.3302 -2.6992  0.2804
  212ASN     CB 2549   4.844   3.674   9.168 -0.1966  0.0391  0.0194
  212ASN    HB1 2550   4.894   3.710   9.260 -0.1112  1.8355 -0.6776
  212ASN    HB2 2551   4.914   3.597   9.129  0.2614  0.6522 -0.3962
  212ASN     CG 2552   4.713   3.606   9.202 -0.2690 -0.1347 -0.5855
  212ASN    OD1 2553   4.614   3.675   9.229  0.1579  0.3162 -0.1556
  212ASN    ND2 2554   4.710   3.471   9.187  0.1080 -0.2291  0.1284
  212ASN   HD21 2555   4.631   3.427   9.229  0.2510 -0.3518  0.2715
  212ASN   HD22 2556   4.787   3.438   9.132  0.2274  2.4338 -1.4647
  212ASN      C 2557   4.777   3.910   9.122  0.0863 -1.0217  0.2395
  212ASN      O 2558   4.859   3.984   9.176 -0.2314 -0.4232 -0.0953
  213ARG      N 2559   4.649   3.946   9.101  0.4045 -0.1771 -0.3010
  213ARG     HN 2560   4.590   3.875   9.062 -1.5607  1.1734  0.0567
  213ARG     CA 2561   4.598   4.069   9.153  0.3469 -0.4197  0.2224
  213ARG     HA 2562   4.670   4.127   9.209 -1.9688 -0.6965  3.8751
  213ARG     CB 2563   4.549   4.152   9.034 -0.0504 -0.3331  0.4418
  213ARG    HB1 2564   4.482   4.232   9.071  0.5108  0.4341 -0.1733
  213ARG    HB2 2565   4.484   4.090   8.967  0.1849 -0.0897 -0.0188
  213ARG     CG 2566   4.658   4.219   8.951 -0.2535 -0.1091  0.3535
  213ARG    HG1 2567   4.707   4.140   8.889  0.6630  2.3032 -2.2124
  213ARG    HG2 2568   4.738   4.260   9.017  1.2564 -0.5574 -1.1088
  213ARG     CD 2569   4.629   4.331   8.851 -0.2933  0.1401  0.6416
  213ARG    HD1 2570   4.581   4.281   8.764  0.4977  0.1346  0.1970
  213ARG    HD2 2571   4.718   4.394   8.826  1.7986 -3.0396 -0.5818
  213ARG     NE 2572   4.539   4.423   8.924 -0.1406  0.5084  0.3699
  213ARG     HE 2573   4.565   4.464   9.012 -0.2748 -0.1032  0.7025
  213ARG     CZ 2574   4.421   4.467   8.870  0.0026  0.1343 -0.2459
  213ARG    NH1 2575   4.389   4.423   8.745 -0.0664  0.3425 -0.3033
  213ARG   HH11 2576   4.462   4.396   8.681  1.4414 -0.9097  1.7938
  213ARG   HH12 2577   4.306   4.455   8.700  0.3146 -0.0997 -1.3622
  213ARG    NH2 2578   4.336   4.554   8.930 -0.2182  0.0703 -0.4643
  213ARG   HH21 2579   4.368   4.602   9.012  1.8980 -3.6270  1.0673
  213ARG   HH22 2580   4.249   4.578   8.886 -1.4805 -0.3540  1.6495
  213ARG      C 2581   4.497   4.054   9.262  0.1773  0.3459  0.1727
  213ARG      O 2582   4.433   4.149   9.307  0.0011  0.1357  0.3699
  214SER      N 2583   4.490   3.935   9.324  0.4355  0.1807 -0.1098
  214SER     HN 2584   4.531   3.863   9.269  0.2054  2.1979 -3.1868
  214SER     CA 2585   4.413   3.904   9.441  0.2124 -0.4161 -0.4090
  214SER     HA 2586   4.313   3.944   9.425  1.0128  2.2352  0.6190
  214SER     CB 2587   4.389   3.755   9.467 -0.4418 -0.2473 -0.0033
  214SER    HB1 2588   4.338   3.712   9.378 -1.8351 -0.9396  1.0918
  214SER    HB2 2589   4.323   3.752   9.556  0.6958  1.0994  0.9329
  214SER     OG 2590   4.508   3.681   9.495 -0.2642 -0.1056 -0.3840
  214SER    HG1 2591   4.542   3.668   9.406  0.8451 -1.1906  0.1786
  214SER      C 2592   4.467   3.971   9.562  0.0833 -0.7184 -0.1842
  214SER      O 2593   4.587   3.998   9.565 -0.0216 -0.2505 -0.0693
  215GLY      N 2594   4.382   3.993   9.664  0.2564 -0.4605 -0.0954
  215GLY     HN 2595   4.284   3.974   9.658 -0.1017  1.1038  0.1551
  215GLY     CA 2596   4.418   4.060   9.786 -0.3268 -0.6203  0.1707
  215GLY    HA1 2597   4.325   4.081   9.836 -2.9473 -2.6437 -3.4081
  215GLY    HA2 2598   4.457   4.158   9.763  0.2968 -0.9264 -0.1020
  215GLY      C 2599   4.514   3.989   9.874  0.0230  0.0907  0.3687
  215GLY      O 2600   4.597   4.048   9.944  0.4287 -0.9962  0.8354
  216ASP      N 2601   4.515   3.855   9.869 -0.0554  0.0845  0.5039
  216ASP     HN 2602   4.447   3.804   9.815 -0.1446  0.9639 -0.2317
  216ASP     CA 2603   4.599   3.773   9.950  0.0211  0.0709  0.4103
  216ASP     HA 2604   4.632   3.822  10.041  1.4238 -0.2582  0.1119
  216ASP     CB 2605   4.525   3.642   9.982 -0.1224  0.0620  0.0442
  216ASP    HB1 2606   4.595   3.583  10.044  1.7672  1.8883 -0.2324
  216ASP    HB2 2607   4.492   3.592   9.889  0.8464  0.5081 -0.5475
  216ASP     CG 2608   4.405   3.656  10.075 -0.0265 -0.4347  0.2468
  216ASP    OD1 2609   4.413   3.636  10.199  0.1387 -0.3584  0.2495
  216ASP    OD2 2610   4.295   3.692  10.026  0.2611 -0.7593 -0.6646
  216ASP      C 2611   4.725   3.740   9.876 -0.2006  0.0132  0.0570
  216ASP      O 2612   4.817   3.682   9.934  0.0256 -0.0466 -0.3644
  217GLY      N 2613   4.727   3.774   9.746 -0.1593 -0.0377  0.0430
  217GLY     HN 2614   4.654   3.827   9.705 -1.3922 -0.9770  0.9301
  217GLY     CA 2615   4.835   3.744   9.657 -0.1345 -0.1049  0.0950
  217GLY    HA1 2616   4.928   3.752   9.710 -0.8988  0.4855  1.4110
  217GLY    HA2 2617   4.834   3.809   9.570  0.1272  3.4332  2.5169
  217GLY      C 2618   4.831   3.602   9.614 -0.3709 -0.0770  0.0213
  217GLY      O 2619   4.854   3.571   9.497  0.4045 -0.1823  0.1941
  218THR      N 2620   4.803   3.503   9.701 -0.8375 -0.0653 -0.1114
  218THR     HN 2621   4.787   3.517   9.798  0.6891 -0.3993  0.2158
  218THR     CA 2622   4.824   3.365   9.668  0.2044  0.1002 -0.1804
  218THR     HA 2623   4.900   3.352   9.592  2.0315 -2.1133  1.8590
  218THR     CB 2624   4.884   3.291   9.783  0.2663 -0.5270 -0.6127
  218THR     HB 2625   4.860   3.183   9.782  0.6129 -0.6255  0.2629
  218THR    OG1 2626   4.850   3.342   9.911 -0.0123  0.1304 -0.9459
  218THR    HG1 2627   4.773   3.296   9.947  0.3477  0.5647  0.4633
  218THR    CG2 2628   5.038   3.301   9.777  0.1808  1.2333 -0.3483
  218THR   HG21 2629   5.076   3.406   9.777  1.5304  0.8055  1.6050
  218THR   HG22 2630   5.066   3.259   9.679 -0.2020  1.0152 -0.3689
  218THR   HG23 2631   5.076   3.244   9.865 -1.6045  0.7835  0.1713
  218THR      C 2632   4.702   3.296   9.619  0.2025 -0.1568  0.1809
  218THR      O 2633   4.699   3.174   9.607  0.3570 -0.1064 -0.3969
  219HSD      N 2634   4.598   3.373   9.582  0.6787  0.3805 -0.0539
  219HSD     HN 2635   4.614   3.469   9.559 -2.4022  1.5025  1.8346
  219HSD     CA 2636   4.476   3.316   9.534  0.3369  0.9540  0.1206
  219HSD     HA 2637   4.452   3.228   9.592 -0.9227  1.0379 -0.2400
  219HSD     CB 2638   4.354   3.401   9.573  0.0895  1.0717 -0.8773
  219HSD    HB1 2639   4.363   3.511   9.566 -1.1310  1.4284  1.9341
  219HSD    HB2 2640   4.353   3.391   9.683  3.3200 -0.2749 -0.8718
  219HSD    ND1 2641   4.149   3.257   9.561 -0.0614  0.2582  0.1919
  219HSD    HD1 2642   4.174   3.192   9.633  0.8766  0.5652  0.1581
  219HSD     CG 2643   4.221   3.365   9.514  0.2818 -0.2728 -0.5185
  219HSD    CE1 2644   4.036   3.249   9.486  0.2407 -0.3805 -0.2081
  219HSD    HE1 2645   3.966   3.166   9.479  0.5111 -0.7816  1.4342
  219HSD    NE2 2646   4.030   3.350   9.400  0.4216  0.3110  0.5747
  219HSD    CD2 2647   4.145   3.424   9.417  0.1948  0.7635  0.1704
  219HSD    HD2 2648   4.168   3.502   9.346 -1.4263 -0.0322 -1.2954
  219HSD      C 2649   4.472   3.273   9.391  0.5765  0.2773  0.3152
  219HSD      O 2650   4.490   3.358   9.305 -0.1036 -0.0597 -0.1712
  220PRO      N 2651   4.447   3.154   9.344  0.7248  0.4133 -0.1093
  220PRO     CD 2652   4.431   3.035   9.425  0.4058  0.3541 -0.2590
  220PRO    HD1 2653   4.350   3.049   9.500  2.8053  3.1592  2.0616
  220PRO    HD2 2654   4.526   3.016   9.480  0.8278  0.4640 -0.9373
  220PRO     CA 2655   4.465   3.120   9.206  0.1804  0.3386 -0.1616
  220PRO     HA 2656   4.562   3.157   9.176 -0.3232 -0.7797 -3.6832
  220PRO     CB 2657   4.479   2.968   9.204 -0.7409  0.2521 -0.5589
  220PRO    HB1 2658   4.585   2.944   9.225 -1.1278 -1.0181  0.0933
  220PRO    HB2 2659   4.453   2.920   9.107 -0.9979  0.8699 -0.8009
  220PRO     CG 2660   4.388   2.929   9.322  0.6277 -0.3278  0.3343
  220PRO    HG1 2661   4.279   2.945   9.306  0.8561 -0.4273 -1.4837
  220PRO    HG2 2662   4.404   2.823   9.351  2.2853 -0.3087 -0.3837
  220PRO      C 2663   4.361   3.168   9.111 -0.1005 -0.1208 -0.0927
  220PRO      O 2664   4.393   3.163   8.992  0.2135 -0.5877  0.0130
  221GLY      N 2665   4.242   3.213   9.154 -0.0339  0.1423 -0.1747
  221GLY     HN 2666   4.225   3.207   9.252  0.7534 -2.0678 -0.1111
  221GLY     CA 2667   4.140   3.276   9.076 -0.2069  0.3875  0.2420
  221GLY    HA1 2668   4.049   3.273   9.134  0.5642 -2.2866  1.4890
  221GLY    HA2 2669   4.131   3.209   8.992 -0.5120 -0.6329  1.0787
  221GLY      C 2670   4.175   3.411   9.023 -0.2292  0.3026  0.0079
  221GLY      O 2671   4.102   3.475   8.947 -0.1711  0.0789 -0.2373
  222GLY      N 2672   4.290   3.468   9.064 -0.2171  0.3988 -0.1580
  222GLY     HN 2673   4.348   3.414   9.125 -0.0064  0.6786 -0.1040
  222GLY     CA 2674   4.329   3.605   9.058  0.1329  0.3237  0.2914
  222GLY    HA1 2675   4.371   3.620   9.156  0.2045 -1.5117  0.5678
  222GLY    HA2 2676   4.243   3.662   9.026  0.2474 -0.2858 -1.1798
  222GLY      C 2677   4.441   3.641   8.967  0.1289 -0.0539  0.1362
  222GLY      O 2678   4.473   3.760   8.960  0.0533 -0.0912 -1.0026
  223LEU      N 2679   4.504   3.541   8.903 -0.5928  0.0719 -0.7991
  223LEU     HN 2680   4.472   3.447   8.916  1.9142 -0.8014 -0.3446
  223LEU     CA 2681   4.601   3.552   8.799 -0.0351  0.2088 -0.2730
  223LEU     HA 2682   4.684   3.607   8.841  0.1830 -1.6832  2.0255
  223LEU     CB 2683   4.659   3.410   8.787 -0.6477 -0.0519 -0.1974
  223LEU    HB1 2684   4.585   3.332   8.760 -0.2746 -1.3150  2.1190
  223LEU    HB2 2685   4.698   3.386   8.888 -1.0402  1.2206  0.2678
  223LEU     CG 2686   4.775   3.399   8.686 -0.2139  0.1674  0.2698
  223LEU     HG 2687   4.742   3.436   8.586 -1.4717  1.8799  1.2659
  223LEU    CD1 2688   4.899   3.478   8.729  0.0836 -0.0512 -0.1792
  223LEU   HD11 2689   4.917   3.474   8.839 -1.6213 -0.2663  0.1063
  223LEU   HD12 2690   4.907   3.584   8.698  2.9191 -0.0982  0.1191
  223LEU   HD13 2691   4.989   3.435   8.679 -0.0767 -0.3957 -0.1742
  223LEU    CD2 2692   4.802   3.248   8.683  0.2350  0.2557 -0.7357
  223LEU   HD21 2693   4.721   3.190   8.635 -0.4490  1.8708 -1.5793
  223LEU   HD22 2694   4.829   3.210   8.784 -1.7450 -0.2268 -0.3448
  223LEU   HD23 2695   4.887   3.231   8.613  0.4155  0.5604 -0.5923
  223LEU      C 2696   4.563   3.611   8.668 -0.1894 -0.1352 -0.3865
  223LEU      O 2697   4.466   3.572   8.604 -0.2459 -0.6363  0.0049
  224VAL      N 2698   4.638   3.714   8.623 -0.1904  0.1059  0.1615
  224VAL     HN 2699   4.715   3.753   8.673 -2.3860  1.4491  2.7761
  224VAL     CA 2700   4.598   3.795   8.512  0.7722  0.6060  0.1692
  224VAL     HA 2701   4.540   3.736   8.442  1.1411 -1.3512  1.4228
  224VAL     CB 2702   4.517   3.916   8.545 -0.2720  0.1274 -0.5642
  224VAL     HB 2703   4.498   3.971   8.450 -1.1336  0.5865 -0.1362
  224VAL    CG1 2704   4.371   3.884   8.581  0.0217 -0.5425  0.0431
  224VAL   HG11 2705   4.330   3.809   8.510 -0.8788  0.6040 -0.6759
  224VAL   HG12 2706   4.309   3.976   8.590  1.5646  0.5418 -0.0863
  224VAL   HG13 2707   4.350   3.826   8.674  0.2410 -0.5988  0.0594
  224VAL    CG2 2708   4.590   4.013   8.640 -0.7756  0.3821 -0.4298
  224VAL   HG21 2709   4.526   4.101   8.661  0.8931  1.7196 -0.7178
  224VAL   HG22 2710   4.689   4.048   8.602  0.1709 -0.3608  1.2086
  224VAL   HG23 2711   4.619   3.969   8.738 -1.9659 -1.6263 -0.9116
  224VAL      C 2712   4.713   3.844   8.431  0.3064  0.5176 -0.5674
  224VAL      O 2713   4.816   3.872   8.493  0.1841 -0.8198  0.2856
  225CYS      N 2714   4.702   3.854   8.298 -0.1192  0.5084 -0.5322
  225CYS     HN 2715   4.621   3.824   8.247  0.1037  1.0674 -1.2332
  225CYS     CA 2716   4.791   3.914   8.203  0.1000 -0.1088 -0.7287
  225CYS     HA 2717   4.894   3.885   8.214  0.4471  1.2189 -0.2331
  225CYS     CB 2718   4.754   3.862   8.064 -0.4493 -0.3385 -0.5021
  225CYS    HB1 2719   4.654   3.894   8.030  0.5793  1.5156 -2.0307
  225CYS    HB2 2720   4.763   3.751   8.074  1.3387 -0.0942  1.2465
  225CYS     SG 2721   4.854   3.928   7.927  0.0965  0.0582  0.0760
  225CYS      C 2722   4.777   4.063   8.211 -0.2045 -0.1770  0.2325
  225CYS      O 2723   4.665   4.114   8.203 -0.0615  0.0982 -0.0194
  226THR      N 2724   4.887   4.135   8.236 -0.3507  0.1916 -0.1667
  226THR     HN 2725   4.980   4.101   8.230 -0.2665  0.3979 -0.0490
  226THR     CA 2726   4.892   4.270   8.284 -0.4814  0.0568  0.2284
  226THR     HA 2727   4.819   4.331   8.233  0.2432  0.0036 -0.8855
  226THR     CB 2728   4.868   4.274   8.432  0.2659  0.2391  0.3471
  226THR     HB 2729   4.778   4.213   8.455 -0.5325  0.7135 -1.3821
  226THR    OG1 2730   4.843   4.406   8.476  0.4356  0.5311 -0.4244
  226THR    HG1 2731   4.891   4.410   8.559 -2.0166 -1.0953  1.2042
  226THR    CG2 2732   4.984   4.218   8.517  0.5475  0.7167  0.2765
  226THR   HG21 2733   4.948   4.186   8.616 -2.0236 -0.7299 -1.0253
  226THR   HG22 2734   5.065   4.292   8.535  1.2885 -0.4350  1.8983
  226THR   HG23 2735   5.021   4.120   8.480  0.6897  0.6222  0.6667
  226THR      C 2736   5.029   4.318   8.253 -0.5621  0.0799 -0.0948
  226THR      O 2737   5.113   4.229   8.240  0.2609  0.7844  0.2754
  227PRO      N 2738   5.061   4.441   8.224  0.0088  0.0381  0.3445
  227PRO     CD 2739   4.973   4.556   8.231 -0.4629 -0.2753 -0.3637
  227PRO    HD1 2740   4.947   4.579   8.336 -0.5454 -0.6773 -0.2971
  227PRO    HD2 2741   4.876   4.537   8.180 -1.3976 -2.5364  2.0598
  227PRO     CA 2742   5.198   4.485   8.224 -0.0748  0.2960  0.2200
  227PRO     HA 2743   5.241   4.423   8.148 -1.2200  0.3357 -0.4824
  227PRO     CB 2744   5.196   4.632   8.181  0.1808 -0.0575 -1.0310
  227PRO    HB1 2745   5.251   4.659   8.089  0.0800  1.0265 -0.7842
  227PRO    HB2 2746   5.218   4.704   8.263 -2.6873 -0.6349  0.3770
  227PRO     CG 2747   5.049   4.667   8.156 -0.0686 -0.0755  0.3209
  227PRO    HG1 2748   5.025   4.765   8.204 -0.6531 -0.1218  0.1354
  227PRO    HG2 2749   5.026   4.669   8.047  0.2964 -0.3240  0.2395
  227PRO      C 2750   5.283   4.464   8.345  0.1045  1.0407  0.2295
  227PRO      O 2751   5.234   4.474   8.457 -0.0841 -0.2867  0.2802
  228ILE      N 2752   5.413   4.431   8.331  0.1393  0.9624  0.7449
  228ILE     HN 2753   5.444   4.400   8.242 -1.5514  0.5679  0.2624
  228ILE     CA 2754   5.499   4.399   8.441  0.4064 -0.2799  0.1906
  228ILE     HA 2755   5.445   4.422   8.532  0.5901  1.0131 -0.0071
  228ILE     CB 2756   5.541   4.256   8.449  0.1756 -0.3240  0.6285
  228ILE     HB 2757   5.592   4.251   8.548 -1.8197  1.9742  1.8891
  228ILE    CG2 2758   5.419   4.163   8.461 -0.0310 -0.1079  0.1919
  228ILE   HG21 2759   5.360   4.153   8.367 -1.3847 -1.6537  1.1489
  228ILE   HG22 2760   5.354   4.212   8.537 -0.1692  1.1241 -0.6820
  228ILE   HG23 2761   5.453   4.063   8.495  2.9387  0.4628 -0.8201
  228ILE    CG1 2762   5.637   4.209   8.338 -0.3630  0.5293 -0.2082
  228ILE   HG11 2763   5.716   4.285   8.321  0.4190  0.0400  1.0871
  228ILE   HG12 2764   5.576   4.203   8.246  0.8214 -0.4978 -0.9475
  228ILE     CD 2765   5.709   4.077   8.365 -0.2725  0.5168 -0.5115
  228ILE    HD1 2766   5.781   4.061   8.282  1.3429  1.9040  0.5476
  228ILE    HD2 2767   5.641   3.991   8.380 -0.0617  0.1848 -1.3909
  228ILE    HD3 2768   5.764   4.089   8.461 -1.9649  1.4046  0.3760
  228ILE      C 2769   5.608   4.501   8.444 -0.1455  0.3324 -0.1603
  228ILE      O 2770   5.716   4.476   8.498 -0.0111  0.0248 -0.5692
  229VAL      N 2771   5.592   4.614   8.374  0.0703  0.1405 -0.5248
  229VAL     HN 2772   5.509   4.624   8.320 -1.3246 -0.1806  1.4380
  229VAL     CA 2773   5.678   4.728   8.363 -0.1722  0.3809  0.0130
  229VAL     HA 2774   5.756   4.728   8.438 -0.4156  1.1313  0.2734
  229VAL     CB 2775   5.748   4.729   8.230 -0.1474  0.1302  0.0236
  229VAL     HB 2776   5.816   4.817   8.235  0.5762 -0.4497  0.5130
  229VAL    CG1 2777   5.821   4.594   8.215 -0.4211  0.0777 -0.8697
  229VAL   HG11 2778   5.879   4.573   8.307 -0.7334 -1.4721 -1.0117
  229VAL   HG12 2779   5.897   4.598   8.134  1.9885 -1.5359  1.1836
  229VAL   HG13 2780   5.747   4.512   8.202 -0.9655  0.6342 -1.3809
  229VAL    CG2 2781   5.638   4.733   8.123  0.5995 -0.2854 -0.7718
  229VAL   HG21 2782   5.578   4.640   8.118 -1.8716  1.1522  0.1496
  229VAL   HG22 2783   5.694   4.745   8.028  1.3400  2.5550 -0.0764
  229VAL   HG23 2784   5.575   4.824   8.132  2.2786  1.0637 -2.0056
  229VAL      C 2785   5.609   4.858   8.386  0.0604  0.6091 -0.5659
  229VAL      O 2786   5.488   4.871   8.367 -0.1048 -0.0429 -0.0064
  230ASP      N 2787   5.683   4.958   8.437  0.4122  0.0114  0.1178
  230ASP     HN 2788   5.783   4.950   8.439  0.5362  0.9665 -1.0623
  230ASP     CA 2789   5.641   5.089   8.476  0.3374  0.1323 -0.3505
  230ASP     HA 2790   5.583   5.077   8.567 -1.1369  0.8944 -1.1462
  230ASP     CB 2791   5.764   5.181   8.489 -0.2132  0.7184  0.9003
  230ASP    HB1 2792   5.731   5.281   8.523  2.2002  2.1720 -0.7337
  230ASP    HB2 2793   5.809   5.193   8.388 -0.7460  1.0001  0.6927
  230ASP     CG 2794   5.869   5.117   8.579  0.2890 -0.2063 -0.3234
  230ASP    OD1 2795   5.987   5.099   8.537  0.3939 -0.2979  0.0114
  230ASP    OD2 2796   5.839   5.097   8.699 -0.4199 -1.0792 -0.6362
  230ASP      C 2797   5.545   5.166   8.393 -0.1803 -0.1129  0.0168
  230ASP      O 2798   5.548   5.166   8.270  0.6746  0.2816  0.0317
  231THR      N 2799   5.462   5.256   8.450 -0.3221 -0.2281 -0.0070
  231THR     HN 2800   5.438   5.258   8.547 -2.5394 -2.9114 -0.3851
  231THR     CA 2801   5.365   5.324   8.370 -0.2955 -0.5518 -0.3198
  231THR     HA 2802   5.315   5.250   8.310 -0.8493 -0.2046 -0.2966
  231THR     CB 2803   5.252   5.389   8.445 -0.3333 -0.1116 -0.7485
  231THR     HB 2804   5.291   5.450   8.529 -2.0238  1.3616 -0.9746
  231THR    OG1 2805   5.163   5.292   8.499  0.3269 -0.2258  0.1680
  231THR    HG1 2806   5.219   5.230   8.547 -3.0552 -2.7879  1.2351
  231THR    CG2 2807   5.157   5.479   8.364 -1.0275 -0.0362  0.1303
  231THR   HG21 2808   5.207   5.573   8.331 -0.6267 -0.6288 -1.0084
  231THR   HG22 2809   5.072   5.508   8.428  0.9092  0.4907  2.6335
  231THR   HG23 2810   5.117   5.432   8.272  2.4884  0.1057 -1.6652
  231THR      C 2811   5.419   5.422   8.272  0.0563 -0.1403  0.2785
  231THR      O 2812   5.360   5.447   8.167  0.6920  0.4521  0.0505
  232ALA      N 2813   5.538   5.480   8.296  0.1802 -0.4128  0.3272
  232ALA     HN 2814   5.578   5.463   8.386 -1.9470  0.4504  1.5244
  232ALA     CA 2815   5.617   5.555   8.204  0.0598 -0.5430  0.1188
  232ALA     HA 2816   5.552   5.634   8.168  0.8010  0.2438  0.4792
  232ALA     CB 2817   5.731   5.616   8.286 -0.0644 -0.3340  0.1376
  232ALA    HB1 2818   5.691   5.668   8.375  0.3605 -1.8170  1.2435
  232ALA    HB2 2819   5.796   5.686   8.228 -2.2324  2.0850  0.4348
  232ALA    HB3 2820   5.793   5.530   8.319  0.3880  0.3497  1.1068
  232ALA      C 2821   5.665   5.483   8.082 -0.2737  0.0144 -0.3487
  232ALA      O 2822   5.668   5.523   7.966 -0.3557  0.1985 -0.2884
  233THR      N 2823   5.705   5.357   8.107  0.5290  0.3595  0.1324
  233THR     HN 2824   5.710   5.325   8.202  2.5639  1.0810  0.3216
  233THR     CA 2825   5.737   5.273   7.996 -0.4637 -0.1248  0.1985
  233THR     HA 2826   5.800   5.331   7.930 -2.3490  0.7506 -0.9143
  233THR     CB 2827   5.818   5.152   8.032 -0.0494 -0.0212 -0.3836
  233THR     HB 2828   5.751   5.071   8.067 -0.8113  0.6287 -0.3284
  233THR    OG1 2829   5.906   5.180   8.140 -0.0539 -0.2864 -0.3097
  233THR    HG1 2830   5.956   5.100   8.154  0.2976 -0.3947 -1.9437
  233THR    CG2 2831   5.900   5.110   7.908  0.1360  0.4760 -0.4344
  233THR   HG21 2832   5.942   5.196   7.852 -1.7314  1.3146 -0.6279
  233THR   HG22 2833   5.833   5.073   7.827 -1.7256 -0.4154  1.3989
  233THR   HG23 2834   5.975   5.032   7.931 -2.0812 -1.2390  1.4294
  233THR      C 2835   5.620   5.232   7.914 -0.0261 -0.0699 -0.4596
  233THR      O 2836   5.614   5.210   7.793 -0.6477 -0.1179 -0.4256
  234VAL      N 2837   5.509   5.209   7.987  0.1997  0.0840 -0.0676
  234VAL     HN 2838   5.516   5.212   8.086 -3.4000 -3.6148  0.5700
  234VAL     CA 2839   5.382   5.169   7.936  0.1444  0.1240  0.0387
  234VAL     HA 2840   5.393   5.083   7.872 -1.2754  1.5376 -2.2352
  234VAL     CB 2841   5.289   5.126   8.046  0.0406 -0.0181 -0.1041
  234VAL     HB 2842   5.279   5.205   8.124  2.2545 -1.6670  1.9930
  234VAL    CG1 2843   5.149   5.105   7.986  0.0486  0.4395 -0.2927
  234VAL   HG11 2844   5.097   5.200   7.961 -3.1163 -1.1167 -0.1525
  234VAL   HG12 2845   5.080   5.061   8.061  0.2641  0.6439  0.0274
  234VAL   HG13 2846   5.150   5.033   7.901 -0.7441 -0.5224  0.4813
  234VAL    CG2 2847   5.329   4.987   8.097  0.0440 -0.1155 -0.3743
  234VAL   HG21 2848   5.252   4.946   8.166  0.7547  2.0079  1.8134
  234VAL   HG22 2849   5.418   4.999   8.162  0.4069 -0.2088 -0.8500
  234VAL   HG23 2850   5.358   4.918   8.015  0.4648 -0.8325  0.3659
  234VAL      C 2851   5.326   5.271   7.843  0.4894  0.1297 -0.1654
  234VAL      O 2852   5.276   5.241   7.734  0.2584  0.4424 -0.1482
  235LYS      N 2853   5.344   5.401   7.870  0.0936  0.1291  0.1093
  235LYS     HN 2854   5.384   5.434   7.955 -0.7933  1.6248 -0.0123
  235LYS     CA 2855   5.325   5.502   7.770  0.3903  0.1340  0.0578
  235LYS     HA 2856   5.225   5.494   7.732  0.5797 -0.4382 -0.3283
  235LYS     CB 2857   5.345   5.631   7.853  0.2694  0.1141  0.1176
  235LYS    HB1 2858   5.380   5.708   7.781 -1.6961  1.0431  0.0869
  235LYS    HB2 2859   5.424   5.629   7.930 -0.9488 -0.0941  1.3998
  235LYS     CG 2860   5.214   5.669   7.922  0.2232 -0.0582  0.1262
  235LYS    HG1 2861   5.169   5.579   7.967 -0.9035 -1.8344 -4.0574
  235LYS    HG2 2862   5.150   5.702   7.837  2.9472 -0.8421 -2.4222
  235LYS     CD 2863   5.249   5.771   8.030  0.1117  0.3572 -0.2265
  235LYS    HD1 2864   5.287   5.859   7.973  1.2360 -1.3718 -2.2466
  235LYS    HD2 2865   5.321   5.733   8.105 -1.2194  0.2045  1.0194
  235LYS     CE 2866   5.121   5.801   8.109 -0.1326 -0.5567 -0.2711
  235LYS    HE1 2867   5.100   5.718   8.180  2.7381 -0.6009  0.6459
  235LYS    HE2 2868   5.037   5.831   8.042 -0.4205 -2.6305 -0.9136
  235LYS     NZ 2869   5.149   5.924   8.185 -0.4766 -0.4899 -0.2503
  235LYS    HZ1 2870   5.185   6.002   8.127  0.8461 -1.3442 -0.6211
  235LYS    HZ2 2871   5.219   5.923   8.262 -1.4094  4.4221  1.0551
  235LYS    HZ3 2872   5.054   5.951   8.219 -0.4640 -1.1221  0.3109
  235LYS      C 2873   5.413   5.495   7.650  0.0338  0.5846 -0.2348
  235LYS      O 2874   5.360   5.494   7.539  0.1117  0.1849 -0.2711
  236VAL      N 2875   5.545   5.481   7.671 -0.0594 -0.2717 -0.1805
  236VAL     HN 2876   5.579   5.473   7.765  0.0042 -1.8033 -0.3098
  236VAL     CA 2877   5.641   5.467   7.566  0.2443 -0.3386  0.1021
  236VAL     HA 2878   5.649   5.563   7.517 -2.0448 -1.4077 -2.6910
  236VAL     CB 2879   5.776   5.452   7.628  0.2846  0.2513  0.1683
  236VAL     HB 2880   5.757   5.390   7.719  1.1861 -2.0347 -1.1270
  236VAL    CG1 2881   5.886   5.395   7.537  0.1446 -0.3636  0.3738
  236VAL   HG11 2882   5.865   5.292   7.504 -1.8228  0.4154 -0.9825
  236VAL   HG12 2883   5.985   5.408   7.586  1.0479 -2.0793 -0.8648
  236VAL   HG13 2884   5.893   5.450   7.441  2.3902  0.7244  1.0708
  236VAL    CG2 2885   5.825   5.591   7.671 -0.3031  0.6728 -0.5172
  236VAL   HG21 2886   5.825   5.662   7.585 -1.3834 -1.0477 -2.0112
  236VAL   HG22 2887   5.929   5.583   7.709 -0.2770  1.9364 -0.2730
  236VAL   HG23 2888   5.766   5.637   7.754  0.0692 -0.6367  0.5006
  236VAL      C 2889   5.614   5.363   7.463 -0.1052 -0.0172 -0.1353
  236VAL      O 2890   5.608   5.392   7.344 -0.9614  0.0316 -0.0873
  237VAL      N 2891   5.587   5.238   7.507 -0.1681 -0.0419 -0.2420
  237VAL     HN 2892   5.596   5.217   7.604 -0.9272 -1.6535 -0.4936
  237VAL     CA 2893   5.551   5.134   7.417 -0.1636 -0.0728 -0.2080
  237VAL     HA 2894   5.617   5.130   7.331 -0.2317 -0.7069 -0.2379
  237VAL     CB 2895   5.556   4.997   7.479 -0.0944  0.0925  0.1573
  237VAL     HB 2896   5.538   4.917   7.404  0.8768 -0.3822  0.4240
  237VAL    CG1 2897   5.696   4.964   7.534  0.1871  0.6455 -0.2221
  237VAL   HG11 2898   5.689   4.858   7.567  1.2288  0.2965 -1.0795
  237VAL   HG12 2899   5.706   5.021   7.628  2.9760 -0.8831  0.4922
  237VAL   HG13 2900   5.778   4.986   7.462  0.0245  0.6530 -0.4060
  237VAL    CG2 2901   5.448   4.980   7.587  0.0101  0.1319  0.2675
  237VAL   HG21 2902   5.350   4.946   7.549  0.0169  0.2014  0.1884
  237VAL   HG22 2903   5.440   5.075   7.645 -0.3888 -0.0327  0.4872
  237VAL   HG23 2904   5.487   4.905   7.659  2.2607 -0.9351 -1.9467
  237VAL      C 2905   5.421   5.152   7.347 -0.2641 -0.6052 -0.1693
  237VAL      O 2906   5.416   5.113   7.230 -0.1606  0.2185 -0.4593
  238ILE      N 2907   5.318   5.206   7.415 -0.3556 -0.0052 -0.7662
  238ILE     HN 2908   5.340   5.240   7.506 -0.1264 -1.4290 -0.2625
  238ILE     CA 2909   5.191   5.234   7.356 -0.4418  0.4924 -0.3500
  238ILE     HA 2910   5.157   5.147   7.302 -1.5322 -0.5427  1.8593
  238ILE     CB 2911   5.087   5.259   7.462 -0.1733 -0.0791  0.0523
  238ILE     HB 2912   5.130   5.336   7.530  0.3413  1.4544 -1.9204
  238ILE    CG2 2913   4.958   5.320   7.406 -0.0437  0.2707  0.1333
  238ILE   HG21 2914   4.914   5.251   7.331 -0.8252  0.8785  0.0168
  238ILE   HG22 2915   4.980   5.417   7.357  2.8185  0.1982  1.0827
  238ILE   HG23 2916   4.889   5.349   7.488  0.7441  0.6617  0.6725
  238ILE    CG1 2917   5.059   5.128   7.538  0.2800  0.0093  0.3788
  238ILE   HG11 2918   5.151   5.089   7.587  1.0369  1.5882  0.2650
  238ILE   HG12 2919   5.031   5.052   7.461 -0.3914 -0.3884  1.0027
  238ILE     CD 2920   4.950   5.123   7.645 -0.0767 -0.4301  0.0026
  238ILE    HD1 2921   4.984   5.188   7.729 -0.1348 -1.9047  1.2025
  238ILE    HD2 2922   4.949   5.018   7.682  0.3456 -0.0718  1.0763
  238ILE    HD3 2923   4.849   5.143   7.604  0.6407  1.6417 -0.8943
  238ILE      C 2924   5.203   5.340   7.253 -0.1152  0.2514 -0.5619
  238ILE      O 2925   5.165   5.316   7.138 -0.3282 -0.0970 -0.4203
  239GLN      N 2926   5.275   5.450   7.282 -0.2289  0.1673  0.0390
  239GLN     HN 2927   5.304   5.460   7.377 -1.9227 -2.1193  0.9041
  239GLN     CA 2928   5.306   5.559   7.195  0.8267 -0.4478 -0.3625
  239GLN     HA 2929   5.217   5.589   7.141  2.0199 -1.4727 -3.0920
  239GLN     CB 2930   5.365   5.678   7.272 -0.2772  0.0382 -0.2509
  239GLN    HB1 2931   5.412   5.745   7.198 -0.2431  0.2903 -0.0033
  239GLN    HB2 2932   5.434   5.630   7.345 -0.3992  2.6314  1.7038
  239GLN     CG 2933   5.255   5.757   7.343 -0.3928 -0.2239 -0.1348
  239GLN    HG1 2934   5.313   5.813   7.419 -0.5130 -0.7061  0.3128
  239GLN    HG2 2935   5.194   5.691   7.408  1.0911  0.0746  1.6084
  239GLN     CD 2936   5.179   5.850   7.248  0.6906  0.4892 -0.3219
  239GLN    OE1 2937   5.157   5.829   7.129 -0.4250 -0.7099  0.0637
  239GLN    NE2 2938   5.130   5.956   7.316 -0.4929 -0.1255 -0.1857
  239GLN   HE21 2939   5.151   5.974   7.413  1.2192 -1.1228 -0.3384
  239GLN   HE22 2940   5.053   6.012   7.285 -0.9384  1.0584  2.6941
  239GLN      C 2941   5.378   5.518   7.071  0.3437 -0.5792 -0.6013
  239GLN      O 2942   5.340   5.551   6.959 -0.0802  0.1332 -0.2569
  240VAL      N 2943   5.490   5.446   7.090  0.4862 -0.2687 -0.2443
  240VAL     HN 2944   5.514   5.420   7.183 -1.1997  1.8540  0.8517
  240VAL     CA 2945   5.566   5.400   6.977  0.2069 -0.3675 -0.3946
  240VAL     HA 2946   5.590   5.483   6.913  0.5682  0.2962  0.5708
  240VAL     CB 2947   5.699   5.337   7.007  0.0504 -0.1489  0.8196
  240VAL     HB 2948   5.687   5.239   7.059 -0.0248 -0.5201  0.1261
  240VAL    CG1 2949   5.780   5.316   6.878 -0.5207 -0.5177  0.5179
  240VAL   HG11 2950   5.791   5.407   6.816 -1.0529 -0.7753  0.0377
  240VAL   HG12 2951   5.740   5.234   6.815  1.2886 -0.2996 -0.9867
  240VAL   HG13 2952   5.880   5.273   6.897  0.6147  2.1379  1.0002
  240VAL    CG2 2953   5.797   5.432   7.077 -0.1005  0.5148  0.1384
  240VAL   HG21 2954   5.769   5.463   7.180  1.8418 -0.7578  1.1083
  240VAL   HG22 2955   5.812   5.525   7.017 -1.5093  1.6116  1.3941
  240VAL   HG23 2956   5.897   5.388   7.092 -1.0024 -1.5437  0.4166
  240VAL      C 2957   5.486   5.311   6.889 -0.1299 -0.2408 -0.2231
  240VAL      O 2958   5.481   5.320   6.766 -0.1075 -0.3456 -0.2322
  241ASN      N 2959   5.403   5.220   6.943 -0.1089  0.0759  0.3411
  241ASN     HN 2960   5.409   5.201   7.041 -0.4205  1.1656  0.5803
  241ASN     CA 2961   5.303   5.152   6.867  0.2541  0.2813 -0.3296
  241ASN     HA 2962   5.355   5.099   6.789 -1.5213  1.1331 -2.1842
  241ASN     CB 2963   5.243   5.041   6.955  0.0826 -0.0929 -0.9135
  241ASN    HB1 2964   5.224   5.082   7.057  1.7376  0.0028 -0.6190
  241ASN    HB2 2965   5.309   4.953   6.973 -0.5143 -0.2454  0.6957
  241ASN     CG 2966   5.109   4.987   6.906 -0.3108 -0.3849  0.4300
  241ASN    OD1 2967   5.001   5.035   6.939 -0.3139  0.0082 -0.1254
  241ASN    ND2 2968   5.117   4.887   6.814  0.3354  0.1582 -0.1235
  241ASN   HD21 2969   5.198   4.871   6.759  0.4776 -1.3318  0.4910
  241ASN   HD22 2970   5.029   4.850   6.784  0.5149 -1.1125  0.8310
  241ASN      C 2971   5.209   5.235   6.786 -0.2135  0.3143  0.2400
  241ASN      O 2972   5.189   5.212   6.667  0.1557  0.0143  0.2332
  242THR      N 2973   5.141   5.332   6.849 -0.2247 -0.0530  0.8078
  242THR     HN 2974   5.171   5.343   6.944  1.2429  0.1628  0.3451
  242THR     CA 2975   5.052   5.428   6.791  0.5471  0.1328 -0.0934
  242THR     HA 2976   4.968   5.367   6.758  1.9568 -2.8318  1.3630
  242THR     CB 2977   5.011   5.528   6.895  0.0689  0.1114 -0.2610
  242THR     HB 2978   5.095   5.582   6.943 -0.1491  0.9769 -0.8234
  242THR    OG1 2979   4.952   5.458   7.003  0.4387 -0.2086 -0.2655
  242THR    HG1 2980   5.023   5.436   7.064 -0.8071 -1.8454  0.7004
  242THR    CG2 2981   4.907   5.625   6.836  0.1155  0.3423  0.0410
  242THR   HG21 2982   4.822   5.579   6.782  0.5358  1.0472 -1.2446
  242THR   HG22 2983   4.955   5.692   6.762 -1.8498  0.6138 -1.0547
  242THR   HG23 2984   4.864   5.691   6.915  0.6752 -0.7746  1.3356
  242THR      C 2985   5.114   5.503   6.678  0.4161  0.1208 -0.1736
  242THR      O 2986   5.062   5.507   6.566  0.1765 -0.0961 -0.0710
  243PHE      N 2987   5.237   5.553   6.698  0.2371  0.3675  0.3337
  243PHE     HN 2988   5.268   5.554   6.792 -3.6740 -2.8329  1.9502
  243PHE     CA 2989   5.322   5.616   6.601  0.0635 -0.0756 -0.1114
  243PHE     HA 2990   5.265   5.699   6.564 -0.0333 -0.8151 -1.6930
  243PHE     CB 2991   5.451   5.675   6.659  0.0783 -0.3375  0.1254
  243PHE    HB1 2992   5.533   5.682   6.584  0.5217  0.7237  0.6753
  243PHE    HB2 2993   5.494   5.608   6.736  0.9600  0.5347  0.4188
  243PHE     CG 2994   5.423   5.811   6.714 -0.6036 -0.1535 -0.6765
  243PHE    CD1 2995   5.473   5.920   6.648 -0.1177 -0.0104 -0.0767
  243PHE    HD1 2996   5.546   5.897   6.571 -0.1490  0.9348 -0.4107
  243PHE    CE1 2997   5.444   6.050   6.685 -0.0137 -0.0040 -0.0166
  243PHE    HE1 2998   5.487   6.131   6.628  0.3037 -1.4490 -1.9625
  243PHE     CZ 2999   5.358   6.070   6.790  0.0745  0.2410  0.0089
  243PHE     HZ 3000   5.341   6.171   6.823 -0.7767  0.5993 -1.4384
  243PHE    CD2 3001   5.341   5.832   6.822  0.4949 -0.1282  0.1594
  243PHE    HD2 3002   5.283   5.757   6.873  1.3620 -0.2010  1.0762
  243PHE    CE2 3003   5.315   5.961   6.862  0.4556 -0.0322 -0.1735
  243PHE    HE2 3004   5.251   5.970   6.949 -1.3178 -0.0191 -1.4449
  243PHE      C 3005   5.342   5.530   6.481 -0.2292 -0.0616 -0.1710
  243PHE      O 3006   5.303   5.563   6.369 -0.7954  0.3603  0.1440
  244MET      N 3007   5.394   5.406   6.497 -0.4530 -0.1061  0.2328
  244MET     HN 3008   5.429   5.380   6.586 -0.1924  0.1936  0.2194
  244MET     CA 3009   5.440   5.328   6.387 -0.0140 -0.0466  0.3738
  244MET     HA 3010   5.467   5.391   6.303 -1.1560  0.2273  0.1883
  244MET     CB 3011   5.560   5.241   6.427  0.1648  0.0282  0.0030
  244MET    HB1 3012   5.589   5.183   6.336 -1.6354 -0.1105 -0.5182
  244MET    HB2 3013   5.527   5.171   6.506 -0.8566  1.0191  0.4740
  244MET     CG 3014   5.682   5.316   6.482  0.1425  0.0846 -0.0230
  244MET    HG1 3015   5.756   5.243   6.519  0.3534  1.4012  2.3233
  244MET    HG2 3016   5.655   5.374   6.572  1.7124  1.6037 -0.4721
  244MET     SD 3017   5.767   5.435   6.373  0.0799  0.1149 -0.0389
  244MET     CE 3018   5.934   5.406   6.439  0.0137  0.1832  0.1607
  244MET    HE1 3019   6.014   5.456   6.379 -0.5331 -0.2522 -0.9696
  244MET    HE2 3020   5.964   5.300   6.450  1.1486  0.6275  1.5310
  244MET    HE3 3021   5.940   5.447   6.542 -2.1912 -0.3730  0.5702
  244MET      C 3022   5.338   5.236   6.330  0.1484  0.1869 -0.3113
  244MET      O 3023   5.368   5.169   6.231 -0.7117 -0.3891 -0.1936
  245SER      N 3024   5.218   5.221   6.389  0.4200 -0.2539  0.1367
  245SER     HN 3025   5.194   5.275   6.469  1.3633  0.8571 -0.3036
  245SER     CA 3026   5.122   5.125   6.345  0.1231  0.1223 -0.0402
  245SER     HA 3027   5.163   5.037   6.297  1.0234  0.2680  0.4576
  245SER     CB 3028   5.015   5.082   6.447  0.5295  0.8739  0.7117
  245SER    HB1 3029   4.942   5.012   6.401  0.2714  1.0010  0.9266
  245SER    HB2 3030   4.961   5.165   6.498 -1.2025 -0.8405  1.7989
  245SER     OG 3031   5.064   5.000   6.552  0.7016  0.1319  0.0585
  245SER    HG1 3032   5.117   5.063   6.600 -0.8665  1.3482  0.2613
  245SER      C 3033   5.026   5.197   6.256 -0.0744 -0.0908 -0.0021
  245SER      O 3034   4.939   5.138   6.192  0.0776  0.0302 -0.3231
  246PHE      N 3035   5.025   5.330   6.272 -0.0091 -0.0061 -0.6685
  246PHE     HN 3036   5.093   5.377   6.330 -1.7775  0.7213  0.9316
  246PHE     CA 3037   4.906   5.398   6.233  0.0637  0.3397 -0.2972
  246PHE     HA 3038   4.852   5.356   6.149 -0.0616  1.2857 -0.6998
  246PHE     CB 3039   4.803   5.403   6.348  0.0664 -0.5184 -0.2519
  246PHE    HB1 3040   4.838   5.457   6.438  3.7550  2.1871 -2.9674
  246PHE    HB2 3041   4.784   5.295   6.367  1.5695 -0.7071  0.2907
  246PHE     CG 3042   4.678   5.474   6.309  0.3677  0.0529 -0.1924
  246PHE    CD1 3043   4.571   5.408   6.254  0.5230 -0.3982  0.0419
  246PHE    HD1 3044   4.561   5.302   6.234  1.9921 -0.8135  1.3226
  246PHE    CE1 3045   4.456   5.473   6.215  0.9897  0.1666 -0.4020
  246PHE    HE1 3046   4.377   5.406   6.185 -0.9454  0.9577  2.5279
  246PHE     CZ 3047   4.429   5.603   6.251 -0.2209 -0.1038 -0.3126
  246PHE     HZ 3048   4.331   5.648   6.240 -1.4348 -2.1216  1.2441
  246PHE    CD2 3049   4.652   5.604   6.346 -0.3957  0.0491 -0.6762
  246PHE    HD2 3050   4.725   5.665   6.398 -1.0833  0.1792  0.1401
  246PHE    CE2 3051   4.533   5.665   6.315 -0.7160 -0.0083  0.4179
  246PHE    HE2 3052   4.526   5.762   6.361 -0.2644 -0.2263  0.9608
  246PHE      C 3053   4.955   5.531   6.187  0.6055  0.3798  0.3779
  246PHE      O 3054   4.969   5.562   6.069 -0.0844  0.2542  0.2630
  247LEU      N 3055   4.993   5.622   6.279  0.3988  0.4927  0.3505
  247LEU     HN 3056   4.977   5.603   6.375 -0.7913  0.1830  0.1112
  247LEU     CA 3057   5.025   5.758   6.251 -0.2208  0.5823  0.0561
  247LEU     HA 3058   4.930   5.795   6.213 -0.7475  0.2608  1.0183
  247LEU     CB 3059   5.063   5.841   6.375  0.2015  0.2196  0.1697
  247LEU    HB1 3060   5.082   5.943   6.335 -1.2389  0.8037  0.9170
  247LEU    HB2 3061   5.156   5.806   6.426 -0.0216 -0.6775 -0.0274
  247LEU     CG 3062   4.957   5.852   6.485  0.0966  0.1524  0.0763
  247LEU     HG 3063   4.932   5.748   6.513 -0.4969 -1.2483 -4.8145
  247LEU    CD1 3064   5.008   5.939   6.602  0.1894  0.6357 -0.3221
  247LEU   HD11 3065   5.099   5.886   6.636 -1.1947 -3.0143 -1.8110
  247LEU   HD12 3066   4.936   5.936   6.686  2.1895 -0.2534  1.4644
  247LEU   HD13 3067   5.021   6.043   6.564 -0.2014 -0.3057 -3.2999
  247LEU    CD2 3068   4.833   5.922   6.426 -0.3754 -1.0157 -0.3362
  247LEU   HD21 3069   4.795   5.869   6.336  1.2188  0.7838 -2.1674
  247LEU   HD22 3070   4.852   6.025   6.390 -1.1822 -0.9469 -0.5859
  247LEU   HD23 3071   4.754   5.927   6.503  0.4613  0.2900  0.4670
  247LEU      C 3072   5.119   5.779   6.138 -0.2267 -0.2422 -0.1062
  247LEU      O 3073   5.092   5.862   6.051  0.4066  0.1706  0.0816
  248PHE      N 3074   5.236   5.714   6.145 -0.2319 -0.2800 -0.3546
  248PHE     HN 3075   5.256   5.649   6.218 -1.6435 -0.8274 -0.4362
  248PHE     CA 3076   5.345   5.733   6.054  0.1490  1.0375  0.3511
  248PHE     HA 3077   5.342   5.840   6.036  1.1953  1.1143  0.5871
  248PHE     CB 3078   5.481   5.706   6.120  0.2608  0.2028 -0.2064
  248PHE    HB1 3079   5.476   5.613   6.181 -1.5110 -0.7470 -1.7080
  248PHE    HB2 3080   5.510   5.784   6.193  1.6182  0.9878 -1.5282
  248PHE     CG 3081   5.597   5.691   6.028  0.0211 -0.2881 -0.4331
  248PHE    CD1 3082   5.625   5.795   5.943  0.2840  0.3167  0.3801
  248PHE    HD1 3083   5.566   5.884   5.927 -0.4505 -0.6303 -3.1069
  248PHE    CE1 3084   5.738   5.785   5.865 -0.5523 -0.6113 -0.7550
  248PHE    HE1 3085   5.770   5.864   5.798 -1.4399 -0.5747 -1.1460
  248PHE     CZ 3086   5.826   5.680   5.872 -0.2865 -0.3563 -0.1678
  248PHE     HZ 3087   5.909   5.677   5.802  0.0116  2.1521 -0.0213
  248PHE    CD2 3088   5.688   5.589   6.044 -0.5097 -0.7607 -0.3981
  248PHE    HD2 3089   5.678   5.515   6.121  0.7758 -2.8985 -2.1749
  248PHE    CE2 3090   5.799   5.581   5.964 -0.1273 -0.1797  0.0683
  248PHE    HE2 3091   5.866   5.496   5.966 -0.8049 -0.7303 -0.0907
  248PHE      C 3092   5.320   5.657   5.928 -0.5084  0.8611  0.5850
  248PHE      O 3093   5.347   5.720   5.827  0.1626 -0.7846 -0.3039
  249PRO      N 3094   5.275   5.535   5.925  0.8801  0.3529 -0.1965
  249PRO     CD 3095   5.301   5.429   6.022  0.4161  0.0047 -0.4479
  249PRO    HD1 3096   5.276   5.460   6.126  1.7811  1.2305 -0.4529
  249PRO    HD2 3097   5.411   5.417   6.019  0.4252  0.0522 -0.3234
  249PRO     CA 3098   5.253   5.480   5.794 -0.2708  0.2737  0.0221
  249PRO     HA 3099   5.339   5.496   5.730  1.8398 -2.9179  1.7843
  249PRO     CB 3100   5.234   5.330   5.814  0.4290  0.1380 -0.2871
  249PRO    HB1 3101   5.330   5.284   5.783  2.2069  1.8037  2.2816
  249PRO    HB2 3102   5.140   5.299   5.763 -0.1199  1.7304 -0.2983
  249PRO     CG 3103   5.224   5.308   5.966  0.5464 -0.1388 -0.3180
  249PRO    HG1 3104   5.119   5.301   6.003  1.1401 -1.0696  1.2820
  249PRO    HG2 3105   5.276   5.217   6.001 -0.9873  0.2186  3.3407
  249PRO      C 3106   5.139   5.545   5.724 -0.1525 -0.0673 -0.4942
  249PRO      O 3107   5.144   5.575   5.605 -0.8621 -0.0577 -0.5256
  250MET      N 3108   5.026   5.568   5.794  0.2442  0.0704  0.1065
  250MET     HN 3109   5.020   5.558   5.893 -0.8290 -0.5502 -0.0031
  250MET     CA 3110   4.906   5.627   5.743  0.2717  0.0393  0.0065
  250MET     HA 3111   4.889   5.569   5.653  1.4755 -1.1230  0.4877
  250MET     CB 3112   4.790   5.624   5.844  0.0103  0.1396 -0.2894
  250MET    HB1 3113   4.697   5.682   5.828 -1.0794 -1.0173  1.5375
  250MET    HB2 3114   4.817   5.668   5.943 -2.6550  2.4918 -0.4838
  250MET     CG 3115   4.746   5.482   5.879 -0.0748  0.2165 -0.0807
  250MET    HG1 3116   4.688   5.481   5.973 -1.0136 -0.4265 -0.6457
  250MET    HG2 3117   4.832   5.413   5.891 -0.0459  0.6474  2.6753
  250MET     SD 3118   4.635   5.424   5.747  0.0604 -0.1351 -0.0420
  250MET     CE 3119   4.729   5.271   5.721  0.3005 -0.0281  0.1881
  250MET    HE1 3120   4.669   5.201   5.658  0.5813 -1.0270  1.0027
  250MET    HE2 3121   4.733   5.213   5.816 -0.1053  1.1956  0.9763
  250MET    HE3 3122   4.833   5.282   5.683 -0.0146  2.7234 -0.0218
  250MET      C 3123   4.922   5.764   5.686 -0.1900 -0.0191 -0.2649
  250MET      O 3124   4.858   5.801   5.588  0.8043  0.5305 -0.7176
  251LEU      N 3125   5.008   5.848   5.746  0.0388 -0.2630 -0.2507
  251LEU     HN 3126   5.065   5.823   5.824  0.5273 -1.1637 -0.8773
  251LEU     CA 3127   5.043   5.976   5.692  0.0722 -0.0475  0.2825
  251LEU     HA 3128   4.945   6.017   5.677 -0.2254  0.0562  2.1927
  251LEU     CB 3129   5.124   6.055   5.796  0.1311 -0.0122  0.2094
  251LEU    HB1 3130   5.211   5.993   5.826 -1.0233 -0.5365  2.7542
  251LEU    HB2 3131   5.059   6.081   5.883  0.0720 -0.7680  0.3920
  251LEU     CG 3132   5.177   6.193   5.753 -0.2218  0.0928  0.1071
  251LEU     HG 3133   5.241   6.181   5.663  0.6230  3.1145  0.1784
  251LEU    CD1 3134   5.062   6.290   5.719  0.2205  0.7041  0.3423
  251LEU   HD11 3135   5.003   6.246   5.637 -0.1775  1.3775  0.2586
  251LEU   HD12 3136   5.090   6.391   5.683 -1.7503  1.4007  0.6434
  251LEU   HD13 3137   4.984   6.295   5.798 -0.4442  0.8011 -0.3132
  251LEU    CD2 3138   5.273   6.260   5.853  0.0668  0.2332 -0.2618
  251LEU   HD21 3139   5.216   6.300   5.940  1.0320  1.9527 -0.3679
  251LEU   HD22 3140   5.335   6.344   5.816 -0.8156  1.7042  1.4490
  251LEU   HD23 3141   5.342   6.191   5.905 -0.2319  0.8612  1.0086
  251LEU      C 3142   5.110   5.976   5.559 -0.2069 -0.2402  0.1419
  251LEU      O 3143   5.062   6.037   5.464 -0.8477 -0.9222  0.0111
  252VAL      N 3144   5.213   5.889   5.549  0.3285  0.4024 -0.0019
  252VAL     HN 3145   5.245   5.830   5.622  1.7261 -0.6972 -1.4402
  252VAL     CA 3146   5.275   5.863   5.423  0.1698  0.3627 -0.0734
  252VAL     HA 3147   5.305   5.956   5.379  0.7915  0.3581  0.3225
  252VAL     CB 3148   5.397   5.779   5.450  0.0502 -0.0206 -0.7186
  252VAL     HB 3149   5.380   5.694   5.520  3.0885 -2.0626 -2.2628
  252VAL    CG1 3150   5.443   5.712   5.319 -0.2148 -0.6230 -0.5067
  252VAL   HG11 3151   5.370   5.631   5.294  0.8452 -1.5895 -0.5486
  252VAL   HG12 3152   5.547   5.676   5.327 -0.3058 -0.7565  0.1758
  252VAL   HG13 3153   5.438   5.792   5.243 -2.2476  0.8503  1.0596
  252VAL    CG2 3154   5.500   5.869   5.518 -0.4758  0.0534 -0.0099
  252VAL   HG21 3155   5.461   5.922   5.608  1.1398  0.1676  0.6643
  252VAL   HG22 3156   5.560   5.940   5.457  1.4785 -0.7482  0.8595
  252VAL   HG23 3157   5.583   5.806   5.557 -0.2156 -0.8817 -1.9885
  252VAL      C 3158   5.189   5.802   5.318  0.1413 -0.1414  0.2391
  252VAL      O 3159   5.191   5.849   5.205  0.0424 -0.0366  0.2813
  253ILE      N 3160   5.114   5.695   5.351  0.4806 -0.4779 -0.0670
  253ILE     HN 3161   5.137   5.658   5.440 -1.0414  1.1490  1.0767
  253ILE     CA 3162   5.010   5.626   5.281 -0.1928  0.1419  0.3040
  253ILE     HA 3163   5.040   5.576   5.189  1.7515 -1.5275  1.7489
  253ILE     CB 3164   4.960   5.506   5.355  0.1236 -0.1356  0.0720
  253ILE     HB 3165   4.934   5.532   5.460 -0.4219 -2.0151  0.4476
  253ILE    CG2 3166   4.832   5.443   5.300  0.0858 -0.0540  0.0674
  253ILE   HG21 3167   4.797   5.361   5.366 -0.3142  1.0661  1.2727
  253ILE   HG22 3168   4.866   5.411   5.199 -1.0287  1.8084 -0.9776
  253ILE   HG23 3169   4.745   5.511   5.283 -0.2638 -0.6691 -0.6901
  253ILE    CG1 3170   5.078   5.407   5.366  0.3882  0.1268 -0.3741
  253ILE   HG11 3171   5.167   5.470   5.382 -0.0217  0.3228  1.3589
  253ILE   HG12 3172   5.089   5.359   5.266  1.1946 -0.1287 -0.1665
  253ILE     CD 3173   5.054   5.310   5.481  0.0870  1.0700  0.3692
  253ILE    HD1 3174   5.016   5.359   5.573 -1.5157 -0.2583  0.4704
  253ILE    HD2 3175   5.152   5.260   5.501  0.3730 -0.0856 -3.2039
  253ILE    HD3 3176   4.980   5.234   5.448  2.0726 -1.3582  1.1181
  253ILE      C 3177   4.897   5.710   5.232 -0.4024 -0.2148  0.1712
  253ILE      O 3178   4.866   5.700   5.113  0.3528  0.2052 -0.0706
  254SER      N 3179   4.844   5.805   5.310  0.1581  0.4125 -0.1979
  254SER     HN 3180   4.867   5.806   5.407 -1.3942 -0.7125  0.2135
  254SER     CA 3181   4.744   5.897   5.266 -0.0831  0.3912  0.3048
  254SER     HA 3182   4.664   5.843   5.217  0.4699  0.7344 -1.0207
  254SER     CB 3183   4.669   5.966   5.381 -0.0200  0.4320  0.3216
  254SER    HB1 3184   4.608   5.886   5.429  0.4665  0.1423  0.4665
  254SER    HB2 3185   4.596   6.037   5.336  1.3015  1.0103 -0.9569
  254SER     OG 3186   4.746   6.039   5.476 -0.1247  0.3368  0.4810
  254SER    HG1 3187   4.786   5.978   5.539  0.6716 -0.6011 -0.8658
  254SER      C 3188   4.792   6.002   5.173  0.3111 -0.5823 -0.6053
  254SER      O 3189   4.723   6.033   5.075 -0.1268 -0.3008 -0.2133
  255ILE      N 3190   4.912   6.060   5.192 -0.1279  0.0838  0.1932
  255ILE     HN 3191   4.950   6.062   5.284 -0.3100  1.3468  0.2509
  255ILE     CA 3192   4.986   6.140   5.100 -0.4310  0.0164 -0.1114
  255ILE     HA 3193   4.928   6.230   5.087  1.5850  1.6640  1.7050
  255ILE     CB 3194   5.114   6.188   5.160 -0.3766  0.1756 -0.3511
  255ILE     HB 3195   5.184   6.107   5.191 -0.9839  0.4416  1.9685
  255ILE    CG2 3196   5.195   6.272   5.060  0.5123  0.1496  0.3284
  255ILE   HG21 3197   5.292   6.300   5.106  0.9543  0.1063 -0.5609
  255ILE   HG22 3198   5.134   6.362   5.037 -0.7865 -0.3809  1.5600
  255ILE   HG23 3199   5.222   6.215   4.969 -0.8829  0.3803 -0.2553
  255ILE    CG1 3200   5.080   6.279   5.280 -0.5419 -0.1581 -0.1425
  255ILE   HG11 3201   5.013   6.228   5.352  0.3026  1.7065  2.0943
  255ILE   HG12 3202   5.039   6.378   5.249  1.5955  0.5339 -0.9319
  255ILE     CD 3203   5.202   6.325   5.360  0.2021 -0.4739 -1.0730
  255ILE    HD1 3204   5.163   6.381   5.447 -2.9205 -0.7333 -2.1702
  255ILE    HD2 3205   5.273   6.387   5.301 -0.6495  0.1603 -1.4453
  255ILE    HD3 3206   5.260   6.238   5.400  2.2571  1.3183  0.0621
  255ILE      C 3207   5.024   6.070   4.974  0.5015  0.1634  0.0797
  255ILE      O 3208   5.004   6.124   4.865  0.0514  0.0762  0.1161
  256LEU      N 3209   5.053   5.939   4.982  0.2747  0.0913 -0.2369
  256LEU     HN 3210   5.069   5.890   5.068 -0.5024 -3.1786 -1.7819
  256LEU     CA 3211   5.053   5.851   4.869 -0.2339 -0.2200  0.0001
  256LEU     HA 3212   5.117   5.898   4.796 -2.5070 -0.1541 -2.0533
  256LEU     CB 3213   5.112   5.717   4.915 -0.0055  0.0006  0.3573
  256LEU    HB1 3214   5.064   5.628   4.869 -0.8226  1.0329 -0.8361
  256LEU    HB2 3215   5.095   5.703   5.024 -0.6241  0.0428  0.2683
  256LEU     CG 3216   5.264   5.703   4.894 -0.0487  0.0715 -0.0068
  256LEU     HG 3217   5.311   5.793   4.938  0.3416  0.5132 -1.3004
  256LEU    CD1 3218   5.317   5.579   4.968 -0.2495  0.0131  0.0403
  256LEU   HD11 3219   5.421   5.549   4.942 -0.4922 -0.5983 -0.2566
  256LEU   HD12 3220   5.259   5.487   4.946 -0.3062  0.3576 -1.3120
  256LEU   HD13 3221   5.317   5.592   5.078  3.5017 -3.2826  0.6582
  256LEU    CD2 3222   5.307   5.697   4.747  0.3177 -0.1505  0.1082
  256LEU   HD21 3223   5.416   5.719   4.737  0.1670  0.2981 -0.6265
  256LEU   HD22 3224   5.244   5.768   4.689 -0.8617 -1.1812  0.0903
  256LEU   HD23 3225   5.284   5.597   4.705 -2.2574  0.8241 -1.0401
  256LEU      C 3226   4.925   5.839   4.793 -0.0769  0.1487 -0.3239
  256LEU      O 3227   4.921   5.844   4.670  0.4465  0.0840 -0.3460
  257ASN      N 3228   4.812   5.821   4.864  0.0088  0.1256 -0.1917
  257ASN     HN 3229   4.825   5.813   4.962  0.0430  2.0315  0.0074
  257ASN     CA 3230   4.687   5.789   4.802 -0.0523 -0.1430  0.0718
  257ASN     HA 3231   4.707   5.738   4.709 -3.6832 -0.4821 -0.6673
  257ASN     CB 3232   4.593   5.710   4.895  0.0484 -0.2732  0.0641
  257ASN    HB1 3233   4.489   5.737   4.869 -0.4264  0.5160  2.5426
  257ASN    HB2 3234   4.610   5.748   4.998  1.7584  2.2785 -1.0619
  257ASN     CG 3235   4.607   5.558   4.894 -0.1401 -0.2899  0.0222
  257ASN    OD1 3236   4.510   5.483   4.881 -0.3794 -0.1294  0.7746
  257ASN    ND2 3237   4.733   5.511   4.912  0.1100  0.0817 -0.7127
  257ASN   HD21 3238   4.805   5.575   4.938 -0.0099 -0.2842  0.6186
  257ASN   HD22 3239   4.749   5.412   4.905 -1.2094 -0.0406 -2.6623
  257ASN      C 3240   4.626   5.909   4.740 -0.0569 -0.0949  0.1678
  257ASN      O 3241   4.546   5.902   4.647 -0.1647  0.2669  0.2328
  258THR      N 3242   4.657   6.029   4.793 -0.2240 -0.1296  0.3423
  258THR     HN 3243   4.703   6.023   4.881  0.1042 -0.9509  0.1252
  258THR     CA 3244   4.628   6.153   4.727 -0.5616 -0.3081  0.1533
  258THR     HA 3245   4.523   6.159   4.702 -0.2450  0.2433 -1.1347
  258THR     CB 3246   4.642   6.270   4.819 -0.1159 -0.3153  0.0959
  258THR     HB 3247   4.747   6.278   4.854  1.3139 -1.8586 -3.3735
  258THR    OG1 3248   4.572   6.242   4.940  0.2966 -0.3096  0.3384
  258THR    HG1 3249   4.625   6.180   4.990 -0.7162 -0.2994  1.4432
  258THR    CG2 3250   4.580   6.395   4.755 -0.2118 -0.4823 -0.1364
  258THR   HG21 3251   4.574   6.479   4.827  0.3980 -0.2526 -0.3518
  258THR   HG22 3252   4.475   6.370   4.727 -0.7500 -0.3733  1.6502
  258THR   HG23 3253   4.631   6.431   4.663 -0.5954  0.0397 -0.1498
  258THR      C 3254   4.700   6.186   4.601 -0.1485 -0.4270  0.3575
  258THR      O 3255   4.643   6.219   4.497  0.0981  0.1329  0.3960
  259VAL      N 3256   4.834   6.169   4.601 -0.1356 -0.3274 -0.1833
  259VAL     HN 3257   4.869   6.126   4.684 -0.0207  2.4617  1.3180
  259VAL     CA 3258   4.921   6.181   4.488  0.0670 -0.3117 -0.0268
  259VAL     HA 3259   4.903   6.279   4.447 -0.8405 -0.6329 -0.4234
  259VAL     CB 3260   5.063   6.175   4.536  0.0751 -0.5030 -0.0740
  259VAL     HB 3261   5.075   6.100   4.617 -0.6475 -0.0114  0.5117
  259VAL    CG1 3262   5.166   6.153   4.425  0.5040 -0.5132  0.3235
  259VAL   HG11 3263   5.155   6.056   4.371 -2.9833 -0.0489  0.0270
  259VAL   HG12 3264   5.267   6.159   4.472  0.0738  0.8951  1.1290
  259VAL   HG13 3265   5.153   6.237   4.353  1.2009  0.8759  1.7722
  259VAL    CG2 3266   5.084   6.315   4.596  0.2415 -0.5696  0.0213
  259VAL   HG21 3267   5.092   6.383   4.509  0.4653 -0.8442 -0.1772
  259VAL   HG22 3268   5.175   6.332   4.658  0.2133  1.6458 -0.4864
  259VAL   HG23 3269   4.992   6.336   4.654 -1.1057 -3.3128 -0.9475
  259VAL      C 3270   4.889   6.087   4.376  0.2286 -0.3289 -0.0581
  259VAL      O 3271   4.885   6.127   4.260 -0.5312 -0.4392 -0.0735
  260ILE      N 3272   4.860   5.961   4.413 -0.0784 -0.2379  0.0155
  260ILE     HN 3273   4.867   5.943   4.511 -1.3866 -0.3785  0.1024
  260ILE     CA 3274   4.804   5.859   4.330 -0.3959 -0.1605  0.1331
  260ILE     HA 3275   4.880   5.836   4.256  0.2510  0.7388  0.5016
  260ILE     CB 3276   4.777   5.737   4.414  0.2921 -0.2694  0.2023
  260ILE     HB 3277   4.743   5.777   4.512  1.1712 -1.8659  1.2078
  260ILE    CG2 3278   4.681   5.637   4.348 -0.0195  0.1285  0.0471
  260ILE   HG21 3279   4.583   5.688   4.334  0.4824  0.4329 -2.8366
  260ILE   HG22 3280   4.666   5.545   4.409 -0.1053  1.1351  1.6033
  260ILE   HG23 3281   4.717   5.610   4.247  1.2716  1.9604 -0.0234
  260ILE    CG1 3282   4.903   5.651   4.430  0.4869 -0.1612 -0.6727
  260ILE   HG11 3283   4.984   5.725   4.449 -1.3235  1.9224 -0.7670
  260ILE   HG12 3284   4.925   5.605   4.331  0.3843 -1.2315 -0.2112
  260ILE     CD 3285   4.904   5.543   4.538  0.0939 -0.1620 -0.6695
  260ILE    HD1 3286   4.823   5.466   4.531 -1.8570  1.7071  0.2657
  260ILE    HD2 3287   4.877   5.594   4.633  1.1746  1.0534 -0.9905
  260ILE    HD3 3288   5.006   5.499   4.545 -0.0281 -0.1910  1.9687
  260ILE      C 3289   4.677   5.898   4.261  0.3188  1.0120 -0.5464
  260ILE      O 3290   4.650   5.864   4.146  0.0347 -0.5368 -0.0430
  261ALA      N 3291   4.591   5.968   4.337 -0.2135  0.0917 -0.2890
  261ALA     HN 3292   4.600   5.991   4.434  1.1154 -1.4887  0.0085
  261ALA     CA 3293   4.462   6.012   4.295 -0.3026  0.1723  0.0649
  261ALA     HA 3294   4.408   5.927   4.257  0.0024  0.2094 -0.4676
  261ALA     CB 3295   4.376   6.049   4.417  0.1552  0.1991  0.3795
  261ALA    HB1 3296   4.370   5.966   4.491 -0.7640 -1.0367 -1.0390
  261ALA    HB2 3297   4.272   6.075   4.389  0.1600 -0.4434 -0.2512
  261ALA    HB3 3298   4.414   6.142   4.466 -1.8000  1.0659  0.3396
  261ALA      C 3299   4.469   6.117   4.189 -0.4236  0.2380  0.1220
  261ALA      O 3300   4.399   6.112   4.088 -0.0865  0.4108 -0.1179
  262ASN      N 3301   4.554   6.219   4.206  0.3042 -0.3745  0.2284
  262ASN     HN 3302   4.607   6.219   4.290 -1.1335 -1.1996  1.1795
  262ASN     CA 3303   4.590   6.315   4.105  0.3361 -0.3861  0.2291
  262ASN     HA 3304   4.501   6.365   4.068 -0.2260 -1.0427  0.6482
  262ASN     CB 3305   4.679   6.423   4.168 -0.4671  0.5179 -0.1614
  262ASN    HB1 3306   4.747   6.478   4.100 -2.4299  1.3550 -1.5218
  262ASN    HB2 3307   4.735   6.366   4.245  0.1076  0.5123 -0.5810
  262ASN     CG 3308   4.604   6.526   4.252 -0.3140  0.3359  0.2047
  262ASN    OD1 3309   4.564   6.628   4.195  0.0540 -0.0550 -0.7793
  262ASN    ND2 3310   4.595   6.502   4.385  0.0870  0.1553  0.2023
  262ASN   HD21 3311   4.584   6.587   4.438  0.5022  0.3296  0.0157
  262ASN   HD22 3312   4.632   6.412   4.405  0.5134 -0.5224 -3.0834
  262ASN      C 3313   4.663   6.262   3.987  0.0109  0.3914 -0.3337
  262ASN      O 3314   4.640   6.299   3.873 -0.0617  0.1761 -0.3905
  263LYS      N 3315   4.761   6.170   4.001 -0.0504  0.3814  0.0635
  263LYS     HN 3316   4.796   6.136   4.088 -0.8058  1.5650  0.8568
  263LYS     CA 3317   4.819   6.104   3.888 -0.1335 -0.0779  0.2873
  263LYS     HA 3318   4.863   6.177   3.821 -1.4560  2.0116  1.5841
  263LYS     CB 3319   4.932   6.009   3.928  0.3711  0.2573 -0.3277
  263LYS    HB1 3320   4.942   5.934   3.846 -0.7698 -1.2923  0.8792
  263LYS    HB2 3321   4.903   5.945   4.014 -0.8458  0.4147 -0.6050
  263LYS     CG 3322   5.060   6.089   3.955  0.0564  0.5563  0.2897
  263LYS    HG1 3323   5.138   6.029   4.006  0.4548  1.8626  1.2812
  263LYS    HG2 3324   5.045   6.173   4.026  3.2205  1.6820 -0.2317
  263LYS     CD 3325   5.129   6.140   3.828 -0.1059  0.1036  0.0155
  263LYS    HD1 3326   5.052   6.203   3.779  0.1839 -0.0604 -0.6666
  263LYS    HD2 3327   5.141   6.054   3.759  0.0618  1.0591 -1.1704
  263LYS     CE 3328   5.257   6.224   3.838  0.1926 -0.3496  0.0471
  263LYS    HE1 3329   5.333   6.183   3.907  1.0297  1.2139  0.0993
  263LYS    HE2 3330   5.239   6.325   3.880  0.3812 -0.4999  0.4948
  263LYS     NZ 3331   5.329   6.230   3.709 -0.0397  0.2839 -0.0561
  263LYS    HZ1 3332   5.419   6.282   3.722 -1.8269  3.0835  3.0410
  263LYS    HZ2 3333   5.271   6.267   3.632 -0.1980  1.0880  0.4259
  263LYS    HZ3 3334   5.352   6.132   3.684  0.4971  1.0763 -2.9686
  263LYS      C 3335   4.721   6.036   3.799 -0.3983  0.6078  0.0440
  263LYS      O 3336   4.726   6.057   3.678 -0.5191  0.3925 -0.0005
  264LEU      N 3337   4.624   5.963   3.858 -0.1921  0.1220 -0.2096
  264LEU     HN 3338   4.625   5.944   3.956  3.0825 -0.0256 -0.1327
  264LEU     CA 3339   4.509   5.909   3.793 -0.1531  0.0448 -0.2151
  264LEU     HA 3340   4.545   5.845   3.714 -1.0748 -0.4684 -0.2346
  264LEU     CB 3341   4.421   5.832   3.893  0.1548 -0.5147 -0.3675
  264LEU    HB1 3342   4.376   5.900   3.969  0.1970 -0.7455 -0.1350
  264LEU    HB2 3343   4.479   5.752   3.944 -1.6210 -2.4852 -1.2946
  264LEU     CG 3344   4.305   5.750   3.835 -0.1010 -0.4288  0.0150
  264LEU     HG 3345   4.236   5.810   3.772 -0.6911  0.6445  1.6376
  264LEU    CD1 3346   4.357   5.634   3.748 -0.0815 -0.2122 -0.2655
  264LEU   HD11 3347   4.451   5.649   3.691  0.4340  0.9912  0.8320
  264LEU   HD12 3348   4.269   5.596   3.691 -0.7537  3.4657 -1.9685
  264LEU   HD13 3349   4.399   5.551   3.809 -1.1612 -1.7501 -1.5306
  264LEU    CD2 3350   4.226   5.688   3.951 -0.6077  0.4745  0.1638
  264LEU   HD21 3351   4.145   5.625   3.909  1.2906 -1.4348 -0.8465
  264LEU   HD22 3352   4.188   5.769   4.017 -0.7045  1.3705 -0.9639
  264LEU   HD23 3353   4.300   5.624   4.004 -1.0685  1.2899  1.8503
  264LEU      C 3354   4.425   6.008   3.720 -0.9549 -0.3075  0.2185
  264LEU      O 3355   4.400   5.991   3.601 -0.3021 -0.1005  0.0487
  265THR      N 3356   4.391   6.125   3.776 -0.2886  0.1331 -0.2839
  265THR     HN 3357   4.416   6.138   3.872  2.8050 -3.3406 -0.4070
  265THR     CA 3358   4.326   6.234   3.711 -0.5645 -0.0510 -0.3181
  265THR     HA 3359   4.227   6.210   3.674 -1.2923  0.6639  1.0674
  265THR     CB 3360   4.306   6.348   3.807  0.7194  0.1827 -0.3118
  265THR     HB 3361   4.399   6.394   3.846 -0.6896  1.9289  1.1378
  265THR    OG1 3362   4.234   6.290   3.916  0.6583  0.2766 -0.3020
  265THR    HG1 3363   4.250   6.357   3.983 -0.3698 -1.5007  1.8206
  265THR    CG2 3364   4.212   6.454   3.749  0.6101  0.5018  0.4381
  265THR   HG21 3365   4.119   6.414   3.704  0.0085  2.1366  0.1402
  265THR   HG22 3366   4.269   6.526   3.687 -1.5930  1.1088 -1.0216
  265THR   HG23 3367   4.171   6.519   3.830 -0.5737  0.0680  0.2108
  265THR      C 3368   4.396   6.292   3.592 -0.1609 -0.6780 -0.3859
  265THR      O 3369   4.334   6.297   3.487 -0.2532  0.2645 -0.2886
  266VAL      N 3370   4.527   6.320   3.597 -0.2480 -0.3810  0.3744
  266VAL     HN 3371   4.577   6.299   3.681 -0.4996 -4.3194 -0.2739
  266VAL     CA 3372   4.593   6.341   3.472 -0.2687  0.0146  0.4273
  266VAL     HA 3373   4.540   6.419   3.420  0.8619  1.9914  2.1119
  266VAL     CB 3374   4.733   6.388   3.499 -0.0570 -0.1590 -0.3219
  266VAL     HB 3375   4.789   6.312   3.557 -0.5808 -0.7131 -0.5359
  266VAL    CG1 3376   4.809   6.420   3.369  0.1269  0.0859 -0.1558
  266VAL   HG11 3377   4.762   6.498   3.307 -0.0963  1.0948  1.2273
  266VAL   HG12 3378   4.825   6.339   3.295 -0.8382  0.8458 -1.2122
  266VAL   HG13 3379   4.904   6.475   3.389 -1.1696  2.1596  0.6261
  266VAL    CG2 3380   4.740   6.516   3.584 -0.6181 -0.0291 -0.4662
  266VAL   HG21 3381   4.699   6.607   3.534 -0.6639  0.1076 -0.1839
  266VAL   HG22 3382   4.847   6.544   3.584 -0.7205  0.3833 -0.9841
  266VAL   HG23 3383   4.713   6.491   3.689  1.2334 -0.8910 -0.1531
  266VAL      C 3384   4.597   6.230   3.372 -0.6125  0.3858 -0.0027
  266VAL      O 3385   4.589   6.254   3.252  0.3790 -0.0705 -0.1670
  267MET      N 3386   4.623   6.105   3.416  0.0399  0.2825 -0.6733
  267MET     HN 3387   4.642   6.081   3.510  0.6910 -0.1148 -0.9037
  267MET     CA 3388   4.622   5.991   3.330 -0.0151 -0.1069 -0.1596
  267MET     HA 3389   4.705   6.002   3.262  1.0011  1.2979  1.2300
  267MET     CB 3390   4.656   5.867   3.414 -0.2183 -0.1613 -0.1574
  267MET    HB1 3391   4.628   5.889   3.519 -2.6825  0.5089 -0.8836
  267MET    HB2 3392   4.766   5.853   3.423 -0.3627 -0.3160  1.7588
  267MET     CG 3393   4.596   5.735   3.365  0.2290 -0.1323 -0.7935
  267MET    HG1 3394   4.620   5.700   3.262 -0.8785 -1.1659 -0.7132
  267MET    HG2 3395   4.486   5.737   3.354 -0.0704 -4.1739 -0.1218
  267MET     SD 3396   4.629   5.583   3.460  0.0512  0.1933 -0.2041
  267MET     CE 3397   4.803   5.573   3.407  0.1103  0.0670  0.0097
  267MET    HE1 3398   4.823   5.476   3.357  1.6369 -0.5762  1.7697
  267MET    HE2 3399   4.866   5.579   3.498 -1.3467 -2.6789  1.3129
  267MET    HE3 3400   4.827   5.650   3.331  0.8852 -0.8518 -0.6992
  267MET      C 3401   4.493   5.977   3.257 -0.1253 -0.5138  0.1128
  267MET      O 3402   4.504   5.954   3.137  0.1513 -0.5126  0.1378
  268VAL      N 3403   4.375   5.983   3.322 -0.3023  0.0946 -0.2600
  268VAL     HN 3404   4.388   5.995   3.420  1.1047  1.5453 -0.5765
  268VAL     CA 3405   4.246   5.965   3.264 -0.3350 -0.3799 -0.0426
  268VAL     HA 3406   4.251   5.864   3.226 -0.2636 -0.8230  1.1155
  268VAL     CB 3407   4.136   5.957   3.366 -0.1612  0.3217  0.1993
  268VAL     HB 3408   4.154   6.038   3.439  1.8223 -0.4252  0.5805
  268VAL    CG1 3409   3.995   5.956   3.304 -0.0758 -0.0237  0.0076
  268VAL   HG11 3410   3.983   5.888   3.217 -0.8391  0.2470 -0.1116
  268VAL   HG12 3411   3.968   6.057   3.265  1.9822  0.5320 -0.0749
  268VAL   HG13 3412   3.918   5.921   3.377  0.1475 -0.0153  0.2484
  268VAL    CG2 3413   4.145   5.823   3.439  0.2979  0.7649  0.9596
  268VAL   HG21 3414   4.136   5.747   3.359  0.1060  1.4168  0.3563
  268VAL   HG22 3415   4.071   5.815   3.522  0.4559  0.2611  1.0586
  268VAL   HG23 3416   4.243   5.796   3.486 -1.0312 -3.7002  1.6733
  268VAL      C 3417   4.231   6.075   3.164 -0.7969 -0.1482  0.2771
  268VAL      O 3418   4.194   6.049   3.050  0.4319 -0.1258 -0.1429
  269HSD      N 3419   4.257   6.200   3.205  0.5272 -0.3196  0.0091
  269HSD     HN 3420   4.284   6.226   3.298 -3.1391  0.4400  1.0131
  269HSD     CA 3421   4.230   6.315   3.125 -0.1508 -0.0567  0.6046
  269HSD     HA 3422   4.125   6.309   3.098  0.5347  1.0044 -2.7309
  269HSD     CB 3423   4.256   6.451   3.191  0.3121  0.2810 -0.2549
  269HSD    HB1 3424   4.270   6.533   3.117 -0.5829 -0.5836 -1.4220
  269HSD    HB2 3425   4.346   6.451   3.256 -0.2310  3.5840  0.7252
  269HSD    ND1 3426   4.029   6.557   3.217  0.2484  0.3471  0.1021
  269HSD    HD1 3427   3.999   6.535   3.124  2.9378  1.0223 -1.0366
  269HSD     CG 3428   4.140   6.499   3.274 -0.0095 -0.4992 -0.2487
  269HSD    CE1 3429   3.962   6.612   3.322  0.1155  0.0357  0.1806
  269HSD    HE1 3430   3.871   6.665   3.294  1.5723  1.7670 -1.5201
  269HSD    NE2 3431   4.025   6.594   3.437  0.1758 -0.5023  0.0684
  269HSD    CD2 3432   4.140   6.523   3.408  0.5601  0.2886 -0.3869
  269HSD    HD2 3433   4.215   6.490   3.479 -0.6022 -0.3303  0.5980
  269HSD      C 3434   4.301   6.319   2.994 -0.1845 -0.2977  0.5772
  269HSD      O 3435   4.253   6.368   2.892  0.2278  0.3294  0.6758
  270GLN      N 3436   4.425   6.266   2.995 -0.0866 -0.0879 -0.1394
  270GLN     HN 3437   4.464   6.241   3.083 -1.0459  0.1985  0.3822
  270GLN     CA 3438   4.518   6.249   2.888 -0.0764 -0.0317 -0.1398
  270GLN     HA 3439   4.533   6.341   2.833  1.9849 -0.0369  0.3271
  270GLN     CB 3440   4.654   6.211   2.948 -0.2870 -0.2557  0.2012
  270GLN    HB1 3441   4.647   6.117   3.007 -0.3356 -0.3568  0.0351
  270GLN    HB2 3442   4.675   6.292   3.021 -0.4824  1.1504 -1.2480
  270GLN     CG 3443   4.771   6.213   2.848 -0.3764  0.0362  0.0994
  270GLN    HG1 3444   4.769   6.313   2.800 -2.4662  2.0282  3.8139
  270GLN    HG2 3445   4.762   6.118   2.791 -2.2457 -0.0502  0.4728
  270GLN     CD 3446   4.900   6.201   2.927 -0.4178 -0.3912  0.1042
  270GLN    OE1 3447   4.969   6.099   2.921  0.7356  0.4055 -0.3614
  270GLN    NE2 3448   4.943   6.313   2.990 -0.6681 -0.3375  0.1812
  270GLN   HE21 3449   5.034   6.307   3.032  0.4121  1.2473 -1.7318
  270GLN   HE22 3450   4.892   6.395   3.017  1.6280  0.0899  4.0414
  270GLN      C 3451   4.479   6.140   2.793  0.3724 -0.4073  0.1058
  270GLN      O 3452   4.475   6.148   2.671 -0.4926  0.2397  0.1736
  271ALA      N 3453   4.426   6.030   2.850 -0.5158 -0.0508 -0.0260
  271ALA     HN 3454   4.428   6.016   2.949  0.8015 -0.8282 -0.1520
  271ALA     CA 3455   4.359   5.932   2.772  0.1016 -0.2002 -0.3671
  271ALA     HA 3456   4.427   5.895   2.696  0.8589  1.0341 -0.3146
  271ALA     CB 3457   4.327   5.814   2.866  0.7446  0.4022  0.6249
  271ALA    HB1 3458   4.243   5.833   2.936  0.1379  2.3379 -0.5518
  271ALA    HB2 3459   4.422   5.780   2.912  0.3293  0.7623  1.7726
  271ALA    HB3 3460   4.299   5.730   2.798  0.8312  1.2434 -0.4806
  271ALA      C 3461   4.236   5.972   2.699 -0.2117 -0.4711  0.0101
  271ALA      O 3462   4.229   5.941   2.580  0.3858 -0.0821 -0.1264
  272ALA      N 3463   4.140   6.039   2.765  0.1247  0.5369 -0.4969
  272ALA     HN 3464   4.162   6.048   2.862  1.5583  0.0806 -0.7521
  272ALA     CA 3465   4.018   6.089   2.710 -0.4818 -0.1956  0.1540
  272ALA     HA 3466   3.949   6.017   2.668 -1.1096  0.8089 -0.5952
  272ALA     CB 3467   3.935   6.149   2.825 -0.2654  0.0050  0.2047
  272ALA    HB1 3468   3.872   6.066   2.863 -0.2726 -0.0189  0.1417
  272ALA    HB2 3469   3.866   6.231   2.797  0.0217  0.1478 -0.0941
  272ALA    HB3 3470   3.987   6.188   2.915 -0.0819  1.0009 -0.3098
  272ALA      C 3471   4.054   6.189   2.606  0.2236 -0.9012 -0.2965
  272ALA      O 3472   3.983   6.204   2.507 -0.2483 -0.2957  0.1211
  273GLU      N 3473   4.166   6.263   2.622 -0.4163  0.0971 -0.2953
  273GLU     HN 3474   4.204   6.256   2.714  0.0392  0.8020 -0.4196
  273GLU     CA 3475   4.211   6.360   2.528  0.2235  0.1252  0.0299
  273GLU     HA 3476   4.122   6.417   2.504 -2.5351 -3.0643  1.7122
  273GLU     CB 3477   4.321   6.458   2.572 -0.1667  0.4798  0.2312
  273GLU    HB1 3478   4.387   6.505   2.496 -0.6312  1.2223  0.2805
  273GLU    HB2 3479   4.388   6.404   2.643  0.0502  0.6343  0.1458
  273GLU     CG 3480   4.263   6.578   2.647 -0.2363  0.2503  0.5484
  273GLU    HG1 3481   4.342   6.635   2.700  0.6456  0.9490 -1.4075
  273GLU    HG2 3482   4.197   6.539   2.727  0.4003  0.2251  1.0655
  273GLU     CD 3483   4.190   6.679   2.560 -0.0001 -0.4152 -0.4455
  273GLU    OE1 3484   4.083   6.661   2.495  0.0769 -0.5555 -0.5344
  273GLU    OE2 3485   4.244   6.793   2.558  0.3020 -0.5591 -0.3920
  273GLU      C 3486   4.244   6.307   2.392  0.3646  0.5411 -0.0993
  273GLU      O 3487   4.200   6.353   2.287  0.4655 -0.2019 -0.4681
  274GLN      N 3488   4.329   6.203   2.388 -0.2537  0.0268  0.0273
  274GLN     HN 3489   4.352   6.168   2.478 -2.2657 -1.4712  0.0422
  274GLN     CA 3490   4.376   6.130   2.275 -0.1125  0.0408  0.0766
  274GLN     HA 3491   4.416   6.198   2.202 -0.0023 -0.4064 -0.2878
  274GLN     CB 3492   4.492   6.044   2.327 -0.0094  0.0216 -0.1834
  274GLN    HB1 3493   4.520   5.985   2.236 -1.5578  0.9041 -1.2673
  274GLN    HB2 3494   4.460   5.976   2.409 -1.9200  0.1091 -0.8229
  274GLN     CG 3495   4.608   6.136   2.364 -0.2279  0.0689  0.3931
  274GLN    HG1 3496   4.581   6.182   2.461  2.0549 -0.5015  1.3561
  274GLN    HG2 3497   4.639   6.208   2.285  1.0916  0.7369  1.4723
  274GLN     CD 3498   4.736   6.057   2.389  0.0392  0.2313 -0.4030
  274GLN    OE1 3499   4.822   6.041   2.303 -0.0174 -0.4352 -0.3348
  274GLN    NE2 3500   4.741   6.011   2.517  0.6910  0.2208 -0.4297
  274GLN   HE21 3501   4.818   5.950   2.534 -0.7273 -1.6759 -0.4575
  274GLN   HE22 3502   4.668   6.032   2.582 -0.9104 -0.8221 -1.8162
  274GLN      C 3503   4.277   6.032   2.220 -0.1049  0.1399 -0.1128
  274GLN      O 3504   4.288   5.999   2.102  0.7617  0.8427 -0.2456
  275GLY      N 3505   4.180   5.982   2.298  0.0790 -0.0204  0.0152
  275GLY     HN 3506   4.163   6.017   2.390 -2.1350  1.1137 -0.7443
  275GLY     CA 3507   4.093   5.872   2.269  0.3380  0.0197 -0.9444
  275GLY    HA1 3508   4.067   5.836   2.367  0.9599 -1.5265 -1.3157
  275GLY    HA2 3509   4.147   5.803   2.205  1.2138  0.3071 -0.5367
  275GLY      C 3510   3.972   5.910   2.191 -0.3518  0.0892  0.1436
  275GLY      O 3511   3.959   6.028   2.161  0.4428  0.1212 -0.0975
  276ARG      N 3512   3.883   5.814   2.160  0.1935 -0.2846 -0.2799
  276ARG     HN 3513   3.896   5.723   2.199  1.2594 -0.1480 -0.2950
  276ARG     CA 3514   3.754   5.822   2.098  0.1088 -0.4853 -0.1319
  276ARG     HA 3515   3.713   5.916   2.128  0.1859  0.7304 -3.3883
  276ARG     CB 3516   3.770   5.826   1.945 -0.0320 -0.0994 -0.1354
  276ARG    HB1 3517   3.675   5.840   1.889  0.6584  1.1244 -1.0737
  276ARG    HB2 3518   3.811   5.729   1.910  1.8302  0.1728  1.1597
  276ARG     CG 3519   3.856   5.936   1.881 -0.3443 -0.0385 -0.4545
  276ARG    HG1 3520   3.964   5.913   1.893  0.1161 -0.1361 -3.7746
  276ARG    HG2 3521   3.822   6.030   1.930 -3.4691 -0.7498 -1.0064
  276ARG     CD 3522   3.841   5.952   1.729 -0.1562  0.5206 -0.4135
  276ARG    HD1 3523   3.737   5.950   1.692 -0.8936  0.3514  1.5327
  276ARG    HD2 3524   3.883   5.857   1.691 -0.9217  0.8466 -2.1497
  276ARG     NE 3525   3.923   6.067   1.681 -0.0838  0.5812 -0.1524
  276ARG     HE 3526   3.973   6.129   1.742 -1.4474  1.2661  0.2991
  276ARG     CZ 3527   3.948   6.085   1.548 -0.0386 -0.2949 -0.2653
  276ARG    NH1 3528   3.875   6.022   1.451  0.3513  0.0824 -0.8070
  276ARG   HH11 3529   3.799   5.960   1.470  0.2777 -0.3030 -2.2204
  276ARG   HH12 3530   3.892   6.048   1.355 -0.6000 -0.3927 -1.1183
  276ARG    NH2 3531   4.061   6.156   1.520 -0.0866 -0.2260 -0.2851
  276ARG   HH21 3532   4.126   6.175   1.594 -0.2673  1.3636 -0.4903
  276ARG   HH22 3533   4.106   6.133   1.434  0.3944  0.1309 -0.1370
  276ARG      C 3534   3.662   5.716   2.149 -0.1469 -0.0951  0.2140
  276ARG      O 3535   3.712   5.622   2.210  0.1863 -0.1873 -0.1979
  277VAL      N 3536   3.528   5.726   2.141 -0.0995 -0.1820 -0.7621
  277VAL     HN 3537   3.482   5.803   2.098 -2.2180 -0.5423  0.7256
  277VAL     CA 3538   3.432   5.645   2.210 -0.0453  0.1105 -0.3379
  277VAL     HA 3539   3.463   5.647   2.313  1.2704  0.3644 -0.7109
  277VAL     CB 3540   3.288   5.682   2.190 -0.0155  0.5869  0.3137
  277VAL     HB 3541   3.267   5.689   2.081 -1.7362  2.3911  0.7017
  277VAL    CG1 3542   3.183   5.586   2.247  0.2375  0.0037 -0.1877
  277VAL   HG11 3543   3.082   5.630   2.263  0.7010  0.6966  1.0014
  277VAL   HG12 3544   3.220   5.557   2.348  2.1988 -0.0291 -0.8729
  277VAL   HG13 3545   3.173   5.488   2.195  0.0272 -0.0918  0.0287
  277VAL    CG2 3546   3.263   5.818   2.259  0.4104  0.8809 -0.1015
  277VAL   HG21 3547   3.233   5.792   2.363 -1.5296 -0.6720 -0.9858
  277VAL   HG22 3548   3.175   5.870   2.217 -0.2433  1.2919  1.6802
  277VAL   HG23 3549   3.354   5.881   2.256  0.5818  0.6190 -0.6964
  277VAL      C 3550   3.444   5.503   2.166 -0.9729 -0.0840  0.0318
  277VAL      O 3551   3.421   5.408   2.240  0.1062  0.0354  0.5379
  278CYS      N 3552   3.480   5.481   2.039 -0.0745 -0.0822  0.2831
  278CYS     HN 3553   3.493   5.559   1.978  0.8727  1.7618  2.7160
  278CYS     CA 3554   3.494   5.346   1.992 -0.3591 -0.0769  0.1806
  278CYS     HA 3555   3.496   5.273   2.072  0.5438  0.4147  0.6222
  278CYS     CB 3556   3.374   5.304   1.906 -0.4222  0.2501  0.1076
  278CYS    HB1 3557   3.357   5.382   1.829  0.8938  2.8664  2.2754
  278CYS    HB2 3558   3.282   5.320   1.967 -0.6668 -0.3188 -0.1123
  278CYS     SG 3559   3.381   5.144   1.821 -0.0242  0.1919  0.2506
  278CYS    HG1 3560   3.479   5.187   1.743 -0.1994 -0.2686 -0.2274
  278CYS      C 3561   3.622   5.338   1.916 -0.4945  0.0072 -0.0586
  278CYS      O 3562   3.728   5.299   1.965 -0.6705 -0.1613  0.1915
  279THR      N 3563   3.618   5.387   1.791  0.5925 -0.1183 -0.1578
  279THR     HN 3564   3.536   5.424   1.747 -0.9408 -0.4602  2.2379
  279THR     CA 3565   3.722   5.367   1.695  0.2602  0.0368 -0.5566
  279THR     HA 3566   3.804   5.310   1.737  1.2725  2.3992  0.9174
  279THR     CB 3567   3.686   5.287   1.574  0.2499 -0.0105 -0.5218
  279THR     HB 3568   3.732   5.310   1.476 -1.3440  1.3124 -0.9984
  279THR    OG1 3569   3.546   5.291   1.557  0.1169 -0.3688  0.4317
  279THR    HG1 3570   3.534   5.259   1.468 -2.4350  1.6332 -0.0717
  279THR    CG2 3571   3.721   5.140   1.604 -0.4469 -0.1484 -0.3753
  279THR   HG21 3572   3.723   5.085   1.508 -0.4435  1.0363 -1.0735
  279THR   HG22 3573   3.650   5.104   1.682 -3.3855 -1.1751 -3.3072
  279THR   HG23 3574   3.828   5.143   1.635 -0.5761 -0.0968  0.0727
  279THR      C 3575   3.779   5.497   1.649  0.0922  0.0963 -0.5982
  279THR      O 3576   3.717   5.603   1.655 -0.6101 -0.3294 -0.1853
  280VAL      N 3577   3.902   5.491   1.593 -0.0346  0.0879 -0.8771
  280VAL     HN 3578   3.959   5.411   1.578  0.7171  0.5628 -0.5905
  280VAL     CA 3579   3.969   5.605   1.541  0.2953  0.3413  0.0768
  280VAL     HA 3580   3.904   5.692   1.544  0.1546  0.2740 -0.7673
  280VAL     CB 3581   4.016   5.583   1.400  0.0631 -0.2858  0.0950
  280VAL     HB 3582   4.088   5.662   1.369  0.5978 -0.9385 -0.3685
  280VAL    CG1 3583   3.891   5.593   1.312 -0.2835  0.3970  0.6510
  280VAL   HG11 3584   3.808   5.540   1.364 -0.0965 -0.9030 -0.3005
  280VAL   HG12 3585   3.915   5.548   1.213 -2.7150  1.7975 -0.6886
  280VAL   HG13 3586   3.873   5.701   1.295 -0.3174  0.0900 -1.6434
  280VAL    CG2 3587   4.086   5.446   1.394 -0.5776 -0.5972 -0.4131
  280VAL   HG21 3588   4.189   5.462   1.433 -0.6013  0.3218 -0.7038
  280VAL   HG22 3589   4.078   5.411   1.289  2.7574 -3.4626  0.0902
  280VAL   HG23 3590   4.060   5.357   1.456  1.7724 -1.4545 -0.5694
  280VAL      C 3591   4.087   5.648   1.622 -0.0426 -0.1134  0.8126
  280VAL      O 3592   4.122   5.765   1.621  0.1895 -0.1804 -0.3270
  292ASN      N 3593   4.142   5.555   1.703  0.2181 -0.5927  0.0951
  292ASN     HN 3594   4.106   5.462   1.702 -0.5105 -0.3201 -0.4516
  292ASN     CA 3595   4.255   5.581   1.786 -0.0343 -0.3675  0.3714
  292ASN     HA 3596   4.308   5.668   1.751 -0.6265 -0.1105  0.1058
  292ASN     CB 3597   4.214   5.612   1.931 -0.1672  0.1228  0.2293
  292ASN    HB1 3598   4.133   5.688   1.928 -2.1128 -1.8738  0.2789
  292ASN    HB2 3599   4.166   5.524   1.978 -0.2987 -0.3495 -0.7586
  292ASN     CG 3600   4.328   5.643   2.027 -0.1131  0.0970  0.1735
  292ASN    OD1 3601   4.426   5.702   1.983 -0.1536 -0.1470 -0.2484
  292ASN    ND2 3602   4.316   5.592   2.153  0.7875 -0.3646  0.0806
  292ASN   HD21 3603   4.379   5.617   2.226  2.5762  1.0149 -1.8174
  292ASN   HD22 3604   4.232   5.541   2.172  1.5414 -0.7232  2.7649
  292ASN      C 3605   4.356   5.472   1.770  0.1650 -0.1063 -0.1664
  292ASN      O 3606   4.335   5.372   1.700  0.5409 -0.2619 -0.0543
  293MET      N 3607   4.480   5.479   1.821  0.0709 -0.1352  0.0654
  293MET     HN 3608   4.497   5.555   1.883  2.2717  1.3056 -2.1147
  293MET     CA 3609   4.578   5.375   1.815  0.2918  0.0854 -0.1881
  293MET     HA 3610   4.588   5.333   1.717 -0.0417  0.7744 -0.5248
  293MET     CB 3611   4.717   5.432   1.847  0.0749  0.4468  0.1279
  293MET    HB1 3612   4.740   5.486   1.753 -1.1871  1.0006  0.1203
  293MET    HB2 3613   4.795   5.353   1.858 -2.0987 -1.7098  0.9233
  293MET     CG 3614   4.718   5.535   1.960 -0.0716  0.6904 -0.0950
  293MET    HG1 3615   4.640   5.613   1.942 -1.0506  0.0452  1.1735
  293MET    HG2 3616   4.817   5.585   1.956 -0.7215  2.0056 -1.1128
  293MET     SD 3617   4.669   5.480   2.126 -0.1330  0.5908 -0.1460
  293MET     CE 3618   4.674   5.631   2.226  0.5703  0.2653  0.3216
  293MET    HE1 3619   4.589   5.699   2.204  0.3723 -0.6703 -2.1761
  293MET    HE2 3620   4.763   5.697   2.212 -0.3148  1.4702  0.1628
  293MET    HE3 3621   4.667   5.602   2.333  0.5231  0.5293  0.3912
  293MET      C 3622   4.549   5.255   1.899 -0.1265 -0.2068 -0.7492
  293MET      O 3623   4.448   5.250   1.970  0.5558  0.4933  0.2937
  294THR      N 3624   4.630   5.148   1.894  0.3016  0.0630  0.1806
  294THR     HN 3625   4.702   5.146   1.826  0.0771 -0.1623 -0.0561
  294THR     CA 3626   4.607   5.030   1.972  0.3769  0.0786  0.2265
  294THR     HA 3627   4.503   5.001   1.966  0.3840 -0.5218  2.1979
  294THR     CB 3628   4.679   4.910   1.918  0.2970  0.2142 -0.1794
  294THR     HB 3629   4.688   4.831   1.996 -0.1487  0.5508  0.2191
  294THR    OG1 3630   4.804   4.945   1.862  0.1644  0.6214 -0.2242
  294THR    HG1 3631   4.859   4.952   1.940  0.0275 -3.1894  0.3968
  294THR    CG2 3632   4.592   4.857   1.803 -0.2103  0.4005  0.1138
  294THR   HG21 3633   4.578   4.922   1.714 -1.5120 -0.7647 -0.5867
  294THR   HG22 3634   4.488   4.840   1.838 -0.7472  2.4704 -0.3390
  294THR   HG23 3635   4.621   4.759   1.758 -0.0817  1.5519 -2.4989
  294THR      C 3636   4.632   5.050   2.118  0.1105 -0.1909  0.3122
  294THR      O 3637   4.742   5.086   2.160  0.4037 -0.3841 -0.2694
  295ILE      N 3638   4.530   5.025   2.202  0.2352 -0.4790  0.3788
  295ILE     HN 3639   4.442   4.990   2.172 -0.1478 -0.0530  0.9789
  295ILE     CA 3640   4.550   5.030   2.343 -0.0618 -0.2800  0.4137
  295ILE     HA 3641   4.639   4.975   2.368 -0.0718  0.2384  1.6643
  295ILE     CB 3642   4.560   5.169   2.397  0.0514 -0.1759  0.1231
  295ILE     HB 3643   4.651   5.213   2.351  0.2796 -1.8774 -1.1546
  295ILE    CG2 3644   4.448   5.259   2.339 -0.0561 -0.0417  0.5382
  295ILE   HG21 3645   4.349   5.219   2.369 -0.6291 -0.0135 -1.2442
  295ILE   HG22 3646   4.439   5.269   2.229  0.8397 -1.3519  0.3103
  295ILE   HG23 3647   4.447   5.357   2.390  0.6445  1.1218 -1.5666
  295ILE    CG1 3648   4.571   5.174   2.550  0.4266  0.3372  0.0848
  295ILE   HG11 3649   4.617   5.079   2.587  0.5902 -0.2054 -1.4475
  295ILE   HG12 3650   4.467   5.161   2.589 -0.2257 -1.6036 -2.0413
  295ILE     CD 3651   4.634   5.295   2.618 -0.2374  0.3950  0.6172
  295ILE    HD1 3652   4.574   5.387   2.601 -0.2662  0.4681  1.1256
  295ILE    HD2 3653   4.738   5.320   2.585 -0.6586  1.2889 -0.0902
  295ILE    HD3 3654   4.627   5.280   2.727  1.6992  1.0170  0.8653
  295ILE      C 3655   4.437   4.949   2.398 -0.3978 -0.0937  0.0043
  295ILE      O 3656   4.323   4.958   2.353 -0.4719  0.0428  0.2177
  296GLU      N 3657   4.466   4.868   2.501 -0.0545  0.2006  0.1419
  296GLU     HN 3658   4.561   4.845   2.523 -0.0538 -0.1305 -0.2029
  296GLU     CA 3659   4.370   4.796   2.579 -0.3132 -0.2098 -0.5480
  296GLU     HA 3660   4.336   4.720   2.510  0.6825 -1.8194  0.6530
  296GLU     CB 3661   4.436   4.699   2.678 -0.4404 -0.1515 -0.4054
  296GLU    HB1 3662   4.357   4.646   2.736  0.2184 -0.8948 -0.1600
  296GLU    HB2 3663   4.495   4.747   2.759  1.3293 -1.8169 -0.6137
  296GLU     CG 3664   4.531   4.590   2.627 -0.3920 -0.1382 -0.3453
  296GLU    HG1 3665   4.622   4.635   2.580 -1.0561  1.6839  0.0174
  296GLU    HG2 3666   4.474   4.528   2.555 -0.3883  0.2761 -0.7092
  296GLU     CD 3667   4.588   4.503   2.738 -0.9684  0.3944  0.3745
  296GLU    OE1 3668   4.682   4.558   2.801  0.1491 -0.5649 -0.4044
  296GLU    OE2 3669   4.551   4.386   2.766  0.5654 -0.2028 -0.0214
  296GLU      C 3670   4.264   4.879   2.642 -0.0344 -0.1183 -0.1961
  296GLU      O 3671   4.287   4.979   2.710  0.2524  0.0950 -0.6000
  297PRO      N 3672   4.142   4.846   2.611 -0.1354  0.2678 -0.2192
  297PRO     CD 3673   4.099   4.731   2.533 -0.0293  0.2199 -0.2061
  297PRO    HD1 3674   4.132   4.634   2.575 -0.5804 -0.4247 -1.2379
  297PRO    HD2 3675   4.145   4.736   2.431  0.5101  0.4711  0.0427
  297PRO     CA 3676   4.026   4.916   2.658  0.1107  0.3719  0.2398
  297PRO     HA 3677   4.042   5.022   2.647 -0.2781  0.2587 -1.8329
  297PRO     CB 3678   3.918   4.881   2.556  0.1922  0.1674  0.2232
  297PRO    HB1 3679   3.939   4.941   2.464  0.5428 -0.0461  0.1610
  297PRO    HB2 3680   3.815   4.903   2.591  0.2267  3.8138 -1.4500
  297PRO     CG 3681   3.946   4.735   2.520 -0.0519  0.1647  0.0412
  297PRO    HG1 3682   3.896   4.678   2.601  0.6718 -1.3851 -0.5550
  297PRO    HG2 3683   3.911   4.710   2.417 -1.6690  1.1579  0.3186
  297PRO      C 3684   3.989   4.891   2.800 -0.0443 -0.1712  0.1034
  297PRO      O 3685   3.898   4.958   2.849  0.3725  0.2323  0.3284
  298GLY      N 3686   4.038   4.783   2.865  0.1606 -0.0675  0.1204
  298GLY     HN 3687   4.099   4.719   2.819  1.5007  1.4191 -0.2576
  298GLY     CA 3688   4.012   4.762   3.004 -0.1071 -0.0692  0.0704
  298GLY    HA1 3689   4.011   4.654   3.011  1.5338 -0.1520 -0.6871
  298GLY    HA2 3690   3.929   4.820   3.042  1.6484  2.6635  0.0324
  298GLY      C 3691   4.124   4.804   3.092  0.2128 -0.0834 -0.3292
  298GLY      O 3692   4.114   4.788   3.214  0.6223 -0.1966 -0.3085
  299ARG      N 3693   4.233   4.857   3.034  0.3123 -0.1830 -0.2345
  299ARG     HN 3694   4.240   4.849   2.935 -0.5370 -1.6590 -0.1945
  299ARG     CA 3695   4.345   4.911   3.106  0.1561 -0.1365 -0.0261
  299ARG     HA 3696   4.383   4.834   3.172  2.0404  1.9585  1.4584
  299ARG     CB 3697   4.467   4.935   3.015  0.2071 -0.3070 -0.0041
  299ARG    HB1 3698   4.428   5.001   2.934  0.9037  0.0079 -0.0892
  299ARG    HB2 3699   4.504   4.846   2.962 -2.2954 -1.0786 -0.5912
  299ARG     CG 3700   4.583   5.005   3.087 -0.0313 -0.0880  0.1700
  299ARG    HG1 3701   4.603   4.969   3.190 -0.3488 -0.0401  0.2487
  299ARG    HG2 3702   4.551   5.111   3.099 -0.5056  0.0411 -1.9043
  299ARG     CD 3703   4.712   5.019   3.006 -0.1632 -0.2232 -0.0639
  299ARG    HD1 3704   4.696   5.103   2.935 -0.8087  1.1229  1.6248
  299ARG    HD2 3705   4.742   4.927   2.950  0.2577  0.2453 -0.6159
  299ARG     NE 3706   4.824   5.053   3.098 -0.5908 -0.0712  0.4054
  299ARG     HE 3707   4.840   5.149   3.119 -0.5168 -0.5656  2.8763
  299ARG     CZ 3708   4.899   4.967   3.173 -0.1973  0.1730  0.2959
  299ARG    NH1 3709   4.874   4.833   3.183  0.0757  0.1235  0.3116
  299ARG   HH11 3710   4.805   4.791   3.125  2.6320 -0.6442 -2.4226
  299ARG   HH12 3711   4.934   4.778   3.241  1.7535  1.6122  0.0816
  299ARG    NH2 3712   4.999   5.016   3.252  0.1009  0.8424 -0.4828
  299ARG   HH21 3713   5.010   5.114   3.269  0.9705  0.9495 -1.5180
  299ARG   HH22 3714   5.030   4.958   3.327  0.0250  0.8996 -0.4085
  299ARG      C 3715   4.323   5.009   3.216 -0.4221  0.0657 -0.3176
  299ARG      O 3716   4.379   4.985   3.323 -0.2232  0.2767 -0.3745
  300VAL      N 3717   4.256   5.123   3.193 -0.3420  0.1262 -0.2488
  300VAL     HN 3718   4.212   5.139   3.105  0.4008  0.2438 -0.6041
  300VAL     CA 3719   4.228   5.227   3.287  0.4834 -0.0652  0.2240
  300VAL     HA 3720   4.319   5.251   3.340 -0.4514  1.7828  1.0977
  300VAL     CB 3721   4.158   5.341   3.217 -0.3228 -0.5470  0.2283
  300VAL     HB 3722   4.058   5.309   3.181  0.3528  0.1741 -2.5187
  300VAL    CG1 3723   4.145   5.459   3.315  0.8421 -0.4318  0.2639
  300VAL   HG11 3724   4.071   5.436   3.394  0.2547 -3.6057 -1.0400
  300VAL   HG12 3725   4.114   5.554   3.267  1.0510  0.3119  1.5612
  300VAL   HG13 3726   4.242   5.483   3.362  0.3817  1.8432  0.1419
  300VAL    CG2 3727   4.254   5.391   3.108 -0.3106 -0.6396  0.1963
  300VAL   HG21 3728   4.352   5.419   3.151 -0.4683  1.7441 -0.8037
  300VAL   HG22 3729   4.211   5.485   3.067 -0.5622 -1.3369 -1.2038
  300VAL   HG23 3730   4.268   5.316   3.028  1.5062  0.2909 -0.4256
  300VAL      C 3731   4.136   5.177   3.393 -0.1185 -0.0521 -0.2794
  300VAL      O 3732   4.157   5.211   3.510  0.4576 -0.5864 -0.2219
  301GLN      N 3733   4.039   5.089   3.366  0.4567 -0.5909 -0.6156
  301GLN     HN 3734   4.010   5.084   3.271 -1.9001  4.1376 -0.4322
  301GLN     CA 3735   3.956   5.035   3.470  0.4707 -0.3023 -0.4529
  301GLN     HA 3736   3.919   5.117   3.529 -1.4829 -1.9432  0.7256
  301GLN     CB 3737   3.838   4.953   3.414  0.0469 -0.4553  0.6518
  301GLN    HB1 3738   3.807   4.882   3.494  0.0568 -0.3344  0.7632
  301GLN    HB2 3739   3.865   4.895   3.324  1.5765  1.5507 -0.2628
  301GLN     CG 3740   3.723   5.041   3.365  0.1778 -0.2617  0.6888
  301GLN    HG1 3741   3.634   4.986   3.329  0.3595  0.6918 -1.3214
  301GLN    HG2 3742   3.760   5.111   3.287 -1.6867  0.2034  0.1769
  301GLN     CD 3743   3.671   5.133   3.475 -0.1459  0.2627  0.1021
  301GLN    OE1 3744   3.689   5.254   3.481  0.3215  0.2111 -0.2294
  301GLN    NE2 3745   3.593   5.070   3.567 -0.0384 -0.2154 -0.1301
  301GLN   HE21 3746   3.559   5.126   3.642 -1.3623  2.6397 -2.6251
  301GLN   HE22 3747   3.584   4.970   3.564  1.7586 -0.4128  0.1263
  301GLN      C 3748   4.038   4.952   3.562 -0.5200 -0.6418  0.1295
  301GLN      O 3749   4.013   4.963   3.682 -0.9047  0.7227 -0.0578
  302ALA      N 3750   4.132   4.870   3.512  0.2847  0.3423  0.0078
  302ALA     HN 3751   4.146   4.867   3.413  2.2619  1.5449  0.2058
  302ALA     CA 3752   4.221   4.789   3.589  0.2014  0.2430  0.0003
  302ALA     HA 3753   4.171   4.708   3.639 -0.3300  0.4344 -0.2110
  302ALA     CB 3754   4.328   4.727   3.497  1.1205  0.6188  0.7934
  302ALA    HB1 3755   4.404   4.802   3.467 -0.2645  1.6138 -0.3572
  302ALA    HB2 3756   4.283   4.675   3.410  1.9106  0.3400  0.5403
  302ALA    HB3 3757   4.381   4.650   3.557  0.4157  0.8312  1.7123
  302ALA      C 3758   4.299   4.867   3.689  0.7207 -0.1811 -0.0664
  302ALA      O 3759   4.292   4.830   3.806 -0.8292  0.2283 -0.0001
  303LEU      N 3760   4.367   4.976   3.650  0.7056 -0.2539 -0.2980
  303LEU     HN 3761   4.347   5.001   3.556 -0.2640  1.0866  0.2305
  303LEU     CA 3762   4.430   5.072   3.736  0.0586  0.0339 -0.1341
  303LEU     HA 3763   4.490   5.002   3.793 -0.0054 -0.5216 -0.7355
  303LEU     CB 3764   4.521   5.169   3.659 -0.0587  0.1686 -0.1018
  303LEU    HB1 3765   4.585   5.238   3.720  0.3756 -1.1849  1.0310
  303LEU    HB2 3766   4.442   5.233   3.614  0.2396  0.2014 -0.5882
  303LEU     CG 3767   4.610   5.109   3.549  0.1083  0.0904  0.0740
  303LEU     HG 3768   4.548   5.033   3.495  1.8084 -0.1832 -1.5974
  303LEU    CD1 3769   4.659   5.198   3.434  0.0743  0.1941  0.1397
  303LEU   HD11 3770   4.762   5.240   3.444 -0.5118  1.2363  2.4470
  303LEU   HD12 3771   4.587   5.282   3.425 -0.5172 -0.4895 -2.0206
  303LEU   HD13 3772   4.645   5.146   3.337 -1.1080  0.4900  0.1387
  303LEU    CD2 3773   4.725   5.023   3.605 -0.1216 -0.0363  0.3563
  303LEU   HD21 3774   4.800   5.091   3.650  0.7019  0.0591 -1.1051
  303LEU   HD22 3775   4.776   4.967   3.524 -1.0859  0.0540 -0.3360
  303LEU   HD23 3776   4.696   4.952   3.686  1.7741  0.1633  1.2621
  303LEU      C 3777   4.345   5.151   3.829 -0.0116 -0.4166  0.1884
  303LEU      O 3778   4.384   5.173   3.943 -0.1725 -0.0709  0.1789
  304ARG      N 3779   4.222   5.185   3.786  0.0580 -0.2121  0.1484
  304ARG     HN 3780   4.193   5.167   3.692  0.9325 -1.1248  0.0398
  304ARG     CA 3781   4.125   5.243   3.873 -0.4842 -0.4507 -0.2900
  304ARG     HA 3782   4.183   5.316   3.928 -2.0542  0.8767 -0.3008
  304ARG     CB 3783   4.011   5.298   3.786 -0.8597  0.0636  0.5146
  304ARG    HB1 3784   3.960   5.214   3.733 -1.8814 -0.6991  2.5852
  304ARG    HB2 3785   4.064   5.356   3.708 -0.3374 -0.8333  0.1877
  304ARG     CG 3786   3.897   5.376   3.853 -0.5673  0.5398  0.4575
  304ARG    HG1 3787   3.933   5.476   3.887  3.2646 -0.6765  0.5095
  304ARG    HG2 3788   3.862   5.317   3.940 -0.5065  0.2399  0.2830
  304ARG     CD 3789   3.776   5.404   3.764 -0.3456 -0.4235 -0.1608
  304ARG    HD1 3790   3.703   5.456   3.828  0.0729 -1.8965  1.5919
  304ARG    HD2 3791   3.732   5.311   3.720  1.2523 -1.7046  0.8344
  304ARG     NE 3792   3.818   5.484   3.645  0.3202  0.1181  0.4317
  304ARG     HE 3793   3.807   5.441   3.556 -0.1200  1.7366 -0.3353
  304ARG     CZ 3794   3.828   5.620   3.636 -0.0617  0.1018 -0.2871
  304ARG    NH1 3795   3.835   5.699   3.747  0.2965 -0.0050 -0.2320
  304ARG   HH11 3796   3.798   5.654   3.828 -1.2878 -0.5899 -1.2342
  304ARG   HH12 3797   3.809   5.795   3.738  0.7661  0.0909 -0.5722
  304ARG    NH2 3798   3.808   5.670   3.510 -0.5476  0.1114 -0.2069
  304ARG   HH21 3799   3.786   5.604   3.438 -0.7596 -0.3523  0.2671
  304ARG   HH22 3800   3.780   5.766   3.518 -0.9151 -0.1349  2.8396
  304ARG      C 3801   4.078   5.153   3.982  0.7524 -0.5711  0.1601
  304ARG      O 3802   4.064   5.184   4.101 -0.4768  0.7404 -0.3013
  305HSD      N 3803   4.052   5.026   3.948 -0.4223 -0.2949 -0.0010
  305HSD     HN 3804   4.064   5.012   3.850  0.5128  1.4497 -0.1673
  305HSD     CA 3805   4.019   4.917   4.033  0.2218 -0.4531  0.0500
  305HSD     HA 3806   3.931   4.956   4.083 -0.4819  1.8955 -2.7843
  305HSD     CB 3807   3.981   4.794   3.949  0.3633 -0.4153 -0.0673
  305HSD    HB1 3808   4.031   4.794   3.849 -0.5934 -0.4043 -0.5618
  305HSD    HB2 3809   3.873   4.799   3.923 -0.2890  0.9883  2.5865
  305HSD    ND1 3810   3.995   4.548   3.911  0.6598 -0.2865 -0.7774
  305HSD    HD1 3811   3.954   4.557   3.820  0.8516  1.2722 -0.7207
  305HSD     CG 3812   3.999   4.654   3.999  0.3913 -0.5485 -0.4458
  305HSD    CE1 3813   4.033   4.436   3.978 -0.2698 -0.0686  0.1266
  305HSD    HE1 3814   4.025   4.340   3.927 -0.6571  0.7578 -1.4289
  305HSD    NE2 3815   4.068   4.463   4.103 -0.0445  0.0955  0.0275
  305HSD    CD2 3816   4.040   4.598   4.116 -0.3363  0.0288  0.0893
  305HSD    HD2 3817   4.045   4.644   4.214  0.3272  1.1846 -0.4747
  305HSD      C 3818   4.127   4.889   4.132  0.3069  0.5515  0.2500
  305HSD      O 3819   4.099   4.871   4.250 -0.3419  0.0710  0.0282
  306GLY      N 3820   4.255   4.901   4.092  0.2000  0.1305 -0.2284
  306GLY     HN 3821   4.272   4.894   3.994 -1.0710 -1.6685 -0.3593
  306GLY     CA 3822   4.372   4.932   4.169 -0.1455  0.2421  0.2516
  306GLY    HA1 3823   4.445   4.974   4.102 -0.0056 -0.1876  0.1289
  306GLY    HA2 3824   4.407   4.843   4.219 -0.6651  0.9350  1.9306
  306GLY      C 3825   4.356   5.039   4.271 -0.0140  0.0292  0.4991
  306GLY      O 3826   4.363   5.008   4.390 -0.3777 -0.2882  0.4384
  307VAL      N 3827   4.333   5.165   4.229 -0.6568 -0.3475 -0.3131
  307VAL     HN 3828   4.328   5.183   4.131 -0.7068  0.2091 -0.2085
  307VAL     CA 3829   4.318   5.282   4.310  0.2584 -0.2917 -0.2149
  307VAL     HA 3830   4.402   5.294   4.377 -0.6595  1.1786  0.7181
  307VAL     CB 3831   4.314   5.407   4.227  0.0164 -0.1419  0.0207
  307VAL     HB 3832   4.231   5.399   4.154 -1.8068  1.9589  1.7175
  307VAL    CG1 3833   4.297   5.531   4.316 -0.0008 -0.1183 -0.0144
  307VAL   HG11 3834   4.282   5.617   4.247  1.8377  1.4219  1.3868
  307VAL   HG12 3835   4.391   5.553   4.370 -0.3454  0.3177  0.4290
  307VAL   HG13 3836   4.212   5.530   4.388 -0.9435  2.4884 -0.9515
  307VAL    CG2 3837   4.453   5.417   4.161  0.2188 -0.7862  0.3407
  307VAL   HG21 3838   4.480   5.332   4.095  0.5723 -0.3621 -0.0679
  307VAL   HG22 3839   4.531   5.428   4.239  3.1670 -2.8859 -2.0839
  307VAL   HG23 3840   4.443   5.508   4.098 -0.0790 -1.6760 -0.9439
  307VAL      C 3841   4.206   5.276   4.409  0.1079  0.0288 -0.3646
  307VAL      O 3842   4.214   5.292   4.530  0.5535  0.0503 -0.3944
  308LEU      N 3843   4.089   5.233   4.360  0.0557  0.4637 -0.6264
  308LEU     HN 3844   4.077   5.210   4.263  0.1845 -1.3496 -0.2427
  308LEU     CA 3845   3.971   5.222   4.440  0.3660 -0.6556 -0.3059
  308LEU     HA 3846   3.954   5.310   4.501  2.3706 -0.8955  0.6799
  308LEU     CB 3847   3.853   5.203   4.343  0.2009 -0.2504 -0.1884
  308LEU    HB1 3848   3.759   5.193   4.401 -0.1393  0.7031 -0.5572
  308LEU    HB2 3849   3.873   5.109   4.288  0.4259 -0.3197  0.0071
  308LEU     CG 3850   3.825   5.317   4.244  0.2445  0.1456  0.2536
  308LEU     HG 3851   3.911   5.324   4.174 -0.1222 -1.4462 -0.3792
  308LEU    CD1 3852   3.699   5.279   4.166  0.5789 -0.2248 -0.1042
  308LEU   HD11 3853   3.717   5.178   4.121 -0.5932 -1.0047  1.1078
  308LEU   HD12 3854   3.679   5.343   4.077  0.0198 -0.0872  0.1174
  308LEU   HD13 3855   3.614   5.274   4.237  0.4718 -0.2236 -0.2321
  308LEU    CD2 3856   3.817   5.452   4.318 -0.6494  0.1821  0.0978
  308LEU   HD21 3857   3.771   5.532   4.256  0.7072 -1.0085 -2.6032
  308LEU   HD22 3858   3.911   5.498   4.357  0.0237  0.2770 -1.5651
  308LEU   HD23 3859   3.748   5.432   4.403 -0.9968 -0.7039 -0.3844
  308LEU      C 3860   3.973   5.117   4.545  0.1084  0.0213  0.3893
  308LEU      O 3861   3.924   5.143   4.655 -0.1008  0.1583  0.2631
  309VAL      N 3862   4.027   4.997   4.516  0.2408  0.0296  0.5952
  309VAL     HN 3863   4.051   4.970   4.423 -0.9555 -0.0584  0.3029
  309VAL     CA 3864   4.045   4.894   4.613 -0.1570 -0.0255  0.6129
  309VAL     HA 3865   3.955   4.881   4.671  0.9650 -3.1672  1.9144
  309VAL     CB 3866   4.051   4.761   4.544 -0.4856  0.3481 -0.1526
  309VAL     HB 3867   3.998   4.767   4.447 -1.4320  0.3402  0.3560
  309VAL    CG1 3868   4.190   4.706   4.505 -0.1322  0.6618  0.6339
  309VAL   HG11 3869   4.258   4.683   4.589  0.3627 -0.0842  0.0424
  309VAL   HG12 3870   4.236   4.782   4.438  1.4235 -0.2840  0.5925
  309VAL   HG13 3871   4.170   4.614   4.446  0.1154  0.9444  0.1057
  309VAL    CG2 3872   3.972   4.651   4.617  0.2660 -0.1372 -0.0520
  309VAL   HG21 3873   4.009   4.657   4.721 -0.9800  4.0419  0.3379
  309VAL   HG22 3874   3.989   4.551   4.571 -0.6525 -1.1480  1.7277
  309VAL   HG23 3875   3.864   4.675   4.615  0.3099  0.0230 -1.2071
  309VAL      C 3876   4.158   4.913   4.709  0.2346 -0.0948  0.1691
  309VAL      O 3877   4.150   4.868   4.823  0.4425  0.0600  0.2460
  310LEU      N 3878   4.263   4.982   4.661  0.0681  0.2612  0.3098
  310LEU     HN 3879   4.271   5.000   4.563 -0.7026 -1.0705 -0.0217
  310LEU     CA 3880   4.365   5.043   4.741 -0.0781 -0.0307  0.7225
  310LEU     HA 3881   4.396   4.958   4.799 -1.5510  0.2748  2.0338
  310LEU     CB 3882   4.480   5.102   4.657 -0.5268  0.4199  0.4204
  310LEU    HB1 3883   4.447   5.194   4.605  0.2902  0.7745  0.5173
  310LEU    HB2 3884   4.517   5.043   4.572  0.4637  1.1674  0.3193
  310LEU     CG 3885   4.608   5.144   4.731  0.0037  0.0032 -0.2653
  310LEU     HG 3886   4.583   5.227   4.800 -0.2967 -0.6098  0.3731
  310LEU    CD1 3887   4.667   5.031   4.818  0.1797 -0.1776 -0.6117
  310LEU   HD11 3888   4.643   5.060   4.923  5.3294 -0.5233  0.9434
  310LEU   HD12 3889   4.775   5.055   4.825  0.5981 -0.6821 -3.9798
  310LEU   HD13 3890   4.642   4.926   4.792  0.8852 -0.7139  0.7421
  310LEU    CD2 3891   4.712   5.196   4.630 -0.1472  0.0168 -0.4140
  310LEU   HD21 3892   4.671   5.261   4.549  0.2448  0.4440 -0.2755
  310LEU   HD22 3893   4.749   5.096   4.598  2.0798  0.2744  1.1847
  310LEU   HD23 3894   4.785   5.251   4.692  0.5998  0.4619 -1.6456
  310LEU      C 3895   4.325   5.143   4.845  0.2552  0.5849  0.2627
  310LEU      O 3896   4.341   5.126   4.965 -0.3178 -0.2523  0.2251
  311ARG      N 3897   4.241   5.240   4.805  0.5351  0.4456 -0.6982
  311ARG     HN 3898   4.210   5.253   4.711  0.6890  1.8429 -0.5651
  311ARG     CA 3899   4.186   5.350   4.878  0.6040  0.0224  0.0042
  311ARG     HA 3900   4.276   5.390   4.922  2.3263 -3.6805  0.1863
  311ARG     CB 3901   4.113   5.444   4.780  0.1462 -0.0645  0.2601
  311ARG    HB1 3902   4.026   5.390   4.739  0.6674 -0.5161 -0.2721
  311ARG    HB2 3903   4.180   5.475   4.697  0.6110  0.3945  0.7963
  311ARG     CG 3904   4.055   5.572   4.840 -0.4147 -0.0818 -0.2370
  311ARG    HG1 3905   4.139   5.632   4.882 -1.8956  2.5132 -0.7373
  311ARG    HG2 3906   4.000   5.546   4.933  2.2801 -2.3182  0.8588
  311ARG     CD 3907   3.959   5.659   4.758 -0.3171  0.0921 -0.1666
  311ARG    HD1 3908   3.912   5.740   4.818  0.1715  0.9880 -0.9639
  311ARG    HD2 3909   3.883   5.598   4.706 -0.6391  1.6571 -1.6388
  311ARG     NE 3910   4.046   5.721   4.654 -0.5950  0.5265 -0.1407
  311ARG     HE 3911   4.140   5.749   4.669 -0.0594 -0.5586 -1.3153
  311ARG     CZ 3912   4.016   5.757   4.526 -0.5798  0.7142 -0.0926
  311ARG    NH1 3913   3.887   5.740   4.484 -0.3246 -0.2438 -0.5132
  311ARG   HH11 3914   3.819   5.719   4.554 -0.4654 -1.3603 -0.9649
  311ARG   HH12 3915   3.861   5.761   4.389 -0.3832 -0.1818 -0.4837
  311ARG    NH2 3916   4.115   5.819   4.455 -0.1894 -0.1779 -0.3444
  311ARG   HH21 3917   4.204   5.833   4.499  0.7718 -1.3618 -1.8231
  311ARG   HH22 3918   4.088   5.847   4.363 -4.4826 -0.0127  0.7590
  311ARG      C 3919   4.105   5.303   4.994  0.3450 -0.0112 -0.1881
  311ARG      O 3920   4.126   5.336   5.111 -0.0756  0.3178 -0.2048
  312ALA      N 3921   4.020   5.202   4.968 -0.1652  0.2614  0.3985
  312ALA     HN 3922   4.026   5.167   4.875 -0.3216  1.9470 -0.2740
  312ALA     CA 3923   3.920   5.144   5.051 -0.6271  0.2411 -0.1663
  312ALA     HA 3924   3.856   5.222   5.090  1.1300  0.6141  2.1971
  312ALA     CB 3925   3.846   5.037   4.969  0.2299 -0.3326 -0.2029
  312ALA    HB1 3926   3.760   4.993   5.025  0.4860 -1.0452 -0.3623
  312ALA    HB2 3927   3.911   4.956   4.930 -0.2847 -0.2165 -1.3313
  312ALA    HB3 3928   3.796   5.077   4.879 -1.0424  0.7769  0.9409
  312ALA      C 3929   3.980   5.091   5.177 -0.5357  0.0876 -0.2739
  312ALA      O 3930   3.930   5.101   5.289  0.0035  0.0714 -0.0279
  313VAL      N 3931   4.098   5.029   5.160 -0.2268  0.5019  0.2994
  313VAL     HN 3932   4.139   5.031   5.069  1.6639 -1.1383  1.0491
  313VAL     CA 3933   4.176   4.970   5.264 -0.1195 -0.2238 -0.1775
  313VAL     HA 3934   4.111   4.913   5.328 -0.3026 -1.0712 -1.1012
  313VAL     CB 3935   4.292   4.888   5.217  0.1358 -0.2501  0.4892
  313VAL     HB 3936   4.350   4.933   5.134  0.8814 -0.9814  0.5961
  313VAL    CG1 3937   4.401   4.856   5.321  0.2630 -0.0266  0.4229
  313VAL   HG11 3938   4.442   4.952   5.359 -2.4976  0.9944  1.0504
  313VAL   HG12 3939   4.474   4.792   5.268  0.8803  1.3251 -0.4241
  313VAL   HG13 3940   4.357   4.810   5.411 -0.2348 -1.6544 -0.6241
  313VAL    CG2 3941   4.248   4.750   5.165  0.4898 -0.0478 -0.3570
  313VAL   HG21 3942   4.191   4.704   5.248  0.2854  0.3622 -0.2700
  313VAL   HG22 3943   4.328   4.678   5.140  0.6247  0.3706 -1.1636
  313VAL   HG23 3944   4.178   4.754   5.079  0.4926 -0.4747 -0.3802
  313VAL      C 3945   4.233   5.076   5.352 -0.4791  0.3895 -0.6706
  313VAL      O 3946   4.218   5.070   5.474  0.6063 -0.0381 -0.5503
  314VAL      N 3947   4.288   5.185   5.296  0.6762 -0.0520 -0.4334
  314VAL     HN 3948   4.290   5.196   5.197 -2.2477 -1.4040 -0.7619
  314VAL     CA 3949   4.338   5.298   5.368  0.1559 -0.3557  0.4212
  314VAL     HA 3950   4.415   5.262   5.434  0.6777 -0.6616 -0.3337
  314VAL     CB 3951   4.392   5.405   5.278  0.2628 -0.9777 -0.2687
  314VAL     HB 3952   4.319   5.452   5.209 -0.7871 -0.4127  1.1702
  314VAL    CG1 3953   4.465   5.518   5.353 -0.4890 -0.3172 -0.5142
  314VAL   HG11 3954   4.397   5.586   5.408 -0.5898 -0.5155 -0.3955
  314VAL   HG12 3955   4.514   5.583   5.276  0.4171 -0.6893 -0.2611
  314VAL   HG13 3956   4.540   5.488   5.429  0.0369  2.7943  0.3532
  314VAL    CG2 3957   4.494   5.342   5.182  0.0765 -0.5696 -0.7410
  314VAL   HG21 3958   4.539   5.407   5.104 -0.4313 -2.4433 -2.7098
  314VAL   HG22 3959   4.436   5.265   5.125 -0.1391  0.2318 -1.6358
  314VAL   HG23 3960   4.565   5.294   5.252 -0.0971  0.6157  0.2826
  314VAL      C 3961   4.229   5.364   5.445  0.1530  0.2430 -0.0800
  314VAL      O 3962   4.247   5.394   5.563 -0.5491  0.3682  0.0042
  315ILE      N 3963   4.107   5.382   5.390  0.0538 -0.4290 -0.0993
  315ILE     HN 3964   4.089   5.353   5.297  0.5626 -1.4741  0.1143
  315ILE     CA 3965   3.988   5.434   5.450  0.2012  0.0314 -0.1977
  315ILE     HA 3966   4.012   5.529   5.494 -0.2082 -1.0108  2.4453
  315ILE     CB 3967   3.883   5.462   5.347  0.2143  0.3991 -0.1124
  315ILE     HB 3968   3.889   5.370   5.285  1.5729  1.1338 -1.1376
  315ILE    CG2 3969   3.749   5.504   5.408  0.0486 -0.7294  0.3289
  315ILE   HG21 3970   3.717   5.429   5.483  0.0097 -1.6292 -0.5655
  315ILE   HG22 3971   3.664   5.518   5.337  0.0567  2.4455  0.7955
  315ILE   HG23 3972   3.756   5.592   5.476  0.2561 -0.9337  0.5686
  315ILE    CG1 3973   3.929   5.575   5.253 -0.4084  0.7077 -0.0515
  315ILE   HG11 3974   3.869   5.594   5.161 -0.7282  3.0050  0.5667
  315ILE   HG12 3975   4.028   5.560   5.204 -0.4480  0.6419 -0.1105
  315ILE     CD 3976   3.932   5.716   5.313 -0.6534  0.5743  0.2772
  315ILE    HD1 3977   3.999   5.721   5.401 -0.0251  0.9674 -0.2110
  315ILE    HD2 3978   3.831   5.753   5.341 -2.1339 -1.2570 -2.1677
  315ILE    HD3 3979   3.965   5.783   5.231 -0.4554  0.5462  0.3337
  315ILE      C 3980   3.935   5.350   5.562 -0.5836  0.3192 -0.3493
  315ILE      O 3981   3.921   5.403   5.672  0.4065 -0.5341  0.2086
  316ALA      N 3982   3.922   5.218   5.546 -1.1797  0.3073  0.2341
  316ALA     HN 3983   3.935   5.191   5.451 -0.4983  0.5102  0.2631
  316ALA     CA 3984   3.881   5.123   5.646 -0.4728  0.0506  0.2857
  316ALA     HA 3985   3.789   5.166   5.682  0.1449  1.2347  0.5134
  316ALA     CB 3986   3.859   4.979   5.596 -0.0934  0.0736  0.0502
  316ALA    HB1 3987   3.783   4.994   5.516 -1.9935  0.7392  1.9062
  316ALA    HB2 3988   3.813   4.905   5.664  0.2928 -0.1308  0.0938
  316ALA    HB3 3989   3.948   4.933   5.548 -0.1904 -1.0279  0.8950
  316ALA      C 3990   3.973   5.117   5.762  0.1152  0.2437 -0.1623
  316ALA      O 3991   3.930   5.110   5.878  0.1748 -0.8396 -0.1953
  317PHE      N 3992   4.107   5.121   5.745  0.1714 -0.1292  0.1632
  317PHE     HN 3993   4.142   5.131   5.653 -1.5893 -2.0254 -0.7884
  317PHE     CA 3994   4.204   5.117   5.850  0.2986 -0.2946  0.0402
  317PHE     HA 3995   4.193   5.026   5.907  1.0892  1.6911  3.6482
  317PHE     CB 3996   4.343   5.117   5.784  0.1952  0.0023 -0.1809
  317PHE    HB1 3997   4.374   5.219   5.751 -0.3901  1.7110  3.8809
  317PHE    HB2 3998   4.341   5.045   5.700 -0.8319 -1.6599  1.1953
  317PHE     CG 3999   4.435   5.068   5.891  0.1793 -0.0103 -0.1724
  317PHE    CD1 4000   4.515   5.150   5.967  0.4214  0.0184 -0.4572
  317PHE    HD1 4001   4.516   5.254   5.940 -1.9118 -0.5300 -3.1617
  317PHE    CE1 4002   4.613   5.097   6.048 -0.0261  0.4730  0.3893
  317PHE    HE1 4003   4.680   5.166   6.097 -2.1252  0.4024  3.7053
  317PHE     CZ 4004   4.634   4.962   6.062  0.0487  0.3735 -0.5919
  317PHE     HZ 4005   4.713   4.925   6.126 -0.0764 -1.5878 -1.5056
  317PHE    CD2 4006   4.452   4.933   5.911 -0.2033  0.0549  0.6014
  317PHE    HD2 4007   4.393   4.856   5.863 -0.3927  0.3639  0.3377
  317PHE    CE2 4008   4.545   4.880   5.997  0.2556 -0.2591 -0.0832
  317PHE    HE2 4009   4.543   4.773   6.010 -0.1254 -0.5083 -1.9042
  317PHE      C 4010   4.189   5.239   5.935  0.3688  0.0253 -0.4013
  317PHE      O 4011   4.196   5.233   6.058  0.1493  0.4071 -0.3676
  318VAL      N 4012   4.176   5.358   5.875 -0.5763 -0.0475 -0.3525
  318VAL     HN 4013   4.203   5.369   5.779 -1.9814 -0.7676 -0.8620
  318VAL     CA 4014   4.170   5.480   5.949 -0.2821 -0.1365 -0.1804
  318VAL     HA 4015   4.261   5.480   6.008 -1.4317 -0.1100  1.6863
  318VAL     CB 4016   4.168   5.597   5.855  0.1420  0.0765  0.0723
  318VAL     HB 4017   4.109   5.572   5.764 -0.7036  1.0202  0.3425
  318VAL    CG1 4018   4.107   5.730   5.901 -0.0454  0.0018  0.0392
  318VAL   HG11 4019   3.996   5.721   5.893 -0.0037 -2.5126  1.3931
  318VAL   HG12 4020   4.142   5.814   5.837  1.0666  0.0403  0.6705
  318VAL   HG13 4021   4.137   5.745   6.007  2.0594 -0.7053 -0.4128
  318VAL    CG2 4022   4.314   5.613   5.809  0.0481  0.2376 -0.1726
  318VAL   HG21 4023   4.327   5.694   5.734 -1.1727  0.4934 -0.1229
  318VAL   HG22 4024   4.354   5.518   5.769  0.7022  0.1143  0.7575
  318VAL   HG23 4025   4.377   5.633   5.898  0.1101 -0.8402  0.0348
  318VAL      C 4026   4.058   5.481   6.048  0.0132 -0.3219  0.1599
  318VAL      O 4027   4.069   5.520   6.164 -0.5347 -0.0141  0.1123
  319VAL      N 4028   3.937   5.443   6.001 -0.3850  1.1292 -0.0346
  319VAL     HN 4029   3.927   5.427   5.904  1.6570  1.6595 -0.3940
  319VAL     CA 4030   3.813   5.442   6.072 -0.0434  0.0017  0.5691
  319VAL     HA 4031   3.799   5.536   6.123 -0.3702  0.7946 -0.9059
  319VAL     CB 4032   3.702   5.411   5.976 -0.0054  0.4135  0.3911
  319VAL     HB 4033   3.713   5.314   5.924 -1.7382 -0.0378  0.7999
  319VAL    CG1 4034   3.568   5.400   6.052 -0.3488  0.1236 -0.2471
  319VAL   HG11 4035   3.576   5.306   6.111  1.7122  0.8058  0.6752
  319VAL   HG12 4036   3.487   5.384   5.978  1.5325  0.5444 -2.5228
  319VAL   HG13 4037   3.542   5.488   6.114  0.8105  1.8332 -2.0477
  319VAL    CG2 4038   3.675   5.524   5.875  0.1710  0.1704  0.0692
  319VAL   HG21 4039   3.766   5.585   5.854 -0.0510  0.2024 -0.8276
  319VAL   HG22 4040   3.589   5.584   5.913 -0.6715  0.4374 -2.1284
  319VAL   HG23 4041   3.649   5.480   5.776  0.3852 -0.8437  0.4530
  319VAL      C 4042   3.823   5.344   6.184  0.4284  0.0770  0.5956
  319VAL      O 4043   3.796   5.380   6.298 -0.0349 -0.1745  0.5682
  320CYS      N 4044   3.857   5.217   6.153 -0.1304  0.1251 -0.2557
  320CYS     HN 4045   3.904   5.201   6.066  2.0041  0.1521  0.8271
  320CYS     CA 4046   3.863   5.105   6.241 -0.1027  0.1731 -0.1963
  320CYS     HA 4047   3.769   5.107   6.294 -0.2121  1.3086 -0.3949
  320CYS     CB 4048   3.874   4.967   6.175 -0.5749  0.0222  0.0379
  320CYS    HB1 4049   3.854   4.883   6.245 -0.4439  0.6430  0.8369
  320CYS    HB2 4050   3.973   4.952   6.127 -0.3712  0.0139  0.4555
  320CYS     SG 4051   3.741   4.955   6.052 -0.0312  0.1298 -0.5645
  320CYS    HG1 4052   3.815   4.974   5.944  0.7727 -0.8073 -0.1975
  320CYS      C 4053   3.959   5.122   6.354 -0.1582  0.1404 -0.1434
  320CYS      O 4054   3.923   5.099   6.469  0.5711 -0.2408  0.0114
  321TRP      N 4055   4.085   5.160   6.326 -0.0296 -0.3405 -0.2149
  321TRP     HN 4056   4.109   5.189   6.234  1.5871  2.0504  0.8775
  321TRP     CA 4057   4.195   5.138   6.415 -0.1829 -0.7093 -0.1109
  321TRP     HA 4058   4.167   5.064   6.488  1.3941 -0.4533  0.7958
  321TRP     CB 4059   4.322   5.100   6.337  0.5578  0.6884  0.3708
  321TRP    HB1 4060   4.418   5.122   6.388  0.9431  1.8956 -0.8169
  321TRP    HB2 4061   4.326   5.161   6.244 -1.7898 -0.1082 -0.3302
  321TRP     CG 4062   4.325   4.958   6.291 -0.1140  0.7204  0.2272
  321TRP    CD1 4063   4.265   4.915   6.176 -0.3793  0.1026  0.5922
  321TRP    HD1 4064   4.213   4.976   6.103  2.2957 -0.9511 -2.4338
  321TRP    NE1 4065   4.287   4.781   6.158  0.3133  0.3083 -0.1890
  321TRP    HE1 4066   4.275   4.727   6.078  0.9727 -0.2886  0.1010
  321TRP    CE2 4067   4.370   4.736   6.258 -0.3560 -0.1749  0.1609
  321TRP    CD2 4068   4.388   4.842   6.346  0.1881  0.4425 -0.6801
  321TRP    CE3 4069   4.478   4.821   6.445 -0.5107 -0.2011 -0.1680
  321TRP    HE3 4070   4.522   4.906   6.495  0.8667 -1.0219  0.0540
  321TRP    CZ3 4071   4.533   4.697   6.467  0.1600  0.0793 -0.2492
  321TRP    HZ3 4072   4.602   4.682   6.549 -0.4280 -2.5583 -0.1446
  321TRP    CZ2 4073   4.432   4.616   6.269  0.1510  0.0879  0.2298
  321TRP    HZ2 4074   4.411   4.537   6.197  0.9949 -2.4275  2.5645
  321TRP    CH2 4075   4.510   4.594   6.379  0.3513 -0.2077  0.0322
  321TRP    HH2 4076   4.569   4.503   6.374 -1.3584 -1.4135  0.9435
  321TRP      C 4077   4.232   5.251   6.505  0.3231 -0.9092 -0.0625
  321TRP      O 4078   4.286   5.230   6.614  0.0500 -0.0454  0.2450
  322LEU      N 4079   4.189   5.375   6.475 -0.2269 -0.8553  0.9082
  322LEU     HN 4080   4.140   5.384   6.389 -1.9566 -3.0066  1.5611
  322LEU     CA 4081   4.194   5.483   6.568 -0.8962  0.2189 -0.2724
  322LEU     HA 4082   4.300   5.497   6.585 -1.0129 -1.2822  2.2416
  322LEU     CB 4083   4.126   5.608   6.510 -0.3074  0.5556 -0.2472
  322LEU    HB1 4084   4.025   5.592   6.468  0.1134  0.1873 -1.1589
  322LEU    HB2 4085   4.186   5.624   6.417  1.1245 -3.4667 -0.2123
  322LEU     CG 4086   4.121   5.745   6.578  0.3927  0.3652  0.2035
  322LEU     HG 4087   4.071   5.742   6.678  2.2178  0.2579  1.1449
  322LEU    CD1 4088   4.263   5.787   6.618  0.5306  0.2907 -0.2092
  322LEU   HD11 4089   4.325   5.809   6.528  0.3663 -1.0548 -0.6746
  322LEU   HD12 4090   4.315   5.707   6.675  0.4322 -0.1782 -0.7753
  322LEU   HD13 4091   4.240   5.875   6.682  0.9339  0.7195 -0.6464
  322LEU    CD2 4092   4.056   5.857   6.495  0.2934  0.1156 -0.0561
  322LEU   HD21 4093   4.060   5.953   6.551  0.3701  0.3066 -0.3838
  322LEU   HD22 4094   3.953   5.828   6.465  0.8269 -1.0500 -0.8115
  322LEU   HD23 4095   4.118   5.877   6.405 -1.6924 -0.0110 -1.5178
  322LEU      C 4096   4.132   5.462   6.702  0.4514 -1.0532  0.1852
  322LEU      O 4097   4.208   5.488   6.794 -0.1320 -0.4536  0.5111
  323PRO      N 4098   4.014   5.420   6.738 -0.0289  0.3477  0.2911
  323PRO     CD 4099   3.914   5.379   6.641  0.1355 -0.0652  0.2948
  323PRO    HD1 4100   3.926   5.269   6.628  0.2958 -0.1135  0.8377
  323PRO    HD2 4101   3.924   5.433   6.544 -1.2872  0.1193  0.2283
  323PRO     CA 4102   3.963   5.421   6.873 -0.5134 -0.0823  0.1144
  323PRO     HA 4103   4.004   5.507   6.925  0.3796 -0.1450 -0.4492
  323PRO     CB 4104   3.812   5.418   6.856 -0.5987  0.5734  0.7033
  323PRO    HB1 4105   3.756   5.484   6.925 -2.2106 -0.7187  0.7046
  323PRO    HB2 4106   3.775   5.313   6.866 -1.3423  0.4710 -2.1201
  323PRO     CG 4107   3.787   5.436   6.705  0.3489  0.1920  0.4928
  323PRO    HG1 4108   3.694   5.381   6.678 -0.5912  0.4013  2.9944
  323PRO    HG2 4109   3.769   5.540   6.672  0.1172  0.6018  1.8483
  323PRO      C 4110   4.026   5.306   6.944 -0.0028 -0.0328 -0.2486
  323PRO      O 4111   4.031   5.311   7.067 -0.6101 -0.0005 -0.2229
  324TYR      N 4112   4.077   5.203   6.875  0.1983 -0.0406 -0.0918
  324TYR     HN 4113   4.074   5.198   6.775  2.4445  0.4426 -0.2376
  324TYR     CA 4114   4.159   5.101   6.933 -0.0583 -0.2612 -0.1131
  324TYR     HA 4115   4.117   5.054   7.021  1.8520  0.3730  1.2086
  324TYR     CB 4116   4.182   4.990   6.829 -0.5404 -0.3379 -0.1437
  324TYR    HB1 4117   4.214   5.046   6.738 -1.7308 -0.0251 -0.3859
  324TYR    HB2 4118   4.086   4.943   6.800  0.4353 -1.5391 -1.5532
  324TYR     CG 4119   4.281   4.882   6.855 -0.1706  0.0223 -0.0352
  324TYR    CD1 4120   4.237   4.772   6.925 -0.0034  0.2533  0.4351
  324TYR    HD1 4121   4.131   4.776   6.944  0.0651  1.0849  0.6977
  324TYR    CE1 4122   4.312   4.659   6.947  0.0884  0.1219 -0.5055
  324TYR    HE1 4123   4.266   4.578   7.002  1.7208  1.3848  3.0505
  324TYR     CZ 4124   4.435   4.655   6.887  0.0751 -0.7131 -0.4879
  324TYR     OH 4125   4.503   4.536   6.920  0.8840  0.0312  0.6099
  324TYR     HH 4126   4.575   4.534   6.857 -0.2935  2.2411 -0.9038
  324TYR    CD2 4127   4.411   4.874   6.810 -0.0226 -0.6726  0.4894
  324TYR    HD2 4128   4.441   4.962   6.754 -3.6838  1.6656  1.7922
  324TYR    CE2 4129   4.490   4.762   6.821  0.5253 -0.2843  0.5539
  324TYR    HE2 4130   4.584   4.761   6.767  0.2161 -0.7514  0.0117
  324TYR      C 4131   4.284   5.160   6.987 -0.2943 -0.0472  0.2054
  324TYR      O 4132   4.324   5.137   7.101 -0.1302  0.1603  0.1914
  325HSD      N 4133   4.354   5.246   6.910 -0.3522 -0.0180  0.1854
  325HSD     HN 4134   4.323   5.265   6.817  0.2445 -0.4346 -0.1027
  325HSD     CA 4135   4.472   5.316   6.950  0.2110 -0.7597 -0.1615
  325HSD     HA 4136   4.535   5.242   6.996 -2.6009 -2.3537  1.4022
  325HSD     CB 4137   4.532   5.384   6.825 -0.1942 -0.3373 -0.1325
  325HSD    HB1 4138   4.606   5.461   6.856  0.9144 -0.4290 -2.3462
  325HSD    HB2 4139   4.448   5.420   6.762 -1.3557 -1.3892  0.7532
  325HSD    ND1 4140   4.721   5.214   6.789  0.2608 -0.2573  0.5831
  325HSD    HD1 4141   4.754   5.207   6.883  0.4817 -3.0348  0.3819
  325HSD     CG 4142   4.622   5.298   6.741  0.1204 -0.5293  0.3955
  325HSD    CE1 4143   4.769   5.140   6.685  0.3748 -0.0086  0.4573
  325HSD    HE1 4144   4.861   5.082   6.693  1.9026  2.1052 -0.6297
  325HSD    NE2 4145   4.710   5.170   6.571  0.2312  0.0079  0.5364
  325HSD    CD2 4146   4.618   5.266   6.609  0.3104  0.2145  0.2051
  325HSD    HD2 4147   4.550   5.305   6.534 -1.2786 -0.1714  1.3933
  325HSD      C 4148   4.440   5.414   7.057  0.1306 -0.5854 -0.3419
  325HSD      O 4149   4.515   5.431   7.153  0.0921  0.1711 -0.4354
  326VAL      N 4150   4.321   5.477   7.053  0.2641 -0.3120 -0.1178
  326VAL     HN 4151   4.259   5.463   6.976 -0.5949  2.5529 -0.0610
  326VAL     CA 4152   4.291   5.570   7.156  0.4430 -0.5583  0.1574
  326VAL     HA 4153   4.382   5.624   7.181  1.4493 -1.9760 -0.3204
  326VAL     CB 4154   4.192   5.672   7.109  0.5250 -0.6946 -0.3142
  326VAL     HB 4155   4.101   5.621   7.073  0.7444 -0.4950 -1.1935
  326VAL    CG1 4156   4.154   5.774   7.218  0.2941 -1.0986 -0.0173
  326VAL   HG11 4157   4.251   5.808   7.261  0.9376 -2.4800 -0.2922
  326VAL   HG12 4158   4.086   5.738   7.298  0.0262  1.4450  0.9782
  326VAL   HG13 4159   4.101   5.856   7.166 -0.1917 -1.3496  0.0763
  326VAL    CG2 4160   4.242   5.754   6.988  0.7534  0.1644  0.3492
  326VAL   HG21 4161   4.333   5.808   7.020  0.1304  0.8080  1.0984
  326VAL   HG22 4162   4.168   5.827   6.949  0.1667  0.1425  1.3608
  326VAL   HG23 4163   4.266   5.684   6.906 -2.8152 -1.0611  0.1557
  326VAL      C 4164   4.247   5.510   7.285  0.0742  0.0198  0.3048
  326VAL      O 4165   4.273   5.561   7.394  0.2360  0.6988 -0.0474
  327ARG      N 4166   4.191   5.388   7.279  0.6129 -0.2224  0.2060
  327ARG     HN 4167   4.165   5.349   7.191  1.6863 -1.3602  0.3625
  327ARG     CA 4168   4.182   5.314   7.401 -0.2109 -0.0764  0.2397
  327ARG     HA 4169   4.124   5.368   7.474  2.2079  1.4128  1.1960
  327ARG     CB 4170   4.106   5.184   7.368 -0.0958 -0.1171  0.1315
  327ARG    HB1 4171   4.162   5.119   7.298  4.2460  1.2871  1.9156
  327ARG    HB2 4172   4.008   5.208   7.322 -0.2508 -0.1914  0.4238
  327ARG     CG 4173   4.085   5.096   7.491 -0.4968  0.9071  0.8073
  327ARG    HG1 4174   4.033   5.166   7.560 -1.3997  1.9632 -0.8848
  327ARG    HG2 4175   4.176   5.047   7.531 -0.3582  0.4352 -0.0769
  327ARG     CD 4176   3.986   4.980   7.481  0.2735  0.2655  0.5152
  327ARG    HD1 4177   3.904   5.036   7.430  1.5474 -0.6064 -2.6930
  327ARG    HD2 4178   3.952   4.927   7.573  0.0866 -1.0414 -0.2862
  327ARG     NE 4179   4.030   4.878   7.382  0.0458  0.7478 -0.0868
  327ARG     HE 4180   3.975   4.862   7.300  0.0404 -2.5054  0.4158
  327ARG     CZ 4181   4.149   4.811   7.376  0.0045  0.7196 -0.6385
  327ARG    NH1 4182   4.239   4.809   7.478 -0.5575 -0.0244 -0.1451
  327ARG   HH11 4183   4.218   4.839   7.571  0.5775 -1.2921  0.5552
  327ARG   HH12 4184   4.307   4.737   7.485 -0.0556  0.4786  0.3355
  327ARG    NH2 4185   4.175   4.726   7.272  0.1166 -0.1249  0.0690
  327ARG   HH21 4186   4.108   4.694   7.206  0.1566  1.6291 -0.8968
  327ARG   HH22 4187   4.263   4.682   7.285  0.8063  0.9535 -0.7855
  327ARG      C 4188   4.311   5.270   7.462  0.1599 -0.3019 -0.6809
  327ARG      O 4189   4.323   5.269   7.585  0.1295  0.0145 -0.6741
  328ARG      N 4190   4.418   5.232   7.390  0.4947 -0.4140 -0.1271
  328ARG     HN 4191   4.409   5.242   7.292 -0.7164 -0.3600 -0.0241
  328ARG     CA 4192   4.548   5.206   7.445  0.3783 -0.6046  0.0589
  328ARG     HA 4193   4.534   5.132   7.523 -1.4627  0.3905  0.7296
  328ARG     CB 4194   4.639   5.135   7.343  0.2499  0.5344 -0.8714
  328ARG    HB1 4195   4.735   5.106   7.391  0.2736  0.1294 -1.1569
  328ARG    HB2 4196   4.657   5.206   7.260  2.8522 -0.2970 -1.1219
  328ARG     CG 4197   4.583   5.000   7.300  0.3525  0.3564 -0.4577
  328ARG    HG1 4198   4.476   4.999   7.271  0.2414 -0.5232 -0.0435
  328ARG    HG2 4199   4.594   4.921   7.377 -0.0187 -0.0014 -0.7723
  328ARG     CD 4200   4.642   4.946   7.169 -0.0434 -0.0566 -0.4685
  328ARG    HD1 4201   4.648   5.017   7.084 -0.9899 -0.8487 -1.2118
  328ARG    HD2 4202   4.580   4.862   7.131 -0.3044  0.2141 -0.6448
  328ARG     NE 4203   4.773   4.883   7.204  0.0337  0.3607  0.0075
  328ARG     HE 4204   4.820   4.899   7.291 -0.1795 -0.8906  0.3797
  328ARG     CZ 4205   4.843   4.799   7.123 -0.2385  0.1565 -0.0208
  328ARG    NH1 4206   4.816   4.774   6.992 -0.0465 -0.1308 -0.0069
  328ARG   HH11 4207   4.751   4.828   6.937  0.1928 -0.7097 -0.8819
  328ARG   HH12 4208   4.880   4.708   6.953 -0.3673 -0.9323  0.7926
  328ARG    NH2 4209   4.952   4.743   7.183  0.0427 -0.0275 -0.6897
  328ARG   HH21 4210   4.957   4.752   7.283 -0.3878  0.4480 -0.7047
  328ARG   HH22 4211   5.013   4.685   7.129 -0.7950 -0.0243 -1.6554
  328ARG      C 4212   4.611   5.324   7.511  0.6475 -0.3952 -0.5635
  328ARG      O 4213   4.659   5.312   7.623 -0.6184 -0.3775  0.0047
  329LEU      N 4214   4.594   5.441   7.447 -0.5838 -0.0859  0.2884
  329LEU     HN 4215   4.568   5.438   7.351  1.3564  3.1366 -0.4875
  329LEU     CA 4216   4.629   5.568   7.503 -0.4586 -0.1271  0.3041
  329LEU     HA 4217   4.736   5.563   7.515 -0.3934 -0.6157 -0.4500
  329LEU     CB 4218   4.617   5.690   7.409  0.2993 -0.1209  0.2120
  329LEU    HB1 4219   4.640   5.778   7.473  0.5873 -0.1079  0.0948
  329LEU    HB2 4220   4.515   5.709   7.371  0.7623  0.9216 -0.5545
  329LEU     CG 4221   4.709   5.689   7.286  0.0281 -0.2170  0.0091
  329LEU     HG 4222   4.697   5.589   7.239 -0.0897  0.4363 -1.4069
  329LEU    CD1 4223   4.658   5.801   7.193  0.5341  0.0921  0.0985
  329LEU   HD11 4224   4.703   5.813   7.093 -1.1606  0.1476 -0.6928
  329LEU   HD12 4225   4.684   5.894   7.248  2.8228 -1.3095  1.5243
  329LEU   HD13 4226   4.547   5.808   7.188  0.6531  2.4801 -0.3511
  329LEU    CD2 4227   4.859   5.716   7.309 -0.1436  0.1905  0.6791
  329LEU   HD21 4228   4.869   5.822   7.340 -0.9631  0.6058 -0.3670
  329LEU   HD22 4229   4.922   5.705   7.218  1.0503 -0.0734  1.5098
  329LEU   HD23 4230   4.899   5.641   7.380 -0.4151 -0.8060 -0.1802
  329LEU      C 4231   4.563   5.600   7.633 -0.2475  0.2428  0.3231
  329LEU      O 4232   4.634   5.632   7.727  0.1865  0.0018  0.0809
  330MET      N 4233   4.430   5.579   7.633 -0.2627  0.3311  0.0613
  330MET     HN 4234   4.384   5.542   7.553 -0.1507 -2.4739  1.1976
  330MET     CA 4235   4.343   5.615   7.740  0.0027  0.0544  0.3717
  330MET     HA 4236   4.358   5.720   7.758  2.1835  0.1632 -1.6877
  330MET     CB 4237   4.197   5.591   7.698  0.1295 -0.2502  0.1051
  330MET    HB1 4238   4.188   5.481   7.686  0.3681 -0.0425 -2.6384
  330MET    HB2 4239   4.181   5.628   7.594  2.1018 -0.3032 -0.2504
  330MET     CG 4240   4.089   5.631   7.799  0.2297 -0.0884  0.1490
  330MET    HG1 4241   4.065   5.739   7.797 -0.6263 -0.2428  1.2438
  330MET    HG2 4242   4.129   5.604   7.899  0.5215 -1.6547 -0.3483
  330MET     SD 4243   3.938   5.538   7.759  0.1565 -0.0998  0.4506
  330MET     CE 4244   3.848   5.609   7.900 -0.4307 -0.2073  0.1368
  330MET    HE1 4245   3.904   5.579   7.992  1.3772 -3.1325 -1.7387
  330MET    HE2 4246   3.743   5.573   7.900 -0.7017  0.5598 -0.2442
  330MET    HE3 4247   3.834   5.719   7.891 -0.4056 -0.0418  1.7759
  330MET      C 4248   4.377   5.537   7.863  0.3090  0.0931  0.3125
  330MET      O 4249   4.381   5.593   7.972  0.3670  0.0820  0.3165
  331PHE      N 4250   4.404   5.407   7.841 -0.0051  0.0895 -0.0696
  331PHE     HN 4251   4.405   5.362   7.752 -0.1995 -1.3997  0.6404
  331PHE     CA 4252   4.452   5.318   7.942  0.4573 -0.1708 -0.5137
  331PHE     HA 4253   4.372   5.305   8.014 -0.1544  1.2142 -0.8987
  331PHE     CB 4254   4.467   5.179   7.878  0.2799 -0.4032 -0.0522
  331PHE    HB1 4255   4.512   5.201   7.779  0.6905 -0.5488  0.0989
  331PHE    HB2 4256   4.368   5.129   7.881  0.0937 -0.0247  1.7486
  331PHE     CG 4257   4.558   5.084   7.949  0.2915  0.3602  0.9929
  331PHE    CD1 4258   4.511   5.001   8.047 -0.0660 -0.5277  0.0898
  331PHE    HD1 4259   4.404   4.993   8.066 -0.1247 -0.0805 -0.0469
  331PHE    CE1 4260   4.594   4.913   8.112 -0.3645 -0.9079 -0.0346
  331PHE    HE1 4261   4.557   4.844   8.186 -0.4057 -0.4791  0.3482
  331PHE     CZ 4262   4.725   4.906   8.069 -0.3627  0.6806 -0.3497
  331PHE     HZ 4263   4.788   4.824   8.100  0.1582  0.7349 -1.2420
  331PHE    CD2 4264   4.691   5.082   7.913 -0.0188  0.3980 -0.2226
  331PHE    HD2 4265   4.735   5.136   7.831 -1.2584 -1.2515 -2.0750
  331PHE    CE2 4266   4.776   4.993   7.975 -0.0309 -0.0733 -0.8730
  331PHE    HE2 4267   4.870   4.981   7.923 -0.1964  0.3528 -1.2776
  331PHE      C 4268   4.571   5.367   8.018  0.0213  0.4681 -0.2334
  331PHE      O 4269   4.577   5.370   8.141  0.0007 -0.2996 -0.2075
  332CYS      N 4270   4.673   5.418   7.946 -0.0946  0.1104 -0.6559
  332CYS     HN 4271   4.673   5.424   7.847  2.4016 -0.3472 -0.7413
  332CYS     CA 4272   4.798   5.462   7.999 -0.3799 -0.0321  0.1518
  332CYS     HA 4273   4.809   5.405   8.090 -1.1765 -1.1353 -0.4164
  332CYS     CB 4274   4.917   5.428   7.908 -0.8485  0.0218 -0.4871
  332CYS    HB1 4275   4.924   5.317   7.905 -0.1658 -0.1009  2.4849
  332CYS    HB2 4276   5.015   5.448   7.957 -1.1190 -2.1014  1.0670
  332CYS     SG 4277   4.935   5.502   7.743  0.0234  0.3443 -0.2521
  332CYS    HG1 4278   4.956   5.392   7.673  0.9516  0.0631  0.4380
  332CYS      C 4279   4.795   5.605   8.040  0.2556  0.0586 -0.1095
  332CYS      O 4280   4.854   5.639   8.142 -0.4498  0.1005  0.2890
  333TYR      N 4281   4.729   5.700   7.970 -0.1055  0.2762  0.5226
  333TYR     HN 4282   4.685   5.680   7.883  2.4905  2.6973 -1.5229
  333TYR     CA 4283   4.740   5.839   8.000 -0.1615  0.3863  0.0276
  333TYR     HA 4284   4.840   5.855   8.036  1.0291 -0.1460 -2.7596
  333TYR     CB 4285   4.722   5.928   7.875 -0.3203  0.3364  0.0131
  333TYR    HB1 4286   4.688   6.031   7.899  0.6091  0.1588  2.3912
  333TYR    HB2 4287   4.646   5.885   7.807  0.4081  0.8865 -1.1898
  333TYR     CG 4288   4.854   5.938   7.806 -0.0233 -0.0368  0.5169
  333TYR    CD1 4289   4.953   6.017   7.860 -0.2558  0.3445  0.3856
  333TYR    HD1 4290   4.930   6.085   7.940 -0.9839 -1.0944  1.4452
  333TYR    CE1 4291   5.068   6.034   7.787 -0.1665 -0.6974  0.2765
  333TYR    HE1 4292   5.150   6.088   7.831  0.1046  0.0031 -1.0478
  333TYR     CZ 4293   5.090   5.969   7.667  0.0420  0.6972 -0.4618
  333TYR     OH 4294   5.211   5.984   7.596  0.1065  0.7408 -0.3451
  333TYR     HH 4295   5.279   6.022   7.652  0.5317 -0.4983  0.0145
  333TYR    CD2 4296   4.876   5.866   7.691  0.5397  1.0214 -0.0460
  333TYR    HD2 4297   4.804   5.794   7.656 -1.1453  3.5160 -2.1092
  333TYR    CE2 4298   4.997   5.877   7.627  0.5114  0.1248 -0.2556
  333TYR    HE2 4299   5.006   5.824   7.532 -0.1915  1.4179 -1.0710
  333TYR      C 4300   4.643   5.889   8.102 -0.1765 -0.0601  0.2329
  333TYR      O 4301   4.665   5.999   8.151 -0.5016  0.2079 -0.2133
  334ILE      N 4302   4.546   5.812   8.154 -0.0213 -0.1942  0.3256
  334ILE     HN 4303   4.516   5.725   8.115  1.7759 -1.0204  0.6787
  334ILE     CA 4304   4.466   5.863   8.261  0.0229  0.3242  0.1158
  334ILE     HA 4305   4.469   5.971   8.264  0.8513  0.2966  0.7210
  334ILE     CB 4306   4.319   5.837   8.250  0.1428 -0.3978  0.1426
  334ILE     HB 4307   4.310   5.730   8.221  2.5002 -0.9354  1.1819
  334ILE    CG2 4308   4.246   5.853   8.385 -0.2105 -0.4403 -0.0411
  334ILE   HG21 4309   4.288   5.789   8.465 -0.4225 -0.6354 -0.0856
  334ILE   HG22 4310   4.141   5.829   8.360  0.4758 -1.3520 -2.3718
  334ILE   HG23 4311   4.266   5.958   8.417  1.1001 -0.2528 -1.3409
  334ILE    CG1 4312   4.255   5.923   8.140  0.2733 -0.1835  0.2342
  334ILE   HG11 4313   4.308   5.919   8.043 -1.2305  1.2045 -0.7149
  334ILE   HG12 4314   4.272   6.026   8.178 -1.8686 -0.5547  2.4777
  334ILE     CD 4315   4.109   5.882   8.120  0.4098 -0.1898 -0.7973
  334ILE    HD1 4316   4.086   5.776   8.144 -0.7088  0.0386 -0.7763
  334ILE    HD2 4317   4.066   5.913   8.022  0.2397  2.1685 -0.0511
  334ILE    HD3 4318   4.050   5.934   8.198  2.0204  0.4671  0.0217
  334ILE      C 4319   4.529   5.824   8.390 -0.1450 -0.1885  0.0480
  334ILE      O 4320   4.564   5.709   8.418  0.1568 -0.1559 -0.1949
  335SER      N 4321   4.547   5.921   8.483 -0.4214 -0.0882 -0.0038
  335SER     HN 4322   4.507   6.011   8.469  0.1929  0.4928  1.7998
  335SER     CA 4323   4.610   5.901   8.609 -0.2232  0.3333 -0.0333
  335SER     HA 4324   4.698   5.843   8.589 -1.8346 -1.5164 -2.3052
  335SER     CB 4325   4.651   6.032   8.677 -0.0169 -0.0217  0.5348
  335SER    HB1 4326   4.558   6.092   8.686  0.6215  0.9742  0.7701
  335SER    HB2 4327   4.718   6.089   8.609 -0.6855  0.5216  0.3218
  335SER     OG 4328   4.710   6.027   8.807  0.0429  0.2067  0.5167
  335SER    HG1 4329   4.804   6.039   8.790  0.0843 -1.5946 -0.7910
  335SER      C 4330   4.524   5.816   8.698 -0.1801  0.2349 -0.0876
  335SER      O 4331   4.402   5.804   8.694 -0.0847 -0.8725 -0.1248
  336ASP      N 4332   4.593   5.746   8.789 -0.0297 -0.0256 -0.3975
  336ASP     HN 4333   4.691   5.757   8.803  0.0034 -1.5059  0.8980
  336ASP     CA 4334   4.539   5.646   8.876  0.2614  0.1410 -0.0224
  336ASP     HA 4335   4.512   5.565   8.811 -1.6807 -0.5727  1.5622
  336ASP     CB 4336   4.649   5.581   8.962 -0.3342 -0.7131  0.0973
  336ASP    HB1 4337   4.620   5.493   9.024  2.4814 -0.4534  1.9333
  336ASP    HB2 4338   4.688   5.647   9.042 -1.7244 -0.6022  0.7152
  336ASP     CG 4339   4.770   5.524   8.890  0.0215  0.3346 -0.1521
  336ASP    OD1 4340   4.863   5.490   8.968  0.1835  0.5993 -0.2297
  336ASP    OD2 4341   4.777   5.499   8.767  0.0337  0.2031 -0.1251
  336ASP      C 4342   4.433   5.689   8.972  0.0820 -0.2431 -0.0509
  336ASP      O 4343   4.344   5.610   9.005  0.3900 -0.5051  0.1593
  337GLU      N 4344   4.429   5.812   9.025 -0.3080 -0.1982 -0.1817
  337GLU     HN 4345   4.508   5.872   9.011 -2.5343  3.4782  1.4536
  337GLU     CA 4346   4.322   5.874   9.097 -0.4171 -0.4422 -0.1351
  337GLU     HA 4347   4.280   5.807   9.172  0.5662  0.2162  1.0426
  337GLU     CB 4348   4.384   5.990   9.176 -0.2033 -0.8004  0.2289
  337GLU    HB1 4349   4.307   6.034   9.243  0.9713 -0.8422  1.6676
  337GLU    HB2 4350   4.424   6.065   9.104 -4.4955 -0.2291 -1.8545
  337GLU     CG 4351   4.494   5.939   9.270  0.0894 -0.2469  0.1990
  337GLU    HG1 4352   4.588   5.897   9.229 -0.6681  0.0429 -1.9648
  337GLU    HG2 4353   4.446   5.858   9.331 -0.6007 -0.3536 -0.4696
  337GLU     CD 4354   4.529   6.044   9.375  0.3927  0.0192 -0.1686
  337GLU    OE1 4355   4.635   6.111   9.368  0.2690  0.2826  0.4225
  337GLU    OE2 4356   4.451   6.068   9.470  0.6440  0.2655 -0.0257
  337GLU      C 4357   4.214   5.939   9.019  0.4317  0.6699 -0.3982
  337GLU      O 4358   4.107   5.957   9.076  0.4718  0.1784 -0.1628
  338GLN      N 4359   4.222   5.956   8.885 -0.1735  0.2930 -0.4866
  338GLN     HN 4360   4.306   5.934   8.836  0.7027  0.6962  0.7663
  338GLN     CA 4361   4.107   6.009   8.819 -0.4479  0.1687 -0.1078
  338GLN     HA 4362   4.043   6.063   8.887  0.2531  1.8678 -0.7590
  338GLN     CB 4363   4.138   6.106   8.704 -0.2259 -0.0554 -0.2387
  338GLN    HB1 4364   4.043   6.148   8.666 -0.1755 -2.0886 -2.9193
  338GLN    HB2 4365   4.191   6.058   8.619  0.6841 -0.8201  0.7303
  338GLN     CG 4366   4.220   6.230   8.739 -0.2983 -0.1759  0.3615
  338GLN    HG1 4367   4.204   6.304   8.658  2.9278  2.0775  1.5681
  338GLN    HG2 4368   4.323   6.192   8.757 -0.1123  0.5088  0.7800
  338GLN     CD 4369   4.175   6.291   8.871 -0.0129  0.4202  0.1871
  338GLN    OE1 4370   4.066   6.347   8.880 -0.3869 -0.3115  0.2616
  338GLN    NE2 4371   4.257   6.297   8.980 -0.2756  0.0184  0.4089
  338GLN   HE21 4372   4.235   6.347   9.064 -1.7310  0.9870 -0.5039
  338GLN   HE22 4373   4.350   6.262   8.975  0.5816  2.3200 -1.2401
  338GLN      C 4374   4.017   5.901   8.769 -0.4651  0.2142 -0.1761
  338GLN      O 4375   3.903   5.932   8.735 -0.5454  0.4199  0.2830
  339TRP      N 4376   4.054   5.772   8.774 -0.1315  0.3166  0.0551
  339TRP     HN 4377   4.142   5.743   8.810 -0.3018  0.6922  0.7890
  339TRP     CA 4378   3.964   5.669   8.731 -0.0468  0.2405  0.0595
  339TRP     HA 4379   3.925   5.700   8.635  0.4907 -2.9159 -1.2988
  339TRP     CB 4380   4.026   5.530   8.716 -0.3112  0.1050  0.2100
  339TRP    HB1 4381   3.950   5.455   8.686 -0.2277 -0.2271  0.8089
  339TRP    HB2 4382   4.070   5.500   8.813 -1.4656 -1.4635  0.2895
  339TRP     CG 4383   4.125   5.518   8.604 -0.6733  0.8376 -0.1899
  339TRP    CD1 4384   4.260   5.529   8.617 -0.5879  0.1586 -0.4737
  339TRP    HD1 4385   4.329   5.543   8.699 -0.5996  0.9306 -0.5858
  339TRP    NE1 4386   4.315   5.508   8.493  0.0355  0.0961 -0.1912
  339TRP    HE1 4387   4.409   5.508   8.467 -0.0748  0.0111 -0.5980
  339TRP    CE2 4388   4.215   5.483   8.403 -0.3914  1.1160 -0.0111
  339TRP    CD2 4389   4.094   5.482   8.469 -0.3269 -0.7199  0.1267
  339TRP    CE3 4390   3.975   5.461   8.406 -0.2778 -0.7276  0.0388
  339TRP    HE3 4391   3.876   5.472   8.446 -0.0396 -0.2076  0.4974
  339TRP    CZ3 4392   3.984   5.421   8.274  0.4726 -0.6928  0.0762
  339TRP    HZ3 4393   3.890   5.399   8.227  0.4144 -2.8375  1.0775
  339TRP    CZ2 4394   4.221   5.448   8.272 -0.2123 -0.6842  0.4588
  339TRP    HZ2 4395   4.310   5.464   8.213 -2.4771  0.3275 -2.9919
  339TRP    CH2 4396   4.103   5.427   8.204  0.1316  0.2009 -0.4411
  339TRP    HH2 4397   4.109   5.422   8.096  0.7727  0.2205 -0.4075
  339TRP      C 4398   3.848   5.644   8.821 -0.0157 -0.6913 -0.1536
  339TRP      O 4399   3.858   5.569   8.918 -0.5606  0.1622  0.5729
  340THR      N 4400   3.728   5.692   8.783  0.2931 -0.1351 -0.4398
  340THR     HN 4401   3.714   5.762   8.713  0.8806  1.1528  0.7029
  340THR     CA 4402   3.605   5.662   8.851  0.3757  0.1396 -0.1662
  340THR     HA 4403   3.627   5.660   8.956  0.7881 -0.4728 -0.2537
  340THR     CB 4404   3.503   5.770   8.833  0.3464  0.1533  0.0839
  340THR     HB 4405   3.410   5.741   8.886  0.9831 -1.1098  0.5485
  340THR    OG1 4406   3.473   5.787   8.695 -0.2462 -0.5160  0.1272
  340THR    HG1 4407   3.421   5.867   8.692 -0.6858 -0.5429  3.3620
  340THR    CG2 4408   3.553   5.904   8.891  0.4258  0.0846  0.1738
  340THR   HG21 4409   3.486   5.991   8.873 -0.3620 -0.6462 -0.5177
  340THR   HG22 4410   3.645   5.931   8.835 -0.4729 -0.7814 -1.8242
  340THR   HG23 4411   3.575   5.886   8.999 -1.2425 -2.6421  0.1721
  340THR      C 4412   3.554   5.528   8.809  0.1542  0.3447 -0.5514
  340THR      O 4413   3.596   5.465   8.712  0.7042  0.2452 -0.2513
  341THR      N 4414   3.446   5.487   8.878  0.2211  1.1084  0.0225
  341THR     HN 4415   3.408   5.541   8.953  3.5200  0.6602  2.2324
  341THR     CA 4416   3.373   5.367   8.853 -0.0335  1.2166  0.2368
  341THR     HA 4417   3.437   5.280   8.850 -1.8690 -0.2051  0.3835
  341THR     CB 4418   3.266   5.329   8.951  0.5583 -0.6453  0.1980
  341THR     HB 4419   3.190   5.260   8.909  0.2370 -0.0810 -0.1498
  341THR    OG1 4420   3.209   5.451   8.996  0.0498 -0.5888 -0.5894
  341THR    HG1 4421   3.128   5.430   9.041  0.0509  1.8574  0.7273
  341THR    CG2 4422   3.330   5.272   9.079  0.5043  0.1992  0.6056
  341THR   HG21 4423   3.403   5.348   9.115  1.0556  0.7694 -1.5879
  341THR   HG22 4424   3.384   5.176   9.070 -0.0553 -0.0853  0.2549
  341THR   HG23 4425   3.254   5.240   9.154 -0.0878 -1.8367 -0.7891
  341THR      C 4426   3.313   5.369   8.716  0.8549  0.6591 -0.1715
  341THR      O 4427   3.320   5.268   8.647  0.2273  0.1787  0.4566
  342PHE      N 4428   3.251   5.480   8.674 -0.6794 -0.2748 -0.4476
  342PHE     HN 4429   3.238   5.562   8.730 -0.9635  0.9316 -2.1869
  342PHE     CA 4430   3.193   5.488   8.543 -0.2358 -0.0381 -0.6331
  342PHE     HA 4431   3.129   5.401   8.536  1.8080 -1.8718  1.6368
  342PHE     CB 4432   3.115   5.620   8.544 -0.4237 -0.1446  0.3090
  342PHE    HB1 4433   3.179   5.710   8.534 -0.2101 -0.3707 -0.4955
  342PHE    HB2 4434   3.065   5.629   8.642 -2.9558  0.7665 -0.9676
  342PHE     CG 4435   3.005   5.624   8.442 -0.0837 -0.4955 -0.0785
  342PHE    CD1 4436   2.880   5.577   8.471 -0.0603 -0.3863  0.2109
  342PHE    HD1 4437   2.865   5.523   8.564  0.6680  1.1272  1.2310
  342PHE    CE1 4438   2.779   5.595   8.380  0.3393 -0.2271 -0.2021
  342PHE    HE1 4439   2.684   5.548   8.403 -0.7350  0.0837 -3.3632
  342PHE     CZ 4440   2.806   5.659   8.261 -0.3293  0.5363  0.0474
  342PHE     HZ 4441   2.726   5.674   8.191  1.1064 -0.2149 -1.8477
  342PHE    CD2 4442   3.032   5.689   8.324 -0.3884 -0.5701 -0.1886
  342PHE    HD2 4443   3.131   5.732   8.315 -1.0056  0.5598 -2.0304
  342PHE    CE2 4444   2.932   5.708   8.232 -0.2677  0.2599 -0.1556
  342PHE    HE2 4445   2.945   5.754   8.135  0.8846 -0.3163 -0.2899
  342PHE      C 4446   3.293   5.485   8.433  0.3548  0.4347 -0.1222
  342PHE      O 4447   3.266   5.424   8.329  0.6849 -0.0986  0.0995
  343LEU      N 4448   3.409   5.550   8.448  0.4875  0.1590  0.0526
  343LEU     HN 4449   3.431   5.597   8.533  2.9712  2.2326 -1.5550
  343LEU     CA 4450   3.521   5.542   8.359  0.1955  0.1395 -0.3159
  343LEU     HA 4451   3.483   5.557   8.259 -1.0222 -1.0329 -0.0475
  343LEU     CB 4452   3.623   5.651   8.396  0.0961  0.2122 -0.2557
  343LEU    HB1 4453   3.726   5.627   8.363 -0.4504 -2.3145 -0.3086
  343LEU    HB2 4454   3.617   5.651   8.507 -0.0019 -0.2479 -0.2587
  343LEU     CG 4455   3.595   5.792   8.341  0.1575  0.3183 -0.0183
  343LEU     HG 4456   3.492   5.828   8.362  0.0832 -0.1515  0.4412
  343LEU    CD1 4457   3.686   5.892   8.414  0.3520  0.6244 -0.6803
  343LEU   HD11 4458   3.680   5.887   8.524  3.7635 -1.8580 -0.4135
  343LEU   HD12 4459   3.664   5.998   8.387 -0.7805  0.0265 -2.2539
  343LEU   HD13 4460   3.795   5.880   8.392  0.3128 -1.3687  0.0751
  343LEU    CD2 4461   3.617   5.783   8.189 -0.1067 -0.0991 -0.0333
  343LEU   HD21 4462   3.597   5.883   8.145  1.3884 -0.4146 -1.5562
  343LEU   HD22 4463   3.554   5.704   8.143 -2.0322  1.1177  0.3847
  343LEU   HD23 4464   3.723   5.758   8.166 -0.4268  0.1367 -1.9317
  343LEU      C 4465   3.588   5.409   8.353  0.6168  0.3385 -0.0564
  343LEU      O 4466   3.624   5.370   8.242  0.0080 -0.2520 -0.0467
  344PHE      N 4467   3.596   5.335   8.464  0.2651 -0.4353 -0.5423
  344PHE     HN 4468   3.571   5.367   8.556  0.5590 -1.3895 -0.1115
  344PHE     CA 4469   3.632   5.197   8.468  0.3943 -0.3955 -0.2439
  344PHE     HA 4470   3.714   5.186   8.398 -0.9953  0.6809 -2.1122
  344PHE     CB 4471   3.670   5.166   8.613 -0.0329  0.0642 -0.0304
  344PHE    HB1 4472   3.582   5.195   8.674  0.5348 -0.4376  1.0695
  344PHE    HB2 4473   3.757   5.228   8.645  0.0328  0.4901 -1.0223
  344PHE     CG 4474   3.694   5.020   8.635 -0.2507 -0.0177 -0.3301
  344PHE    CD1 4475   3.821   4.968   8.618 -0.3620 -0.3509 -0.1475
  344PHE    HD1 4476   3.905   5.025   8.582 -1.0084 -0.1510 -1.3727
  344PHE    CE1 4477   3.838   4.836   8.652 -0.0423 -0.3040 -0.1234
  344PHE    HE1 4478   3.939   4.799   8.650  0.3937  0.8691 -1.0135
  344PHE     CZ 4479   3.736   4.767   8.712 -0.2451  0.1617  0.0771
  344PHE     HZ 4480   3.760   4.669   8.752 -0.0627  0.2318  0.1378
  344PHE    CD2 4481   3.588   4.949   8.685 -0.2302  0.4583  0.4068
  344PHE    HD2 4482   3.488   4.989   8.691 -0.7327 -0.9191  1.9775
  344PHE    CE2 4483   3.610   4.820   8.727 -0.1064  0.4362  0.2756
  344PHE    HE2 4484   3.523   4.764   8.760 -2.5387  1.9897 -2.9481
  344PHE      C 4485   3.538   5.103   8.400  0.1073 -0.2813 -0.0024
  344PHE      O 4486   3.566   5.025   8.310  0.0527 -0.5399  0.2031
  345ASP      N 4487   3.408   5.110   8.436  0.0912 -0.4030 -0.0375
  345ASP     HN 4488   3.373   5.162   8.513  0.8129 -1.5249  1.0932
  345ASP     CA 4489   3.317   5.042   8.348 -0.0000 -0.0659 -0.2046
  345ASP     HA 4490   3.330   4.935   8.347 -1.9508 -0.3344 -0.1773
  345ASP     CB 4491   3.178   5.063   8.411 -0.0728 -0.2727 -0.2955
  345ASP    HB1 4492   3.102   5.028   8.338  3.7475 -1.0449 -4.3302
  345ASP    HB2 4493   3.158   5.172   8.423  0.7760 -0.1191 -0.2192
  345ASP     CG 4494   3.166   4.990   8.544  0.3392  0.3864  0.1128
  345ASP    OD1 4495   3.233   4.886   8.569  0.0147  0.0481 -0.4014
  345ASP    OD2 4496   3.076   5.029   8.622 -0.1002 -0.3948  0.0131
  345ASP      C 4497   3.311   5.075   8.203  0.1686 -0.1989 -0.2427
  345ASP      O 4498   3.333   4.989   8.118  0.3155 -0.3064 -0.0977
  346PHE      N 4499   3.307   5.205   8.169 -0.4273 -0.0763  0.2779
  346PHE     HN 4500   3.315   5.274   8.241  0.5308 -0.0681  0.1781
  346PHE     CA 4501   3.318   5.254   8.035  0.4178  0.1499  0.4242
  346PHE     HA 4502   3.224   5.221   7.992 -0.5960  2.3780  0.8041
  346PHE     CB 4503   3.310   5.407   8.030 -0.2238  0.1098 -0.0023
  346PHE    HB1 4504   3.397   5.442   8.091 -0.1576  0.5904 -0.3622
  346PHE    HB2 4505   3.223   5.449   8.085  0.7100 -0.9701  2.4685
  346PHE     CG 4506   3.324   5.479   7.901  0.3261 -0.2431 -0.1417
  346PHE    CD1 4507   3.215   5.541   7.845  0.2978  0.4572  0.6746
  346PHE    HD1 4508   3.118   5.538   7.893 -1.0326 -2.5946 -1.8475
  346PHE    CE1 4509   3.234   5.615   7.731 -0.0182  0.0963  0.3852
  346PHE    HE1 4510   3.149   5.665   7.688  1.3487  1.2297 -1.1103
  346PHE     CZ 4511   3.355   5.617   7.665 -0.1941  0.5115  0.0746
  346PHE     HZ 4512   3.362   5.665   7.569 -1.2202  0.8121  0.1398
  346PHE    CD2 4513   3.448   5.487   7.840  0.2738 -0.4640 -0.2785
  346PHE    HD2 4514   3.536   5.440   7.881 -1.1233 -3.1357 -0.0727
  346PHE    CE2 4515   3.463   5.554   7.721 -0.2661  0.4664  0.1626
  346PHE    HE2 4516   3.559   5.544   7.672 -0.1671  0.4614  0.3561
  346PHE      C 4517   3.429   5.199   7.951  0.2245 -0.2046  0.3961
  346PHE      O 4518   3.407   5.161   7.836  0.3890  0.0364  0.2844
  347TYR      N 4519   3.551   5.192   8.008  0.4910  0.4378 -0.0882
  347TYR     HN 4520   3.557   5.226   8.101 -0.1299 -2.2682  1.0208
  347TYR     CA 4521   3.661   5.130   7.941  0.2460  0.0648 -0.1498
  347TYR     HA 4522   3.680   5.178   7.846  0.9787 -1.7641 -0.9733
  347TYR     CB 4523   3.776   5.132   8.043  0.0121  0.6109  0.1061
  347TYR    HB1 4524   3.741   5.079   8.134 -1.5815  2.5254  0.6841
  347TYR    HB2 4525   3.776   5.240   8.069 -0.0718  0.3627  1.1835
  347TYR     CG 4526   3.902   5.083   7.981 -0.2904 -0.2505  0.1542
  347TYR    CD1 4527   3.980   5.168   7.905  0.1497 -0.0787  0.7915
  347TYR    HD1 4528   3.952   5.271   7.889  1.0663 -0.1609 -1.7470
  347TYR    CE1 4529   4.088   5.122   7.833 -0.0350  0.1504  0.3647
  347TYR    HE1 4530   4.151   5.189   7.778 -1.5450  0.3402 -1.2317
  347TYR     CZ 4531   4.109   4.986   7.829  0.4809  0.2259  0.4566
  347TYR     OH 4532   4.218   4.931   7.758  0.4369  0.6890  0.0223
  347TYR     HH 4533   4.262   4.864   7.811 -0.2099  0.1108 -0.1636
  347TYR    CD2 4534   3.942   4.953   7.996  0.4857 -0.0130  0.2243
  347TYR    HD2 4535   3.882   4.891   8.061  1.9002 -0.1618  1.4195
  347TYR    CE2 4536   4.046   4.904   7.920  0.1119 -0.2046 -0.1750
  347TYR    HE2 4537   4.087   4.805   7.927  1.4056  0.1172 -2.3229
  347TYR      C 4538   3.633   4.991   7.895 -0.2688  0.1984 -0.2471
  347TYR      O 4539   3.666   4.954   7.783 -0.2894  0.3945 -0.3189
  348HSD      N 4540   3.575   4.908   7.984  0.2917  0.0068 -0.0535
  348HSD     HN 4541   3.555   4.938   8.077 -0.4904  0.9892 -0.5173
  348HSD     CA 4542   3.533   4.776   7.945 -0.2336  0.0585  0.3236
  348HSD     HA 4543   3.614   4.731   7.889 -1.1467 -0.3677 -0.6956
  348HSD     CB 4544   3.497   4.686   8.064 -0.3331 -0.1813  0.1118
  348HSD    HB1 4545   3.444   4.591   8.040 -0.3543  0.0421 -0.7661
  348HSD    HB2 4546   3.432   4.740   8.136  0.8957  0.2233  0.9534
  348HSD    ND1 4547   3.670   4.752   8.239 -0.0640 -0.2581 -0.1668
  348HSD    HD1 4548   3.626   4.837   8.267  0.6537  0.5863 -1.5070
  348HSD     CG 4549   3.618   4.662   8.149  0.0545 -0.0860 -0.4095
  348HSD    CE1 4550   3.783   4.697   8.291 -0.0993 -0.4435 -0.2852
  348HSD    HE1 4551   3.844   4.730   8.375 -1.0776 -0.0205  0.2651
  348HSD    NE2 4552   3.805   4.575   8.244 -0.0694 -0.6197  0.1733
  348HSD    CD2 4553   3.705   4.557   8.151 -0.7038 -0.7104  0.8693
  348HSD    HD2 4554   3.702   4.459   8.104  0.6831 -0.0972 -0.5846
  348HSD      C 4555   3.421   4.777   7.847  0.9391  1.3449 -1.0654
  348HSD      O 4556   3.421   4.688   7.762 -0.1126 -0.0453  0.3422
  349TYR      N 4557   3.323   4.868   7.842  0.0619  0.4893  0.0693
  349TYR     HN 4558   3.308   4.925   7.923 -1.5686 -1.4870  1.2713
  349TYR     CA 4559   3.235   4.875   7.729  0.0806  0.0780  0.0294
  349TYR     HA 4560   3.199   4.778   7.698 -0.0025 -0.2267  1.0389
  349TYR     CB 4561   3.120   4.975   7.747 -0.3183 -0.3223 -0.2775
  349TYR    HB1 4562   3.066   5.001   7.653 -3.0302  1.8228  1.7039
  349TYR    HB2 4563   3.164   5.067   7.791  1.7953 -0.8768 -1.1120
  349TYR     CG 4564   3.016   4.924   7.840 -0.5208  0.2689 -0.1734
  349TYR    CD1 4565   2.902   4.864   7.792  0.0510 -0.6027 -0.4726
  349TYR    HD1 4566   2.899   4.850   7.685 -1.0028 -0.5992 -0.4558
  349TYR    CE1 4567   2.799   4.818   7.871  0.1446  0.2945  0.1856
  349TYR    HE1 4568   2.718   4.768   7.820  0.3140  0.6541 -0.4478
  349TYR     CZ 4569   2.811   4.844   8.006  0.0866  0.3396  0.1828
  349TYR     OH 4570   2.715   4.787   8.093  0.1250  0.2544  0.1702
  349TYR     HH 4571   2.643   4.761   8.034 -0.3687  0.6260  0.6014
  349TYR    CD2 4572   3.026   4.940   7.976  0.4022 -0.0317 -0.2014
  349TYR    HD2 4573   3.114   4.993   8.011 -0.2169  0.7007  0.2782
  349TYR    CE2 4574   2.922   4.905   8.059  0.5570 -0.2551 -0.0961
  349TYR    HE2 4575   2.918   4.924   8.165 -2.1980  1.9212 -0.4661
  349TYR      C 4576   3.305   4.912   7.602 -0.3210 -0.3440 -0.3169
  349TYR      O 4577   3.286   4.861   7.492  0.6438 -0.3992 -0.4636
  350PHE      N 4578   3.399   5.007   7.615 -0.5089 -0.2148  0.1548
  350PHE     HN 4579   3.406   5.051   7.704 -2.1684  0.3691  0.0197
  350PHE     CA 4580   3.465   5.061   7.500 -0.4699  0.1806  0.3613
  350PHE     HA 4581   3.398   5.095   7.421 -1.2314  1.5341  1.5383
  350PHE     CB 4582   3.543   5.184   7.548  0.1900 -0.1983  0.2654
  350PHE    HB1 4583   3.616   5.149   7.624  1.4710 -0.1601 -0.9137
  350PHE    HB2 4584   3.466   5.243   7.602 -0.7157 -1.1234  0.0250
  350PHE     CG 4585   3.609   5.274   7.450  0.1765 -0.0984  0.3480
  350PHE    CD1 4586   3.566   5.301   7.322  0.5791 -0.7162  0.0803
  350PHE    HD1 4587   3.481   5.244   7.288 -0.3597  0.0605  1.0847
  350PHE    CE1 4588   3.645   5.377   7.239 -0.0527 -0.3882 -0.2257
  350PHE    HE1 4589   3.613   5.396   7.138  0.9852  2.8266 -0.0689
  350PHE     CZ 4590   3.763   5.432   7.285 -0.4087  0.2060 -0.0012
  350PHE     HZ 4591   3.811   5.499   7.216 -0.8095 -0.7313 -1.2219
  350PHE    CD2 4592   3.721   5.340   7.497  0.4318 -0.1077 -0.2306
  350PHE    HD2 4593   3.742   5.330   7.602 -1.0253  0.3695  0.1272
  350PHE    CE2 4594   3.798   5.421   7.418  0.4575 -0.1514 -0.2507
  350PHE    HE2 4595   3.888   5.471   7.451  0.8206 -0.9033 -0.0952
  350PHE      C 4596   3.555   4.962   7.435  0.4192  1.1654  0.0622
  350PHE      O 4597   3.582   4.955   7.315 -0.0203  0.3533 -0.0009
  351TYR      N 4598   3.611   4.867   7.512 -0.3310 -0.0799 -0.8997
  351TYR     HN 4599   3.589   4.875   7.609 -0.7223 -2.3981 -0.7139
  351TYR     CA 4600   3.691   4.757   7.466 -0.0113 -0.2601  0.0567
  351TYR     HA 4601   3.789   4.791   7.434  0.4494  0.1593  1.8280
  351TYR     CB 4602   3.718   4.673   7.591 -0.0372 -0.3948 -0.0281
  351TYR    HB1 4603   3.627   4.634   7.641  1.5551 -3.8234  0.5067
  351TYR    HB2 4604   3.768   4.732   7.671  0.0684  1.1169 -1.1731
  351TYR     CG 4605   3.793   4.546   7.569 -0.2233 -0.4062 -0.6137
  351TYR    CD1 4606   3.930   4.541   7.571 -0.2137 -0.1239 -0.5947
  351TYR    HD1 4607   3.989   4.626   7.603 -1.7084  0.9076 -0.4852
  351TYR    CE1 4608   4.005   4.433   7.531  0.4355 -0.0079  0.2666
  351TYR    HE1 4609   4.112   4.428   7.534  0.4142 -0.9045 -0.0548
  351TYR     CZ 4610   3.933   4.324   7.487 -0.0778  0.6147 -0.4642
  351TYR     OH 4611   3.993   4.206   7.438 -0.6549 -0.0565  0.4202
  351TYR     HH 4612   3.930   4.167   7.378 -2.1832  0.1687  1.8066
  351TYR    CD2 4613   3.721   4.433   7.537 -0.5446 -0.4767  0.3146
  351TYR    HD2 4614   3.613   4.431   7.535 -0.5618  0.2631 -0.3729
  351TYR    CE2 4615   3.796   4.330   7.486 -0.1148 -0.0447  0.0615
  351TYR    HE2 4616   3.736   4.249   7.447 -1.0331  0.1686  0.9941
  351TYR      C 4617   3.620   4.675   7.364 -0.1227  0.4609 -0.4622
  351TYR      O 4618   3.676   4.647   7.258  0.1245 -0.5189 -0.0875
  352MET      N 4619   3.493   4.634   7.386  0.1177 -0.0355  0.0304
  352MET     HN 4620   3.463   4.635   7.481 -0.5050 -0.9525 -0.1517
  352MET     CA 4621   3.415   4.571   7.285 -0.5517  0.1666  0.4157
  352MET     HA 4622   3.467   4.489   7.237 -0.6569  0.5798 -0.4112
  352MET     CB 4623   3.289   4.513   7.353 -0.4029 -0.6267  0.0285
  352MET    HB1 4624   3.228   4.468   7.271 -1.0721 -0.2424  0.3053
  352MET    HB2 4625   3.231   4.593   7.405 -2.3712 -1.8288 -0.2088
  352MET     CG 4626   3.318   4.401   7.452 -0.4302 -0.3144  0.3928
  352MET    HG1 4627   3.376   4.445   7.535  0.4783  1.7267 -1.2457
  352MET    HG2 4628   3.389   4.333   7.401  1.6004  2.8153 -1.2488
  352MET     SD 4629   3.169   4.311   7.505 -0.6389 -0.3346 -0.2169
  352MET     CE 4630   3.089   4.420   7.626  0.2196 -0.2891  0.3193
  352MET    HE1 4631   3.062   4.519   7.583  0.5941 -0.5713 -0.5954
  352MET    HE2 4632   3.147   4.429   7.720  0.6636 -0.2674  0.0459
  352MET    HE3 4633   2.992   4.367   7.638  1.2103 -1.9499  1.4287
  352MET      C 4634   3.374   4.650   7.166 -0.0306  0.0470  0.1559
  352MET      O 4635   3.368   4.602   7.053  0.3741 -0.1839  0.2300
  353LEU      N 4636   3.350   4.781   7.183 -0.0107  0.0584  0.1023
  353LEU     HN 4637   3.340   4.817   7.276 -1.9582  0.9479 -0.4086
  353LEU     CA 4638   3.326   4.869   7.074 -0.1531 -0.3374 -0.1876
  353LEU     HA 4639   3.255   4.814   7.014  0.3920 -1.6109  0.3222
  353LEU     CB 4640   3.284   4.999   7.145  0.0949 -0.2395 -0.2211
  353LEU    HB1 4641   3.378   5.040   7.190 -0.9405  0.8848  1.0204
  353LEU    HB2 4642   3.217   4.970   7.229  1.0124 -0.9425  0.2918
  353LEU     CG 4643   3.223   5.111   7.059  0.1842  0.5908  0.7731
  353LEU     HG 4644   3.156   5.059   6.987  3.1134  0.4394 -2.0833
  353LEU    CD1 4645   3.143   5.211   7.145 -0.1038  0.5455  0.5599
  353LEU   HD11 4646   3.221   5.279   7.186 -0.2252  0.7977  0.3791
  353LEU   HD12 4647   3.084   5.168   7.228 -1.1149 -0.2488 -0.5333
  353LEU   HD13 4648   3.076   5.270   7.079 -0.0594 -0.9558 -0.9081
  353LEU    CD2 4649   3.328   5.190   6.978 -0.1511  0.0044 -0.2502
  353LEU   HD21 4650   3.355   5.126   6.892  0.6851 -1.7175  1.2102
  353LEU   HD22 4651   3.409   5.232   7.041 -0.5468  1.5038 -0.6957
  353LEU   HD23 4652   3.272   5.276   6.937  0.6612  0.9639  0.6039
  353LEU      C 4653   3.438   4.886   6.977  0.1968  0.4392  0.3366
  353LEU      O 4654   3.424   4.881   6.855 -0.9406  0.3349  0.4524
  354THR      N 4655   3.561   4.897   7.029  0.1749  0.1872  0.4447
  354THR     HN 4656   3.572   4.897   7.128  2.5909 -2.0249  0.3084
  354THR     CA 4657   3.687   4.906   6.961 -0.0193 -0.2842  0.0175
  354THR     HA 4658   3.674   4.966   6.872  0.5017  1.0346  0.8009
  354THR     CB 4659   3.796   4.969   7.041 -0.0562 -0.6586  0.3687
  354THR     HB 4660   3.883   4.979   6.972 -0.8951 -0.8791 -0.7366
  354THR    OG1 4661   3.832   4.903   7.162  0.3019  0.0116  0.6356
  354THR    HG1 4662   3.773   4.938   7.229 -2.3747 -0.0024 -1.5175
  354THR    CG2 4663   3.757   5.112   7.082 -0.2613 -0.8392  0.8116
  354THR   HG21 4664   3.833   5.177   7.132  0.2221  1.6219 -2.7002
  354THR   HG22 4665   3.663   5.097   7.139 -0.0437 -2.3137  0.8032
  354THR   HG23 4666   3.725   5.153   6.984 -0.9788 -1.0911  0.9343
  354THR      C 4667   3.747   4.779   6.912  0.1732 -0.1075 -0.2047
  354THR      O 4668   3.816   4.781   6.810  0.5307 -0.3914  0.0274
  355ASN      N 4669   3.717   4.661   6.968  0.6576 -0.2904 -0.3253
  355ASN     HN 4670   3.679   4.652   7.060  0.0857 -5.2909 -0.7236
  355ASN     CA 4671   3.772   4.536   6.924 -0.0635 -0.7044 -0.0756
  355ASN     HA 4672   3.856   4.560   6.860 -0.1029  1.1534  0.5123
  355ASN     CB 4673   3.816   4.437   7.032  0.0583 -0.5223  0.0434
  355ASN    HB1 4674   3.849   4.342   6.983 -1.5315 -0.2353 -1.6683
  355ASN    HB2 4675   3.725   4.425   7.095 -0.3141  1.2783 -0.1107
  355ASN     CG 4676   3.943   4.473   7.108 -0.0712  0.4373 -0.1833
  355ASN    OD1 4677   4.002   4.580   7.097  0.3141  0.2316 -0.1471
  355ASN    ND2 4678   3.992   4.371   7.184 -0.5040 -0.0825 -0.5940
  355ASN   HD21 4679   3.973   4.273   7.180  1.5351 -0.6942  2.1961
  355ASN   HD22 4680   4.071   4.391   7.241 -0.5447 -0.8903 -0.2367
  355ASN      C 4681   3.684   4.465   6.827 -0.4532 -0.0571 -0.2059
  355ASN      O 4682   3.731   4.374   6.758  0.4926  0.5003 -0.3171
  356ALA      N 4683   3.558   4.509   6.811 -0.3429  0.2633 -0.2002
  356ALA     HN 4684   3.523   4.579   6.873  1.8907  0.2768  1.1686
  356ALA     CA 4685   3.474   4.476   6.700 -0.1894 -0.0779 -0.2174
  356ALA     HA 4686   3.472   4.368   6.693  0.0303 -0.2486  1.7101
  356ALA     CB 4687   3.328   4.514   6.729 -0.1085  0.3106 -0.3161
  356ALA    HB1 4688   3.307   4.464   6.826  3.3982  1.1017  0.9889
  356ALA    HB2 4689   3.253   4.481   6.654 -0.6979 -1.8729  1.1399
  356ALA    HB3 4690   3.306   4.620   6.755  0.2002  0.5238 -0.9113
  356ALA      C 4691   3.532   4.538   6.577 -0.3159  0.3858 -0.0469
  356ALA      O 4692   3.533   4.472   6.473  0.2070  0.3191 -0.0015
  357LEU      N 4693   3.582   4.662   6.582  0.3923  0.1041  0.0118
  357LEU     HN 4694   3.581   4.720   6.664  2.6326  1.0610 -0.5484
  357LEU     CA 4695   3.643   4.731   6.473 -0.0140  0.3170 -0.0864
  357LEU     HA 4696   3.579   4.730   6.386 -0.2283  0.4886  0.0677
  357LEU     CB 4697   3.674   4.878   6.504 -0.1231  0.2010  0.5915
  357LEU    HB1 4698   3.737   4.922   6.423 -0.8397  1.1736  0.5316
  357LEU    HB2 4699   3.738   4.871   6.594 -1.1828  3.1144  1.6949
  357LEU     CG 4700   3.556   4.976   6.508 -0.3069  0.0619 -0.7867
  357LEU     HG 4701   3.488   4.932   6.584 -0.3843  1.8591  0.2415
  357LEU    CD1 4702   3.584   5.116   6.567 -0.8105 -0.2201  0.1468
  357LEU   HD11 4703   3.631   5.098   6.666  0.4551  1.0094 -0.2000
  357LEU   HD12 4704   3.494   5.178   6.586 -1.0244 -0.8848  1.3543
  357LEU   HD13 4705   3.651   5.167   6.494  1.1902 -1.8713  0.7250
  357LEU    CD2 4706   3.475   4.987   6.378 -0.2939 -0.1071 -0.8087
  357LEU   HD21 4707   3.395   5.063   6.367  1.8073  2.3688  0.0833
  357LEU   HD22 4708   3.432   4.885   6.368  1.4763 -1.0259  0.4064
  357LEU   HD23 4709   3.547   4.999   6.294  2.2796  1.9746  1.5288
  357LEU      C 4710   3.764   4.661   6.421  0.0368  0.5065 -0.2249
  357LEU      O 4711   3.778   4.644   6.300  0.0385  0.6505 -0.2448
  358PHE      N 4712   3.857   4.608   6.503 -0.1736  0.5620  0.0519
  358PHE     HN 4713   3.855   4.625   6.601 -0.3566 -0.4293  0.2359
  358PHE     CA 4714   3.968   4.524   6.469 -0.2644  0.3539  0.2702
  358PHE     HA 4715   4.041   4.574   6.407  0.0951 -0.2744  0.1713
  358PHE     CB 4716   4.025   4.484   6.606 -0.5062 -0.7193  0.0721
  358PHE    HB1 4717   3.948   4.442   6.674  0.9512 -2.7158  0.5870
  358PHE    HB2 4718   4.047   4.576   6.665 -4.5303  0.1862  0.4721
  358PHE     CG 4719   4.145   4.397   6.611 -0.2225 -0.3414 -0.0640
  358PHE    CD1 4720   4.271   4.450   6.601 -0.5435  0.3162 -0.7098
  358PHE    HD1 4721   4.291   4.555   6.586  0.8598  0.4162  1.3986
  358PHE    CE1 4722   4.380   4.370   6.629 -0.6695  0.2470 -0.4100
  358PHE    HE1 4723   4.478   4.408   6.608 -0.8618  0.7103 -0.4812
  358PHE     CZ 4724   4.362   4.236   6.653  0.1399  0.2921  0.4738
  358PHE     HZ 4725   4.449   4.174   6.669  0.0905  1.0043  4.4773
  358PHE    CD2 4726   4.126   4.262   6.633 -0.1598 -0.2199  0.7471
  358PHE    HD2 4727   4.027   4.219   6.633 -0.7528  0.9964 -1.6685
  358PHE    CE2 4728   4.235   4.185   6.666  0.2297 -0.1572 -0.3585
  358PHE    HE2 4729   4.222   4.082   6.696  2.2826  0.0903  1.6015
  358PHE      C 4730   3.929   4.399   6.397  0.5300  0.1579  0.1768
  358PHE      O 4731   3.985   4.353   6.297 -0.1494 -0.2167 -0.0343
  359TYR      N 4732   3.828   4.324   6.444  0.7826 -0.3892 -0.1499
  359TYR     HN 4733   3.783   4.337   6.531 -0.6965 -1.7877 -0.6667
  359TYR     CA 4734   3.772   4.216   6.369  0.1602  0.0323 -0.2994
  359TYR     HA 4735   3.853   4.154   6.333  1.4345  1.0885  0.6539
  359TYR     CB 4736   3.684   4.134   6.465  0.2906 -0.0122 -0.2171
  359TYR    HB1 4737   3.645   4.045   6.412  0.7382 -0.6197  0.4544
  359TYR    HB2 4738   3.601   4.191   6.511 -1.4083 -0.8262 -2.1193
  359TYR     CG 4739   3.770   4.065   6.566 -0.1619  0.2437  0.3522
  359TYR    CD1 4740   3.884   3.996   6.534 -0.1072  0.3831  0.2417
  359TYR    HD1 4741   3.904   3.974   6.430  1.4111 -0.7441  0.7311
  359TYR    CE1 4742   3.969   3.951   6.632 -0.2724  0.0135  0.2163
  359TYR    HE1 4743   4.061   3.898   6.613 -0.4098 -1.4680  3.1109
  359TYR     CZ 4744   3.948   3.982   6.765  0.2325 -0.3314  0.3816
  359TYR     OH 4745   4.036   3.940   6.866  0.6983 -0.2988 -0.0041
  359TYR     HH 4746   4.011   3.988   6.946  0.0809 -1.5741  0.6043
  359TYR    CD2 4747   3.740   4.091   6.697  0.3370 -0.1356  0.5429
  359TYR    HD2 4748   3.663   4.155   6.736 -0.5130 -1.9657  2.0586
  359TYR    CE2 4749   3.835   4.057   6.790  0.8304  0.5964  0.3137
  359TYR    HE2 4750   3.830   4.085   6.895  3.6905  1.3557  0.3360
  359TYR      C 4751   3.702   4.255   6.243  0.0549  0.3878 -0.1322
  359TYR      O 4752   3.708   4.180   6.146 -0.4153 -0.3375  0.3850
  360VAL      N 4753   3.635   4.370   6.230  0.4318  0.6057 -0.1564
  360VAL     HN 4754   3.625   4.426   6.312 -3.3981  2.3586 -1.5904
  360VAL     CA 4755   3.584   4.427   6.109 -0.1890 -0.2043 -0.2811
  360VAL     HA 4756   3.530   4.353   6.053 -2.6527 -0.3384  2.0508
  360VAL     CB 4757   3.499   4.549   6.132  0.0294 -0.1388  0.2027
  360VAL     HB 4758   3.538   4.609   6.217  0.8842 -0.4210  0.0232
  360VAL    CG1 4759   3.484   4.641   6.009  0.1169 -0.1780  0.1626
  360VAL   HG11 4760   3.396   4.707   6.022  0.4844  1.1289 -2.9914
  360VAL   HG12 4761   3.452   4.569   5.930 -1.5422 -0.0561  0.6994
  360VAL   HG13 4762   3.582   4.686   5.983 -0.1433  0.8020  0.8381
  360VAL    CG2 4763   3.359   4.499   6.168 -0.0416 -0.1293 -0.0581
  360VAL   HG21 4764   3.311   4.452   6.079  2.3466  0.6207 -1.8237
  360VAL   HG22 4765   3.298   4.590   6.184  1.6027  1.2751 -1.4222
  360VAL   HG23 4766   3.363   4.444   6.264  1.9707 -0.3331 -0.2292
  360VAL      C 4767   3.691   4.453   6.010 -0.3424 -0.2683 -0.4646
  360VAL      O 4768   3.676   4.419   5.893 -0.0253 -0.1930 -0.5302
  361SER      N 4769   3.809   4.504   6.050 -0.4306 -0.3684 -0.0714
  361SER     HN 4770   3.823   4.532   6.145  0.0400  0.6536 -0.4203
  361SER     CA 4771   3.926   4.522   5.970 -0.3175 -0.3297  0.1027
  361SER     HA 4772   3.897   4.573   5.879  0.2132  0.6972  0.4840
  361SER     CB 4773   4.032   4.615   6.034 -0.4108  0.1847 -0.4781
  361SER    HB1 4774   4.079   4.553   6.114 -0.5657  2.4382  1.4501
  361SER    HB2 4775   3.973   4.698   6.078 -1.8043 -1.1527  0.2594
  361SER     OG 4776   4.134   4.658   5.945 -0.2842  0.0607 -0.3931
  361SER    HG1 4777   4.172   4.582   5.901 -1.0090 -0.6789  0.2249
  361SER      C 4778   3.995   4.400   5.920 -0.0189  0.0111 -0.3382
  361SER      O 4779   4.069   4.396   5.822 -0.4068  0.2485 -0.6439
  362SER      N 4780   3.974   4.284   5.987  0.0077  0.2212  0.0378
  362SER     HN 4781   3.907   4.272   6.060 -0.0732 -2.7870 -0.4086
  362SER     CA 4782   4.035   4.159   5.956 -0.2367  0.1426 -0.1253
  362SER     HA 4783   4.127   4.180   5.904 -1.0599 -1.5697 -2.4906
  362SER     CB 4784   4.055   4.076   6.084  0.0640  0.5949  0.1201
  362SER    HB1 4785   4.091   3.974   6.061  1.2652 -0.0982  4.2944
  362SER    HB2 4786   3.953   4.055   6.124  0.2974 -1.5572 -0.3099
  362SER     OG 4787   4.127   4.140   6.189 -0.1665  0.2179  0.5085
  362SER    HG1 4788   4.084   4.225   6.199 -3.8071 -1.5712  2.3385
  362SER      C 4789   3.946   4.083   5.863 -0.2483  0.4754 -0.3878
  362SER      O 4790   3.983   3.977   5.813 -0.6031  0.1602  0.0122
  363ALA      N 4791   3.824   4.132   5.835 -0.1301  0.5559 -0.7768
  363ALA     HN 4792   3.796   4.220   5.873  0.5762  0.3835  0.1918
  363ALA     CA 4793   3.720   4.064   5.764  0.2545 -0.5186 -0.3366
  363ALA     HA 4794   3.756   3.971   5.723 -1.4956 -1.5473  0.3575
  363ALA     CB 4795   3.604   4.023   5.856 -0.3670  0.1254 -0.8245
  363ALA    HB1 4796   3.651   3.983   5.948  0.3098  1.3834 -0.5961
  363ALA    HB2 4797   3.545   3.947   5.801 -2.2375  0.9087  0.0000
  363ALA    HB3 4798   3.538   4.111   5.876 -1.7668 -0.5039 -2.4527
  363ALA      C 4799   3.674   4.143   5.647 -0.1344 -0.0779  0.1066
  363ALA      O 4800   3.602   4.089   5.563  0.3440 -0.6997  0.0869
  364ILE      N 4801   3.722   4.268   5.631 -0.0303 -0.1206  0.0822
  364ILE     HN 4802   3.778   4.307   5.704  0.3202 -0.9469  0.2692
  364ILE     CA 4803   3.702   4.362   5.525 -0.3475 -0.1062  0.1532
  364ILE     HA 4804   3.596   4.366   5.510 -0.4541 -2.7361 -0.3746
  364ILE     CB 4805   3.754   4.498   5.563  0.3153 -0.2177 -0.3328
  364ILE     HB 4806   3.740   4.503   5.673 -1.2621  0.1137 -0.5249
  364ILE    CG2 4807   3.906   4.503   5.542  0.3468 -0.0349 -0.0583
  364ILE   HG21 4808   3.947   4.594   5.592  0.7600  0.2718 -0.9331
  364ILE   HG22 4809   3.935   4.534   5.439 -1.3670  1.0395 -0.2576
  364ILE   HG23 4810   3.969   4.416   5.569 -1.3344 -1.4215 -0.4032
  364ILE    CG1 4811   3.673   4.611   5.497 -0.1109 -0.1583  0.2880
  364ILE   HG11 4812   3.636   4.572   5.400  2.9991 -2.8208 -0.0087
  364ILE   HG12 4813   3.736   4.700   5.474 -0.9205  0.1926 -0.6460
  364ILE     CD 4814   3.566   4.668   5.590 -0.3478  0.1146 -0.1480
  364ILE    HD1 4815   3.510   4.742   5.530  1.7635  0.7922 -1.3948
  364ILE    HD2 4816   3.607   4.716   5.682 -2.2447 -0.6992  1.2001
  364ILE    HD3 4817   3.501   4.585   5.625 -0.6798  0.0744 -0.8375
  364ILE      C 4818   3.747   4.313   5.391  0.0272  0.2283  0.1537
  364ILE      O 4819   3.679   4.333   5.291 -0.0556  0.2445  0.2128
  365ASN      N 4820   3.867   4.253   5.383 -0.2299 -0.2797  0.0689
  365ASN     HN 4821   3.922   4.250   5.466 -0.0900  0.8323  0.0321
  365ASN     CA 4822   3.934   4.215   5.263  0.3309 -0.5732  0.4678
  365ASN     HA 4823   3.956   4.304   5.206  2.0119  0.0531  1.9893
  365ASN     CB 4824   4.076   4.162   5.288  0.5285 -0.3847 -0.2172
  365ASN    HB1 4825   4.114   4.114   5.195 -2.4960 -4.6636  0.4481
  365ASN    HB2 4826   4.065   4.076   5.358  0.3988 -0.0652  0.1560
  365ASN     CG 4827   4.161   4.269   5.353  0.0040  0.0062 -0.1684
  365ASN    OD1 4828   4.174   4.288   5.474  0.1157 -0.0204 -0.1749
  365ASN    ND2 4829   4.226   4.350   5.265  0.2533 -0.3536 -0.3157
  365ASN   HD21 4830   4.266   4.429   5.311  0.3077 -0.5492 -0.0256
  365ASN   HD22 4831   4.195   4.351   5.170  2.0875  1.2529 -0.9692
  365ASN      C 4832   3.853   4.139   5.163 -0.0812  0.1084  0.2820
  365ASN      O 4833   3.854   4.181   5.047 -0.0016 -0.1443  0.1918
  366PRO      N 4834   3.785   4.031   5.186  0.4726 -0.2446  0.2795
  366PRO     CD 4835   3.792   3.952   5.308  0.8497  0.2023  0.5510
  366PRO    HD1 4836   3.766   4.014   5.396 -0.8565  0.5167 -0.1477
  366PRO    HD2 4837   3.896   3.913   5.316  0.3582 -1.3955 -0.2607
  366PRO     CA 4838   3.724   3.956   5.080  0.0019  0.3150  0.1443
  366PRO     HA 4839   3.786   3.953   4.991  0.8417 -0.5193  0.7340
  366PRO     CB 4840   3.695   3.816   5.134  0.1017  0.3588  0.3117
  366PRO    HB1 4841   3.783   3.754   5.104  1.4456  2.0569  0.5457
  366PRO    HB2 4842   3.601   3.773   5.095 -0.5992 -0.5271  2.8262
  366PRO     CG 4843   3.704   3.827   5.287  0.4203  0.5493  0.2803
  366PRO    HG1 4844   3.604   3.836   5.334  0.9363  0.7450  1.3631
  366PRO    HG2 4845   3.758   3.748   5.343  0.1398 -0.4488 -0.8115
  366PRO      C 4846   3.606   4.030   5.029  0.1152  0.4604  0.0924
  366PRO      O 4847   3.576   4.002   4.913 -0.2568  0.1951  0.2522
  367ILE      N 4848   3.541   4.122   5.104 -0.1295  0.1269  0.2904
  367ILE     HN 4849   3.591   4.133   5.189  0.9108 -2.5271  0.1310
  367ILE     CA 4850   3.424   4.193   5.062 -0.0003  0.3053  0.2321
  367ILE     HA 4851   3.354   4.123   5.019  2.0924 -0.3374 -2.3622
  367ILE     CB 4852   3.361   4.275   5.171 -0.5220  0.2498 -0.0242
  367ILE     HB 4853   3.395   4.378   5.195  0.4678 -0.0735  0.0310
  367ILE    CG2 4854   3.214   4.289   5.130 -0.3713  0.3205 -0.5472
  367ILE   HG21 4855   3.153   4.336   5.209 -0.8609  1.1538 -1.3932
  367ILE   HG22 4856   3.173   4.187   5.112  0.4790  0.0097 -0.7841
  367ILE   HG23 4857   3.195   4.338   5.032 -0.0734 -1.1548 -1.3679
  367ILE    CG1 4858   3.377   4.206   5.307 -0.3562  0.0387 -0.1493
  367ILE   HG11 4859   3.346   4.271   5.392  0.1982  0.9176 -0.6080
  367ILE   HG12 4860   3.483   4.191   5.336 -0.1570 -1.4451 -1.5050
  367ILE     CD 4861   3.313   4.068   5.324 -0.5650  0.0658 -0.7104
  367ILE    HD1 4862   3.331   4.034   5.428  3.0536 -0.7165 -1.4641
  367ILE    HD2 4863   3.365   4.000   5.253  1.0992  1.9516 -1.3897
  367ILE    HD3 4864   3.204   4.070   5.304 -0.8426  0.7766  0.7554
  367ILE      C 4865   3.456   4.281   4.946  0.4576 -0.3952 -0.1825
  367ILE      O 4866   3.383   4.296   4.848  0.0234  0.2014  0.2271
  368LEU      N 4867   3.565   4.358   4.965 -0.0592  0.3092 -0.0531
  368LEU     HN 4868   3.613   4.353   5.052  0.1164  0.9059 -0.1102
  368LEU     CA 4869   3.598   4.462   4.872  0.4762  0.0754 -0.1218
  368LEU     HA 4870   3.504   4.513   4.863 -0.6392 -1.8370  0.2589
  368LEU     CB 4871   3.707   4.553   4.932  0.4889  0.0522 -0.1090
  368LEU    HB1 4872   3.750   4.626   4.860  0.3899  1.1130  0.8803
  368LEU    HB2 4873   3.791   4.488   4.963 -1.7908 -2.0434  2.1727
  368LEU     CG 4874   3.659   4.634   5.053  0.3707 -0.3215  0.0981
  368LEU     HG 4875   3.606   4.562   5.119  0.2727  0.5740  1.0427
  368LEU    CD1 4876   3.780   4.699   5.123  0.2546  0.2643 -0.2404
  368LEU   HD11 4877   3.755   4.753   5.217 -0.6562  0.5566 -0.6366
  368LEU   HD12 4878   3.831   4.766   5.051  0.9098 -0.0420 -0.0626
  368LEU   HD13 4879   3.863   4.631   5.148  0.5230  0.4628 -0.5872
  368LEU    CD2 4880   3.563   4.750   5.020  0.5861  0.0369  0.6979
  368LEU   HD21 4881   3.556   4.822   5.104 -2.0857 -0.2919  0.8426
  368LEU   HD22 4882   3.464   4.705   4.996  1.6930 -1.6503 -1.0773
  368LEU   HD23 4883   3.608   4.800   4.932  1.8693 -0.8260  0.8377
  368LEU      C 4884   3.642   4.414   4.737 -0.3862 -0.1613 -0.3250
  368LEU      O 4885   3.592   4.468   4.639  0.0094  0.3907 -0.2283
  369TYR      N 4886   3.728   4.311   4.732  0.3260  0.3810  0.4220
  369TYR     HN 4887   3.767   4.261   4.809  0.4863 -1.7968 -0.9971
  369TYR     CA 4888   3.762   4.234   4.616 -0.7025  0.6728 -0.0864
  369TYR     HA 4889   3.809   4.307   4.552 -1.0125  0.1101 -0.9698
  369TYR     CB 4890   3.869   4.126   4.642 -0.3773  1.0424  0.1317
  369TYR    HB1 4891   3.924   4.092   4.551 -0.0345 -2.5121  1.5206
  369TYR    HB2 4892   3.821   4.033   4.677 -2.1936  1.8983  0.0615
  369TYR     CG 4893   3.981   4.161   4.734  0.5728 -0.9636 -0.2237
  369TYR    CD1 4894   4.040   4.283   4.716 -0.3401 -0.5032 -0.1351
  369TYR    HD1 4895   4.012   4.342   4.629 -0.3492 -0.2690  0.0238
  369TYR    CE1 4896   4.148   4.329   4.787 -0.0987 -0.9444 -0.2146
  369TYR    HE1 4897   4.197   4.422   4.763 -0.5313 -1.1690 -2.1181
  369TYR     CZ 4898   4.186   4.254   4.896  0.0916 -0.0074  0.3748
  369TYR     OH 4899   4.293   4.304   4.974  0.1248  0.2088  0.1935
  369TYR     HH 4900   4.327   4.378   4.924  0.3128 -2.1787 -3.6589
  369TYR    CD2 4901   4.040   4.077   4.825 -0.1450 -0.3008  0.8694
  369TYR    HD2 4902   4.011   3.973   4.822 -1.7166  0.1143  1.2008
  369TYR    CE2 4903   4.141   4.125   4.906  0.0483  0.0127  0.4469
  369TYR    HE2 4904   4.186   4.061   4.981 -1.5060 -1.5607  0.1071
  369TYR      C 4905   3.648   4.184   4.534 -0.1398 -0.3350 -0.2690
  369TYR      O 4906   3.641   4.207   4.414  0.7965 -0.4816 -0.3593
  370ASN      N 4907   3.558   4.112   4.604  0.1692 -0.0338  0.4573
  370ASN     HN 4908   3.590   4.088   4.695  0.5332 -0.2836  0.2676
  370ASN     CA 4909   3.438   4.063   4.543  0.4333  0.1390 -0.2210
  370ASN     HA 4910   3.467   3.990   4.469  4.0594  0.8816  0.2746
  370ASN     CB 4911   3.350   3.987   4.644  0.2878  0.1534 -0.3392
  370ASN    HB1 4912   3.245   3.979   4.608  0.9475  0.3806 -2.4852
  370ASN    HB2 4913   3.344   4.045   4.738 -1.4843  0.8384 -0.8223
  370ASN     CG 4914   3.402   3.846   4.662  0.4045  0.2244 -0.1139
  370ASN    OD1 4915   3.398   3.775   4.561 -0.8938  0.2076 -0.0644
  370ASN    ND2 4916   3.443   3.804   4.785  0.4881  0.1881 -0.1535
  370ASN   HD21 4917   3.470   3.708   4.791 -1.4409 -0.6547 -3.0009
  370ASN   HD22 4918   3.463   3.874   4.854 -1.4129  0.4581  0.1744
  370ASN      C 4919   3.351   4.159   4.471  0.5335  0.0072 -0.5218
  370ASN      O 4920   3.286   4.132   4.371 -0.3695  0.2846 -0.0282
  371LEU      N 4921   3.350   4.287   4.514 -0.0892 -0.0227 -0.4345
  371LEU     HN 4922   3.404   4.318   4.592 -1.2517 -0.9172  0.7689
  371LEU     CA 4923   3.262   4.386   4.461  0.1143  0.3620 -0.0571
  371LEU     HA 4924   3.182   4.338   4.406 -1.8727  0.1962  2.7458
  371LEU     CB 4925   3.186   4.463   4.571 -0.2586 -0.3365  0.1832
  371LEU    HB1 4926   3.129   4.546   4.524 -0.8587 -0.9363 -0.1529
  371LEU    HB2 4927   3.259   4.515   4.637  0.6771 -0.1794 -0.9269
  371LEU     CG 4928   3.095   4.373   4.657 -0.2172 -0.1546  0.4185
  371LEU     HG 4929   3.145   4.285   4.702 -0.0756  0.5233  1.6321
  371LEU    CD1 4930   3.058   4.452   4.784  0.2774  0.1820  0.3584
  371LEU   HD11 4931   3.012   4.384   4.859 -0.2258 -1.4456 -1.3503
  371LEU   HD12 4932   2.977   4.519   4.748  0.1242 -0.6128 -0.8594
  371LEU   HD13 4933   3.146   4.491   4.839  1.8500 -3.4900  0.7672
  371LEU    CD2 4934   2.984   4.325   4.563  0.6440 -0.5888 -0.3988
  371LEU   HD21 4935   2.958   4.399   4.484 -3.7460  2.6142  3.4278
  371LEU   HD22 4936   2.900   4.281   4.622  0.4012  0.2604 -0.0914
  371LEU   HD23 4937   3.024   4.236   4.511  2.5238 -0.8881  1.4484
  371LEU      C 4938   3.327   4.464   4.352  0.3533 -0.3544 -0.4330
  371LEU      O 4939   3.272   4.502   4.249  0.2428  0.3391 -0.1253
  372VAL      N 4940   3.455   4.496   4.374  0.0914  0.7710 -0.4847
  372VAL     HN 4941   3.504   4.476   4.458  2.2700  1.1524 -1.5855
  372VAL     CA 4942   3.537   4.579   4.291  0.6552  0.4492 -0.2539
  372VAL     HA 4943   3.483   4.659   4.242 -0.1711  0.1604  0.1780
  372VAL     CB 4944   3.650   4.649   4.361  0.4626 -0.1515  0.6769
  372VAL     HB 4945   3.704   4.574   4.423  1.1876 -1.0288 -0.9544
  372VAL    CG1 4946   3.749   4.709   4.259 -0.4581  0.6748  0.2545
  372VAL   HG11 4947   3.808   4.635   4.201 -0.4570 -0.4074  1.5772
  372VAL   HG12 4948   3.819   4.769   4.320 -0.3530 -1.2718  2.1704
  372VAL   HG13 4949   3.692   4.781   4.197  0.9414  1.0156 -0.6744
  372VAL    CG2 4950   3.597   4.757   4.456 -0.6715 -0.1235  0.0384
  372VAL   HG21 4951   3.491   4.737   4.481 -1.7136  3.7796 -0.5135
  372VAL   HG22 4952   3.574   4.855   4.409 -0.5215  0.2239  0.6756
  372VAL   HG23 4953   3.670   4.761   4.541  0.0827 -0.8240 -0.5594
  372VAL      C 4954   3.582   4.502   4.171 -0.1247  0.1533 -0.3572
  372VAL      O 4955   3.582   4.560   4.063 -0.2971  0.3403 -0.2591
  373SER      N 4956   3.600   4.369   4.167  0.2040  0.1802  0.1831
  373SER     HN 4957   3.588   4.320   4.254  0.2291  2.0466  1.2942
  373SER     CA 4958   3.652   4.290   4.060 -0.3751  0.0992 -0.0421
  373SER     HA 4959   3.654   4.350   3.970 -1.9718  1.0149  0.4839
  373SER     CB 4960   3.791   4.231   4.087 -0.4548 -0.1134 -0.0945
  373SER    HB1 4961   3.792   4.169   4.179 -0.5368 -0.0005 -0.0165
  373SER    HB2 4962   3.848   4.322   4.115 -1.6039  1.2060 -1.8406
  373SER     OG 4963   3.847   4.169   3.973  0.1857 -0.2476  0.2857
  373SER    HG1 4964   3.820   4.223   3.899  0.9408 -0.7527 -0.3865
  373SER      C 4965   3.566   4.175   4.020 -0.0212 -0.1037 -0.2241
  373SER      O 4966   3.547   4.079   4.094 -0.3064  0.4014  0.3692
  374ALA      N 4967   3.515   4.190   3.896  0.3230 -0.5985 -0.4273
  374ALA     HN 4968   3.520   4.273   3.842 -3.6568 -0.9686 -1.6600
  374ALA     CA 4969   3.443   4.087   3.828 -0.0861 -0.2093 -0.5815
  374ALA     HA 4970   3.350   4.073   3.882  1.4280 -1.5070  1.8549
  374ALA     CB 4971   3.413   4.148   3.690  0.1509 -0.6315 -0.8215
  374ALA    HB1 4972   3.368   4.081   3.614 -1.0274  0.4017 -1.0821
  374ALA    HB2 4973   3.501   4.192   3.639 -0.4846 -1.0253 -2.3139
  374ALA    HB3 4974   3.341   4.229   3.718  0.5785 -0.6914  0.5253
  374ALA      C 4975   3.512   3.956   3.818  0.1767 -0.1498  0.3849
  374ALA      O 4976   3.458   3.848   3.839  0.6770 -0.2729  1.0837
  375ASN      N 4977   3.642   3.967   3.783  0.1087  0.1862  0.2359
  375ASN     HN 4978   3.677   4.060   3.774  1.0632  0.3875  4.2771
  375ASN     CA 4979   3.728   3.855   3.761  0.0701  0.2043 -0.0156
  375ASN     HA 4980   3.673   3.788   3.697  0.9384  0.6007 -1.2144
  375ASN     CB 4981   3.858   3.908   3.697  0.1924 -0.2336 -0.1341
  375ASN    HB1 4982   3.927   3.823   3.680  0.2948 -0.3326  0.7356
  375ASN    HB2 4983   3.910   3.981   3.763 -0.2580 -0.5924  0.6317
  375ASN     CG 4984   3.842   3.974   3.561 -0.0137 -0.8361 -0.4059
  375ASN    OD1 4985   3.739   3.976   3.494 -0.6961  0.1160  0.6297
  375ASN    ND2 4986   3.947   4.042   3.509  0.2474 -0.3435  0.7322
  375ASN   HD21 4987   3.938   4.097   3.425  0.5977 -2.6720 -0.9278
  375ASN   HD22 4988   4.033   4.055   3.559 -0.0215  0.7330  0.9327
  375ASN      C 4989   3.767   3.783   3.885  0.6671  0.0565 -0.2867
  375ASN      O 4990   3.777   3.660   3.882 -0.0620 -0.0299  0.5485
  376PHE      N 4991   3.787   3.849   4.001 -0.0264  0.3507 -0.3341
  376PHE     HN 4992   3.797   3.948   4.011 -0.2299  0.2159  1.6990
  376PHE     CA 4993   3.799   3.790   4.131  0.0851  0.3372 -0.3507
  376PHE     HA 4994   3.885   3.726   4.117 -0.3729 -0.1898 -0.8193
  376PHE     CB 4995   3.829   3.896   4.239 -0.3730  0.3527 -0.2371
  376PHE    HB1 4996   3.747   3.968   4.260  0.0855  0.8375 -0.1026
  376PHE    HB2 4997   3.908   3.969   4.212  0.3536 -0.0496  0.7623
  376PHE     CG 4998   3.867   3.826   4.365 -0.3526 -0.4273 -0.6711
  376PHE    CD1 4999   3.987   3.763   4.390 -0.0322  0.5225  0.2277
  376PHE    HD1 5000   4.060   3.767   4.311  1.1578  0.2978  1.2886
  376PHE    CE1 5001   4.016   3.708   4.513 -0.1052  0.0132  0.0203
  376PHE    HE1 5002   4.115   3.667   4.528 -0.3092 -0.0061  1.3952
  376PHE     CZ 5003   3.925   3.706   4.616 -0.1859  0.0293 -0.0498
  376PHE     HZ 5004   3.946   3.638   4.697  0.2456 -1.3125 -1.2436
  376PHE    CD2 5005   3.776   3.827   4.468 -0.4087 -0.8106 -0.7150
  376PHE    HD2 5006   3.680   3.876   4.464 -0.4403 -0.9261 -1.5636
  376PHE    CE2 5007   3.806   3.769   4.589 -0.0094  0.2659 -0.2865
  376PHE    HE2 5008   3.737   3.777   4.672  1.1131 -1.3058  0.8624
  376PHE      C 5009   3.678   3.714   4.172  0.1017  0.2463 -0.4683
  376PHE      O 5010   3.693   3.598   4.210 -0.4691  0.2218 -0.3097
  377ARG      N 5011   3.557   3.773   4.174 -0.1150 -0.1957 -0.4404
  377ARG     HN 5012   3.550   3.861   4.127  1.7959  0.9114  1.2283
  377ARG     CA 5013   3.439   3.711   4.225  0.0674 -0.3737 -0.2325
  377ARG     HA 5014   3.457   3.692   4.330 -0.6540  1.5127  0.2835
  377ARG     CB 5015   3.327   3.816   4.212  0.7540  0.3147 -0.6887
  377ARG    HB1 5016   3.328   3.846   4.105  1.7941  1.0421 -0.4881
  377ARG    HB2 5017   3.351   3.903   4.277 -0.6282 -0.5436  1.0587
  377ARG     CG 5018   3.189   3.766   4.257  0.9423  0.4728  0.0857
  377ARG    HG1 5019   3.198   3.739   4.364  0.9002 -1.1534 -0.3002
  377ARG    HG2 5020   3.167   3.668   4.211  1.5018 -0.3570  1.5405
  377ARG     CD 5021   3.075   3.867   4.245  0.7002  0.1986  0.0758
  377ARG    HD1 5022   3.074   3.954   4.314  0.5513 -0.3865  0.8197
  377ARG    HD2 5023   2.979   3.812   4.251  1.0283 -0.3033  0.8578
  377ARG     NE 5024   3.070   3.916   4.104  0.3052 -0.0340  0.0077
  377ARG     HE 5025   3.017   3.863   4.038 -0.0232  0.3068 -0.0070
  377ARG     CZ 5026   3.103   4.042   4.064  0.6165 -0.1990 -0.2567
  377ARG    NH1 5027   3.169   4.138   4.136  0.0082  0.0401 -0.0182
  377ARG   HH11 5028   3.227   4.112   4.213  0.0053  1.0320  0.3328
  377ARG   HH12 5029   3.177   4.228   4.095 -0.9179 -0.2963 -0.9955
  377ARG    NH2 5030   3.075   4.083   3.937  0.4692  0.7091  0.0596
  377ARG   HH21 5031   3.008   4.028   3.888 -0.9469  0.8984  1.6831
  377ARG   HH22 5032   3.091   4.175   3.903 -1.4151  0.8712 -0.4970
  377ARG      C 5033   3.410   3.581   4.158  0.5160 -0.5524 -0.0815
  377ARG      O 5034   3.370   3.479   4.213 -0.1322 -0.1486  0.2123
  378GLN      N 5035   3.432   3.570   4.026  0.3553 -0.5673 -0.1075
  378GLN     HN 5036   3.463   3.652   3.977  2.9462 -1.5077 -0.2041
  378GLN     CA 5037   3.411   3.447   3.956  0.1000 -0.4922 -0.1639
  378GLN     HA 5038   3.316   3.417   3.996  0.8061 -1.4204  0.8562
  378GLN     CB 5039   3.394   3.472   3.805 -0.1520 -0.0409 -0.0638
  378GLN    HB1 5040   3.305   3.538   3.804 -1.0697 -1.0707  2.8851
  378GLN    HB2 5041   3.366   3.374   3.760  3.1738 -1.6664  1.0689
  378GLN     CG 5042   3.517   3.533   3.737 -0.2394  0.2704  0.0574
  378GLN    HG1 5043   3.614   3.481   3.755 -0.7955 -0.4961  0.9762
  378GLN    HG2 5044   3.519   3.639   3.769  2.9106  1.0804 -2.3169
  378GLN     CD 5045   3.504   3.555   3.587 -0.1100 -0.7562 -0.1121
  378GLN    OE1 5046   3.455   3.654   3.534  0.4904 -0.4616 -0.1206
  378GLN    NE2 5047   3.551   3.450   3.514  1.0213 -0.2507 -0.1228
  378GLN   HE21 5048   3.556   3.461   3.415  1.4489  1.9451  0.0786
  378GLN   HE22 5049   3.580   3.366   3.560  0.2231 -0.1385  0.6178
  378GLN      C 5050   3.490   3.328   3.999  0.0493 -0.1893  0.7873
  378GLN      O 5051   3.445   3.218   4.028 -0.2361 -0.1282  0.5841
  379VAL      N 5052   3.621   3.347   4.025  0.3010 -0.3668 -0.2965
  379VAL     HN 5053   3.667   3.433   4.007 -2.1032  0.6799 -2.0480
  379VAL     CA 5054   3.708   3.251   4.085  0.1971 -0.2804 -0.0084
  379VAL     HA 5055   3.693   3.164   4.024 -2.3986 -0.0660  0.2167
  379VAL     CB 5056   3.847   3.308   4.078 -0.2663  0.8734 -0.1035
  379VAL     HB 5057   3.843   3.402   4.136  1.2261  0.3696  0.8599
  379VAL    CG1 5058   3.949   3.208   4.136 -0.5097  0.8079  0.2158
  379VAL   HG11 5059   3.972   3.128   4.063  0.9204  0.6024  0.8728
  379VAL   HG12 5060   3.928   3.167   4.237 -0.3674 -0.4072 -0.2361
  379VAL   HG13 5061   4.044   3.264   4.138 -0.9830  1.8636 -2.3106
  379VAL    CG2 5062   3.887   3.347   3.934 -0.0091  0.4897 -0.1374
  379VAL   HG21 5063   3.811   3.412   3.886 -0.1864 -0.4253 -1.1487
  379VAL   HG22 5064   3.908   3.264   3.863 -0.5910 -0.3510  0.6421
  379VAL   HG23 5065   3.985   3.399   3.940  1.5135 -2.2910  3.3255
  379VAL      C 5066   3.668   3.216   4.225  0.4485  0.0199  0.1392
  379VAL      O 5067   3.677   3.101   4.268 -0.0596 -0.0823 -0.0166
  380PHE      N 5068   3.630   3.315   4.308  0.0658  0.2890 -0.3513
  380PHE     HN 5069   3.638   3.410   4.276  0.0127  0.7433  0.9433
  380PHE     CA 5070   3.589   3.306   4.444 -0.3738  0.4603 -0.4715
  380PHE     HA 5071   3.666   3.252   4.496  0.6435  1.5401 -0.8275
  380PHE     CB 5072   3.573   3.452   4.488  0.4346  0.4024  0.0328
  380PHE    HB1 5073   3.491   3.497   4.427  0.3663  2.2290  1.3774
  380PHE    HB2 5074   3.666   3.512   4.478  0.8873  0.1616  2.2346
  380PHE     CG 5075   3.523   3.466   4.628 -0.1243  0.2522 -0.1472
  380PHE    CD1 5076   3.389   3.479   4.656 -0.1705 -0.7042  0.1232
  380PHE    HD1 5077   3.317   3.469   4.577  0.6943  0.9251 -0.9390
  380PHE    CE1 5078   3.344   3.494   4.785 -0.3534  0.0197 -0.0203
  380PHE    HE1 5079   3.241   3.499   4.816  0.4948 -0.2676  3.1657
  380PHE     CZ 5080   3.438   3.505   4.885 -0.0123 -0.0903 -0.3269
  380PHE     HZ 5081   3.413   3.531   4.987  0.7588 -0.4875 -0.0341
  380PHE    CD2 5082   3.615   3.497   4.726 -0.2227  0.1381 -0.0183
  380PHE    HD2 5083   3.722   3.501   4.712 -0.1556  0.1405  0.4619
  380PHE    CE2 5084   3.572   3.511   4.856  0.1282 -0.6155  0.1870
  380PHE    HE2 5085   3.642   3.507   4.938 -0.7270 -2.0441  0.8924
  380PHE      C 5086   3.468   3.220   4.456  0.1220 -0.2491 -0.4858
  380PHE      O 5087   3.465   3.121   4.529  0.0399 -0.3443 -0.6183
  381LEU      N 5088   3.360   3.251   4.382 -0.2775 -0.2061  0.1069
  381LEU     HN 5089   3.368   3.334   4.328  0.0271  1.6958  2.8662
  381LEU     CA 5090   3.234   3.183   4.369 -0.2858 -0.1518 -0.0885
  381LEU     HA 5091   3.186   3.172   4.465  0.0981  1.7940  0.3591
  381LEU     CB 5092   3.138   3.266   4.282 -0.2920  0.0533  0.1138
  381LEU    HB1 5093   3.048   3.204   4.259 -1.3501  1.6371 -0.1408
  381LEU    HB2 5094   3.184   3.283   4.182 -1.3804  0.7081 -0.2866
  381LEU     CG 5095   3.082   3.393   4.347 -0.3695 -0.1730  0.4942
  381LEU     HG 5096   3.163   3.466   4.368  1.2703 -1.3529 -1.3638
  381LEU    CD1 5097   2.986   3.473   4.257 -0.1040 -0.1323  0.2464
  381LEU   HD11 5098   3.037   3.490   4.159  1.4203 -1.5772  0.7552
  381LEU   HD12 5099   2.951   3.571   4.296 -2.2125 -0.5567 -0.4278
  381LEU   HD13 5100   2.899   3.406   4.244  0.0460 -0.3892  0.5663
  381LEU    CD2 5101   3.010   3.365   4.480  0.3980 -0.9347  0.7559
  381LEU   HD21 5102   3.075   3.299   4.541  2.4305  0.9173  0.7246
  381LEU   HD22 5103   2.912   3.314   4.463 -0.8237  0.6832  2.5641
  381LEU   HD23 5104   2.982   3.455   4.538 -0.6607 -1.4234  1.0289
  381LEU      C 5105   3.263   3.043   4.326  0.1014 -0.1880  0.2902
  381LEU      O 5106   3.196   2.954   4.378  0.4138 -0.3787  0.3729
  382SER      N 5107   3.352   3.027   4.226 -0.3130 -0.0164 -0.1077
  382SER     HN 5108   3.385   3.103   4.171  1.9786 -1.0721 -0.3045
  382SER     CA 5109   3.376   2.896   4.175 -0.0783 -0.0204  0.0113
  382SER     HA 5110   3.282   2.849   4.150 -0.7532 -0.6460  3.2552
  382SER     CB 5111   3.475   2.906   4.057  0.2749 -0.4689  0.2656
  382SER    HB1 5112   3.535   2.815   4.037 -2.1108 -1.8270 -1.3390
  382SER    HB2 5113   3.549   2.987   4.072  0.4304  0.2996 -3.5449
  382SER     OG 5114   3.400   2.931   3.939  0.1033 -0.4724  0.3728
  382SER    HG1 5115   3.376   3.024   3.933 -0.3292 -0.3832  2.6971
  382SER      C 5116   3.443   2.803   4.271 -0.2927  0.2327  0.4087
  382SER      O 5117   3.400   2.688   4.277 -0.0746  0.1774  0.8878
  383THR      N 5118   3.542   2.850   4.348  0.0738  0.1377  0.0017
  383THR     HN 5119   3.571   2.945   4.340 -2.3906  0.8179 -2.2203
  383THR     CA 5120   3.611   2.782   4.454 -0.1000  0.0575  0.0650
  383THR     HA 5121   3.653   2.691   4.416 -0.0296  0.1222 -0.0128
  383THR     CB 5122   3.722   2.866   4.510  0.3623 -0.3786 -0.1950
  383THR     HB 5123   3.676   2.947   4.570 -0.5621 -2.1433  1.6060
  383THR    OG1 5124   3.810   2.931   4.419  0.0409  0.2469 -0.0564
  383THR    HG1 5125   3.755   2.989   4.365 -1.0156  0.7767  1.5093
  383THR    CG2 5126   3.811   2.790   4.610 -0.3314 -0.5931  0.2677
  383THR   HG21 5127   3.879   2.712   4.569  2.1133  0.7879  1.4950
  383THR   HG22 5128   3.746   2.744   4.687 -1.2613  0.3014  0.0329
  383THR   HG23 5129   3.873   2.871   4.654 -0.2331 -2.0594  3.0105
  383THR      C 5130   3.513   2.749   4.561  0.0792 -0.1314  0.1691
  383THR      O 5131   3.502   2.637   4.612 -0.2261 -0.1782  0.0036
  384LEU      N 5132   3.426   2.846   4.595 -0.0341 -0.0267 -0.4173
  384LEU     HN 5133   3.435   2.939   4.561 -0.2286 -0.2165 -1.0106
  384LEU     CA 5134   3.315   2.821   4.681  0.5633  0.0866  0.4001
  384LEU     HA 5135   3.366   2.773   4.763  0.6199 -1.4459 -0.4962
  384LEU     CB 5136   3.254   2.955   4.729  0.0340 -0.0094  0.0048
  384LEU    HB1 5137   3.161   2.927   4.783 -1.1255  0.2882 -1.7523
  384LEU    HB2 5138   3.230   3.004   4.632  2.3691  2.9998  0.8038
  384LEU     CG 5139   3.341   3.048   4.814  0.0435  0.2031 -0.2375
  384LEU     HG 5140   3.431   3.069   4.751 -1.4773  1.9556 -1.9779
  384LEU    CD1 5141   3.264   3.181   4.824 -0.6915 -0.2129 -0.2980
  384LEU   HD11 5142   3.313   3.234   4.909 -1.7029 -1.7381  1.2979
  384LEU   HD12 5143   3.156   3.171   4.846 -1.0624 -1.5016 -2.4090
  384LEU   HD13 5144   3.279   3.248   4.737 -3.1752  0.9126  0.0527
  384LEU    CD2 5145   3.366   2.997   4.956  0.0768  0.1431 -0.2647
  384LEU   HD21 5146   3.276   2.964   5.012  0.0195  1.5376  0.5189
  384LEU   HD22 5147   3.416   3.073   5.019  1.7395 -1.5102  0.5295
  384LEU   HD23 5148   3.436   2.912   4.939 -0.2935 -0.1844 -0.1793
  384LEU      C 5149   3.213   2.720   4.643  0.3276  0.5121 -0.1126
  384LEU      O 5150   3.167   2.641   4.725  0.5799 -0.0557 -0.5140
  385ALA      N 5151   3.180   2.705   4.513  0.2410 -1.0577  0.0764
  385ALA     HN 5152   3.208   2.768   4.441  0.1580 -1.3819 -0.2456
  385ALA     CA 5153   3.078   2.616   4.466 -0.4230 -0.5463  0.5292
  385ALA     HA 5154   2.993   2.615   4.534 -0.9444 -1.7503 -0.1089
  385ALA     CB 5155   3.042   2.676   4.329  0.6027 -0.2794  0.3677
  385ALA    HB1 5156   3.128   2.683   4.260 -0.1155 -0.3027 -0.5519
  385ALA    HB2 5157   3.005   2.778   4.350 -0.1791 -0.7639  1.4859
  385ALA    HB3 5158   2.956   2.629   4.277 -0.0387  0.9579  0.2825
  385ALA      C 5159   3.138   2.483   4.435  0.2075 -0.1347 -0.0224
  385ALA      O 5160   3.061   2.395   4.399 -0.3713  0.2752  0.2017
  386CYSP     N 5161   3.272   2.470   4.442  0.1845 -0.3898 -0.0469
  386CYSP    HN 5162   3.328   2.552   4.444  0.5422 -0.6388  1.3959
  386CYSP    CA 5163   3.347   2.349   4.448  0.0043 -0.5254 -0.4410
  386CYSP    HA 5164   3.299   2.273   4.388  1.2987 -0.2545 -1.8668
  386CYSP     C 5165   3.354   2.302   4.590  0.8506  0.4288 -0.1553
  386CYSP     O 5166   3.332   2.185   4.621  0.4081  0.5403 -0.0503
  386CYSP    CB 5167   3.486   2.368   4.385  0.0648  0.0858 -0.1257
  386CYSP   HB1 5168   3.471   2.437   4.299  0.9070 -0.9718 -1.1554
  386CYSP   HB2 5169   3.543   2.436   4.453 -0.0750 -1.1010  1.2221
  386CYSP    SG 5170   3.575   2.213   4.353  0.1630  0.1262 -0.0516
  386CYSP    C1 5171   3.686   2.203   4.496  0.3720 -0.0830 -0.2263
  386CYSP    O1 5172   3.692   2.298   4.573  0.5133  0.0577 -0.4111
  386CYSP    C2 5173   3.751   2.068   4.521 -0.3890 -0.4399 -0.1204
  386CYSP   H2A 5174   3.857   2.087   4.491 -0.2245  3.4982  2.2971
  386CYSP   H2B 5175   3.702   1.982   4.471  1.0337 -2.1218  1.2502
  386CYSP    C3 5176   3.766   2.027   4.668  0.3026 -0.2989 -0.1442
  386CYSP   H3A 5177   3.833   2.098   4.721 -2.5520  2.3742  0.2170
  386CYSP   H3B 5178   3.806   1.924   4.668  0.3434 -0.2835  0.1767
  386CYSP    C4 5179   3.634   2.023   4.746  0.2955  0.5508 -0.0935
  386CYSP   H4A 5180   3.564   1.948   4.702 -0.1673 -0.4126  2.1751
  386CYSP   H4B 5181   3.584   2.122   4.737 -0.9706  0.1330  1.8540
  386CYSP    C5 5182   3.651   1.993   4.895  0.0829  0.5137 -0.0767
  386CYSP   H5A 5183   3.551   1.986   4.943 -1.1037 -2.3857 -2.6424
  386CYSP   H5B 5184   3.707   2.077   4.943  0.3347 -0.8402  2.1320
  386CYSP    C6 5185   3.725   1.862   4.925 -0.1166  0.4222  0.0154
  386CYSP   H6A 5186   3.833   1.866   4.899  0.2837 -2.6105  0.8371
  386CYSP   H6B 5187   3.673   1.790   4.857 -1.7287 -0.6355  2.2495
  386CYSP    C7 5188   3.721   1.819   5.071  0.5639  0.1379 -0.0477
  386CYSP   H7A 5189   3.775   1.722   5.071 -2.3176 -1.6146 -1.3539
  386CYSP   H7B 5190   3.616   1.789   5.093  0.2899  1.5356  0.6694
  386CYSP    C8 5191   3.774   1.912   5.180 -0.1454  0.3869  0.0938
  386CYSP   H8A 5192   3.709   2.001   5.191  1.3108  1.7119 -1.5153
  386CYSP   H8B 5193   3.874   1.956   5.158  1.1545 -0.9199  2.8523
  386CYSP    C9 5194   3.782   1.856   5.322 -1.0087  0.2528  0.0931
  386CYSP   H9A 5195   3.841   1.762   5.316  0.2820  1.1327 -2.0272
  386CYSP   H9B 5196   3.678   1.840   5.357 -0.6229 -2.3910  0.2077
  386CYSP   C10 5197   3.856   1.956   5.412 -0.3748  0.0207 -0.1636
  386CYSP  H10A 5198   3.832   2.059   5.378  0.9744 -0.3327 -2.4352
  386CYSP  H10B 5199   3.967   1.950   5.408 -0.3514 -3.0580  1.8097
  386CYSP   C11 5200   3.821   1.936   5.560  0.4740 -0.6162 -0.0439
  386CYSP  H11A 5201   3.880   1.850   5.598 -0.9798 -1.3204  0.6743
  386CYSP  H11B 5202   3.712   1.935   5.579  0.2844  2.7268 -0.3680
  386CYSP   C12 5203   3.861   2.057   5.645  0.0498 -0.3342 -0.2455
  386CYSP  H12A 5204   3.803   2.148   5.616 -2.6212 -1.2964  1.6168
  386CYSP  H12B 5205   3.967   2.078   5.621  0.6551  1.3979  3.2944
  386CYSP   C13 5206   3.837   2.029   5.794  0.2168  0.3479 -0.0866
  386CYSP  H13A 5207   3.929   2.015   5.853 -0.4570 -1.3942  0.6228
  386CYSP  H13B 5208   3.789   1.928   5.799  1.2476 -0.0656  3.2369
  386CYSP   C14 5209   3.747   2.127   5.870 -0.9487 -0.9241  0.2225
  386CYSP  H14A 5210   3.662   2.066   5.908 -1.5605  0.3004  0.8640
  386CYSP  H14B 5211   3.715   2.204   5.797 -0.9890  0.5262  1.7120
  386CYSP   C15 5212   3.819   2.199   5.984 -0.3073 -0.1901 -0.6255
  386CYSP  H15A 5213   3.914   2.249   5.954 -0.0241 -0.4751 -0.2168
  386CYSP  H15B 5214   3.865   2.127   6.055 -1.0425 -1.1560 -1.1013
  386CYSP   C16 5215   3.738   2.307   6.056  0.3125 -0.0145 -0.1777
  386CYSP  H16A 5216   3.637   2.266   6.078 -0.9850  2.6067 -0.9051
  386CYSP  H16B 5217   3.785   2.368   6.136  1.4730 -0.0882 -0.7852
  386CYSP  H16C 5218   3.719   2.382   5.976  1.6931  0.1965 -0.3226
  387LEU      N 5219   3.385   2.390   4.687 -0.2672  0.6632  0.0012
  387LEU     HN 5220   3.411   2.483   4.661  1.2011  0.2187 -0.1815
  387LEU     CA 5221   3.378   2.359   4.826 -0.3487  0.3427 -0.0737
  387LEU     HA 5222   3.441   2.275   4.855  1.9213  2.4048  1.4378
  387LEU     CB 5223   3.416   2.480   4.912 -0.3687  0.0184  0.3958
  387LEU    HB1 5224   3.385   2.456   5.016 -1.5061 -2.7334 -0.5004
  387LEU    HB2 5225   3.357   2.567   4.878  1.5583  0.6630 -1.5063
  387LEU     CG 5226   3.568   2.506   4.916 -0.3593 -0.0422  0.4383
  387LEU     HG 5227   3.621   2.484   4.821  0.3975 -1.8709  1.2295
  387LEU    CD1 5228   3.596   2.654   4.948  0.3191  0.0618 -0.5939
  387LEU   HD11 5229   3.554   2.705   4.858 -0.6325 -0.4990 -0.4900
  387LEU   HD12 5230   3.703   2.677   4.963  0.2981 -0.2131  0.0001
  387LEU   HD13 5231   3.536   2.671   5.040 -0.8262  1.2674 -1.5304
  387LEU    CD2 5232   3.641   2.426   5.025  0.4927 -0.4925 -0.4465
  387LEU   HD21 5233   3.667   2.326   4.985 -3.4367 -0.9720 -2.3027
  387LEU   HD22 5234   3.585   2.414   5.120  1.1696 -1.2049 -0.1321
  387LEU   HD23 5235   3.742   2.467   5.047 -1.0244  1.8019  3.0986
  387LEU      C 5236   3.242   2.322   4.873 -0.1772 -0.0715  0.1062
  387LEU      O 5237   3.224   2.241   4.964 -0.0565 -0.3231 -0.0925
  388CYSP     N 5238   3.136   2.389   4.823 -0.2813 -0.4444 -0.1791
  388CYSP    HN 5239   3.155   2.471   4.769  0.5055 -1.7252 -1.9647
  388CYSP    CA 5240   2.999   2.352   4.839 -0.4428  0.4580  0.5858
  388CYSP    HA 5241   2.981   2.337   4.944 -0.7168 -1.7475  0.2551
  388CYSP     C 5242   2.970   2.228   4.762  0.1366  0.2994  0.6206
  388CYSP     O 5243   3.003   2.228   4.644 -0.2721  0.4008  0.5042
  388CYSP    CB 5244   2.908   2.469   4.798 -0.2034  0.2580 -0.5641
  388CYSP   HB1 5245   2.940   2.557   4.859  0.3311 -0.3559  0.0503
  388CYSP   HB2 5246   2.930   2.495   4.692 -0.1531  0.1161 -0.5881
  388CYSP    SG 5247   2.730   2.432   4.805 -0.2686  0.5837 -0.4830
  388CYSP    C1 5248   2.708   2.398   4.982 -0.3468  0.7528 -0.4585
  388CYSP    O1 5249   2.789   2.420   5.070  0.0042 -0.0765 -0.5576
  388CYSP    C2 5250   2.574   2.331   5.010  0.0331  0.1167 -0.1277
  388CYSP   H2A 5251   2.515   2.346   4.917  0.5500 -0.1568 -0.5054
  388CYSP   H2B 5252   2.528   2.394   5.089  0.9508 -0.9368  1.2882
  388CYSP    C3 5253   2.583   2.186   5.057  0.0023  0.1766  0.0653
  388CYSP   H3A 5254   2.679   2.177   5.112  0.2972 -1.0147 -0.5965
  388CYSP   H3B 5255   2.590   2.124   4.965 -1.6349 -0.7277  0.5138
  388CYSP    C4 5256   2.468   2.140   5.147  0.1174  0.6225  0.4404
  388CYSP   H4A 5257   2.377   2.137   5.084  0.1182  1.6870  0.3792
  388CYSP   H4B 5258   2.452   2.208   5.233  1.2249 -0.1345  1.2823
  388CYSP    C5 5259   2.494   2.004   5.213 -0.0678  0.4578  0.1779
  388CYSP   H5A 5260   2.573   2.007   5.291  0.7688 -2.3997 -0.4544
  388CYSP   H5B 5261   2.528   1.925   5.143 -1.5188 -1.3105  1.3661
  388CYSP    C6 5262   2.376   1.949   5.293  0.3533 -0.0360  0.4616
  388CYSP   H6A 5263   2.320   1.870   5.237 -0.3551 -0.6693  2.0076
  388CYSP   H6B 5264   2.304   2.033   5.287  0.9316  0.4207 -0.0881
  388CYSP    C7 5265   2.415   1.909   5.436  0.8119 -0.6432  0.1733
  388CYSP   H7A 5266   2.430   1.993   5.507  1.4121 -1.2861  0.8201
  388CYSP   H7B 5267   2.498   1.836   5.431  0.9461 -0.4452 -3.4423
  388CYSP    C8 5268   2.310   1.816   5.496 -0.0734  0.3129  0.1415
  388CYSP   H8A 5269   2.275   1.744   5.419 -0.4196 -0.7457  1.2437
  388CYSP   H8B 5270   2.216   1.870   5.522 -0.0582  0.0854  0.6872
  388CYSP    C9 5271   2.343   1.748   5.629 -0.5446  0.1414  0.1742
  388CYSP   H9A 5272   2.421   1.673   5.605 -0.4870 -0.6580  2.5532
  388CYSP   H9B 5273   2.246   1.699   5.652 -0.0826 -1.1677 -0.5608
  388CYSP   C10 5274   2.412   1.836   5.734 -0.3815  0.3362 -0.0955
  388CYSP  H10A 5275   2.366   1.934   5.707 -0.6941  0.3177  0.3606
  388CYSP  H10B 5276   2.520   1.850   5.714 -0.0233  1.4752  2.2835
  388CYSP   C11 5277   2.383   1.779   5.873 -0.1494  0.2705 -0.0732
  388CYSP  H11A 5278   2.272   1.771   5.881 -0.1683  1.3242  1.0901
  388CYSP  H11B 5279   2.428   1.845   5.950 -0.0919  0.3955 -0.2144
  388CYSP   C12 5280   2.446   1.644   5.909 -0.4620  0.1922  0.1892
  388CYSP  H12A 5281   2.554   1.657   5.884 -0.6428  0.8674 -0.2890
  388CYSP  H12B 5282   2.406   1.563   5.845  0.1386 -0.0679  0.1393
  388CYSP   C13 5283   2.428   1.608   6.056  0.1527 -0.3895  0.1288
  388CYSP  H13A 5284   2.318   1.596   6.072 -0.8262  0.5912 -4.4296
  388CYSP  H13B 5285   2.452   1.694   6.122 -0.6892  0.0528 -0.1229
  388CYSP   C14 5286   2.513   1.487   6.094  0.0624 -0.5029 -0.0288
  388CYSP  H14A 5287   2.614   1.510   6.055 -0.1372  0.6475  0.1059
  388CYSP  H14B 5288   2.476   1.395   6.044  1.4724  0.0490 -2.2128
  388CYSP   C15 5289   2.515   1.460   6.245  0.2819 -0.5487 -0.0400
  388CYSP  H15A 5290   2.410   1.450   6.280  0.1949  1.8805  0.5745
  388CYSP  H15B 5291   2.555   1.540   6.311  0.6591  0.4753 -1.4390
  388CYSP   C16 5292   2.609   1.341   6.261  0.4579 -0.4265 -0.1561
  388CYSP  H16A 5293   2.623   1.310   6.367  1.6350 -2.2012 -0.7761
  388CYSP  H16B 5294   2.561   1.256   6.208  0.7463 -0.4926 -0.3127
  388CYSP  H16C 5295   2.711   1.343   6.216 -0.2060 -1.9302 -1.8609
  389PRO      N 5296   2.917   2.122   4.817  0.0118  0.0457  0.0179
  389PRO     CD 5297   2.941   2.083   4.955  0.6616  0.4434  0.0225
  389PRO    HD1 5298   2.866   2.136   5.017  2.6336  1.3547  1.7506
  389PRO    HD2 5299   3.043   2.112   4.989  0.7891 -0.6167  0.5899
  389PRO     CA 5300   2.867   2.015   4.736 -0.0723 -0.0447  0.1890
  389PRO     HA 5301   2.957   1.983   4.684 -0.3669  2.2531 -1.8829
  389PRO     CB 5302   2.811   1.923   4.844 -0.1870 -0.2007 -0.0024
  389PRO    HB1 5303   2.808   1.819   4.805  1.6268  0.0928 -1.0651
  389PRO    HB2 5304   2.712   1.957   4.881  0.2931  0.8139  0.3701
  389PRO     CG 5305   2.911   1.932   4.961  0.1786  0.5222 -0.3666
  389PRO    HG1 5306   2.853   1.909   5.052  0.8125 -1.1181 -0.3447
  389PRO    HG2 5307   3.005   1.873   4.958 -0.2527 -0.2328  0.4626
  389PRO      C 5308   2.768   2.045   4.629 -0.0360 -0.4651  0.0364
  389PRO      O 5309   2.666   2.109   4.654 -0.0896 -0.5431  0.0214
  390GLY      N 5310   2.785   1.989   4.508  0.0809 -0.2964 -0.0241
  390GLY     HN 5311   2.859   1.923   4.499  0.7850  0.5938 -1.0951
  390GLY     CA 5312   2.698   2.009   4.396  0.3194 -0.1030 -0.1768
  390GLY    HA1 5313   2.745   1.978   4.303 -1.6349 -1.0234 -0.9171
  390GLY    HA2 5314   2.670   2.113   4.390 -0.8820 -0.4742 -1.4120
  390GLY      C 5315   2.570   1.934   4.392  0.1338  0.1935  0.1800
  390GLY      O 5316   2.582   1.811   4.392 -0.0935  0.1690  0.0787
  391TRP      N 5317   2.453   2.001   4.393  0.0965  0.1355 -0.1337
  391TRP     HN 5318   2.444   2.100   4.387  0.9072  0.1889 -0.6569
  391TRP     CA 5319   2.332   1.926   4.380  0.4076 -0.5055  0.5738
  391TRP     HA 5320   2.328   1.837   4.441  0.4868 -0.9742 -0.0914
  391TRP     CB 5321   2.207   2.004   4.427  0.3919 -0.0782 -0.1627
  391TRP    HB1 5322   2.116   1.958   4.383  1.9996 -0.1883 -3.7849
  391TRP    HB2 5323   2.223   2.107   4.388 -0.3167  0.1995  0.2594
  391TRP     CG 5324   2.193   2.005   4.575 -0.0152 -0.0935 -0.2015
  391TRP    CD1 5325   2.141   1.902   4.648  0.5362  0.0535  0.4085
  391TRP    HD1 5326   2.140   1.799   4.615  0.8290  0.3700 -0.6143
  391TRP    NE1 5327   2.115   1.944   4.776 -0.5360  0.0816  0.1895
  391TRP    HE1 5328   2.102   1.883   4.851  1.5049 -0.6773  0.0019
  391TRP    CE2 5329   2.161   2.072   4.790  0.0625 -0.1139  0.0313
  391TRP    CD2 5330   2.207   2.115   4.666  0.1572 -0.2884  0.0059
  391TRP    CE3 5331   2.260   2.240   4.659  0.3667 -0.3765 -0.0023
  391TRP    HE3 5332   2.303   2.271   4.565  1.6089 -0.3941  0.5389
  391TRP    CZ3 5333   2.259   2.321   4.770  0.1745 -0.5104  0.0940
  391TRP    HZ3 5334   2.299   2.420   4.757 -0.5378 -0.2586 -0.2915
  391TRP    CZ2 5335   2.159   2.152   4.899 -0.1940 -0.4871  0.3038
  391TRP    HZ2 5336   2.109   2.113   4.986 -1.8490 -0.0921 -0.4446
  391TRP    CH2 5337   2.209   2.280   4.892 -0.0894 -0.5472 -0.0251
  391TRP    HH2 5338   2.197   2.348   4.975 -0.1055 -0.0294 -0.4430
  391TRP      C 5339   2.318   1.889   4.237  0.5961 -0.0863  0.4438
  391TRP      O 5340   2.367   1.958   4.148 -0.0591  0.1707  0.2745
  392ARG      N 5341   2.269   1.764   4.222  0.0129  0.2123 -0.2058
  392ARG     HN 5342   2.255   1.707   4.302  0.7899 -1.5104 -1.2261
  392ARG     CA 5343   2.232   1.700   4.099 -0.3320 -0.2210  0.1230
  392ARG     HA 5344   2.189   1.608   4.135 -0.1328 -0.2953  0.1715
  392ARG     CB 5345   2.129   1.786   4.024  0.2230  0.7099  0.4138
  392ARG    HB1 5346   2.185   1.866   3.972  0.7190  1.0503  1.4335
  392ARG    HB2 5347   2.057   1.832   4.096 -0.2377  3.0448 -1.4037
  392ARG     CG 5348   2.042   1.722   3.916  0.2775 -0.0096  0.7916
  392ARG    HG1 5349   2.107   1.708   3.826 -1.0036 -0.9284 -0.0398
  392ARG    HG2 5350   1.968   1.795   3.878  1.2747  0.4021 -0.4589
  392ARG     CD 5351   1.980   1.586   3.948 -0.3972 -0.0470 -0.5928
  392ARG    HD1 5352   2.050   1.502   3.967 -0.7215 -0.8842 -2.7536
  392ARG    HD2 5353   1.905   1.560   3.870 -1.0836 -0.3859  0.1717
  392ARG     NE 5354   1.904   1.617   4.072 -0.2361  0.1496 -0.5415
  392ARG     HE 5355   1.882   1.711   4.096 -0.2892  0.3893 -1.4934
  392ARG     CZ 5356   1.801   1.538   4.114  0.1272 -0.1437 -0.1942
  392ARG    NH1 5357   1.771   1.416   4.059 -0.1087 -0.0577 -0.2566
  392ARG   HH11 5358   1.832   1.380   3.989  1.9653  0.3859  1.2396
  392ARG   HH12 5359   1.692   1.362   4.089 -1.3566  1.3403 -0.8922
  392ARG    NH2 5360   1.721   1.586   4.214  0.4690  0.8706 -0.4049
  392ARG   HH21 5361   1.753   1.661   4.272 -0.2057  0.4321  0.5621
  392ARG   HH22 5362   1.649   1.524   4.243 -0.0761  1.7541  0.1796
  392ARG      C 5363   2.351   1.662   4.018 -0.1830  0.8342 -0.1708
  392ARG      O 5364   2.344   1.680   3.897  0.0940 -0.2380 -0.3547
  393HSD      N 5365   2.468   1.627   4.075 -0.1426  0.1702 -0.6570
  393HSD     HN 5366   2.471   1.616   4.174 -1.1456 -3.5624 -0.8993
  393HSD     CA 5367   2.582   1.587   3.998  0.4486 -0.0315  0.3091
  393HSD     HA 5368   2.565   1.605   3.893 -1.6065 -0.7228  0.4790
  393HSD     CB 5369   2.706   1.668   4.038  0.3697  0.4896 -0.4761
  393HSD    HB1 5370   2.740   1.638   4.140  0.4078  4.0669  0.7151
  393HSD    HB2 5371   2.696   1.779   4.037  2.7943  0.7842  0.6940
  393HSD    ND1 5372   2.880   1.711   3.868 -0.1507  0.1070 -0.3131
  393HSD    HD1 5373   2.854   1.801   3.835 -0.3110  0.7162  1.4072
  393HSD     CG 5374   2.836   1.632   3.973  0.2974 -0.1231 -0.2938
  393HSD    CE1 5375   3.003   1.661   3.839 -0.0826  0.1288 -0.0579
  393HSD    HE1 5376   3.067   1.706   3.762  1.6268 -0.4981  0.9244
  393HSD    NE2 5377   3.046   1.563   3.917 -0.4881 -0.3291 -0.4106
  393HSD    CD2 5378   2.936   1.544   3.999 -0.4589 -1.0730 -0.5328
  393HSD    HD2 5379   2.945   1.487   4.090 -1.7816 -2.1374 -1.0295
  393HSD      C 5380   2.604   1.438   4.018 -0.4076 -0.2021  0.0378
  393HSD    OT1 5381   2.629   1.392   4.128  0.2581  0.0161 -0.0171
  393HSD    OT2 5382   2.574   1.367   3.909 -0.4716  0.1941 -0.2021
  393HSD     CT 5383   2.596   1.226   3.918  0.3702  0.2921 -0.5688
  393HSD    HT1 5384   2.703   1.203   3.936  0.9783  2.2613 -1.4360
  393HSD    HT2 5385   2.554   1.182   3.825 -2.2183 -4.5462  2.4659
  393HSD    HT3 5386   2.541   1.190   4.008  0.6718 -0.7322 -0.7774
  394CHL1    C3 5387   5.133   7.989   7.796 -0.3669 -0.2349  0.0466
  394CHL1    H3 5388   5.138   8.100   7.797  0.3580 -0.2089 -2.1743
  394CHL1    O3 5389   5.143   7.939   7.929 -0.1750 -0.5730 -0.0958
  394CHL1   H3' 5390   5.073   7.990   7.969 -0.0846 -1.3135  1.0497
  394CHL1    C4 5391   5.000   7.934   7.742 -0.2730 -0.1122 -0.3088
  394CHL1   H4A 5392   5.006   7.825   7.763 -0.2339 -0.2648 -1.0591
  394CHL1   H4B 5393   4.914   7.971   7.802 -0.8895 -0.1971 -1.1122
  394CHL1    C5 5394   4.990   7.961   7.594 -0.1573 -0.6577 -0.4195
  394CHL1    C6 5395   4.881   8.030   7.560  0.1118 -0.1845 -0.3266
  394CHL1    H6 5396   4.804   8.065   7.631  0.3740 -2.3739  1.1119
  394CHL1    C7 5397   4.847   8.065   7.418  0.1235  0.4969 -0.1661
  394CHL1   H7A 5398   4.740   8.045   7.398 -0.1884  1.2542  0.6683
  394CHL1   H7B 5399   4.853   8.176   7.407 -2.3275  0.6795 -0.1840
  394CHL1    C8 5400   4.937   7.991   7.317  0.0042  0.4304 -0.2246
  394CHL1    H8 5401   4.895   7.889   7.324  1.2239 -0.0656 -0.0343
  394CHL1   C14 5402   4.915   8.039   7.177 -0.3126 -0.1768 -0.3836
  394CHL1   H14 5403   4.960   8.141   7.180  2.5762 -1.3835  0.8444
  394CHL1   C15 5404   4.774   8.036   7.115 -0.4964 -0.1967  0.0326
  394CHL1  H15A 5405   4.716   7.946   7.144 -0.5527 -0.3886 -0.6515
  394CHL1  H15B 5406   4.719   8.130   7.139  1.6000  1.1458 -0.1662
  394CHL1   C16 5407   4.794   8.036   6.963 -0.5700 -0.2905  0.0230
  394CHL1  H16A 5408   4.744   7.946   6.920 -1.3459 -1.2302  2.6526
  394CHL1  H16B 5409   4.759   8.128   6.912 -3.6645  0.0821  2.4455
  394CHL1   C17 5410   4.947   8.035   6.949 -0.5657  0.2133  0.0316
  394CHL1   H17 5411   4.972   8.143   6.958 -0.3363  0.3592 -1.9445
  394CHL1   C13 5412   4.995   7.966   7.073 -0.2121 -0.1664 -0.3127
  394CHL1   C18 5413   4.960   7.817   7.067  0.3394 -0.3210  0.1525
  394CHL1  H18A 5414   4.862   7.798   7.018 -0.8035  1.5376  1.5623
  394CHL1  H18B 5415   5.035   7.749   7.023  1.8335  2.7185 -2.3922
  394CHL1  H18C 5416   4.935   7.769   7.165 -1.9404 -2.9091 -1.5356
  394CHL1   C12 5417   5.142   7.979   7.117 -0.3904 -0.5199  0.3987
  394CHL1  H12A 5418   5.211   7.927   7.046  0.1655 -1.5555  1.6513
  394CHL1  H12B 5419   5.170   8.086   7.126  0.0984 -0.6027 -0.0454
  394CHL1   C11 5420   5.168   7.914   7.253  0.2801 -0.2860  0.3873
  394CHL1  H11A 5421   5.154   7.807   7.228  0.9612  0.1445 -2.1028
  394CHL1  H11B 5422   5.275   7.925   7.282  0.2482 -0.8383  0.7298
  394CHL1    C9 5423   5.080   7.982   7.360 -0.0800 -0.0635 -0.0454
  394CHL1    H9 5424   5.118   8.086   7.367  0.2149 -0.2747  2.4257
  394CHL1   C10 5425   5.098   7.924   7.497  0.0674 -0.4783 -0.2399
  394CHL1   C19 5426   5.106   7.770   7.491  0.2544 -0.4924  0.2898
  394CHL1  H19A 5427   5.124   7.719   7.588 -1.1715 -1.4077  0.0955
  394CHL1  H19B 5428   5.013   7.731   7.445  0.3507 -0.3368 -0.0386
  394CHL1  H19C 5429   5.194   7.739   7.430  0.5994 -1.2238  1.1456
  394CHL1    C1 5430   5.231   7.969   7.561  0.1933 -0.1621 -0.7206
  394CHL1   H1A 5431   5.310   7.926   7.496 -0.0470  0.0633 -1.1701
  394CHL1   H1B 5432   5.240   8.079   7.549  2.1251 -0.2100 -0.0701
  394CHL1    C2 5433   5.248   7.936   7.709 -0.2803  0.7487 -0.4541
  394CHL1   H2A 5434   5.344   7.982   7.739  0.3144 -1.3662  1.1639
  394CHL1   H2B 5435   5.263   7.826   7.716  0.9584  0.9478  0.4312
  394CHL1   C20 5436   5.006   7.985   6.820 -0.5517  0.8764 -0.2217
  394CHL1   H20 5437   5.083   7.914   6.857  0.3191  1.2091 -1.3491
  394CHL1   C21 5438   5.080   8.104   6.758  0.4978  0.2904 -0.1098
  394CHL1  H21A 5439   5.136   8.162   6.834  1.9823  0.1529 -1.0335
  394CHL1  H21B 5440   5.010   8.168   6.699  1.2518  0.9818 -0.2805
  394CHL1  H21C 5441   5.160   8.073   6.687 -0.2456  1.4052 -1.4873
  394CHL1   C22 5442   4.912   7.912   6.723 -0.4358 -0.1393  0.4152
  394CHL1  H22A 5443   4.861   7.835   6.783  0.9311 -0.8219  0.7424
  394CHL1  H22B 5444   4.834   7.977   6.678 -0.2323 -1.4771 -2.0935
  394CHL1   C23 5445   4.980   7.831   6.611 -0.1489 -0.2526  0.6691
  394CHL1  H23A 5446   5.040   7.900   6.548  0.3174 -0.2918  1.0610
  394CHL1  H23B 5447   5.054   7.768   6.665  0.0990  0.5079  1.2417
  394CHL1   C24 5448   4.879   7.749   6.531  0.0511  0.3682 -0.2284
  394CHL1  H24A 5449   4.830   7.674   6.596 -0.6089 -1.0801 -2.2783
  394CHL1  H24B 5450   4.791   7.805   6.492  0.9586  2.0803  0.0834
  394CHL1   C25 5451   4.941   7.661   6.421 -0.0506 -0.0148  0.0210
  394CHL1   H25 5452   5.021   7.603   6.471 -0.1386 -0.0691  0.1008
  394CHL1   C26 5453   4.849   7.552   6.363 -0.2622  0.2176 -0.0830
  394CHL1  H26A 5454   4.746   7.586   6.341 -0.5162 -1.5577 -1.9386
  394CHL1  H26B 5455   4.889   7.522   6.264  0.4694  0.0813  0.2475
  394CHL1  H26C 5456   4.836   7.467   6.434 -0.8556  1.7907  1.7824
  394CHL1   C27 5457   5.007   7.738   6.305 -0.1624  0.0685  0.0128
  394CHL1  H27A 5458   5.063   7.663   6.245  0.4247  0.8297 -0.3929
  394CHL1  H27B 5459   4.924   7.778   6.243  0.1935  2.2199  0.8439
  394CHL1  H27C 5460   5.086   7.811   6.334  0.7747  0.4471 -3.2029
  395CHL1    C3 5461   5.125   0.200   7.700  0.7746 -0.5184  0.3670
  395CHL1    H3 5462   5.203   0.139   7.650 -0.8308 -1.4488 -1.1194
  395CHL1    O3 5463   5.103   0.150   7.831 -0.4589  0.3211  0.5017
  395CHL1   H3' 5464   5.017   0.187   7.854 -0.4013  1.9714 -1.6722
  395CHL1    C4 5465   5.172   0.346   7.713 -0.0814 -0.1735 -0.3212
  395CHL1   H4A 5466   5.106   0.402   7.782  1.2372  0.6519  0.3032
  395CHL1   H4B 5467   5.263   0.341   7.777 -0.1730  1.0350 -0.0694
  395CHL1    C5 5468   5.189   0.404   7.576 -0.0369  0.3859 -0.0828
  395CHL1    C6 5469   5.308   0.454   7.541 -0.0330  0.0118 -0.6248
  395CHL1    H6 5470   5.382   0.472   7.621 -1.0942 -2.3712  0.9801
  395CHL1    C7 5471   5.337   0.512   7.405  0.3917  0.2089 -0.4530
  395CHL1   H7A 5472   5.400   0.604   7.413  0.7770 -0.1008  0.1970
  395CHL1   H7B 5473   5.388   0.432   7.347 -0.0645 -1.9070  1.8717
  395CHL1    C8 5474   5.209   0.550   7.329 -0.0493 -0.4431 -0.0497
  395CHL1    H8 5475   5.170   0.645   7.371 -1.6203 -0.4059 -1.4637
  395CHL1   C14 5476   5.251   0.561   7.185  0.3614 -0.2929  0.0782
  395CHL1   H14 5477   5.290   0.464   7.147 -0.0668  0.3114 -2.0077
  395CHL1   C15 5478   5.361   0.660   7.145  0.4229 -0.6616 -0.6827
  395CHL1  H15A 5479   5.332   0.755   7.195  0.8935  0.3216 -2.2160
  395CHL1  H15B 5480   5.461   0.620   7.171  0.0639 -0.8814  0.3908
  395CHL1   C16 5481   5.340   0.684   6.995 -0.2486  0.4921 -0.4203
  395CHL1  H16A 5482   5.336   0.795   6.985 -3.0861  0.7237  1.7871
  395CHL1  H16B 5483   5.435   0.644   6.953 -0.7415 -0.6969 -0.4454
  395CHL1   C17 5484   5.215   0.603   6.956  0.0670 -0.2744  0.1245
  395CHL1   H17 5485   5.255   0.504   6.926  0.1049 -0.0096 -0.7364
  395CHL1   C13 5486   5.142   0.590   7.086  0.2608 -0.0573  0.2574
  395CHL1   C18 5487   5.066   0.720   7.121  0.0065 -0.0773 -0.2196
  395CHL1  H18A 5488   5.131   0.809   7.108 -0.4746  0.1409 -1.2543
  395CHL1  H18B 5489   4.972   0.737   7.063 -0.2619  2.2821  0.8276
  395CHL1  H18C 5490   5.026   0.713   7.224  0.1363 -0.1688 -0.1749
  395CHL1   C12 5491   5.041   0.474   7.094 -0.4281  0.5167  0.0036
  395CHL1  H12A 5492   4.952   0.491   7.029  0.9436  0.8576 -1.8934
  395CHL1  H12B 5493   5.088   0.379   7.062 -3.6400 -1.0369 -0.5273
  395CHL1   C11 5494   4.993   0.451   7.237 -0.1489  0.3226  0.0662
  395CHL1  H11A 5495   4.913   0.518   7.273 -0.5378 -0.4342  0.6583
  395CHL1  H11B 5496   4.940   0.353   7.237 -0.7580  0.6012  1.9844
  395CHL1    C9 5497   5.106   0.442   7.342  0.0296 -0.5365 -0.1848
  395CHL1    H9 5498   5.168   0.358   7.305  0.5878 -0.0889 -0.2811
  395CHL1   C10 5499   5.071   0.403   7.483 -0.0672  0.0429 -0.0450
  395CHL1   C19 5500   4.970   0.504   7.541  0.2188  0.0969  0.3623
  395CHL1  H19A 5501   4.870   0.504   7.493  1.3344  2.0051 -2.2607
  395CHL1  H19B 5502   4.948   0.493   7.649 -0.1724  0.7061  0.3461
  395CHL1  H19C 5503   5.013   0.606   7.532  2.2326 -0.8231 -1.7372
  395CHL1    C1 5504   5.006   0.264   7.484  0.1145 -0.0443 -0.3354
  395CHL1   H1A 5505   4.904   0.262   7.440  0.3963 -0.2635 -0.9967
  395CHL1   H1B 5506   5.065   0.200   7.415 -0.5316 -0.5344 -0.4431
  395CHL1    C2 5507   4.992   0.201   7.622  0.9933  0.4721 -0.0044
  395CHL1   H2A 5508   4.943   0.102   7.614  1.4563  0.3427 -1.4705
  395CHL1   H2B 5509   4.919   0.272   7.667  0.7494 -0.0901  0.4911
  395CHL1   C20 5510   5.134   0.659   6.843  0.3587  0.1222  0.1077
  395CHL1   H20 5511   5.026   0.645   6.868  0.2864 -1.0369 -0.8026
  395CHL1   C21 5512   5.164   0.571   6.721 -0.1955  0.3058 -0.1641
  395CHL1  H21A 5513   5.271   0.588   6.700  0.4499 -1.2528  1.6158
  395CHL1  H21B 5514   5.096   0.586   6.634 -0.7298  1.1210  0.3817
  395CHL1  H21C 5515   5.151   0.464   6.748  1.1001  0.7635  2.5475
  395CHL1   C22 5516   5.162   0.804   6.799  0.3859  0.1664  0.2664
  395CHL1  H22A 5517   5.133   0.876   6.878 -1.8323 -0.0274 -0.2950
  395CHL1  H22B 5518   5.272   0.808   6.783  0.4556 -0.7460  0.4388
  395CHL1   C23 5519   5.085   0.845   6.673  0.1189 -0.4482  0.2259
  395CHL1  H23A 5520   5.142   0.798   6.590 -0.6646 -1.5221  0.2640
  395CHL1  H23B 5521   4.981   0.807   6.662 -0.7060  1.8869 -0.5398
  395CHL1   C24 5522   5.086   0.996   6.653  0.1274 -0.4757  0.0165
  395CHL1  H24A 5523   5.049   1.041   6.747  1.0881 -1.2636  0.7934
  395CHL1  H24B 5524   5.191   1.026   6.630  0.8194 -1.7959  1.3397
  395CHL1   C25 5525   4.991   1.045   6.542 -0.0974 -0.3370  0.2686
  395CHL1   H25 5526   4.896   0.990   6.555  0.0380 -0.4553  0.7660
  395CHL1   C26 5527   4.974   1.197   6.563  0.4884 -0.2318  0.0093
  395CHL1  H26A 5528   4.915   1.226   6.474  0.2012  1.4549  0.7274
  395CHL1  H26B 5529   4.920   1.209   6.660 -0.8089  0.5468 -0.7843
  395CHL1  H26C 5530   5.067   1.258   6.564  0.6018 -0.4011 -0.1280
  395CHL1   C27 5531   5.059   1.007   6.409 -0.3332  0.8095 -0.1916
  395CHL1  H27A 5532   5.059   0.898   6.387  0.4094  1.0270 -1.3149
  395CHL1  H27B 5533   4.995   1.047   6.328  0.3169 -0.0248 -1.1352
  395CHL1  H27C 5534   5.162   1.045   6.397  0.3981 -0.7307  0.9012
  396CHL1    C3 5535   1.415   3.397   7.586 -0.4120 -0.2951  0.0374
  396CHL1    H3 5536   1.316   3.374   7.541 -0.8596 -0.0214  0.8671
  396CHL1    O3 5537   1.425   3.345   7.717  0.1157  0.0778  0.1532
  396CHL1   H3' 5538   1.451   3.253   7.705 -0.0697  0.3597 -3.7741
  396CHL1    C4 5539   1.528   3.339   7.500 -0.1291  0.4800 -0.1268
  396CHL1   H4A 5540   1.626   3.354   7.551 -0.4617  2.3695  0.0283
  396CHL1   H4B 5541   1.507   3.230   7.493  2.2319 -0.1453  1.2778
  396CHL1    C5 5542   1.532   3.402   7.364  0.1155  0.2482 -0.2289
  396CHL1    C6 5543   1.520   3.328   7.253 -0.4399 -0.7608  0.4884
  396CHL1    H6 5544   1.493   3.222   7.255 -2.9779 -0.2495 -1.2422
  396CHL1    C7 5545   1.527   3.382   7.113 -0.1062  0.6349  1.0281
  396CHL1   H7A 5546   1.595   3.315   7.055 -0.9969  0.8124 -0.2710
  396CHL1   H7B 5547   1.429   3.374   7.062  0.7189 -2.1656 -0.3172
  396CHL1    C8 5548   1.573   3.529   7.112  0.5916  0.4218 -0.1597
  396CHL1    H8 5549   1.683   3.529   7.128  0.4462 -0.6102  0.9701
  396CHL1   C14 5550   1.539   3.587   6.978  0.3175 -0.0029 -0.2767
  396CHL1   H14 5551   1.428   3.591   6.980  0.3547  1.5947  0.3410
  396CHL1   C15 5552   1.592   3.505   6.859 -0.2349 -0.1799 -0.4012
  396CHL1  H15A 5553   1.696   3.468   6.869 -1.0835 -3.1597 -1.3495
  396CHL1  H15B 5554   1.528   3.417   6.834 -2.5289  1.1349  0.5380
  396CHL1   C16 5555   1.576   3.606   6.745  0.1899 -0.2075 -0.4853
  396CHL1  H16A 5556   1.677   3.621   6.700  1.0056  2.1023  1.8487
  396CHL1  H16B 5557   1.502   3.574   6.669  1.1158 -1.9158 -0.7307
  396CHL1   C17 5558   1.545   3.744   6.805  0.1833 -0.1610 -0.5957
  396CHL1   H17 5559   1.434   3.752   6.807  0.2650  1.1056  0.8201
  396CHL1   C13 5560   1.582   3.729   6.949  0.1289 -0.0033 -0.5641
  396CHL1   C18 5561   1.732   3.751   6.970  0.0219 -0.2757  0.5669
  396CHL1  H18A 5562   1.761   3.715   7.071 -0.6365  0.4611  1.0317
  396CHL1  H18B 5563   1.789   3.700   6.890 -0.9705 -0.3453 -0.1136
  396CHL1  H18C 5564   1.749   3.861   6.967  1.1513 -0.4565 -2.0869
  396CHL1   C12 5565   1.504   3.809   7.055  0.2079 -0.4055 -0.1987
  396CHL1  H12A 5566   1.524   3.918   7.045 -2.8619  0.9077  4.6244
  396CHL1  H12B 5567   1.399   3.797   7.022  0.7127  2.9369 -3.7687
  396CHL1   C11 5568   1.527   3.759   7.198 -0.6655  0.0014  0.0897
  396CHL1  H11A 5569   1.633   3.785   7.220 -0.5606  2.2973 -2.5488
  396CHL1  H11B 5570   1.463   3.808   7.275 -0.4307 -1.7335  1.4569
  396CHL1    C9 5571   1.505   3.609   7.219  0.1012 -0.1369 -0.0547
  396CHL1    H9 5572   1.397   3.605   7.193 -0.1441 -0.5793  0.9939
  396CHL1   C10 5573   1.529   3.552   7.356  0.0363  0.2660  0.1242
  396CHL1   C19 5574   1.662   3.610   7.406  0.3125  0.0463 -0.3406
  396CHL1  H19A 5575   1.737   3.594   7.326 -0.5370 -0.7669 -0.9846
  396CHL1  H19B 5576   1.646   3.719   7.425  0.8068  0.4618 -2.1369
  396CHL1  H19C 5577   1.697   3.555   7.496  0.6614 -0.0117 -0.5111
  396CHL1    C1 5578   1.417   3.603   7.448 -0.2058 -0.0899  0.0282
  396CHL1   H1A 5579   1.437   3.711   7.458  0.4391 -0.1740 -0.3570
  396CHL1   H1B 5580   1.313   3.588   7.411 -0.3595  1.3054 -0.1668
  396CHL1    C2 5581   1.436   3.550   7.591  0.4918 -0.4061 -0.1799
  396CHL1   H2A 5582   1.354   3.594   7.651 -0.9127 -2.0869 -0.7787
  396CHL1   H2B 5583   1.530   3.580   7.641  0.9886 -0.5795 -0.9819
  396CHL1   C20 5584   1.591   3.860   6.721 -0.2901  0.3599 -0.1478
  396CHL1   H20 5585   1.702   3.855   6.728 -0.1694  1.8807 -0.6573
  396CHL1   C21 5586   1.544   3.993   6.782 -0.3234  0.2297  0.1146
  396CHL1  H21A 5587   1.570   4.076   6.713 -1.4577 -1.4032 -2.4518
  396CHL1  H21B 5588   1.597   4.008   6.878  0.0719 -1.4911  0.1960
  396CHL1  H21C 5589   1.433   4.002   6.791 -0.6859 -0.1375 -2.8318
  396CHL1   C22 5590   1.557   3.847   6.572  0.2713 -0.2242 -0.2341
  396CHL1  H22A 5591   1.598   3.749   6.541  0.4015  0.1351 -1.2590
  396CHL1  H22B 5592   1.446   3.840   6.567  0.2510 -0.3709  0.3696
  396CHL1   C23 5593   1.620   3.951   6.479  0.0751  0.5064  0.4336
  396CHL1  H23A 5594   1.574   4.050   6.499 -0.9790 -0.0517  0.8076
  396CHL1  H23B 5595   1.728   3.931   6.500 -0.0949 -0.3245  0.5459
  396CHL1   C24 5596   1.591   3.918   6.332  0.7433  0.2452  0.3554
  396CHL1  H24A 5597   1.604   3.809   6.316  0.6136  0.0763  1.3173
  396CHL1  H24B 5598   1.482   3.938   6.334  0.6684 -0.1813  0.7473
  396CHL1   C25 5599   1.653   4.005   6.222  0.2701  0.1644  0.0232
  396CHL1   H25 5600   1.586   4.091   6.201 -0.7320 -0.8206 -0.9489
  396CHL1   C26 5601   1.792   4.059   6.258 -0.0198  0.5200  0.6286
  396CHL1  H26A 5602   1.793   4.096   6.363 -0.6631 -0.0456  0.8360
  396CHL1  H26B 5603   1.857   3.968   6.260 -1.7239 -0.7839 -0.4651
  396CHL1  H26C 5604   1.826   4.127   6.178 -0.6249 -0.9539 -0.9304
  396CHL1   C27 5605   1.653   3.942   6.082  0.2562  0.0378  0.0796
  396CHL1  H27A 5606   1.552   3.908   6.050 -0.4653  0.2427  2.0453
  396CHL1  H27B 5607   1.674   4.024   6.010 -0.0702  0.9391  0.9898
  396CHL1  H27C 5608   1.727   3.859   6.077 -1.3907 -1.4398 -1.2360
  397CHL1    C3 5609   0.138   4.861   7.691  0.1273 -0.0960  0.0839
  397CHL1    H3 5610   0.247   4.884   7.689  0.0677  0.1909  0.1777
  397CHL1    O3 5611   0.083   4.843   7.821  0.0015 -1.0706 -0.0927
  397CHL1   H3' 5612   0.122   4.760   7.848 -0.6518 -1.1952  0.5031
  397CHL1    C4 5613   0.057   4.979   7.636 -0.9901 -0.9247 -0.0980
  397CHL1   H4A 5614  -0.049   4.968   7.666 -0.9057 -0.5712  0.3554
  397CHL1   H4B 5615   0.094   5.069   7.690 -0.5371 -0.4756 -1.1440
  397CHL1    C5 5616   0.070   4.988   7.487 -0.3526 -0.0019  0.0065
  397CHL1    C6 5617   0.110   5.108   7.442  0.3417 -0.4005 -0.4650
  397CHL1    H6 5618   0.128   5.185   7.518 -2.8713 -1.0563  1.1465
  397CHL1    C7 5619   0.122   5.143   7.296  0.3308  0.4260 -0.2751
  397CHL1   H7A 5620   0.092   5.247   7.269  2.0011  1.0759  0.2599
  397CHL1   H7B 5621   0.223   5.140   7.250  0.9568  2.9483  0.7390
  397CHL1    C8 5622   0.041   5.038   7.219  0.4888  0.1995 -0.1341
  397CHL1    H8 5623  -0.066   5.047   7.247 -0.2043 -2.3957 -1.5721
  397CHL1   C14 5624   0.056   5.061   7.071 -0.3381 -0.0524 -0.2658
  397CHL1   H14 5625   0.165   5.040   7.060 -0.2858  0.0119  0.0912
  397CHL1   C15 5626   0.035   5.202   7.014 -0.4152  0.1647  0.2865
  397CHL1  H15A 5627  -0.060   5.249   7.047  0.0531  0.5669  1.0723
  397CHL1  H15B 5628   0.121   5.271   7.021 -0.8619  0.8575 -0.7892
  397CHL1   C16 5629  -0.000   5.174   6.868 -0.6125 -0.7789  0.5065
  397CHL1  H16A 5630  -0.099   5.221   6.846 -0.3922 -0.3104  0.5138
  397CHL1  H16B 5631   0.073   5.216   6.796 -1.2063 -0.8660 -0.1663
  397CHL1   C17 5632  -0.005   5.022   6.848  0.0137 -0.6518 -0.6758
  397CHL1   H17 5633   0.101   4.995   6.825  0.7434  1.1977  0.2831
  397CHL1   C13 5634  -0.018   4.963   6.985 -0.1709 -0.0362 -0.4285
  397CHL1   C18 5635  -0.166   4.973   7.024 -0.1038 -0.2578 -0.1105
  397CHL1  H18A 5636  -0.170   4.925   7.124 -0.2901 -1.6939 -0.7823
  397CHL1  H18B 5637  -0.205   5.077   7.034 -1.6571 -0.9394  1.5491
  397CHL1  H18C 5638  -0.244   4.913   6.971 -1.0126 -0.8207  1.7770
  397CHL1   C12 5639   0.037   4.822   7.013 -0.2153 -0.0076 -0.1935
  397CHL1  H12A 5640  -0.016   4.736   6.966 -0.2730 -1.0428  1.6676
  397CHL1  H12B 5641   0.142   4.821   6.977  0.5726 -1.4692  1.9533
  397CHL1   C11 5642   0.026   4.787   7.161  0.2456  0.5404 -0.0244
  397CHL1  H11A 5643  -0.079   4.757   7.182  1.0717 -0.6853  2.9972
  397CHL1  H11B 5644   0.084   4.694   7.180 -0.1563  0.8245  3.0746
  397CHL1    C9 5645   0.074   4.897   7.257  0.2512  0.2589  0.2963
  397CHL1    H9 5646   0.185   4.896   7.254  0.4407  3.9820  1.4361
  397CHL1   C10 5647   0.041   4.869   7.401 -0.0845 -0.1653  0.1390
  397CHL1   C19 5648  -0.109   4.842   7.423 -0.0851 -0.2349  0.0514
  397CHL1  H19A 5649  -0.141   4.742   7.387  1.1487 -0.5691 -0.1461
  397CHL1  H19B 5650  -0.147   4.842   7.528 -6.0871  0.8514 -1.7585
  397CHL1  H19C 5651  -0.175   4.916   7.373 -0.4819 -0.6978 -0.1179
  397CHL1    C1 5652   0.138   4.765   7.459  0.1856 -0.1716 -0.3175
  397CHL1   H1A 5653   0.113   4.668   7.413 -0.9201  0.2162 -0.5568
  397CHL1   H1B 5654   0.244   4.787   7.434 -0.2234  0.7655 -1.2864
  397CHL1    C2 5655   0.114   4.734   7.607  0.0291  0.1572 -0.2729
  397CHL1   H2A 5656   0.190   4.667   7.654  0.5957 -0.3792 -1.8985
  397CHL1   H2B 5657   0.008   4.703   7.616  0.3329 -0.8379  0.0849
  397CHL1   C20 5658  -0.098   4.975   6.740 -0.1239  0.0789 -0.8825
  397CHL1   H20 5659  -0.203   4.984   6.778 -1.0687 -5.0972 -1.5249
  397CHL1   C21 5660  -0.086   4.823   6.721 -0.0680  0.0338 -0.4985
  397CHL1  H21A 5661  -0.131   4.802   6.621 -3.5787 -1.3678  1.1965
  397CHL1  H21B 5662  -0.144   4.763   6.795 -0.5809 -1.0811 -1.7596
  397CHL1  H21C 5663   0.020   4.790   6.725  0.3735  1.5327  2.5751
  397CHL1   C22 5664  -0.092   5.057   6.611  0.6610  0.2466 -0.7430
  397CHL1  H22A 5665  -0.158   5.000   6.541 -0.5438  1.1367 -0.3672
  397CHL1  H22B 5666  -0.131   5.160   6.625 -1.3393 -0.7301  1.5662
  397CHL1   C23 5667   0.051   5.055   6.556  0.8615  0.5369 -0.2370
  397CHL1  H23A 5668   0.129   5.119   6.602  1.0512  1.2111 -1.4491
  397CHL1  H23B 5669   0.083   4.950   6.577 -0.7818 -0.1746 -1.1078
  397CHL1   C24 5670   0.050   5.072   6.404 -0.1779  0.0509 -0.2965
  397CHL1  H24A 5671  -0.035   5.024   6.351 -2.2342  1.3915  1.6289
  397CHL1  H24B 5672   0.041   5.182   6.393  0.0131  0.1542  0.5132
  397CHL1   C25 5673   0.192   5.040   6.354  0.0114  0.2817  0.0922
  397CHL1   H25 5674   0.274   5.093   6.408 -0.2386 -0.5138  1.2966
  397CHL1   C26 5675   0.234   4.892   6.362 -0.7247  0.0532 -0.2078
  397CHL1  H26A 5676   0.279   4.874   6.462 -2.9480 -0.4511  0.7541
  397CHL1  H26B 5677   0.154   4.819   6.341 -0.5524 -0.4186  0.7019
  397CHL1  H26C 5678   0.310   4.868   6.285 -2.8116 -1.3107 -1.9407
  397CHL1   C27 5679   0.202   5.098   6.212 -0.1939 -0.2758 -0.1496
  397CHL1  H27A 5680   0.186   5.208   6.210  0.9275 -0.1162 -1.4412
  397CHL1  H27B 5681   0.308   5.089   6.182  0.2875  3.3538  0.0279
  397CHL1  H27C 5682   0.131   5.050   6.141 -1.2117 -0.0606  0.7006
  398CHL1    C3 5683   3.353   6.967   8.023 -0.3304 -0.1518  0.0129
  398CHL1    H3 5684   3.436   7.040   8.031 -0.8417  0.3073  1.3695
  398CHL1    O3 5685   3.282   6.944   8.144 -0.4400 -0.1402 -0.0494
  398CHL1   H3' 5686   3.191   6.963   8.123 -0.0133  0.2640 -1.6846
  398CHL1    C4 5687   3.264   7.029   7.914  0.0672  0.3047 -0.0532
  398CHL1   H4A 5688   3.171   6.971   7.895 -0.4761  1.8102 -2.3978
  398CHL1   H4B 5689   3.231   7.130   7.945  0.4568  1.4916 -3.1088
  398CHL1    C5 5690   3.318   7.032   7.774 -0.4527 -0.1514 -0.2662
  398CHL1    C6 5691   3.322   7.140   7.694 -0.7244 -0.0371 -0.1275
  398CHL1    H6 5692   3.287   7.236   7.734  1.5117  0.7938 -0.0352
  398CHL1    C7 5693   3.372   7.142   7.553 -0.8469 -0.1237 -0.1727
  398CHL1   H7A 5694   3.309   7.204   7.486  0.4689  0.8702 -0.5465
  398CHL1   H7B 5695   3.471   7.193   7.555 -0.9669  0.1140 -0.3349
  398CHL1    C8 5696   3.407   7.003   7.496  0.0864  0.0139  0.0387
  398CHL1    H8 5697   3.312   6.956   7.461 -0.2458  2.2256 -2.3480
  398CHL1   C14 5698   3.502   7.008   7.380 -0.0928 -0.2584 -0.1216
  398CHL1   H14 5699   3.593   7.052   7.426  0.6025  0.3209 -1.9650
  398CHL1   C15 5700   3.471   7.097   7.258 -0.3614 -0.3750 -0.1410
  398CHL1  H15A 5701   3.360   7.092   7.252 -0.3686 -1.0874  0.4387
  398CHL1  H15B 5702   3.499   7.201   7.286  0.0984 -0.2835 -0.9046
  398CHL1   C16 5703   3.542   7.036   7.136  0.1065  0.4925 -0.3132
  398CHL1  H16A 5704   3.457   6.986   7.084  0.1316 -0.8918  0.8965
  398CHL1  H16B 5705   3.614   7.095   7.076  0.8702 -0.9399 -0.8422
  398CHL1   C17 5706   3.619   6.920   7.202  0.1300  0.8106  0.2282
  398CHL1   H17 5707   3.713   6.962   7.243  1.0623 -0.0472 -0.9750
  398CHL1   C13 5708   3.542   6.875   7.323 -0.0759 -0.1954 -0.2585
  398CHL1   C18 5709   3.421   6.792   7.280 -0.1819 -0.0787 -0.1866
  398CHL1  H18A 5710   3.452   6.695   7.235 -1.2283 -1.1078  1.2360
  398CHL1  H18B 5711   3.354   6.768   7.365  0.6549 -0.6863  0.3110
  398CHL1  H18C 5712   3.366   6.836   7.194 -0.3038  1.2204  0.5362
  398CHL1   C12 5713   3.618   6.802   7.436 -0.1475  0.5117  0.2569
  398CHL1  H12A 5714   3.653   6.713   7.380 -0.2723  2.1747 -2.6847
  398CHL1  H12B 5715   3.712   6.856   7.461  0.6415  0.0409 -1.4757
  398CHL1   C11 5716   3.527   6.782   7.557 -0.2111  0.2695  0.1680
  398CHL1  H11A 5717   3.443   6.713   7.530  0.1048  0.6254 -1.8837
  398CHL1  H11B 5718   3.594   6.727   7.626 -0.8383 -0.4683  0.2088
  398CHL1    C9 5719   3.468   6.916   7.602  0.4163  0.5151  0.2622
  398CHL1    H9 5720   3.554   6.979   7.633  0.3092  0.1393  1.3710
  398CHL1   C10 5721   3.389   6.907   7.729 -0.1938 -0.0460 -0.1534
  398CHL1   C19 5722   3.276   6.805   7.704 -0.4079  0.0614  0.3486
  398CHL1  H19A 5723   3.193   6.797   7.777 -0.8831  2.0889  0.0933
  398CHL1  H19B 5724   3.226   6.815   7.605  1.7283  2.0869 -0.6369
  398CHL1  H19C 5725   3.326   6.705   7.703  2.0238  1.1735  1.5229
  398CHL1    C1 5726   3.476   6.856   7.845 -0.4561  0.5264  0.3006
  398CHL1   H1A 5727   3.511   6.755   7.816  1.9847  1.1935  0.6334
  398CHL1   H1B 5728   3.561   6.927   7.855 -1.7978  2.4255 -1.0879
  398CHL1    C2 5729   3.407   6.830   7.979 -0.2264 -0.1985  0.2799
  398CHL1   H2A 5730   3.481   6.785   8.049 -0.3383 -1.0034 -0.0984
  398CHL1   H2B 5731   3.318   6.763   7.973 -0.3916 -0.0842  1.2813
  398CHL1   C20 5732   3.650   6.813   7.101  0.3696  0.6475  0.4726
  398CHL1   H20 5733   3.649   6.717   7.157  1.4802  1.1885  1.4762
  398CHL1   C21 5734   3.799   6.838   7.072  0.4165  0.3823  0.4850
  398CHL1  H21A 5735   3.837   6.763   7.000  1.4439  0.6257  0.7572
  398CHL1  H21B 5736   3.856   6.830   7.167  0.2189 -1.4323  0.4831
  398CHL1  H21C 5737   3.812   6.931   7.013  1.5322 -1.6810 -2.7779
  398CHL1   C22 5738   3.575   6.801   6.967  0.8066  0.7445  0.2155
  398CHL1  H22A 5739   3.465   6.786   6.978  0.2002  1.4795 -3.5678
  398CHL1  H22B 5740   3.584   6.899   6.917 -0.4377  0.4281 -0.6906
  398CHL1   C23 5741   3.615   6.677   6.886 -0.5102  0.2450  0.3010
  398CHL1  H23A 5742   3.574   6.701   6.786  2.8929  0.5253 -1.1360
  398CHL1  H23B 5743   3.726   6.674   6.882 -0.5372  0.0290 -0.2691
  398CHL1   C24 5744   3.557   6.546   6.939 -0.2128  0.1364  0.3557
  398CHL1  H24A 5745   3.591   6.541   7.045 -1.2945 -0.2450  0.6999
  398CHL1  H24B 5746   3.446   6.547   6.947 -0.2686  1.0331 -0.4423
  398CHL1   C25 5747   3.615   6.420   6.873 -0.7546  0.0064  0.1256
  398CHL1   H25 5748   3.725   6.424   6.884 -0.6920 -0.1759 -0.3711
  398CHL1   C26 5749   3.552   6.294   6.936 -0.8790 -0.0021 -0.0140
  398CHL1  H26A 5750   3.605   6.202   6.905  0.1950  0.3845  0.6003
  398CHL1  H26B 5751   3.572   6.314   7.044 -0.7271  1.8922 -0.3543
  398CHL1  H26C 5752   3.443   6.279   6.918 -1.1348  1.4060  0.2284
  398CHL1   C27 5753   3.592   6.427   6.721  1.1065  0.2060 -0.1705
  398CHL1  H27A 5754   3.482   6.419   6.709  1.2159 -2.8618  0.1069
  398CHL1  H27B 5755   3.635   6.520   6.678  1.4734  0.3862  0.5750
  398CHL1  H27C 5756   3.629   6.337   6.668 -2.6492 -0.1154 -2.6183
  399CHL1    C3 5757   0.200   3.361   7.812 -0.0975 -0.0604 -0.2687
  399CHL1    H3 5758   0.140   3.307   7.735 -1.8121 -0.6043  1.3747
  399CHL1    O3 5759   0.121   3.426   7.910  0.4346  0.0670  0.0792
  399CHL1   H3' 5760   0.184   3.466   7.971  2.1465 -1.6126 -0.4807
  399CHL1    C4 5761   0.297   3.260   7.877  0.2191  0.0331 -0.5878
  399CHL1   H4A 5762   0.360   3.313   7.952 -1.3555 -1.6559  2.0873
  399CHL1   H4B 5763   0.231   3.199   7.942 -1.0263  1.5131 -0.3922
  399CHL1    C5 5764   0.357   3.183   7.764  0.5745 -0.3273 -0.1525
  399CHL1    C6 5765   0.336   3.052   7.742 -0.5753 -0.1116 -0.3960
  399CHL1    H6 5766   0.275   2.986   7.806  1.2324 -1.4763  0.0103
  399CHL1    C7 5767   0.397   2.976   7.628 -0.0772 -0.2090 -0.0709
  399CHL1   H7A 5768   0.439   2.876   7.654 -0.5261 -0.4148 -0.1097
  399CHL1   H7B 5769   0.321   2.951   7.551 -0.6226 -1.5308  0.8525
  399CHL1    C8 5770   0.515   3.048   7.561  0.2648 -0.5654  0.1403
  399CHL1    H8 5771   0.605   3.037   7.625  0.3828 -2.5721 -0.2975
  399CHL1   C14 5772   0.537   2.990   7.425 -0.1653 -0.0497 -0.1572
  399CHL1   H14 5773   0.440   3.009   7.375  0.4920  0.6788 -1.2103
  399CHL1   C15 5774   0.564   2.838   7.429  0.3209  0.0353 -0.1535
  399CHL1  H15A 5775   0.639   2.822   7.509 -0.8719 -0.1983  0.9491
  399CHL1  H15B 5776   0.472   2.780   7.448  1.1061 -1.0511  0.4264
  399CHL1   C16 5777   0.620   2.821   7.288  0.0937  0.0863 -0.2490
  399CHL1  H16A 5778   0.722   2.780   7.301 -0.0061 -0.0318  0.1628
  399CHL1  H16B 5779   0.559   2.750   7.227  1.4682 -1.0333 -0.3582
  399CHL1   C17 5780   0.635   2.960   7.224  0.2173  0.4149  0.4852
  399CHL1   H17 5781   0.540   2.993   7.177  1.4634  2.2373 -0.9296
  399CHL1   C13 5782   0.642   3.055   7.339 -0.1787  0.6255  0.3361
  399CHL1   C18 5783   0.779   3.047   7.407 -0.5735 -0.2977  1.0411
  399CHL1  H18A 5784   0.849   3.115   7.354 -1.9561 -0.2517 -0.8232
  399CHL1  H18B 5785   0.776   3.066   7.516  0.7165 -2.8161  1.6167
  399CHL1  H18C 5786   0.826   2.946   7.395 -2.1289 -0.8799 -0.6320
  399CHL1   C12 5787   0.595   3.201   7.319 -0.3861  0.6525  0.9871
  399CHL1  H12A 5788   0.670   3.253   7.256 -0.2943 -0.6715 -0.0412
  399CHL1  H12B 5789   0.499   3.208   7.263 -0.1078 -1.6748  0.0901
  399CHL1   C11 5790   0.573   3.271   7.453 -0.3706  1.1190  0.7463
  399CHL1  H11A 5791   0.665   3.295   7.510  0.4004  2.1006 -0.8368
  399CHL1  H11B 5792   0.533   3.372   7.428  0.0859  0.9136 -0.9606
  399CHL1    C9 5793   0.480   3.194   7.548  0.4785 -0.5013  0.2891
  399CHL1    H9 5794   0.388   3.194   7.486 -0.1450  3.3990  0.9667
  399CHL1   C10 5795   0.442   3.267   7.673  0.3779 -0.0010 -0.0329
  399CHL1   C19 5796   0.567   3.304   7.754 -0.0562 -0.0886  0.6868
[truncated: 5,887,664 more chars]
