# Supplementary material for: pKa Calculations of GPCRs: Understanding Protonation States in Receptor Activation
Source: J Chem Inf Model. 2024 Aug 16;64(17):6850–6. doi: 10.1021/acs.jcim.4c01125 (PMC11388449; doi:10.1021/acs.jcim.4c01125)
Supplement: Supplementary file 2 — ci4c01125_si_002.zip [file ci4c01125_si_002.zip › nt1r_inactive_prot_last.gro]

NT1R InactProt in POPC:CHL Membrane
91124
   52ASN    CAY    1   3.688   4.764   9.261  0.3161 -0.3877  0.4276
   52ASN    HY1    2   3.579   4.752   9.281 -0.0038  1.4769 -0.0493
   52ASN    HY2    3   3.700   4.872   9.286 -1.0939 -0.0383 -0.3078
   52ASN    HY3    4   3.745   4.702   9.334  1.6393  1.8421  1.3826
   52ASN     CY    5   3.724   4.738   9.119 -0.0863 -0.0821  0.2693
   52ASN     OY    6   3.810   4.656   9.089 -0.1624 -0.0654  0.0005
   52ASN      N    7   3.652   4.812   9.032  0.1596  0.1786  0.2851
   52ASN     HN    8   3.580   4.868   9.071  0.9241  1.4460 -0.0446
   52ASN     CA    9   3.650   4.807   8.889  0.1395  0.0400  0.2898
   52ASN     HA   10   3.563   4.862   8.856 -0.1058 -1.0605 -0.9567
   52ASN     CB   11   3.769   4.881   8.826  0.2292 -0.0444  0.3605
   52ASN    HB1   12   3.772   4.866   8.716 -1.2429 -0.1272  0.3093
   52ASN    HB2   13   3.868   4.849   8.866  0.0697  0.0676  0.8507
   52ASN     CG   14   3.766   5.031   8.850  0.3716 -0.0561  0.4546
   52ASN    OD1   15   3.672   5.093   8.899 -0.0045  0.3261 -0.7138
   52ASN    ND2   16   3.879   5.094   8.809  0.0467 -0.3061 -0.8708
   52ASN   HD21   17   3.886   5.187   8.845 -1.6401 -0.8267  0.9595
   52ASN   HD22   18   3.948   5.060   8.744 -0.3085 -0.9242 -0.9287
   52ASN      C   19   3.628   4.674   8.826  0.3714  0.0762  0.1356
   52ASN      O   20   3.683   4.632   8.724 -0.2705 -0.4731  0.0140
   53SER      N   21   3.534   4.602   8.889  0.5167  0.0305  0.3028
   53SER     HN   22   3.483   4.628   8.971  1.3838  2.2140  0.2260
   53SER     CA   23   3.494   4.477   8.832  0.3334  0.0962  0.2865
   53SER     HA   24   3.568   4.438   8.765  0.9434 -1.6297  1.8963
   53SER     CB   25   3.475   4.380   8.950  0.8897  0.3182  0.5594
   53SER    HB1   26   3.577   4.378   8.994  1.3726  0.1709 -0.5078
   53SER    HB2   27   3.447   4.279   8.913 -1.0315  0.4405  1.5780
   53SER     OG   28   3.388   4.434   9.048 -0.0193 -0.5868  0.2634
   53SER    HG1   29   3.299   4.437   9.012  0.2932 -1.5454 -0.6456
   53SER      C   30   3.364   4.484   8.759  0.6047  0.0515 -0.2011
   53SER      O   31   3.317   4.381   8.710  0.3257  0.1074 -0.0543
   54ASP      N   32   3.295   4.599   8.750 -0.5002 -0.5924 -0.2242
   54ASP     HN   33   3.338   4.678   8.795  0.5117 -2.1607  1.7229
   54ASP     CA   34   3.170   4.613   8.683 -0.7018 -0.3180  0.1992
   54ASP     HA   35   3.109   4.526   8.703  0.3880 -1.1921 -0.1349
   54ASP     CB   36   3.105   4.745   8.724 -0.3799 -0.1441  0.1526
   54ASP    HB1   37   3.004   4.762   8.681 -0.7681  1.7249  1.6495
   54ASP    HB2   38   3.156   4.838   8.690  0.2324  0.3981  2.3441
   54ASP     CG   39   3.081   4.758   8.874  0.2824  0.1247  0.2412
   54ASP    OD1   40   3.103   4.660   8.951 -0.4015 -0.4503 -0.2743
   54ASP    OD2   41   3.057   4.871   8.924  0.1218  0.4434 -0.5367
   54ASP      C   42   3.186   4.624   8.535 -0.6825 -0.1312  0.2162
   54ASP      O   43   3.113   4.698   8.470  0.0540  0.2979 -0.1327
   55LEU      N   44   3.281   4.548   8.478 -0.1703  0.5871  0.1016
   55LEU     HN   45   3.328   4.486   8.541  1.1757 -1.6620 -2.8585
   55LEU     CA   46   3.310   4.532   8.339 -0.0521 -0.5447  0.2410
   55LEU     HA   47   3.268   4.611   8.279  0.0650  0.6734  1.6964
   55LEU     CB   48   3.463   4.540   8.319 -0.1041  0.2311  0.1160
   55LEU    HB1   49   3.493   4.513   8.216  1.1068  2.9238 -0.3388
   55LEU    HB2   50   3.506   4.465   8.388 -1.3692 -0.8861 -0.2652
   55LEU     CG   51   3.533   4.676   8.342  0.4407  0.0212 -0.2950
   55LEU     HG   52   3.487   4.715   8.435  1.4960 -0.8100  0.5987
   55LEU    CD1   53   3.685   4.667   8.361  0.3521 -0.9125  0.0177
   55LEU   HD11   54   3.700   4.640   8.468 -1.0186  0.8211  0.6834
   55LEU   HD12   55   3.737   4.763   8.342 -0.0259 -1.1049 -2.2518
   55LEU   HD13   56   3.730   4.586   8.299  1.2252 -1.6426  1.5402
   55LEU    CD2   57   3.496   4.783   8.238  0.0136  0.2675  0.1053
   55LEU   HD21   58   3.536   4.765   8.136  1.1373  1.2186  0.3500
   55LEU   HD22   59   3.542   4.881   8.263  0.8745 -0.4467  1.4894
   55LEU   HD23   60   3.387   4.794   8.219  0.1199 -1.3200 -1.7579
   55LEU      C   61   3.262   4.398   8.296 -0.5541 -0.1686 -0.3807
   55LEU      O   62   3.304   4.352   8.190  0.7177 -0.0376  0.0464
   56ASP      N   63   3.178   4.326   8.373 -0.3635  0.1849  0.1645
   56ASP     HN   64   3.166   4.366   8.464 -0.8578 -1.5554  0.8929
   56ASP     CA   65   3.113   4.201   8.349 -0.4543  0.2578  0.0278
   56ASP     HA   66   3.172   4.136   8.286 -1.8850  0.0148 -1.1106
   56ASP     CB   67   3.087   4.123   8.479 -0.4462  0.1079 -0.0597
   56ASP    HB1   68   3.032   4.031   8.450  1.8492 -0.4407 -3.2987
   56ASP    HB2   69   3.032   4.181   8.556 -1.3264  0.3575 -0.8585
   56ASP     CG   70   3.212   4.074   8.550 -0.3229  0.1965 -0.2145
   56ASP    OD1   71   3.330   4.086   8.508 -0.2535 -0.4634 -0.2256
   56ASP    OD2   72   3.197   4.022   8.664  0.0558 -0.0979 -0.2954
   56ASP      C   73   2.987   4.232   8.275 -0.8166 -0.2972  0.4022
   56ASP      O   74   2.925   4.337   8.287 -0.4845 -0.0544  0.0484
   57VAL      N   75   2.946   4.136   8.190 -0.7043 -0.4477  0.5189
   57VAL     HN   76   2.992   4.047   8.193  1.4877  0.5936 -0.3285
   57VAL     CA   77   2.822   4.142   8.119 -0.1931 -0.0800 -0.3558
   57VAL     HA   78   2.773   4.236   8.140 -0.4705 -0.5574  1.3196
   57VAL     CB   79   2.828   4.142   7.970 -0.1937 -0.3571 -0.3565
   57VAL     HB   80   2.884   4.051   7.938 -3.0592 -1.3210 -3.2570
   57VAL    CG1   81   2.689   4.130   7.906 -0.5382  0.2837  0.2709
   57VAL   HG11   82   2.636   4.037   7.937 -0.5170  0.7956  1.9629
   57VAL   HG12   83   2.693   4.126   7.795 -0.2779 -1.6159  0.3168
   57VAL   HG13   84   2.612   4.205   7.935  0.0649  0.2279  2.1941
   57VAL    CG2   85   2.900   4.272   7.931 -0.6215  0.0120  0.0783
   57VAL   HG21   86   3.005   4.274   7.967 -0.4820 -1.8330 -0.1406
   57VAL   HG22   87   2.838   4.361   7.952  0.9027  1.2065 -0.2827
   57VAL   HG23   88   2.908   4.266   7.820  1.5651  1.8812  0.0466
   57VAL      C   89   2.747   4.031   8.184  0.0093  0.0485  0.1021
   57VAL      O   90   2.795   3.918   8.185  0.4948  0.2510 -0.1450
   58ASN      N   91   2.622   4.060   8.227  0.1589  0.3581  0.3326
   58ASN     HN   92   2.594   4.156   8.223  2.0673  1.0014  1.0140
   58ASN     CA   93   2.534   3.959   8.275  0.0483  0.4393  0.3006
   58ASN     HA   94   2.577   3.860   8.261 -1.3528 -0.5525  2.4164
   58ASN     CB   95   2.508   3.978   8.425  0.1320 -0.2756  0.4108
   58ASN    HB1   96   2.444   3.900   8.472  0.2302  0.0210  1.0535
   58ASN    HB2   97   2.464   4.080   8.433  1.6354  0.4606 -0.3013
   58ASN     CG   98   2.641   3.963   8.497  0.4183 -0.0079 -0.0582
   58ASN    OD1   99   2.671   3.856   8.549  0.3748 -0.0997 -0.2202
   58ASN    ND2  100   2.722   4.070   8.519  0.4439 -0.0277 -0.0545
   58ASN   HD21  101   2.689   4.154   8.475  0.3928 -0.3691 -0.6874
   58ASN   HD22  102   2.808   4.066   8.569  1.8761  1.0480 -2.2528
   58ASN      C  103   2.402   3.967   8.205  0.1978  0.3575  0.0069
   58ASN      O  104   2.344   4.073   8.182 -0.1722  0.2495  0.4334
   59THR      N  105   2.344   3.851   8.170  0.1670  0.2698  0.3439
   59THR     HN  106   2.388   3.767   8.203 -1.1981  0.5216  2.9986
   59THR     CA  107   2.221   3.852   8.096  0.3551 -1.1535 -0.0315
   59THR     HA  108   2.171   3.947   8.083  2.9496  0.3489  0.0485
   59THR     CB  109   2.243   3.799   7.958 -0.4203  0.0851 -0.6536
   59THR     HB  110   2.144   3.783   7.911 -0.8246  1.2271 -0.2057
   59THR    OG1  111   2.327   3.684   7.950  0.0608  0.3682  0.2053
   59THR    HG1  112   2.417   3.710   7.972  0.3557 -1.8857  1.9440
   59THR    CG2  113   2.312   3.904   7.869  0.5930  0.0917  0.1116
   59THR   HG21  114   2.311   3.880   7.760 -1.4359 -2.1995  0.5547
   59THR   HG22  115   2.416   3.926   7.900  1.3197 -1.0630 -1.3705
   59THR   HG23  116   2.255   3.999   7.874  1.8632  0.8231  1.1137
   59THR      C  117   2.123   3.760   8.159 -0.2774 -0.4717 -0.0114
   59THR      O  118   2.154   3.659   8.222  0.2653 -0.2360  0.1030
   60ASP      N  119   1.995   3.803   8.156 -0.2303 -0.3781 -0.7096
   60ASP     HN  120   1.969   3.896   8.131 -2.3996 -0.7864 -0.1721
   60ASP     CA  121   1.887   3.715   8.186 -0.0947 -0.3318 -0.0733
   60ASP     HA  122   1.917   3.640   8.258 -3.0916  0.9742  2.8079
   60ASP     CB  123   1.777   3.793   8.260  0.2635  0.4977 -0.4016
   60ASP    HB1  124   1.742   3.874   8.192 -1.0604  0.3154  0.0305
   60ASP    HB2  125   1.815   3.844   8.350  3.6133 -1.6268 -0.4229
   60ASP     CG  126   1.658   3.710   8.308  0.6811  0.0998 -0.0471
   60ASP    OD1  127   1.655   3.584   8.320 -0.6702  0.1378  0.1175
   60ASP    OD2  128   1.558   3.769   8.355  0.5950  0.0122 -0.1199
   60ASP      C  129   1.844   3.649   8.059  0.5322 -0.4773 -0.2129
   60ASP      O  130   1.886   3.683   7.948  0.2704  0.4504 -0.0368
   61ILE      N  131   1.752   3.553   8.072  0.0267 -0.0093 -0.2829
   61ILE     HN  132   1.714   3.541   8.164 -0.1710  0.5033 -0.2984
   61ILE     CA  133   1.717   3.458   7.971 -0.5314 -0.0614 -0.0488
   61ILE     HA  134   1.807   3.401   7.950 -0.4789 -0.0085  0.0311
   61ILE     CB  135   1.626   3.345   8.010 -0.1952 -0.4467 -0.3684
   61ILE     HB  136   1.668   3.304   8.105 -0.3776 -1.7897 -0.8444
   61ILE    CG2  137   1.490   3.398   8.059  0.4993  0.6283  0.4522
   61ILE   HG21  138   1.446   3.324   8.130  0.4562 -1.2266 -1.3851
   61ILE   HG22  139   1.422   3.411   7.972  0.2960 -0.3198  0.4480
   61ILE   HG23  140   1.492   3.495   8.111 -4.1228  1.0009  0.3027
   61ILE    CG1  141   1.628   3.227   7.911  0.2409 -0.2819 -0.5612
   61ILE   HG11  142   1.737   3.211   7.898  0.3380  0.3233 -0.5191
   61ILE   HG12  143   1.584   3.263   7.816 -1.0339  0.1139  0.1480
   61ILE     CD  144   1.546   3.108   7.962 -0.2683  0.0998 -0.4855
   61ILE    HD1  145   1.550   3.032   7.882 -0.0498 -0.6681  0.2392
   61ILE    HD2  146   1.447   3.148   7.993 -0.3768  0.2518 -1.0239
   61ILE    HD3  147   1.588   3.063   8.055  0.5214  0.9708 -0.3999
   61ILE      C  148   1.675   3.514   7.840 -0.3316  0.1025 -0.0428
   61ILE      O  149   1.718   3.476   7.731 -0.5773  0.5747 -0.3075
   62TYR      N  150   1.598   3.623   7.847 -0.3327  0.1262 -0.4140
   62TYR     HN  151   1.585   3.685   7.924  0.8316  1.6360 -1.3718
   62TYR     CA  152   1.543   3.678   7.726 -0.5785 -0.2269 -0.4644
   62TYR     HA  153   1.504   3.592   7.675 -2.5174  0.1890  0.2165
   62TYR     CB  154   1.423   3.771   7.756 -0.2464  0.0622 -0.0054
   62TYR    HB1  155   1.388   3.811   7.658 -2.9506 -0.4141  0.6851
   62TYR    HB2  156   1.453   3.858   7.818  0.9844 -1.4643  1.6661
   62TYR     CG  157   1.311   3.700   7.824 -0.2291 -0.4663 -0.5131
   62TYR    CD1  158   1.297   3.690   7.960  0.2182  0.2501 -0.4081
   62TYR    HD1  159   1.380   3.739   8.010  0.6694  0.7295 -1.5994
   62TYR    CE1  160   1.182   3.633   8.010  0.4555  0.0089 -0.1322
   62TYR    HE1  161   1.163   3.641   8.116  0.0289 -2.0681 -0.0068
   62TYR     CZ  162   1.078   3.589   7.931  0.0561  0.3379  0.2088
   62TYR     OH  163   0.959   3.531   7.979 -0.0577  0.5476  0.1826
   62TYR     HH  164   0.968   3.525   8.075  0.5609 -2.7274  0.0393
   62TYR    CD2  165   1.215   3.649   7.740 -0.8461  0.5264 -0.4359
   62TYR    HD2  166   1.228   3.654   7.633 -0.1154 -0.8408 -0.4325
   62TYR    CE2  167   1.101   3.596   7.796 -0.3408  0.0073  0.1232
   62TYR    HE2  168   1.023   3.560   7.729 -1.5360  1.1762  0.8409
   62TYR      C  169   1.648   3.739   7.640  0.1216 -0.4987  0.1828
   62TYR      O  170   1.642   3.746   7.517  0.4308 -0.3027  0.1779
   63SER      N  171   1.761   3.789   7.693  0.0295 -0.1885  0.0894
   63SER     HN  172   1.770   3.767   7.790  1.1058  2.4018  0.6692
   63SER     CA  173   1.869   3.845   7.618 -0.1162  0.1444  0.1256
   63SER     HA  174   1.836   3.897   7.529  1.7401  1.2951  0.0685
   63SER     CB  175   1.958   3.936   7.705 -0.3758  0.3378  0.1932
   63SER    HB1  176   2.064   3.936   7.671 -0.0112  0.2970  1.2999
   63SER    HB2  177   1.959   3.892   7.807  2.0144  0.4969  0.3095
   63SER     OG  178   1.912   4.069   7.722 -0.2181  0.3792  0.3030
   63SER    HG1  179   1.867   4.062   7.806 -1.5020  0.8320 -0.3163
   63SER      C  180   1.958   3.736   7.570 -0.1681  0.2251 -0.1562
   63SER      O  181   2.034   3.751   7.475 -0.7023 -0.1771 -0.6526
   64LYS      N  182   1.953   3.620   7.638  0.6466  0.3882  0.1987
   64LYS     HN  183   1.914   3.601   7.728  1.3606 -1.7833  0.0978
   64LYS     CA  184   2.015   3.500   7.591  0.0712  0.0686  0.2373
   64LYS     HA  185   2.118   3.523   7.566 -1.2214  4.1060 -2.3106
   64LYS     CB  186   2.019   3.391   7.699 -0.2345  0.1031  0.2846
   64LYS    HB1  187   2.069   3.304   7.652  0.0041  0.0973  0.5403
   64LYS    HB2  188   1.918   3.367   7.739 -0.6090  1.3436  0.1289
   64LYS     CG  189   2.096   3.434   7.825 -0.0669 -0.0132  0.2218
   64LYS    HG1  190   2.046   3.519   7.876 -1.0996 -0.8558  0.6497
   64LYS    HG2  191   2.196   3.478   7.804 -0.6018  0.5972 -1.2240
   64LYS     CD  192   2.115   3.326   7.931  0.6444 -0.2011 -0.0933
   64LYS    HD1  193   2.195   3.256   7.897  2.0677 -0.2530  2.9587
   64LYS    HD2  194   2.019   3.271   7.929 -0.4937  1.7009 -1.4874
   64LYS     CE  195   2.158   3.386   8.065  0.2604 -0.0512 -0.0373
   64LYS    HE1  196   2.161   3.312   8.148  0.1849 -0.9531 -0.8265
   64LYS    HE2  197   2.081   3.456   8.104 -2.0418 -2.3943 -0.0734
   64LYS     NZ  198   2.293   3.447   8.060  0.1464  0.1854 -0.2356
   64LYS    HZ1  199   2.301   3.538   8.011 -0.4918  1.1068  1.3300
   64LYS    HZ2  200   2.358   3.391   8.001 -0.1429 -0.8258  0.3753
   64LYS    HZ3  201   2.342   3.459   8.150 -0.2888 -1.0957  0.1926
   64LYS      C  202   1.954   3.446   7.467 -0.4759  0.5473  0.2928
   64LYS      O  203   2.028   3.430   7.370 -0.4963  0.1009  0.3516
   65VAL      N  204   1.821   3.430   7.459 -0.3043 -0.7258 -0.2162
   65VAL     HN  205   1.757   3.434   7.536 -0.7774 -0.8716 -0.5931
   65VAL     CA  206   1.752   3.406   7.336 -0.7038 -0.0259 -0.1369
   65VAL     HA  207   1.805   3.320   7.295  1.4642  0.5014  1.3564
   65VAL     CB  208   1.610   3.367   7.363 -0.6007  0.0465  0.5275
   65VAL     HB  209   1.556   3.451   7.412 -0.6870 -0.5115  1.4095
   65VAL    CG1  210   1.544   3.311   7.236  0.1941 -0.3121  0.2644
   65VAL   HG11  211   1.540   3.384   7.153 -2.9411  0.1933  0.7105
   65VAL   HG12  212   1.436   3.290   7.253 -0.2290  0.7825 -0.9011
   65VAL   HG13  213   1.596   3.220   7.199  1.9445  1.6250 -2.3779
   65VAL    CG2  214   1.605   3.241   7.451 -0.0467 -0.1162  0.3315
   65VAL   HG21  215   1.636   3.260   7.556  1.3460 -1.1065  0.1365
   65VAL   HG22  216   1.671   3.165   7.405  0.8311  0.8995 -0.1261
   65VAL   HG23  217   1.500   3.208   7.465 -0.5991  1.1294 -0.6966
   65VAL      C  218   1.763   3.507   7.227  0.4320  0.1787  0.1528
   65VAL      O  219   1.792   3.465   7.115  0.0589 -0.1801  0.1864
   66LEU      N  220   1.754   3.636   7.262 -0.2791  0.2757 -0.3818
   66LEU     HN  221   1.734   3.657   7.357 -0.4369 -0.0807 -0.3344
   66LEU     CA  222   1.781   3.746   7.174  0.1707  0.0193 -0.5668
   66LEU     HA  223   1.703   3.738   7.099  1.7705 -0.1644 -2.2848
   66LEU     CB  224   1.770   3.880   7.248  0.0867 -0.2543 -0.0833
   66LEU    HB1  225   1.850   3.901   7.322  0.8836  1.2819 -1.3249
   66LEU    HB2  226   1.680   3.892   7.312  1.1485 -1.2906  1.7055
   66LEU     CG  227   1.762   4.004   7.158  0.1513 -0.3577 -0.2305
   66LEU     HG  228   1.865   4.013   7.118  0.1915  1.9502  0.2454
   66LEU    CD1  229   1.662   4.011   7.041  0.1342 -0.3023 -0.2122
   66LEU   HD11  230   1.555   4.010   7.072 -0.5102  1.1363 -2.1790
   66LEU   HD12  231   1.687   3.928   6.972  0.2859  1.2935 -2.1836
   66LEU   HD13  232   1.662   4.107   6.986 -1.2820  0.3531  0.8635
   66LEU    CD2  233   1.761   4.136   7.237  0.3885  0.1920 -1.1317
   66LEU   HD21  234   1.823   4.118   7.327  0.2199  0.1161 -1.0301
   66LEU   HD22  235   1.660   4.143   7.282  0.8127 -1.7410  0.2251
   66LEU   HD23  236   1.790   4.225   7.177  0.4241 -0.0342 -1.4576
   66LEU      C  237   1.916   3.741   7.111  0.5150  0.3081  0.1394
   66LEU      O  238   1.913   3.743   6.988 -0.5570 -0.0255  0.1482
   67VAL      N  239   2.027   3.739   7.187  0.4066  0.1237  0.2928
   67VAL     HN  240   2.025   3.749   7.286  1.1215 -1.4385  0.4809
   67VAL     CA  241   2.159   3.724   7.136  0.2191  0.2555 -0.2421
   67VAL     HA  242   2.186   3.799   7.063 -0.1713  1.2321  0.5885
   67VAL     CB  243   2.266   3.756   7.237  0.2123 -0.2912 -0.0579
   67VAL     HB  244   2.264   3.685   7.322  2.1311 -0.3316  0.0036
   67VAL    CG1  245   2.408   3.756   7.177  0.0834  0.6293 -0.3818
   67VAL   HG11  246   2.473   3.796   7.258 -0.1433 -1.5857  0.9755
   67VAL   HG12  247   2.412   3.826   7.091 -0.6261 -0.1255 -1.0438
   67VAL   HG13  248   2.451   3.658   7.149 -1.2250  0.4088 -1.7454
   67VAL    CG2  249   2.248   3.902   7.283  0.0424 -0.2012 -0.4068
   67VAL   HG21  250   2.254   3.979   7.203  3.0906 -0.6100 -0.6671
   67VAL   HG22  251   2.334   3.924   7.349 -0.5086 -0.5240  0.4352
   67VAL   HG23  252   2.147   3.910   7.329  0.3959 -2.3590  0.8847
   67VAL      C  253   2.188   3.595   7.067 -0.1996  0.2058 -0.3272
   67VAL      O  254   2.254   3.594   6.963  0.3775  0.1446  0.0324
   68THR      N  255   2.139   3.480   7.115  0.5247 -0.1043 -0.3149
   68THR     HN  256   2.109   3.479   7.210 -0.5214  0.4199 -0.6184
   68THR     CA  257   2.147   3.355   7.044  0.3923 -0.0672 -0.3948
   68THR     HA  258   2.253   3.347   7.029  0.6540  2.8646 -0.7941
   68THR     CB  259   2.099   3.238   7.124 -0.2427  0.1174 -0.4975
   68THR     HB  260   1.991   3.236   7.149 -0.1596 -0.0310 -0.1376
   68THR    OG1  261   2.187   3.223   7.234  0.6804 -0.1372 -1.2517
   68THR    HG1  262   2.146   3.282   7.298 -0.9340 -1.9839 -0.4509
   68THR    CG2  263   2.127   3.105   7.051  0.1346 -0.2189  0.2521
   68THR   HG21  264   2.052   3.087   6.971 -2.9434 -0.6776  3.0102
   68THR   HG22  265   2.109   3.020   7.121  1.1610 -0.9353 -0.3293
   68THR   HG23  266   2.227   3.105   7.002 -1.0352 -1.4419 -2.3030
   68THR      C  267   2.082   3.350   6.910  0.1769 -0.1563 -0.2880
   68THR      O  268   2.143   3.289   6.822  0.5614 -0.1804 -0.0071
   69ALA      N  269   1.960   3.404   6.889  0.0675 -0.4115 -0.3136
   69ALA     HN  270   1.911   3.440   6.968  1.8456  0.5511  0.4318
   69ALA     CA  271   1.896   3.412   6.762 -0.3566  0.4892 -0.0533
   69ALA     HA  272   1.897   3.310   6.727 -1.2867 -0.0695  1.4585
   69ALA     CB  273   1.748   3.450   6.781 -0.3394  0.2097  0.6536
   69ALA    HB1  274   1.706   3.374   6.851  2.8631 -1.3808  1.0442
   69ALA    HB2  275   1.697   3.455   6.683  1.8702 -0.7962 -0.6072
   69ALA    HB3  276   1.736   3.547   6.834  0.6935  1.8606 -1.9781
   69ALA      C  277   1.969   3.490   6.658  0.5727 -0.0738  0.1684
   69ALA      O  278   1.966   3.462   6.538  0.3707  0.4289  0.0534
   70ILE      N  279   2.032   3.600   6.700  0.0931  0.1017  0.4331
   70ILE     HN  280   2.026   3.625   6.797 -0.2628  2.4701 -0.1300
   70ILE     CA  281   2.117   3.680   6.617  0.0317 -0.0137  0.2588
   70ILE     HA  282   2.065   3.710   6.527  0.4011  2.8867  0.9180
   70ILE     CB  283   2.152   3.814   6.675 -0.2561  0.1833 -0.0160
   70ILE     HB  284   2.207   3.791   6.769  0.8876 -1.0185 -0.9420
   70ILE    CG2  285   2.251   3.899   6.593 -0.3355  0.3769  0.0875
   70ILE   HG21  286   2.280   3.977   6.667 -0.1459 -1.1298  1.6762
   70ILE   HG22  287   2.194   3.939   6.507 -2.1315  0.0724  1.0711
   70ILE   HG23  288   2.340   3.840   6.562  0.1342 -0.6745  3.1190
   70ILE    CG1  289   2.037   3.909   6.712  0.3463  0.8959  0.0546
   70ILE   HG11  290   2.074   3.998   6.768 -0.2266  0.7869  0.6246
   70ILE   HG12  291   1.980   3.848   6.786  0.8800 -0.8791 -0.9305
   70ILE     CD  292   1.949   3.950   6.594 -0.4541 -0.5908  0.1114
   70ILE    HD1  293   1.917   3.877   6.516 -1.1460  0.6723 -0.8128
   70ILE    HD2  294   2.009   4.032   6.549  2.4130 -2.7191 -0.3303
   70ILE    HD3  295   1.855   3.993   6.633 -0.4147 -0.9140  0.5728
   70ILE      C  296   2.243   3.613   6.576  0.1412  0.1029  0.4031
   70ILE      O  297   2.265   3.595   6.457  0.1640 -0.3074  0.4651
   71TYR      N  298   2.311   3.548   6.673  0.4510  0.5776  0.5086
   71TYR     HN  299   2.292   3.555   6.771  0.7434 -0.5382  0.6599
   71TYR     CA  300   2.422   3.467   6.634 -0.0599  0.1469 -0.0887
   71TYR     HA  301   2.486   3.526   6.570 -0.4045  0.8651  0.2184
   71TYR     CB  302   2.499   3.426   6.761 -0.3546  0.1206  0.0835
   71TYR    HB1  303   2.569   3.342   6.739 -1.7762 -0.9461 -0.5578
   71TYR    HB2  304   2.434   3.397   6.846  1.2118 -3.0510  0.3528
   71TYR     CG  305   2.583   3.539   6.809 -0.2015  0.2212 -0.4164
   71TYR    CD1  306   2.545   3.665   6.845  0.0307  0.2698 -0.3387
   71TYR    HD1  307   2.444   3.702   6.832  0.2324  1.4982  1.1768
   71TYR    CE1  308   2.635   3.752   6.903  0.1273 -0.1839  0.2051
   71TYR    HE1  309   2.589   3.844   6.937 -0.9046  0.2383 -2.0980
   71TYR     CZ  310   2.768   3.718   6.914  0.2235  0.0759 -0.1263
   71TYR     OH  311   2.869   3.799   6.968 -0.0965 -0.0121  0.6248
   71TYR     HH  312   2.947   3.747   6.989 -0.2215  0.7328  3.1843
   71TYR    CD2  313   2.716   3.507   6.825 -0.3312 -0.0877  0.0380
   71TYR    HD2  314   2.751   3.407   6.805 -0.2912  0.0503 -0.5715
   71TYR    CE2  315   2.812   3.596   6.868 -0.2224  0.0419 -0.4725
   71TYR    HE2  316   2.914   3.564   6.882 -0.7720 -0.6092  2.8068
   71TYR      C  317   2.388   3.346   6.553 -0.6183  0.5089 -0.4026
   71TYR      O  318   2.458   3.310   6.458  0.1050  0.1543  0.2490
   72LEU      N  319   2.277   3.277   6.584  0.1166 -0.3041  0.4976
   72LEU     HN  320   2.230   3.296   6.669 -0.7887 -0.5447  0.0577
   72LEU     CA  321   2.228   3.164   6.513 -0.6291  0.2885  0.0555
   72LEU     HA  322   2.311   3.095   6.522 -0.0544  0.9606 -0.0593
   72LEU     CB  323   2.110   3.099   6.588 -0.2400 -0.4725  0.0266
   72LEU    HB1  324   2.038   3.181   6.611  0.4187 -0.1593  1.0123
   72LEU    HB2  325   2.152   3.058   6.682  1.4129  1.5462  0.2286
   72LEU     CG  326   2.023   2.993   6.519 -0.0785 -0.3726 -0.3385
   72LEU     HG  327   1.970   3.039   6.433 -0.3503  0.4446  0.2500
   72LEU    CD1  328   2.107   2.875   6.467  0.2672 -0.0883 -0.4263
   72LEU   HD11  329   2.183   2.901   6.390  0.1152 -2.9639 -1.6895
   72LEU   HD12  330   2.047   2.788   6.431  0.0967  0.3402 -1.2186
   72LEU   HD13  331   2.159   2.833   6.555  0.7509  0.3914 -0.4796
   72LEU    CD2  332   1.903   2.957   6.610 -0.1576  0.8055  0.0319
   72LEU   HD21  333   1.931   2.916   6.709 -2.7870 -1.4680 -0.0777
   72LEU   HD22  334   1.836   2.880   6.567  0.9206  1.8707 -4.0908
   72LEU   HD23  335   1.847   3.053   6.613  0.6227  1.2403  1.7922
   72LEU      C  336   2.189   3.180   6.370 -0.6449  0.0650  0.0343
   72LEU      O  337   2.246   3.108   6.288  0.4461  0.4742  0.4160
   73ALA      N  338   2.105   3.274   6.322 -0.8885 -0.0383  0.2596
   73ALA     HN  339   2.061   3.323   6.397  3.2737  2.7683  1.2122
   73ALA     CA  340   2.099   3.317   6.186 -0.0196 -0.1222  0.1896
   73ALA     HA  341   2.069   3.232   6.125  1.6461 -0.0861 -0.7294
   73ALA     CB  342   1.997   3.431   6.196 -0.1127 -0.1876 -0.0177
   73ALA    HB1  343   1.959   3.457   6.094  1.3704 -0.4000 -0.6477
   73ALA    HB2  344   2.040   3.528   6.229  0.6525  0.3806 -2.4890
   73ALA    HB3  345   1.911   3.394   6.256 -1.6114  2.9071 -0.0684
   73ALA      C  346   2.226   3.355   6.119 -0.2398 -0.1319 -0.2369
   73ALA      O  347   2.267   3.310   6.012  0.3761  0.0415 -0.0835
   74LEU      N  348   2.304   3.437   6.192 -0.1716 -0.7305  0.3797
   74LEU     HN  349   2.272   3.462   6.283 -0.4721 -0.4649  0.2067
   74LEU     CA  350   2.430   3.487   6.145 -0.5820  0.1312  0.1602
   74LEU     HA  351   2.407   3.526   6.047 -0.9990 -0.1370  0.1451
   74LEU     CB  352   2.477   3.602   6.235  0.2706 -0.3731  0.3694
   74LEU    HB1  353   2.513   3.552   6.328 -0.6758  0.2866  1.1096
   74LEU    HB2  354   2.389   3.667   6.255 -0.0048 -0.8739  0.8092
   74LEU     CG  355   2.597   3.682   6.184  0.0953 -0.3490 -0.0065
   74LEU     HG  356   2.682   3.612   6.166  1.1784  0.3795  1.9545
   74LEU    CD1  357   2.567   3.754   6.051 -0.0834 -0.4764 -0.0345
   74LEU   HD11  358   2.656   3.811   6.016 -1.4226  0.9501 -1.2721
   74LEU   HD12  359   2.474   3.813   6.064  0.1996 -0.0279 -0.0533
   74LEU   HD13  360   2.544   3.672   5.980 -1.0184 -0.0109 -0.2915
   74LEU    CD2  361   2.655   3.783   6.285 -0.4768 -0.4182  0.3902
   74LEU   HD21  362   2.584   3.866   6.305 -1.4185 -0.5102 -2.1677
   74LEU   HD22  363   2.737   3.836   6.233 -1.0031  2.2068  2.0351
   74LEU   HD23  364   2.701   3.740   6.377 -1.8886 -1.0699  0.8378
   74LEU      C  365   2.535   3.386   6.113  0.1140  0.7995  0.3258
   74LEU      O  366   2.608   3.390   6.014  0.1621 -0.0088  0.3212
   75PHE      N  367   2.550   3.285   6.200  0.6336  0.5668 -0.0292
   75PHE     HN  368   2.498   3.283   6.285  2.0348 -0.2726  0.8473
   75PHE     CA  369   2.634   3.169   6.190 -0.2335 -0.0727  0.0340
   75PHE     HA  370   2.737   3.198   6.174  0.0965 -1.0666  0.3181
   75PHE     CB  371   2.630   3.105   6.329 -1.0013  0.0952  0.0985
   75PHE    HB1  372   2.525   3.078   6.351 -0.4783 -2.5333 -0.3105
   75PHE    HB2  373   2.672   3.175   6.405 -0.0890 -0.2379 -0.0815
   75PHE     CG  374   2.699   2.972   6.323 -0.5163  0.3331  0.2883
   75PHE    CD1  375   2.628   2.859   6.353  0.3682 -0.1319  0.6552
   75PHE    HD1  376   2.520   2.859   6.358  0.2218 -0.3122 -1.4737
   75PHE    CE1  377   2.689   2.742   6.392 -0.4975 -0.6519  0.4805
   75PHE    HE1  378   2.629   2.664   6.438 -1.9397  0.3454  0.3646
   75PHE     CZ  379   2.826   2.733   6.385 -0.5067  0.0179 -0.7412
   75PHE     HZ  380   2.876   2.642   6.414  0.2522  1.5135  3.1959
   75PHE    CD2  381   2.836   2.964   6.327 -0.5534 -0.4652  0.0463
   75PHE    HD2  382   2.890   3.055   6.305 -2.4402  0.6579 -0.1706
   75PHE    CE2  383   2.898   2.850   6.372 -0.1321 -0.0677  0.4826
   75PHE    HE2  384   3.005   2.838   6.364 -0.2466 -1.3887  0.7032
   75PHE      C  385   2.607   3.082   6.072  0.1326  0.3151 -0.3370
   75PHE      O  386   2.704   3.052   6.002  0.2819  0.2947 -0.1233
   76VAL      N  387   2.482   3.043   6.044  0.0884 -0.0277  0.3104
   76VAL     HN  388   2.413   3.067   6.112  1.1113 -0.6198  1.5900
   76VAL     CA  389   2.437   2.969   5.930 -0.4287  0.6671  0.0539
   76VAL     HA  390   2.493   2.877   5.921 -1.4476 -0.0566  0.8626
   76VAL     CB  391   2.299   2.921   5.965 -0.1837 -0.1656 -0.1161
   76VAL     HB  392   2.235   3.007   5.992  0.1948  0.0313  0.1610
   76VAL    CG1  393   2.237   2.837   5.852  0.6705 -0.2504 -0.5283
   76VAL   HG11  394   2.142   2.793   5.887  0.5906  0.6147  0.3925
   76VAL   HG12  395   2.307   2.759   5.815 -1.0204 -1.3046 -1.6064
   76VAL   HG13  396   2.205   2.909   5.773  1.4898  1.6585  0.8094
   76VAL    CG2  397   2.299   2.820   6.082  0.1738  0.3492  0.3320
   76VAL   HG21  398   2.289   2.868   6.182  0.3233 -1.4630  1.2458
   76VAL   HG22  399   2.390   2.758   6.082  0.4617  0.7169 -1.4607
   76VAL   HG23  400   2.208   2.756   6.079 -0.4404  1.1863  0.5508
   76VAL      C  401   2.453   3.033   5.796 -0.2606  0.2613 -0.1227
   76VAL      O  402   2.516   2.972   5.711 -0.3829 -0.2664  0.1599
   77VAL      N  403   2.417   3.162   5.785 -0.2208  0.3056  0.2470
   77VAL     HN  404   2.376   3.200   5.868 -0.8249  0.7730 -0.2458
   77VAL     CA  405   2.439   3.251   5.675 -0.3170 -0.0984 -0.1011
   77VAL     HA  406   2.380   3.227   5.588  0.0816  0.6105 -0.5749
   77VAL     CB  407   2.368   3.380   5.705  0.4039  0.1436  0.6042
   77VAL     HB  408   2.382   3.397   5.814  2.6354 -2.3346  0.8081
   77VAL    CG1  409   2.425   3.494   5.619  0.8309 -0.5212 -0.0056
   77VAL   HG11  410   2.415   3.463   5.513 -1.3794 -3.0956  0.8255
   77VAL   HG12  411   2.530   3.516   5.647  0.9067 -0.1520 -0.5686
   77VAL   HG13  412   2.362   3.582   5.644  0.4460  0.0423 -2.6802
   77VAL    CG2  413   2.215   3.372   5.686  0.4066  0.3594  0.5015
   77VAL   HG21  414   2.178   3.278   5.731 -0.1513  0.3871  0.1040
   77VAL   HG22  415   2.199   3.368   5.576 -1.8715 -0.9980  0.8318
   77VAL   HG23  416   2.160   3.463   5.719  0.1652  1.4497 -2.5637
   77VAL      C  417   2.581   3.271   5.634 -0.2531 -0.0922  0.1222
   77VAL      O  418   2.623   3.251   5.520  0.0231 -0.1350  0.2301
   78GLY      N  419   2.665   3.305   5.734 -0.3232  0.4027  0.0138
   78GLY     HN  420   2.636   3.318   5.828  0.4257  0.6058  0.2166
   78GLY     CA  421   2.804   3.335   5.720 -0.0983 -0.6292 -0.0732
   78GLY    HA1  422   2.834   3.370   5.818  2.5496  1.4982 -1.4964
   78GLY    HA2  423   2.815   3.413   5.647 -0.0065  0.1670  0.7618
   78GLY      C  424   2.890   3.220   5.682 -0.1347 -0.6261 -0.1649
   78GLY      O  425   2.967   3.234   5.587  0.1647 -0.3399  0.1135
   79THR      N  426   2.879   3.106   5.753  0.2367 -0.3240  0.3920
   79THR     HN  427   2.801   3.090   5.813 -0.3066 -1.5447 -0.5842
   79THR     CA  428   2.965   2.996   5.723  0.5162  0.0004 -0.0049
   79THR     HA  429   3.069   3.025   5.726  0.8379 -1.2284  1.4250
   79THR     CB  430   2.951   2.895   5.832  0.0457 -0.1615 -0.2133
   79THR     HB  431   2.995   2.797   5.802 -0.1913 -0.2159 -0.3839
   79THR    OG1  432   2.814   2.865   5.857 -0.2090  0.4757 -0.8200
   79THR    HG1  433   2.784   2.929   5.923 -0.6121  1.5735 -2.0333
   79THR    CG2  434   3.021   2.935   5.963  0.2634  0.2350 -0.4507
   79THR   HG21  435   3.125   2.972   5.948  0.2071  0.7916  0.4722
   79THR   HG22  436   3.023   2.842   6.023  1.6571  0.6333  0.1538
   79THR   HG23  437   2.958   3.008   6.019 -1.8715 -0.4735 -1.7881
   79THR      C  438   2.944   2.941   5.586 -0.4915 -0.5104  0.3475
   79THR      O  439   3.037   2.923   5.507 -0.4942  0.2484  0.1615
   80VAL      N  440   2.817   2.929   5.544 -0.3627 -0.0171 -0.2002
   80VAL     HN  441   2.747   2.949   5.613  1.3090  2.3854  0.9577
   80VAL     CA  442   2.766   2.879   5.420  0.0435  0.0311 -0.3871
   80VAL     HA  443   2.820   2.789   5.393  0.9530 -0.0437  1.4508
   80VAL     CB  444   2.620   2.851   5.437  0.0546 -0.2096 -0.6827
   80VAL     HB  445   2.567   2.945   5.466 -0.4335 -0.3401 -1.1185
   80VAL    CG1  446   2.557   2.827   5.299 -0.2474 -0.8508 -0.4362
   80VAL   HG11  447   2.450   2.802   5.315 -1.3172  2.1509 -2.0643
   80VAL   HG12  448   2.605   2.746   5.240 -0.4573 -1.4329  0.1847
   80VAL   HG13  449   2.566   2.914   5.230  2.3573 -2.2120 -1.9585
   80VAL    CG2  450   2.592   2.727   5.523 -0.4312  0.2500 -0.1678
   80VAL   HG21  451   2.484   2.712   5.543 -0.6550  2.4745  0.5550
   80VAL   HG22  452   2.633   2.754   5.623  0.8448  2.0812 -1.1197
   80VAL   HG23  453   2.653   2.642   5.486  0.5548 -0.0140  1.9263
   80VAL      C  454   2.808   2.973   5.313  0.6287  0.3243  0.0892
   80VAL      O  455   2.851   2.930   5.206  0.1291 -0.2246  0.1016
   81GLY      N  456   2.822   3.104   5.341  0.6926  0.2847  0.2394
   81GLY     HN  457   2.784   3.131   5.429 -0.1407 -0.9485  0.2869
   81GLY     CA  458   2.852   3.199   5.239 -0.6692 -0.1508 -0.5957
   81GLY    HA1  459   2.835   3.295   5.285  2.2275  0.6019 -0.8480
   81GLY    HA2  460   2.795   3.189   5.148  1.1469 -1.1011 -1.6956
   81GLY      C  461   2.998   3.200   5.207 -0.5002 -0.0044  0.1508
   81GLY      O  462   3.034   3.216   5.091 -1.3392  0.9834  0.0112
   82ASN      N  463   3.091   3.187   5.303 -0.5346 -0.0640  0.1764
   82ASN     HN  464   3.061   3.175   5.398  1.1147 -1.1501  0.5876
   82ASN     CA  465   3.232   3.185   5.284 -0.5060  0.0911  0.3637
   82ASN     HA  466   3.258   3.251   5.202  0.9906 -0.1586  0.5996
   82ASN     CB  467   3.302   3.236   5.411 -0.6701 -0.2145  0.5751
   82ASN    HB1  468   3.412   3.232   5.397 -0.8852  0.3100 -1.6280
   82ASN    HB2  469   3.266   3.184   5.502 -2.8638 -0.2427 -0.2547
   82ASN     CG  470   3.278   3.386   5.411 -0.3163 -0.1541 -0.0509
   82ASN    OD1  471   3.346   3.462   5.342  0.3003 -0.0197  0.6847
   82ASN    ND2  472   3.182   3.423   5.501 -0.1454 -0.1364  0.1247
   82ASN   HD21  473   3.136   3.356   5.559  1.2064 -1.5640 -0.3916
   82ASN   HD22  474   3.174   3.518   5.532 -0.2994 -0.0530 -0.1688
   82ASN      C  475   3.282   3.052   5.240  0.3938  0.3161  0.6721
   82ASN      O  476   3.376   3.043   5.162 -0.0782 -0.3892  0.1686
   83SER      N  477   3.220   2.940   5.284 -0.2692  0.3510 -0.1507
   83SER     HN  478   3.139   2.936   5.341 -1.3050 -0.0832 -1.6155
   83SER     CA  479   3.244   2.811   5.228 -0.0355  0.3429 -0.0311
   83SER     HA  480   3.350   2.786   5.227 -0.1439 -0.1634  0.3445
   83SER     CB  481   3.183   2.699   5.315  0.1150 -0.4802 -0.9702
   83SER    HB1  482   3.241   2.693   5.409 -0.8403 -2.7139 -0.4666
   83SER    HB2  483   3.189   2.596   5.273  0.1892 -0.0226 -2.1405
   83SER     OG  484   3.046   2.715   5.347  0.4339  0.0674  0.1542
   83SER    HG1  485   3.023   2.766   5.425 -0.5958 -1.3870  0.8644
   83SER      C  486   3.201   2.804   5.086 -0.0108 -0.0832 -0.0213
   83SER      O  487   3.278   2.759   5.001  0.1277 -0.4571  0.2998
   84VAL      N  488   3.082   2.859   5.057 -0.3096 -0.2521  0.8738
   84VAL     HN  489   3.014   2.896   5.120 -0.3173  0.0432  0.6915
   84VAL     CA  490   3.038   2.867   4.922  0.3372  0.6805  0.7092
   84VAL     HA  491   3.062   2.769   4.883 -0.0590  0.4555  1.0227
   84VAL     CB  492   2.889   2.882   4.905  0.3161  0.1625  0.4189
   84VAL     HB  493   2.848   2.969   4.959 -1.0070 -1.4025  2.0605
   84VAL    CG1  494   2.844   2.888   4.758  0.0199 -0.2006  0.4948
   84VAL   HG11  495   2.886   2.981   4.716  1.7242 -0.6267  1.1721
   84VAL   HG12  496   2.734   2.876   4.746 -0.0002 -1.3387  1.5902
   84VAL   HG13  497   2.901   2.816   4.695  0.3040 -0.0202  0.5439
   84VAL    CG2  498   2.827   2.757   4.968  0.5164 -0.3502 -0.3762
   84VAL   HG21  499   2.862   2.748   5.074 -0.3807  0.6772  0.0287
   84VAL   HG22  500   2.838   2.674   4.895 -0.4536  0.8156 -1.9054
   84VAL   HG23  501   2.718   2.768   4.986  0.0015  0.5419 -3.4994
   84VAL      C  502   3.120   2.956   4.835 -0.5796  0.8219 -0.0320
   84VAL      O  503   3.144   2.929   4.717  0.0898  0.0606  0.2657
   85THR      N  504   3.183   3.058   4.895 -0.2621  0.4416  0.2876
   85THR     HN  505   3.172   3.084   4.991 -0.5394  2.2055 -0.1739
   85THR     CA  506   3.272   3.147   4.826 -0.4661  0.1674 -0.3321
   85THR     HA  507   3.222   3.189   4.740 -0.9389  1.0665  0.3716
   85THR     CB  508   3.308   3.270   4.903  0.0826 -0.1258 -0.1178
   85THR     HB  509   3.336   3.238   5.006  1.0213 -0.2496 -0.4014
   85THR    OG1  510   3.193   3.352   4.910  0.1815  0.0006  0.0302
   85THR    HG1  511   3.126   3.303   4.959  2.4080 -1.4044  1.8969
   85THR    CG2  512   3.420   3.354   4.838 -0.0563  0.1317 -0.0257
   85THR   HG21  513   3.514   3.297   4.825  0.4197  0.8825  0.1107
   85THR   HG22  514   3.439   3.444   4.899 -1.9163  0.7489 -0.2866
   85THR   HG23  515   3.385   3.395   4.741  1.1878  0.9028 -0.1625
   85THR      C  516   3.397   3.082   4.778  0.1644  0.8871  0.3167
   85THR      O  517   3.428   3.098   4.660  0.1753 -0.3135  0.1430
   86ALA      N  518   3.457   3.002   4.867  0.0889 -0.0730 -0.4763
   86ALA     HN  519   3.421   3.000   4.960  0.1759  2.3588 -0.3216
   86ALA     CA  520   3.573   2.921   4.842  0.4968  0.2571  0.2849
   86ALA     HA  521   3.654   2.979   4.800  0.0557 -1.0500 -2.6196
   86ALA     CB  522   3.613   2.855   4.975  0.5443  0.4279  0.3556
   86ALA    HB1  523   3.553   2.771   5.016  2.7627 -0.0375  2.9408
   86ALA    HB2  524   3.611   2.927   5.059  2.1695 -0.6108  1.3333
   86ALA    HB3  525   3.719   2.823   4.970  1.0437  2.0158  0.0797
   86ALA      C  526   3.541   2.822   4.735  0.0826  0.4135  0.2611
   86ALA      O  527   3.617   2.803   4.641 -0.4870  0.4528 -0.2133
   87PHE      N  528   3.428   2.749   4.732  0.0799  0.4290  0.0133
   87PHE     HN  529   3.370   2.756   4.813  1.0077  0.0961  0.7236
   87PHE     CA  530   3.387   2.666   4.623  0.2486 -0.1441  0.3832
   87PHE     HA  531   3.470   2.600   4.606  0.1867  0.0321 -0.6909
   87PHE     CB  532   3.265   2.579   4.659  0.0048 -0.0054 -0.0965
   87PHE    HB1  533   3.222   2.527   4.570 -0.7018  0.3970  0.0079
   87PHE    HB2  534   3.185   2.640   4.705  0.9032  0.6926  0.5676
   87PHE     CG  535   3.307   2.464   4.743 -0.7043 -0.2831 -0.1138
   87PHE    CD1  536   3.277   2.456   4.877  0.0197 -0.3296  0.0527
   87PHE    HD1  537   3.213   2.528   4.925 -0.8444 -0.1876 -1.2706
   87PHE    CE1  538   3.326   2.356   4.958  0.2379  0.1149  0.4753
   87PHE    HE1  539   3.284   2.353   5.057 -1.2935  0.1025 -0.1417
   87PHE     CZ  540   3.411   2.262   4.903 -0.0992  0.0493  0.0636
   87PHE     HZ  541   3.447   2.180   4.963 -1.6815 -0.9855 -0.3345
   87PHE    CD2  542   3.395   2.371   4.691  0.0972  0.2472  0.2667
   87PHE    HD2  543   3.406   2.379   4.584 -2.1387  2.4986  0.1053
   87PHE    CE2  544   3.448   2.272   4.771  0.0218  0.0710  0.0998
   87PHE    HE2  545   3.503   2.190   4.727 -1.2795 -0.2073 -1.1075
   87PHE      C  546   3.360   2.745   4.499 -1.0248 -0.2520  0.5698
   87PHE      O  547   3.386   2.691   4.391  0.1093  0.1372  0.6355
   88THR      N  548   3.302   2.866   4.497 -0.7937 -0.1470 -0.2147
   88THR     HN  549   3.274   2.913   4.580  0.2543  2.8287 -1.4074
   88THR     CA  550   3.268   2.940   4.380 -0.1028  0.1028 -0.2637
   88THR     HA  551   3.212   2.871   4.318 -0.1141  1.0161 -1.2903
   88THR     CB  552   3.177   3.055   4.414 -0.4319 -0.1729 -0.2045
   88THR     HB  553   3.227   3.132   4.476 -0.7219  0.7785 -1.1274
   88THR    OG1  554   3.056   3.010   4.473 -0.2636 -0.0658  0.2302
   88THR    HG1  555   3.081   2.968   4.556 -0.8841 -0.5412  0.1859
   88THR    CG2  556   3.133   3.135   4.290  0.9665 -0.2783 -0.7946
   88THR   HG21  557   3.058   3.215   4.309  0.9289 -0.4971  0.0358
   88THR   HG22  558   3.088   3.066   4.216 -2.2555  0.3285  0.4117
   88THR   HG23  559   3.218   3.193   4.249 -0.5107  2.3643 -0.3570
   88THR      C  560   3.383   2.990   4.300 -0.0983  0.3089 -0.1276
   88THR      O  561   3.385   2.980   4.178  0.7026  0.4616 -0.1355
   89LEU      N  562   3.488   3.042   4.367  0.0129  0.0312 -0.0872
   89LEU     HN  563   3.478   3.061   4.465 -1.5058  2.8515 -0.6975
   89LEU     CA  564   3.618   3.074   4.317  0.0701  0.5854  0.4039
   89LEU     HA  565   3.602   3.136   4.230 -0.2318  0.7823  0.5964
   89LEU     CB  566   3.711   3.142   4.419  0.0990  0.3918  0.5067
   89LEU    HB1  567   3.802   3.173   4.362  0.0413  0.7068  0.5896
   89LEU    HB2  568   3.745   3.067   4.494  1.3094  2.6096  2.2832
   89LEU     CG  569   3.655   3.269   4.483 -0.0870  0.4899  0.1530
   89LEU     HG  570   3.549   3.250   4.510 -0.2167  0.3911 -0.4265
   89LEU    CD1  571   3.739   3.309   4.606 -0.5819  0.2767  0.5660
   89LEU   HD11  572   3.736   3.220   4.672 -2.6043  1.2226  1.8725
   89LEU   HD12  573   3.701   3.404   4.651  0.5787 -0.4706  3.2881
   89LEU   HD13  574   3.843   3.330   4.572 -1.4500  1.1765 -1.7321
   89LEU    CD2  575   3.667   3.385   4.382  0.2405  0.3658  0.0481
   89LEU   HD21  576   3.590   3.371   4.303  0.8283 -0.6640 -0.3584
   89LEU   HD22  577   3.766   3.385   4.332 -0.2178 -1.8245 -0.9625
   89LEU   HD23  578   3.648   3.482   4.432  1.2053  1.2701 -1.2963
   89LEU      C  579   3.685   2.952   4.264 -0.4685  0.5464 -0.2016
   89LEU      O  580   3.740   2.961   4.154  0.1205  0.0431  0.0499
   90ALA      N  581   3.690   2.844   4.344  0.2822  0.4511 -0.3672
   90ALA     HN  582   3.640   2.835   4.430  0.8086 -1.2126 -0.2046
   90ALA     CA  583   3.756   2.723   4.304 -0.3931 -0.1648  0.3458
   90ALA     HA  584   3.856   2.756   4.280 -1.2806  1.5259 -1.3727
   90ALA     CB  585   3.752   2.618   4.417  0.1579 -0.1598  0.3710
   90ALA    HB1  586   3.786   2.665   4.512 -0.8164 -2.9376  2.2089
   90ALA    HB2  587   3.823   2.534   4.404  1.6630  1.3836 -2.2648
   90ALA    HB3  588   3.648   2.581   4.425  0.8759 -2.2418  0.4932
   90ALA      C  589   3.703   2.657   4.182 -0.1698 -0.2479  0.2951
   90ALA      O  590   3.777   2.614   4.093 -0.1430  0.2879  0.0524
   91ARG      N  591   3.569   2.648   4.173 -0.2387  0.9281 -0.0195
   91ARG     HN  592   3.525   2.702   4.244 -0.0158 -0.1172  0.9315
   91ARG     CA  593   3.504   2.571   4.071 -0.3657  0.5632  0.3352
   91ARG     HA  594   3.559   2.485   4.034 -1.3521 -0.3005  0.8316
   91ARG     CB  595   3.383   2.496   4.129 -0.1120 -0.3073 -0.2439
   91ARG    HB1  596   3.317   2.452   4.051 -1.9615 -0.1731  1.1762
   91ARG    HB2  597   3.319   2.570   4.182 -0.2558 -0.5061 -0.1398
   91ARG     CG  598   3.436   2.387   4.223 -0.7276 -0.1330  0.3082
   91ARG    HG1  599   3.495   2.436   4.303 -2.6371  1.3558  0.9030
   91ARG    HG2  600   3.509   2.328   4.163 -1.4038  0.0999 -0.7799
   91ARG     CD  601   3.316   2.318   4.289 -0.7845 -0.4758 -0.1480
   91ARG    HD1  602   3.249   2.289   4.205 -1.1148 -0.6501  0.1728
   91ARG    HD2  603   3.266   2.387   4.361 -1.2118 -0.1877 -0.7105
   91ARG     NE  604   3.376   2.203   4.363 -0.4594 -0.1659  0.0744
   91ARG     HE  605   3.474   2.188   4.350 -0.0783  0.7933  1.5989
   91ARG     CZ  606   3.323   2.119   4.456  0.1165  0.1952  0.7408
   91ARG    NH1  607   3.188   2.122   4.480  0.0441  0.5240  0.3097
   91ARG   HH11  608   3.136   2.195   4.436 -0.1727 -0.2381 -0.7463
   91ARG   HH12  609   3.140   2.051   4.531  1.5145 -0.7202  0.0638
   91ARG    NH2  610   3.415   2.030   4.502 -0.2668 -0.7156 -0.2036
   91ARG   HH21  611   3.507   2.045   4.468 -0.3213  0.3890  0.0974
   91ARG   HH22  612   3.370   1.965   4.564 -5.8890  0.9938 -1.8656
   91ARG      C  613   3.464   2.645   3.948  0.3825  0.1620 -0.1595
   91ARG      O  614   3.447   2.583   3.844 -0.2236 -0.1536  0.1272
   92LYS      N  615   3.458   2.779   3.958 -0.1806  0.1291 -0.0534
   92LYS     HN  616   3.485   2.824   4.043  2.0984 -0.8296 -0.2121
   92LYS     CA  617   3.422   2.863   3.848  0.0666 -0.1056 -0.3160
   92LYS     HA  618   3.323   2.832   3.816 -1.4699  1.7507  2.1866
   92LYS     CB  619   3.413   3.008   3.900 -0.0411 -0.1414 -0.2339
   92LYS    HB1  620   3.499   3.024   3.968  0.5216 -0.2511 -0.9146
   92LYS    HB2  621   3.317   3.012   3.956 -0.7270  0.4567 -1.4063
   92LYS     CG  622   3.412   3.132   3.810  0.4502 -0.0051 -0.0498
   92LYS    HG1  623   3.327   3.115   3.742  1.1888 -2.1046 -0.5309
   92LYS    HG2  624   3.506   3.151   3.754 -0.5287  0.9987 -1.4044
   92LYS     CD  625   3.389   3.259   3.892  0.0294 -0.0063 -0.1677
   92LYS    HD1  626   3.292   3.238   3.943  0.3774  2.7453  1.8496
   92LYS    HD2  627   3.358   3.342   3.826 -1.4153 -0.0606  0.4016
   92LYS     CE  628   3.504   3.300   3.984 -0.3153  0.3622  0.1015
   92LYS    HE1  629   3.562   3.222   4.038 -1.0650  0.1414  0.6069
   92LYS    HE2  630   3.460   3.379   4.049  0.9621  2.1945 -1.1440
   92LYS     NZ  631   3.603   3.367   3.897  0.0939 -0.1006  0.2109
   92LYS    HZ1  632   3.564   3.453   3.855  1.4746  0.6973  0.5054
   92LYS    HZ2  633   3.646   3.311   3.820  1.8981  1.8325 -0.2643
   92LYS    HZ3  634   3.682   3.383   3.963 -0.7967  1.0831  1.0096
   92LYS      C  635   3.514   2.864   3.731  0.3338 -0.0321 -0.1060
   92LYS      O  636   3.632   2.835   3.753  0.4410 -0.0623 -0.7184
   93LYS      N  637   3.463   2.892   3.610  0.4960  0.4682 -0.0589
   93LYS     HN  638   3.368   2.915   3.596  0.4816 -0.7831 -2.5540
   93LYS     CA  639   3.542   2.894   3.490 -0.1479 -0.0701 -0.4986
   93LYS     HA  640   3.591   2.798   3.496 -1.7314 -0.8801  0.3722
   93LYS     CB  641   3.462   2.881   3.360  0.1019  0.0095 -0.6607
   93LYS    HB1  642   3.525   2.909   3.272 -0.1547  1.1022 -0.5125
   93LYS    HB2  643   3.389   2.965   3.358  1.6829  1.4248 -1.8690
   93LYS     CG  644   3.385   2.749   3.350 -0.3456  0.2925 -0.9716
   93LYS    HG1  645   3.305   2.763   3.274 -1.5823  0.6761  0.3504
   93LYS    HG2  646   3.324   2.737   3.442 -0.3765 -1.4969 -1.1998
   93LYS     CD  647   3.472   2.626   3.328 -0.0294  0.2500  0.4292
   93LYS    HD1  648   3.537   2.588   3.410 -0.3389 -0.7059  0.2479
   93LYS    HD2  649   3.545   2.649   3.247 -0.5357  0.5864  0.0696
   93LYS     CE  650   3.389   2.503   3.291  0.1263 -0.0060  0.9284
   93LYS    HE1  651   3.331   2.523   3.199  0.0459  1.6208  1.3012
   93LYS    HE2  652   3.321   2.474   3.375 -1.4497 -0.4957 -0.4616
   93LYS     NZ  653   3.478   2.386   3.271  0.1427  0.1831 -0.1299
   93LYS    HZ1  654   3.516   2.355   3.362  2.1057  1.4223 -0.4695
   93LYS    HZ2  655   3.557   2.406   3.207  1.6031 -1.0238  1.2224
   93LYS    HZ3  656   3.422   2.308   3.231  0.6479 -0.2462 -0.0141
   93LYS      C  657   3.659   2.986   3.483  0.5987 -0.8911  0.6676
   93LYS      O  658   3.667   3.093   3.544  0.1813 -0.5427  0.1243
   94SER      N  659   3.758   2.956   3.397  0.0009  0.1198 -0.4150
   94SER     HN  660   3.738   2.892   3.323 -0.6132  2.2699 -2.2122
   94SER     CA  661   3.892   3.006   3.398 -0.0484  0.2517 -0.4622
   94SER     HA  662   3.913   3.040   3.498  1.5360 -0.0061 -0.6711
   94SER     CB  663   3.998   2.896   3.382 -0.2746 -0.0070 -0.1917
   94SER    HB1  664   3.998   2.850   3.281 -0.9995 -0.5888  0.0627
   94SER    HB2  665   3.974   2.816   3.455 -1.8786  1.6656  1.2372
   94SER     OG  666   4.128   2.949   3.403 -0.0183 -0.8176  0.3232
   94SER    HG1  667   4.186   2.879   3.372 -0.0803 -0.4501 -0.6670
   94SER      C  668   3.908   3.113   3.295  0.3240  0.3898 -0.2638
   94SER      O  669   3.876   3.095   3.178 -0.3244 -0.1868 -0.0073
   95LEU      N  670   3.955   3.233   3.335  0.2332  0.3506 -0.0343
   95LEU     HN  671   3.988   3.250   3.427  0.0720  3.1682 -0.4216
   95LEU     CA  672   3.949   3.348   3.251 -0.6517  0.0785 -0.3578
   95LEU     HA  673   3.900   3.334   3.156 -1.4797 -0.2018  0.1075
   95LEU     CB  674   3.873   3.458   3.327 -0.0504  0.2596 -0.0070
   95LEU    HB1  675   3.916   3.460   3.430  0.1358  2.3361 -0.0985
   95LEU    HB2  676   3.766   3.428   3.333 -0.2275  0.8062 -0.4410
   95LEU     CG  677   3.889   3.602   3.277  0.4168  0.1393 -0.2029
   95LEU     HG  678   3.992   3.642   3.285  0.3216  0.0525  1.7315
   95LEU    CD1  679   3.844   3.618   3.131 -0.2063 -0.0489 -0.0352
   95LEU   HD11  680   3.740   3.579   3.128 -0.4116  0.5076 -0.4511
   95LEU   HD12  681   3.900   3.549   3.064 -0.9579  2.0231 -3.0387
   95LEU   HD13  682   3.841   3.725   3.098 -0.3753  0.2138  0.8096
   95LEU    CD2  683   3.806   3.698   3.364 -0.2273 -0.1976 -0.4394
   95LEU   HD21  684   3.695   3.699   3.353 -0.3710  0.1589  0.8524
   95LEU   HD22  685   3.837   3.804   3.360 -2.1017  0.4337  0.6221
   95LEU   HD23  686   3.817   3.669   3.470 -1.5897  0.1988 -0.1653
   95LEU      C  687   4.089   3.389   3.217 -0.4437 -0.3406 -0.0072
   95LEU      O  688   4.182   3.413   3.294 -0.3504  0.0020 -0.2280
   96GLN      N  689   4.126   3.405   3.089  0.1709 -0.7090  0.1190
   96GLN     HN  690   4.069   3.392   3.008  1.4204 -0.3782 -0.8387
   96GLN     CA  691   4.262   3.426   3.051  0.1175 -0.2396  0.1818
   96GLN     HA  692   4.333   3.392   3.124  0.8621  0.4408 -0.2047
   96GLN     CB  693   4.293   3.348   2.922  0.8649  0.0167  0.2039
   96GLN    HB1  694   4.389   3.362   2.867  2.4916 -1.3282  2.5060
   96GLN    HB2  695   4.226   3.389   2.844 -0.0102 -0.9824  0.4136
   96GLN     CG  696   4.268   3.197   2.919  0.2548  0.1215 -0.2321
   96GLN    HG1  697   4.321   3.153   2.832 -0.6785  0.1000 -0.7981
   96GLN    HG2  698   4.162   3.181   2.893  0.0193 -0.0242  0.7767
   96GLN     CD  699   4.314   3.123   3.044  0.0789 -0.3941 -0.4713
   96GLN    OE1  700   4.428   3.137   3.089 -0.3782  0.4528  0.4610
   96GLN    NE2  701   4.220   3.049   3.109 -0.0389  0.0153 -0.1734
   96GLN   HE21  702   4.248   3.009   3.196 -0.5395  0.4742  0.2100
   96GLN   HE22  703   4.133   3.026   3.064 -0.0788 -1.0429  0.4271
   96GLN      C  704   4.297   3.570   3.033 -0.5816 -0.2049 -1.0476
   96GLN      O  705   4.387   3.610   2.959  0.4536 -0.4736  0.0255
   97SER      N  706   4.217   3.659   3.094  0.0648 -0.1790 -0.2268
   97SER     HN  707   4.137   3.616   3.135  1.0794 -0.0120  2.0992
   97SER     CA  708   4.232   3.801   3.095 -0.2387 -0.1482 -0.0505
   97SER     HA  709   4.314   3.836   3.034  0.5160  0.9423  1.5246
   97SER     CB  710   4.104   3.870   3.044 -0.1103 -0.4017 -0.7257
   97SER    HB1  711   4.108   3.980   3.058 -0.8496 -0.2213 -1.7866
   97SER    HB2  712   4.012   3.835   3.095 -0.9257  1.6084 -0.7118
   97SER     OG  713   4.093   3.846   2.905  0.2006  0.2744 -0.8711
   97SER    HG1  714   4.169   3.889   2.864 -0.5471 -0.3914 -3.1175
   97SER      C  715   4.265   3.848   3.232 -0.3736 -0.0386 -0.0549
   97SER      O  716   4.292   3.967   3.252  0.3401 -0.2657  0.3794
   98LEU      N  717   4.262   3.755   3.329  0.3637  0.2427  0.2467
   98LEU     HN  718   4.255   3.659   3.302 -0.1796  1.0521 -2.8206
   98LEU     CA  719   4.271   3.781   3.469  0.2413  0.3979  0.2262
   98LEU     HA  720   4.336   3.867   3.471  0.9089 -0.0924  0.3502
   98LEU     CB  721   4.134   3.792   3.537 -0.1170 -0.4314 -0.3479
   98LEU    HB1  722   4.072   3.710   3.495  0.6798 -1.3402  0.2137
   98LEU    HB2  723   4.082   3.883   3.501 -0.7917 -1.0371 -0.9469
   98LEU     CG  724   4.122   3.786   3.691  0.3703 -0.4135 -0.3074
   98LEU     HG  725   4.159   3.692   3.736  0.1258  0.0184  0.8171
   98LEU    CD1  726   4.194   3.910   3.747 -0.1651 -0.1867 -0.1142
   98LEU   HD11  727   4.212   3.896   3.855  0.5451 -1.9400 -0.4271
   98LEU   HD12  728   4.130   4.000   3.735  1.2488  0.5638 -2.8926
   98LEU   HD13  729   4.291   3.928   3.696  0.3603  2.2427  1.5957
   98LEU    CD2  730   3.975   3.792   3.738  0.5685 -0.0921  0.2681
   98LEU   HD21  731   3.931   3.883   3.692  0.4480 -0.6861 -0.8311
   98LEU   HD22  732   3.962   3.793   3.848  1.2313  1.9546  0.3801
   98LEU   HD23  733   3.923   3.707   3.690  1.6987 -1.0518  0.6803
   98LEU      C  734   4.361   3.682   3.537 -0.1141  0.1366  0.3210
   98LEU      O  735   4.330   3.564   3.529  0.3453  0.0115  0.3964
   99GLN      N  736   4.473   3.721   3.600  0.3354  0.0145 -0.3907
   99GLN     HN  737   4.501   3.817   3.601  1.5344 -0.3018  1.5064
   99GLN     CA  738   4.557   3.642   3.685 -0.0028  0.0604 -0.0101
   99GLN     HA  739   4.587   3.557   3.625  0.2796 -0.3831  0.7550
   99GLN     CB  740   4.691   3.708   3.718  0.1951 -0.3369 -0.0166
   99GLN    HB1  741   4.753   3.635   3.774 -0.8086 -2.1361 -1.1534
   99GLN    HB2  742   4.664   3.789   3.788  0.8872 -0.2593  0.1703
   99GLN     CG  743   4.773   3.759   3.599  0.4662 -0.2875  0.1906
   99GLN    HG1  744   4.869   3.794   3.644  0.2163  0.5746  0.0766
   99GLN    HG2  745   4.717   3.842   3.551  1.6534  0.6552  0.3636
   99GLN     CD  746   4.786   3.644   3.501  0.5791 -0.1183  0.0059
   99GLN    OE1  747   4.701   3.635   3.412 -0.0743 -0.1976  0.6341
   99GLN    NE2  748   4.888   3.555   3.513  0.8369  0.1731 -0.0200
   99GLN   HE21  749   4.901   3.476   3.452  1.8259 -1.2273  1.9008
   99GLN   HE22  750   4.959   3.553   3.583  1.6228 -2.0244 -0.7818
   99GLN      C  751   4.499   3.587   3.811  0.1733 -0.0599  0.0176
   99GLN      O  752   4.412   3.638   3.880  0.3705 -0.1454  0.3299
  100SER      N  753   4.555   3.471   3.852  0.3670 -0.2301 -0.6997
  100SER     HN  754   4.638   3.438   3.810  1.5121  2.1904 -0.5123
  100SER     CA  755   4.515   3.389   3.962  0.1177  0.5923 -0.1605
  100SER     HA  756   4.413   3.357   3.947  0.3617 -1.6728  2.2847
  100SER     CB  757   4.599   3.260   3.958 -0.3748  0.2536  0.2135
  100SER    HB1  758   4.587   3.207   3.861 -0.0065  0.3559  0.1093
  100SER    HB2  759   4.574   3.183   4.033  0.3587 -0.0646  0.1454
  100SER     OG  760   4.740   3.277   3.966 -0.2375 -0.7445  0.0545
  100SER    HG1  761   4.760   3.301   3.875  0.3223  1.8242  0.7791
  100SER      C  762   4.527   3.442   4.100 -0.3802 -0.1455  0.1722
  100SER      O  763   4.485   3.378   4.197 -0.5048 -0.6647 -0.2224
  101THR      N  764   4.578   3.565   4.120  0.5675 -0.4120 -0.5892
  101THR     HN  765   4.610   3.631   4.052 -2.1350 -0.1189 -1.6854
  101THR     CA  766   4.600   3.624   4.248 -0.1843  0.3061 -0.7847
  101THR     HA  767   4.673   3.569   4.306  0.2643 -0.0606 -1.6816
  101THR     CB  768   4.679   3.750   4.233  0.2669  0.1393  0.1389
  101THR     HB  769   4.688   3.809   4.327  0.2747 -0.4160  0.4910
  101THR    OG1  770   4.632   3.823   4.121 -0.1067 -0.0254  0.1863
  101THR    HG1  771   4.705   3.884   4.128 -1.3589  1.2999  3.0802
  101THR    CG2  772   4.823   3.717   4.193  0.2672 -0.0713  0.3140
  101THR   HG21  773   4.885   3.706   4.285  0.1463 -1.9060  0.2181
  101THR   HG22  774   4.874   3.796   4.134  1.5888 -1.6110 -0.7326
  101THR   HG23  775   4.837   3.624   4.133  0.5281  0.1981 -0.0486
  101THR      C  776   4.480   3.663   4.328  0.1860  0.3068 -0.2223
  101THR      O  777   4.479   3.663   4.450  0.0149  0.0651 -0.2227
  102VAL      N  778   4.379   3.712   4.254 -0.1315 -0.3648 -0.2372
  102VAL     HN  779   4.387   3.729   4.156 -0.3259 -1.3786 -0.4350
  102VAL     CA  780   4.265   3.768   4.319 -0.0742 -0.0325 -0.4199
  102VAL     HA  781   4.284   3.833   4.404  1.7238 -0.3600 -0.5399
  102VAL     CB  782   4.188   3.862   4.231 -0.0030 -0.1372 -0.5937
  102VAL     HB  783   4.093   3.887   4.283  1.4886 -0.2303  2.4095
  102VAL    CG1  784   4.276   3.986   4.209  0.1140 -0.1172 -0.0244
  102VAL   HG11  785   4.377   3.957   4.172  0.6273 -0.0442  1.2606
  102VAL   HG12  786   4.288   4.043   4.304  0.6228  1.7167 -1.1280
  102VAL   HG13  787   4.242   4.068   4.142  1.4249  0.6954  0.2571
  102VAL    CG2  788   4.158   3.794   4.096  0.1394  0.1911 -0.7928
  102VAL   HG21  789   4.252   3.762   4.047  0.4425 -0.6511  0.2893
  102VAL   HG22  790   4.122   3.878   4.033 -0.7428 -0.2710 -0.9158
  102VAL   HG23  791   4.080   3.716   4.103 -1.6118  1.7560 -1.8006
  102VAL      C  792   4.175   3.658   4.365  0.4722 -0.2627  0.1140
  102VAL      O  793   4.094   3.676   4.456  0.8970 -0.0933  0.4601
  103HSD      N  794   4.183   3.539   4.302  0.7543 -0.0928 -0.1784
  103HSD     HN  795   4.245   3.527   4.225  2.2638 -1.9129  1.2297
  103HSD     CA  796   4.135   3.414   4.351  0.8811 -0.0323  0.1077
  103HSD     HA  797   4.030   3.418   4.379  0.8163 -1.1492  0.0956
  103HSD     CB  798   4.132   3.301   4.246  0.5301 -0.1882  0.2831
  103HSD    HB1  799   4.105   3.209   4.303 -0.1002 -0.8366 -1.0205
  103HSD    HB2  800   4.237   3.294   4.211  0.7806  0.8999  0.7596
  103HSD    ND1  801   4.033   3.238   4.024  0.1707  0.1025  0.0251
  103HSD    HD1  802   4.082   3.151   4.012  3.4279  1.9472 -1.6032
  103HSD     CG  803   4.033   3.319   4.135  0.4118 -0.3527  0.3614
  103HSD    CE1  804   3.938   3.283   3.937 -0.0167 -0.3507 -0.0091
  103HSD    HE1  805   3.913   3.243   3.839 -2.4763 -0.7207  0.7126
  103HSD    NE2  806   3.882   3.394   3.981  0.7472  0.1651 -0.2985
  103HSD    CD2  807   3.940   3.414   4.105  0.0186 -0.7832  0.2125
  103HSD    HD2  808   3.913   3.510   4.146 -0.6728 -1.1880  0.7278
  103HSD      C  809   4.194   3.375   4.481  0.5193 -0.1632  0.2346
  103HSD      O  810   4.118   3.350   4.575 -0.5315  0.4492 -0.4440
  104TYR      N  811   4.326   3.360   4.500  0.5884  0.1291 -0.0205
  104TYR     HN  812   4.394   3.383   4.431  0.7314 -0.0270  0.0653
  104TYR     CA  813   4.378   3.320   4.627 -0.7144 -0.5877  0.3005
  104TYR     HA  814   4.313   3.239   4.658 -2.5654  0.6970 -0.0896
  104TYR     CB  815   4.526   3.279   4.617 -0.6460 -0.3219  0.2272
  104TYR    HB1  816   4.562   3.247   4.717  0.8296 -0.6673 -0.3947
  104TYR    HB2  817   4.590   3.366   4.590 -0.7299  0.7022  3.0348
  104TYR     CG  818   4.565   3.176   4.516  0.1259  0.8290 -0.6807
  104TYR    CD1  819   4.694   3.161   4.472  0.2697 -0.2915  0.0849
  104TYR    HD1  820   4.771   3.221   4.517 -1.2029 -0.1368  2.5796
  104TYR    CE1  821   4.725   3.062   4.382 -0.3352 -0.1889 -0.2410
  104TYR    HE1  822   4.825   3.055   4.340 -0.8896  0.0080 -1.6540
  104TYR     CZ  823   4.628   2.972   4.343 -0.5008  0.0329 -0.3452
  104TYR     OH  824   4.673   2.859   4.271  0.2406 -0.0166  0.1791
  104TYR     HH  825   4.598   2.801   4.261  1.5909 -1.7748 -0.1751
  104TYR    CD2  826   4.468   3.085   4.481  0.4191  0.2922 -0.1198
  104TYR    HD2  827   4.367   3.083   4.516  0.6847  0.2023  0.6549
  104TYR    CE2  828   4.499   2.988   4.388 -0.5104  0.3203 -0.4722
  104TYR    HE2  829   4.426   2.914   4.359 -0.6922  0.1659  0.3385
  104TYR      C  830   4.359   3.423   4.733 -0.9533 -0.1775 -0.1411
  104TYR      O  831   4.349   3.389   4.851 -0.3502  0.3344  0.0623
  105HSD      N  832   4.369   3.555   4.707  0.7144 -0.3413 -0.4399
  105HSD     HN  833   4.395   3.592   4.618 -2.1395  2.1712 -0.3714
  105HSD     CA  834   4.332   3.656   4.800 -0.1698 -0.5211 -0.5845
  105HSD     HA  835   4.386   3.634   4.891 -1.6072 -1.9205 -0.0344
  105HSD     CB  836   4.381   3.796   4.760  0.0187 -0.2605  0.5228
  105HSD    HB1  837   4.354   3.879   4.829  1.0695 -1.2200  2.1533
  105HSD    HB2  838   4.359   3.818   4.653 -3.5967  1.3204  1.4308
  105HSD    ND1  839   4.600   3.780   4.896  0.2127  0.1943  0.3221
  105HSD    HD1  840   4.560   3.751   4.983 -0.5600 -1.1201 -0.4322
  105HSD     CG  841   4.530   3.803   4.779  0.0491 -0.3164  0.3135
  105HSD    CE1  842   4.731   3.802   4.868  0.0146  0.8166 -0.1261
  105HSD    HE1  843   4.795   3.790   4.955 -1.6787 -0.2772  1.0192
  105HSD    NE2  844   4.750   3.841   4.743 -0.3280  0.8948 -0.1564
  105HSD    CD2  845   4.623   3.847   4.690 -0.4584  0.2941  0.0760
  105HSD    HD2  846   4.607   3.898   4.596  0.1700 -1.8213 -1.2273
  105HSD      C  847   4.190   3.666   4.843 -0.0544  0.4296 -0.4000
  105HSD      O  848   4.158   3.660   4.962  0.1477 -0.1235 -0.3717
  106LEU      N  849   4.090   3.662   4.754 -0.1949 -0.5140 -0.2043
  106LEU     HN  850   4.103   3.652   4.655  0.6314 -0.2322 -0.1239
  106LEU     CA  851   3.951   3.648   4.788 -0.0899  0.0050  0.4536
  106LEU     HA  852   3.928   3.723   4.862 -1.4836  1.8238 -1.7069
  106LEU     CB  853   3.860   3.673   4.667  0.0241  0.0643  0.3803
  106LEU    HB1  854   3.753   3.649   4.685 -0.8566  2.2795 -1.3911
  106LEU    HB2  855   3.895   3.613   4.580  0.5160  1.2903 -0.2925
  106LEU     CG  856   3.867   3.816   4.611 -0.0649 -0.2451 -0.4416
  106LEU     HG  857   3.975   3.842   4.603  0.8490 -3.2809  0.7328
  106LEU    CD1  858   3.812   3.823   4.468 -0.4641  1.0252 -0.2416
  106LEU   HD11  859   3.718   3.767   4.446  0.4107 -0.1921 -0.9769
  106LEU   HD12  860   3.883   3.791   4.388 -3.2055  0.4315 -2.6132
  106LEU   HD13  861   3.790   3.927   4.436 -1.2025  0.2031 -2.6098
  106LEU    CD2  862   3.797   3.912   4.710  0.2758 -0.3448 -0.1012
  106LEU   HD21  863   3.849   4.006   4.735 -0.2704 -0.0613 -0.0279
  106LEU   HD22  864   3.799   3.867   4.811  1.6709  1.3564  0.6785
  106LEU   HD23  865   3.699   3.938   4.666  0.4448 -0.3163 -0.4702
  106LEU      C  866   3.922   3.518   4.856  0.3011 -0.0683  0.4856
  106LEU      O  867   3.844   3.515   4.951 -0.1224  0.9842  0.1909
  107GLY      N  868   3.980   3.403   4.819 -0.1023 -0.0933 -0.0903
  107GLY     HN  869   4.040   3.404   4.740 -1.0157  0.9280 -0.8009
  107GLY     CA  870   3.966   3.283   4.896 -0.2844  0.1911  0.3255
  107GLY    HA1  871   3.999   3.204   4.830 -1.3968 -0.3753  0.4113
  107GLY    HA2  872   3.860   3.274   4.918 -0.7662 -0.2300 -1.8145
  107GLY      C  873   4.040   3.265   5.023 -0.1649 -0.1446  0.2092
  107GLY      O  874   3.988   3.212   5.121 -0.0534  0.1082  0.4046
  108SER      N  875   4.159   3.325   5.043  0.1124 -0.5786 -0.1142
  108SER     HN  876   4.200   3.382   4.972 -0.0614  0.8139  0.8685
  108SER     CA  877   4.217   3.344   5.172  0.0519 -0.3893 -0.1151
  108SER     HA  878   4.214   3.245   5.214  0.6197 -0.9640 -1.3879
  108SER     CB  879   4.361   3.398   5.176  0.0001 -0.2445 -0.1812
  108SER    HB1  880   4.375   3.503   5.143 -1.3078 -0.4959 -1.6805
  108SER    HB2  881   4.426   3.334   5.113  2.1487  0.7341  0.9340
  108SER     OG  882   4.423   3.365   5.299 -0.0685 -0.2229 -0.1402
  108SER    HG1  883   4.403   3.444   5.349  0.4700 -0.2277  0.0923
  108SER      C  884   4.134   3.443   5.247 -0.5813 -0.6616 -0.4448
  108SER      O  885   4.116   3.420   5.367 -0.1949  0.5848 -0.1366
  109LEU      N  886   4.071   3.551   5.199 -0.6451 -0.6595 -0.3581
  109LEU     HN  887   4.101   3.587   5.111 -1.8612  2.6130  0.4252
  109LEU     CA  888   3.975   3.625   5.275 -0.3051 -0.6028  0.0170
  109LEU     HA  889   4.026   3.652   5.367  0.6809 -0.8623 -0.4310
  109LEU     CB  890   3.934   3.748   5.193 -0.1238 -0.2329  0.4770
  109LEU    HB1  891   3.855   3.811   5.239  0.6878  1.8791 -0.8204
  109LEU    HB2  892   3.893   3.721   5.093 -0.6165  1.5529  0.1572
  109LEU     CG  893   4.042   3.857   5.181 -0.4553  0.0364 -0.1039
  109LEU     HG  894   4.146   3.820   5.168 -1.0154 -2.3815  1.6766
  109LEU    CD1  895   4.013   3.955   5.066  0.1939 -0.1347 -0.4162
  109LEU   HD11  896   4.095   4.031   5.056  0.2727  0.1688  1.9491
  109LEU   HD12  897   3.920   4.008   5.093  1.7483  1.8969  1.3349
  109LEU   HD13  898   3.996   3.904   4.969 -2.3584  2.5114 -1.4994
  109LEU    CD2  899   4.038   3.933   5.315 -0.4232  0.2854 -0.2420
  109LEU   HD21  900   4.052   3.864   5.401  1.6338 -0.3252 -1.0010
  109LEU   HD22  901   3.949   3.994   5.341  0.1220  0.2381  1.9640
  109LEU   HD23  902   4.134   3.987   5.325  0.0488 -0.4254 -0.8257
  109LEU      C  903   3.855   3.544   5.308  0.1106 -0.9491  0.7015
  109LEU      O  904   3.803   3.564   5.418  0.4315 -0.1724  0.7200
  110ALA      N  905   3.816   3.453   5.217  0.0470  0.1270 -0.3708
  110ALA     HN  906   3.852   3.455   5.124 -1.1014  1.0991 -0.8301
  110ALA     CA  907   3.709   3.364   5.249  0.2504  0.0362  0.0697
  110ALA     HA  908   3.621   3.423   5.271 -0.8055 -0.5787 -2.1381
  110ALA     CB  909   3.662   3.284   5.126 -0.0501  0.2076  0.0710
  110ALA    HB1  910   3.561   3.240   5.142 -0.8209  2.5117  2.0777
  110ALA    HB2  911   3.726   3.199   5.093 -0.6948 -1.2688  2.3441
  110ALA    HB3  912   3.648   3.358   5.044 -2.1314  1.6200  1.6043
  110ALA      C  913   3.734   3.265   5.357 -0.0809 -0.3109 -0.1670
  110ALA      O  914   3.662   3.243   5.454 -0.2136 -0.1292 -0.2245
  111LEU      N  915   3.858   3.214   5.357  0.0514  0.0094 -0.1908
  111LEU     HN  916   3.904   3.225   5.269 -0.8979 -0.5441 -0.7706
  111LEU     CA  917   3.918   3.136   5.461  0.1074  0.3623  0.0424
  111LEU     HA  918   3.857   3.050   5.485 -0.8232  1.8578  3.7056
  111LEU     CB  919   4.062   3.099   5.422 -0.1388 -0.4728 -0.1002
  111LEU    HB1  920   4.115   3.196   5.408 -2.3364  0.5531 -1.7628
  111LEU    HB2  921   4.056   3.058   5.319  1.6970 -0.7098 -0.1532
  111LEU     CG  922   4.151   3.026   5.525 -0.3427  0.5540  0.8305
  111LEU     HG  923   4.144   3.087   5.617 -0.0553  1.1127  0.4858
  111LEU    CD1  924   4.104   2.882   5.552 -0.5361  0.4607  0.0150
  111LEU   HD11  925   4.088   2.862   5.660  0.1702  0.9933  0.2250
  111LEU   HD12  926   4.176   2.806   5.513  0.4024  0.5090  1.5602
  111LEU   HD13  927   4.005   2.873   5.503 -0.8048 -0.8771  0.7394
  111LEU    CD2  928   4.301   3.031   5.491 -0.5498  0.4817 -0.1270
  111LEU   HD21  929   4.341   3.126   5.532 -0.9396  0.6439 -0.1183
  111LEU   HD22  930   4.321   3.018   5.383  0.0788  1.6512 -0.1606
  111LEU   HD23  931   4.346   2.948   5.550 -0.7447  0.3357 -0.1826
  111LEU      C  932   3.927   3.209   5.591 -0.0698  0.2150  0.1370
  111LEU      O  933   3.878   3.161   5.693 -0.4388 -0.2971 -0.2737
  112SER      N  934   3.987   3.328   5.606 -0.0194  0.1950  0.0970
  112SER     HN  935   4.011   3.372   5.520 -0.5993  2.2025  0.8997
  112SER     CA  936   4.005   3.393   5.733 -0.3437  0.6946 -0.1068
  112SER     HA  937   4.050   3.317   5.796 -0.3754  1.2026  0.5370
  112SER     CB  938   4.107   3.508   5.736  0.5953 -0.1189 -0.3077
  112SER    HB1  939   4.205   3.477   5.693  1.4328  0.9049  0.8068
  112SER    HB2  940   4.133   3.551   5.835  2.5054  0.5808 -1.0632
  112SER     OG  941   4.061   3.615   5.656  0.0955  0.0973  0.2615
  112SER    HG1  942   4.042   3.692   5.710  1.7962 -2.0749  4.4121
  112SER      C  943   3.877   3.433   5.798 -0.2251  0.1559  0.4688
  112SER      O  944   3.856   3.416   5.918 -0.7141 -0.1710  0.3385
  113ASP      N  945   3.780   3.481   5.719 -0.0911 -0.1866  0.0968
  113ASP     HN  946   3.800   3.516   5.627  0.2839 -0.5133  0.0477
  113ASP     CA  947   3.644   3.506   5.756 -0.3531 -0.4108 -0.6892
  113ASP     HA  948   3.652   3.571   5.841  0.8155  0.9183 -1.7490
  113ASP     CB  949   3.570   3.544   5.627 -0.3548  0.1687 -0.5184
  113ASP    HB1  950   3.463   3.512   5.628 -0.4742  0.5667  0.9965
  113ASP    HB2  951   3.616   3.488   5.543 -1.0314 -1.2062  0.0012
  113ASP     CG  952   3.597   3.693   5.607  0.6090  0.0329 -0.2685
  113ASP    OD1  953   3.634   3.766   5.697  0.3328 -0.3433  0.1600
  113ASP    OD2  954   3.539   3.749   5.493 -0.0157  0.0006  0.0294
  113ASP    HD2  955   3.548   3.844   5.483  0.4190 -0.0264  0.1762
  113ASP      C  956   3.571   3.387   5.807  0.1230 -0.1892  0.5418
  113ASP      O  957   3.511   3.389   5.914  0.6653  0.0587  0.8415
  114LEU      N  958   3.580   3.275   5.732 -0.5876  0.1776 -0.1075
  114LEU     HN  959   3.638   3.278   5.652  0.2467  2.3064  0.5100
  114LEU     CA  960   3.512   3.152   5.759 -0.2404  0.0345  0.1327
  114LEU     HA  961   3.407   3.163   5.783 -0.0650  1.8838  0.2262
  114LEU     CB  962   3.539   3.049   5.648  0.3867  0.2231  0.1085
  114LEU    HB1  963   3.640   3.065   5.604 -0.6112  1.7271 -1.8254
  114LEU    HB2  964   3.467   3.070   5.566  1.0130  0.5009 -0.3844
  114LEU     CG  965   3.522   2.898   5.665 -0.5430  0.2841 -0.2070
  114LEU     HG  966   3.582   2.870   5.755 -0.4662 -1.2225 -0.6853
  114LEU    CD1  967   3.374   2.865   5.689 -0.5849  0.0080 -0.8279
  114LEU   HD11  968   3.318   2.921   5.611  1.7333 -0.2377 -2.7753
  114LEU   HD12  969   3.348   2.889   5.795  1.1087 -1.8447  0.0804
  114LEU   HD13  970   3.344   2.758   5.676 -1.0389 -0.4291  2.7760
  114LEU    CD2  971   3.572   2.817   5.545 -0.5679  0.2270 -0.1790
  114LEU   HD21  972   3.680   2.837   5.526 -0.4951 -0.0471 -0.0651
  114LEU   HD22  973   3.513   2.832   5.452 -1.5554  2.8822  0.7767
  114LEU   HD23  974   3.567   2.709   5.573  1.9809 -0.2994 -1.4051
  114LEU      C  975   3.564   3.095   5.886  0.0555  0.2018  0.0882
  114LEU      O  976   3.482   3.049   5.966 -0.2712  0.1855 -0.2530
  115LEU      N  977   3.694   3.092   5.919 -0.0715 -0.1752  0.5746
  115LEU     HN  978   3.758   3.128   5.851 -1.3148 -1.8844 -1.6640
  115LEU     CA  979   3.751   3.039   6.038  0.2226 -0.1301  0.4550
  115LEU     HA  980   3.732   2.933   6.039  0.3479 -0.1859 -1.0264
  115LEU     CB  981   3.904   3.054   6.043  0.2235  0.0183  0.0223
  115LEU    HB1  982   3.935   3.023   6.146 -1.7803 -1.2060  0.3197
  115LEU    HB2  983   3.920   3.159   6.013  1.5702 -0.1293  0.1253
  115LEU     CG  984   3.982   2.967   5.943 -0.3239  0.0631 -0.4446
  115LEU     HG  985   3.935   2.984   5.843  0.7835  1.1936 -0.7978
  115LEU    CD1  986   4.125   3.024   5.939 -0.2392 -0.1032  0.1910
  115LEU   HD11  987   4.119   3.135   5.929  1.7309  0.0770  0.5956
  115LEU   HD12  988   4.174   2.974   5.853  1.1427 -4.1494  3.0372
  115LEU   HD13  989   4.175   3.006   6.037 -3.7452  0.4142  2.2604
  115LEU    CD2  990   3.980   2.822   5.994 -0.3881  0.2104 -0.0236
  115LEU   HD21  991   4.034   2.832   6.090 -0.9786  3.5683  0.0672
  115LEU   HD22  992   4.023   2.756   5.915 -2.8668  1.5667 -2.7252
  115LEU   HD23  993   3.877   2.784   6.009 -0.7738  1.1868 -0.1157
  115LEU      C  994   3.691   3.109   6.155 -0.7425  0.4644 -0.3842
  115LEU      O  995   3.636   3.051   6.249  0.2900  0.2601  0.1155
  116ILE      N  996   3.693   3.243   6.144  0.6096  0.4458 -0.5918
  116ILE     HN  997   3.727   3.287   6.062 -3.6476  2.6504 -1.4686
  116ILE     CA  998   3.629   3.330   6.239 -0.1194 -0.0065 -0.6618
  116ILE     HA  999   3.690   3.326   6.328 -0.4193 -0.4171 -0.4682
  116ILE     CB 1000   3.644   3.476   6.210  0.4388  0.1392  0.3406
  116ILE     HB 1001   3.609   3.486   6.105 -0.9254 -0.3663  0.7265
  116ILE    CG2 1002   3.553   3.576   6.284 -0.1212  0.0095 -0.1687
  116ILE   HG21 1003   3.572   3.558   6.392 -1.9748  1.0246  0.3772
  116ILE   HG22 1004   3.446   3.562   6.258  0.0259  1.1085 -1.4991
  116ILE   HG23 1005   3.569   3.680   6.249 -0.0516 -1.0852 -3.8958
  116ILE    CG1 1006   3.794   3.509   6.219  0.5136 -0.1411  0.1317
  116ILE   HG11 1007   3.859   3.448   6.153  2.2536  0.4791  1.1894
  116ILE   HG12 1008   3.830   3.482   6.321 -0.4882  0.0631  0.5495
  116ILE     CD 1009   3.819   3.656   6.184 -0.0299  0.0271  0.4385
  116ILE    HD1 1010   3.761   3.676   6.092  1.7218 -3.6870 -1.7159
  116ILE    HD2 1011   3.923   3.676   6.153 -0.0105 -1.4672 -0.5786
  116ILE    HD3 1012   3.778   3.725   6.261 -3.0106 -0.1736 -0.8346
  116ILE      C 1013   3.487   3.302   6.275  0.1758 -0.4765  0.1612
  116ILE      O 1014   3.450   3.282   6.391  0.1378 -0.3930  0.1638
  117LEU      N 1015   3.395   3.283   6.178  0.0925  0.8295 -0.0382
  117LEU     HN 1016   3.430   3.306   6.088  0.3227 -0.9716 -0.4653
  117LEU     CA 1017   3.256   3.263   6.205  0.2159  0.0777  0.0627
  117LEU     HA 1018   3.222   3.330   6.282 -3.1193 -1.4692  0.0944
  117LEU     CB 1019   3.171   3.295   6.081 -0.5339  0.1602  0.5921
  117LEU    HB1 1020   3.065   3.266   6.100 -0.1992  0.1850  2.8001
  117LEU    HB2 1021   3.211   3.224   6.005  0.0873  0.1872  0.8849
  117LEU     CG 1022   3.180   3.435   6.019  0.2527 -0.2965 -0.3484
  117LEU     HG 1023   3.286   3.467   6.029  0.5470 -0.5261 -2.2882
  117LEU    CD1 1024   3.139   3.423   5.871  0.1603 -0.3610 -0.3173
  117LEU   HD11 1025   3.208   3.371   5.802  1.6094  1.1789 -0.1006
  117LEU   HD12 1026   3.132   3.531   5.845  0.3893 -0.2218  0.1867
  117LEU   HD13 1027   3.034   3.388   5.861 -0.1233  0.1514  0.6725
  117LEU    CD2 1028   3.080   3.525   6.093  0.2554 -0.4213 -0.1919
  117LEU   HD21 1029   3.085   3.617   6.029 -0.5745 -0.4930 -0.3753
  117LEU   HD22 1030   3.111   3.538   6.199 -2.1280 -3.0316  0.9532
  117LEU   HD23 1031   2.978   3.482   6.086  0.2523 -0.7259  1.4804
  117LEU      C 1032   3.229   3.120   6.241  0.4757 -0.0253 -0.1460
  117LEU      O 1033   3.143   3.083   6.320  0.6998 -0.5100 -0.1288
  118LEU      N 1034   3.306   3.027   6.183  0.6614 -0.1004  0.2143
  118LEU     HN 1035   3.375   3.048   6.114  0.7544 -0.8767  0.0599
  118LEU     CA 1036   3.296   2.888   6.218  0.5996 -0.1767 -0.0954
  118LEU     HA 1037   3.190   2.869   6.221  0.5443 -0.4174 -2.2264
  118LEU     CB 1038   3.365   2.799   6.114  0.6744 -0.0278 -0.1746
  118LEU    HB1 1039   3.472   2.825   6.121  0.0749  2.1253  3.5052
  118LEU    HB2 1040   3.326   2.823   6.012 -1.5814 -3.9981 -0.4826
  118LEU     CG 1041   3.344   2.646   6.112 -0.1784  0.0817 -0.1758
  118LEU     HG 1042   3.404   2.608   6.198 -2.8486 -0.3923  1.6087
  118LEU    CD1 1043   3.202   2.591   6.133 -0.1777  0.1521  0.0229
  118LEU   HD11 1044   3.204   2.480   6.138 -2.1379 -0.0589 -2.2192
  118LEU   HD12 1045   3.131   2.635   6.059  0.5545  2.8684  0.8288
  118LEU   HD13 1046   3.168   2.619   6.234 -2.1034  2.3901 -1.1573
  118LEU    CD2 1047   3.403   2.578   5.987  0.0388  0.0090 -0.0341
  118LEU   HD21 1048   3.335   2.588   5.900  0.5087 -1.8156 -0.6574
  118LEU   HD22 1049   3.412   2.469   6.003 -0.2489 -0.0046  0.0404
  118LEU   HD23 1050   3.498   2.624   5.953  0.3069 -1.3705 -1.2089
  118LEU      C 1051   3.342   2.859   6.357  0.5218  0.7194  0.1292
  118LEU      O 1052   3.283   2.779   6.430 -0.0580 -0.2222 -1.3116
  119LEU      N 1053   3.455   2.912   6.406  1.0089  0.1006 -0.3055
  119LEU     HN 1054   3.510   2.971   6.348  0.6213  1.1334  0.3615
  119LEU     CA 1055   3.520   2.885   6.531 -0.0457 -0.2873  0.1690
  119LEU     HA 1056   3.493   2.789   6.572 -1.9887  1.2102  2.6959
  119LEU     CB 1057   3.671   2.876   6.507 -0.0549 -0.2879  0.1102
  119LEU    HB1 1058   3.716   2.836   6.600  0.0903  1.7018  0.9488
  119LEU    HB2 1059   3.713   2.978   6.490 -3.5114  1.1667 -0.4972
  119LEU     CG 1060   3.710   2.783   6.390 -0.3494 -0.0991 -0.1402
  119LEU     HG 1061   3.661   2.824   6.299 -0.3231 -1.2008 -0.6562
  119LEU    CD1 1062   3.862   2.794   6.368 -0.2933 -0.0504  0.2582
  119LEU   HD11 1063   3.906   2.896   6.377  3.0564 -1.5072  2.7161
  119LEU   HD12 1064   3.885   2.744   6.271  0.9412 -0.7597  0.8921
  119LEU   HD13 1065   3.915   2.730   6.442 -1.9504 -2.9871 -0.9337
  119LEU    CD2 1066   3.668   2.638   6.416 -0.6037 -0.0115 -0.0616
  119LEU   HD21 1067   3.712   2.581   6.331 -0.9430 -0.4688  0.0639
  119LEU   HD22 1068   3.558   2.621   6.422 -0.2667 -2.0202  1.9590
  119LEU   HD23 1069   3.709   2.586   6.505  1.0624  1.5318  0.1313
  119LEU      C 1070   3.491   2.978   6.644 -0.3233  0.2976 -0.3773
  119LEU      O 1071   3.466   2.939   6.758  0.1477  0.1486 -0.3234
  120ALA      N 1072   3.498   3.109   6.618 -0.2287  0.3063 -0.3070
  120ALA     HN 1073   3.500   3.149   6.526 -1.1872 -0.0919 -0.5080
  120ALA     CA 1074   3.476   3.202   6.725 -0.0034  0.2956 -0.2514
  120ALA     HA 1075   3.530   3.166   6.811 -0.4792 -1.0432 -0.4804
  120ALA     CB 1076   3.538   3.336   6.682  0.3593  0.0412 -0.5308
  120ALA    HB1 1077   3.485   3.390   6.600 -0.3563  1.3206  0.7176
  120ALA    HB2 1078   3.644   3.327   6.653  0.4400  1.2456 -0.6520
  120ALA    HB3 1079   3.531   3.416   6.759  2.6570  2.3261 -2.5446
  120ALA      C 1080   3.338   3.220   6.778  0.0826 -0.1871  0.1456
  120ALA      O 1081   3.320   3.237   6.899  0.6812 -0.1281  0.2297
  121MET      N 1082   3.235   3.228   6.692 -0.0175  0.3949  0.3146
  121MET     HN 1083   3.252   3.237   6.595  0.7314 -0.1401  0.3866
  121MET     CA 1084   3.098   3.228   6.734 -0.1149 -0.2101 -0.0017
  121MET     HA 1085   3.089   3.317   6.793 -0.3019  0.9187 -1.6719
  121MET     CB 1086   3.001   3.247   6.616 -0.3472 -0.2595  0.1785
  121MET    HB1 1087   2.894   3.238   6.641 -0.8492  1.2463 -1.2666
  121MET    HB2 1088   3.019   3.169   6.538 -0.4796 -0.8705  0.7550
  121MET     CG 1089   3.019   3.380   6.543  0.2229 -0.6412 -0.3944
  121MET    HG1 1090   3.127   3.398   6.524  0.7720 -2.6830  0.5433
  121MET    HG2 1091   2.988   3.454   6.620  0.8821 -1.3325  0.5382
  121MET     SD 1092   2.910   3.406   6.399 -0.0449  0.3254 -0.0246
  121MET     CE 1093   2.772   3.465   6.500 -0.0247  0.2622  0.0398
  121MET    HE1 1094   2.744   3.393   6.580  2.0258 -1.5892 -0.8432
  121MET    HE2 1095   2.672   3.465   6.451 -0.3345 -1.5324  0.6049
  121MET    HE3 1096   2.789   3.560   6.557  2.1371 -1.5821  2.7027
  121MET      C 1097   3.054   3.122   6.830  0.1021  0.0497  0.3849
  121MET      O 1098   2.988   3.165   6.924 -0.3831  0.2625 -0.0453
  122PRO      N 1099   3.067   2.993   6.826  0.0839  0.0408  0.6319
  122PRO     CD 1100   3.087   2.928   6.698 -0.3039  0.0947  0.5430
  122PRO    HD1 1101   3.182   2.967   6.655 -0.6242 -0.3810 -0.6275
  122PRO    HD2 1102   3.008   2.956   6.625 -0.2651 -0.6907  0.1944
  122PRO     CA 1103   3.011   2.902   6.921 -0.2506 -0.2102  0.1944
  122PRO     HA 1104   2.908   2.929   6.939 -0.4847 -0.2072 -1.1016
  122PRO     CB 1105   2.998   2.766   6.852  0.0821 -0.0188 -0.2488
  122PRO    HB1 1106   2.896   2.762   6.808  0.5893  3.9481 -2.2392
  122PRO    HB2 1107   3.014   2.678   6.918  0.4882 -0.1733 -0.5467
  122PRO     CG 1108   3.093   2.779   6.732 -0.0773 -0.1164 -0.3850
  122PRO    HG1 1109   3.199   2.761   6.758 -0.1080  3.1324  2.7289
  122PRO    HG2 1110   3.054   2.720   6.646 -0.7262  0.1344 -0.2719
  122PRO      C 1111   3.089   2.911   7.048 -0.4118  0.9566  0.2213
  122PRO      O 1112   3.024   2.890   7.150 -0.0424  0.2968  0.3264
  123VAL      N 1113   3.222   2.932   7.047 -0.2285 -0.1075  0.0605
  123VAL     HN 1114   3.270   2.919   6.961  0.7881  1.2204  0.3839
  123VAL     CA 1115   3.298   2.950   7.166  0.1874  0.2106 -0.2510
  123VAL     HA 1116   3.270   2.871   7.234  0.8159  0.0158 -0.2044
  123VAL     CB 1117   3.446   2.955   7.143  0.2454  0.2202  0.1089
  123VAL     HB 1118   3.471   3.032   7.067  0.0923 -1.4702 -1.7458
  123VAL    CG1 1119   3.517   2.966   7.279  0.3701  0.2717  0.0400
  123VAL   HG11 1120   3.628   2.960   7.269  0.3084 -1.8662  0.0824
  123VAL   HG12 1121   3.494   2.876   7.341  3.1686  0.1795  1.1039
  123VAL   HG13 1122   3.489   3.060   7.332 -1.4862 -0.3621  0.2535
  123VAL    CG2 1123   3.490   2.825   7.073 -0.5901  0.4878 -0.9378
  123VAL   HG21 1124   3.477   2.740   7.143 -0.1291 -0.0020 -1.4361
  123VAL   HG22 1125   3.596   2.830   7.040  0.0733  1.0344  1.1056
  123VAL   HG23 1126   3.419   2.803   6.991 -1.1799 -0.1125 -0.2764
  123VAL      C 1127   3.258   3.071   7.244 -0.9990 -0.1328 -0.3106
  123VAL      O 1128   3.238   3.067   7.365  0.1410 -0.5054 -0.1165
  124GLU      N 1129   3.248   3.190   7.182 -0.0133  0.5052  0.7156
  124GLU     HN 1130   3.276   3.189   7.086 -3.5588 -3.7195 -0.5909
  124GLU     CA 1131   3.197   3.315   7.230 -0.2622  0.5508  0.3341
  124GLU     HA 1132   3.261   3.342   7.312 -1.0353  0.6798  0.9118
  124GLU     CB 1133   3.203   3.417   7.115 -0.6340 -0.5636 -0.7014
  124GLU    HB1 1134   3.135   3.382   7.034 -0.5280 -1.8173 -0.2649
  124GLU    HB2 1135   3.304   3.441   7.076 -0.3736  3.2805  1.7959
  124GLU     CG 1136   3.148   3.549   7.169  0.1850 -0.3687 -0.3381
  124GLU    HG1 1137   3.169   3.562   7.278 -1.9784 -3.3829  0.5680
  124GLU    HG2 1138   3.038   3.542   7.157  0.2604  1.0941 -2.3570
  124GLU     CD 1139   3.195   3.669   7.087  0.4472 -0.1378  0.1436
  124GLU    OE1 1140   3.120   3.706   6.993  0.3863 -0.3844  0.0931
  124GLU    OE2 1141   3.301   3.732   7.112  0.5918 -0.3397  0.0355
  124GLU      C 1142   3.059   3.299   7.284 -0.3343  0.1101  0.0314
  124GLU      O 1143   3.032   3.339   7.398  0.3063 -0.4982  0.4077
  125LEU      N 1144   2.965   3.234   7.214  0.1319 -0.4738 -0.0547
  125LEU     HN 1145   2.977   3.193   7.124 -2.5599 -0.8449 -0.3364
  125LEU     CA 1146   2.828   3.221   7.254  0.0492  0.3285 -0.0652
  125LEU     HA 1147   2.778   3.317   7.255 -2.3797 -0.8458  1.9512
  125LEU     CB 1148   2.746   3.143   7.150  0.2241 -0.1858  0.1790
  125LEU    HB1 1149   2.790   3.042   7.133 -0.2552 -0.6660  1.5864
  125LEU    HB2 1150   2.756   3.199   7.054  1.7259 -0.4382  0.1621
  125LEU     CG 1151   2.599   3.135   7.193  0.3300 -0.0474  0.5747
  125LEU     HG 1152   2.573   3.090   7.291  0.0087  0.3350  0.6703
  125LEU    CD1 1153   2.536   3.275   7.196  0.1847 -0.0948 -0.0650
  125LEU   HD11 1154   2.580   3.349   7.267 -0.4011  0.0697  0.1328
  125LEU   HD12 1155   2.427   3.277   7.220  0.3598  2.0574  0.8362
  125LEU   HD13 1156   2.549   3.319   7.095  1.1833  1.5531  0.7362
  125LEU    CD2 1157   2.521   3.040   7.100  0.6258 -0.1060  0.3849
  125LEU   HD21 1158   2.413   3.033   7.124 -0.0491 -1.5917 -2.6496
  125LEU   HD22 1159   2.570   2.940   7.094  2.5389  0.6349  2.3334
  125LEU   HD23 1160   2.528   3.090   7.001  0.2167 -0.3153  0.2452
  125LEU      C 1161   2.815   3.156   7.388 -0.6122 -0.1151 -0.3447
  125LEU      O 1162   2.735   3.198   7.472 -0.1206 -0.0282  0.0817
  126TYR      N 1163   2.890   3.049   7.420 -0.3358  0.1562 -0.0854
  126TYR     HN 1164   2.953   3.024   7.347 -0.6009  1.3368 -0.7383
  126TYR     CA 1165   2.880   2.975   7.542  0.0604 -0.0131 -0.1535
  126TYR     HA 1166   2.775   2.953   7.545 -0.3086  1.4536  3.3791
  126TYR     CB 1167   2.957   2.843   7.531  0.1726  0.0183  0.2345
  126TYR    HB1 1168   3.062   2.875   7.512  0.2173  0.2470  0.8642
  126TYR    HB2 1169   2.924   2.780   7.445 -1.0460 -0.1100  0.7764
  126TYR     CG 1170   2.958   2.761   7.656  0.1498 -0.2727  0.0462
  126TYR    CD1 1171   3.076   2.723   7.714  0.1027 -0.2833  0.1345
  126TYR    HD1 1172   3.172   2.751   7.673  1.3198 -3.5702  0.3831
  126TYR    CE1 1173   3.078   2.668   7.841 -0.3054  0.1899  0.3488
  126TYR    HE1 1174   3.170   2.665   7.897  0.5126  0.7002 -0.9051
  126TYR     CZ 1175   2.959   2.631   7.899 -0.5211  0.0311 -0.1905
  126TYR     OH 1176   2.964   2.567   8.025  0.1775  0.1203 -0.1690
  126TYR     HH 1177   2.869   2.558   8.032  0.3348 -1.2524  0.4414
  126TYR    CD2 1178   2.843   2.715   7.714 -0.1070  0.4497  0.1177
  126TYR    HD2 1179   2.747   2.735   7.668 -0.1809  0.8265  0.4266
  126TYR    CE2 1180   2.838   2.660   7.840 -0.5626  0.5099  0.1306
  126TYR    HE2 1181   2.745   2.636   7.889  0.2416 -0.1685  1.3860
  126TYR      C 1182   2.913   3.041   7.671  0.3973 -0.7261  0.1277
  126TYR      O 1183   2.844   3.031   7.773 -0.5819  0.3408 -0.4116
  127ASN      N 1184   3.026   3.114   7.679  0.0594 -0.1871 -0.0059
  127ASN     HN 1185   3.074   3.134   7.594  0.4591  1.1519  0.5051
  127ASN     CA 1186   3.092   3.163   7.796  0.7445  0.1699 -0.5387
  127ASN     HA 1187   3.046   3.116   7.881  0.4493  0.5727 -0.4739
  127ASN     CB 1188   3.239   3.117   7.806  0.6358 -0.0675 -0.0145
  127ASN    HB1 1189   3.321   3.171   7.754 -0.3376  0.5313 -0.9680
  127ASN    HB2 1190   3.234   3.018   7.756 -0.8819 -0.4204  0.7728
  127ASN     CG 1191   3.281   3.086   7.949 -0.1284 -0.6194  0.0946
  127ASN    OD1 1192   3.381   3.016   7.959  0.3800 -0.0130 -0.6763
  127ASN    ND2 1193   3.199   3.127   8.050 -0.4287 -0.4575 -0.2096
  127ASN   HD21 1194   3.220   3.092   8.141 -1.2611 -1.8822 -0.5353
  127ASN   HD22 1195   3.130   3.196   8.026 -0.9727 -1.7177 -2.6524
  127ASN      C 1196   3.092   3.312   7.792 -0.3301  0.1866 -0.1418
  127ASN      O 1197   3.167   3.375   7.866 -0.3319 -0.1975  0.1855
  128PHE      N 1198   3.017   3.375   7.700  0.1016  0.5889 -0.2247
  128PHE     HN 1199   2.975   3.326   7.624 -0.0709  0.3271  0.0391
  128PHE     CA 1200   2.990   3.514   7.723  0.0879  0.4491  0.6174
  128PHE     HA 1201   3.030   3.555   7.815  1.6194  1.5969 -0.5098
  128PHE     CB 1202   3.053   3.588   7.604 -0.2321  0.2367  0.3141
  128PHE    HB1 1203   3.015   3.553   7.506 -0.6657  1.3026  0.0865
  128PHE    HB2 1204   3.163   3.573   7.593 -0.4422 -2.7297  1.4630
  128PHE     CG 1205   3.049   3.737   7.608  0.0222  0.2682 -0.4838
  128PHE    CD1 1206   3.079   3.804   7.724  0.5223  0.0685 -0.4913
  128PHE    HD1 1207   3.114   3.752   7.812  2.7960 -0.9116 -1.9127
  128PHE    CE1 1208   3.055   3.939   7.732  0.1834 -0.0469  0.6442
  128PHE    HE1 1209   3.078   3.986   7.827 -0.9449 -1.0058  1.4205
  128PHE     CZ 1210   2.993   4.007   7.629  0.0601  0.0856  0.8045
  128PHE     HZ 1211   2.985   4.114   7.642  0.9056  0.3564 -0.6609
  128PHE    CD2 1212   2.991   3.804   7.503  0.1893  0.2211 -0.6072
  128PHE    HD2 1213   2.964   3.747   7.415  4.1244  0.2895 -2.0573
  128PHE    CE2 1214   2.965   3.939   7.513  0.2253  0.1424  0.7305
  128PHE    HE2 1215   2.908   3.990   7.437 -2.7982  1.2919  3.5211
  128PHE      C 1216   2.845   3.539   7.744 -0.0836 -0.1165  0.1147
  128PHE      O 1217   2.804   3.622   7.824  0.2794  0.2163 -0.0431
  129ILE      N 1218   2.761   3.462   7.672  0.1624 -0.1490 -0.1405
  129ILE     HN 1219   2.803   3.412   7.597  1.0954 -2.3904  1.7622
  129ILE     CA 1220   2.619   3.474   7.681  0.1511 -0.3384 -0.0786
  129ILE     HA 1221   2.587   3.570   7.719 -0.4965 -0.5128 -0.1564
  129ILE     CB 1222   2.563   3.471   7.541  0.2340 -0.2419 -0.1137
  129ILE     HB 1223   2.583   3.369   7.501 -2.9619 -1.1828  0.3709
  129ILE    CG2 1224   2.411   3.493   7.546  0.2531 -0.2376  0.7095
  129ILE   HG21 1225   2.364   3.516   7.447  0.4257 -0.4715  0.5723
  129ILE   HG22 1226   2.401   3.589   7.600  0.4224  0.5025 -0.5418
  129ILE   HG23 1227   2.361   3.407   7.596  0.0824 -2.4027 -2.8371
  129ILE    CG1 1228   2.629   3.573   7.447  0.0190 -0.3342 -0.3647
  129ILE   HG11 1229   2.590   3.557   7.344 -0.5693  2.1875 -0.5850
  129ILE   HG12 1230   2.737   3.550   7.443 -0.0088 -0.3510 -1.1600
  129ILE     CD 1231   2.610   3.719   7.485  0.4027 -0.3654 -0.0475
  129ILE    HD1 1232   2.505   3.746   7.461 -0.6443 -2.7570  1.5207
  129ILE    HD2 1233   2.670   3.796   7.431 -1.2856  1.8322  1.0355
  129ILE    HD3 1234   2.617   3.744   7.593 -0.9819  0.4418 -0.1179
  129ILE      C 1235   2.556   3.375   7.774 -0.4030  0.1931  0.1176
  129ILE      O 1236   2.495   3.411   7.874 -0.3066 -0.6854  0.4947
  130TRP      N 1237   2.546   3.247   7.736  0.3797  0.1748 -0.0526
  130TRP     HN 1238   2.591   3.213   7.654  0.6038  1.1870 -0.3531
  130TRP     CA 1239   2.482   3.156   7.827  0.2387  0.2656 -0.0608
  130TRP     HA 1240   2.387   3.203   7.848 -0.5767 -1.5534  0.4581
  130TRP     CB 1241   2.453   3.022   7.760 -0.3519  0.6974 -0.6787
  130TRP    HB1 1242   2.427   2.948   7.839  1.7730 -0.9557 -1.4256
  130TRP    HB2 1243   2.546   2.971   7.725  0.0556 -0.8920  2.3817
  130TRP     CG 1244   2.351   3.021   7.651 -0.4844 -0.2123 -0.5634
  130TRP    CD1 1245   2.378   3.039   7.518  0.6009  0.3608 -0.2789
  130TRP    HD1 1246   2.482   3.052   7.493  1.4086 -1.3687  1.9146
  130TRP    NE1 1247   2.261   3.057   7.449  0.2502 -0.2363  0.1516
  130TRP    HE1 1248   2.253   3.092   7.358 -2.0212  1.3914  0.8767
  130TRP    CE2 1249   2.158   3.041   7.538  0.0799 -0.2830 -0.0547
  130TRP    CD2 1250   2.209   3.019   7.665 -0.4176  0.1372  0.2235
  130TRP    CE3 1251   2.129   2.984   7.769 -0.2741 -0.4745  0.1318
  130TRP    HE3 1252   2.170   2.956   7.865 -0.9530  0.0581  0.5902
  130TRP    CZ3 1253   1.994   2.998   7.746 -0.1928 -0.4700 -0.3642
  130TRP    HZ3 1254   1.934   2.964   7.830  2.0560 -1.2142  1.0382
  130TRP    CZ2 1255   2.024   3.055   7.517  0.0780 -0.0796  0.0948
  130TRP    HZ2 1256   1.980   3.075   7.421 -1.3984 -1.9940  0.3058
  130TRP    CH2 1257   1.941   3.039   7.626 -0.1852  0.6315  0.0036
  130TRP    HH2 1258   1.835   3.059   7.626  0.0038  1.7075 -0.8738
  130TRP      C 1259   2.530   3.139   7.967 -0.2352  0.0992  0.0824
  130TRP      O 1260   2.449   3.159   8.058 -0.1670 -0.0194  0.1705
  131VAL      N 1261   2.661   3.123   7.991 -0.2800 -0.3739  0.0137
  131VAL     HN 1262   2.730   3.104   7.921  0.6884  0.3944  0.7356
  131VAL     CA 1263   2.715   3.138   8.123 -0.3315  0.2203 -0.0305
  131VAL     HA 1264   2.641   3.161   8.198  1.8332  0.5390  2.1382
  131VAL     CB 1265   2.782   3.011   8.168  0.2784  0.2085 -0.9307
  131VAL     HB 1266   2.863   2.977   8.102 -1.2099  0.2529 -2.8716
  131VAL    CG1 1267   2.833   3.024   8.313  0.2566  0.2718 -0.9290
  131VAL   HG11 1268   2.903   3.109   8.332  0.6156 -0.1908 -0.1615
  131VAL   HG12 1269   2.878   2.930   8.351  0.4689  0.9291  0.4955
  131VAL   HG13 1270   2.756   3.043   8.390  1.2567 -1.4726  0.5566
  131VAL    CG2 1271   2.686   2.891   8.157  0.2773  0.1212 -0.0898
  131VAL   HG21 1272   2.720   2.792   8.195 -1.0342  0.2335  1.4413
  131VAL   HG22 1273   2.657   2.869   8.052  1.2530 -1.6785 -0.0241
  131VAL   HG23 1274   2.604   2.914   8.227 -0.5503  2.1006 -1.5961
  131VAL      C 1275   2.810   3.252   8.136 -0.3058  0.1713  0.2143
  131VAL      O 1276   2.908   3.263   8.062 -0.2227  0.2661  0.3392
  132HSD      N 1277   2.788   3.343   8.232 -0.3453  0.0221  0.3477
  132HSD     HN 1278   2.704   3.331   8.284 -0.8957 -2.7274 -1.0056
  132HSD     CA 1279   2.864   3.459   8.265  0.1522 -0.1584 -0.1535
  132HSD     HA 1280   2.864   3.517   8.174 -0.5302 -0.4129 -0.3203
  132HSD     CB 1281   2.808   3.538   8.384 -0.0069 -0.5122  0.0069
  132HSD    HB1 1282   2.868   3.630   8.399 -1.7148  0.8502 -1.0226
  132HSD    HB2 1283   2.799   3.476   8.476  1.4351 -1.0481 -0.1965
  132HSD    ND1 1284   2.567   3.591   8.452 -0.4450 -1.1247 -0.2646
  132HSD    HD1 1285   2.585   3.586   8.551 -0.5486  2.2420  0.0455
  132HSD     CG 1286   2.666   3.579   8.357  0.1886  0.3071  0.1863
  132HSD    CE1 1287   2.446   3.604   8.390 -0.6484 -0.8825  0.1771
  132HSD    HE1 1288   2.361   3.634   8.450 -1.0018 -0.1588 -0.6668
  132HSD    NE2 1289   2.461   3.600   8.259 -0.1079 -0.2993  0.2121
  132HSD    CD2 1290   2.598   3.591   8.240 -0.0553  0.2557  0.3232
  132HSD    HD2 1291   2.630   3.593   8.137 -0.0900  2.1567  0.3027
  132HSD      C 1292   3.006   3.424   8.294  0.0600 -0.7038 -0.3506
  132HSD      O 1293   3.096   3.474   8.226  0.2443  0.3750  0.6580
  133HSD      N 1294   3.038   3.341   8.395  0.0173  0.0246  0.2687
  133HSD     HN 1295   2.975   3.304   8.463  1.8402 -1.4644  1.2539
  133HSD     CA 1296   3.164   3.277   8.420 -0.0223 -0.2398 -0.2024
  133HSD     HA 1297   3.182   3.216   8.333 -0.3990 -0.8156  0.1210
  133HSD     CB 1298   3.280   3.368   8.463 -0.1699 -0.1662  0.0421
  133HSD    HB1 1299   3.258   3.461   8.406  2.1356 -0.1723 -0.9406
  133HSD    HB2 1300   3.378   3.322   8.439  0.1051 -0.1920  1.1177
  133HSD    ND1 1301   3.392   3.404   8.682  0.2060  0.0015 -0.0217
  133HSD    HD1 1302   3.472   3.345   8.669  0.6785  0.7160 -0.4037
  133HSD     CG 1303   3.275   3.408   8.608  0.0365 -0.7036  0.1975
  133HSD    CE1 1304   3.383   3.498   8.780  0.5204 -0.0671  0.0724
  133HSD    HE1 1305   3.471   3.533   8.834  0.7224 -1.8124  0.9645
  133HSD    NE2 1306   3.265   3.556   8.777  0.2924 -0.5422 -0.2883
  133HSD    CD2 1307   3.200   3.506   8.666 -0.1979 -0.8366  0.1219
  133HSD    HD2 1308   3.102   3.546   8.644 -0.3003  0.0787  2.0727
  133HSD      C 1309   3.132   3.180   8.528  0.0643 -0.2056 -0.1444
  133HSD      O 1310   3.016   3.194   8.566  0.0762 -0.2969 -0.0739
  134PRO      N 1311   3.202   3.088   8.588  0.1453  0.0386  0.1336
  134PRO     CD 1312   3.150   3.014   8.703  0.2450 -0.4005 -0.1007
  134PRO    HD1 1313   3.068   2.949   8.669  1.3611 -1.5316 -0.7091
  134PRO    HD2 1314   3.130   3.085   8.786  0.7114  0.9714 -1.1022
  134PRO     CA 1315   3.334   3.043   8.558  0.0182  0.0756 -0.5019
  134PRO     HA 1316   3.396   3.119   8.604  2.4324 -2.0320  0.0119
  134PRO     CB 1317   3.348   2.908   8.628 -0.0699  0.3931  0.1340
  134PRO    HB1 1318   3.451   2.874   8.653 -0.0963  0.1448 -0.0971
  134PRO    HB2 1319   3.293   2.826   8.578  3.0197 -1.4558 -0.5105
  134PRO     CG 1320   3.266   2.929   8.757  0.1758 -0.1899  0.3880
  134PRO    HG1 1321   3.231   2.831   8.798 -2.9334 -0.2463 -2.0177
  134PRO    HG2 1322   3.323   2.988   8.831 -1.3308  0.9472  0.6863
  134PRO      C 1323   3.375   3.030   8.416  0.1746 -0.2472 -0.4295
  134PRO      O 1324   3.306   2.965   8.337  0.0013 -0.0863 -0.4119
  135TRP      N 1325   3.491   3.087   8.377 -0.0570  0.1797 -0.5070
  135TRP     HN 1326   3.550   3.134   8.442  0.4319  0.1373 -0.9199
  135TRP     CA 1327   3.550   3.051   8.252  0.5202  0.0399 -0.1979
  135TRP     HA 1328   3.474   3.078   8.180  0.5211 -0.0348 -0.2263
  135TRP     CB 1329   3.670   3.144   8.228  0.2080  0.3442 -0.5802
  135TRP    HB1 1330   3.733   3.148   8.319 -2.1928  1.9437  1.1517
  135TRP    HB2 1331   3.631   3.248   8.219 -1.0270  0.1257  1.5344
  135TRP     CG 1332   3.753   3.120   8.106  0.3402 -0.7014 -0.2908
  135TRP    CD1 1333   3.874   3.057   8.112  0.9129  0.4208  0.2946
  135TRP    HD1 1334   3.929   3.019   8.196 -0.3162 -1.3302  0.3562
  135TRP    NE1 1335   3.918   3.051   7.982 -0.4781 -0.0785 -0.1657
  135TRP    HE1 1336   4.002   3.010   7.955 -1.9047 -2.0725 -1.9339
  135TRP    CE2 1337   3.835   3.122   7.899  0.0390  0.4470 -0.2373
  135TRP    CD2 1338   3.728   3.167   7.974 -0.1849 -0.3438 -0.0669
  135TRP    CE3 1339   3.628   3.239   7.916 -0.1240 -0.2659 -0.0762
  135TRP    HE3 1340   3.543   3.272   7.974 -1.5077  0.4094 -2.3716
  135TRP    CZ3 1341   3.642   3.274   7.784  0.3861  0.3643  0.1405
  135TRP    HZ3 1342   3.564   3.339   7.746  0.6054  0.2832 -0.4544
  135TRP    CZ2 1343   3.838   3.140   7.764 -0.2252 -0.6939 -0.4098
  135TRP    HZ2 1344   3.914   3.093   7.704  1.1492 -0.4547  1.0854
  135TRP    CH2 1345   3.741   3.219   7.706 -0.3521 -0.6305 -0.1128
  135TRP    HH2 1346   3.726   3.245   7.602 -3.2778  0.0753  0.4089
  135TRP      C 1347   3.574   2.906   8.228  0.3132 -0.0213 -0.0424
  135TRP      O 1348   3.632   2.840   8.314  0.0626 -0.2945 -0.0855
  136ALA      N 1349   3.528   2.842   8.119  0.2103 -0.1018  0.0481
  136ALA     HN 1350   3.474   2.893   8.053 -0.5520 -0.4422  0.3936
  136ALA     CA 1351   3.534   2.701   8.098 -0.0539 -0.0583 -0.3282
  136ALA     HA 1352   3.517   2.640   8.186  1.1270  1.9928  1.4261
  136ALA     CB 1353   3.425   2.672   7.994 -0.3134 -1.1970  0.2393
  136ALA    HB1 1354   3.416   2.565   7.966 -0.9065 -1.6360  1.9820
  136ALA    HB2 1355   3.453   2.736   7.907 -3.3997 -0.0641 -0.0228
  136ALA    HB3 1356   3.327   2.709   8.030  0.0125 -0.1968  0.1393
  136ALA      C 1357   3.663   2.656   8.039 -0.1922 -0.2880 -0.4559
  136ALA      O 1358   3.708   2.543   8.055  0.0507 -0.1189  0.0861
  137PHE      N 1359   3.725   2.743   7.956 -0.4771 -0.2023 -0.5790
  137PHE     HN 1360   3.684   2.834   7.955 -1.1278 -0.4543  0.5039
  137PHE     CA 1361   3.822   2.701   7.860  0.0172 -0.5053  0.0431
  137PHE     HA 1362   3.805   2.597   7.835 -0.9063 -0.6096  1.0502
  137PHE     CB 1363   3.800   2.776   7.727  0.6187 -0.5780 -0.1006
  137PHE    HB1 1364   3.875   2.733   7.657  0.6385 -1.2141  0.3035
  137PHE    HB2 1365   3.819   2.885   7.718 -1.6848 -0.2200 -1.4215
  137PHE     CG 1366   3.660   2.762   7.677  0.2118 -0.1956  0.8946
  137PHE    CD1 1367   3.589   2.877   7.657  0.5557 -0.2697 -0.9075
  137PHE    HD1 1368   3.623   2.973   7.694  0.1939 -0.8746  1.0856
  137PHE    CE1 1369   3.468   2.870   7.592 -0.5077 -0.1112  0.9929
  137PHE    HE1 1370   3.413   2.963   7.583  0.5259  0.5036  0.8484
  137PHE     CZ 1371   3.414   2.749   7.556  0.4664 -0.4183  0.5362
  137PHE     HZ 1372   3.322   2.745   7.499  0.2250  1.6601  0.7094
  137PHE    CD2 1373   3.613   2.642   7.631  0.1158  0.0786  0.2740
  137PHE    HD2 1374   3.671   2.552   7.647  0.2835  0.1920  0.2991
  137PHE    CE2 1375   3.490   2.635   7.569  0.6911 -0.4480 -0.8509
  137PHE    HE2 1376   3.449   2.544   7.529 -2.3250  0.1354  0.5661
  137PHE      C 1377   3.961   2.710   7.912 -0.0081 -0.3396  0.0816
  137PHE      O 1378   4.052   2.678   7.836 -0.5572 -0.3602 -0.5843
  138GLY      N 1379   3.974   2.734   8.044 -0.0447 -0.5426  0.1217
  138GLY     HN 1380   3.889   2.737   8.095  1.8392 -0.7684  3.6097
  138GLY     CA 1381   4.093   2.745   8.123 -0.3523  0.7440  0.4218
  138GLY    HA1 1382   4.134   2.646   8.131  3.0882  2.1280  2.0305
  138GLY    HA2 1383   4.078   2.788   8.221  3.8263 -1.3673  2.2171
  138GLY      C 1384   4.203   2.827   8.064 -0.0101 -0.2597 -0.3577
  138GLY      O 1385   4.182   2.901   7.968  0.2495  0.3634  0.0625
  139ASP      N 1386   4.327   2.821   8.114 -0.1648  0.0173  0.0573
  139ASP     HN 1387   4.343   2.760   8.191  0.1066  1.2406  1.0242
  139ASP     CA 1388   4.430   2.915   8.079 -0.3877  0.2614  0.0528
  139ASP     HA 1389   4.379   3.009   8.095 -1.9848 -0.7740  1.4042
  139ASP     CB 1390   4.543   2.932   8.182 -0.2920  0.1336 -0.0319
  139ASP    HB1 1391   4.501   2.966   8.279 -0.8947 -2.2198  0.6207
  139ASP    HB2 1392   4.613   3.009   8.144 -0.3350 -0.5198 -1.5385
  139ASP     CG 1393   4.621   2.803   8.205 -0.2921  0.0923 -0.2605
  139ASP    OD1 1394   4.745   2.803   8.185 -0.2174 -0.7403  0.1521
  139ASP    OD2 1395   4.561   2.703   8.254  0.6987 -0.1223  0.5366
  139ASP      C 1396   4.480   2.903   7.939 -0.5703  0.1069 -0.0013
  139ASP      O 1397   4.516   3.006   7.882 -0.6745  0.0466 -0.1775
  140ALA      N 1398   4.490   2.785   7.877  0.6022  0.4571 -0.4984
  140ALA     HN 1399   4.472   2.706   7.934 -1.5475  0.3589 -1.2349
  140ALA     CA 1400   4.541   2.751   7.747  0.1874  0.2186 -0.5992
  140ALA     HA 1401   4.638   2.795   7.731 -0.9887  2.4293 -2.1479
  140ALA     CB 1402   4.542   2.598   7.733 -0.1420  0.1607 -0.0373
  140ALA    HB1 1403   4.594   2.574   7.638  1.6231 -0.0197  0.9349
  140ALA    HB2 1404   4.440   2.554   7.730 -0.1460  0.1270 -3.0989
  140ALA    HB3 1405   4.594   2.553   7.820 -1.2311  2.1258  1.7119
  140ALA      C 1406   4.451   2.804   7.641 -0.3446  0.8966  0.1730
  140ALA      O 1407   4.490   2.855   7.536  0.1533  0.6772  0.2483
  141GLY      N 1408   4.322   2.783   7.672 -0.4216 -0.0538 -0.6962
  141GLY     HN 1409   4.300   2.727   7.752  2.5878  0.9358  0.9792
  141GLY     CA 1410   4.215   2.822   7.585 -0.6093  0.0168 -0.4404
  141GLY    HA1 1411   4.130   2.756   7.593 -0.6071  0.0984  0.3098
  141GLY    HA2 1412   4.264   2.819   7.488  0.7773  0.7576  0.1971
  141GLY      C 1413   4.164   2.960   7.603 -0.4964 -0.0337  0.2677
  141GLY      O 1414   4.105   3.019   7.512  0.1861  0.0545 -0.1189
  142CYS      N 1415   4.187   3.024   7.720  0.5171  0.4236 -0.1706
  142CYS     HN 1416   4.202   2.973   7.804 -0.0995  3.9125  2.2734
  142CYS     CA 1417   4.187   3.166   7.734 -0.2213  0.3711  0.4378
  142CYS     HA 1418   4.095   3.213   7.700  0.1067  0.2173 -0.7192
  142CYS     CB 1419   4.214   3.197   7.882 -0.1247  0.0560  0.4863
  142CYS    HB1 1420   4.305   3.140   7.912 -0.3513 -0.2761  0.5545
  142CYS    HB2 1421   4.117   3.171   7.930 -0.7812  0.6073 -0.4992
  142CYS     SG 1422   4.233   3.373   7.921  0.3072  0.0195  0.4508
  142CYS      C 1423   4.287   3.223   7.640 -0.2714  0.2119  0.2867
  142CYS      O 1424   4.254   3.310   7.559  0.2506  0.3402  0.2093
  143ARG      N 1425   4.415   3.182   7.641 -0.2736  0.2010  0.1106
  143ARG     HN 1426   4.435   3.113   7.710  1.4134  0.3205 -0.2130
  143ARG     CA 1427   4.519   3.227   7.554 -0.3928  0.5349  0.1421
  143ARG     HA 1428   4.521   3.335   7.566 -0.3374  0.4853  0.5865
  143ARG     CB 1429   4.651   3.161   7.597 -0.7656 -0.1148  0.2971
  143ARG    HB1 1430   4.734   3.145   7.524 -0.4034 -1.2897  0.9435
  143ARG    HB2 1431   4.637   3.054   7.622  0.4830 -0.0530  1.3863
  143ARG     CG 1432   4.704   3.231   7.722  0.3192 -0.0815 -0.1621
  143ARG    HG1 1433   4.618   3.234   7.794 -0.4604  2.6838 -1.0818
  143ARG    HG2 1434   4.725   3.336   7.694  0.8166  0.4913  2.1200
  143ARG     CD 1435   4.832   3.164   7.771 -0.0110 -0.0644  0.7458
  143ARG    HD1 1436   4.903   3.156   7.686  0.0132 -0.6814  0.8157
  143ARG    HD2 1437   4.823   3.057   7.801  1.7081 -0.3027  0.5291
  143ARG     NE 1438   4.899   3.255   7.868  0.0733  0.6170  0.0556
  143ARG     HE 1439   4.855   3.344   7.878  0.2721  0.5664  1.6767
  143ARG     CZ 1440   5.013   3.232   7.939 -0.1824  0.2130  0.3379
  143ARG    NH1 1441   5.062   3.105   7.951  0.5899  0.4140 -0.5984
  143ARG   HH11 1442   5.011   3.028   7.913  0.6938  0.7349 -1.3924
  143ARG   HH12 1443   5.130   3.089   8.023  0.8954 -0.6325 -1.1056
  143ARG    NH2 1444   5.074   3.336   8.003  0.8970 -0.1946 -0.0005
  143ARG   HH21 1445   5.045   3.430   7.987  1.3947  0.0637  0.5576
  143ARG   HH22 1446   5.165   3.315   8.038  0.2047 -1.9653  0.8978
  143ARG      C 1447   4.498   3.195   7.410 -0.2007 -0.3741  0.3155
  143ARG      O 1448   4.520   3.281   7.326 -0.2535  0.0952  0.7783
  144GLY      N 1449   4.451   3.072   7.381 -0.3452 -0.3350  0.3842
  144GLY     HN 1450   4.441   3.004   7.453  0.6652  0.7014  1.5694
  144GLY     CA 1451   4.424   3.028   7.248  0.0635 -0.0197  0.1946
  144GLY    HA1 1452   4.380   2.930   7.257  1.8754 -0.8153  0.7357
  144GLY    HA2 1453   4.516   3.026   7.191  1.5168 -0.7451  2.4459
  144GLY      C 1454   4.333   3.120   7.174  0.1172 -0.1257 -0.0048
  144GLY      O 1455   4.346   3.152   7.056 -0.1978 -0.2666 -0.0797
  145TYR      N 1456   4.221   3.152   7.241  0.3221 -0.0149  0.2852
  145TYR     HN 1457   4.213   3.123   7.336 -0.3573 -0.6875  0.0270
  145TYR     CA 1458   4.105   3.217   7.187  0.1275 -0.5354  0.0717
  145TYR     HA 1459   4.061   3.161   7.106  0.4668 -1.9221  0.8081
  145TYR     CB 1460   4.002   3.211   7.301 -0.0948  0.2020 -0.0928
  145TYR    HB1 1461   4.056   3.244   7.392 -1.6342  0.5399  0.7411
  145TYR    HB2 1462   3.973   3.106   7.322  0.7687  0.0583  0.3826
  145TYR     CG 1463   3.873   3.281   7.273  0.0091  0.2300 -0.5147
  145TYR    CD1 1464   3.791   3.225   7.178 -0.0512 -0.0965 -0.2694
  145TYR    HD1 1465   3.818   3.134   7.126 -0.4043  0.1189 -0.8287
  145TYR    CE1 1466   3.681   3.295   7.135 -0.1659 -0.0368  0.1194
  145TYR    HE1 1467   3.613   3.253   7.063 -3.6136  0.1063  3.0120
  145TYR     CZ 1468   3.636   3.408   7.199 -0.1339  0.0858 -0.0743
  145TYR     OH 1469   3.516   3.475   7.163  0.1273  0.4331 -0.3072
  145TYR     HH 1470   3.499   3.547   7.224 -2.1011  1.4710 -2.0235
  145TYR    CD2 1471   3.832   3.397   7.335  0.0110  0.0548 -0.1815
  145TYR    HD2 1472   3.892   3.436   7.416 -2.4276 -2.1824  2.9405
  145TYR    CE2 1473   3.716   3.461   7.298 -0.2142 -0.1762  0.1291
  145TYR    HE2 1474   3.684   3.543   7.360 -1.7110 -0.9343  0.4205
  145TYR      C 1475   4.127   3.355   7.137  0.4704 -0.6393 -0.0727
  145TYR      O 1476   4.090   3.397   7.027 -0.0083 -0.1557  0.2654
  146TYR      N 1477   4.191   3.439   7.221  0.3773 -0.1127 -0.5218
  146TYR     HN 1478   4.214   3.407   7.313  0.1021  0.2721 -0.3147
  146TYR     CA 1479   4.237   3.566   7.173 -0.8168  0.3876 -0.4001
  146TYR     HA 1480   4.153   3.608   7.120 -2.2807  0.7588  2.0516
  146TYR     CB 1481   4.267   3.647   7.300 -0.6362 -0.9796  0.4545
  146TYR    HB1 1482   4.319   3.739   7.266 -1.4871 -0.1702  1.2629
  146TYR    HB2 1483   4.344   3.597   7.363 -0.3141  0.3615  1.1611
  146TYR     CG 1484   4.144   3.687   7.375 -0.4421  0.1671  0.1861
  146TYR    CD1 1485   4.105   3.634   7.496 -0.3324 -0.1294  0.0934
  146TYR    HD1 1486   4.158   3.549   7.537 -0.6443 -0.0658  0.6367
  146TYR    CE1 1487   3.985   3.667   7.554 -0.3815 -0.2155  0.0421
  146TYR    HE1 1488   3.946   3.616   7.641 -0.4933 -0.1409  0.0368
  146TYR     CZ 1489   3.907   3.769   7.503  0.0024  0.3964  0.6609
  146TYR     OH 1490   3.788   3.803   7.570 -0.4416  0.1625 -0.0008
  146TYR     HH 1491   3.752   3.720   7.602 -0.3310  0.4936  1.0386
  146TYR    CD2 1492   4.063   3.786   7.326 -0.4386  0.0338 -0.0880
  146TYR    HD2 1493   4.092   3.825   7.229  1.5972 -2.7049 -0.7127
  146TYR    CE2 1494   3.943   3.822   7.382 -0.2385 -0.0457  0.3968
  146TYR    HE2 1495   3.882   3.901   7.341  0.3323  1.4852  2.4052
  146TYR      C 1496   4.341   3.559   7.067 -0.1699 -0.1613  0.2543
  146TYR      O 1497   4.327   3.631   6.968  0.2820 -0.1500  0.1975
  147PHE      N 1498   4.432   3.460   7.069 -0.0103 -0.0368 -0.3689
  147PHE     HN 1499   4.428   3.386   7.137  1.1769 -1.6690 -1.9817
  147PHE     CA 1500   4.532   3.436   6.970 -0.0667 -0.6580 -0.2774
  147PHE     HA 1501   4.590   3.526   6.958 -1.7375  0.8562  2.0992
  147PHE     CB 1502   4.627   3.323   7.018 -0.2279 -0.6542  0.0575
  147PHE    HB1 1503   4.579   3.229   7.051 -0.9120 -0.0634  0.7825
  147PHE    HB2 1504   4.669   3.381   7.102 -0.7978 -3.0802  2.1239
  147PHE     CG 1505   4.741   3.286   6.930  0.1815 -0.0815  0.3410
  147PHE    CD1 1506   4.853   3.365   6.922 -0.1032  0.3026  0.1181
  147PHE    HD1 1507   4.853   3.459   6.977 -0.7748  1.2027 -1.3613
  147PHE    CE1 1508   4.950   3.349   6.826 -0.2306 -0.3317  0.0953
  147PHE    HE1 1509   5.025   3.425   6.811 -1.4161  0.3989 -2.8045
  147PHE     CZ 1510   4.936   3.240   6.743 -0.0041  0.2912 -0.7808
  147PHE     HZ 1511   5.014   3.233   6.668 -0.7567 -0.2178 -1.5323
  147PHE    CD2 1512   4.733   3.172   6.853 -0.0905  0.1925 -0.0370
  147PHE    HD2 1513   4.648   3.106   6.858 -0.6939  0.8097 -1.4183
  147PHE    CE2 1514   4.834   3.150   6.762 -0.1886  0.6079 -0.2534
  147PHE    HE2 1515   4.827   3.054   6.712 -0.6149 -0.1659  1.2187
  147PHE      C 1516   4.478   3.402   6.836 -0.0637 -0.0141 -0.4431
  147PHE      O 1517   4.514   3.452   6.730 -0.0489 -0.3144 -0.5827
  148LEU      N 1518   4.380   3.310   6.829  0.0850 -0.2085 -0.0236
  148LEU     HN 1519   4.356   3.265   6.914 -0.5043 -0.4570 -0.3126
  148LEU     CA 1520   4.310   3.277   6.709  0.4130 -0.2399 -0.2065
  148LEU     HA 1521   4.380   3.239   6.635  1.8697  0.4572  0.7834
  148LEU     CB 1522   4.205   3.172   6.751 -0.2444  0.6057  0.2925
  148LEU    HB1 1523   4.141   3.211   6.833 -0.6090  2.5645 -0.8787
  148LEU    HB2 1524   4.262   3.086   6.793  0.1465 -0.5853 -2.4629
  148LEU     CG 1525   4.103   3.129   6.645  0.3855 -0.3019  0.0434
  148LEU     HG 1526   4.050   3.216   6.599  1.4609  0.0518 -0.5729
  148LEU    CD1 1527   4.175   3.053   6.532 -0.2590 -0.9356  0.0523
  148LEU   HD11 1528   4.102   3.028   6.452  0.9048  1.5522 -1.9834
  148LEU   HD12 1529   4.207   2.952   6.565 -0.0002 -1.1909 -0.9272
  148LEU   HD13 1530   4.262   3.102   6.483 -0.1364 -0.6650  0.5393
  148LEU    CD2 1531   3.998   3.032   6.700  0.0023 -0.1713 -0.4467
  148LEU   HD21 1532   4.046   2.945   6.750  0.3330  0.3541  0.1563
  148LEU   HD22 1533   3.927   2.998   6.621 -0.8391  0.9933 -0.2145
  148LEU   HD23 1534   3.939   3.079   6.781 -0.3787 -0.1101 -0.7577
  148LEU      C 1535   4.233   3.391   6.652 -0.3269 -0.2844  0.6823
  148LEU      O 1536   4.235   3.410   6.531 -0.2840 -0.1359  0.7063
  149ARG      N 1537   4.157   3.471   6.730 -0.4909  0.0182  0.2165
  149ARG     HN 1538   4.145   3.458   6.828 -3.1759 -0.8961 -0.1680
  149ARG     CA 1539   4.086   3.583   6.677  0.0746  0.3482  0.1407
  149ARG     HA 1540   4.040   3.536   6.592  0.0131  0.6025  0.0337
  149ARG     CB 1541   3.976   3.636   6.771  0.3038 -0.1594  0.6998
  149ARG    HB1 1542   3.942   3.734   6.733  2.3923  0.7603  1.0839
  149ARG    HB2 1543   4.021   3.644   6.873  2.1021 -0.5978 -0.0251
  149ARG     CG 1544   3.863   3.536   6.796 -0.0168  0.1285  0.4047
  149ARG    HG1 1545   3.903   3.434   6.814 -0.3625  0.0245  0.6028
  149ARG    HG2 1546   3.804   3.535   6.702  1.2616 -1.5749 -0.4326
  149ARG     CD 1547   3.779   3.556   6.922 -0.8575 -0.2047 -0.0960
  149ARG    HD1 1548   3.822   3.524   7.020  1.2063 -1.0637 -1.2310
  149ARG    HD2 1549   3.682   3.500   6.922  0.6718 -3.1931  2.3495
  149ARG     NE 1550   3.757   3.702   6.936  0.0060 -0.1199  0.4277
  149ARG     HE 1551   3.833   3.767   6.927 -0.7426  0.6652 -0.6221
  149ARG     CZ 1552   3.632   3.757   6.942  0.2066  0.3947 -0.0091
  149ARG    NH1 1553   3.524   3.682   6.977  0.2337  0.3631  0.0063
  149ARG   HH11 1554   3.543   3.597   7.027  0.7957  1.2806  1.4042
  149ARG   HH12 1555   3.437   3.729   6.993  1.1328  2.1602 -0.1197
  149ARG    NH2 1556   3.608   3.892   6.939  0.3303  0.4005 -0.9038
  149ARG   HH21 1557   3.513   3.917   6.924 -0.3380 -2.3284 -1.7922
  149ARG   HH22 1558   3.681   3.949   6.899 -0.3035 -1.0841 -4.6686
  149ARG      C 1559   4.174   3.688   6.621  0.1531  0.0172 -0.3587
  149ARG      O 1560   4.156   3.734   6.508 -0.6795 -0.0935 -0.2701
  150ASP      N 1561   4.277   3.731   6.696 -0.0327  0.1919 -0.2037
  150ASP     HN 1562   4.299   3.682   6.780  1.8557  0.2264 -0.6348
  150ASP     CA 1563   4.367   3.834   6.655  0.6527 -0.2400  0.1898
  150ASP     HA 1564   4.301   3.898   6.599  0.3550 -1.1283 -0.4851
  150ASP     CB 1565   4.439   3.915   6.765  0.5373  0.0902  0.0228
  150ASP    HB1 1566   4.514   3.989   6.729 -0.8217  1.0895 -0.8903
  150ASP    HB2 1567   4.468   3.847   6.848 -4.0893  0.6572  2.4871
  150ASP     CG 1568   4.334   3.991   6.846  0.3771  0.3269 -0.4037
  150ASP    OD1 1569   4.218   4.012   6.800  0.1404 -0.1286 -0.0264
  150ASP    OD2 1570   4.367   4.039   6.957  0.3058  0.2322 -0.3416
  150ASP      C 1571   4.460   3.793   6.546  0.1256 -0.2173 -0.2718
  150ASP      O 1572   4.492   3.880   6.466  0.3912  0.1668  0.2430
  151ALA      N 1573   4.502   3.666   6.528  0.1713 -0.2015 -0.2741
  151ALA     HN 1574   4.470   3.590   6.584 -1.5045 -0.4017 -1.4220
  151ALA     CA 1575   4.574   3.621   6.413  0.2015  0.0676 -0.3617
  151ALA     HA 1576   4.655   3.691   6.398  0.9081 -0.4683  0.7460
  151ALA     CB 1577   4.641   3.484   6.437  0.0750  0.1885  0.7626
  151ALA    HB1 1578   4.700   3.481   6.531  0.2906 -0.9648  0.6081
  151ALA    HB2 1579   4.716   3.461   6.358  0.1317 -0.9424  1.1302
  151ALA    HB3 1580   4.559   3.409   6.428 -1.2298  1.5622  0.7700
  151ALA      C 1581   4.495   3.616   6.287 -0.0820  0.1387 -0.1878
  151ALA      O 1582   4.543   3.669   6.188 -0.3931 -0.2406 -0.5451
  152CYS      N 1583   4.370   3.565   6.285  0.0323 -0.1584  0.1159
  152CYS     HN 1584   4.341   3.530   6.373  0.7124 -2.5777 -0.5461
  152CYS     CA 1585   4.282   3.560   6.172  0.0150  0.0649  0.1185
  152CYS     HA 1586   4.338   3.523   6.088  0.0705  0.8662 -0.2075
  152CYS     CB 1587   4.160   3.475   6.212  0.0043 -0.0937 -0.2530
  152CYS    HB1 1588   4.087   3.490   6.129  0.5711  1.6374 -0.4738
  152CYS    HB2 1589   4.109   3.511   6.304 -0.6370 -2.5169  0.4148
  152CYS     SG 1590   4.198   3.298   6.232 -0.3805 -0.1644 -0.1397
  152CYS    HG1 1591   4.228   3.303   6.361  1.9949 -0.3587 -0.6298
  152CYS      C 1592   4.237   3.698   6.140 -0.3138 -0.0131  0.2471
  152CYS      O 1593   4.212   3.730   6.024  0.8449 -0.0319 -0.0200
  153THR      N 1594   4.219   3.793   6.234 -0.0852  0.0871  0.1898
  153THR     HN 1595   4.230   3.767   6.329  0.2420 -0.1278  0.0919
  153THR     CA 1596   4.194   3.932   6.208  0.1531  0.1090  0.0711
  153THR     HA 1597   4.106   3.938   6.145 -1.1833  0.1536  1.8364
  153THR     CB 1598   4.146   4.006   6.330 -0.1239  0.2227 -0.1072
  153THR     HB 1599   4.229   4.008   6.403  0.5874 -2.2024 -0.7319
  153THR    OG1 1600   4.029   3.936   6.372  0.2156 -0.3898 -0.1719
  153THR    HG1 1601   4.055   3.850   6.407  0.5633 -1.1624 -2.1584
  153THR    CG2 1602   4.094   4.145   6.289 -0.0517  0.1518 -0.4467
  153THR   HG21 1603   4.183   4.205   6.262  0.1964  0.5537  1.1755
  153THR   HG22 1604   4.043   4.201   6.370 -0.3336 -0.0301 -0.4985
  153THR   HG23 1605   4.019   4.145   6.208  1.4426  0.3517 -1.8779
  153THR      C 1606   4.304   3.998   6.133  0.2452  0.1975  0.2837
  153THR      O 1607   4.277   4.058   6.030 -0.3410  0.0085  0.3224
  154TYR      N 1608   4.431   3.988   6.177  0.1934 -0.6498  0.2652
  154TYR     HN 1609   4.458   3.951   6.266 -0.1107 -1.6060 -0.0304
  154TYR     CA 1610   4.549   4.028   6.107  0.1597 -0.0349  0.5439
  154TYR     HA 1611   4.539   4.135   6.101 -0.5684 -0.1682 -0.9583
  154TYR     CB 1612   4.675   3.976   6.179  0.1340 -0.3306  0.3792
  154TYR    HB1 1613   4.763   3.981   6.113 -0.8300  0.2688 -0.9026
  154TYR    HB2 1614   4.669   3.867   6.202  2.6737 -1.2055 -2.5409
  154TYR     CG 1615   4.720   4.057   6.296 -0.0449 -0.0525  0.2564
  154TYR    CD1 1616   4.756   4.190   6.292  0.3343 -0.1506  0.3681
  154TYR    HD1 1617   4.731   4.250   6.205 -0.4000  0.3716  0.9240
  154TYR    CE1 1618   4.799   4.252   6.406  0.0322  0.2838  0.2526
  154TYR    HE1 1619   4.830   4.355   6.403  0.4335  0.1651  0.1909
  154TYR     CZ 1620   4.829   4.180   6.520 -0.2498  0.3220  0.3517
  154TYR     OH 1621   4.882   4.245   6.634  0.0402  0.3057  0.2273
  154TYR     HH 1622   4.906   4.180   6.700  0.8714  1.3684  1.0134
  154TYR    CD2 1623   4.756   3.987   6.408 -0.1548  0.1233  0.4019
  154TYR    HD2 1624   4.746   3.880   6.396  1.3762 -0.1115  1.0622
  154TYR    CE2 1625   4.800   4.046   6.524 -0.3666  0.3482  0.3697
  154TYR    HE2 1626   4.836   3.981   6.603 -1.9138  0.4343  1.1787
  154TYR      C 1627   4.565   3.977   5.968 -0.8651  0.7058  0.1389
  154TYR      O 1628   4.598   4.049   5.874  0.2629 -0.7519 -0.6407
  155ALA      N 1629   4.541   3.846   5.948  0.1756  0.4018  0.7794
  155ALA     HN 1630   4.518   3.789   6.027  0.7762  0.0898  0.7347
  155ALA     CA 1631   4.545   3.789   5.817 -0.4806  0.8566  0.5571
  155ALA     HA 1632   4.638   3.816   5.769  1.0474  0.0876  2.9126
  155ALA     CB 1633   4.538   3.637   5.835 -0.5487  0.7204 -0.5472
  155ALA    HB1 1634   4.449   3.615   5.898 -0.9878  4.6580  0.4715
  155ALA    HB2 1635   4.628   3.590   5.881 -2.1102 -0.8567  1.1289
  155ALA    HB3 1636   4.537   3.589   5.735  1.4987 -0.5166 -0.0452
  155ALA      C 1637   4.430   3.829   5.731  0.2989  0.9555 -0.4484
  155ALA      O 1638   4.447   3.838   5.609  0.5465 -0.5723 -0.5495
  156THR      N 1639   4.311   3.860   5.784  0.2077 -0.2740  0.0946
  156THR     HN 1640   4.305   3.836   5.880  1.8855 -0.1878  0.2438
  156THR     CA 1641   4.208   3.930   5.713  0.1422 -0.2778  0.1860
  156THR     HA 1642   4.198   3.877   5.619  3.7777  0.3943 -0.7013
  156THR     CB 1643   4.076   3.936   5.785  0.1659  0.1928  0.1916
  156THR     HB 1644   4.068   4.011   5.867 -1.4237 -0.4638  0.6763
  156THR    OG1 1645   4.038   3.814   5.848 -0.2500 -0.0467 -0.5173
  156THR    HG1 1646   4.102   3.787   5.914 -0.7587 -1.7741 -0.6778
  156THR    CG2 1647   3.964   3.963   5.684  0.2056  0.1883  0.1468
  156THR   HG21 1648   3.862   3.971   5.727 -1.2025 -2.0984 -2.4642
  156THR   HG22 1649   3.964   3.896   5.595 -0.6534  0.4206 -0.0361
  156THR   HG23 1650   3.980   4.065   5.641  1.3959 -0.7087 -1.6688
  156THR      C 1651   4.252   4.066   5.672 -0.5320 -0.0403  0.2368
  156THR      O 1652   4.230   4.099   5.556  0.0480 -0.6668 -0.0579
  157ALA      N 1653   4.319   4.148   5.754 -0.6167 -0.0236  0.2892
  157ALA     HN 1654   4.328   4.125   5.851 -1.4628  0.8761  0.6110
  157ALA     CA 1655   4.354   4.281   5.716 -0.3648 -0.1614  0.0420
  157ALA     HA 1656   4.275   4.335   5.667  1.2482  1.7776 -0.6129
  157ALA     CB 1657   4.407   4.336   5.850 -0.0476 -0.5495  0.0782
  157ALA    HB1 1658   4.428   4.446   5.853 -0.3131 -0.5194  1.6215
  157ALA    HB2 1659   4.500   4.285   5.883 -0.3656  0.0600  2.0265
  157ALA    HB3 1660   4.331   4.327   5.930 -2.5297  1.1783 -1.8979
  157ALA      C 1661   4.466   4.298   5.618  0.0614  0.1738  0.5767
  157ALA      O 1662   4.460   4.366   5.516  0.6349 -0.0680  0.3804
  158LEU      N 1663   4.573   4.220   5.641  0.3320  0.3583 -0.0661
  158LEU     HN 1664   4.561   4.165   5.722  0.0645 -0.1106 -0.4205
  158LEU     CA 1665   4.690   4.218   5.558 -0.0766  0.1198 -0.6432
  158LEU     HA 1666   4.732   4.313   5.530  1.7721 -0.6168 -0.5289
  158LEU     CB 1667   4.802   4.153   5.641 -0.3595  0.5310  0.0702
  158LEU    HB1 1668   4.886   4.146   5.569 -0.5158  0.0026 -0.0615
  158LEU    HB2 1669   4.778   4.046   5.660  1.0461  0.1963  0.0885
  158LEU     CG 1670   4.852   4.219   5.771  0.5111 -0.0694  0.0523
  158LEU     HG 1671   4.770   4.215   5.846 -1.5673  1.4534 -1.9794
  158LEU    CD1 1672   4.974   4.148   5.832  0.6198 -0.2273 -0.3497
  158LEU   HD11 1673   5.064   4.135   5.768 -0.3818 -0.8849 -1.6880
  158LEU   HD12 1674   4.939   4.047   5.863  2.4848 -1.6172 -2.4741
  158LEU   HD13 1675   5.017   4.208   5.914 -0.8891  0.6696 -0.1776
  158LEU    CD2 1676   4.864   4.371   5.746 -0.3519 -0.0196 -0.1044
  158LEU   HD21 1677   4.896   4.422   5.840  0.5702 -0.9945  0.1389
  158LEU   HD22 1678   4.768   4.418   5.716 -0.8957 -0.0747  1.4191
  158LEU   HD23 1679   4.940   4.397   5.669 -1.2452  3.3800  0.0264
  158LEU      C 1680   4.671   4.147   5.429  0.1537 -0.1188 -0.5465
  158LEU      O 1681   4.737   4.179   5.331 -0.0722 -0.1301 -0.7034
  159ASN      N 1682   4.579   4.050   5.413  0.5483 -0.6431  0.2977
  159ASN     HN 1683   4.525   4.017   5.490  0.3537  0.1202  0.4966
  159ASN     CA 1684   4.530   4.005   5.287  0.1101  0.1132  0.1910
  159ASN     HA 1685   4.620   3.988   5.229 -0.6915 -2.3097 -0.4981
  159ASN     CB 1686   4.442   3.878   5.293 -0.1104  0.2814  0.5658
  159ASN    HB1 1687   4.384   3.868   5.199  1.6615  0.8275 -0.6467
  159ASN    HB2 1688   4.372   3.870   5.379  0.8198 -2.4518  1.1738
  159ASN     CG 1689   4.529   3.753   5.285 -0.5182  0.0096  0.3470
  159ASN    OD1 1690   4.561   3.706   5.176 -0.2272  0.4679  0.2294
  159ASN    ND2 1691   4.554   3.692   5.404 -0.0155 -0.0417  0.2136
  159ASN   HD21 1692   4.581   3.596   5.410  0.0118 -0.0795 -0.4407
  159ASN   HD22 1693   4.538   3.734   5.493 -0.6176  2.2001 -0.8862
  159ASN      C 1694   4.457   4.107   5.206  0.3540  0.2720  0.1709
  159ASN      O 1695   4.478   4.115   5.085  0.8466  0.0944  0.2430
  160VAL      N 1696   4.367   4.193   5.256 -0.1235 -0.2150  0.1574
  160VAL     HN 1697   4.351   4.201   5.355 -0.5520  1.6138 -0.0353
  160VAL     CA 1698   4.307   4.300   5.183  0.0521  0.1593  0.5608
  160VAL     HA 1699   4.266   4.255   5.094 -1.1149 -1.6747  1.9558
  160VAL     CB 1700   4.187   4.369   5.241 -0.3387  0.3603 -0.4668
  160VAL     HB 1701   4.213   4.418   5.338 -0.2647  2.5178 -1.5128
  160VAL    CG1 1702   4.134   4.485   5.155  0.3333  1.1368  0.1382
  160VAL   HG11 1703   4.209   4.566   5.156  0.2749  1.2272 -1.0264
  160VAL   HG12 1704   4.034   4.514   5.194 -0.0438 -2.9227  2.8347
  160VAL   HG13 1705   4.105   4.437   5.059 -0.4302 -0.9394  1.3319
  160VAL    CG2 1706   4.075   4.267   5.262 -0.2148  0.1302 -0.9142
  160VAL   HG21 1707   4.047   4.227   5.162 -0.6368 -1.1080 -0.3203
  160VAL   HG22 1708   3.981   4.308   5.305  1.5541  0.9830  2.5556
  160VAL   HG23 1709   4.109   4.194   5.339  0.9485  0.5540 -1.0109
  160VAL      C 1710   4.408   4.400   5.139 -0.3257  0.3989  0.2299
  160VAL      O 1711   4.414   4.433   5.021  1.1835  0.2102  0.2243
  161ALA      N 1712   4.496   4.441   5.232  0.2873  0.1661 -0.2402
  161ALA     HN 1713   4.480   4.411   5.326 -0.9436 -2.8462 -1.2855
  161ALA     CA 1714   4.617   4.504   5.189  0.4824 -0.0752 -0.0535
  161ALA     HA 1715   4.585   4.594   5.138  1.5471 -0.0555 -0.7024
  161ALA     CB 1716   4.700   4.545   5.312  0.2884 -0.4058  0.1874
  161ALA    HB1 1717   4.711   4.463   5.387 -1.8658 -0.4416  0.5258
  161ALA    HB2 1718   4.653   4.632   5.362  1.6236  1.0459 -0.9896
  161ALA    HB3 1719   4.798   4.581   5.275 -1.2612  2.8917 -1.0808
  161ALA      C 1720   4.700   4.443   5.082  0.2779 -0.2430 -0.1170
  161ALA      O 1721   4.753   4.511   4.994  0.1787 -0.1936 -0.1390
  162SER      N 1722   4.711   4.309   5.081  0.8480 -0.2019  0.2589
  162SER     HN 1723   4.689   4.263   5.167 -1.5753  1.7140  0.7579
  162SER     CA 1724   4.780   4.237   4.979  0.3655 -0.1212 -0.1247
  162SER     HA 1725   4.878   4.282   4.973 -1.7729  5.2738 -0.6037
  162SER     CB 1726   4.791   4.084   4.995  0.0044 -0.0698  0.6286
  162SER    HB1 1727   4.846   4.047   4.906 -0.3342  0.5067  0.1755
  162SER    HB2 1728   4.697   4.028   5.014  0.0937  0.5738  3.5335
  162SER     OG 1729   4.880   4.061   5.104  0.6769  0.1262  0.1295
  162SER    HG1 1730   4.831   4.071   5.186  0.6121  1.4104 -0.0461
  162SER      C 1731   4.722   4.254   4.843  0.3406 -0.4016 -0.1509
  162SER      O 1732   4.795   4.266   4.744  0.1347 -0.1326 -0.2715
  163LEU      N 1733   4.589   4.247   4.826  0.3625 -0.5593 -0.2634
  163LEU     HN 1734   4.536   4.244   4.911  1.3841  1.0925  0.4958
  163LEU     CA 1735   4.521   4.245   4.700 -0.1539 -0.3222  0.0073
  163LEU     HA 1736   4.571   4.172   4.639 -1.9125 -1.9453  0.4112
  163LEU     CB 1737   4.377   4.191   4.710 -0.2398 -0.0952  0.0155
  163LEU    HB1 1738   4.330   4.231   4.802 -1.2060  0.7267 -0.8039
  163LEU    HB2 1739   4.381   4.083   4.737 -1.6316 -0.3470 -0.7160
  163LEU     CG 1740   4.276   4.208   4.595  0.4488  0.3031 -0.5419
  163LEU     HG 1741   4.338   4.186   4.506  2.1930  1.2870  0.3702
  163LEU    CD1 1742   4.172   4.097   4.615 -0.2294  1.0057 -0.0882
  163LEU   HD11 1743   4.111   4.119   4.705  0.0106 -0.0134  0.3434
  163LEU   HD12 1744   4.217   3.997   4.597  1.9069  2.2450 -2.1160
  163LEU   HD13 1745   4.111   4.111   4.523  1.4495  2.6273 -1.0314
  163LEU    CD2 1746   4.203   4.343   4.601 -0.0180  0.0251  0.2154
  163LEU   HD21 1747   4.141   4.370   4.512  1.0493 -0.9598 -0.8540
  163LEU   HD22 1748   4.274   4.426   4.624 -0.1991  0.8111 -1.8577
  163LEU   HD23 1749   4.135   4.352   4.689  0.2035 -0.6343  0.4503
  163LEU      C 1750   4.536   4.382   4.642 -0.2095 -0.2544  0.1504
  163LEU      O 1751   4.552   4.400   4.521 -0.4212  0.0186  0.1633
  164SER      N 1752   4.546   4.479   4.734 -0.8062  0.0025 -0.0499
  164SER     HN 1753   4.540   4.460   4.832  2.2673  0.1703  0.2802
  164SER     CA 1754   4.581   4.613   4.700  0.0872 -0.1844  0.0987
  164SER     HA 1755   4.510   4.647   4.627 -0.0461 -1.1973 -0.2500
  164SER     CB 1756   4.577   4.714   4.817 -0.1341 -0.2245  0.1257
  164SER    HB1 1757   4.610   4.812   4.778 -0.0855 -0.3638 -0.1857
  164SER    HB2 1758   4.651   4.691   4.896  1.1622 -1.5115 -1.3928
  164SER     OG 1759   4.449   4.733   4.877 -0.3046 -0.5289 -0.1344
  164SER    HG1 1760   4.421   4.645   4.903  1.5492 -1.6892 -1.7133
  164SER      C 1761   4.715   4.631   4.637 -0.0060  0.0142 -0.0441
  164SER      O 1762   4.725   4.696   4.533  0.1967 -0.2568 -0.1951
  165VAL      N 1763   4.821   4.570   4.693  0.0811  0.2176  0.0120
  165VAL     HN 1764   4.814   4.520   4.779  2.1464  1.1814  0.8082
  165VAL     CA 1765   4.957   4.575   4.652  0.0450  0.0924 -0.1218
  165VAL     HA 1766   4.979   4.679   4.633 -1.8501  0.6048  0.3112
  165VAL     CB 1767   5.056   4.524   4.752  0.2342  0.4906 -0.1046
  165VAL     HB 1768   5.015   4.427   4.787 -0.7213 -0.5142 -3.6847
  165VAL    CG1 1769   5.193   4.505   4.685  0.1200  0.0121 -0.2006
  165VAL   HG11 1770   5.211   4.599   4.628  0.9375 -0.7891 -1.3313
  165VAL   HG12 1771   5.210   4.426   4.608  0.5543  0.3487 -0.4509
  165VAL   HG13 1772   5.267   4.499   4.767  0.6012 -0.1962 -0.6404
  165VAL    CG2 1773   5.055   4.627   4.867 -0.0979 -0.0319  0.3679
  165VAL   HG21 1774   4.956   4.621   4.916 -0.9936 -1.0804 -1.4559
  165VAL   HG22 1775   5.053   4.733   4.833 -2.0930 -0.4340 -0.9532
  165VAL   HG23 1776   5.137   4.613   4.941  1.6402 -0.6194 -1.5559
  165VAL      C 1777   4.969   4.500   4.523 -0.3071 -0.2591  0.0501
  165VAL      O 1778   5.029   4.544   4.426 -0.4080 -0.8149 -0.2671
  166GLU      N 1779   4.916   4.377   4.512 -0.0931 -0.3281 -0.2197
  166GLU     HN 1780   4.870   4.338   4.592 -1.1548 -0.8261 -1.0447
  166GLU     CA 1781   4.926   4.302   4.391  0.9882  0.0272 -0.3553
  166GLU     HA 1782   5.032   4.295   4.370  1.2172  1.7137  0.0551
  166GLU     CB 1783   4.868   4.164   4.424  0.3875  0.5332  0.7450
  166GLU    HB1 1784   4.758   4.175   4.428  0.5035  1.9918  0.3628
  166GLU    HB2 1785   4.911   4.135   4.523 -1.0487  3.3153  2.2988
  166GLU     CG 1786   4.905   4.067   4.312 -0.6933  0.0812  0.7616
  166GLU    HG1 1787   4.900   3.967   4.358  0.1820 -0.3293  0.0213
  166GLU    HG2 1788   5.012   4.078   4.283 -0.3871 -2.1412  0.9061
  166GLU     CD 1789   4.807   4.062   4.195 -0.3701 -0.5901  0.5120
  166GLU    OE1 1790   4.692   4.110   4.212  0.0334  0.6228 -0.0267
  166GLU    OE2 1791   4.841   4.014   4.084  0.3312  0.4006  0.2827
  166GLU      C 1792   4.861   4.366   4.273  0.0459 -0.3364 -0.0424
  166GLU      O 1793   4.914   4.368   4.162 -0.2654 -0.0940 -0.1858
  167ARG      N 1794   4.743   4.427   4.290  0.1303 -0.3423  0.5810
  167ARG     HN 1795   4.701   4.427   4.380 -1.1421  1.9691  0.0766
  167ARG     CA 1796   4.670   4.503   4.193 -0.2104 -0.0727  1.0401
  167ARG     HA 1797   4.676   4.448   4.100  0.3851  1.1251  0.3506
  167ARG     CB 1798   4.524   4.532   4.231 -0.3480  0.5216  0.1026
  167ARG    HB1 1799   4.475   4.597   4.156  0.4959 -0.2503 -1.1510
  167ARG    HB2 1800   4.523   4.587   4.328 -1.0843 -0.3239  0.5927
  167ARG     CG 1801   4.436   4.409   4.252 -0.0328  0.2729 -0.0138
  167ARG    HG1 1802   4.345   4.447   4.304  0.3834  1.6478 -0.2767
  167ARG    HG2 1803   4.475   4.326   4.315 -1.9332 -2.3046 -1.9815
  167ARG     CD 1804   4.385   4.350   4.121 -0.1919  0.2592  0.0541
  167ARG    HD1 1805   4.367   4.419   4.035  0.7442  0.0559 -0.3154
  167ARG    HD2 1806   4.293   4.292   4.143 -0.0349  0.6497  1.8932
  167ARG     NE 1807   4.487   4.250   4.081 -0.3615  0.1765 -0.1758
  167ARG     HE 1808   4.560   4.239   4.148 -0.8264  3.7606  1.1299
  167ARG     CZ 1809   4.496   4.193   3.957  0.2483  0.6601 -0.3591
  167ARG    NH1 1810   4.398   4.215   3.864 -0.5557 -0.4789  0.1980
  167ARG   HH11 1811   4.301   4.209   3.890 -0.2848  0.1062  1.4087
  167ARG   HH12 1812   4.419   4.163   3.781 -0.5782  1.7447 -1.2886
  167ARG    NH2 1813   4.604   4.122   3.915 -0.1456  0.1423 -0.5059
  167ARG   HH21 1814   4.670   4.105   3.988 -0.9492 -1.8642 -0.1729
  167ARG   HH22 1815   4.616   4.078   3.826 -1.9818  1.4783 -1.4557
  167ARG      C 1816   4.742   4.628   4.157  0.4212 -0.6359  0.2910
  167ARG      O 1817   4.733   4.683   4.047  0.1033 -0.7205  0.2740
  168TYR      N 1818   4.824   4.683   4.249  1.1461 -0.2676 -0.5593
  168TYR     HN 1819   4.829   4.645   4.341  0.4771 -1.6427 -1.0697
  168TYR     CA 1820   4.914   4.793   4.231  0.2515  0.5923  0.0991
  168TYR     HA 1821   4.869   4.873   4.173  1.9144  1.1032 -0.5442
  168TYR     CB 1822   4.953   4.848   4.369 -0.2496 -0.1749  0.5574
  168TYR    HB1 1823   4.977   4.766   4.439  0.0782 -0.5647 -0.0079
  168TYR    HB2 1824   4.875   4.914   4.414  1.5512  0.9215  2.2077
  168TYR     CG 1825   5.069   4.941   4.373  0.1100 -0.5533 -0.6494
  168TYR    CD1 1826   5.060   5.071   4.329 -0.0769 -0.0595  0.8023
  168TYR    HD1 1827   4.975   5.099   4.268  1.3383  2.6806 -0.0549
  168TYR    CE1 1828   5.165   5.159   4.332 -0.1478  0.0565  0.0552
  168TYR    HE1 1829   5.157   5.256   4.284  0.3684  0.8073  1.4292
  168TYR     CZ 1830   5.288   5.107   4.365 -0.0526  0.0116 -0.3579
  168TYR     OH 1831   5.411   5.177   4.362  0.2274 -0.4476  0.1720
  168TYR     HH 1832   5.385   5.261   4.325 -0.8831 -0.4999  0.7804
  168TYR    CD2 1833   5.189   4.896   4.425  0.3115 -0.0765 -0.6969
  168TYR    HD2 1834   5.203   4.797   4.465  2.5320  0.5398  0.1599
  168TYR    CE2 1835   5.297   4.981   4.419  0.1253  0.2289  0.1326
  168TYR    HE2 1836   5.393   4.946   4.455  1.5612  2.8854 -0.8711
  168TYR      C 1837   5.027   4.756   4.141 -0.0781  0.4518 -0.2645
  168TYR      O 1838   5.057   4.818   4.039 -0.5081  0.6562 -0.2685
  169LEU      N 1839   5.094   4.643   4.170 -0.3644  0.1508 -0.7593
  169LEU     HN 1840   5.074   4.591   4.253 -0.2254  0.8870 -0.2471
  169LEU     CA 1841   5.198   4.592   4.087  0.2811 -0.1380  0.2082
  169LEU     HA 1842   5.268   4.674   4.073  0.3110 -0.1478  0.2990
  169LEU     CB 1843   5.263   4.467   4.149 -0.4771 -0.4463  0.3974
  169LEU    HB1 1844   5.339   4.435   4.074 -1.1482  0.0262 -0.5042
  169LEU    HB2 1845   5.181   4.393   4.153  1.1336 -2.6125 -2.3616
  169LEU     CG 1846   5.346   4.493   4.276  0.1036  0.0135 -0.0635
  169LEU     HG 1847   5.279   4.505   4.364  0.3682 -2.8310  0.6318
  169LEU    CD1 1848   5.416   4.360   4.308 -0.4443 -0.1441  0.5107
  169LEU   HD11 1849   5.446   4.347   4.414 -2.0330 -0.0200  1.0080
  169LEU   HD12 1850   5.506   4.355   4.243 -1.5430  0.1369 -1.0945
  169LEU   HD13 1851   5.349   4.271   4.303 -2.6095  1.2292  2.7129
  169LEU    CD2 1852   5.456   4.600   4.268  0.3574 -0.2893 -0.6677
  169LEU   HD21 1853   5.535   4.580   4.193  1.9279  0.0858  0.8331
  169LEU   HD22 1854   5.505   4.610   4.367 -0.4659  1.1391 -0.3735
  169LEU   HD23 1855   5.414   4.702   4.252  0.3574 -0.2488 -0.4003
  169LEU      C 1856   5.145   4.564   3.950  0.3219 -0.2991  0.2250
  169LEU      O 1857   5.215   4.594   3.854 -0.3200  0.0827 -0.1328
  170ALA      N 1858   5.026   4.502   3.938  0.3211 -0.1712 -0.4138
  170ALA     HN 1859   4.982   4.489   4.026 -0.5181 -0.8737 -0.9236
  170ALA     CA 1860   4.962   4.468   3.815 -0.1161 -0.0150 -0.2306
  170ALA     HA 1861   5.028   4.404   3.757  1.1471  0.6973  0.3877
  170ALA     CB 1862   4.835   4.384   3.838  0.1634 -0.2735  0.3931
  170ALA    HB1 1863   4.868   4.303   3.906 -1.4356 -1.7832 -0.5170
  170ALA    HB2 1864   4.789   4.334   3.749  3.2623  1.7726 -2.6223
  170ALA    HB3 1865   4.759   4.439   3.897  1.1820  2.7881 -0.9302
  170ALA      C 1866   4.935   4.580   3.721 -0.6635 -0.1257 -0.2113
  170ALA      O 1867   4.956   4.570   3.600  0.1010  0.0817 -0.1024
  171ILE      N 1868   4.891   4.693   3.780 -0.3294 -0.3189  0.4176
  171ILE     HN 1869   4.879   4.689   3.879 -2.1300 -1.3301  0.2074
  171ILE     CA 1870   4.871   4.809   3.699  0.2913 -0.1630  0.4832
  171ILE     HA 1871   4.839   4.779   3.601  1.2224 -0.2278  0.1996
  171ILE     CB 1872   4.750   4.884   3.746 -0.0869 -0.2043 -0.4046
  171ILE     HB 1873   4.675   4.808   3.779  0.7396 -0.6205  0.5569
  171ILE    CG2 1874   4.770   4.975   3.869  0.3076 -0.2646 -0.4240
  171ILE   HG21 1875   4.676   4.996   3.924 -0.5431 -0.6448 -1.6829
  171ILE   HG22 1876   4.832   5.067   3.855  1.6550 -1.3617 -2.0704
  171ILE   HG23 1877   4.828   4.920   3.946 -0.1975  2.3517  2.0147
  171ILE    CG1 1878   4.692   4.975   3.636  0.0100  0.0707 -0.2287
  171ILE   HG11 1879   4.688   4.912   3.545 -1.2229 -0.7114  0.3479
  171ILE   HG12 1880   4.763   5.060   3.625  0.5752 -0.4166 -0.3821
  171ILE     CD 1881   4.545   5.010   3.659  0.1159 -0.0807  0.7397
  171ILE    HD1 1882   4.502   4.932   3.726  0.5024  0.4348  1.6033
  171ILE    HD2 1883   4.502   5.009   3.556  0.9296  1.4814  0.3570
  171ILE    HD3 1884   4.531   5.102   3.719  0.0365  0.1210  0.4145
  171ILE      C 1885   4.987   4.899   3.675  0.1001 -0.0557 -0.0558
  171ILE      O 1886   4.995   4.979   3.582 -0.1407  0.1569  0.1062
  172CYS      N 1887   5.087   4.900   3.765 -0.0335  0.2999  0.0932
  172CYS     HN 1888   5.077   4.837   3.842 -1.4401 -1.2900 -1.3043
  172CYS     CA 1889   5.204   4.981   3.756  0.0783  0.1200 -0.0941
  172CYS     HA 1890   5.182   5.067   3.693  1.2203  0.0188 -0.6629
  172CYS     CB 1891   5.259   5.013   3.896  0.4871 -0.1180 -0.1989
  172CYS    HB1 1892   5.360   5.059   3.889  0.2144  0.4783 -0.2347
  172CYS    HB2 1893   5.276   4.922   3.958  2.5621  1.6348  1.9552
  172CYS     SG 1894   5.155   5.117   4.003  0.0390 -0.4891 -0.2680
  172CYS    HG1 1895   5.256   5.132   4.088  0.9586  1.4941 -1.6212
  172CYS      C 1896   5.314   4.921   3.675  0.3464  0.1914  0.2174
  172CYS      O 1897   5.386   4.999   3.613  0.3181  0.0366 -0.0088
  173HSD      N 1898   5.322   4.787   3.675 -0.3063  0.1525  0.3941
  173HSD     HN 1899   5.252   4.727   3.715 -0.8329 -0.1948 -0.9826
  173HSD     CA 1900   5.416   4.726   3.587 -0.3315  0.4055  0.1911
  173HSD     HA 1901   5.486   4.794   3.541  2.3527 -2.2486  0.0549
  173HSD     CB 1902   5.508   4.644   3.678 -0.1552  0.1250 -0.2346
  173HSD    HB1 1903   5.590   4.595   3.622  0.6427  0.6885  0.4094
  173HSD    HB2 1904   5.453   4.561   3.728  0.4780  1.0195  2.0878
  173HSD    ND1 1905   5.658   4.833   3.769 -0.2081 -0.4144  0.1859
  173HSD    HD1 1906   5.691   4.874   3.684 -0.6954  2.2666  1.1867
  173HSD     CG 1907   5.575   4.724   3.786 -0.6499 -0.0740  0.2266
  173HSD    CE1 1908   5.676   4.887   3.893  1.3418  0.0472 -0.2213
  173HSD    HE1 1909   5.744   4.970   3.915  1.1702 -0.2977  1.8507
  173HSD    NE2 1910   5.613   4.818   3.986  0.5720 -0.3304 -1.0103
  173HSD    CD2 1911   5.545   4.718   3.918 -0.4928 -0.4856  0.2436
  173HSD    HD2 1912   5.513   4.637   3.982 -1.6767 -1.2927 -1.3304
  173HSD      C 1913   5.352   4.634   3.488  0.4409 -0.3979  0.4241
  173HSD      O 1914   5.355   4.513   3.509 -0.3324 -0.5088 -0.0547
  174PRO      N 1915   5.291   4.690   3.388  1.0607  0.0701  0.3051
  174PRO     CD 1916   5.276   4.832   3.359  0.3491 -0.1197 -0.2849
  174PRO    HD1 1917   5.370   4.891   3.353  0.2677  0.0362 -0.0567
  174PRO    HD2 1918   5.203   4.874   3.431  1.3625 -2.6847  2.4610
  174PRO     CA 1919   5.183   4.626   3.319  0.7486  0.9537 -0.0478
  174PRO     HA 1920   5.114   4.586   3.392 -0.4177 -0.9875 -2.0818
  174PRO     CB 1921   5.115   4.728   3.228 -0.3838  0.2050 -0.0550
  174PRO    HB1 1922   5.029   4.759   3.292 -1.1071 -1.3140 -0.2238
  174PRO    HB2 1923   5.077   4.688   3.132 -1.2787  2.5562 -0.7428
  174PRO     CG 1924   5.215   4.844   3.219 -0.5584  0.3721  0.1453
  174PRO    HG1 1925   5.294   4.827   3.142 -1.8502  1.0309 -1.3984
  174PRO    HG2 1926   5.172   4.944   3.197  1.4113  1.1560 -0.3074
  174PRO      C 1927   5.232   4.512   3.235 -0.0855  0.4355  0.1617
  174PRO      O 1928   5.168   4.407   3.225  0.3985  0.2028 -0.5368
  175PHE      N 1929   5.346   4.528   3.166 -0.1964  0.0215 -0.1190
  175PHE     HN 1930   5.372   4.624   3.162  0.0785 -0.0718 -0.6825
  175PHE     CA 1931   5.413   4.432   3.083  0.2970  0.3135 -0.0608
  175PHE     HA 1932   5.335   4.385   3.025 -0.1518  2.2035 -1.1068
  175PHE     CB 1933   5.533   4.497   3.011  0.1402  0.0427 -0.5717
  175PHE    HB1 1934   5.591   4.430   2.946  0.7908  1.1778 -1.1936
  175PHE    HB2 1935   5.608   4.544   3.078  0.6228  1.1996 -1.8930
  175PHE     CG 1936   5.485   4.611   2.928 -0.2492  0.2681 -0.0457
  175PHE    CD1 1937   5.516   4.743   2.953 -0.5168  0.2119  0.5961
  175PHE    HD1 1938   5.586   4.766   3.032 -0.6007  1.0240  0.4414
  175PHE    CE1 1939   5.449   4.845   2.889  0.2107  0.0389 -0.4519
  175PHE    HE1 1940   5.468   4.941   2.933  2.5959 -0.9862  0.9506
  175PHE     CZ 1941   5.363   4.820   2.785 -0.8085  0.3852  0.2960
  175PHE     HZ 1942   5.312   4.903   2.739  0.9779  1.9653  1.0649
  175PHE    CD2 1943   5.384   4.586   2.838 -0.0363 -0.1803 -0.1587
  175PHE    HD2 1944   5.363   4.482   2.816  0.5673 -0.2009 -0.6873
  175PHE    CE2 1945   5.326   4.688   2.767  0.5397  0.0697 -0.2785
  175PHE    HE2 1946   5.251   4.661   2.694 -0.7027  1.9747  0.2298
  175PHE      C 1947   5.486   4.328   3.160 -0.2839  0.0502  0.1419
  175PHE      O 1948   5.482   4.210   3.126  0.6479  0.1096 -0.2338
  176LYS      N 1949   5.551   4.358   3.274  0.5485  0.1085 -0.3370
  176LYS     HN 1950   5.574   4.453   3.293 -1.4976  0.6462 -0.2955
  176LYS     CA 1951   5.604   4.259   3.362 -0.0750  0.1742  0.1228
  176LYS     HA 1952   5.662   4.184   3.310 -0.8591  0.1178 -0.6937
  176LYS     CB 1953   5.690   4.323   3.472 -0.0001 -0.0896  0.2179
  176LYS    HB1 1954   5.698   4.260   3.564 -1.1540  0.9149  1.0385
  176LYS    HB2 1955   5.642   4.418   3.503  0.3134  0.0269  0.3477
  176LYS     CG 1956   5.837   4.344   3.436 -0.1690  0.8321  0.0371
  176LYS    HG1 1957   5.882   4.379   3.531  0.1929  0.1246  0.1361
  176LYS    HG2 1958   5.838   4.428   3.364 -1.9723  0.2101 -0.7648
  176LYS     CD 1959   5.907   4.223   3.373 -0.1885  0.7628  0.1503
  176LYS    HD1 1960   6.012   4.260   3.369 -0.1955  0.6976 -1.1090
  176LYS    HD2 1961   5.868   4.203   3.271  2.0619 -1.5062 -0.3742
  176LYS     CE 1962   5.895   4.096   3.458  0.7872  0.2895 -0.4031
  176LYS    HE1 1963   5.789   4.079   3.489  0.1021 -1.0525 -3.1471
  176LYS    HE2 1964   5.962   4.109   3.545  1.0833  0.3234 -0.6344
  176LYS     NZ 1965   5.937   3.971   3.390  0.3045 -0.2461  0.2748
  176LYS    HZ1 1966   5.920   3.884   3.446 -2.4985 -0.1224 -0.2238
  176LYS    HZ2 1967   6.039   3.987   3.382 -0.1292  3.8753  0.6115
  176LYS    HZ3 1968   5.890   3.956   3.299 -1.2393 -1.7479  1.2397
  176LYS      C 1969   5.511   4.169   3.434 -0.4396  0.0540 -0.4884
  176LYS      O 1970   5.548   4.054   3.460  0.1781  0.3328 -0.1074
  177ALA      N 1971   5.388   4.206   3.472 -0.4930 -0.5623 -0.0325
  177ALA     HN 1972   5.354   4.298   3.454  0.0025 -0.1171  1.2038
  177ALA     CA 1973   5.305   4.134   3.564  0.0038 -0.2001  0.7088
  177ALA     HA 1974   5.339   4.153   3.664  2.0903 -3.1653  0.6670
  177ALA     CB 1975   5.169   4.207   3.562 -0.1014 -0.3963  0.6339
  177ALA    HB1 1976   5.112   4.176   3.473  0.5369  0.0152  0.0664
  177ALA    HB2 1977   5.174   4.318   3.568  0.1164 -0.2819 -1.1916
  177ALA    HB3 1978   5.115   4.172   3.652 -1.2547  1.6149  0.7905
  177ALA      C 1979   5.286   3.988   3.546 -0.5108 -0.0508 -0.0171
  177ALA      O 1980   5.304   3.911   3.640  0.6558 -0.5714 -0.6458
  178LYS      N 1981   5.251   3.929   3.430 -0.1115 -0.1959 -0.0645
  178LYS     HN 1982   5.231   3.989   3.353 -2.1499  0.0069  0.5803
  178LYS     CA 1983   5.225   3.791   3.402 -0.3103 -0.1962  0.1205
  178LYS     HA 1984   5.150   3.767   3.475  0.3066  0.8485  1.1425
  178LYS     CB 1985   5.193   3.761   3.255  0.3036 -0.6104  0.0679
  178LYS    HB1 1986   5.222   3.658   3.225  1.6929  0.1682 -1.4278
  178LYS    HB2 1987   5.274   3.823   3.210  0.5832  0.7096  2.3015
  178LYS     CG 1988   5.054   3.810   3.214  0.5660 -0.3333 -0.5049
  178LYS    HG1 1989   5.041   3.917   3.239 -0.2719 -0.0834 -1.8881
  178LYS    HG2 1990   4.980   3.761   3.281 -1.0552  0.6773 -1.4907
  178LYS     CD 1991   5.024   3.782   3.066  0.1227 -0.1075 -0.4572
  178LYS    HD1 1992   4.917   3.804   3.045  0.2547  2.0783  0.7915
  178LYS    HD2 1993   5.050   3.676   3.046  0.2430  0.1752 -1.8697
  178LYS     CE 1994   5.110   3.847   2.958 -0.0258 -0.0998 -0.5722
  178LYS    HE1 1995   5.087   3.814   2.855  1.6874 -1.3509 -0.6128
  178LYS    HE2 1996   5.214   3.810   2.974 -0.5472 -1.6674 -0.6189
  178LYS     NZ 1997   5.113   3.995   2.967 -0.9030 -0.1155  0.0968
  178LYS    HZ1 1998   5.018   4.038   2.967  0.1602  2.4912 -2.0437
  178LYS    HZ2 1999   5.175   4.036   2.894  1.2219  1.1326  2.4616
  178LYS    HZ3 2000   5.162   4.032   3.051 -0.2329  0.3580 -0.4863
  178LYS      C 2001   5.338   3.698   3.432 -0.3296 -0.3189 -0.1882
  178LYS      O 2002   5.318   3.590   3.488 -0.4180 -0.0200  0.3633
  179THR      N 2003   5.462   3.740   3.402 -0.2147 -0.6388 -0.1724
  179THR     HN 2004   5.470   3.820   3.342  1.7544 -0.2262  0.5841
  179THR     CA 2005   5.584   3.686   3.451  0.1851  0.0844 -0.3615
  179THR     HA 2006   5.575   3.580   3.464  0.5143  0.0536 -0.3591
  179THR     CB 2007   5.701   3.695   3.357  0.2165  0.0228 -0.3287
  179THR     HB 2008   5.795   3.664   3.407 -1.2423 -1.1769  1.8170
  179THR    OG1 2009   5.723   3.828   3.312 -0.1288  0.1493 -0.1297
  179THR    HG1 2010   5.658   3.847   3.244 -0.2194 -2.2153 -0.8091
  179THR    CG2 2011   5.680   3.594   3.243 -0.3222 -0.2105 -0.0266
  179THR   HG21 2012   5.684   3.493   3.290 -0.3332  0.5204  1.6296
  179THR   HG22 2013   5.764   3.604   3.171  0.8228  0.6766  1.3659
  179THR   HG23 2014   5.588   3.613   3.184  1.2157  1.3319 -2.0684
  179THR      C 2015   5.631   3.729   3.586 -0.1131  0.0361 -0.2420
  179THR      O 2016   5.708   3.656   3.648 -0.0687  0.8172  0.6477
  180LEU      N 2017   5.598   3.847   3.641 -0.3705 -0.2174  0.1525
  180LEU     HN 2018   5.546   3.909   3.582 -0.6043 -0.8461 -0.3057
  180LEU     CA 2019   5.641   3.887   3.771 -0.0101  0.3291 -0.1296
  180LEU     HA 2020   5.745   3.866   3.792 -0.3692 -0.0136  1.4574
  180LEU     CB 2021   5.617   4.038   3.784 -0.3314  0.2661  0.0309
  180LEU    HB1 2022   5.514   4.061   3.748  0.3327 -0.3050 -2.4420
  180LEU    HB2 2023   5.692   4.090   3.720 -2.9634  4.3329 -0.1679
  180LEU     CG 2024   5.656   4.102   3.918  0.2328 -0.1367  0.0632
  180LEU     HG 2025   5.590   4.071   4.002 -0.2727 -0.4564 -0.4498
  180LEU    CD1 2026   5.806   4.087   3.948  0.2747  0.6271  0.2633
  180LEU   HD11 2027   5.840   4.141   4.039 -2.7081 -0.6030  2.2578
  180LEU   HD12 2028   5.868   4.119   3.862  3.1135  0.1966  2.0333
  180LEU   HD13 2029   5.832   3.983   3.978  0.7519  1.2933  2.3806
  180LEU    CD2 2030   5.646   4.255   3.905  0.1749 -0.1622 -0.2053
  180LEU   HD21 2031   5.718   4.294   3.830  0.0146 -1.7492 -1.2180
  180LEU   HD22 2032   5.644   4.318   3.997  0.9468 -2.5601  1.5674
  180LEU   HD23 2033   5.547   4.260   3.854  0.9915 -1.7075 -2.0194
  180LEU      C 2034   5.572   3.804   3.874  0.0663  0.1459 -0.2252
  180LEU      O 2035   5.629   3.779   3.981 -0.2796  0.3491  0.0087
  181MET      N 2036   5.450   3.754   3.849  0.1171 -0.2295  0.2579
  181MET     HN 2037   5.419   3.776   3.757  0.1728  0.3560  0.3756
  181MET     CA 2038   5.363   3.698   3.948  0.0874 -0.0547  0.3315
  181MET     HA 2039   5.413   3.708   4.043  1.0243  1.4833 -0.2882
  181MET     CB 2040   5.222   3.759   3.954  0.0546 -0.1175  0.2074
  181MET    HB1 2041   5.149   3.688   3.998  1.0941 -1.8674 -0.7342
  181MET    HB2 2042   5.200   3.765   3.845  2.3186 -0.8138 -0.3533
  181MET     CG 2043   5.207   3.894   4.025  0.0905  0.1337 -0.2580
  181MET    HG1 2044   5.237   3.878   4.131  0.1365  1.8492  0.0136
  181MET    HG2 2045   5.097   3.907   4.032 -0.2645 -1.1403 -2.4998
  181MET     SD 2046   5.259   4.044   3.937  0.3298  0.0902 -0.1919
  181MET     CE 2047   5.157   4.149   4.044 -0.1027 -0.0287 -0.4873
  181MET    HE1 2048   5.213   4.185   4.133  0.1874 -0.1009 -0.6405
  181MET    HE2 2049   5.070   4.092   4.084 -0.0988  0.4023  0.1617
  181MET    HE3 2050   5.105   4.236   3.998  0.1317 -0.0102 -0.7135
  181MET      C 2051   5.354   3.552   3.919 -0.0923 -0.0497  0.3647
  181MET      O 2052   5.380   3.512   3.806  0.2557  0.8615  0.1174
  182SER      N 2053   5.323   3.465   4.017 -0.0835 -0.2540  0.1878
  182SER     HN 2054   5.312   3.503   4.109  0.4393 -0.4134  0.3221
  182SER     CA 2055   5.299   3.326   3.998 -0.0704 -0.1627 -0.5030
  182SER     HA 2056   5.248   3.308   3.904 -1.2543 -2.7770  0.5246
  182SER     CB 2057   5.428   3.243   4.005 -0.2542 -0.4021  0.0637
  182SER    HB1 2058   5.498   3.279   3.927 -1.0732 -0.8678 -0.8950
  182SER    HB2 2059   5.400   3.137   3.985  1.0536 -0.7897  0.1530
  182SER     OG 2060   5.504   3.273   4.122  0.0267  0.0839 -0.2447
  182SER    HG1 2061   5.543   3.360   4.106 -1.0465  0.6419  0.0765
  182SER      C 2062   5.196   3.288   4.099  0.5204 -0.0506  0.1493
  182SER      O 2063   5.166   3.363   4.192 -0.1517 -0.3132  0.1490
  183ARG      N 2064   5.143   3.165   4.086  0.1527  0.1548 -0.3629
  183ARG     HN 2065   5.156   3.101   4.011 -2.5114 -0.6140 -0.2635
  183ARG     CA 2066   5.073   3.100   4.192  0.1710  0.1851 -0.3322
  183ARG     HA 2067   4.991   3.162   4.224 -0.8684 -1.3270  0.0470
  183ARG     CB 2068   5.018   2.966   4.142  0.4272 -0.0242 -0.0586
  183ARG    HB1 2069   4.968   2.911   4.225  0.1671  0.1714 -0.0845
  183ARG    HB2 2070   5.098   2.909   4.089 -0.1978 -1.2868  0.3164
  183ARG     CG 2071   4.909   2.993   4.037  0.0263 -0.5761  0.2110
  183ARG    HG1 2072   4.950   3.072   3.971 -2.3802  0.0111 -0.6471
  183ARG    HG2 2073   4.821   3.046   4.078  0.2607 -0.0033 -0.0265
  183ARG     CD 2074   4.866   2.874   3.952 -0.7398 -0.6421  0.6860
  183ARG    HD1 2075   4.832   2.788   4.014 -2.9302  0.2650  0.8573
  183ARG    HD2 2076   4.949   2.843   3.886  0.0069  0.9794  0.8252
  183ARG     NE 2077   4.753   2.916   3.864 -0.2274 -0.0667  0.2969
  183ARG     HE 2078   4.657   2.905   3.891 -0.0472  1.1292  1.5598
  183ARG     CZ 2079   4.779   2.975   3.744 -0.2733  0.1412  0.3864
  183ARG    NH1 2080   4.899   2.996   3.681 -0.4442 -0.0776 -0.0149
  183ARG   HH11 2081   4.974   2.990   3.746 -1.5766  0.4353  1.4079
  183ARG   HH12 2082   4.906   3.034   3.589 -0.0787  1.1226  0.4900
  183ARG    NH2 2083   4.674   3.026   3.673  0.6430  0.1408 -1.0109
  183ARG   HH21 2084   4.580   3.019   3.705  1.2854 -0.1393  0.9313
  183ARG   HH22 2085   4.680   3.080   3.589  0.0357 -2.9278 -3.2393
  183ARG      C 2086   5.159   3.058   4.307  0.0326  0.1795 -0.2305
  183ARG      O 2087   5.121   3.087   4.420 -0.1561  0.3635 -0.3389
  184SER      N 2088   5.276   3.002   4.275  0.0908  0.0915  0.1399
  184SER     HN 2089   5.293   2.980   4.179 -0.2282 -1.8268  0.4856
  184SER     CA 2090   5.379   2.971   4.370 -0.1426 -0.4459  0.2212
  184SER     HA 2091   5.345   2.884   4.425  1.4588 -0.5015  1.1816
  184SER     CB 2092   5.504   2.917   4.299 -0.2946 -0.0405 -0.3552
  184SER    HB1 2093   5.557   3.001   4.249 -2.4734  1.2357 -0.6606
  184SER    HB2 2094   5.487   2.841   4.220  2.8335 -1.3438  0.0941
  184SER     OG 2095   5.600   2.858   4.385 -0.1147 -0.3413 -0.7588
  184SER    HG1 2096   5.561   2.771   4.397 -2.1274  0.4844 -0.8867
  184SER      C 2097   5.415   3.090   4.452 -0.1395 -0.3052  0.0164
  184SER      O 2098   5.422   3.075   4.574  0.3341 -0.6386 -0.0483
  185ARG      N 2099   5.442   3.213   4.405 -0.0410 -0.1948  0.3531
  185ARG     HN 2100   5.455   3.224   4.306 -1.3718 -0.4194  0.1274
  185ARG     CA 2101   5.473   3.330   4.479  0.0656 -0.2465  0.3908
  185ARG     HA 2102   5.552   3.306   4.550  0.5429 -1.6741 -0.5866
  185ARG     CB 2103   5.534   3.437   4.388 -0.3323  0.2672  0.7184
  185ARG    HB1 2104   5.483   3.466   4.293 -0.1935  0.7821  0.7967
  185ARG    HB2 2105   5.625   3.382   4.353  1.0218  3.2531 -0.8905
  185ARG     CG 2106   5.566   3.568   4.461 -0.0619  0.6055  0.0087
  185ARG    HG1 2107   5.619   3.543   4.555  0.7868 -2.3393 -1.1358
  185ARG    HG2 2108   5.471   3.619   4.489  0.7412  1.6176  0.9292
  185ARG     CD 2109   5.648   3.664   4.375  0.5086 -0.5061 -0.7121
  185ARG    HD1 2110   5.662   3.755   4.437 -1.8043 -2.0305  2.2926
  185ARG    HD2 2111   5.583   3.690   4.288 -0.4278 -1.1141 -0.2123
  185ARG     NE 2112   5.778   3.598   4.342  0.7033 -0.5000  0.0265
  185ARG     HE 2113   5.811   3.526   4.403 -0.1730  0.3897  1.6257
  185ARG     CZ 2114   5.867   3.671   4.269  0.2855 -0.1882 -0.1802
  185ARG    NH1 2115   5.848   3.790   4.206 -0.0203 -0.1478 -0.0116
  185ARG   HH11 2116   5.766   3.846   4.219 -0.1071  0.2100 -1.7712
  185ARG   HH12 2117   5.928   3.836   4.167  0.0808 -1.4600 -1.4626
  185ARG    NH2 2118   5.986   3.608   4.245 -0.0451 -0.6281 -0.7075
  185ARG   HH21 2119   5.989   3.518   4.288  1.7922  0.8035  2.5138
  185ARG   HH22 2120   6.042   3.639   4.169  0.4578  0.9770  0.2572
  185ARG      C 2121   5.361   3.384   4.562  0.0112  0.3380 -0.0557
  185ARG      O 2122   5.380   3.423   4.677  0.2883  0.1229 -0.0262
  186THR      N 2123   5.236   3.382   4.514  0.0637  0.3182 -0.1907
  186THR     HN 2124   5.223   3.341   4.424  0.0405 -3.1200  1.2248
  186THR     CA 2125   5.117   3.403   4.590 -0.2166 -0.4755 -0.3988
  186THR     HA 2126   5.129   3.504   4.627 -0.3535  0.2272 -2.1698
  186THR     CB 2127   4.994   3.404   4.505 -0.1446  0.1767 -0.5033
  186THR     HB 2128   4.959   3.301   4.480 -1.1188 -0.3237  2.4901
  186THR    OG1 2129   5.021   3.478   4.387  0.4698  0.1075 -0.4110
  186THR    HG1 2130   4.967   3.427   4.326 -1.0236  1.6625 -0.4869
  186THR    CG2 2131   4.882   3.468   4.588 -0.2858 -0.0219 -0.5374
  186THR   HG21 2132   4.866   3.394   4.670  1.3045 -0.4882 -0.6199
  186THR   HG22 2133   4.788   3.461   4.530 -0.6399 -0.7879  0.1009
  186THR   HG23 2134   4.906   3.570   4.625 -0.7916 -0.1476  0.1593
  186THR      C 2135   5.096   3.316   4.709  0.0174  0.4179  0.3054
  186THR      O 2136   5.066   3.358   4.821  0.6511  0.2110  0.5515
  187LYS      N 2137   5.116   3.185   4.691  0.0561  0.3950  0.5040
  187LYS     HN 2138   5.136   3.154   4.598 -1.8911  2.4169 -0.6817
  187LYS     CA 2139   5.127   3.081   4.788  0.2443 -0.0814 -0.0195
  187LYS     HA 2140   5.033   3.089   4.840  0.6723  2.1707  0.5302
  187LYS     CB 2141   5.147   2.941   4.727  0.0559 -0.1910  0.1682
  187LYS    HB1 2142   5.169   2.868   4.808  0.3103 -1.6216 -1.1387
  187LYS    HB2 2143   5.236   2.950   4.660 -0.7737 -1.0240 -1.0921
  187LYS     CG 2144   5.026   2.884   4.654 -0.2451 -0.1606  0.6407
  187LYS    HG1 2145   4.982   2.956   4.581  0.1627 -1.7706 -1.2979
  187LYS    HG2 2146   4.941   2.877   4.725 -0.4716 -1.0040  0.3018
  187LYS     CD 2147   5.061   2.752   4.585 -0.0609  0.0697  0.2932
  187LYS    HD1 2148   5.095   2.685   4.666 -0.8116 -0.0574  0.5062
  187LYS    HD2 2149   5.146   2.774   4.516 -0.5595  1.7592  0.1713
  187LYS     CE 2150   4.951   2.688   4.499  0.2193  0.5795 -0.4566
  187LYS    HE1 2151   4.917   2.747   4.412 -1.3923 -1.4224 -1.2513
  187LYS    HE2 2152   4.863   2.663   4.562  1.1264  2.4490  1.7052
  187LYS     NZ 2153   5.000   2.556   4.455  0.0135  0.3489  0.0040
  187LYS    HZ1 2154   5.085   2.569   4.396 -1.3493  1.6784 -1.7430
  187LYS    HZ2 2155   4.928   2.505   4.400 -0.2514  0.5321  0.1802
  187LYS    HZ3 2156   5.025   2.488   4.530  1.4405 -1.5111 -2.0303
  187LYS      C 2157   5.233   3.102   4.891 -0.0085  0.2868  0.1653
  187LYS      O 2158   5.208   3.087   5.011 -0.0266  0.3865  0.1737
  188LYS      N 2159   5.355   3.142   4.854 -0.3209  0.5594 -0.5907
  188LYS     HN 2160   5.375   3.140   4.757 -1.6788 -1.6923 -0.8870
  188LYS     CA 2161   5.468   3.182   4.933 -0.3878 -0.0572 -0.1802
  188LYS     HA 2162   5.494   3.105   5.005  1.5493  0.4936 -0.2301
  188LYS     CB 2163   5.594   3.180   4.845 -0.6541  0.2044 -0.5696
  188LYS    HB1 2164   5.679   3.229   4.897 -0.3947 -0.7071 -0.1065
  188LYS    HB2 2165   5.568   3.239   4.755  1.4314  1.0344 -0.6839
  188LYS     CG 2166   5.647   3.043   4.803  0.2291  0.2923  0.2009
  188LYS    HG1 2167   5.569   2.971   4.768 -1.1040  1.3700  0.8654
  188LYS    HG2 2168   5.703   3.000   4.888 -1.3549 -1.3541  0.4778
  188LYS     CD 2169   5.736   3.046   4.678  0.2601 -0.3393  0.2027
  188LYS    HD1 2170   5.820   3.117   4.695 -0.3034  0.3598  0.1510
  188LYS    HD2 2171   5.690   3.084   4.584 -0.8754 -2.4321 -0.1541
  188LYS     CE 2172   5.790   2.910   4.634  0.4495 -0.2777  0.2444
  188LYS    HE1 2173   5.710   2.835   4.614  1.1084 -0.3133 -2.6806
  188LYS    HE2 2174   5.847   2.867   4.719 -0.6604 -0.1721  1.0670
  188LYS     NZ 2175   5.870   2.907   4.510 -0.5459 -0.3989 -0.4118
  188LYS    HZ1 2176   5.838   2.838   4.439 -1.6046 -0.2220 -0.1282
  188LYS    HZ2 2177   5.964   2.873   4.538  0.2376 -0.4880 -2.8635
  188LYS    HZ3 2178   5.889   3.005   4.480 -0.8786  0.8374  2.9915
  188LYS      C 2179   5.450   3.308   5.010  0.2332  0.3810 -0.7493
  188LYS      O 2180   5.476   3.311   5.130 -0.5883  0.4012 -0.5679
  189PHE      N 2181   5.390   3.412   4.948  0.3793  0.5674 -0.5824
  189PHE     HN 2182   5.350   3.402   4.857  0.5166  1.5222 -0.7525
  189PHE     CA 2183   5.357   3.533   5.016  0.1446 -0.0159  0.3729
  189PHE     HA 2184   5.430   3.574   5.084 -1.3006  2.8751  0.3550
  189PHE     CB 2185   5.333   3.633   4.901  0.1910 -0.4301 -0.0028
  189PHE    HB1 2186   5.241   3.630   4.839 -0.6560  1.6302  1.0413
  189PHE    HB2 2187   5.422   3.627   4.836  0.1335  0.1059 -0.1416
  189PHE     CG 2188   5.346   3.770   4.959  0.1425 -0.1878 -0.5601
  189PHE    CD1 2189   5.232   3.833   5.002  0.2021 -0.1678 -0.4308
  189PHE    HD1 2190   5.132   3.794   4.993  0.2901 -0.3646 -0.5666
  189PHE    CE1 2191   5.237   3.964   5.043 -0.8241 -0.2273 -0.1013
  189PHE    HE1 2192   5.137   4.005   5.053 -1.4240 -1.7546  0.3814
  189PHE     CZ 2193   5.359   4.024   5.061 -0.9072 -0.1220  0.1148
  189PHE     HZ 2194   5.371   4.127   5.092  0.5442  0.3075 -1.6884
  189PHE    CD2 2195   5.466   3.836   4.970 -0.1537  0.2164  0.3859
  189PHE    HD2 2196   5.553   3.783   4.934 -0.0456 -1.1793  2.5653
  189PHE    CE2 2197   5.476   3.962   5.026 -0.6706  0.7141 -0.6139
  189PHE    HE2 2198   5.568   4.017   5.023  0.1580 -0.6492 -1.4757
  189PHE      C 2199   5.240   3.527   5.107 -0.1140  0.0361  0.0487
  189PHE      O 2200   5.242   3.576   5.221 -0.2541  0.0668  0.0375
  190ILE      N 2201   5.133   3.454   5.069  0.1615 -0.2514 -0.1762
  190ILE     HN 2202   5.124   3.422   4.975 -4.6590  1.2584 -0.4847
  190ILE     CA 2203   5.022   3.447   5.159  0.1491  0.2431 -0.1489
  190ILE     HA 2204   5.002   3.545   5.200  0.1346 -0.2872  1.1722
  190ILE     CB 2205   4.902   3.386   5.094  0.2058  0.1481 -0.1670
  190ILE     HB 2206   4.923   3.292   5.039 -0.8415 -0.1548 -0.0741
  190ILE    CG2 2207   4.785   3.368   5.193  0.1613  0.3748 -0.1763
  190ILE   HG21 2208   4.698   3.310   5.156 -0.4703  1.2249 -0.0623
  190ILE   HG22 2209   4.754   3.472   5.216 -1.3930  0.0340 -0.6637
  190ILE   HG23 2210   4.819   3.308   5.280  0.7812 -0.5758 -1.0509
  190ILE    CG1 2211   4.854   3.490   4.992  0.6253  0.1373 -0.3725
  190ILE   HG11 2212   4.936   3.516   4.920 -0.0280 -1.5232 -1.7797
  190ILE   HG12 2213   4.826   3.581   5.049 -0.7003 -0.3796 -0.1759
  190ILE     CD 2214   4.725   3.453   4.919  0.3848  0.6671 -0.2244
  190ILE    HD1 2215   4.640   3.458   4.989 -1.7246  0.6274 -2.6430
  190ILE    HD2 2216   4.743   3.354   4.872 -0.1874 -0.9953  2.8459
  190ILE    HD3 2217   4.708   3.528   4.839 -0.4469  0.3689 -0.3356
  190ILE      C 2218   5.057   3.357   5.272 -0.2957 -0.1384 -0.3162
  190ILE      O 2219   5.023   3.382   5.388  0.0846  0.6888 -0.3788
  191SER      N 2220   5.145   3.256   5.262 -0.0759  0.0098  0.0864
  191SER     HN 2221   5.170   3.219   5.173  0.3190  0.6759 -0.0856
  191SER     CA 2222   5.211   3.189   5.370  0.1159  0.0466 -0.0064
  191SER     HA 2223   5.150   3.133   5.439  1.4741 -0.9124  0.4567
  191SER     CB 2224   5.318   3.085   5.332  0.2313  0.3243 -0.4523
  191SER    HB1 2225   5.366   3.026   5.414  0.1055 -0.5427 -0.9947
  191SER    HB2 2226   5.406   3.139   5.290  2.4070 -0.4964  2.6528
  191SER     OG 2227   5.273   2.985   5.242  0.0155 -0.0695  0.0892
  191SER    HG1 2228   5.254   3.032   5.161  0.8257  1.1380  0.5712
  191SER      C 2229   5.290   3.273   5.463  0.1701  0.2230 -0.2097
  191SER      O 2230   5.285   3.258   5.585  0.0336 -0.1626 -0.2619
  192ALA      N 2231   5.366   3.371   5.412  0.2719  0.1806 -0.1407
  192ALA     HN 2232   5.356   3.387   5.314 -0.4063  2.1352  0.1980
  192ALA     CA 2233   5.433   3.471   5.490  0.2075  0.3793 -0.3368
  192ALA     HA 2234   5.485   3.414   5.566  0.2730  0.4054 -0.3617
  192ALA     CB 2235   5.526   3.532   5.384  0.1872 -0.2504 -0.7257
  192ALA    HB1 2236   5.598   3.602   5.431 -0.1967 -1.4572  1.8894
  192ALA    HB2 2237   5.462   3.586   5.312 -0.9785 -1.2535 -0.4775
  192ALA    HB3 2238   5.585   3.455   5.330  1.6484  1.3356 -1.4773
  192ALA      C 2239   5.338   3.569   5.550 -0.0760 -0.1918  0.1561
  192ALA      O 2240   5.360   3.607   5.665 -0.3110 -0.4980  0.3043
  193ILE      N 2241   5.227   3.610   5.487  0.0079 -0.1648  0.0267
  193ILE     HN 2242   5.203   3.568   5.400 -0.7054  0.1997  0.0426
  193ILE     CA 2243   5.124   3.685   5.552  0.2790 -0.0972  0.3838
  193ILE     HA 2244   5.187   3.763   5.590  2.9562 -1.3043 -1.2841
  193ILE     CB 2245   5.030   3.739   5.448  0.1539 -0.6197  0.2221
  193ILE     HB 2246   5.000   3.653   5.385 -1.0651  0.6240 -0.9687
  193ILE    CG2 2247   4.899   3.791   5.508  0.2743  0.1718 -0.1949
  193ILE   HG21 2248   4.831   3.841   5.434  0.2134  0.2104 -0.1131
  193ILE   HG22 2249   4.930   3.868   5.582 -1.0830  0.4902  0.0724
  193ILE   HG23 2250   4.841   3.704   5.544  0.6131  0.2156  0.4618
  193ILE    CG1 2251   5.098   3.849   5.364 -0.7088 -0.1281  0.1533
  193ILE   HG11 2252   5.022   3.875   5.288  0.1666 -0.9667 -1.0521
  193ILE   HG12 2253   5.186   3.822   5.301 -0.2815  2.1172 -0.2837
  193ILE     CD 2254   5.137   3.975   5.441  0.3160 -0.2236 -0.1957
  193ILE    HD1 2255   5.053   4.020   5.497  0.4057 -0.4433  0.1155
  193ILE    HD2 2256   5.156   4.060   5.372  1.9524 -0.7002 -0.3842
  193ILE    HD3 2257   5.225   3.952   5.505  0.2275 -1.3899 -0.4782
  193ILE      C 2258   5.064   3.613   5.668 -0.2078 -0.0119  0.1859
  193ILE      O 2259   5.038   3.676   5.770  0.1361  0.9273 -0.3025
  194TRP      N 2260   5.033   3.482   5.660 -0.1045 -0.0065 -0.3960
  194TRP     HN 2261   5.029   3.444   5.568 -2.3347  0.6393 -0.6197
  194TRP     CA 2262   4.982   3.405   5.769  0.1415 -0.2126 -0.4259
  194TRP     HA 2263   4.902   3.467   5.808  0.5639 -0.4373  0.8375
  194TRP     CB 2264   4.921   3.275   5.714 -0.3391 -0.3719  0.4618
  194TRP    HB1 2265   4.934   3.194   5.789  0.0007 -2.2558 -1.5521
  194TRP    HB2 2266   4.985   3.247   5.628  0.2120  1.9426  0.0585
  194TRP     CG 2267   4.778   3.294   5.677 -0.0686  0.8564  0.0242
  194TRP    CD1 2268   4.721   3.275   5.554  0.2469 -0.2273  0.0431
  194TRP    HD1 2269   4.781   3.251   5.468  1.0020  0.8838  0.2461
  194TRP    NE1 2270   4.585   3.290   5.564  0.2136 -0.7358  0.4459
  194TRP    HE1 2271   4.519   3.265   5.497 -1.4993  0.3328  1.6327
  194TRP    CE2 2272   4.553   3.309   5.696 -0.0928 -0.0879  0.2842
  194TRP    CD2 2273   4.671   3.313   5.770 -0.0669 -0.2111  0.2502
  194TRP    CE3 2274   4.659   3.323   5.905  0.5010 -0.3394  0.3092
  194TRP    HE3 2275   4.751   3.332   5.962  0.7358 -3.6009  0.5874
  194TRP    CZ3 2276   4.537   3.343   5.965  0.1549  0.4479 -0.6294
  194TRP    HZ3 2277   4.532   3.378   6.067  0.1432  2.1659 -1.1932
  194TRP    CZ2 2278   4.430   3.313   5.753 -0.2628  0.0261 -0.0853
  194TRP    HZ2 2279   4.339   3.312   5.695  0.7050  0.9434 -1.6909
  194TRP    CH2 2280   4.424   3.321   5.890 -0.2671  0.9181 -0.1319
  194TRP    HH2 2281   4.329   3.322   5.942 -0.1609  2.7929  0.0823
  194TRP      C 2282   5.074   3.378   5.883 -0.1171  0.9392  0.0713
  194TRP      O 2283   5.038   3.374   6.001 -0.1376 -0.5823  0.0374
  195LEU      N 2284   5.203   3.351   5.857 -0.2645 -0.1263  0.3724
  195LEU     HN 2285   5.231   3.342   5.762 -2.7528 -0.6693 -0.3652
  195LEU     CA 2286   5.303   3.350   5.960 -0.0547 -0.1353  0.1708
  195LEU     HA 2287   5.267   3.291   6.042  1.3606  0.8230  1.5281
  195LEU     CB 2288   5.434   3.291   5.905 -0.2655 -0.5039  0.0621
  195LEU    HB1 2289   5.467   3.336   5.810 -1.3652 -1.6563 -0.8997
  195LEU    HB2 2290   5.406   3.186   5.881  1.6735 -0.8968 -0.6167
  195LEU     CG 2291   5.556   3.281   5.998 -0.0505 -0.5128 -0.2214
  195LEU     HG 2292   5.577   3.381   6.041 -2.0547 -0.5450  0.9484
  195LEU    CD1 2293   5.530   3.191   6.121 -0.6040  0.7835  0.6269
  195LEU   HD11 2294   5.434   3.220   6.169  0.1730  2.0133  1.4995
  195LEU   HD12 2295   5.603   3.191   6.204 -1.0225 -0.1730  1.0020
  195LEU   HD13 2296   5.513   3.091   6.075  0.0826  1.9468 -2.4418
  195LEU    CD2 2297   5.682   3.233   5.924  0.4007  0.6358 -0.2116
  195LEU   HD21 2298   5.755   3.206   6.003 -0.4479 -1.3472 -0.0565
  195LEU   HD22 2299   5.725   3.304   5.851 -0.1967 -1.1474 -2.4145
  195LEU   HD23 2300   5.653   3.145   5.862  0.2818  0.4895  0.0514
  195LEU      C 2301   5.327   3.485   6.019  0.4293 -0.0837 -0.1380
  195LEU      O 2302   5.340   3.496   6.140  0.3517  0.4819 -0.1793
  196ALA      N 2303   5.334   3.591   5.937  0.3485 -0.0750 -0.1338
  196ALA     HN 2304   5.342   3.585   5.837  1.2835  1.7101 -0.2085
  196ALA     CA 2305   5.345   3.726   5.984  0.0498 -0.1732  0.2150
  196ALA     HA 2306   5.440   3.738   6.034  1.1101  1.7379 -2.0972
  196ALA     CB 2307   5.368   3.833   5.877  0.0507 -0.3722  0.0168
  196ALA    HB1 2308   5.273   3.856   5.823  1.2652  1.6442 -1.3972
  196ALA    HB2 2309   5.444   3.821   5.797 -0.1616 -0.6108 -0.1533
  196ALA    HB3 2310   5.393   3.927   5.930 -0.6814 -0.4297  0.4799
  196ALA      C 2311   5.236   3.771   6.075 -0.1047  0.1312 -0.1197
  196ALA      O 2312   5.260   3.829   6.181  0.2091 -0.1733 -0.0219
  197SER      N 2313   5.111   3.734   6.040 -0.0944 -0.3199  0.3063
  197SER     HN 2314   5.086   3.700   5.950 -0.0871 -1.7683  0.8136
  197SER     CA 2315   4.995   3.738   6.124 -0.2104 -0.8336  0.1735
  197SER     HA 2316   4.988   3.845   6.134  1.8754 -0.4260 -1.8473
  197SER     CB 2317   4.872   3.685   6.048 -0.5835  0.1342  0.0915
  197SER    HB1 2318   4.789   3.702   6.119 -1.2112 -1.6820 -0.1545
  197SER    HB2 2319   4.875   3.578   6.020  0.6040  0.6850 -2.1706
  197SER     OG 2320   4.842   3.759   5.930 -0.2670  0.3012  0.1131
  197SER    HG1 2321   4.908   3.737   5.865  0.8282  1.1077  0.9168
  197SER      C 2322   5.003   3.659   6.250 -0.3327 -0.2317  0.5596
  197SER      O 2323   4.969   3.702   6.360  0.1451 -0.5051  0.8144
  198ALA      N 2324   5.058   3.537   6.248 -0.4639 -0.2886  0.4314
  198ALA     HN 2325   5.091   3.500   6.162 -0.6325 -0.8051  0.5832
  198ALA     CA 2326   5.091   3.473   6.372 -0.1154  0.0621  0.5197
  198ALA     HA 2327   5.002   3.481   6.433 -0.8523 -0.0641 -0.5090
  198ALA     CB 2328   5.134   3.328   6.344  0.0796  0.1668  0.2716
  198ALA    HB1 2329   5.166   3.272   6.435  3.1220  1.7145  0.2806
  198ALA    HB2 2330   5.215   3.321   6.268 -0.4343  1.4272 -0.4303
  198ALA    HB3 2331   5.052   3.282   6.286  0.2124  1.7407 -1.2363
  198ALA      C 2332   5.196   3.537   6.457 -0.0678  0.0934  0.4378
  198ALA      O 2333   5.174   3.558   6.576 -0.1414  0.4551  0.3634
  199LEU      N 2334   5.306   3.590   6.401 -0.3632  0.0647 -0.1855
  199LEU     HN 2335   5.324   3.587   6.303 -0.2653  2.5229 -0.3034
  199LEU     CA 2336   5.408   3.668   6.464  0.0726 -0.2600 -0.4799
  199LEU     HA 2337   5.441   3.617   6.553 -1.2131 -2.2035 -1.0612
  199LEU     CB 2338   5.525   3.704   6.372  0.3688  0.2458  0.0823
  199LEU    HB1 2339   5.597   3.776   6.416 -0.2425  1.3848 -0.7211
  199LEU    HB2 2340   5.477   3.754   6.285  0.0641  0.3553  0.3136
  199LEU     CG 2341   5.608   3.580   6.332 -0.2993 -0.2444  0.2058
  199LEU     HG 2342   5.541   3.494   6.313  0.5827 -0.6746 -1.0672
  199LEU    CD1 2343   5.673   3.612   6.196 -0.1186 -0.0681  0.3337
  199LEU   HD11 2344   5.593   3.621   6.120  0.6426 -0.1428 -0.4889
  199LEU   HD12 2345   5.743   3.529   6.173  0.2141 -0.0351  1.1778
  199LEU   HD13 2346   5.730   3.707   6.194 -1.4618  0.7614  0.6840
  199LEU    CD2 2347   5.715   3.548   6.438  0.0827  0.4329  0.0292
  199LEU   HD21 2348   5.802   3.496   6.392  1.5887  2.3655  0.5329
  199LEU   HD22 2349   5.679   3.502   6.532  0.5953 -0.7485 -0.3415
  199LEU   HD23 2350   5.759   3.644   6.472 -1.1148  1.4309 -1.1118
  199LEU      C 2351   5.356   3.792   6.529  0.0459 -0.6273  0.2130
  199LEU      O 2352   5.392   3.818   6.643 -0.2250 -0.1283  0.1879
  200LEU      N 2353   5.259   3.867   6.473  0.2946 -0.2261  0.3184
  200LEU     HN 2354   5.219   3.840   6.387  1.3475  1.4109 -0.7557
  200LEU     CA 2355   5.207   3.986   6.533 -0.5409 -0.1674 -0.5081
  200LEU     HA 2356   5.289   4.037   6.582 -2.7710  2.5753  0.6249
  200LEU     CB 2357   5.141   4.081   6.431 -0.0225  0.1776 -0.5277
  200LEU    HB1 2358   5.099   4.167   6.488 -0.1270  0.4847 -1.0641
  200LEU    HB2 2359   5.052   4.030   6.390 -0.8041  1.4437 -0.4506
  200LEU     CG 2360   5.245   4.138   6.334  0.3770 -0.1087 -0.2744
  200LEU     HG 2361   5.308   4.057   6.292  2.4180  1.4839 -0.4657
  200LEU    CD1 2362   5.182   4.204   6.210  0.1615  0.2436  0.0226
  200LEU   HD11 2363   5.115   4.136   6.153  0.3651  0.1299 -0.0800
  200LEU   HD12 2364   5.268   4.230   6.144  0.2917 -1.9974 -0.7611
  200LEU   HD13 2365   5.120   4.290   6.245  0.3956 -0.1428  1.4178
  200LEU    CD2 2366   5.340   4.235   6.406  0.2656 -0.0735 -0.1751
  200LEU   HD21 2367   5.394   4.173   6.481  1.6111  2.0971  0.7351
  200LEU   HD22 2368   5.281   4.317   6.452  1.5803  1.0779 -0.4755
  200LEU   HD23 2369   5.405   4.282   6.330 -0.0125  0.6313  0.0174
  200LEU      C 2370   5.113   3.953   6.644  0.0324  0.0790  0.0605
  200LEU      O 2371   5.079   4.045   6.719  0.3327 -0.2194  0.5691
  201ALA      N 2372   5.074   3.826   6.660  0.0932  0.0729  0.1597
  201ALA     HN 2373   5.096   3.754   6.594 -2.3909 -1.7879  1.1913
  201ALA     CA 2374   4.984   3.776   6.759 -0.2257  0.4970  0.0852
  201ALA     HA 2375   4.942   3.867   6.800  0.4251  0.7767  0.1323
  201ALA     CB 2376   4.879   3.689   6.688  0.3120 -0.3651  0.3410
  201ALA    HB1 2377   4.930   3.604   6.638  1.8333  0.2661  0.7613
  201ALA    HB2 2378   4.828   3.755   6.616 -0.0073 -0.4168  0.5192
  201ALA    HB3 2379   4.797   3.649   6.751  0.9996  0.4075  1.7927
  201ALA      C 2380   5.046   3.695   6.868  0.0930  0.1989 -0.3202
  201ALA      O 2381   4.979   3.653   6.961  0.6014  0.1429  0.0226
  202ILE      N 2382   5.180   3.679   6.866  0.1592  0.6705  0.1658
  202ILE     HN 2383   5.235   3.706   6.787  2.7395 -0.8571  1.2996
  202ILE     CA 2384   5.252   3.612   6.970 -0.1578  0.3997  0.2141
  202ILE     HA 2385   5.204   3.516   6.976 -0.0617  0.3847  0.7568
  202ILE     CB 2386   5.392   3.585   6.924 -0.3327  0.6337 -0.4670
  202ILE     HB 2387   5.443   3.678   6.889 -0.5937  0.4823 -1.2527
  202ILE    CG2 2388   5.477   3.533   7.041 -0.6694  0.7225 -0.1822
  202ILE   HG21 2389   5.443   3.437   7.085  2.1069  0.1223  0.9057
  202ILE   HG22 2390   5.492   3.615   7.115 -0.1938  0.7692 -0.3287
  202ILE   HG23 2391   5.581   3.514   7.006  0.1533  2.1937  1.3063
  202ILE    CG1 2392   5.400   3.485   6.808 -0.4487 -0.1287  0.1723
  202ILE   HG11 2393   5.507   3.467   6.784 -0.8611 -2.0385 -0.3907
  202ILE   HG12 2394   5.350   3.534   6.721  2.7951  1.5865 -0.9341
  202ILE     CD 2395   5.336   3.347   6.819 -0.2140 -0.2147  0.4566
  202ILE    HD1 2396   5.346   3.292   6.723 -2.6863 -2.4003  1.3403
  202ILE    HD2 2397   5.230   3.349   6.852  0.4398 -1.8661  3.0279
  202ILE    HD3 2398   5.385   3.279   6.893  3.6536 -1.2650 -2.7049
  202ILE      C 2399   5.239   3.680   7.102 -0.4381  0.0990  0.3430
  202ILE      O 2400   5.228   3.605   7.199  0.2298 -0.3428  0.0849
  203PRO      N 2401   5.234   3.809   7.118  0.1862  0.1258  0.3622
  203PRO     CD 2402   5.287   3.909   7.026 -0.6359  0.1106 -0.1425
  203PRO    HD1 2403   5.198   3.948   6.972 -1.0344 -3.4520 -2.3803
  203PRO    HD2 2404   5.357   3.870   6.949 -1.0410  0.5856 -0.7584
  203PRO     CA 2405   5.227   3.863   7.251  0.1281 -0.0673  0.4380
  203PRO     HA 2406   5.311   3.827   7.309  2.3077  2.6346 -0.7842
  203PRO     CB 2407   5.249   4.011   7.224  0.2865 -0.3152 -0.9070
  203PRO    HB1 2408   5.287   4.068   7.312  1.7186 -1.3633 -0.8198
  203PRO    HB2 2409   5.157   4.055   7.180 -1.2398 -0.0524  2.2372
  203PRO     CG 2410   5.353   4.018   7.111  0.6730 -0.3358 -0.5562
  203PRO    HG1 2411   5.358   4.122   7.071 -0.6831  0.8395  2.0627
  203PRO    HG2 2412   5.452   3.984   7.148  1.7455  1.7310 -1.3516
  203PRO      C 2413   5.102   3.844   7.329 -0.0997  0.2178  0.1447
  203PRO      O 2414   5.101   3.859   7.451  0.4616 -0.4536  0.2419
  204MET      N 2415   4.993   3.809   7.257 -0.0100  0.1580  0.0380
  204MET     HN 2416   4.989   3.789   7.160  1.7619  2.5202 -0.6394
  204MET     CA 2417   4.869   3.768   7.315 -0.1217  0.4071 -0.0236
  204MET     HA 2418   4.842   3.851   7.379  0.2146  0.2308  0.3516
  204MET     CB 2419   4.761   3.744   7.208 -0.0291 -0.1804  0.0091
  204MET    HB1 2420   4.665   3.711   7.254 -0.9423  1.9800 -0.2067
  204MET    HB2 2421   4.795   3.661   7.143  1.7001  1.6660 -1.5779
  204MET     CG 2422   4.732   3.869   7.125  0.0226 -0.0811  0.1387
  204MET    HG1 2423   4.645   3.850   7.058  1.5661 -1.1372 -1.6679
  204MET    HG2 2424   4.815   3.902   7.058  1.0476 -0.0820  1.3750
  204MET     SD 2425   4.699   4.010   7.235  0.0300 -0.1066  0.1737
  204MET     CE 2426   4.682   4.127   7.097 -0.1302 -0.4845 -0.1291
  204MET    HE1 2427   4.785   4.134   7.056  0.8971  1.0787  2.5141
  204MET    HE2 2428   4.666   4.230   7.133  2.6918 -0.4813  1.4285
  204MET    HE3 2429   4.606   4.097   7.022 -0.6883 -0.5208  0.4480
  204MET      C 2430   4.877   3.645   7.398  0.0855  0.3406 -0.1388
  204MET      O 2431   4.821   3.645   7.508 -0.3160  0.3037 -0.3391
  205LEU      N 2432   4.957   3.546   7.357  0.1900 -0.2125  1.3371
  205LEU     HN 2433   5.008   3.554   7.272 -3.4305  0.5510 -0.9511
  205LEU     CA 2434   4.994   3.432   7.435 -0.3139 -1.0642  0.3516
  205LEU     HA 2435   4.905   3.372   7.444  0.8251 -3.2260 -1.6576
  205LEU     CB 2436   5.084   3.332   7.360  0.2117 -0.6521  0.4302
  205LEU    HB1 2437   5.102   3.241   7.421  0.6390 -1.5428 -0.9925
  205LEU    HB2 2438   5.187   3.374   7.356  0.3916 -0.5183  3.5002
  205LEU     CG 2439   5.032   3.280   7.225  0.5743 -0.3061  0.1526
  205LEU     HG 2440   4.989   3.363   7.165 -2.3077 -2.6515 -1.2917
  205LEU    CD1 2441   5.143   3.216   7.141  0.9461  0.3952  0.1041
  205LEU   HD11 2442   5.100   3.148   7.064  2.3716 -0.9497  0.4273
  205LEU   HD12 2443   5.205   3.145   7.201  0.7102  0.7084  0.7291
  205LEU   HD13 2444   5.211   3.288   7.091  0.4345 -1.3690 -3.4375
  205LEU    CD2 2445   4.914   3.184   7.251  0.2177  0.0892  0.0053
  205LEU   HD21 2446   4.871   3.138   7.160 -1.6920  0.7571  0.5335
  205LEU   HD22 2447   4.835   3.234   7.310  0.0126 -1.4838  1.1294
  205LEU   HD23 2448   4.952   3.100   7.313  1.8320 -1.2007 -2.5310
  205LEU      C 2449   5.057   3.458   7.568  0.9330 -0.6586 -0.3065
  205LEU      O 2450   5.046   3.370   7.653  0.4461 -0.2677  0.0319
  206PHE      N 2451   5.138   3.563   7.589  0.3493 -0.2757  0.0353
  206PHE     HN 2452   5.162   3.618   7.510  0.5677 -0.2846  0.0933
  206PHE     CA 2453   5.192   3.589   7.719  0.4142 -0.2265 -0.0014
  206PHE     HA 2454   5.184   3.500   7.781  0.9455 -1.4517 -1.6147
  206PHE     CB 2455   5.342   3.625   7.722  0.4390 -0.3182 -0.1263
  206PHE    HB1 2456   5.383   3.547   7.655 -1.7121 -0.3675 -1.4980
  206PHE    HB2 2457   5.378   3.616   7.826 -0.5274  0.8894  0.3465
  206PHE     CG 2458   5.379   3.762   7.675 -0.3788 -0.0635 -0.0463
  206PHE    CD1 2459   5.438   3.778   7.552  1.2592  0.1264  0.7367
  206PHE    HD1 2460   5.453   3.694   7.487 -0.2564  0.8320 -0.6013
  206PHE    CE1 2461   5.475   3.902   7.506  0.0027  0.2286 -0.0519
  206PHE    HE1 2462   5.522   3.908   7.409  0.3183  0.4416  0.1109
  206PHE     CZ 2463   5.467   4.014   7.585 -0.3734  0.4411 -0.3856
  206PHE     HZ 2464   5.508   4.105   7.543 -0.1095 -0.0048 -1.1073
  206PHE    CD2 2465   5.371   3.874   7.755  0.7703 -0.0747  0.1033
  206PHE    HD2 2466   5.338   3.864   7.858  1.7601  0.0661  0.4406
  206PHE    CE2 2467   5.410   3.997   7.709  0.2593 -0.0034 -0.1463
  206PHE    HE2 2468   5.405   4.074   7.785  0.6254 -0.5106  0.3946
  206PHE      C 2469   5.106   3.678   7.802  0.7933  0.0585  0.0892
  206PHE      O 2470   5.095   3.666   7.924 -0.4099 -0.5954 -0.0722
  207THR      N 2471   5.038   3.769   7.731 -0.0619 -0.4673  0.2265
  207THR     HN 2472   5.043   3.769   7.632  1.9556 -1.9097  0.2729
  207THR     CA 2473   4.951   3.873   7.777 -0.3415 -0.3219 -0.6071
  207THR     HA 2474   5.009   3.921   7.855 -1.9268  0.8833 -0.1110
  207THR     CB 2475   4.911   3.976   7.676  0.0358  0.4496  0.0164
  207THR     HB 2476   4.892   3.914   7.586  1.6372  0.7177 -0.5260
  207THR    OG1 2477   5.017   4.068   7.652 -0.1246  0.5536 -0.3011
  207THR    HG1 2478   5.073   4.027   7.585  0.7180  0.9254  0.1642
  207THR    CG2 2479   4.782   4.056   7.701 -0.5888 -0.7394  0.6609
  207THR   HG21 2480   4.761   4.095   7.803  2.0601  1.2335  0.5462
  207THR   HG22 2481   4.692   3.996   7.673 -0.9433  0.7816 -1.7655
  207THR   HG23 2482   4.776   4.150   7.643  2.0772 -1.2800 -0.6047
  207THR      C 2483   4.829   3.816   7.841  0.2500 -0.2999  0.5649
  207THR      O 2484   4.791   3.858   7.951 -0.1590 -0.4948  0.5000
  208MET      N 2485   4.762   3.721   7.775  0.3424 -0.1122  0.1986
  208MET     HN 2486   4.797   3.679   7.692 -0.1306  0.4930 -0.3150
  208MET     CA 2487   4.644   3.659   7.828  0.3355 -0.1110  0.1848
  208MET     HA 2488   4.582   3.732   7.877 -1.9113 -0.8998 -1.3417
  208MET     CB 2489   4.562   3.601   7.712  0.2318  0.1205  0.1412
  208MET    HB1 2490   4.487   3.532   7.755  0.6575 -0.1185  0.5143
  208MET    HB2 2491   4.623   3.526   7.655  0.1357 -0.9599  1.4219
  208MET     CG 2492   4.506   3.703   7.613 -0.3242 -0.4529 -0.1430
  208MET    HG1 2493   4.473   3.663   7.515 -0.8200  0.6487 -0.4395
  208MET    HG2 2494   4.593   3.767   7.585 -0.1445  0.0848  1.4943
  208MET     SD 2495   4.394   3.821   7.694  0.0867 -0.3529  0.2848
  208MET     CE 2496   4.394   3.951   7.567  0.7849 -0.6422 -0.0148
  208MET    HE1 2497   4.330   4.034   7.605  3.4311  0.8078  1.6087
  208MET    HE2 2498   4.367   3.920   7.464 -0.1518  0.8840 -0.2697
  208MET    HE3 2499   4.497   3.991   7.556  0.7492 -0.7855 -0.8841
  208MET      C 2500   4.657   3.558   7.937  0.0279 -0.3350  0.0167
  208MET      O 2501   4.751   3.480   7.946 -0.1714 -0.5560  0.1777
  209GLY      N 2502   4.555   3.543   8.023 -0.0713 -0.1796 -0.0728
  209GLY     HN 2503   4.484   3.611   8.037  2.6034  2.7750  0.2236
  209GLY     CA 2504   4.534   3.424   8.100 -0.1421 -0.4868 -0.5583
  209GLY    HA1 2505   4.631   3.406   8.145 -0.0046 -0.4031 -0.8240
  209GLY    HA2 2506   4.502   3.337   8.045 -1.6011  0.4246 -1.2239
  209GLY      C 2507   4.433   3.450   8.207  0.3445 -0.1261 -0.1819
  209GLY      O 2508   4.332   3.515   8.179  0.5192  0.2729  0.0917
  210LEU      N 2509   4.450   3.393   8.328  0.1385 -0.5295 -0.3440
  210LEU     HN 2510   4.536   3.354   8.358  0.3483 -0.9243 -1.4139
  210LEU     CA 2511   4.345   3.379   8.424  0.3873  0.1278  0.0291
  210LEU     HA 2512   4.254   3.429   8.395 -1.0793 -1.3885  1.7757
  210LEU     CB 2513   4.302   3.237   8.463  0.0343  0.2023 -0.0900
  210LEU    HB1 2514   4.211   3.223   8.525  0.4659 -0.7062  0.3555
  210LEU    HB2 2515   4.386   3.192   8.521  0.6804  1.5347  0.0357
  210LEU     CG 2516   4.273   3.128   8.357  0.2734  0.0356  0.0150
  210LEU     HG 2517   4.363   3.114   8.294 -0.8372 -2.0172 -1.1941
  210LEU    CD1 2518   4.250   2.993   8.426  0.0720 -0.0856 -0.2886
  210LEU   HD11 2519   4.338   2.963   8.488 -0.1547  1.3881  0.8077
  210LEU   HD12 2520   4.221   2.919   8.349 -1.6674  0.4330 -0.1720
  210LEU   HD13 2521   4.158   2.989   8.487  0.1308  0.7180 -0.1432
  210LEU    CD2 2522   4.149   3.162   8.273  0.1259  0.4337  0.3872
  210LEU   HD21 2523   4.133   3.271   8.260  0.2427  0.5327  1.0500
  210LEU   HD22 2524   4.057   3.118   8.317 -0.2079 -0.6746 -1.3461
  210LEU   HD23 2525   4.151   3.117   8.172 -1.6941  0.8851  0.1121
  210LEU      C 2526   4.380   3.448   8.552 -0.0944  0.2298  0.1082
  210LEU      O 2527   4.490   3.433   8.605 -0.3097  0.2285  0.5530
  211GLN      N 2528   4.272   3.511   8.600 -0.1347 -0.0245  0.3566
  211GLN     HN 2529   4.186   3.508   8.550  0.5954 -3.3821 -0.9114
  211GLN     CA 2530   4.267   3.572   8.729  0.3885 -0.3275  0.5171
  211GLN     HA 2531   4.361   3.543   8.775  0.4300 -0.4642  0.3452
  211GLN     CB 2532   4.262   3.725   8.724 -0.0306 -0.3400  0.5292
  211GLN    HB1 2533   4.166   3.762   8.684 -0.5049  0.1289  2.0188
  211GLN    HB2 2534   4.337   3.766   8.653 -0.5606  2.3649  1.3932
  211GLN     CG 2535   4.291   3.801   8.854  0.4153  0.6480 -0.1391
  211GLN    HG1 2536   4.216   3.768   8.928  0.5763  1.1843  0.2786
  211GLN    HG2 2537   4.284   3.909   8.826  1.4363  1.0125  0.9047
  211GLN     CD 2538   4.418   3.749   8.921  0.1352 -0.1092 -0.1946
  211GLN    OE1 2539   4.415   3.647   8.990  0.2017  0.2114  0.2837
  211GLN    NE2 2540   4.530   3.825   8.918  0.4465 -0.5561  0.1282
  211GLN   HE21 2541   4.529   3.913   8.872 -2.1430  0.5876  2.1212
  211GLN   HE22 2542   4.587   3.814   9.000 -0.0324 -1.2913  0.3708
  211GLN      C 2543   4.152   3.505   8.797 -0.1842 -0.1987 -0.3175
  211GLN      O 2544   4.055   3.469   8.731 -0.5542 -0.3218  0.2934
  212ASN      N 2545   4.162   3.488   8.930  0.6951  0.5014 -0.2817
  212ASN     HN 2546   4.228   3.540   8.983  0.7786  1.0845 -0.9503
  212ASN     CA 2547   4.066   3.414   9.006  0.1423  0.6286 -0.8418
  212ASN     HA 2548   4.004   3.356   8.940 -1.4816 -0.1085  1.2060
  212ASN     CB 2549   4.138   3.305   9.089 -0.7387  0.9128  0.3201
  212ASN    HB1 2550   4.206   3.338   9.170  2.6809 -0.5934 -1.7058
  212ASN    HB2 2551   4.193   3.242   9.016 -0.2139  1.8760 -0.1362
  212ASN     CG 2552   4.038   3.208   9.151  0.3216 -0.5294 -0.1914
  212ASN    OD1 2553   3.929   3.191   9.098  0.0009  0.0796  0.2587
  212ASN    ND2 2554   4.075   3.148   9.267 -0.2253  0.2539  0.3972
  212ASN   HD21 2555   4.019   3.086   9.323  2.3286 -2.4475  0.2524
  212ASN   HD22 2556   4.166   3.161   9.305 -0.2991  2.0189  0.0514
  212ASN      C 2557   3.985   3.499   9.097  0.4704 -0.0652  0.1168
  212ASN      O 2558   4.037   3.576   9.178  0.1815 -0.4290  0.6535
  213ARG      N 2559   3.851   3.484   9.099  0.4155  0.3714 -0.2367
  213ARG     HN 2560   3.806   3.414   9.046 -0.3861  0.5192  0.2393
  213ARG     CA 2561   3.755   3.559   9.174  0.2708 -0.2174  0.1718
  213ARG     HA 2562   3.802   3.650   9.211  2.0621 -0.3618 -1.5689
  213ARG     CB 2563   3.649   3.623   9.084  0.6448 -0.5263 -0.4973
  213ARG    HB1 2564   3.558   3.660   9.136  1.3000  1.4901 -0.6882
  213ARG    HB2 2565   3.622   3.550   9.004  1.0188  0.8841 -1.9694
  213ARG     CG 2566   3.711   3.748   9.022 -0.3772  0.5339  0.5591
  213ARG    HG1 2567   3.808   3.729   8.971 -0.8144  1.1985 -0.5438
  213ARG    HG2 2568   3.724   3.826   9.101 -1.3455  1.8809 -0.5467
  213ARG     CD 2569   3.627   3.815   8.914 -0.2436 -0.6968 -0.3264
  213ARG    HD1 2570   3.541   3.872   8.956 -0.6649 -1.5434 -0.0173
  213ARG    HD2 2571   3.586   3.738   8.845 -2.6599  1.1179 -1.1094
  213ARG     NE 2572   3.703   3.925   8.848 -0.4443 -0.2233  0.2256
  213ARG     HE 2573   3.792   3.954   8.883 -0.7198  1.1282 -0.1443
  213ARG     CZ 2574   3.641   4.007   8.758  0.1505  0.1533  0.1569
  213ARG    NH1 2575   3.512   3.988   8.719  0.0853 -0.3373  0.5993
  213ARG   HH11 2576   3.458   3.912   8.754 -1.4181  1.2317  1.8703
  213ARG   HH12 2577   3.466   4.047   8.652  0.2218 -1.3053 -0.3798
  213ARG    NH2 2578   3.703   4.107   8.689 -0.5084  0.2758 -0.2673
  213ARG   HH21 2579   3.803   4.112   8.693 -0.5903  1.7977  0.6770
  213ARG   HH22 2580   3.660   4.144   8.607 -2.6433 -0.2728  0.5564
  213ARG      C 2581   3.688   3.479   9.280 -0.1832 -0.2311 -0.1245
  213ARG      O 2582   3.685   3.357   9.264 -0.0636 -0.2905  0.2949
  214SER      N 2583   3.626   3.543   9.381 -0.4332 -0.1805 -0.3088
  214SER     HN 2584   3.617   3.643   9.385 -0.3830 -0.1238 -1.3885
  214SER     CA 2585   3.550   3.476   9.482  0.0531 -0.4508 -0.1200
  214SER     HA 2586   3.546   3.370   9.459  2.5698 -1.4302  3.2352
  214SER     CB 2587   3.617   3.483   9.620 -0.3224 -0.0143  0.0452
  214SER    HB1 2588   3.627   3.587   9.656 -4.4901  0.4334  0.3287
  214SER    HB2 2589   3.712   3.427   9.605 -0.4903 -0.3099  0.0716
  214SER     OG 2590   3.547   3.407   9.717  0.0895  0.0231  0.3732
  214SER    HG1 2591   3.566   3.314   9.698 -2.4132 -0.5429  0.2984
  214SER      C 2592   3.412   3.531   9.493  0.3041  0.2207 -0.2498
  214SER      O 2593   3.388   3.648   9.521 -0.1912  0.0129  0.2212
  215GLY      N 2594   3.311   3.442   9.485  0.4581  0.0747 -0.5879
  215GLY     HN 2595   3.334   3.345   9.474  0.0731 -0.1443  0.3879
  215GLY     CA 2596   3.174   3.479   9.467  0.3092 -0.2788 -0.2158
  215GLY    HA1 2597   3.127   3.383   9.458  0.6683 -0.7127  1.9564
  215GLY    HA2 2598   3.169   3.549   9.385  0.4914 -0.7072 -0.5968
  215GLY      C 2599   3.111   3.538   9.589  0.6378  0.4517 -0.3900
  215GLY      O 2600   3.126   3.483   9.698  0.2790  0.5693 -0.2819
  216ASP      N 2601   3.023   3.637   9.569  0.0980  0.1312  0.3588
  216ASP     HN 2602   3.017   3.687   9.483 -0.2136  0.0979  0.3626
  216ASP     CA 2603   2.932   3.685   9.669  0.0887 -0.4383  0.6276
  216ASP     HA 2604   2.944   3.629   9.760  1.9308 -0.2519  0.5398
  216ASP     CB 2605   2.975   3.824   9.718 -0.2747 -0.1901  0.2483
  216ASP    HB1 2606   3.070   3.816   9.775 -1.6966  0.6061  2.8941
  216ASP    HB2 2607   2.906   3.864   9.795 -0.9634 -2.1471  0.6836
  216ASP     CG 2608   2.987   3.921   9.601 -0.2592 -0.4392  0.0441
  216ASP    OD1 2609   3.044   4.028   9.633 -0.4634 -0.2818 -0.1128
  216ASP    OD2 2610   2.956   3.896   9.481  0.1265 -0.1748 -0.1124
  216ASP      C 2611   2.787   3.680   9.637  0.0811 -0.5031  0.6715
  216ASP      O 2612   2.699   3.728   9.709 -0.2867  0.0927 -0.1460
  217GLY      N 2613   2.761   3.620   9.519  0.1306 -0.2341  0.5228
  217GLY     HN 2614   2.846   3.594   9.474  0.8209  0.8006  1.1732
  217GLY     CA 2615   2.634   3.586   9.463  0.2142 -0.2515  0.3441
  217GLY    HA1 2616   2.562   3.558   9.538 -0.7998  0.8073 -0.1903
  217GLY    HA2 2617   2.672   3.507   9.400  0.7945 -0.9060  1.5037
  217GLY      C 2618   2.583   3.692   9.371  0.2917 -0.5088  0.0010
  217GLY      O 2619   2.512   3.665   9.274  0.3313  0.3925 -0.2867
  218THR      N 2620   2.623   3.819   9.392  0.0820 -0.3894 -0.3191
  218THR     HN 2621   2.674   3.841   9.474  1.7470  0.9579 -1.6463
  218THR     CA 2622   2.610   3.935   9.309  0.7258  0.0564  0.1954
  218THR     HA 2623   2.508   3.936   9.272  0.7480  4.2165 -0.1664
  218THR     CB 2624   2.639   4.064   9.378  0.6446  0.2708 -0.1679
  218THR     HB 2625   2.675   4.149   9.315  0.1743  0.3730 -0.2991
  218THR    OG1 2626   2.727   4.042   9.487  0.0767 -0.4052  0.1604
  218THR    HG1 2627   2.809   4.014   9.445 -0.1234  0.3686 -0.7811
  218THR    CG2 2628   2.508   4.112   9.443  0.7060  0.5373 -0.2379
  218THR   HG21 2629   2.462   4.044   9.518  0.2097 -1.1688 -1.9968
  218THR   HG22 2630   2.429   4.126   9.366  1.0515 -1.7781 -1.1208
  218THR   HG23 2631   2.534   4.204   9.499  1.3146  0.7594 -0.8750
  218THR      C 2632   2.708   3.928   9.197  0.6068  0.8388  0.0336
  218THR      O 2633   2.678   3.975   9.088  0.1458 -0.1413 -0.2770
  219HSD      N 2634   2.822   3.858   9.213  0.2301  0.2416  0.1291
  219HSD     HN 2635   2.857   3.855   9.307  3.2901  2.4931 -0.7728
  219HSD     CA 2636   2.889   3.787   9.109  0.1640 -0.2233  0.3972
  219HSD     HA 2637   2.819   3.782   9.027 -0.0892 -1.2236  0.6667
  219HSD     CB 2638   3.021   3.859   9.075  0.0112 -0.4746 -0.7850
  219HSD    HB1 2639   2.993   3.966   9.075 -0.1844 -0.5241 -0.7931
  219HSD    HB2 2640   3.054   3.840   8.971  1.5552 -1.0844 -0.2156
  219HSD    ND1 2641   3.167   3.866   9.290 -0.0549 -0.3414 -0.2175
  219HSD    HD1 2642   3.109   3.884   9.369  0.0961 -0.3969 -0.0937
  219HSD     CG 2643   3.145   3.836   9.157 -0.2000  0.1180 -0.2988
  219HSD    CE1 2644   3.298   3.837   9.316 -0.0619 -0.1258  0.0613
  219HSD    HE1 2645   3.348   3.824   9.412  3.1838 -1.1168 -1.6250
  219HSD    NE2 2646   3.361   3.799   9.207  0.0974  0.4570 -0.0518
  219HSD    CD2 2647   3.263   3.790   9.110 -0.0289  0.1407  0.1050
  219HSD    HD2 2648   3.287   3.758   9.009  1.8110  0.9182  0.2390
  219HSD      C 2649   2.906   3.645   9.150 -0.1619 -0.3770  0.0078
  219HSD      O 2650   2.906   3.620   9.270 -0.3863 -0.2637  0.0305
  220PRO      N 2651   2.924   3.548   9.064 -0.2969 -0.4597  0.0733
  220PRO     CD 2652   2.912   3.572   8.921 -0.5791 -0.0897  0.1550
  220PRO    HD1 2653   2.991   3.637   8.880  0.0010 -0.7714  0.1764
  220PRO    HD2 2654   2.815   3.620   8.896  0.3930  2.3964  0.9300
  220PRO     CA 2655   2.918   3.409   9.099  0.4608 -0.5251 -0.0401
  220PRO     HA 2656   2.864   3.391   9.191  2.2519 -1.0198  0.9541
  220PRO     CB 2657   2.858   3.339   8.978 -0.4505  0.1283  0.0171
  220PRO    HB1 2658   2.747   3.336   8.974 -0.4456 -0.1570  0.0546
  220PRO    HB2 2659   2.896   3.235   8.965  0.0279  0.2334  0.5367
  220PRO     CG 2660   2.912   3.429   8.865  0.1301 -0.0801  0.1237
  220PRO    HG1 2661   3.016   3.398   8.843 -0.1539  0.0702 -1.5289
  220PRO    HG2 2662   2.863   3.410   8.767  0.1778  2.9766 -0.5762
  220PRO      C 2663   3.055   3.370   9.141  0.6538  0.0129 -0.1583
  220PRO      O 2664   3.066   3.273   9.216 -0.2130 -0.3514 -0.4944
  221GLY      N 2665   3.160   3.445   9.102  0.4148  0.2776 -0.2897
  221GLY     HN 2666   3.141   3.525   9.046 -0.0350  0.4694  0.1240
  221GLY     CA 2667   3.297   3.411   9.124  0.2212 -0.1612  0.2680
  221GLY    HA1 2668   3.314   3.377   9.225 -1.2551 -0.5524  0.4086
  221GLY    HA2 2669   3.336   3.510   9.103 -1.6257  0.4591 -0.4647
  221GLY      C 2670   3.354   3.305   9.036  0.0636 -0.5638  0.6467
  221GLY      O 2671   3.284   3.252   8.950  0.0710  0.6062 -0.1073
  222GLY      N 2672   3.486   3.281   9.049  0.2158  0.2045  0.6123
  222GLY     HN 2673   3.535   3.326   9.123  0.2494  0.0820  0.6647
  222GLY     CA 2674   3.560   3.186   8.972  0.0471  0.2595  0.3800
  222GLY    HA1 2675   3.501   3.124   8.906  1.3822 -0.0656 -0.5528
  222GLY    HA2 2676   3.626   3.132   9.038  0.1072  0.6043  0.6074
  222GLY      C 2677   3.649   3.252   8.872 -0.4424  0.1474 -0.1309
  222GLY      O 2678   3.675   3.372   8.869  0.5179 -0.0465  0.1301
  223LEU      N 2679   3.713   3.168   8.788  0.5316  0.2838  0.4655
  223LEU     HN 2680   3.685   3.072   8.787  0.1094  0.3789 -2.1149
  223LEU     CA 2681   3.820   3.207   8.703  0.0598 -0.4932 -0.5052
  223LEU     HA 2682   3.881   3.279   8.755 -1.6899  1.3918 -0.9232
  223LEU     CB 2683   3.893   3.086   8.643  0.1949 -0.3467 -0.6393
  223LEU    HB1 2684   3.957   3.109   8.555  0.5960  1.5494  0.0968
  223LEU    HB2 2685   3.819   3.007   8.617 -0.6071  0.3225 -0.4117
  223LEU     CG 2686   3.981   3.019   8.750 -0.1121  0.6392  0.2445
  223LEU     HG 2687   3.925   3.023   8.846 -1.1134  0.6843 -0.3294
  223LEU    CD1 2688   3.996   2.871   8.712 -0.0661  0.7187 -0.0509
  223LEU   HD11 2689   4.060   2.811   8.779  0.0847  1.7728  0.7741
  223LEU   HD12 2690   4.052   2.862   8.617 -0.5176 -0.3526 -0.2358
  223LEU   HD13 2691   3.896   2.824   8.698 -0.3607  1.9121 -2.4907
  223LEU    CD2 2692   4.115   3.093   8.763  0.0853  0.3042  0.1166
  223LEU   HD21 2693   4.161   3.082   8.863 -0.0060 -1.0699  0.0225
  223LEU   HD22 2694   4.101   3.200   8.739  0.3155  0.6566  1.4688
  223LEU   HD23 2695   4.192   3.051   8.694 -0.2942  0.1862 -0.2380
  223LEU      C 2696   3.767   3.282   8.585  0.0188  0.0711 -0.1324
  223LEU      O 2697   3.656   3.265   8.533  0.0437 -0.3800 -0.0422
  224VAL      N 2698   3.846   3.378   8.534 -0.0001  0.0781 -0.1484
  224VAL     HN 2699   3.934   3.395   8.576 -1.8407  2.9230  2.9644
  224VAL     CA 2700   3.803   3.468   8.431 -0.6866 -0.2149 -0.1285
  224VAL     HA 2701   3.718   3.430   8.376 -0.8030  1.9509 -1.5422
  224VAL     CB 2702   3.766   3.603   8.484  0.0612 -0.0753  0.0599
  224VAL     HB 2703   3.759   3.679   8.404 -0.2933 -1.2987 -1.1096
  224VAL    CG1 2704   3.621   3.586   8.534 -0.0499 -1.0146 -0.5407
  224VAL   HG11 2705   3.565   3.563   8.441  0.4510  0.3795 -1.2131
  224VAL   HG12 2706   3.575   3.681   8.570  1.5339 -0.5988  0.5166
  224VAL   HG13 2707   3.613   3.509   8.614  0.5449  1.0127  1.6036
  224VAL    CG2 2708   3.850   3.666   8.596  0.1379 -0.0136 -0.0337
  224VAL   HG21 2709   3.952   3.678   8.554 -0.1959  1.7478 -0.4001
  224VAL   HG22 2710   3.844   3.605   8.689 -0.5767  1.3336  0.8270
  224VAL   HG23 2711   3.807   3.765   8.618 -0.0490  0.5996 -2.8104
  224VAL      C 2712   3.919   3.488   8.340 -0.2574  0.1330  0.4827
  224VAL      O 2713   4.035   3.495   8.381 -0.1844 -0.6563  0.4330
  225CYS      N 2714   3.897   3.483   8.207  0.2869 -0.0820  0.3950
  225CYS     HN 2715   3.807   3.454   8.175 -0.1392 -0.0883  1.5608
  225CYS     CA 2716   3.991   3.519   8.106 -0.2647 -0.4461 -0.2583
  225CYS     HA 2717   4.083   3.475   8.142  0.5282 -0.4283 -2.1592
  225CYS     CB 2718   3.950   3.455   7.972 -0.0352 -0.3646 -0.3677
  225CYS    HB1 2719   3.853   3.491   7.930  0.4462 -1.2257 -2.3185
  225CYS    HB2 2720   3.932   3.351   8.007  3.7793 -0.6345  1.2698
  225CYS     SG 2721   4.070   3.460   7.836  0.4881  0.0225  0.1029
  225CYS      C 2722   4.011   3.665   8.088  0.1670 -0.5922 -1.0098
  225CYS      O 2723   3.916   3.741   8.069  0.1036 -0.1132  0.9945
  226THR      N 2724   4.135   3.714   8.107 -0.2386  0.3401 -0.6958
  226THR     HN 2725   4.204   3.649   8.136  0.0876  1.2978  0.7755
  226THR     CA 2726   4.174   3.851   8.116  0.0626  0.2155 -0.0491
  226THR     HA 2727   4.117   3.907   8.043  0.6741  1.0288  0.0813
  226THR     CB 2728   4.130   3.913   8.245  0.1556 -0.0062  0.0881
  226THR     HB 2729   4.030   3.872   8.273  1.0408 -0.5626  2.7090
  226THR    OG1 2730   4.119   4.054   8.236 -0.2790 -0.0291  0.2365
  226THR    HG1 2731   4.032   4.073   8.274 -1.4185  1.8682 -2.8842
  226THR    CG2 2732   4.224   3.879   8.362  0.0457  0.2393  0.2507
  226THR   HG21 2733   4.326   3.922   8.365  0.9587 -1.8291  1.2994
  226THR   HG22 2734   4.224   3.768   8.369 -3.5445  0.2291  2.0561
  226THR   HG23 2735   4.179   3.904   8.460 -1.5385 -0.8906 -0.1522
  226THR      C 2736   4.316   3.876   8.080  0.0989 -0.0193 -0.0660
  226THR      O 2737   4.387   3.777   8.060 -0.3022 -0.1718 -0.7832
  227PRO      N 2738   4.361   3.996   8.058  0.2322  0.0225  0.4281
  227PRO     CD 2739   4.280   4.101   7.997  0.3639 -0.0333  0.1545
  227PRO    HD1 2740   4.259   4.176   8.077 -0.7979 -0.8402  0.6470
  227PRO    HD2 2741   4.191   4.067   7.941 -0.6228 -0.8435  2.0897
  227PRO     CA 2742   4.501   4.025   8.053  0.2380 -0.0451  0.2012
  227PRO     HA 2743   4.542   3.946   7.991 -1.3286 -0.2929 -0.5569
  227PRO     CB 2744   4.513   4.162   7.986 -0.0443 -0.5068 -0.8104
  227PRO    HB1 2745   4.609   4.174   7.930  0.8356 -1.0104  0.5423
  227PRO    HB2 2746   4.507   4.233   8.071 -0.4806  0.6756 -1.7889
  227PRO     CG 2747   4.381   4.174   7.908 -0.4651  1.0674  0.0968
  227PRO    HG1 2748   4.354   4.278   7.880  0.0441  1.2156  0.1381
  227PRO    HG2 2749   4.383   4.108   7.819 -2.0831  0.1956  0.6618
  227PRO      C 2750   4.560   4.015   8.189 -0.0885  0.1072  0.3551
  227PRO      O 2751   4.524   4.086   8.283  0.1985 -0.4424  0.8854
  228ILE      N 2752   4.659   3.927   8.210 -0.4106 -0.4131 -0.2929
  228ILE     HN 2753   4.678   3.858   8.140 -4.2865 -1.4893 -0.4984
  228ILE     CA 2754   4.715   3.918   8.341  0.4027  0.0263 -0.6012
  228ILE     HA 2755   4.651   3.938   8.425  1.6437 -1.6384  0.8126
  228ILE     CB 2756   4.745   3.775   8.377 -0.1122 -0.0245 -0.3762
  228ILE     HB 2757   4.817   3.771   8.461  2.1793  0.9603 -2.1918
  228ILE    CG2 2758   4.618   3.699   8.420 -0.1184 -0.0494 -0.4380
  228ILE   HG21 2759   4.577   3.742   8.514 -1.1083  2.3008 -1.8829
  228ILE   HG22 2760   4.628   3.592   8.451  1.8864  0.6983  1.8923
  228ILE   HG23 2761   4.544   3.698   8.338 -1.0279 -2.6046  0.3209
  228ILE    CG1 2762   4.812   3.705   8.257 -0.1340  0.3999 -0.6388
  228ILE   HG11 2763   4.874   3.781   8.206  2.6825 -0.9889  0.4864
  228ILE   HG12 2764   4.735   3.664   8.188 -0.2718 -0.9844  0.2949
  228ILE     CD 2765   4.902   3.588   8.295 -0.3422  0.4416  0.0136
  228ILE    HD1 2766   4.896   3.507   8.218 -2.4590 -1.1897  1.7720
  228ILE    HD2 2767   4.877   3.543   8.393 -0.1377  0.8745  0.2652
  228ILE    HD3 2768   5.007   3.622   8.279 -0.8405  2.0360 -0.0326
  228ILE      C 2769   4.835   4.005   8.358  0.1154  0.3028  0.0420
  228ILE      O 2770   4.877   4.035   8.469  0.0647 -0.4742  0.2762
  229VAL      N 2771   4.887   4.044   8.240 -0.2987  0.3876 -0.1157
  229VAL     HN 2772   4.854   4.022   8.149  0.5639 -1.9826  0.0928
  229VAL     CA 2773   4.995   4.138   8.236  0.0525  0.0128  0.4149
  229VAL     HA 2774   5.066   4.099   8.307  0.6386 -1.5957 -0.9746
  229VAL     CB 2775   5.070   4.131   8.106 -0.1615 -0.1647  0.3009
  229VAL     HB 2776   5.148   4.210   8.117 -0.2353  0.3354 -2.2308
  229VAL    CG1 2777   5.132   3.993   8.077 -0.8661 -0.4868  0.3231
  229VAL   HG11 2778   5.189   3.964   8.168 -0.4933  1.4907  0.7639
  229VAL   HG12 2779   5.205   3.993   7.993  1.8642 -0.5150  2.5489
  229VAL   HG13 2780   5.055   3.915   8.059 -1.7219  0.7007 -1.4857
  229VAL    CG2 2781   4.969   4.176   8.000  0.4566  0.5163 -0.0074
  229VAL   HG21 2782   4.935   4.281   8.015  1.0719  0.4998  1.6952
  229VAL   HG22 2783   4.876   4.115   8.001 -0.1675  1.4523 -0.1579
  229VAL   HG23 2784   5.007   4.167   7.896 -1.9432  0.5979 -0.9735
  229VAL      C 2785   4.961   4.273   8.288 -0.1568  0.2778 -0.3849
  229VAL      O 2786   4.844   4.312   8.286 -0.3663 -0.3205 -0.1396
  230ASP      N 2787   5.067   4.342   8.334 -0.0904  0.2024 -0.4248
  230ASP     HN 2788   5.159   4.304   8.336  0.0661  0.4302 -2.0339
  230ASP     CA 2789   5.051   4.480   8.369 -0.4175  0.1095 -0.1974
  230ASP     HA 2790   4.965   4.479   8.434  0.8273  0.4485  1.5416
  230ASP     CB 2791   5.174   4.523   8.450 -0.2860 -0.6559  0.0184
  230ASP    HB1 2792   5.206   4.447   8.525  1.1080 -2.0766 -1.8985
  230ASP    HB2 2793   5.152   4.617   8.505  2.0271  0.4210 -0.7481
  230ASP     CG 2794   5.296   4.552   8.363 -0.2541 -0.7164  0.0425
  230ASP    OD1 2795   5.382   4.630   8.411 -0.0175 -0.6087 -0.5492
  230ASP    OD2 2796   5.310   4.497   8.251  0.2972 -0.1939 -0.1494
  230ASP      C 2797   5.004   4.564   8.255 -0.5448 -0.1988 -0.3757
  230ASP      O 2798   5.004   4.534   8.136 -0.2550 -0.1107 -0.3985
  231THR      N 2799   4.953   4.681   8.297  0.0605 -0.1192  0.1593
  231THR     HN 2800   4.925   4.714   8.387  0.2299 -2.0384  0.9645
  231THR     CA 2801   4.890   4.774   8.208  0.1524 -0.2829 -0.0763
  231THR     HA 2802   4.804   4.732   8.158  0.4538 -1.2653  0.1909
  231THR     CB 2803   4.841   4.891   8.288 -0.0983 -0.2450 -0.2835
  231THR     HB 2804   4.923   4.952   8.331 -1.7107  2.0393 -0.3024
  231THR    OG1 2805   4.768   4.842   8.399 -0.0125 -0.0700 -0.1501
  231THR    HG1 2806   4.800   4.893   8.474 -2.0201 -1.8867  2.1352
  231THR    CG2 2807   4.756   4.992   8.210  0.1915  0.4181  0.2480
  231THR   HG21 2808   4.671   4.929   8.175  0.2202 -1.0383  2.5994
  231THR   HG22 2809   4.808   5.037   8.123 -1.0439 -0.1732 -0.8481
  231THR   HG23 2810   4.708   5.069   8.274  1.2467  1.3393 -0.0459
  231THR      C 2811   4.981   4.826   8.102 -0.2664  0.0022 -0.2967
  231THR      O 2812   4.943   4.826   7.985 -0.1511 -0.7363 -0.3375
  232ALA      N 2813   5.105   4.866   8.135  0.0458 -0.6832 -0.6164
  232ALA     HN 2814   5.131   4.867   8.231  3.0577 -2.3103 -1.2952
  232ALA     CA 2815   5.213   4.889   8.045  0.5643  0.0467  0.1753
  232ALA     HA 2816   5.174   4.978   7.998 -0.6603  0.5442  2.0343
  232ALA     CB 2817   5.348   4.910   8.115  0.3145  0.7251  0.4592
  232ALA    HB1 2818   5.336   4.997   8.184  2.3716  0.5673  1.0943
  232ALA    HB2 2819   5.439   4.944   8.061  1.3509 -1.1975  0.9118
  232ALA    HB3 2820   5.375   4.828   8.185  1.1073 -0.4498 -1.1858
  232ALA      C 2821   5.230   4.787   7.938 -0.7793  0.1284 -0.1341
  232ALA      O 2822   5.258   4.813   7.821 -0.3141 -0.3022 -0.1243
  233THR      N 2823   5.204   4.662   7.981 -0.6781  0.1575  0.0121
  233THR     HN 2824   5.179   4.631   8.072 -1.5176  0.0107 -0.2609
  233THR     CA 2825   5.200   4.556   7.885 -0.0092  0.0651  0.0805
  233THR     HA 2826   5.272   4.577   7.807  0.3102 -0.3016  0.2673
  233THR     CB 2827   5.226   4.419   7.942  0.3229  0.0723 -0.0523
  233THR     HB 2828   5.158   4.389   8.024  1.0475  0.0913  0.5707
  233THR    OG1 2829   5.359   4.431   7.992  0.2615  0.3500  0.0469
  233THR    HG1 2830   5.335   4.454   8.082 -4.3477 -0.4018 -0.7288
  233THR    CG2 2831   5.237   4.303   7.843 -0.9537 -0.1475  0.0554
  233THR   HG21 2832   5.320   4.325   7.773 -1.8827  1.4964 -0.5782
  233THR   HG22 2833   5.144   4.294   7.782 -1.3678 -0.2586  0.6927
  233THR   HG23 2834   5.248   4.207   7.898 -0.9311 -0.0250  0.2631
  233THR      C 2835   5.079   4.546   7.799  0.0926 -1.0386  0.0510
  233THR      O 2836   5.074   4.542   7.676  0.1351 -0.3577  0.0244
  234VAL      N 2837   4.961   4.554   7.863  0.0327  0.4667 -0.2284
  234VAL     HN 2838   4.949   4.541   7.961  0.3866 -0.1861 -0.2695
  234VAL     CA 2839   4.843   4.559   7.783  0.0087  0.0191 -0.2180
  234VAL     HA 2840   4.839   4.470   7.721  0.3559  0.4687 -0.8951
  234VAL     CB 2841   4.724   4.557   7.874 -0.1247  0.3877 -0.3848
  234VAL     HB 2842   4.715   4.655   7.927 -2.0626 -0.5693  1.1843
  234VAL    CG1 2843   4.595   4.540   7.792  0.0985  0.0652 -0.6652
  234VAL   HG11 2844   4.549   4.640   7.781  0.7506  0.8496  2.7693
  234VAL   HG12 2845   4.521   4.470   7.836  1.1716 -0.2633  0.7038
  234VAL   HG13 2846   4.605   4.496   7.690 -1.1959  1.5977 -1.4990
  234VAL    CG2 2847   4.718   4.444   7.978  0.1725  0.3900 -0.3658
  234VAL   HG21 2848   4.623   4.466   8.033  0.6025  3.4230 -0.6444
  234VAL   HG22 2849   4.788   4.465   8.062 -1.9684  0.2796  1.5503
  234VAL   HG23 2850   4.716   4.339   7.944  0.1094 -0.2243  1.4055
  234VAL      C 2851   4.824   4.668   7.683  0.0472  0.0798 -0.1591
  234VAL      O 2852   4.785   4.646   7.569 -0.1045 -0.1932 -0.0555
  235LYS      N 2853   4.853   4.796   7.712 -0.1281 -0.0477  0.6278
  235LYS     HN 2854   4.887   4.811   7.804 -1.9816  1.4845  1.1109
  235LYS     CA 2855   4.862   4.907   7.623 -0.0560 -0.3596  0.2407
  235LYS     HA 2856   4.768   4.931   7.575  1.1079  0.7152 -1.6632
  235LYS     CB 2857   4.909   5.032   7.700 -0.3033 -0.3138  0.3162
  235LYS    HB1 2858   4.956   5.117   7.644  2.3708 -0.0267  2.8008
  235LYS    HB2 2859   4.983   5.004   7.777  2.6896  3.2727 -0.9469
  235LYS     CG 2860   4.799   5.103   7.779  0.2781  0.3030  0.5801
  235LYS    HG1 2861   4.748   5.038   7.854 -2.1353  0.1471 -1.0731
  235LYS    HG2 2862   4.719   5.128   7.706  0.8923 -0.3680 -0.3336
  235LYS     CD 2863   4.844   5.230   7.851 -0.2379  0.6546  0.2907
  235LYS    HD1 2864   4.871   5.301   7.769  2.1273 -0.9758 -0.4432
  235LYS    HD2 2865   4.927   5.204   7.921  1.4700  2.5607 -0.8937
  235LYS     CE 2866   4.725   5.292   7.924 -0.6863  0.1823 -0.0302
  235LYS    HE1 2867   4.707   5.228   8.013 -1.6325  0.5416  0.0522
  235LYS    HE2 2868   4.638   5.287   7.855 -2.0231 -3.2915  1.6541
  235LYS     NZ 2869   4.759   5.426   7.979 -0.2868  0.0944 -0.0583
  235LYS    HZ1 2870   4.676   5.488   7.984  1.0466  1.9151  0.3083
  235LYS    HZ2 2871   4.828   5.466   7.913 -0.7788  2.0892  0.5658
  235LYS    HZ3 2872   4.804   5.407   8.071 -2.1236 -1.9605  0.5280
  235LYS      C 2873   4.956   4.891   7.508 -0.2265 -0.6398  0.1402
  235LYS      O 2874   4.913   4.908   7.394  0.0035 -0.0157  0.1405
  236VAL      N 2875   5.084   4.854   7.527  0.2764  0.8234 -0.3045
  236VAL     HN 2876   5.117   4.832   7.619  0.3181 -0.9587 -0.7269
  236VAL     CA 2877   5.176   4.836   7.419  0.3989 -0.8380  0.0542
  236VAL     HA 2878   5.165   4.932   7.370 -0.2882 -1.6652 -1.4755
  236VAL     CB 2879   5.317   4.808   7.463  0.3755 -0.2770  0.5073
  236VAL     HB 2880   5.309   4.727   7.538 -1.3278 -0.3458  0.3036
  236VAL    CG1 2881   5.418   4.776   7.351  0.0457  0.4238 -0.0018
  236VAL   HG11 2882   5.421   4.845   7.265  2.4694  1.2525  0.6727
  236VAL   HG12 2883   5.407   4.670   7.318 -0.4735  1.0791 -2.0542
  236VAL   HG13 2884   5.519   4.768   7.397 -0.8673  0.8391  2.2148
  236VAL    CG2 2885   5.375   4.936   7.525  0.4446 -0.0426 -0.0299
  236VAL   HG21 2886   5.358   5.018   7.452  0.3564  1.5479  1.6978
  236VAL   HG22 2887   5.482   4.919   7.549  0.7748  1.7764 -0.1022
  236VAL   HG23 2888   5.324   4.975   7.616 -1.5913  1.1090 -1.5550
  236VAL      C 2889   5.138   4.731   7.321 -0.1825 -0.6293  0.0550
  236VAL      O 2890   5.142   4.756   7.200  0.4212 -0.1112  0.1759
  237VAL      N 2891   5.093   4.612   7.364  0.3725 -0.6918  0.4642
  237VAL     HN 2892   5.063   4.607   7.459 -1.8180  1.3846 -0.0174
  237VAL     CA 2893   5.041   4.506   7.283  0.7711 -0.1145 -0.5610
  237VAL     HA 2894   5.120   4.477   7.215  0.9019 -0.7349 -0.1455
  237VAL     CB 2895   5.017   4.389   7.373 -0.5553  0.6045  0.0498
  237VAL     HB 2896   4.975   4.430   7.468  1.7700  0.4398  1.2364
  237VAL    CG1 2897   4.918   4.280   7.329 -0.1835  0.5737 -0.7249
  237VAL   HG11 2898   4.820   4.326   7.306  0.0012  1.1616 -0.3643
  237VAL   HG12 2899   4.907   4.197   7.403 -0.6166  2.2025  1.1261
  237VAL   HG13 2900   4.973   4.240   7.241  0.4177 -2.1209  0.7678
  237VAL    CG2 2901   5.154   4.333   7.416 -0.2882  0.9317 -0.3648
  237VAL   HG21 2902   5.149   4.269   7.507 -0.5759  0.9174 -0.3874
  237VAL   HG22 2903   5.224   4.413   7.447  2.8712 -2.1652  1.2706
  237VAL   HG23 2904   5.196   4.276   7.330 -0.7065  1.0959 -0.6820
  237VAL      C 2905   4.925   4.540   7.197  0.5198  0.6278  0.0506
  237VAL      O 2906   4.928   4.504   7.079 -0.3360  0.1865  0.1523
  238ILE      N 2907   4.825   4.606   7.258 -0.0795  0.2251 -0.4732
  238ILE     HN 2908   4.832   4.633   7.354 -1.2797  0.0604 -0.3166
  238ILE     CA 2909   4.709   4.654   7.190 -0.0928  0.3902 -0.3352
  238ILE     HA 2910   4.665   4.573   7.133 -1.6248  0.1890  1.0707
  238ILE     CB 2911   4.602   4.682   7.291 -0.0243 -0.1233 -0.1168
  238ILE     HB 2912   4.657   4.741   7.367  0.2368  1.1185 -1.2350
  238ILE    CG2 2913   4.492   4.772   7.233  0.0753  0.3281  0.3847
  238ILE   HG21 2914   4.436   4.712   7.158  0.1534 -0.5361  1.0139
  238ILE   HG22 2915   4.534   4.857   7.174 -0.6015  0.4557  0.0715
  238ILE   HG23 2916   4.417   4.816   7.302 -1.7661 -0.3093 -1.1171
  238ILE    CG1 2917   4.533   4.562   7.359  0.2137 -0.1754  0.0337
  238ILE   HG11 2918   4.470   4.591   7.445 -1.7450 -1.5457 -0.8765
  238ILE   HG12 2919   4.618   4.502   7.398  1.1400  0.2462 -1.2722
  238ILE     CD 2920   4.453   4.463   7.275 -0.2297  0.1127  0.1137
  238ILE    HD1 2921   4.412   4.374   7.328 -0.2714 -0.3103 -0.6035
  238ILE    HD2 2922   4.518   4.433   7.190  1.5665 -1.1007  1.8314
  238ILE    HD3 2923   4.372   4.519   7.225 -0.7227 -2.5588 -2.3416
  238ILE      C 2924   4.742   4.765   7.096 -0.3947  0.5058 -0.3060
  238ILE      O 2925   4.694   4.756   6.984 -0.2592  0.3966 -0.3560
  239GLN      N 2926   4.832   4.860   7.128 -0.1216  0.2043 -0.1663
  239GLN     HN 2927   4.866   4.877   7.220  1.1211  3.7930 -1.1345
  239GLN     CA 2928   4.863   4.965   7.036  0.2621 -0.1415 -0.4319
  239GLN     HA 2929   4.765   4.993   6.999  0.2548 -0.3316 -0.5583
  239GLN     CB 2930   4.937   5.078   7.108  0.1906 -0.2313 -0.2176
  239GLN    HB1 2931   4.991   5.150   7.043  1.8033 -1.2742 -0.1080
  239GLN    HB2 2932   5.025   5.036   7.162 -0.6056 -1.1682  0.3846
  239GLN     CG 2933   4.839   5.160   7.193  0.2168 -0.1878 -0.2290
  239GLN    HG1 2934   4.903   5.219   7.262  1.3043  0.4682 -1.7495
  239GLN    HG2 2935   4.771   5.094   7.251 -1.3921  0.9853 -0.7104
  239GLN     CD 2936   4.753   5.252   7.108 -0.2723 -0.1781  0.2713
  239GLN    OE1 2937   4.697   5.217   7.005 -0.3740 -0.4326  0.4140
  239GLN    NE2 2938   4.742   5.382   7.148 -0.0956 -0.1811  0.3340
  239GLN   HE21 2939   4.793   5.411   7.229  1.9399  1.0648 -1.2880
  239GLN   HE22 2940   4.669   5.438   7.110 -0.2026 -0.0217  0.7698
  239GLN      C 2941   4.941   4.922   6.916  0.4811 -0.0375 -0.3271
  239GLN      O 2942   4.904   4.960   6.806  0.0175  0.4162 -0.0183
  240VAL      N 2943   5.034   4.826   6.934  0.2198 -0.1892  0.2505
  240VAL     HN 2944   5.059   4.798   7.026  0.5552  0.1506  0.2642
  240VAL     CA 2945   5.092   4.752   6.827 -0.0132  0.4725 -0.3406
  240VAL     HA 2946   5.131   4.830   6.762 -1.0065  0.6781 -0.7147
  240VAL     CB 2947   5.207   4.664   6.866 -0.7815 -0.0300  0.8344
  240VAL     HB 2948   5.182   4.589   6.944  0.2101  1.7464  2.9824
  240VAL    CG1 2949   5.265   4.589   6.745 -0.4469  0.4331  0.7033
  240VAL   HG11 2950   5.375   4.581   6.743 -0.5412 -1.0230  0.6309
  240VAL   HG12 2951   5.244   4.647   6.652 -1.4648 -1.2534 -0.1655
  240VAL   HG13 2952   5.215   4.491   6.730  0.3420 -0.2746  2.4234
  240VAL    CG2 2953   5.323   4.755   6.911 -0.5042 -0.2174  0.5049
  240VAL   HG21 2954   5.399   4.684   6.948 -0.7647  0.6314  2.8176
  240VAL   HG22 2955   5.301   4.831   6.989 -1.1246  0.5898 -0.4296
  240VAL   HG23 2956   5.353   4.814   6.821 -2.0130 -1.0992 -0.6298
  240VAL      C 2957   4.993   4.678   6.745 -0.2290  0.2036  0.1605
  240VAL      O 2958   4.994   4.684   6.622 -0.3407  0.3455  0.1665
  241ASN      N 2959   4.894   4.618   6.814 -0.3799  0.2630 -0.0030
  241ASN     HN 2960   4.900   4.616   6.914  1.0359  1.9398  0.0031
  241ASN     CA 2961   4.794   4.538   6.752 -0.0211  0.0353 -0.2888
  241ASN     HA 2962   4.846   4.476   6.680  0.0490  2.1775 -2.2044
  241ASN     CB 2963   4.720   4.450   6.854  0.1934  0.2371  0.0389
  241ASN    HB1 2964   4.690   4.520   6.935 -0.8378  1.2552 -1.1933
  241ASN    HB2 2965   4.795   4.374   6.886  1.2412  0.2317 -2.2797
  241ASN     CG 2966   4.592   4.378   6.816  0.1257  0.4654 -0.1605
  241ASN    OD1 2967   4.488   4.415   6.872 -0.0037 -0.0326 -0.0713
  241ASN    ND2 2968   4.598   4.274   6.729 -0.2840 -0.1313  0.5088
  241ASN   HD21 2969   4.683   4.273   6.677  0.2123 -0.7983  1.3273
  241ASN   HD22 2970   4.525   4.227   6.679  2.2230 -0.0439 -3.7194
  241ASN      C 2971   4.694   4.612   6.671 -0.0500  0.0349 -0.2524
  241ASN      O 2972   4.670   4.566   6.559  0.4513  0.1242 -0.3987
  242THR      N 2973   4.642   4.725   6.721  0.5751  0.3251 -0.2510
  242THR     HN 2974   4.664   4.755   6.814  3.6027 -0.1292 -0.7241
  242THR     CA 2975   4.552   4.810   6.648  0.1279  0.2161  0.1644
  242THR     HA 2976   4.472   4.744   6.618  0.8669 -0.3870 -0.5416
  242THR     CB 2977   4.485   4.909   6.738  0.1352  0.3156  0.0597
  242THR     HB 2978   4.563   4.977   6.778  0.4082  0.5095 -0.7817
  242THR    OG1 2979   4.422   4.835   6.841  0.5545  0.1617  0.2090
  242THR    HG1 2980   4.489   4.833   6.910  0.9964 -0.5519 -0.2337
  242THR    CG2 2981   4.381   4.990   6.659 -0.2105 -0.1944 -0.0123
  242THR   HG21 2982   4.417   5.071   6.592  0.9650 -1.2466 -0.6819
  242THR   HG22 2983   4.317   5.041   6.735 -1.9135 -1.3434 -0.6216
  242THR   HG23 2984   4.310   4.931   6.598 -0.4969  1.3175 -1.1993
  242THR      C 2985   4.628   4.876   6.538  0.3161 -0.1720  0.0570
  242THR      O 2986   4.567   4.891   6.432 -0.5946 -0.2635  0.5618
  243PHE      N 2987   4.754   4.919   6.556 -0.0122  0.9204 -0.1717
  243PHE     HN 2988   4.788   4.924   6.649  1.0102  0.5050 -0.5075
  243PHE     CA 2989   4.821   4.971   6.441  0.0494  0.6600 -0.2530
  243PHE     HA 2990   4.769   5.062   6.413  0.3984  1.4282  1.5088
  243PHE     CB 2991   4.956   5.020   6.496  0.3806 -0.4437 -0.0540
  243PHE    HB1 2992   4.996   4.934   6.554  1.1954 -0.0397 -0.0029
  243PHE    HB2 2993   4.927   5.108   6.558  0.6038  0.2587 -0.9234
  243PHE     CG 2994   5.067   5.068   6.409  0.2057  0.2020  0.0757
  243PHE    CD1 2995   5.044   5.181   6.334 -0.2044  0.0555 -0.0197
  243PHE    HD1 2996   4.949   5.230   6.350  0.4623  1.0061  1.2132
  243PHE    CE1 2997   5.142   5.229   6.250  0.0228 -0.0131  0.2060
  243PHE    HE1 2998   5.131   5.324   6.201  0.1430 -0.2937 -0.3710
  243PHE     CZ 2999   5.264   5.166   6.245  0.0315 -0.0309  0.5806
  243PHE     HZ 3000   5.348   5.206   6.189 -0.8430 -1.3848 -1.8538
  243PHE    CD2 3001   5.187   5.002   6.399  0.5071  0.7197  0.2198
  243PHE    HD2 3002   5.208   4.916   6.461  3.4016  1.2698  0.1323
  243PHE    CE2 3003   5.287   5.053   6.319  0.9302 -0.0945  0.2215
  243PHE    HE2 3004   5.379   4.996   6.319  1.2773  0.4104  1.8736
  243PHE      C 3005   4.829   4.881   6.322 -0.2895  0.0576  0.1768
  243PHE      O 3006   4.797   4.908   6.206  0.7652 -0.2186 -0.1869
  244MET      N 3007   4.870   4.754   6.339  0.4135  0.2017 -0.4227
  244MET     HN 3008   4.874   4.712   6.429 -0.8958 -0.3376 -0.5848
  244MET     CA 3009   4.906   4.657   6.240  0.2292  0.2574 -0.5447
  244MET     HA 3010   4.951   4.707   6.156  0.4801  0.3206 -0.3719
  244MET     CB 3011   5.013   4.562   6.296 -0.2043  0.0804 -0.0079
  244MET    HB1 3012   5.018   4.466   6.241  0.9622  1.1105 -1.8105
  244MET    HB2 3013   4.990   4.549   6.404  1.4219  0.6909  0.4322
  244MET     CG 3014   5.152   4.625   6.308 -0.1215 -0.0231 -0.3909
  244MET    HG1 3015   5.214   4.541   6.346 -0.4510 -0.5460 -0.9870
  244MET    HG2 3016   5.147   4.711   6.379 -0.4119  0.1614 -0.6343
  244MET     SD 3017   5.247   4.668   6.160  0.0957 -0.1065 -0.2769
  244MET     CE 3018   5.412   4.674   6.236 -0.0566  0.2866  0.0250
  244MET    HE1 3019   5.420   4.744   6.322  1.5843 -1.4323  1.3443
  244MET    HE2 3020   5.485   4.701   6.156 -2.1416 -2.4660 -3.0715
  244MET    HE3 3021   5.433   4.581   6.292 -1.4431  0.6298  1.1750
  244MET      C 3022   4.792   4.577   6.187 -0.0385 -0.0022  0.4041
  244MET      O 3023   4.808   4.508   6.086  0.0564  0.2530  0.2442
  245SER      N 3024   4.675   4.587   6.253 -0.2619 -0.0085  0.0158
  245SER     HN 3025   4.676   4.644   6.335  2.3503  0.7569 -0.4297
  245SER     CA 3026   4.560   4.509   6.219 -0.0711 -0.3735  0.1900
  245SER     HA 3027   4.567   4.432   6.144 -0.2066  0.0710 -0.2925
  245SER     CB 3028   4.490   4.450   6.342 -0.4794 -0.0616  0.1118
  245SER    HB1 3029   4.446   4.528   6.408 -0.6116 -1.1971  1.4168
  245SER    HB2 3030   4.574   4.402   6.397 -0.9777 -0.7824  0.2534
  245SER     OG 3031   4.391   4.354   6.309  0.1344 -0.5379 -0.3693
  245SER    HG1 3032   4.316   4.401   6.271  0.8321 -0.9656 -2.4514
  245SER      C 3033   4.456   4.599   6.161  0.0542  0.1510  0.7670
  245SER      O 3034   4.359   4.552   6.102  0.1940  0.8326 -0.0237
  246PHE      N 3035   4.480   4.731   6.166  0.6082  0.1186 -0.5645
  246PHE     HN 3036   4.566   4.758   6.210  1.0186  0.3912 -1.5015
  246PHE     CA 3037   4.389   4.833   6.125  0.0295 -0.2789 -0.2739
  246PHE     HA 3038   4.336   4.800   6.036  0.2345  0.4289 -0.6668
  246PHE     CB 3039   4.288   4.856   6.239  0.1649 -0.1138 -0.1876
  246PHE    HB1 3040   4.321   4.903   6.334 -2.4500 -3.3264  2.5581
  246PHE    HB2 3041   4.249   4.756   6.267 -0.8750  0.3043 -0.0903
  246PHE     CG 3042   4.171   4.930   6.184  0.4177  0.2814 -0.2007
  246PHE    CD1 3043   4.065   4.872   6.118  0.6232 -0.0987 -0.1998
  246PHE    HD1 3044   4.054   4.765   6.117 -0.4438  0.0076 -0.3221
  246PHE    CE1 3045   3.956   4.951   6.088  0.5026 -0.0570  0.3362
  246PHE    HE1 3046   3.863   4.903   6.061 -0.7730  1.9764  0.9188
  246PHE     CZ 3047   3.956   5.087   6.104 -0.5051 -0.0255  0.1301
  246PHE     HZ 3048   3.871   5.144   6.071  0.3726  1.1396 -0.2186
  246PHE    CD2 3049   4.176   5.066   6.198 -0.2062  0.2359  0.4889
  246PHE    HD2 3050   4.265   5.111   6.241  0.5754 -0.9326  0.1242
  246PHE    CE2 3051   4.069   5.143   6.159 -0.1281 -0.1449 -0.5040
  246PHE    HE2 3052   4.071   5.251   6.172  0.5657 -0.4332  2.9146
  246PHE      C 3053   4.469   4.947   6.074 -0.4874  0.3244  0.2429
  246PHE      O 3054   4.469   4.964   5.952 -0.4345  0.4937  0.2653
  247LEU      N 3055   4.535   5.035   6.152 -0.0086  0.3580 -0.1908
  247LEU     HN 3056   4.536   5.013   6.249 -0.0167  3.1668  0.5388
  247LEU     CA 3057   4.576   5.162   6.101 -0.3750  0.3861 -0.4220
  247LEU     HA 3058   4.496   5.219   6.058  1.4905  3.0486 -0.6218
  247LEU     CB 3059   4.616   5.256   6.216  0.2980  0.0916 -0.4047
  247LEU    HB1 3060   4.642   5.358   6.180 -1.3512  0.7070  0.0423
  247LEU    HB2 3061   4.704   5.208   6.263 -1.1300 -0.3759  2.0046
  247LEU     CG 3062   4.514   5.283   6.329  0.3530  0.0925 -0.3559
  247LEU     HG 3063   4.485   5.187   6.374  1.6166 -1.1597 -2.0501
  247LEU    CD1 3064   4.577   5.361   6.446  0.2248  0.4738 -0.5354
  247LEU   HD11 3065   4.627   5.451   6.405  1.6488  0.6195  1.3868
  247LEU   HD12 3066   4.656   5.298   6.492  0.0145  0.8134  0.3039
  247LEU   HD13 3067   4.501   5.390   6.521  0.0921 -0.9514 -0.0755
  247LEU    CD2 3068   4.393   5.363   6.278  0.2575  0.3273  0.2330
  247LEU   HD21 3069   4.327   5.304   6.211 -2.1064  1.4415  1.4444
  247LEU   HD22 3070   4.430   5.451   6.221  0.6696 -0.3630 -0.5785
  247LEU   HD23 3071   4.328   5.399   6.361 -1.0764  1.0620 -1.0883
  247LEU      C 3072   4.681   5.171   5.995 -0.3453 -0.1258 -0.4380
  247LEU      O 3073   4.660   5.232   5.891 -0.4400  0.6284  0.0166
  248PHE      N 3074   4.791   5.094   6.006 -0.0478  0.3844  0.2037
  248PHE     HN 3075   4.804   5.038   6.087 -0.8270 -1.4001 -0.8464
  248PHE     CA 3076   4.881   5.053   5.904 -0.2708 -0.1189  0.2088
  248PHE     HA 3077   4.918   5.147   5.867  1.1007 -0.9881 -0.7807
  248PHE     CB 3078   5.010   4.981   5.948 -0.1634  0.0164  0.1153
  248PHE    HB1 3079   4.986   4.885   5.999  1.7950 -0.4311  0.2969
  248PHE    HB2 3080   5.066   5.032   6.029 -0.3856 -0.4908  0.5981
  248PHE     CG 3081   5.113   4.953   5.843 -0.0852 -0.1950  0.2484
  248PHE    CD1 3082   5.168   5.056   5.771 -0.2345 -0.5542 -0.3842
  248PHE    HD1 3083   5.145   5.160   5.788 -0.5683 -0.2746 -2.3366
  248PHE    CE1 3084   5.269   5.035   5.680  0.5478 -0.0486  0.3481
  248PHE    HE1 3085   5.312   5.113   5.619  0.1623 -1.9710 -2.5787
  248PHE     CZ 3086   5.319   4.908   5.664  0.0595 -0.1420 -0.4960
  248PHE     HZ 3087   5.396   4.889   5.591 -0.5001  0.3381 -1.2343
  248PHE    CD2 3088   5.161   4.825   5.826  0.2097 -0.1234  0.5225
  248PHE    HD2 3089   5.113   4.737   5.866  1.3643 -1.1629 -0.2998
  248PHE    CE2 3090   5.266   4.806   5.739  0.2952  0.4542  0.4952
  248PHE    HE2 3091   5.302   4.706   5.718  2.4629  1.5735 -1.5381
  248PHE      C 3092   4.822   4.998   5.778  0.2932 -0.4418  0.0761
  248PHE      O 3093   4.841   5.063   5.676 -0.5012 -0.1820  0.0843
  249PRO      N 3094   4.747   4.892   5.776  0.2620 -0.4233  0.2130
  249PRO     CD 3095   4.753   4.793   5.882 -0.5619 -0.1412  0.5360
  249PRO    HD1 3096   4.723   4.839   5.978 -2.4464  0.8805 -0.4887
  249PRO    HD2 3097   4.861   4.767   5.893 -0.9845 -1.3929  2.1275
  249PRO     CA 3098   4.694   4.832   5.657 -0.4434  0.0148  0.2932
  249PRO     HA 3099   4.774   4.832   5.584 -0.2271  2.1957  0.4742
  249PRO     CB 3100   4.657   4.688   5.690 -0.0346 -0.1854 -0.1010
  249PRO    HB1 3101   4.718   4.616   5.632 -0.6137  1.1669 -2.5172
  249PRO    HB2 3102   4.548   4.671   5.675  0.1680  0.1702 -2.1936
  249PRO     CG 3103   4.677   4.666   5.841 -0.2479 -0.1402 -0.0655
  249PRO    HG1 3104   4.590   4.669   5.911  1.9333 -2.3496  3.0111
  249PRO    HG2 3105   4.733   4.572   5.857  1.0712  0.4687 -0.9474
  249PRO      C 3106   4.586   4.911   5.592 -0.1806  0.0910 -0.0558
  249PRO      O 3107   4.594   4.916   5.469 -0.0650 -0.2432 -0.0626
  250MET      N 3108   4.492   4.969   5.668 -0.0139 -0.1490  0.3381
  250MET     HN 3109   4.503   4.951   5.765  0.3379  0.0144  0.3288
  250MET     CA 3110   4.381   5.045   5.619  0.1991  0.0314  0.1334
  250MET     HA 3111   4.340   4.991   5.535 -0.9900  1.2832 -0.1364
  250MET     CB 3112   4.266   5.066   5.720 -0.4347  0.0624 -0.5840
  250MET    HB1 3113   4.179   5.125   5.686 -0.5757  2.3566  3.1830
  250MET    HB2 3114   4.305   5.117   5.811 -2.7155  1.9254 -0.5526
  250MET     CG 3115   4.202   4.933   5.761 -0.2213  0.0529 -0.2799
  250MET    HG1 3116   4.122   4.937   5.838 -0.3813 -3.3217 -0.1456
  250MET    HG2 3117   4.280   4.867   5.806  0.2196  1.6972  1.5291
  250MET     SD 3118   4.126   4.839   5.626 -0.1472  0.0005 -0.2849
  250MET     CE 3119   4.079   4.685   5.712  0.1218  0.1275  0.0906
  250MET    HE1 3120   4.161   4.611   5.715 -1.8153 -2.1031  0.3804
  250MET    HE2 3121   3.993   4.638   5.660  0.5148 -2.3827  1.5627
  250MET    HE3 3122   4.055   4.698   5.820  1.6039 -1.7296  0.6976
  250MET      C 3123   4.416   5.178   5.562 -0.1587  0.0648 -0.0087
  250MET      O 3124   4.342   5.231   5.479 -0.3604  0.1190  0.2039
  251LEU      N 3125   4.529   5.234   5.607 -0.0667  0.0750 -0.2536
  251LEU     HN 3126   4.576   5.195   5.686 -0.7680 -0.2011  0.0291
  251LEU     CA 3127   4.594   5.350   5.552  0.2816  0.0186  0.0290
  251LEU     HA 3128   4.515   5.422   5.538  0.3784  1.0974  4.0908
  251LEU     CB 3129   4.707   5.402   5.641 -0.0376  0.1993  0.3339
  251LEU    HB1 3130   4.779   5.317   5.647 -0.6051 -0.6821 -3.0140
  251LEU    HB2 3131   4.666   5.428   5.740  0.3701 -2.7703  1.3688
  251LEU     CG 3132   4.779   5.528   5.588 -0.3416  0.2336  0.0049
  251LEU     HG 3133   4.808   5.510   5.482 -2.5193 -4.3227 -0.1049
  251LEU    CD1 3134   4.681   5.646   5.585  0.0487  0.5552 -0.0487
  251LEU   HD11 3135   4.637   5.658   5.686 -0.5349  1.8621 -0.4319
  251LEU   HD12 3136   4.608   5.625   5.504  0.6694 -0.7498 -0.2771
  251LEU   HD13 3137   4.735   5.740   5.557  0.4547  0.4824  0.4712
  251LEU    CD2 3138   4.899   5.548   5.681 -0.0853 -0.4384 -0.1741
  251LEU   HD21 3139   4.944   5.649   5.669  0.2735 -0.5413  0.2845
  251LEU   HD22 3140   4.973   5.472   5.648 -2.3290 -2.0539 -1.7462
  251LEU   HD23 3141   4.877   5.532   5.789  0.4836 -0.8803 -0.1188
  251LEU      C 3142   4.647   5.317   5.416 -0.3584 -0.5605 -0.0920
  251LEU      O 3143   4.621   5.388   5.320  0.3658 -0.5232 -0.2675
  252VAL      N 3144   4.729   5.210   5.409 -0.1752 -0.3979 -0.4502
  252VAL     HN 3145   4.757   5.156   5.488 -0.6757 -0.9702 -0.6515
  252VAL     CA 3146   4.803   5.169   5.294 -0.0401 -0.4212 -0.3544
  252VAL     HA 3147   4.856   5.253   5.250 -1.6775  0.4578 -0.7377
  252VAL     CB 3148   4.901   5.062   5.333  0.2077 -0.1045 -0.0951
  252VAL     HB 3149   4.852   4.986   5.398 -0.2599  0.3322  0.0712
  252VAL    CG1 3150   4.964   4.975   5.223 -0.1254 -0.2581 -0.1671
  252VAL   HG11 3151   4.889   4.904   5.182  1.9115 -2.3957 -0.3803
  252VAL   HG12 3152   5.044   4.913   5.268 -0.2194  0.3222  0.8278
  252VAL   HG13 3153   5.005   5.042   5.143 -1.2298  1.3129  0.5350
  252VAL    CG2 3154   5.017   5.124   5.412  0.0436 -0.2776  0.2842
  252VAL   HG21 3155   5.062   5.204   5.348 -1.3608 -0.2530 -0.7370
  252VAL   HG22 3156   5.091   5.046   5.437  1.0050 -0.6076 -3.0726
  252VAL   HG23 3157   4.986   5.168   5.509 -3.2417 -0.8688 -0.3822
  252VAL      C 3158   4.704   5.132   5.189 -0.2347 -0.5384 -0.1324
  252VAL      O 3159   4.716   5.169   5.072 -0.2024  0.6390  0.2276
  253ILE      N 3160   4.596   5.063   5.229 -0.3217 -0.3834 -0.0982
  253ILE     HN 3161   4.584   5.024   5.319 -0.2186  0.5159  0.3132
  253ILE     CA 3162   4.493   5.028   5.136 -0.1946 -0.1164 -0.3436
  253ILE     HA 3163   4.538   4.976   5.053  1.6336 -0.3943  0.7752
  253ILE     CB 3164   4.387   4.947   5.206  0.0672 -0.1658 -0.0019
  253ILE     HB 3165   4.354   5.002   5.297  0.0372  1.0306 -0.7214
  253ILE    CG2 3166   4.266   4.925   5.114 -0.2195  0.4671  0.2206
  253ILE   HG21 3167   4.192   5.009   5.115  1.0721  1.6696 -0.8852
  253ILE   HG22 3168   4.216   4.831   5.146 -0.5132  0.6453  0.2970
  253ILE   HG23 3169   4.309   4.905   5.014  0.8730 -2.3501  1.1471
  253ILE    CG1 3170   4.436   4.806   5.241 -0.1737 -0.1995  0.2012
  253ILE   HG11 3171   4.542   4.813   5.275 -0.6543 -0.2160  1.7947
  253ILE   HG12 3172   4.440   4.746   5.147 -3.4765  0.1690 -0.3104
  253ILE     CD 3173   4.346   4.738   5.344 -0.3583 -0.1748  0.0560
  253ILE    HD1 3174   4.361   4.785   5.443 -0.2605  0.8703 -0.4502
  253ILE    HD2 3175   4.373   4.630   5.353  0.8607  0.0530 -0.7427
  253ILE    HD3 3176   4.237   4.741   5.323 -1.0023  0.3056  3.0734
  253ILE      C 3177   4.429   5.149   5.078 -0.1578  0.1955  0.2554
  253ILE      O 3178   4.401   5.156   4.958  0.4662 -0.3756  0.0738
  254SER      N 3179   4.402   5.254   5.157  0.4661  0.5709 -0.0184
  254SER     HN 3180   4.432   5.256   5.252  3.5893 -1.6686 -0.8151
  254SER     CA 3181   4.330   5.369   5.112  0.4075  0.2679 -0.7007
  254SER     HA 3182   4.251   5.333   5.046 -2.6029  0.6880  2.4101
  254SER     CB 3183   4.257   5.440   5.227  0.6435 -0.6626  0.0405
  254SER    HB1 3184   4.182   5.372   5.272 -0.1451 -1.6160 -2.4953
  254SER    HB2 3185   4.201   5.523   5.177  0.1762 -0.0779  1.4795
  254SER     OG 3186   4.346   5.499   5.320 -0.2447  0.1195  0.4144
  254SER    HG1 3187   4.351   5.440   5.396 -3.1292 -0.3579  0.3292
  254SER      C 3188   4.402   5.464   5.023  0.0805  0.5369 -0.6804
  254SER      O 3189   4.343   5.513   4.927 -0.4304  0.1706 -0.5576
  255ILE      N 3190   4.531   5.490   5.049 -0.0566  0.3348  0.2093
  255ILE     HN 3191   4.569   5.460   5.137  1.7388  2.7268  0.3672
  255ILE     CA 3192   4.627   5.553   4.964 -0.3743  0.7379  0.1452
  255ILE     HA 3193   4.596   5.651   4.932 -0.5612 -0.6094 -4.5864
  255ILE     CB 3194   4.764   5.566   5.023 -0.4058  0.1345  0.3595
  255ILE     HB 3195   4.802   5.468   5.059  0.9382 -0.3961 -2.2377
  255ILE    CG2 3196   4.869   5.622   4.926 -0.6509  0.8025  0.4771
  255ILE   HG21 3197   4.897   5.549   4.847 -0.2277  1.0920  0.3539
  255ILE   HG22 3198   4.958   5.655   4.984  0.3605 -1.4691  0.2932
  255ILE   HG23 3199   4.819   5.711   4.881 -1.6816  0.1686  0.3300
  255ILE    CG1 3200   4.756   5.652   5.150 -0.0650 -0.0878  0.5320
  255ILE   HG11 3201   4.682   5.623   5.227  0.2890  3.2060  2.3185
  255ILE   HG12 3202   4.729   5.756   5.119 -3.0583 -1.2800 -1.3177
  255ILE     CD 3203   4.877   5.658   5.243 -0.0942 -0.1306  0.5729
  255ILE    HD1 3204   4.969   5.694   5.192 -0.9388 -1.3970 -2.0036
  255ILE    HD2 3205   4.894   5.553   5.275 -0.6121 -0.7435 -1.0884
  255ILE    HD3 3206   4.862   5.718   5.336  0.4785  1.4714 -0.3147
  255ILE      C 3207   4.643   5.476   4.837  0.0220  0.4591  0.3618
  255ILE      O 3208   4.625   5.528   4.726 -0.4346 -0.3392  0.0538
  256LEU      N 3209   4.651   5.342   4.842  0.5908  0.4641 -0.3038
  256LEU     HN 3210   4.651   5.287   4.925  1.1112  0.1856 -0.4826
  256LEU     CA 3211   4.670   5.262   4.725 -0.1068 -0.0591 -0.0628
  256LEU     HA 3212   4.742   5.324   4.673 -0.1937  1.0939  1.1412
  256LEU     CB 3213   4.715   5.118   4.755 -0.0943  0.0361  0.3782
  256LEU    HB1 3214   4.715   5.060   4.660  0.7600  2.0071 -0.8919
  256LEU    HB2 3215   4.651   5.073   4.834  0.4505 -1.4478  0.0052
  256LEU     CG 3216   4.863   5.112   4.799 -0.1264  0.6733  0.5924
  256LEU     HG 3217   4.881   5.191   4.874  1.5093 -1.4070  2.5414
  256LEU    CD1 3218   4.895   4.981   4.872 -0.2650  0.3284  0.0438
  256LEU   HD11 3219   4.893   4.905   4.791 -3.0772 -0.0750  0.3924
  256LEU   HD12 3220   4.832   4.944   4.956  1.9109 -1.8599  0.8545
  256LEU   HD13 3221   5.000   4.982   4.908 -0.4500 -2.6105  0.9814
  256LEU    CD2 3222   4.956   5.136   4.679 -0.1331  0.0386  0.4562
  256LEU   HD21 3223   5.059   5.116   4.718 -0.1285 -0.1205  0.3635
  256LEU   HD22 3224   4.957   5.240   4.640 -0.8777 -0.0883  0.0853
  256LEU   HD23 3225   4.933   5.063   4.598 -1.1384  0.9294 -0.0793
  256LEU      C 3226   4.549   5.258   4.638 -0.1986  0.4895  0.0359
  256LEU      O 3227   4.558   5.269   4.515 -1.0206  0.1652 -0.0608
  257ASN      N 3228   4.428   5.246   4.696 -0.1925 -0.4311 -0.1301
  257ASN     HN 3229   4.436   5.225   4.793  1.7685 -0.2030 -0.2044
  257ASN     CA 3230   4.304   5.249   4.625  0.0635 -0.2699 -0.5794
  257ASN     HA 3231   4.301   5.163   4.559  0.1883 -2.5199  2.1264
  257ASN     CB 3232   4.186   5.232   4.723  0.0848 -0.0064 -0.5077
  257ASN    HB1 3233   4.191   5.321   4.788 -1.8722 -0.1265 -0.1260
  257ASN    HB2 3234   4.202   5.152   4.798  0.1206  1.8491  1.5518
  257ASN     CG 3235   4.045   5.221   4.665 -0.2333 -0.3730  0.3234
  257ASN    OD1 3236   4.008   5.173   4.559  0.2685 -0.1221  0.0298
  257ASN    ND2 3237   3.953   5.284   4.743  0.0184  0.7622 -0.2773
  257ASN   HD21 3238   3.971   5.346   4.819  1.4249 -1.1019  0.9867
  257ASN   HD22 3239   3.856   5.275   4.720 -0.5836 -0.6691  2.4174
  257ASN      C 3240   4.289   5.368   4.538 -0.3154  0.1741  0.0856
  257ASN      O 3241   4.248   5.361   4.422 -0.1256  0.6524 -0.0154
  258THR      N 3242   4.336   5.485   4.585 -0.4237  0.2848 -0.0817
  258THR     HN 3243   4.365   5.497   4.679  0.1546 -0.7662 -0.1201
  258THR     CA 3244   4.336   5.612   4.518  0.1913  0.1554 -0.3334
  258THR     HA 3245   4.238   5.625   4.475 -0.1789  3.3673  1.1479
  258THR     CB 3246   4.367   5.734   4.599  0.1166  0.1436 -0.2867
  258THR     HB 3247   4.469   5.723   4.641 -0.2218  2.8206  1.5164
  258THR    OG1 3248   4.268   5.747   4.700  0.1442  0.3755 -0.2892
  258THR    HG1 3249   4.306   5.804   4.767 -1.3117  0.7605  0.2459
  258THR    CG2 3250   4.356   5.861   4.512  0.8603  0.4599  0.0701
  258THR   HG21 3251   4.264   5.860   4.450  2.0318 -1.1457 -1.7532
  258THR   HG22 3252   4.448   5.872   4.452  1.7613  1.8965  1.6208
  258THR   HG23 3253   4.360   5.958   4.565  0.7421  2.2197 -2.9769
  258THR      C 3254   4.426   5.614   4.400  0.6406  0.0195  0.0049
  258THR      O 3255   4.387   5.657   4.291 -0.3635  0.2748  0.4591
  259VAL      N 3256   4.547   5.560   4.422  0.2044 -0.7117  0.6349
  259VAL     HN 3257   4.573   5.537   4.516 -0.1450 -2.6804  0.2866
  259VAL     CA 3258   4.649   5.539   4.324 -0.1111  0.0422  0.1412
  259VAL     HA 3259   4.661   5.634   4.274 -0.8159 -0.2516 -0.6049
  259VAL     CB 3260   4.779   5.505   4.390  0.0675  0.1072 -0.1729
  259VAL     HB 3261   4.759   5.430   4.470  3.4050  1.8399  2.6189
  259VAL    CG1 3262   4.895   5.454   4.303  0.6663  0.4659  0.3954
  259VAL   HG11 3263   4.911   5.523   4.217  2.1697 -1.8947 -1.3500
  259VAL   HG12 3264   4.868   5.353   4.263 -0.1265  0.2018  1.5416
  259VAL   HG13 3265   4.994   5.442   4.350  0.4840  0.3038  0.7414
  259VAL    CG2 3266   4.830   5.628   4.467  0.4223  0.1855 -0.5294
  259VAL   HG21 3267   4.940   5.620   4.478  0.7808  3.8751  0.0357
  259VAL   HG22 3268   4.785   5.632   4.569  0.1841  0.5370 -0.6449
  259VAL   HG23 3269   4.808   5.716   4.403 -0.1900  0.3268 -0.1399
  259VAL      C 3270   4.611   5.443   4.217 -0.5462 -0.2602  0.5639
  259VAL      O 3271   4.616   5.473   4.098 -0.7645 -0.5444  0.4812
  260ILE      N 3272   4.553   5.325   4.243 -0.6062 -0.3509  0.0300
  260ILE     HN 3273   4.535   5.307   4.339  0.4175 -0.6812  0.1701
  260ILE     CA 3274   4.507   5.233   4.143 -0.0951 -0.4095 -0.1558
  260ILE     HA 3275   4.578   5.213   4.064 -0.6662  0.4063 -0.8849
  260ILE     CB 3276   4.467   5.107   4.214 -0.2954  0.1206  0.6857
  260ILE     HB 3277   4.405   5.137   4.302 -0.1424 -0.2509  0.9258
  260ILE    CG2 3278   4.386   5.012   4.125  0.0692  0.5522 -0.1113
  260ILE   HG21 3279   4.380   4.911   4.169  1.6434  0.1475 -0.7586
  260ILE   HG22 3280   4.425   5.006   4.021  0.0690 -2.7676 -0.0083
  260ILE   HG23 3281   4.283   5.055   4.121  0.5475  1.7371 -0.0165
  260ILE    CG1 3282   4.590   5.029   4.267 -0.1666  0.1341  0.4072
  260ILE   HG11 3283   4.653   5.104   4.319  0.6772 -0.6024  0.4713
  260ILE   HG12 3284   4.651   4.981   4.188 -1.5105  1.4106 -1.5017
  260ILE     CD 3285   4.545   4.921   4.365 -0.5577 -0.0247  0.0558
  260ILE    HD1 3286   4.485   4.958   4.451  0.3199 -1.0072  1.1160
  260ILE    HD2 3287   4.625   4.871   4.424 -2.0366 -0.1573  2.0719
  260ILE    HD3 3288   4.481   4.846   4.314  2.1863  0.0464 -3.9114
  260ILE      C 3289   4.401   5.294   4.058  0.1873 -0.0073 -0.2205
  260ILE      O 3290   4.390   5.272   3.937  0.2367  0.4235 -0.3041
  261ALA      N 3291   4.303   5.365   4.116  0.1071 -0.0215 -0.3389
  261ALA     HN 3292   4.297   5.368   4.216 -0.5176  1.6989 -0.3852
  261ALA     CA 3293   4.201   5.437   4.047 -0.2233  0.4367  0.6093
  261ALA     HA 3294   4.147   5.373   3.979 -1.3037  0.5573  1.3198
  261ALA     CB 3295   4.104   5.503   4.146  0.0613  0.6402  0.7543
  261ALA    HB1 3296   4.154   5.578   4.210 -1.1326  0.9006  1.4158
  261ALA    HB2 3297   4.074   5.414   4.204  0.2385  0.3898  0.4637
  261ALA    HB3 3298   4.025   5.552   4.084 -0.4411  0.9132  1.6002
  261ALA      C 3299   4.257   5.535   3.950 -0.4652  0.1323  0.1582
  261ALA      O 3300   4.225   5.542   3.831 -0.2717 -0.1525  0.0859
  262ASN      N 3301   4.359   5.610   3.996 -0.1969 -0.2237  0.1570
  262ASN     HN 3302   4.387   5.615   4.091  0.9718 -0.2902 -0.1712
  262ASN     CA 3303   4.431   5.700   3.911 -0.2567 -0.2291  0.0998
  262ASN     HA 3304   4.358   5.759   3.856 -1.8457 -1.6017  0.6548
  262ASN     CB 3305   4.511   5.794   4.003 -0.1110 -0.1029 -0.1555
  262ASN    HB1 3306   4.561   5.865   3.934 -1.3504  0.0950 -0.8633
  262ASN    HB2 3307   4.583   5.733   4.063 -0.9809 -0.0406  0.9792
  262ASN     CG 3308   4.427   5.881   4.095  0.1324  0.3200 -0.3302
  262ASN    OD1 3309   4.306   5.892   4.079  0.0385 -0.7113 -0.4169
  262ASN    ND2 3310   4.496   5.955   4.185 -0.3170  0.6398 -0.2471
  262ASN   HD21 3311   4.449   6.029   4.234 -2.1204 -0.6627  0.0574
  262ASN   HD22 3312   4.595   5.943   4.193 -0.2887  1.5686  1.3555
  262ASN      C 3313   4.515   5.645   3.802 -0.2012  0.0701 -0.0085
  262ASN      O 3314   4.529   5.705   3.695  0.2256 -0.0792 -0.0412
  263LYS      N 3315   4.575   5.527   3.825 -0.5074 -0.1000 -0.0844
  263LYS     HN 3316   4.572   5.488   3.916  0.2972 -2.1840 -0.8970
  263LYS     CA 3317   4.632   5.442   3.725  0.3803  0.4999 -0.0942
  263LYS     HA 3318   4.699   5.496   3.660  1.6648 -1.6500 -0.6667
  263LYS     CB 3319   4.727   5.335   3.782  0.3102  0.2266 -0.4879
  263LYS    HB1 3320   4.758   5.261   3.706  3.0481  1.6293 -0.8367
  263LYS    HB2 3321   4.666   5.279   3.857  1.1377 -1.8770 -1.3166
  263LYS     CG 3322   4.860   5.386   3.837 -0.2144  0.5085  0.5668
  263LYS    HG1 3323   4.922   5.306   3.883 -1.0386 -1.3740 -1.4297
  263LYS    HG2 3324   4.835   5.450   3.924 -2.0803  1.6551 -0.7494
  263LYS     CD 3325   4.947   5.473   3.745 -0.4227 -0.2790 -0.3949
  263LYS    HD1 3326   5.033   5.510   3.805 -1.1260 -0.9472  1.0872
  263LYS    HD2 3327   4.882   5.559   3.717  0.7726  0.5000 -0.8509
  263LYS     CE 3328   4.995   5.401   3.619  0.2079  0.4494 -0.5767
  263LYS    HE1 3329   4.906   5.384   3.555  0.4340 -1.1878 -0.4906
  263LYS    HE2 3330   5.044   5.307   3.651  0.2749  0.5647 -0.3366
  263LYS     NZ 3331   5.101   5.480   3.553  0.1508  0.2904 -0.8616
  263LYS    HZ1 3332   5.101   5.584   3.564 -0.5398  0.4275 -2.0672
  263LYS    HZ2 3333   5.119   5.458   3.453  0.7889  3.1508 -1.4636
  263LYS    HZ3 3334   5.188   5.459   3.607  1.2006  1.6625 -1.9276
  263LYS      C 3335   4.538   5.382   3.628  0.3706  0.1359  0.1390
  263LYS      O 3336   4.560   5.356   3.510  0.2427 -0.2445  0.1967
  264LEU      N 3337   4.417   5.346   3.676  0.0957  0.3984 -0.3437
  264LEU     HN 3338   4.403   5.342   3.775 -0.6711 -2.3110 -0.4787
  264LEU     CA 3339   4.319   5.277   3.598 -0.2931  0.0633  0.4313
  264LEU     HA 3340   4.371   5.201   3.541 -1.4674 -2.1421  2.1074
  264LEU     CB 3341   4.218   5.199   3.683  0.3785 -0.3511  0.8608
  264LEU    HB1 3342   4.162   5.278   3.738  2.5310  0.7912  1.5314
  264LEU    HB2 3343   4.265   5.129   3.755 -0.4438 -0.0306  1.7405
  264LEU     CG 3344   4.111   5.118   3.608  0.1810  0.2916  0.4435
  264LEU     HG 3345   4.051   5.181   3.539  0.4958  1.0860  0.8877
  264LEU    CD1 3346   4.176   5.007   3.523 -0.5848 -0.0178  0.2597
  264LEU   HD11 3347   4.096   4.937   3.489  0.3590 -0.8088 -0.3822
  264LEU   HD12 3348   4.240   4.962   3.601  2.2033  2.4323 -0.4415
  264LEU   HD13 3349   4.236   5.041   3.436 -1.5688  2.6652  0.5152
  264LEU    CD2 3350   4.028   5.055   3.721 -0.1410 -0.0384  0.0262
  264LEU   HD21 3351   4.089   4.994   3.790  0.0533  0.9476  0.7500
  264LEU   HD22 3352   3.956   4.987   3.670 -0.6435  0.8209 -0.4354
  264LEU   HD23 3353   3.973   5.135   3.775  0.1872 -1.6067  2.8650
  264LEU      C 3354   4.258   5.369   3.498  0.8031  0.3653  0.0272
  264LEU      O 3355   4.238   5.331   3.383 -0.0413 -0.8802  0.5574
  265THR      N 3356   4.245   5.496   3.541  0.1701  0.1833  0.3742
  265THR     HN 3357   4.258   5.519   3.637  1.1045  1.5226 -0.0453
  265THR     CA 3358   4.208   5.609   3.462  0.1179  0.2986  0.5616
  265THR     HA 3359   4.111   5.587   3.421  1.0499 -1.7681 -0.7159
  265THR     CB 3360   4.190   5.734   3.543 -0.1117  0.1906  0.6773
  265THR     HB 3361   4.287   5.759   3.590  1.3830 -2.0287 -1.0062
  265THR    OG1 3362   4.101   5.707   3.650 -0.8152  0.0514  0.0609
  265THR    HG1 3363   4.147   5.662   3.720 -1.6887 -1.6198 -0.3920
  265THR    CG2 3364   4.140   5.852   3.457 -0.5113 -0.6534 -0.2730
  265THR   HG21 3365   4.125   5.940   3.524  1.8247 -0.1692 -0.2775
  265THR   HG22 3366   4.039   5.818   3.425 -1.4082  1.2132  0.4349
  265THR   HG23 3367   4.207   5.875   3.372 -1.3597 -0.4693 -0.8982
  265THR      C 3368   4.302   5.632   3.348 -0.1341 -0.6595  0.1507
  265THR      O 3369   4.256   5.661   3.238  0.0897 -0.4840  0.1017
  266VAL      N 3370   4.435   5.617   3.355 -0.0461  0.0592  0.0575
  266VAL     HN 3371   4.472   5.596   3.445  1.7263  2.0090 -0.1005
  266VAL     CA 3372   4.526   5.596   3.246  0.4334  0.1087  0.4409
  266VAL     HA 3373   4.516   5.679   3.178 -1.5276 -1.1570 -0.9505
  266VAL     CB 3374   4.669   5.589   3.290  0.5253  0.2889  0.1772
  266VAL     HB 3375   4.689   5.505   3.361  0.8300  0.7973  0.6954
  266VAL    CG1 3376   4.768   5.573   3.173  0.2643 -0.6191  0.0675
  266VAL   HG11 3377   4.736   5.622   3.079  2.4270 -0.6571 -0.7185
  266VAL   HG12 3378   4.799   5.469   3.151  3.2608  0.1805  0.1545
  266VAL   HG13 3379   4.858   5.635   3.192 -0.3943  1.1719 -2.1547
  266VAL    CG2 3380   4.706   5.715   3.369  0.1205  0.4262  0.1473
  266VAL   HG21 3381   4.629   5.745   3.444  0.2707  1.5191 -0.1102
  266VAL   HG22 3382   4.725   5.795   3.293  1.2750  1.4448  1.4502
  266VAL   HG23 3383   4.800   5.703   3.426  0.2667 -2.0937 -0.5391
  266VAL      C 3384   4.495   5.476   3.163 -0.5003  0.2602  0.5527
  266VAL      O 3385   4.486   5.491   3.042 -0.4426  0.0729  0.5245
  267MET      N 3386   4.484   5.355   3.221  0.6423  0.0339  0.3143
  267MET     HN 3387   4.492   5.341   3.319  2.8496  1.3305  0.3907
  267MET     CA 3388   4.468   5.241   3.135  0.6840  0.2534  0.0140
  267MET     HA 3389   4.551   5.232   3.067  1.1773 -1.8632  0.8301
  267MET     CB 3390   4.490   5.114   3.218  0.0574  0.2333  0.1551
  267MET    HB1 3391   4.480   5.033   3.143  1.8853  0.2600 -0.1581
  267MET    HB2 3392   4.419   5.100   3.303  1.4790 -0.8289  1.2223
  267MET     CG 3393   4.631   5.089   3.273 -0.0772  0.0648  0.4258
  267MET    HG1 3394   4.615   4.990   3.322 -0.2488  0.9880  2.3306
  267MET    HG2 3395   4.666   5.166   3.345 -1.8929  0.7033  0.6925
  267MET     SD 3396   4.752   5.067   3.140  0.0317  0.0241  0.5317
  267MET     CE 3397   4.889   5.018   3.248  0.1628 -0.1947  0.2691
  267MET    HE1 3398   4.930   5.105   3.305  0.7509  0.9179 -1.7599
  267MET    HE2 3399   4.973   4.979   3.186  0.3425  1.3447 -0.5114
  267MET    HE3 3400   4.859   4.949   3.330 -1.8073  0.9005  0.5222
  267MET      C 3401   4.348   5.234   3.048  0.4936  0.2334  0.2753
  267MET      O 3402   4.349   5.182   2.937 -0.0029  0.6720  0.0583
  268VAL      N 3403   4.237   5.298   3.090  0.1343 -0.3464  0.2237
  268VAL     HN 3404   4.237   5.330   3.185 -0.8371 -1.9536  0.7981
  268VAL     CA 3405   4.111   5.323   3.027  0.3053  0.5624  0.2203
  268VAL     HA 3406   4.078   5.231   2.981 -0.1073  0.5104  0.6138
  268VAL     CB 3407   4.004   5.370   3.121 -0.4271  0.1920 -0.4143
  268VAL     HB 3408   4.040   5.448   3.192  2.4012 -1.3492 -0.0163
  268VAL    CG1 3409   3.874   5.414   3.052 -0.2187  0.1298 -0.8510
  268VAL   HG11 3410   3.794   5.421   3.129 -1.3327  0.0820 -1.9613
  268VAL   HG12 3411   3.844   5.345   2.969 -0.0380  0.2985 -1.0573
  268VAL   HG13 3412   3.882   5.514   3.005 -1.2629  0.6483  0.0242
  268VAL    CG2 3413   3.966   5.247   3.204  0.8640 -0.1578 -0.3199
  268VAL   HG21 3414   4.037   5.166   3.230  2.0292  0.9705  0.1294
  268VAL   HG22 3415   3.878   5.197   3.158 -0.3510  1.1644  0.4988
  268VAL   HG23 3416   3.940   5.287   3.304 -0.3414  0.1415 -0.7368
  268VAL      C 3417   4.126   5.411   2.907  0.2395  0.1813 -0.0696
  268VAL      O 3418   4.062   5.385   2.805 -0.0749 -0.2281  0.2253
  269HSD      N 3419   4.208   5.517   2.915 -0.4158  0.6600  0.4486
  269HSD     HN 3420   4.270   5.530   2.992 -1.5804 -1.2993  1.8359
  269HSD     CA 3421   4.244   5.585   2.795  0.1894 -0.3031  0.0712
  269HSD     HA 3422   4.154   5.614   2.744 -0.0567 -3.2057 -1.3638
  269HSD     CB 3423   4.329   5.710   2.827  0.2443 -0.4016  0.3148
  269HSD    HB1 3424   4.397   5.689   2.912  1.3230 -1.7424 -0.8325
  269HSD    HB2 3425   4.244   5.769   2.869  0.2575  0.9790 -1.5100
  269HSD    ND1 3426   4.508   5.773   2.660 -0.1444 -0.1359 -0.3329
  269HSD    HD1 3427   4.566   5.693   2.675 -0.9674 -0.4956  1.1111
  269HSD     CG 3428   4.385   5.795   2.717 -0.0732 -0.5895  0.0037
  269HSD    CE1 3429   4.543   5.884   2.590 -0.9560  0.1330 -0.3205
  269HSD    HE1 3430   4.646   5.894   2.555 -0.6119  0.0400  0.6139
  269HSD    NE2 3431   4.449   5.976   2.598 -0.4467  0.5927  0.6560
  269HSD    CD2 3432   4.353   5.923   2.682 -0.2386 -0.5871  0.1585
  269HSD    HD2 3433   4.266   5.980   2.712  0.5848  1.6141 -1.4023
  269HSD      C 3434   4.317   5.498   2.698 -0.6839 -0.5163 -0.4039
  269HSD      O 3435   4.295   5.500   2.577 -0.2142  0.1417 -0.4827
  270GLN      N 3436   4.415   5.418   2.744 -0.1090  0.2104 -0.3446
  270GLN     HN 3437   4.437   5.394   2.838 -2.0698 -2.8771 -0.5217
  270GLN     CA 3438   4.502   5.340   2.661  0.2094 -0.0394  0.2215
  270GLN     HA 3439   4.552   5.403   2.590  1.1482 -2.1328 -1.0751
  270GLN     CB 3440   4.618   5.274   2.739 -0.0311 -0.3510  0.3191
  270GLN    HB1 3441   4.674   5.208   2.670 -0.7343  0.7172 -1.3437
  270GLN    HB2 3442   4.582   5.200   2.813  0.8255 -0.1618  0.9400
  270GLN     CG 3443   4.711   5.374   2.808 -0.0810  0.2396 -0.4449
  270GLN    HG1 3444   4.794   5.313   2.850  1.4707 -0.4836 -4.2333
  270GLN    HG2 3445   4.674   5.421   2.902  1.5692 -0.1095  0.4218
  270GLN     CD 3446   4.769   5.481   2.717 -0.0897  0.5716 -0.0666
  270GLN    OE1 3447   4.725   5.595   2.725 -0.1000  0.5580  0.0589
  270GLN    NE2 3448   4.857   5.445   2.619 -0.5806 -0.5218 -0.1288
  270GLN   HE21 3449   4.865   5.513   2.546 -1.9409 -0.0062  0.1567
  270GLN   HE22 3450   4.878   5.348   2.613  0.5552 -0.2636 -0.5259
  270GLN      C 3451   4.443   5.227   2.584  0.0608  0.2074 -0.0249
  270GLN      O 3452   4.481   5.189   2.473  0.1410 -0.3403  0.1865
  271ALA      N 3453   4.337   5.168   2.642  0.0906 -0.0284 -0.2104
  271ALA     HN 3454   4.319   5.199   2.734  2.3334 -0.5324  0.4502
  271ALA     CA 3455   4.257   5.056   2.602 -0.3598  0.2664 -0.1448
  271ALA     HA 3456   4.336   4.982   2.595  0.6118  1.4487 -3.6503
  271ALA     CB 3457   4.158   5.027   2.716 -0.2418  0.2618 -0.0442
  271ALA    HB1 3458   4.086   5.110   2.733 -0.5820 -0.3174  1.4638
  271ALA    HB2 3459   4.207   4.998   2.812 -1.6804 -0.1030  0.5965
  271ALA    HB3 3460   4.091   4.945   2.685 -0.2961  1.0690 -2.2589
  271ALA      C 3461   4.193   5.072   2.468 -0.7011 -0.2299 -0.0441
  271ALA      O 3462   4.165   4.977   2.395  0.6286 -0.3362 -0.4532
  272ALA      N 3463   4.173   5.201   2.436  0.3186 -0.2043 -0.6205
  272ALA     HN 3464   4.200   5.269   2.503  0.5015  0.4401 -1.3363
  272ALA     CA 3465   4.101   5.231   2.317 -0.2616 -0.2885 -0.2948
  272ALA     HA 3466   4.043   5.145   2.287  0.9568 -1.9385  1.8180
  272ALA     CB 3467   4.019   5.359   2.339  0.7072  0.3452 -0.2992
  272ALA    HB1 3468   4.080   5.452   2.345  0.1820  0.6655  0.2575
  272ALA    HB2 3469   3.953   5.356   2.429  1.1759 -3.3867  0.0537
  272ALA    HB3 3470   3.957   5.381   2.249 -0.9403  0.4786  0.8306
  272ALA      C 3471   4.192   5.261   2.202 -0.4155 -0.9429 -0.5888
  272ALA      O 3472   4.156   5.269   2.085 -0.1846 -0.2644 -0.6176
  273GLU      N 3473   4.322   5.268   2.234 -0.5158 -0.2089 -0.3284
  273GLU     HN 3474   4.352   5.258   2.328 -1.4679 -1.3009 -0.1238
  273GLU     CA 3475   4.427   5.287   2.138  0.0021 -0.1718  0.2416
  273GLU     HA 3476   4.394   5.355   2.061  1.9301 -0.4738 -0.9112
  273GLU     CB 3477   4.559   5.330   2.205 -0.0705  0.4242  0.0077
  273GLU    HB1 3478   4.640   5.331   2.128  1.6330 -2.6357  1.5668
  273GLU    HB2 3479   4.594   5.251   2.274  0.2240 -0.6972 -1.3666
  273GLU     CG 3480   4.547   5.462   2.281 -0.1958  0.2837  0.2348
  273GLU    HG1 3481   4.643   5.465   2.337  0.0224 -3.3640  0.3099
  273GLU    HG2 3482   4.466   5.463   2.356  1.4791  0.2206  2.1147
  273GLU     CD 3483   4.553   5.589   2.197  0.2223  0.2274  0.1778
  273GLU    OE1 3484   4.514   5.697   2.248  0.7789  0.3415  0.3702
  273GLU    OE2 3485   4.593   5.589   2.077 -0.1579 -0.2222  0.0483
  273GLU      C 3486   4.447   5.161   2.061 -0.8657 -0.0608 -0.1706
  273GLU      O 3487   4.428   5.050   2.110  0.7969 -0.6665 -0.8280
  274GLN      N 3488   4.485   5.171   1.932  0.1549  0.4514  0.1639
  274GLN     HN 3489   4.492   5.265   1.899 -1.4872  0.4563 -0.2285
  274GLN     CA 3490   4.509   5.058   1.847  0.0249  0.5392  0.0110
  274GLN     HA 3491   4.493   4.962   1.893 -0.0015 -0.3477 -1.7861
  274GLN     CB 3492   4.427   5.070   1.717 -0.3025 -0.6834  0.0956
  274GLN    HB1 3493   4.451   4.979   1.657  0.2072  0.8433 -2.1183
  274GLN    HB2 3494   4.456   5.156   1.653 -3.3426  0.0915 -0.3901
  274GLN     CG 3495   4.276   5.058   1.734 -0.4177 -0.1258 -0.5145
  274GLN    HG1 3496   4.233   5.032   1.634 -1.4157  1.3881 -0.5128
  274GLN    HG2 3497   4.238   5.158   1.762  1.5556  0.6467 -0.4766
  274GLN     CD 3498   4.226   4.959   1.839 -0.2184  0.0771 -0.2281
  274GLN    OE1 3499   4.279   4.849   1.853  0.3986  0.3872 -0.0738
  274GLN    NE2 3500   4.122   4.995   1.919  0.0544  0.7866 -0.1879
  274GLN   HE21 3501   4.078   4.926   1.977  0.9309  0.8936  0.6361
  274GLN   HE22 3502   4.092   5.091   1.914 -1.7865  0.2778  0.2572
  274GLN      C 3503   4.654   5.053   1.812  0.1744 -0.2417  0.6972
  274GLN      O 3504   4.705   4.947   1.777  0.3647 -0.2224  0.9185
  275GLY      N 3505   4.729   5.165   1.818 -0.2662  0.1299 -0.3677
  275GLY     HN 3506   4.677   5.248   1.834 -0.4042  0.1668 -0.9969
  275GLY     CA 3507   4.860   5.164   1.762 -0.3440  0.2155 -0.5498
  275GLY    HA1 3508   4.871   5.081   1.694  0.6104 -1.3432  1.4205
  275GLY    HA2 3509   4.926   5.153   1.847 -0.6756 -1.2932 -0.4596
  275GLY      C 3510   4.897   5.291   1.693  0.5639 -0.0331 -0.5326
  275GLY      O 3511   4.808   5.343   1.626  0.3224 -0.2211 -0.3568
  276ARG      N 3512   5.017   5.345   1.722  0.4725 -0.2922  0.3684
  276ARG     HN 3513   5.087   5.302   1.779 -0.6581 -0.6559  1.5128
  276ARG     CA 3514   5.055   5.470   1.663 -0.1785 -0.2114  0.1165
  276ARG     HA 3515   4.994   5.503   1.580 -0.4872  4.0747  1.8145
  276ARG     CB 3516   5.051   5.580   1.770  0.1862  0.2144 -0.3076
  276ARG    HB1 3517   5.106   5.666   1.724  0.3655 -0.6576 -1.8049
  276ARG    HB2 3518   5.098   5.545   1.864 -0.8151  0.9118  0.4688
  276ARG     CG 3519   4.913   5.630   1.814  0.1642 -0.3807  0.3072
  276ARG    HG1 3520   4.865   5.545   1.867  2.6582 -0.8972  1.9228
  276ARG    HG2 3521   4.845   5.651   1.728 -0.6201 -0.4440  0.9006
  276ARG     CD 3522   4.926   5.757   1.897 -0.8173  0.4074 -0.7187
  276ARG    HD1 3523   4.930   5.843   1.827  1.3247  0.8648 -0.1025
  276ARG    HD2 3524   5.022   5.742   1.951 -1.8000  0.8823  1.2859
  276ARG     NE 3525   4.809   5.768   1.989 -0.3470 -0.2812 -0.0193
  276ARG     HE 3526   4.736   5.701   2.002 -0.2172 -0.4581 -0.2144
  276ARG     CZ 3527   4.774   5.890   2.041 -0.0762 -0.0794 -0.3098
  276ARG    NH1 3528   4.855   5.999   2.029  0.2089 -0.1885  0.5871
  276ARG   HH11 3529   4.943   5.995   1.982  0.0026 -0.6656  0.2396
  276ARG   HH12 3530   4.822   6.093   2.045 -0.1763 -0.0689 -0.7887
  276ARG    NH2 3531   4.655   5.898   2.106 -0.1934 -0.9338 -0.4068
  276ARG   HH21 3532   4.621   5.809   2.136  0.0287 -1.3094 -1.2256
  276ARG   HH22 3533   4.623   5.986   2.142  0.4053 -0.6406 -0.5790
  276ARG      C 3534   5.190   5.477   1.601 -0.1708 -0.2250  0.1320
  276ARG      O 3535   5.291   5.437   1.658 -0.0407  0.2479  0.2323
  277VAL      N 3536   5.203   5.544   1.485  1.3078  0.0273  0.4308
  277VAL     HN 3537   5.119   5.571   1.439 -0.0158 -2.3494  1.3001
  277VAL     CA 3538   5.326   5.569   1.417  1.0333 -0.2821 -0.1813
  277VAL     HA 3539   5.371   5.473   1.395  0.9870 -0.1915 -0.7061
  277VAL     CB 3540   5.294   5.649   1.293 -0.2038 -0.2542  0.1414
  277VAL     HB 3541   5.267   5.752   1.324  2.0346  0.7083 -0.8784
  277VAL    CG1 3542   5.424   5.666   1.213 -0.4476  0.1116 -0.1781
  277VAL   HG11 3543   5.405   5.731   1.125  0.7655  0.4453 -0.2092
  277VAL   HG12 3544   5.459   5.565   1.180 -1.0425 -0.9252  2.1696
  277VAL   HG13 3545   5.500   5.715   1.278 -1.3885 -0.7313  1.6084
  277VAL    CG2 3546   5.182   5.577   1.216 -0.3748 -0.4384  0.5597
  277VAL   HG21 3547   5.169   5.611   1.111 -1.2224  1.1688  1.1478
  277VAL   HG22 3548   5.081   5.583   1.261 -0.3070  1.0126  0.5784
  277VAL   HG23 3549   5.195   5.467   1.217 -2.0689 -0.7889  4.4001
  277VAL      C 3550   5.423   5.645   1.501  0.2447  0.3759  0.1451
  277VAL      O 3551   5.543   5.619   1.504  0.4246  1.2239  0.6721
  278CYS      N 3552   5.374   5.746   1.575  0.1593  0.1300  0.4244
  278CYS     HN 3553   5.284   5.782   1.551  1.4441  2.7224 -0.8525
  278CYS     CA 3554   5.450   5.821   1.670  0.4255  0.4219 -0.0162
  278CYS     HA 3555   5.550   5.832   1.632  0.1966 -0.6136 -0.9763
  278CYS     CB 3556   5.380   5.957   1.689  0.8613  0.6395  0.0442
  278CYS    HB1 3557   5.422   6.015   1.774 -0.7421  0.6707  0.8463
  278CYS    HB2 3558   5.275   5.933   1.713  1.8532  0.4354  5.4257
  278CYS     SG 3559   5.388   6.057   1.537 -0.2579  0.3102 -0.2406
  278CYS    HG1 3560   5.287   5.987   1.488  0.2276  0.6132 -1.7122
  278CYS      C 3561   5.478   5.752   1.799  0.2954 -0.5385 -0.4937
  278CYS      O 3562   5.389   5.683   1.849  0.1702  0.3624  0.5688
  279THR      N 3563   5.600   5.765   1.855  0.2242 -0.0921 -0.4395
  279THR     HN 3564   5.672   5.825   1.822  0.0272  2.2554  2.8598
  279THR     CA 3565   5.646   5.694   1.970  0.2192  0.0919 -0.3234
  279THR     HA 3566   5.606   5.594   1.960 -0.9703  0.1268  2.9549
  279THR     CB 3567   5.795   5.691   1.983  0.1107 -0.1634  0.9872
  279THR     HB 3568   5.835   5.654   2.080 -0.0144 -1.3746  0.5933
  279THR    OG1 3569   5.845   5.820   1.948 -0.4577 -0.1741  0.1041
  279THR    HG1 3570   5.822   5.880   2.019 -0.2773  0.6529 -0.5294
  279THR    CG2 3571   5.842   5.604   1.865 -0.3386  0.5902  0.2443
  279THR   HG21 3572   5.781   5.603   1.772  3.7185 -0.8332 -2.6913
  279THR   HG22 3573   5.842   5.506   1.916  2.7155  0.7041  0.6372
  279THR   HG23 3574   5.945   5.632   1.834  1.4954 -4.1301  1.3115
  279THR      C 3575   5.584   5.750   2.093  0.6411 -0.3013  0.0693
  279THR      O 3576   5.545   5.866   2.095  0.1338 -0.4721  0.1121
  280VAL      N 3577   5.583   5.679   2.208 -0.1049  0.3858  0.4993
  280VAL     HN 3578   5.625   5.588   2.210 -0.2280  0.2832 -0.6785
  280VAL     CA 3579   5.528   5.732   2.328  0.1079  0.1749  0.6910
  280VAL     HA 3580   5.528   5.840   2.336 -1.3017  0.1273  1.7128
  280VAL     CB 3581   5.613   5.684   2.442  0.3770  0.4295  0.6002
  280VAL     HB 3582   5.607   5.573   2.452 -0.6136  0.3616 -0.5308
  280VAL    CG1 3583   5.571   5.750   2.574  0.5506  0.6553  0.5433
  280VAL   HG11 3584   5.480   5.705   2.618  2.2758 -1.3068  2.2831
  280VAL   HG12 3585   5.568   5.861   2.564  3.8448  0.8371  0.5840
  280VAL   HG13 3586   5.646   5.732   2.653  1.4284 -4.0674 -1.0752
  280VAL    CG2 3587   5.759   5.724   2.413  0.2871  0.3190 -0.0149
  280VAL   HG21 3588   5.817   5.719   2.507  0.9377 -1.5039 -0.4790
  280VAL   HG22 3589   5.781   5.827   2.376  0.0517  0.7276  0.9515
  280VAL   HG23 3590   5.804   5.654   2.340  0.2333  0.8334 -0.5613
  280VAL      C 3591   5.383   5.705   2.349 -0.0284 -0.0003 -0.4524
  280VAL      O 3592   5.316   5.793   2.402 -0.1807  0.0547 -0.7339
  292ASN      N 3593   5.331   5.585   2.318 -0.0136 -0.2785  0.5589
  292ASN     HN 3594   5.387   5.520   2.267  0.1841 -0.1024  0.5512
  292ASN     CA 3595   5.197   5.546   2.351 -0.1445 -0.1654  0.1708
  292ASN     HA 3596   5.161   5.594   2.440  2.1999 -1.0064  1.6537
  292ASN     CB 3597   5.099   5.566   2.234  0.2077 -0.2221 -0.1383
  292ASN    HB1 3598   5.092   5.671   2.200  2.0633 -0.5985 -1.8968
  292ASN    HB2 3599   5.133   5.508   2.145  0.0024 -1.6749  0.6866
  292ASN     CG 3600   4.960   5.513   2.270  0.2625 -0.2559  0.0250
  292ASN    OD1 3601   4.909   5.537   2.379  0.1155  0.5297 -0.2162
  292ASN    ND2 3602   4.908   5.422   2.183 -0.8167  0.0173  0.3713
  292ASN   HD21 3603   4.817   5.384   2.194 -1.6347  1.2804 -1.4955
  292ASN   HD22 3604   4.972   5.382   2.116  0.5629  0.8425  1.1438
  292ASN      C 3605   5.221   5.404   2.392  0.5721  0.1173  0.7506
  292ASN      O 3606   5.309   5.341   2.334 -0.0006  0.2240 -0.2560
  293MET      N 3607   5.140   5.344   2.480 -0.6286 -0.4622 -0.7104
  293MET     HN 3608   5.073   5.399   2.529 -0.6939  0.9741 -2.3402
  293MET     CA 3609   5.144   5.202   2.498  0.0878 -0.3021  0.4662
  293MET     HA 3610   5.206   5.168   2.416  0.6557  0.9125  0.3678
  293MET     CB 3611   5.200   5.139   2.627 -0.1095 -0.1028  0.6493
  293MET    HB1 3612   5.307   5.167   2.631 -0.1530  0.7528 -2.0322
  293MET    HB2 3613   5.188   5.032   2.598 -3.2271  0.0190  1.0965
  293MET     CG 3614   5.124   5.184   2.752 -0.3649  0.4095  0.3134
  293MET    HG1 3615   5.014   5.180   2.733 -0.6093 -1.7315  1.7854
  293MET    HG2 3616   5.149   5.289   2.776  2.7524 -0.6026  2.0484
  293MET     SD 3617   5.148   5.072   2.893 -0.0568  0.1730  0.0743
  293MET     CE 3618   5.069   5.191   3.004 -0.6189  0.0017 -0.1389
  293MET    HE1 3619   5.125   5.287   3.005  0.6039 -0.7013 -0.2628
  293MET    HE2 3620   5.082   5.145   3.104 -0.3476  0.9479  0.2783
  293MET    HE3 3621   4.962   5.208   2.976 -0.6519  1.7632  0.8685
  293MET      C 3622   5.008   5.149   2.469  0.0320 -0.1527  0.4564
  293MET      O 3623   4.906   5.200   2.515 -0.3006 -0.7659  0.4048
  294THR      N 3624   4.999   5.032   2.403 -0.5088  0.0869  0.0967
  294THR     HN 3625   5.079   4.996   2.355 -0.1856 -1.3591  1.6478
  294THR     CA 3626   4.887   4.945   2.388 -0.1281 -0.4167  0.1346
  294THR     HA 3627   4.805   5.016   2.386 -0.1887 -0.4834 -1.8198
  294THR     CB 3628   4.889   4.872   2.257 -0.0314  0.2126 -0.2198
  294THR     HB 3629   4.808   4.796   2.258  0.5708 -0.4362 -0.0548
  294THR    OG1 3630   5.018   4.819   2.232  0.3172  0.7295  0.4643
  294THR    HG1 3631   5.010   4.735   2.186 -1.1563  0.8225  0.5233
  294THR    CG2 3632   4.856   4.966   2.140  0.8544  0.4506 -0.2857
  294THR   HG21 3633   4.765   5.026   2.159  0.8157  0.9761 -1.9079
  294THR   HG22 3634   4.826   4.900   2.055 -3.3614  0.0771  1.2501
  294THR   HG23 3635   4.943   5.028   2.109  0.7893  0.6603 -0.0506
  294THR      C 3636   4.865   4.863   2.510 -0.7949  0.0359  0.3290
  294THR      O 3637   4.956   4.827   2.585 -0.4162 -0.6396 -0.4365
  295ILE      N 3638   4.741   4.814   2.525 -0.7353 -0.0792  0.4532
  295ILE     HN 3639   4.665   4.846   2.468 -1.0690  1.7145  1.7976
  295ILE     CA 3640   4.700   4.719   2.623 -0.1092 -0.1117  0.6873
  295ILE     HA 3641   4.773   4.640   2.634 -0.1970 -0.2415  0.3284
  295ILE     CB 3642   4.673   4.776   2.760 -0.1377 -0.0625  0.6610
  295ILE     HB 3643   4.772   4.820   2.785  1.0815 -2.1756 -0.1367
  295ILE    CG2 3644   4.567   4.888   2.760 -0.4362 -0.3426  0.4072
  295ILE   HG21 3645   4.593   4.959   2.679  1.1104  0.0369  1.1913
  295ILE   HG22 3646   4.574   4.963   2.842  1.2170 -0.1990  0.1849
  295ILE   HG23 3647   4.463   4.857   2.741  0.3373 -1.6811 -2.0557
  295ILE    CG1 3648   4.649   4.673   2.871 -1.0063  0.0695  0.5990
  295ILE   HG11 3649   4.718   4.589   2.847 -0.5513  0.9242 -1.3008
  295ILE   HG12 3650   4.546   4.630   2.869 -1.2838  0.6864 -2.1343
  295ILE     CD 3651   4.687   4.716   3.012 -0.2696  0.2763  0.3433
  295ILE    HD1 3652   4.699   4.629   3.080  1.2598 -0.9905 -1.4796
  295ILE    HD2 3653   4.608   4.785   3.050  0.5473  1.5127 -0.1314
  295ILE    HD3 3654   4.789   4.758   3.013  1.7029 -4.0449  0.5780
  295ILE      C 3655   4.580   4.646   2.573 -0.2694  0.5564  0.0918
  295ILE      O 3656   4.504   4.706   2.497 -0.3129  0.3618 -0.0178
  296GLU      N 3657   4.558   4.522   2.619 -0.1505  0.4110 -0.2414
  296GLU     HN 3658   4.612   4.467   2.681 -1.3833 -0.8372 -0.2173
  296GLU     CA 3659   4.433   4.456   2.592  0.1012  0.0465 -0.5387
  296GLU     HA 3660   4.402   4.460   2.489 -1.5848 -2.7327 -0.2411
  296GLU     CB 3661   4.442   4.305   2.616  0.1733  0.1203 -0.0834
  296GLU    HB1 3662   4.337   4.270   2.604 -0.5832  2.6483 -1.5377
  296GLU    HB2 3663   4.469   4.287   2.722  0.2783  1.4155  0.1172
  296GLU     CG 3664   4.532   4.235   2.514  0.0057  0.2343 -0.3106
  296GLU    HG1 3665   4.636   4.257   2.547 -0.3718  0.0081  1.0916
  296GLU    HG2 3666   4.528   4.262   2.407 -0.3500  0.3613 -0.2658
  296GLU     CD 3667   4.523   4.083   2.515  0.2715  0.2192 -0.3604
  296GLU    OE1 3668   4.556   4.013   2.614  0.0805  0.2971 -0.2432
  296GLU    OE2 3669   4.460   4.032   2.418 -0.8385  0.2482  0.3315
  296GLU      C 3670   4.326   4.509   2.681  0.3218  0.0541 -0.2768
  296GLU      O 3671   4.339   4.519   2.803 -0.0075 -0.8712 -0.1582
  297PRO      N 3672   4.204   4.528   2.639  0.2002 -0.1325 -0.0167
  297PRO     CD 3673   4.160   4.486   2.507  0.3648 -0.1363 -0.0712
  297PRO    HD1 3674   4.173   4.377   2.494 -1.0712 -0.2762 -0.5899
  297PRO    HD2 3675   4.211   4.531   2.419  1.7824  0.2264  0.9061
  297PRO     CA 3676   4.101   4.598   2.710 -0.0696 -0.5375 -0.0046
  297PRO     HA 3677   4.137   4.691   2.752  0.1903 -0.2139 -0.9151
  297PRO     CB 3678   4.008   4.638   2.596  0.2668 -0.2266 -0.1762
  297PRO    HB1 3679   4.042   4.734   2.554 -2.2693  1.0834  0.5577
  297PRO    HB2 3680   3.900   4.642   2.623  0.3432 -0.8967  0.2559
  297PRO     CG 3681   4.014   4.531   2.485  0.4705  0.0380 -0.4189
  297PRO    HG1 3682   3.945   4.451   2.517  1.0937  0.4591  2.2177
  297PRO    HG2 3683   3.986   4.586   2.392  2.1903  0.7189 -0.5744
  297PRO      C 3684   4.035   4.504   2.804  0.6848 -0.5536  0.5206
  297PRO      O 3685   3.972   4.546   2.901 -0.0908 -0.1228 -0.1619
  298GLY      N 3686   4.042   4.371   2.787  0.0188 -0.5113 -0.1128
  298GLY     HN 3687   4.103   4.337   2.716  2.0101  0.1194  1.2235
  298GLY     CA 3688   3.992   4.278   2.883 -0.1730 -0.2740  0.0161
  298GLY    HA1 3689   3.984   4.181   2.836  1.3450  0.6537 -2.3153
  298GLY    HA2 3690   3.899   4.314   2.926 -0.0978 -0.4158  0.3051
  298GLY      C 3691   4.077   4.265   3.005  0.0362  0.8489  0.0039
  298GLY      O 3692   4.022   4.246   3.114 -0.7152 -0.1125 -0.5244
  299ARG      N 3693   4.209   4.288   2.993  0.0272  0.7106 -0.3716
  299ARG     HN 3694   4.253   4.298   2.904  1.1015  1.6726  0.2385
  299ARG     CA 3695   4.299   4.307   3.102 -0.3100 -0.0585  0.0500
  299ARG     HA 3696   4.291   4.228   3.176 -0.1117 -0.0078  0.1252
  299ARG     CB 3697   4.448   4.301   3.066 -0.3966  0.1891 -0.3573
  299ARG    HB1 3698   4.512   4.327   3.154  0.0682  0.2383 -0.7051
  299ARG    HB2 3699   4.469   4.375   2.986  2.8025 -0.8574 -0.6235
  299ARG     CG 3700   4.502   4.166   3.019  0.7021  0.4787  0.0446
  299ARG    HG1 3701   4.586   4.178   2.947  0.3902  0.2924 -0.3539
  299ARG    HG2 3702   4.421   4.106   2.973 -0.4178  1.3193  0.8852
  299ARG     CD 3703   4.555   4.088   3.140  0.1440  0.2834  0.1643
  299ARG    HD1 3704   4.485   4.097   3.226 -0.2617 -1.4381  0.0455
  299ARG    HD2 3705   4.651   4.137   3.163  0.4618  0.4653 -1.3886
  299ARG     NE 3706   4.573   3.952   3.082 -0.6052  0.1863  0.1539
  299ARG     HE 3707   4.583   3.946   2.982 -2.7497  0.0407 -0.1171
  299ARG     CZ 3708   4.595   3.848   3.167 -0.1129  0.2397  0.0914
  299ARG    NH1 3709   4.596   3.857   3.303 -0.0633  0.3970  0.0803
  299ARG   HH11 3710   4.593   3.944   3.353  1.3762 -0.1427  1.1687
  299ARG   HH12 3711   4.623   3.773   3.351 -3.1631 -1.0046 -0.4115
  299ARG    NH2 3712   4.631   3.728   3.112 -0.1778  0.1912  0.1551
  299ARG   HH21 3713   4.638   3.728   3.013 -1.3870 -1.6730  0.0156
  299ARG   HH22 3714   4.626   3.644   3.166  0.3517  0.5022  0.7049
  299ARG      C 3715   4.268   4.428   3.184  0.0451  0.1585 -0.1338
  299ARG      O 3716   4.285   4.429   3.305  0.0341 -0.1026 -0.1298
  300VAL      N 3717   4.233   4.537   3.114 -0.2334  0.1081 -0.0736
  300VAL     HN 3718   4.232   4.536   3.014 -1.5653 -0.2217 -0.0796
  300VAL     CA 3719   4.191   4.662   3.171 -0.5227 -0.0879  0.1428
  300VAL     HA 3720   4.263   4.687   3.246  0.3837 -1.9157 -0.0594
  300VAL     CB 3721   4.178   4.771   3.069  0.3120 -0.1229 -0.0063
  300VAL     HB 3722   4.134   4.734   2.974  2.6889  0.0057 -1.2283
  300VAL    CG1 3723   4.104   4.896   3.120  0.2165 -0.1861  0.0111
  300VAL   HG11 3724   3.997   4.878   3.146 -1.1860  3.1832 -2.6279
  300VAL   HG12 3725   4.100   4.966   3.034  0.5653  0.5361  0.5777
  300VAL   HG13 3726   4.169   4.943   3.196 -0.4488 -0.5553  0.8241
  300VAL    CG2 3727   4.321   4.809   3.028  0.2407 -0.3280 -0.4471
  300VAL   HG21 3728   4.323   4.879   2.941 -1.5492  0.5444  0.1708
  300VAL   HG22 3729   4.388   4.722   3.011  0.1243 -0.6764  0.8030
  300VAL   HG23 3730   4.368   4.851   3.119 -0.3163  1.5015 -0.9622
  300VAL      C 3731   4.073   4.644   3.260 -0.0816 -0.2584  0.6962
  300VAL      O 3732   4.062   4.707   3.366 -0.1899 -0.3104  0.7164
  301GLN      N 3733   3.979   4.564   3.207  0.1762 -0.3036  0.3026
  301GLN     HN 3734   3.996   4.528   3.116  0.8376  0.2921  0.1814
  301GLN     CA 3735   3.858   4.528   3.274 -0.0991 -0.4632 -0.2723
  301GLN     HA 3736   3.826   4.619   3.324  0.7961 -0.8022  0.9765
  301GLN     CB 3737   3.747   4.485   3.177 -0.9484 -0.4675  0.6697
  301GLN    HB1 3738   3.667   4.437   3.237 -0.6881 -0.6454  0.8769
  301GLN    HB2 3739   3.773   4.405   3.104 -1.8202 -2.0753  2.0500
  301GLN     CG 3740   3.679   4.603   3.108 -0.1926 -0.3898  0.0307
  301GLN    HG1 3741   3.589   4.566   3.054  0.7605 -4.3657  0.8626
  301GLN    HG2 3742   3.754   4.636   3.033 -0.4225 -0.2623 -0.1446
  301GLN     CD 3743   3.641   4.723   3.194 -0.4030 -0.2580 -0.2444
  301GLN    OE1 3744   3.694   4.834   3.189  0.2329 -0.5493 -0.1584
  301GLN    NE2 3745   3.532   4.706   3.273 -0.1978  0.1809  0.1397
  301GLN   HE21 3746   3.496   4.780   3.329 -2.5063 -1.7824  1.4655
  301GLN   HE22 3747   3.494   4.614   3.283 -0.7048  0.3916  0.2028
  301GLN      C 3748   3.875   4.439   3.393  0.8613  0.6324  0.4390
  301GLN      O 3749   3.797   4.435   3.488 -0.1317  0.4480 -0.3554
  302ALA      N 3750   3.980   4.356   3.399  0.3085 -0.0684  0.6119
  302ALA     HN 3751   4.039   4.350   3.319  1.0140 -0.4643  1.1360
  302ALA     CA 3752   4.017   4.280   3.515  0.5097 -0.0936  0.5327
  302ALA     HA 3753   3.930   4.225   3.549 -0.7690  2.4591  1.7002
  302ALA     CB 3754   4.123   4.177   3.475  0.0974 -0.1549 -0.4397
  302ALA    HB1 3755   4.155   4.117   3.563 -2.7431 -2.2305 -0.6900
  302ALA    HB2 3756   4.203   4.232   3.421 -0.3628  0.1523 -0.8083
  302ALA    HB3 3757   4.082   4.112   3.395 -0.1243 -1.0624  0.4008
  302ALA      C 3758   4.055   4.366   3.631 -0.1648  0.0413  0.6631
  302ALA      O 3759   4.005   4.353   3.743 -0.1529 -0.5333  0.6072
  303LEU      N 3760   4.137   4.468   3.600 -0.0867 -0.1830  0.1102
  303LEU     HN 3761   4.167   4.468   3.505  0.3816 -3.1794  0.1615
  303LEU     CA 3762   4.178   4.573   3.688 -0.0846 -0.0702 -0.0261
  303LEU     HA 3763   4.208   4.524   3.780 -1.6124 -0.4375  0.2949
  303LEU     CB 3764   4.304   4.645   3.636 -0.2855 -0.0975 -0.5574
  303LEU    HB1 3765   4.326   4.740   3.688 -0.9137 -0.0361 -0.3903
  303LEU    HB2 3766   4.282   4.673   3.531  0.7520 -0.2289 -0.8183
  303LEU     CG 3767   4.435   4.565   3.642 -0.2505 -0.0321 -0.4672
  303LEU     HG 3768   4.411   4.462   3.609 -1.1738  0.6428 -1.9903
  303LEU    CD1 3769   4.552   4.618   3.557  0.0347  0.4891  0.2356
  303LEU   HD11 3770   4.653   4.574   3.572 -0.7004 -1.9720 -1.4245
  303LEU   HD12 3771   4.564   4.726   3.582 -0.6882  0.6319  0.0180
  303LEU   HD13 3772   4.537   4.609   3.447  2.3396 -0.4918 -0.0403
  303LEU    CD2 3773   4.484   4.552   3.787 -0.2285  0.1436 -0.4578
  303LEU   HD21 3774   4.487   4.656   3.825 -0.5510 -0.7036  2.1332
  303LEU   HD22 3775   4.573   4.486   3.797  0.3689  1.1923  1.7056
  303LEU   HD23 3776   4.400   4.504   3.842  0.4472  1.0004  1.3895
  303LEU      C 3777   4.070   4.666   3.731 -0.0800 -0.0605 -0.0356
  303LEU      O 3778   4.066   4.700   3.849 -0.3267  0.3414 -0.1552
  304ARG      N 3779   3.972   4.691   3.641 -0.3146 -0.0877  0.2121
  304ARG     HN 3780   3.992   4.679   3.544  0.8939  0.1077  0.4126
  304ARG     CA 3781   3.845   4.748   3.670 -0.2199  0.2063  0.0503
  304ARG     HA 3782   3.866   4.832   3.734  0.5556  0.5576 -0.6543
  304ARG     CB 3783   3.765   4.802   3.550 -0.0627 -0.3008 -0.2834
  304ARG    HB1 3784   3.755   4.720   3.475  0.9251 -0.0616 -0.6974
  304ARG    HB2 3785   3.829   4.882   3.507 -0.6086  0.8420  0.9722
  304ARG     CG 3786   3.630   4.865   3.584  0.2004  0.0981  0.0323
  304ARG    HG1 3787   3.561   4.791   3.630 -0.2831  0.1755 -0.5415
  304ARG    HG2 3788   3.583   4.900   3.489  1.8334 -0.3125 -0.9701
  304ARG     CD 3789   3.642   4.977   3.687  0.3391 -0.5074  0.6805
  304ARG    HD1 3790   3.705   5.064   3.659 -0.4606  0.7925  2.6715
  304ARG    HD2 3791   3.683   4.939   3.783  1.2413 -0.6410  0.2563
  304ARG     NE 3792   3.500   5.014   3.713  0.2564 -0.2343 -0.1484
  304ARG     HE 3793   3.434   4.939   3.708 -1.9179  1.4346  1.5384
  304ARG     CZ 3794   3.467   5.130   3.776 -0.0615 -0.4040  0.0032
  304ARG    NH1 3795   3.552   5.223   3.830 -0.2456 -0.3459  0.1913
  304ARG   HH11 3796   3.651   5.216   3.818 -0.0274 -0.2918  1.7512
  304ARG   HH12 3797   3.512   5.296   3.886  0.1449  0.6607 -0.7981
  304ARG    NH2 3798   3.336   5.157   3.804  0.0827 -0.5321  0.8223
  304ARG   HH21 3799   3.261   5.102   3.767  0.1088 -1.1972  1.7027
  304ARG   HH22 3800   3.323   5.241   3.855  2.6586  0.9127 -0.6672
  304ARG      C 3801   3.763   4.669   3.767  0.1956  0.3018  0.4829
  304ARG      O 3802   3.705   4.723   3.860 -0.4641 -0.0442  0.2777
  305HSD      N 3803   3.767   4.535   3.753 -0.3004  0.3486 -0.1480
  305HSD     HN 3804   3.782   4.500   3.661  2.2067 -0.4175  0.4727
  305HSD     CA 3805   3.705   4.446   3.846  0.6805 -0.1759  0.0169
  305HSD     HA 3806   3.607   4.484   3.871  1.1726  0.8435  0.4605
  305HSD     CB 3807   3.697   4.305   3.784  0.0623 -0.1203 -0.0352
  305HSD    HB1 3808   3.795   4.253   3.774 -1.0707 -2.1909 -1.0029
  305HSD    HB2 3809   3.657   4.307   3.680 -2.0065  3.4474  0.6375
  305HSD    ND1 3810   3.630   4.064   3.799 -0.0475  0.2572 -0.5272
  305HSD    HD1 3811   3.680   4.036   3.716  0.0920 -3.5148  0.6355
  305HSD     CG 3812   3.629   4.191   3.852  0.3996 -0.0978  0.3418
  305HSD    CE1 3813   3.562   3.984   3.885  0.3932  0.8148  0.3469
  305HSD    HE1 3814   3.551   3.881   3.849  1.1693  0.9227 -0.2257
  305HSD    NE2 3815   3.511   4.053   3.985 -0.9595  0.2564  0.0693
  305HSD    CD2 3816   3.551   4.183   3.964  0.1391 -0.0536  0.1648
  305HSD    HD2 3817   3.510   4.263   4.025 -1.0553  1.3232 -2.2540
  305HSD      C 3818   3.768   4.441   3.981 -0.1062 -0.1453  0.3892
  305HSD      O 3819   3.703   4.440   4.085 -0.5441  0.0351  0.1201
  306GLY      N 3820   3.901   4.459   3.977 -0.1010 -0.3474 -0.6579
  306GLY     HN 3821   3.933   4.458   3.882  0.4649  0.7220 -0.4957
  306GLY     CA 3822   3.986   4.480   4.089 -0.2208  0.0884 -0.6484
  306GLY    HA1 3823   4.086   4.506   4.056  0.0919  0.2585  0.3873
  306GLY    HA2 3824   4.002   4.388   4.143 -0.9751  0.7798  0.8188
  306GLY      C 3825   3.954   4.592   4.183  0.0625 -0.2412 -0.1557
  306GLY      O 3826   3.959   4.583   4.306  0.3980  0.5225 -0.1075
  307VAL      N 3827   3.922   4.710   4.128 -0.5958 -0.1389  0.4277
  307VAL     HN 3828   3.930   4.716   4.029 -1.8985 -2.1728  0.1403
  307VAL     CA 3829   3.874   4.830   4.189 -0.6149  0.0964 -0.0483
  307VAL     HA 3830   3.944   4.845   4.270  1.2451 -1.5970 -1.2534
  307VAL     CB 3831   3.881   4.948   4.096 -0.5317  0.0691 -0.0777
  307VAL     HB 3832   3.831   4.921   4.001  1.4743 -1.9838 -0.6259
  307VAL    CG1 3833   3.829   5.078   4.161  0.2613  0.4757 -0.2438
  307VAL   HG11 3834   3.729   5.073   4.208  1.3106  3.2588  2.6241
  307VAL   HG12 3835   3.842   5.150   4.077  1.0218  1.8889  1.0380
  307VAL   HG13 3836   3.890   5.107   4.249 -0.8427  0.0596  0.6742
  307VAL    CG2 3837   4.028   4.966   4.055 -0.3867  0.0386  0.4251
  307VAL   HG21 3838   4.101   4.931   4.132  0.5971 -0.7875 -0.8530
  307VAL   HG22 3839   4.043   5.072   4.026  0.3003 -0.1156  0.2000
  307VAL   HG23 3840   4.064   4.904   3.970 -0.4072  0.1275  0.3514
  307VAL      C 3841   3.742   4.817   4.255 -0.6043  0.1228 -0.0230
  307VAL      O 3842   3.718   4.855   4.370  0.1409  0.5141  0.0095
  308LEU      N 3843   3.644   4.758   4.184  0.0612 -0.7223 -0.2561
  308LEU     HN 3844   3.654   4.733   4.088 -1.5304 -0.0446 -0.6273
  308LEU     CA 3845   3.515   4.726   4.237 -0.1168  0.7685  0.2630
  308LEU     HA 3846   3.469   4.818   4.272 -1.8947 -0.0727  0.2424
  308LEU     CB 3847   3.430   4.669   4.123  0.8910 -0.5988  0.1721
  308LEU    HB1 3848   3.330   4.628   4.149  0.4837  0.6477  0.6372
  308LEU    HB2 3849   3.471   4.571   4.090 -0.4980 -1.6725  1.5342
  308LEU     CG 3850   3.390   4.774   4.017 -0.3025 -0.5752  0.6370
  308LEU     HG 3851   3.482   4.834   4.009 -1.2151  0.7558 -0.1605
  308LEU    CD1 3852   3.359   4.714   3.879  0.9938  0.0463  0.0646
  308LEU   HD11 3853   3.265   4.655   3.885  1.0062  0.1299  1.4042
  308LEU   HD12 3854   3.439   4.649   3.837 -1.2979 -1.2464 -2.6573
  308LEU   HD13 3855   3.342   4.796   3.806  0.8392  1.4070  1.5797
  308LEU    CD2 3856   3.270   4.858   4.064  0.2625  0.3882  0.3753
  308LEU   HD21 3857   3.246   4.941   3.995  0.4310 -0.5442 -0.8341
  308LEU   HD22 3858   3.276   4.905   4.165  2.0880  0.5480  0.2191
  308LEU   HD23 3859   3.184   4.788   4.059 -0.2643  1.1067 -1.0694
  308LEU      C 3860   3.515   4.633   4.353  0.2285  0.1778 -0.2021
  308LEU      O 3861   3.452   4.664   4.454 -0.3118  0.1805 -0.5398
  309VAL      N 3862   3.594   4.524   4.346 -0.3267 -0.2654  0.2894
  309VAL     HN 3863   3.656   4.501   4.272 -0.5578 -0.1015  0.0452
  309VAL     CA 3864   3.620   4.441   4.460 -0.0303 -0.1379  0.3160
  309VAL     HA 3865   3.523   4.417   4.500 -0.3721  0.0508 -0.3747
  309VAL     CB 3866   3.694   4.313   4.436 -0.2617 -0.1462 -0.3928
  309VAL     HB 3867   3.799   4.334   4.408  0.2755  0.3476  1.7704
  309VAL    CG1 3868   3.709   4.228   4.564 -0.1005  0.3971 -0.0501
  309VAL   HG11 3869   3.777   4.297   4.620 -2.3644  3.4701 -0.8015
  309VAL   HG12 3870   3.757   4.130   4.544 -1.3721 -0.4012  0.6496
  309VAL   HG13 3871   3.619   4.212   4.626  0.1150 -0.8850 -0.0519
  309VAL    CG2 3872   3.638   4.232   4.318 -0.0831  0.0865 -0.6352
  309VAL   HG21 3873   3.669   4.274   4.219  0.7717 -0.4993 -0.6351
  309VAL   HG22 3874   3.528   4.235   4.329  0.0772 -1.0506  1.6936
  309VAL   HG23 3875   3.677   4.128   4.324 -1.9461 -0.5521  1.6558
  309VAL      C 3876   3.683   4.513   4.574 -0.1390  0.0325  0.2687
  309VAL      O 3877   3.625   4.522   4.683 -0.4423 -0.0269  0.1129
  310LEU      N 3878   3.792   4.589   4.555  0.0069 -0.1106  0.5219
  310LEU     HN 3879   3.831   4.588   4.463  0.1568 -0.6000  0.5890
  310LEU     CA 3880   3.862   4.668   4.651  0.0792  0.1595  0.2498
  310LEU     HA 3881   3.892   4.594   4.724 -1.3847 -0.6442  0.0657
  310LEU     CB 3882   3.980   4.728   4.573  0.2207  0.0776  0.3992
  310LEU    HB1 3883   3.937   4.776   4.483 -0.4047  0.3715  0.8530
  310LEU    HB2 3884   4.034   4.639   4.534 -0.3038 -0.1076  0.0875
  310LEU     CG 3885   4.076   4.823   4.646  0.1630  0.2795  0.2110
  310LEU     HG 3886   4.027   4.920   4.670 -2.3061  0.0795 -3.2741
  310LEU    CD1 3887   4.122   4.764   4.780 -0.0086  0.1667  0.2203
  310LEU   HD11 3888   4.041   4.760   4.855  0.9628 -1.2810  1.2588
  310LEU   HD12 3889   4.192   4.832   4.834 -0.9740  0.4898  1.0801
  310LEU   HD13 3890   4.150   4.657   4.771  1.1453  0.4537  0.2026
  310LEU    CD2 3891   4.199   4.864   4.562  0.2046 -0.0447  0.1111
  310LEU   HD21 3892   4.167   4.919   4.471  0.3267  0.8077  0.5673
  310LEU   HD22 3893   4.250   4.773   4.526 -0.6342 -0.2000 -0.7233
  310LEU   HD23 3894   4.262   4.930   4.626  0.8998  1.5867 -2.1436
  310LEU      C 3895   3.787   4.776   4.719  0.5586  0.8053 -0.2365
  310LEU      O 3896   3.798   4.791   4.841  0.3916  0.0505 -0.1285
  311ARG      N 3897   3.710   4.858   4.645  0.3668  0.4772 -0.4021
  311ARG     HN 3898   3.714   4.848   4.546 -2.0979  0.1165 -0.5440
  311ARG     CA 3899   3.612   4.943   4.707  0.1228  0.0240 -0.1638
  311ARG     HA 3900   3.667   5.011   4.770 -0.7079  0.1358  0.4520
  311ARG     CB 3901   3.543   5.030   4.601 -0.2265  0.0829  0.1101
  311ARG    HB1 3902   3.463   5.084   4.655  0.6460 -0.9527  2.5663
  311ARG    HB2 3903   3.497   4.969   4.520 -0.5909 -0.4447  0.6985
  311ARG     CG 3904   3.638   5.126   4.529  0.3735 -0.2290  0.4774
  311ARG    HG1 3905   3.729   5.071   4.499 -0.9138 -0.9150 -2.5421
  311ARG    HG2 3906   3.680   5.185   4.614 -1.3054  1.3198  0.2994
  311ARG     CD 3907   3.574   5.200   4.411  0.7710 -0.5581  0.0532
  311ARG    HD1 3908   3.491   5.267   4.441  1.4922  1.1737 -1.6414
  311ARG    HD2 3909   3.540   5.135   4.327 -0.3337 -1.0477  0.8505
  311ARG     NE 3910   3.678   5.294   4.361 -0.0076  0.3191  0.0556
  311ARG     HE 3911   3.759   5.307   4.418  0.2223 -0.9227  0.0398
  311ARG     CZ 3912   3.670   5.369   4.247 -0.1298  0.6147  0.2593
  311ARG    NH1 3913   3.569   5.354   4.157 -0.2720  1.0297  0.3477
  311ARG   HH11 3914   3.486   5.304   4.181 -0.8544  2.0282  0.4739
  311ARG   HH12 3915   3.550   5.428   4.091 -2.3455  0.5478  0.3325
  311ARG    NH2 3916   3.764   5.466   4.226 -0.0991  0.4854 -0.1927
  311ARG   HH21 3917   3.835   5.474   4.295 -0.5188 -1.4120  0.5109
  311ARG   HH22 3918   3.766   5.526   4.146  1.0531 -1.3508 -1.6324
  311ARG      C 3919   3.511   4.872   4.790  0.8974 -0.5573  0.2975
  311ARG      O 3920   3.467   4.919   4.895  0.5158  0.0679 -0.1318
  312ALA      N 3921   3.454   4.761   4.739 -0.2844  0.1339  0.0753
  312ALA     HN 3922   3.473   4.720   4.651  3.1476  1.8637 -0.1553
  312ALA     CA 3923   3.352   4.688   4.807  0.0177 -0.3788 -0.0214
  312ALA     HA 3924   3.284   4.765   4.840  0.8374 -0.4062  1.8348
  312ALA     CB 3925   3.285   4.581   4.719 -0.1099 -0.1908 -0.1533
  312ALA    HB1 3926   3.354   4.496   4.698 -0.5466 -0.5610 -0.1120
  312ALA    HB2 3927   3.242   4.617   4.623  0.0196  0.5620  0.0684
  312ALA    HB3 3928   3.201   4.538   4.777 -0.6710  1.0015 -0.0583
  312ALA      C 3929   3.396   4.622   4.933  0.3369 -0.5783 -0.2361
  312ALA      O 3930   3.340   4.630   5.043  0.2184  0.1179 -0.3474
  313VAL      N 3931   3.511   4.553   4.921  0.6441 -0.0483 -0.3407
  313VAL     HN 3932   3.557   4.528   4.836 -1.9014 -0.9134 -1.5731
  313VAL     CA 3933   3.574   4.483   5.029  0.1566  0.1799  0.0963
  313VAL     HA 3934   3.503   4.421   5.082 -0.6414  1.8277  1.0348
  313VAL     CB 3935   3.685   4.390   4.992  0.0443  0.1088 -0.0619
  313VAL     HB 3936   3.751   4.438   4.916  0.6046  1.1407  1.0522
  313VAL    CG1 3937   3.770   4.327   5.103  0.1545  0.1820 -0.1048
  313VAL   HG11 3938   3.704   4.289   5.184  1.9221 -0.0211  1.3000
  313VAL   HG12 3939   3.829   4.407   5.152 -1.5662  1.2210  0.3108
  313VAL   HG13 3940   3.818   4.236   5.061 -0.0611  0.4352 -0.9093
  313VAL    CG2 3941   3.614   4.271   4.924 -0.1716  0.0122  0.3271
  313VAL   HG21 3942   3.552   4.318   4.844 -0.1248 -0.7689 -0.1728
  313VAL   HG22 3943   3.552   4.212   4.994  0.4414 -0.4278  0.5114
  313VAL   HG23 3944   3.685   4.199   4.878 -0.0124  0.3043  0.1066
  313VAL      C 3945   3.625   4.559   5.146  0.6706  0.0167 -0.0211
  313VAL      O 3946   3.606   4.519   5.260 -0.5903 -0.1219 -0.2724
  314VAL      N 3947   3.695   4.672   5.122  0.0657  0.3839 -0.0816
  314VAL     HN 3948   3.715   4.703   5.030  1.7439  0.9440  0.4271
  314VAL     CA 3949   3.743   4.755   5.229  0.6259 -0.0445  0.0045
  314VAL     HA 3950   3.794   4.691   5.299 -0.7796 -1.0571  0.1507
  314VAL     CB 3951   3.848   4.851   5.182  0.4030  0.1624 -0.0709
  314VAL     HB 3952   3.919   4.799   5.114 -1.9381 -0.1490 -2.4249
  314VAL    CG1 3953   3.788   4.967   5.100 -0.7012 -0.0668  0.4018
  314VAL   HG11 3954   3.866   5.027   5.048 -1.6774  0.1605 -0.8566
  314VAL   HG12 3955   3.727   5.042   5.155  0.3941  0.4804  0.8863
  314VAL   HG13 3956   3.717   4.935   5.020 -1.7844 -0.3487  1.4392
  314VAL    CG2 3957   3.930   4.902   5.301  0.0896 -0.4919  0.4324
  314VAL   HG21 3958   3.885   4.990   5.353 -0.6578 -0.6726  0.0999
  314VAL   HG22 3959   4.031   4.931   5.263 -0.9367  1.0117 -1.3469
  314VAL   HG23 3960   3.956   4.832   5.383  1.7927  0.8251  1.0887
  314VAL      C 3961   3.642   4.824   5.314  0.1305 -0.3294 -0.3457
  314VAL      O 3962   3.672   4.847   5.431  0.1365  0.1181 -0.4334
  315ILE      N 3963   3.523   4.861   5.264 -0.3235 -0.8474  0.3393
  315ILE     HN 3964   3.503   4.828   5.172  0.7174 -3.5380  0.9922
  315ILE     CA 3965   3.437   4.948   5.338  0.0067 -0.0784 -0.1673
  315ILE     HA 3966   3.502   5.014   5.394 -0.1875 -1.9992  2.4878
  315ILE     CB 3967   3.345   5.023   5.247 -0.2876 -0.3566 -0.1012
  315ILE     HB 3968   3.413   5.077   5.177  0.4357 -0.3041  0.6345
  315ILE    CG2 3969   3.248   4.933   5.168 -0.1406 -0.1886 -0.4791
  315ILE   HG21 3970   3.194   4.981   5.083 -0.5999 -1.4131 -0.9017
  315ILE   HG22 3971   3.175   4.889   5.239  1.2770 -0.2301  0.9983
  315ILE   HG23 3972   3.300   4.851   5.116  0.2704 -0.1611 -0.1169
  315ILE    CG1 3973   3.262   5.131   5.318 -0.1175 -0.0987 -0.2893
  315ILE   HG11 3974   3.193   5.073   5.383 -0.1598  1.2147  0.8778
  315ILE   HG12 3975   3.205   5.192   5.246  1.0592  2.0154  0.4814
  315ILE     CD 3976   3.338   5.222   5.415  0.2527 -0.0988 -0.5791
  315ILE    HD1 3977   3.442   5.239   5.379 -0.4886 -0.6471 -3.1897
  315ILE    HD2 3978   3.351   5.174   5.514 -3.3217 -0.7505 -0.2826
  315ILE    HD3 3979   3.278   5.313   5.436  1.7420  0.3147  2.2787
  315ILE      C 3980   3.360   4.870   5.439  0.3113 -0.1282  0.0286
  315ILE      O 3981   3.334   4.917   5.550 -0.7380 -0.5791 -0.0113
  316ALA      N 3982   3.328   4.744   5.403 -0.1102  0.1096 -0.4450
  316ALA     HN 3983   3.355   4.706   5.315  2.0001 -0.3919  0.3529
  316ALA     CA 3984   3.276   4.654   5.502  0.3248 -0.0612 -0.3684
  316ALA     HA 3985   3.185   4.700   5.536  0.3078 -0.1938 -0.2365
  316ALA     CB 3986   3.265   4.521   5.426 -0.5690 -0.1578 -0.0733
  316ALA    HB1 3987   3.358   4.497   5.369 -0.6197 -1.8093  0.4873
  316ALA    HB2 3988   3.177   4.520   5.358 -0.4445 -4.5425 -0.4751
  316ALA    HB3 3989   3.267   4.434   5.495  1.0192 -1.1569 -1.3014
  316ALA      C 3990   3.356   4.633   5.626  0.3102 -0.2258 -0.3863
  316ALA      O 3991   3.300   4.653   5.734  0.1602 -0.4077 -0.4297
  317PHE      N 3992   3.484   4.593   5.617  0.1871 -0.6752 -0.1155
  317PHE     HN 3993   3.526   4.586   5.527 -0.5024 -1.5045 -0.3894
  317PHE     CA 3994   3.567   4.579   5.733  0.1744  0.0654 -0.0176
  317PHE     HA 3995   3.526   4.516   5.809  0.5641  0.2469  0.3476
  317PHE     CB 3996   3.705   4.525   5.690  0.1685 -0.1055  0.1804
  317PHE    HB1 3997   3.778   4.516   5.773  0.9274 -0.7451 -0.5359
  317PHE    HB2 3998   3.738   4.599   5.615  1.4088 -0.2941  0.5223
  317PHE     CG 3999   3.702   4.386   5.637  0.4561 -0.1787  0.3529
  317PHE    CD1 4000   3.748   4.368   5.509 -0.1841 -0.2305  0.1232
  317PHE    HD1 4001   3.783   4.447   5.444 -0.5058  1.2429  1.6965
  317PHE    CE1 4002   3.756   4.239   5.462  0.2609  0.1622 -0.9192
  317PHE    HE1 4003   3.792   4.213   5.364  1.4212 -2.0377  0.0185
  317PHE     CZ 4004   3.706   4.136   5.539  0.2711  0.9996  0.2270
  317PHE     HZ 4005   3.697   4.040   5.490  0.9223  1.1816 -0.2659
  317PHE    CD2 4006   3.657   4.282   5.716 -0.1420  0.0808  0.3600
  317PHE    HD2 4007   3.618   4.301   5.815 -1.4279  0.2149 -0.1499
  317PHE    CE2 4008   3.664   4.153   5.669  0.0847  0.1182  0.2885
  317PHE    HE2 4009   3.615   4.071   5.719 -0.9757  0.2619 -0.4733
  317PHE      C 4010   3.584   4.707   5.808 -0.5496  0.1332  0.0362
  317PHE      O 4011   3.583   4.703   5.931  0.2768 -0.6388  0.0233
  318VAL      N 4012   3.601   4.821   5.739  0.4113 -0.1605 -0.2245
  318VAL     HN 4013   3.616   4.819   5.641 -1.7511  3.3953 -0.8313
  318VAL     CA 4014   3.628   4.948   5.800  0.4764 -0.2257 -0.1168
  318VAL     HA 4015   3.712   4.932   5.866 -1.1823 -1.2868  1.8558
  318VAL     CB 4016   3.670   5.056   5.705 -0.6954 -0.0862 -0.4852
  318VAL     HB 4017   3.599   5.051   5.619 -0.1403 -1.1852 -0.8987
  318VAL    CG1 4018   3.681   5.196   5.766  0.2687 -0.4665  0.2307
  318VAL   HG11 4019   3.736   5.263   5.696 -0.3399  1.0799  1.1784
  318VAL   HG12 4020   3.746   5.193   5.856 -2.0984  0.8874  2.1116
  318VAL   HG13 4021   3.586   5.234   5.810 -0.8722 -1.1968 -1.5299
  318VAL    CG2 4022   3.808   5.005   5.659 -0.2460  0.5606  0.1346
  318VAL   HG21 4023   3.882   5.002   5.741 -0.7569 -0.3847  0.5795
  318VAL   HG22 4024   3.845   5.063   5.572  0.2482 -1.4040 -1.0295
  318VAL   HG23 4025   3.813   4.901   5.623 -0.1302  1.3294 -2.2368
  318VAL      C 4026   3.517   4.993   5.888  0.2555 -0.4316 -0.2898
  318VAL      O 4027   3.542   5.029   6.003 -0.8670  0.3401 -0.2663
  319VAL      N 4028   3.391   4.980   5.843  0.1397 -0.4027  0.0205
  319VAL     HN 4029   3.377   4.947   5.750 -2.2205 -0.5915  0.3709
  319VAL     CA 4030   3.277   5.008   5.926  0.3825  0.0267  0.2143
  319VAL     HA 4031   3.300   5.100   5.977 -0.8251 -0.7293  2.2521
  319VAL     CB 4032   3.152   5.026   5.845  0.1123 -0.3749  0.5381
  319VAL     HB 4033   3.138   4.945   5.770 -1.3801  0.8763 -0.6041
  319VAL    CG1 4034   3.028   5.042   5.935  0.2411  0.0494  0.6444
  319VAL   HG11 4035   2.998   4.950   5.990 -0.5224  0.3092  0.6710
  319VAL   HG12 4036   2.943   5.073   5.871 -1.3738 -0.7905  2.2706
  319VAL   HG13 4037   3.038   5.126   6.008 -2.6013  2.1221 -1.1351
  319VAL    CG2 4038   3.149   5.153   5.758 -0.6707 -0.3580  0.5825
  319VAL   HG21 4039   3.055   5.174   5.703  1.2323 -1.4161 -3.4524
  319VAL   HG22 4040   3.228   5.149   5.680  1.2723  0.3286  2.3983
  319VAL   HG23 4041   3.179   5.237   5.825 -0.2118 -1.0139  1.2156
  319VAL      C 4042   3.252   4.910   6.035  0.2432  0.2462  0.3798
  319VAL      O 4043   3.215   4.944   6.147 -0.2104 -0.1103  0.3397
  320CYS      N 4044   3.276   4.780   6.008  0.2059  0.2709  0.2295
  320CYS     HN 4045   3.293   4.740   5.919 -1.4477 -2.5002  1.0595
  320CYS     CA 4046   3.251   4.684   6.110  0.1454  0.1776  0.1263
  320CYS     HA 4047   3.164   4.719   6.165 -0.0286  2.0306 -1.2357
  320CYS     CB 4048   3.214   4.549   6.046 -0.3268  0.5127 -0.3086
  320CYS    HB1 4049   3.206   4.481   6.133  1.3117  2.3084  1.3553
  320CYS    HB2 4050   3.296   4.518   5.978 -1.6788  0.9518 -2.2586
  320CYS     SG 4051   3.053   4.556   5.961 -0.3932  0.0483 -0.2241
  320CYS    HG1 4052   3.091   4.511   5.842 -1.3695 -0.5616 -0.3225
  320CYS      C 4053   3.359   4.675   6.213  0.4496 -0.5520 -0.2514
  320CYS      O 4054   3.327   4.668   6.331 -0.6445 -0.2283 -0.5156
  321TRP      N 4055   3.490   4.687   6.185  0.4177  0.0929 -0.1261
  321TRP     HN 4056   3.520   4.686   6.090  1.0182 -0.3953  0.0675
  321TRP     CA 4057   3.592   4.673   6.284 -0.1579 -0.6783  0.3706
  321TRP     HA 4058   3.565   4.599   6.357  1.8548 -0.7960  1.0702
  321TRP     CB 4059   3.720   4.622   6.216 -0.2042 -0.2833 -0.0237
  321TRP    HB1 4060   3.806   4.623   6.287 -0.3638 -0.1050  0.1673
  321TRP    HB2 4061   3.750   4.692   6.136 -1.7776 -0.6754 -0.9834
  321TRP     CG 4062   3.727   4.486   6.154  0.1381 -0.3640  0.1855
  321TRP    CD1 4063   3.630   4.390   6.161 -0.4507  0.2732  1.0251
  321TRP    HD1 4064   3.529   4.416   6.189 -0.6437  0.9536 -0.2166
  321TRP    NE1 4065   3.673   4.278   6.096 -0.0083  0.6640  0.6411
  321TRP    HE1 4066   3.621   4.196   6.083  2.5661 -1.0021  0.0181
  321TRP    CE2 4067   3.800   4.299   6.047 -0.0763 -0.1513  0.0856
  321TRP    CD2 4068   3.834   4.429   6.079  0.3889 -0.3816  0.5518
  321TRP    CE3 4069   3.953   4.482   6.038  0.0901 -0.0351  0.1112
  321TRP    HE3 4070   3.994   4.574   6.077 -0.4541  0.4112 -0.3594
  321TRP    CZ3 4071   4.038   4.399   5.970 -0.0549 -0.0447 -0.0576
  321TRP    HZ3 4072   4.134   4.443   5.949 -0.3211 -0.7032 -3.2310
  321TRP    CZ2 4073   3.883   4.213   5.982 -0.0411  0.0585 -0.1487
  321TRP    HZ2 4074   3.860   4.109   5.963 -2.6103  0.3147  1.0688
  321TRP    CH2 4075   4.002   4.269   5.943  0.0302 -0.0600 -0.1012
  321TRP    HH2 4076   4.079   4.212   5.893 -2.3038 -0.9301 -2.9950
  321TRP      C 4077   3.618   4.799   6.359  0.4024 -0.3045 -0.4399
  321TRP      O 4078   3.675   4.795   6.468 -0.0911 -0.6395 -0.1956
  322LEU      N 4079   3.583   4.920   6.311 -0.2569 -0.3156  0.0108
  322LEU     HN 4080   3.534   4.919   6.225  0.2484  0.5246 -0.2968
  322LEU     CA 4081   3.620   5.037   6.386  0.2509 -0.4986  0.0474
  322LEU     HA 4082   3.726   5.027   6.403  0.3339 -0.3523 -0.3725
  322LEU     CB 4083   3.581   5.163   6.307 -0.0837 -0.4340  0.3173
  322LEU    HB1 4084   3.471   5.175   6.292  0.0210 -0.7354 -0.7336
  322LEU    HB2 4085   3.620   5.157   6.204 -0.6589 -0.0476  0.0734
  322LEU     CG 4086   3.629   5.293   6.373  0.1479 -0.1734 -0.3568
  322LEU     HG 4087   3.584   5.310   6.474 -2.1300  0.5121 -1.4252
  322LEU    CD1 4088   3.782   5.284   6.359  0.1995  0.2145 -0.0797
  322LEU   HD11 4089   3.795   5.267   6.250  0.0059 -0.7724  0.0386
  322LEU   HD12 4090   3.834   5.207   6.419 -0.8186 -1.2194 -0.9626
  322LEU   HD13 4091   3.833   5.382   6.372 -0.0814  0.1869  1.3844
  322LEU    CD2 4092   3.590   5.426   6.305  0.1753 -0.0046 -0.0463
  322LEU   HD21 4093   3.480   5.428   6.287  0.0372 -1.4093  0.4665
  322LEU   HD22 4094   3.644   5.414   6.210  2.5639  0.0282  1.2425
  322LEU   HD23 4095   3.620   5.519   6.356 -0.0566  0.8166 -1.3644
  322LEU      C 4096   3.555   5.046   6.519 -0.0987 -0.2947 -0.1351
  322LEU      O 4097   3.633   5.066   6.612 -0.4586  0.1138  0.0815
  323PRO      N 4098   3.434   5.032   6.564 -0.2596  0.1391 -0.4326
  323PRO     CD 4099   3.323   5.007   6.472 -0.0625  0.5045 -0.7709
  323PRO    HD1 4100   3.343   4.925   6.399 -1.5434 -0.2882 -0.3237
  323PRO    HD2 4101   3.304   5.101   6.416  1.4967  0.3313 -1.6539
  323PRO     CA 4102   3.390   5.039   6.700  0.0294 -0.0499 -0.3284
  323PRO     HA 4103   3.423   5.132   6.743  1.1733 -0.9669  0.8726
  323PRO     CB 4104   3.237   5.031   6.695  0.0264 -0.1113 -0.1382
  323PRO    HB1 4105   3.209   5.139   6.692  1.7910  0.5631  3.0226
  323PRO    HB2 4106   3.191   5.001   6.792  0.7177 -1.6515 -0.2692
  323PRO     CG 4107   3.206   4.963   6.561  0.1655  0.4862 -0.4803
  323PRO    HG1 4108   3.202   4.852   6.568 -1.4557  0.5307 -0.5321
  323PRO    HG2 4109   3.102   4.989   6.535 -0.3703 -1.8543 -0.9005
  323PRO      C 4110   3.444   4.930   6.785 -0.4589  0.0707  0.1454
  323PRO      O 4111   3.464   4.942   6.906 -0.0308  0.3523  0.0499
  324TYR      N 4112   3.470   4.809   6.731 -0.3865 -0.0155  0.3704
  324TYR     HN 4113   3.450   4.809   6.634 -1.5675  1.4873  0.5782
  324TYR     CA 4114   3.537   4.700   6.794  0.0564  0.1130  0.1262
  324TYR     HA 4115   3.474   4.661   6.872 -1.2160 -3.0310 -2.2312
  324TYR     CB 4116   3.544   4.580   6.697  0.7236  0.0815  0.2064
  324TYR    HB1 4117   3.572   4.618   6.597  1.2504  1.0050  0.6920
  324TYR    HB2 4118   3.440   4.541   6.684  1.2815 -1.9021  1.2392
  324TYR     CG 4119   3.622   4.465   6.752  0.7522  0.2781  0.5801
  324TYR    CD1 4120   3.577   4.371   6.841  0.2155 -0.2516 -0.2420
  324TYR    HD1 4121   3.483   4.393   6.889  0.1371  1.3621 -1.0504
  324TYR    CE1 4122   3.644   4.256   6.875  0.1675 -0.3679 -0.5354
  324TYR    HE1 4123   3.593   4.185   6.938 -0.8617  0.7577 -0.0640
  324TYR     CZ 4124   3.765   4.239   6.811  0.1399  0.0176 -0.6903
  324TYR     OH 4125   3.830   4.117   6.837  0.0168  0.0780 -0.0821
  324TYR     HH 4126   3.905   4.119   6.777  0.5093  0.0090  0.5167
  324TYR    CD2 4127   3.739   4.437   6.684  0.1640  0.0054 -0.3339
  324TYR    HD2 4128   3.780   4.482   6.595  1.0457 -2.4645 -1.2587
  324TYR    CE2 4129   3.816   4.329   6.720  0.7212  0.5590  0.1537
  324TYR    HE2 4130   3.915   4.315   6.681  0.4604 -2.3615  0.3373
  324TYR      C 4131   3.672   4.737   6.845  0.1959  0.2597 -0.3355
  324TYR      O 4132   3.705   4.712   6.961 -0.9901 -0.7103 -0.1870
  325HSD      N 4133   3.756   4.807   6.767  0.0447  0.2636 -0.4918
  325HSD     HN 4134   3.741   4.807   6.668  1.1836 -0.9832 -0.6842
  325HSD     CA 4135   3.875   4.868   6.814 -0.0712  0.0241  0.1177
  325HSD     HA 4136   3.943   4.797   6.860  1.0863 -0.5450 -2.3228
  325HSD     CB 4137   3.938   4.943   6.695  0.3837  0.0992  0.4031
  325HSD    HB1 4138   4.022   5.013   6.716  1.3306 -0.0691 -2.4640
  325HSD    HB2 4139   3.873   5.020   6.650  0.2810 -0.3790 -0.2769
  325HSD    ND1 4140   4.078   4.743   6.621 -0.4502  0.4067  0.0215
  325HSD    HD1 4141   4.113   4.725   6.713 -0.6996  0.2697  0.0897
  325HSD     CG 4142   3.991   4.846   6.594 -0.3789  0.3893 -0.2780
  325HSD    CE1 4143   4.096   4.669   6.508 -0.5545 -0.5561  0.6178
  325HSD    HE1 4144   4.152   4.576   6.506 -0.5505 -0.5485 -0.1926
  325HSD    NE2 4145   4.024   4.723   6.410  0.5101  0.2477  0.2656
  325HSD    CD2 4146   3.963   4.836   6.461 -0.0225  0.2360 -0.3419
  325HSD    HD2 4147   3.905   4.894   6.390  1.4155  2.0142 -0.1227
  325HSD      C 4148   3.864   4.974   6.918 -0.1145  0.8074 -0.6754
  325HSD      O 4149   3.930   4.963   7.021 -0.6232  0.0207 -0.4321
  326VAL      N 4150   3.771   5.072   6.915 -0.5530  0.4111 -0.1840
  326VAL     HN 4151   3.710   5.077   6.836 -1.7992 -0.2479  0.6957
  326VAL     CA 4152   3.741   5.164   7.020  0.2592  0.2038  0.2413
  326VAL     HA 4153   3.839   5.205   7.041  1.1420 -1.1738 -0.9601
  326VAL     CB 4154   3.644   5.269   6.973 -0.0774 -0.2463 -0.0726
  326VAL     HB 4155   3.545   5.217   6.972  0.7319 -1.8484  0.0281
  326VAL    CG1 4156   3.644   5.389   7.069 -0.0168 -0.5097  0.2600
  326VAL   HG11 4157   3.677   5.364   7.172  0.7979  2.5966  0.8511
  326VAL   HG12 4158   3.541   5.431   7.079  0.9457  1.8345  0.8776
  326VAL   HG13 4159   3.703   5.476   7.034 -3.6659  1.0679 -2.7882
  326VAL    CG2 4160   3.682   5.331   6.838 -0.1179 -0.2882 -0.1041
  326VAL   HG21 4161   3.613   5.417   6.824 -1.9488 -1.4730  1.1358
  326VAL   HG22 4162   3.677   5.251   6.760 -2.1078  1.3926 -1.8407
  326VAL   HG23 4163   3.783   5.376   6.846 -0.4783  0.6614 -0.7277
  326VAL      C 4164   3.704   5.096   7.147  0.1314  0.1893  0.1962
  326VAL      O 4165   3.741   5.142   7.255  0.8536  0.1020 -0.0075
  327ARG      N 4166   3.622   4.990   7.141 -0.3805  0.5720  0.2721
  327ARG     HN 4167   3.586   4.952   7.056  0.6272  0.1695  0.0095
  327ARG     CA 4168   3.577   4.929   7.262 -0.2665  0.0651  0.0644
  327ARG     HA 4169   3.541   5.008   7.326  1.2914  0.5445  0.3920
  327ARG     CB 4170   3.474   4.820   7.229 -0.3897  0.2813 -0.2676
  327ARG    HB1 4171   3.523   4.746   7.163  1.9438  2.3383 -0.9777
  327ARG    HB2 4172   3.406   4.862   7.151  3.4548  3.2026 -2.4258
  327ARG     CG 4173   3.385   4.768   7.342 -0.3469 -0.1234 -0.4192
  327ARG    HG1 4174   3.310   4.701   7.294 -1.3385 -0.0967  1.0045
  327ARG    HG2 4175   3.328   4.848   7.394 -0.1650 -0.8104  0.8955
  327ARG     CD 4176   3.455   4.690   7.453  0.4833  0.0781 -0.7961
  327ARG    HD1 4177   3.391   4.652   7.536  1.3513  2.0731  0.8696
  327ARG    HD2 4178   3.527   4.754   7.509 -0.2232  0.2872 -0.1135
  327ARG     NE 4179   3.525   4.573   7.392  0.7030 -0.2626  0.1014
  327ARG     HE 4180   3.492   4.552   7.300 -2.6047  2.4878  0.4742
  327ARG     CZ 4181   3.625   4.495   7.444  0.8061 -0.2686 -0.1063
  327ARG    NH1 4182   3.681   4.503   7.568 -0.1359 -0.3717  0.3274
  327ARG   HH11 4183   3.616   4.522   7.643  1.4712  1.1804  1.4142
  327ARG   HH12 4184   3.726   4.417   7.594 -1.3303 -0.9309  0.6556
  327ARG    NH2 4185   3.648   4.382   7.371 -0.0795 -0.4421 -0.1275
  327ARG   HH21 4186   3.596   4.368   7.287  1.1227 -1.1184 -0.7791
  327ARG   HH22 4187   3.727   4.328   7.399  0.4434  0.6189  0.5210
  327ARG      C 4188   3.692   4.866   7.333 -0.0976  0.0664 -0.2074
  327ARG      O 4189   3.698   4.884   7.454  0.3993  0.1549 -0.2423
  328ARG      N 4190   3.787   4.804   7.260  0.0411  0.2469 -0.1803
  328ARG     HN 4191   3.780   4.800   7.160  1.4699 -1.6376 -0.2596
  328ARG     CA 4192   3.908   4.751   7.313 -0.3589 -0.2898  0.2063
  328ARG     HA 4193   3.882   4.691   7.398 -0.6240  1.1720  1.1839
  328ARG     CB 4194   3.978   4.669   7.203 -0.6648  0.1943 -0.3581
  328ARG    HB1 4195   4.080   4.645   7.240 -0.5067 -2.9867 -2.3944
  328ARG    HB2 4196   3.991   4.723   7.107 -0.6848 -0.9396 -1.0217
  328ARG     CG 4197   3.921   4.529   7.176  0.3656 -0.2993 -0.0728
  328ARG    HG1 4198   3.812   4.548   7.191  0.4563  0.1791  0.0139
  328ARG    HG2 4199   3.951   4.457   7.255 -1.6019  0.0222  1.0591
  328ARG     CD 4200   3.924   4.478   7.032  0.0479 -0.1076 -0.1500
  328ARG    HD1 4201   3.891   4.553   6.958 -2.3355  0.6971  1.5912
  328ARG    HD2 4202   3.865   4.384   7.018 -1.1180  0.6817 -0.6410
  328ARG     NE 4203   4.069   4.450   7.014  0.0322 -0.7639  0.6420
  328ARG     HE 4204   4.121   4.533   6.993  1.8578 -1.9305  0.3661
  328ARG     CZ 4205   4.136   4.331   7.024  0.6095 -0.5255 -0.1842
  328ARG    NH1 4206   4.083   4.217   7.078  0.0795 -0.2669 -0.1440
  328ARG   HH11 4207   3.990   4.215   7.114 -0.4960 -0.5482 -1.5814
  328ARG   HH12 4208   4.140   4.135   7.089  1.9820  0.7818 -1.4796
  328ARG    NH2 4209   4.266   4.321   6.986  0.6249  0.2966 -0.3654
  328ARG   HH21 4210   4.305   4.404   6.945  0.6143  0.6587  0.3337
  328ARG   HH22 4211   4.307   4.231   6.974 -1.0605 -0.2845 -2.4233
  328ARG      C 4212   4.005   4.847   7.373 -0.8086 -0.0049  0.4752
  328ARG      O 4213   4.050   4.821   7.485  0.2375  0.0137  0.0679
  329LEU      N 4214   4.025   4.965   7.313 -0.3064 -0.4132 -0.1745
  329LEU     HN 4215   3.979   4.981   7.226 -1.1166 -0.1652  0.2847
  329LEU     CA 4216   4.103   5.076   7.361 -0.1384 -0.6764  0.1663
  329LEU     HA 4217   4.205   5.044   7.376 -0.2168  0.1359  2.8313
  329LEU     CB 4218   4.093   5.194   7.263 -0.1465 -0.7714  0.0505
  329LEU    HB1 4219   4.136   5.284   7.313  1.3637 -0.9423 -0.9078
  329LEU    HB2 4220   3.992   5.212   7.220  0.6015  0.5559 -1.2406
  329LEU     CG 4221   4.180   5.168   7.140 -0.1460 -0.4007 -0.0295
  329LEU     HG 4222   4.158   5.066   7.100 -1.4584 -0.6728  1.3288
  329LEU    CD1 4223   4.154   5.277   7.034 -0.6864  0.3402  0.8569
  329LEU   HD11 4224   4.216   5.364   7.063  0.5694  0.1732 -1.1587
  329LEU   HD12 4225   4.048   5.305   7.017 -0.9864 -0.7191  0.9094
  329LEU   HD13 4226   4.195   5.263   6.932 -2.0802  0.3205  0.2794
  329LEU    CD2 4227   4.332   5.166   7.163 -0.1259 -0.4503 -0.1578
  329LEU   HD21 4228   4.371   5.073   7.209 -0.2583  0.2805  1.5344
  329LEU   HD22 4229   4.354   5.241   7.243 -0.6423  0.2529 -0.6639
  329LEU   HD23 4230   4.388   5.197   7.072  0.1414 -3.6567 -1.1966
  329LEU      C 4231   4.057   5.116   7.497  0.1180  0.6444 -0.1305
  329LEU      O 4232   4.131   5.125   7.594 -0.4781 -0.2009  0.4103
  330MET      N 4233   3.924   5.128   7.512  0.0378 -0.1331 -0.1874
  330MET     HN 4234   3.860   5.117   7.437  1.4655 -0.7809 -1.3623
  330MET     CA 4235   3.860   5.175   7.631 -0.0018  0.1492 -0.3181
  330MET     HA 4236   3.901   5.273   7.651 -0.4274  0.5069 -1.1864
  330MET     CB 4237   3.708   5.178   7.608 -0.1416 -0.3581  0.4750
  330MET    HB1 4238   3.668   5.077   7.583 -0.7900 -0.0658  0.3019
  330MET    HB2 4239   3.699   5.234   7.512 -0.4200 -1.7199 -0.3248
  330MET     CG 4240   3.622   5.245   7.716 -0.2335 -0.4002  0.4282
  330MET    HG1 4241   3.679   5.333   7.752 -0.6767  0.7653 -1.5703
  330MET    HG2 4242   3.616   5.192   7.814 -0.7222 -2.1273 -0.4846
  330MET     SD 4243   3.450   5.276   7.668 -0.0768 -0.4165 -0.1620
  330MET     CE 4244   3.422   5.364   7.825 -0.1615 -0.4852 -0.1380
  330MET    HE1 4245   3.331   5.428   7.831  0.9165  1.0560  0.6592
  330MET    HE2 4246   3.506   5.435   7.844  0.6996 -1.2920 -0.8631
  330MET    HE3 4247   3.437   5.295   7.910 -0.4765 -2.0509 -1.3178
  330MET      C 4248   3.892   5.101   7.757 -0.1115  0.1724 -0.2757
  330MET      O 4249   3.919   5.156   7.863  0.1131 -0.2729 -0.0990
  331PHE      N 4250   3.893   4.967   7.746  0.3221  0.1415  0.1134
  331PHE     HN 4251   3.883   4.935   7.652 -2.9651  0.1557  0.3315
  331PHE     CA 4252   3.915   4.869   7.848 -0.5310 -0.2520 -0.0720
  331PHE     HA 4253   3.856   4.884   7.937  1.6780 -0.2752  1.4555
  331PHE     CB 4254   3.878   4.738   7.776  0.2201 -0.2798 -0.4193
  331PHE    HB1 4255   3.934   4.737   7.680 -1.7172 -1.3027 -1.6059
  331PHE    HB2 4256   3.771   4.740   7.744  0.0933  1.9188 -0.0040
  331PHE     CG 4257   3.911   4.611   7.848 -0.1254  0.0795  0.3902
  331PHE    CD1 4258   3.835   4.574   7.956 -0.0937 -0.0727  0.3602
  331PHE    HD1 4259   3.744   4.626   7.984 -0.4804 -1.0333  0.9211
  331PHE    CE1 4260   3.868   4.467   8.035 -0.3956 -0.2833  0.2041
  331PHE    HE1 4261   3.809   4.445   8.122  0.3036  0.2755  0.8270
  331PHE     CZ 4262   3.977   4.391   7.998 -0.3893 -0.3757  0.4143
  331PHE     HZ 4263   4.009   4.300   8.047  1.2951 -0.4125 -0.6681
  331PHE    CD2 4264   4.022   4.538   7.814 -0.1151  0.1086  0.3599
  331PHE    HD2 4265   4.087   4.573   7.736  0.4702 -0.4839  0.5724
  331PHE    CE2 4266   4.051   4.424   7.887 -0.4710  0.1078  0.5020
  331PHE    HE2 4267   4.140   4.371   7.859  0.2452  0.6058  1.7768
  331PHE      C 4268   4.056   4.874   7.896 -0.4016  0.5860 -0.5156
  331PHE      O 4269   4.087   4.830   8.007 -0.9704 -0.0390 -0.5914
  332CYS      N 4270   4.149   4.924   7.814  0.2515  0.1290 -0.0605
  332CYS     HN 4271   4.127   4.973   7.730  0.2937 -0.5849 -0.5003
  332CYS     CA 4272   4.291   4.926   7.835  0.2308 -0.3549  0.1380
  332CYS     HA 4273   4.321   4.867   7.920 -0.4906 -0.6216  0.2203
  332CYS     CB 4274   4.368   4.886   7.708  0.6041 -0.1951  0.3138
  332CYS    HB1 4275   4.478   4.886   7.723  0.7951 -2.9668 -0.5670
  332CYS    HB2 4276   4.347   4.960   7.628  1.9882  0.1851  0.2716
  332CYS     SG 4277   4.307   4.730   7.637 -0.1177  0.1193  0.2329
  332CYS    HG1 4278   4.218   4.796   7.565 -0.8089 -0.6268  0.3840
  332CYS      C 4279   4.344   5.063   7.858  0.1418 -0.2165 -0.4551
  332CYS      O 4280   4.462   5.079   7.891  0.0107  0.1768 -0.1739
  333TYR      N 4281   4.262   5.168   7.848  0.4541  0.0132 -0.6396
  333TYR     HN 4282   4.167   5.161   7.817  0.7699  1.5400 -2.1174
  333TYR     CA 4283   4.317   5.299   7.869  0.1060  0.1352 -0.4771
  333TYR     HA 4284   4.422   5.305   7.892 -0.3333 -1.5528  2.4661
  333TYR     CB 4285   4.299   5.385   7.743  0.4504  0.3941 -0.3496
  333TYR    HB1 4286   4.269   5.491   7.759  1.1952  0.1729  3.5683
  333TYR    HB2 4287   4.223   5.333   7.681 -1.8593  0.5720  2.1543
  333TYR     CG 4288   4.425   5.373   7.664  0.4284 -0.4578 -0.2639
  333TYR    CD1 4289   4.514   5.477   7.674  0.1391 -0.2111 -0.2355
  333TYR    HD1 4290   4.492   5.562   7.737  0.9856  0.4316 -0.7731
  333TYR    CE1 4291   4.630   5.480   7.599  0.1212 -0.0049 -0.2562
  333TYR    HE1 4292   4.700   5.562   7.596  0.9991 -0.6570  1.4859
  333TYR     CZ 4293   4.660   5.376   7.515  0.3958 -0.2444  0.1351
  333TYR     OH 4294   4.778   5.372   7.437  0.2384 -0.3012 -0.1053
  333TYR     HH 4295   4.839   5.441   7.466 -0.2081  0.5166 -1.0588
  333TYR    CD2 4296   4.446   5.278   7.566 -0.0270 -0.5646 -0.2612
  333TYR    HD2 4297   4.372   5.200   7.558 -0.7417  0.0320  0.3391
  333TYR    CE2 4298   4.563   5.280   7.494 -0.0972  0.3484 -0.3706
  333TYR    HE2 4299   4.590   5.196   7.432  0.1561  0.5356 -0.5135
  333TYR      C 4300   4.251   5.376   7.979 -0.0434 -0.3166 -0.2453
  333TYR      O 4301   4.298   5.487   8.004  0.0146 -0.3586 -0.1675
  334ILE      N 4302   4.148   5.324   8.047  0.2791  0.2369  0.6803
  334ILE     HN 4303   4.135   5.226   8.034  0.7533  0.3821 -1.1061
  334ILE     CA 4304   4.094   5.390   8.162 -0.1773  0.2021  0.4904
  334ILE     HA 4305   4.142   5.486   8.171 -2.3433  1.3627  0.2854
  334ILE     CB 4306   3.950   5.424   8.143 -0.1910 -0.1518 -0.0412
  334ILE     HB 4307   3.892   5.329   8.150  1.3976 -1.0677  1.1574
  334ILE    CG2 4308   3.911   5.507   8.266  0.2321  0.1342 -0.0983
  334ILE   HG21 4309   3.932   5.450   8.359 -0.2851 -0.4652 -0.3374
  334ILE   HG22 4310   3.802   5.526   8.261 -0.1209 -1.3251  1.2161
  334ILE   HG23 4311   3.957   5.608   8.278  0.3782  0.1155 -0.4770
  334ILE    CG1 4312   3.934   5.486   8.002  0.2571 -0.3054 -0.1589
  334ILE   HG11 4313   3.948   5.416   7.917  0.3884  1.0873 -1.3046
  334ILE   HG12 4314   4.001   5.574   7.998 -2.3400  1.9145  1.4577
  334ILE     CD 4315   3.791   5.534   7.982  0.1399 -0.8512 -0.6445
  334ILE    HD1 4316   3.762   5.622   8.043  1.3395  0.3968 -1.7895
  334ILE    HD2 4317   3.713   5.457   7.999  0.6339 -1.1303  0.4162
  334ILE    HD3 4318   3.767   5.563   7.877  0.1015  1.2209 -0.0976
  334ILE      C 4319   4.126   5.299   8.276  0.9089 -0.1763 -0.0947
  334ILE      O 4320   4.091   5.182   8.268 -0.3689  0.2432 -0.9105
  335SER      N 4321   4.181   5.355   8.385 -0.3429  0.3615  0.2918
  335SER     HN 4322   4.208   5.451   8.386 -1.5371  0.7038  1.6077
  335SER     CA 4323   4.220   5.272   8.496  0.2229  0.5093  0.2093
  335SER     HA 4324   4.156   5.186   8.509  0.3045  0.6802  2.0451
  335SER     CB 4325   4.368   5.232   8.501  0.0369 -0.1105  0.8556
  335SER    HB1 4326   4.389   5.176   8.408 -1.1394  1.1041 -0.1763
  335SER    HB2 4327   4.387   5.164   8.587 -2.7866 -1.6493  0.3624
  335SER     OG 4328   4.465   5.336   8.503 -0.1737  0.1017  0.1796
  335SER    HG1 4329   4.472   5.378   8.417  1.0519  1.7098  0.9924
  335SER      C 4330   4.182   5.339   8.624 -0.1547  0.1387  0.2926
  335SER      O 4331   4.183   5.460   8.646  0.3051  0.1487  0.2273
  336ASP      N 4332   4.160   5.258   8.729 -0.4095  0.0008  0.1333
  336ASP     HN 4333   4.158   5.158   8.725  2.7718 -0.2021  0.7624
  336ASP     CA 4334   4.146   5.302   8.864  0.0963  0.6843 -0.0310
  336ASP     HA 4335   4.114   5.218   8.924  1.7885  1.1333  1.5759
  336ASP     CB 4336   4.276   5.349   8.930 -0.0602  0.4996  0.4165
  336ASP    HB1 4337   4.261   5.363   9.039 -1.1256  1.0812  0.2106
  336ASP    HB2 4338   4.320   5.429   8.866  0.6848 -0.3933 -0.2341
  336ASP     CG 4339   4.373   5.232   8.923 -0.1853  0.4264 -0.1121
  336ASP    OD1 4340   4.334   5.112   8.929  0.3598  0.2777  0.5771
  336ASP    OD2 4341   4.495   5.260   8.933 -0.0107 -0.3240 -0.0217
  336ASP      C 4342   4.035   5.399   8.891 -0.2365  0.2983 -0.0032
  336ASP      O 4343   3.918   5.364   8.876 -0.1188 -0.0954 -0.0171
  337GLU      N 4344   4.061   5.522   8.938  0.0523  0.2606 -0.0608
  337GLU     HN 4345   4.159   5.536   8.950 -0.1282 -0.3511  3.1805
  337GLU     CA 4346   3.959   5.602   8.997  0.3845  0.5177  0.1690
  337GLU     HA 4347   3.886   5.538   9.044 -0.3099  0.8840 -0.3854
  337GLU     CB 4348   4.018   5.690   9.108  0.7022  0.1560  0.2854
  337GLU    HB1 4349   3.937   5.747   9.158 -0.0574  0.5022 -1.2863
  337GLU    HB2 4350   4.097   5.760   9.074  1.3753 -0.4848  0.4810
  337GLU     CG 4351   4.075   5.603   9.221  0.4126 -0.3198  0.0671
  337GLU    HG1 4352   4.091   5.498   9.189  0.1298 -0.2334 -0.3689
  337GLU    HG2 4353   4.002   5.578   9.301  3.8343 -2.4238  2.8095
  337GLU     CD 4354   4.197   5.661   9.290  0.1198  0.1310  0.2123
  337GLU    OE1 4355   4.313   5.631   9.249  0.0015  0.1054 -0.1102
  337GLU    OE2 4356   4.178   5.736   9.389 -0.0308  0.4138 -0.0285
  337GLU      C 4357   3.896   5.696   8.898  0.3032  0.7746  0.4617
  337GLU      O 4358   3.808   5.770   8.940 -0.0746  0.3316  0.4541
  338GLN      N 4359   3.937   5.687   8.770 -0.3862  0.4454  0.2623
  338GLN     HN 4360   4.017   5.631   8.749 -0.6112  0.6317 -1.1996
  338GLN     CA 4361   3.871   5.764   8.670 -0.1367 -0.3549 -0.5254
  338GLN     HA 4362   3.840   5.857   8.715  1.4130  1.1357 -2.3138
  338GLN     CB 4363   3.983   5.798   8.570 -0.0821  0.8488 -0.0694
  338GLN    HB1 4364   3.933   5.877   8.510 -1.5613  0.0581  0.0896
  338GLN    HB2 4365   4.010   5.702   8.520  0.5175 -0.3171  2.3418
  338GLN     CG 4366   4.117   5.860   8.610  0.6380 -0.5584 -0.2435
  338GLN    HG1 4367   4.146   5.916   8.519 -1.3274  0.6086 -0.2079
  338GLN    HG2 4368   4.185   5.776   8.634 -1.4318 -2.7349 -1.5724
  338GLN     CD 4369   4.106   5.954   8.729 -0.1854 -0.3237 -0.5030
  338GLN    OE1 4370   4.035   6.054   8.742  0.2243 -0.0648 -0.2332
  338GLN    NE2 4371   4.185   5.915   8.832 -0.2573 -0.4807 -0.5078
  338GLN   HE21 4372   4.237   5.829   8.829 -0.6131 -0.7422  0.5708
  338GLN   HE22 4373   4.180   5.960   8.921  0.4758 -0.6140 -0.3915
  338GLN      C 4374   3.744   5.713   8.610 -0.7171 -0.1720  0.5337
  338GLN      O 4375   3.670   5.786   8.545 -0.3394  0.1649  0.4768
  339TRP      N 4376   3.718   5.581   8.619  0.0997 -0.3693  0.1674
  339TRP     HN 4377   3.785   5.528   8.669  0.5584  1.2013  1.3236
  339TRP     CA 4378   3.596   5.523   8.570  0.0459 -0.1104 -0.0089
  339TRP     HA 4379   3.588   5.549   8.466 -0.0395  1.0530  0.2669
  339TRP     CB 4380   3.598   5.370   8.586  0.5036 -0.0687  0.3739
  339TRP    HB1 4381   3.493   5.334   8.588  0.1190  0.5837 -2.6750
  339TRP    HB2 4382   3.643   5.348   8.685 -1.1726  1.1631  1.4700
  339TRP     CG 4383   3.676   5.298   8.481  0.6274  0.4048  0.1356
  339TRP    CD1 4384   3.807   5.261   8.490  0.4492 -0.2622  0.0564
  339TRP    HD1 4385   3.867   5.262   8.580 -0.9225  1.3370  1.0074
  339TRP    NE1 4386   3.841   5.194   8.375  0.4882  0.1271 -0.1630
  339TRP    HE1 4387   3.924   5.146   8.357  0.5618 -0.0961  0.6945
  339TRP    CE2 4388   3.735   5.181   8.290  0.2148  0.0084  0.1937
  339TRP    CD2 4389   3.633   5.249   8.354  0.3398  0.0259  0.3768
  339TRP    CE3 4390   3.514   5.255   8.289  0.3402  0.0498  0.3780
  339TRP    HE3 4391   3.438   5.309   8.343  1.8394  2.0325  0.6164
  339TRP    CZ3 4392   3.494   5.177   8.177  0.3290  0.0366  0.3893
  339TRP    HZ3 4393   3.395   5.170   8.134 -0.3006  0.8215  1.6697
  339TRP    CZ2 4394   3.722   5.111   8.174  0.0327  0.7942 -0.2700
  339TRP    HZ2 4395   3.808   5.055   8.139 -0.3051 -0.2966  0.5605
  339TRP    CH2 4396   3.597   5.107   8.118  0.0743  0.2626 -0.3370
  339TRP    HH2 4397   3.588   5.055   8.024  1.2554 -1.0895  0.2631
  339TRP      C 4398   3.475   5.575   8.640 -0.0509 -0.6627  0.2364
  339TRP      O 4399   3.475   5.601   8.761  0.2301  0.2653  0.0412
  340THR      N 4400   3.359   5.583   8.573  0.2344 -0.4678 -0.2404
  340THR     HN 4401   3.348   5.546   8.481 -1.1897 -0.0665 -0.2508
  340THR     CA 4402   3.235   5.633   8.624  0.2693 -0.4511 -0.1718
  340THR     HA 4403   3.240   5.643   8.731  0.0130 -0.1700 -0.1838
  340THR     CB 4404   3.192   5.766   8.570  0.5289 -0.3701 -0.1817
  340THR     HB 4405   3.100   5.795   8.626 -0.9384 -3.5301 -0.7215
  340THR    OG1 4406   3.150   5.752   8.435 -0.1775 -0.0491 -0.0018
  340THR    HG1 4407   3.149   5.839   8.395 -0.4312 -0.2832 -0.5105
  340THR    CG2 4408   3.298   5.876   8.580 -0.1214  0.1952  0.7143
  340THR   HG21 4409   3.385   5.861   8.512 -0.1654  0.8954  0.4958
  340THR   HG22 4410   3.351   5.877   8.677  0.1052 -0.7543  0.6081
  340THR   HG23 4411   3.257   5.977   8.557 -2.6608 -1.1396 -1.1250
  340THR      C 4412   3.135   5.524   8.604 -0.4956  0.2089 -0.0076
  340THR      O 4413   3.157   5.431   8.526 -0.2794  0.3628 -0.1310
  341THR      N 4414   3.022   5.534   8.675 -0.3860  0.4932  0.1308
  341THR     HN 4415   3.034   5.591   8.756 -0.0538  0.3618  0.1722
  341THR     CA 4416   2.906   5.450   8.667  0.0339 -0.0583 -0.2867
  341THR     HA 4417   2.945   5.356   8.701  1.1746  0.8235  0.8992
  341THR     CB 4418   2.794   5.494   8.757 -0.1338 -0.6835 -0.1889
  341THR     HB 4419   2.767   5.597   8.726 -1.3093 -1.3626 -1.5471
  341THR    OG1 4420   2.837   5.500   8.892 -0.3719 -0.5945 -0.1166
  341THR    HG1 4421   2.920   5.547   8.879 -0.7473 -0.2928 -1.5619
  341THR    CG2 4422   2.669   5.405   8.746 -0.3239 -0.4018 -0.3004
  341THR   HG21 4423   2.695   5.298   8.741 -0.6788 -0.5297  0.4711
  341THR   HG22 4424   2.625   5.432   8.648 -3.6287  0.2835  1.2042
  341THR   HG23 4425   2.594   5.434   8.824 -1.6417  0.6510 -1.8935
  341THR      C 4426   2.852   5.444   8.528  0.1938 -0.2151 -0.3423
  341THR      O 4427   2.832   5.335   8.473  0.1661 -0.4447  0.1173
  342PHE      N 4428   2.835   5.561   8.464 -0.1950  0.2153  0.5250
  342PHE     HN 4429   2.863   5.652   8.493 -1.7147  0.9872 -0.2989
  342PHE     CA 4430   2.792   5.562   8.327 -0.4131 -0.1860  0.5876
  342PHE     HA 4431   2.703   5.502   8.316  0.2141 -1.0995  0.4485
  342PHE     CB 4432   2.762   5.710   8.294 -0.3949 -0.3235 -0.0388
  342PHE    HB1 4433   2.862   5.756   8.311  1.4148 -3.3318 -1.3929
  342PHE    HB2 4434   2.685   5.748   8.363 -1.1036  0.9578 -1.4793
  342PHE     CG 4435   2.703   5.731   8.159 -0.1531  0.0648 -0.0847
  342PHE    CD1 4436   2.720   5.856   8.105 -0.2801  0.0963 -0.0525
  342PHE    HD1 4437   2.780   5.924   8.164  1.0496  1.2107 -2.5215
  342PHE    CE1 4438   2.688   5.892   7.976 -0.5559  0.1887  0.0410
  342PHE    HE1 4439   2.700   5.990   7.933 -0.3916 -0.9147 -2.6420
  342PHE     CZ 4440   2.629   5.794   7.899 -0.1724 -0.1442  0.1663
  342PHE     HZ 4441   2.602   5.819   7.797  0.2605  1.0726  0.3360
  342PHE    CD2 4442   2.629   5.642   8.085 -0.3728  0.1832 -0.0078
  342PHE    HD2 4443   2.613   5.545   8.130  1.2169 -0.0470  0.1042
  342PHE    CE2 4444   2.594   5.674   7.956  0.3998 -0.5970 -0.4201
  342PHE    HE2 4445   2.557   5.595   7.894  1.1916 -2.0918  0.9314
  342PHE      C 4446   2.891   5.505   8.233 -0.2912  0.0783  0.5534
  342PHE      O 4447   2.850   5.432   8.143  0.7540 -0.0919  0.1924
  343LEU      N 4448   3.024   5.518   8.250 -0.2496  0.1111  0.2132
  343LEU     HN 4449   3.057   5.578   8.322 -1.8393  3.0198 -1.3177
  343LEU     CA 4450   3.122   5.448   8.173 -0.4807  0.2692 -0.2317
  343LEU     HA 4451   3.110   5.469   8.068 -0.8465 -3.2921 -1.0497
  343LEU     CB 4452   3.265   5.500   8.196 -0.1385 -0.5821 -0.3662
  343LEU    HB1 4453   3.342   5.446   8.138  1.3939  0.5435  0.5325
  343LEU    HB2 4454   3.295   5.482   8.302  3.2633 -0.5317 -1.1987
  343LEU     CG 4455   3.288   5.647   8.155  0.1200 -0.5137  0.0192
  343LEU     HG 4456   3.212   5.707   8.209  2.7628  0.3111  3.1528
  343LEU    CD1 4457   3.425   5.696   8.205 -0.0036 -0.1227 -0.0212
  343LEU   HD11 4458   3.498   5.659   8.130  1.9024  0.0076  1.6792
  343LEU   HD12 4459   3.445   5.643   8.301 -0.2460 -0.0257  0.0820
  343LEU   HD13 4460   3.445   5.805   8.206  0.6002 -0.2285  0.0788
  343LEU    CD2 4461   3.278   5.662   8.003 -0.5125 -0.1398  0.0938
  343LEU   HD21 4462   3.176   5.628   7.975 -0.7769  1.2430 -0.7077
  343LEU   HD22 4463   3.357   5.604   7.950  0.4061 -0.1340  1.4152
  343LEU   HD23 4464   3.283   5.767   7.966 -0.3002 -0.6417 -1.3973
  343LEU      C 4465   3.119   5.299   8.165 -0.4908  0.2606 -0.0729
  343LEU      O 4466   3.118   5.247   8.054 -0.2212  0.7848 -0.3242
  344PHE      N 4467   3.100   5.231   8.280  0.6140  0.1903  0.0849
  344PHE     HN 4468   3.107   5.287   8.362 -1.1060 -0.8565  1.0140
  344PHE     CA 4469   3.070   5.091   8.283  0.0175  0.3065 -0.1914
  344PHE     HA 4470   3.142   5.038   8.223 -1.5377  0.3472 -2.1796
  344PHE     CB 4471   3.077   5.040   8.428  0.2132  0.4763 -0.1410
  344PHE    HB1 4472   3.052   4.933   8.441 -0.5193  0.7941  1.3767
  344PHE    HB2 4473   3.002   5.090   8.493 -0.5767 -0.8057 -0.0455
  344PHE     CG 4474   3.204   5.060   8.504  0.3287 -0.0116 -0.2021
  344PHE    CD1 4475   3.215   5.140   8.615 -0.2415  0.0938 -0.2175
  344PHE    HD1 4476   3.138   5.211   8.640  0.4680  1.2613 -1.2167
  344PHE    CE1 4477   3.334   5.146   8.685 -0.3780 -0.5717  0.0744
  344PHE    HE1 4478   3.345   5.210   8.771 -0.0332 -0.7731  0.1821
  344PHE     CZ 4479   3.445   5.078   8.640 -0.1700  0.0119 -0.3098
  344PHE     HZ 4480   3.541   5.102   8.682  0.6548 -1.0014 -1.5516
  344PHE    CD2 4481   3.314   4.989   8.464  0.5980  0.3020 -0.0236
  344PHE    HD2 4482   3.288   4.931   8.376 -1.0494  0.2707  0.4536
  344PHE    CE2 4483   3.437   5.008   8.522  0.8079 -0.0385 -0.3487
  344PHE    HE2 4484   3.530   4.970   8.482 -0.0023 -0.7381 -1.6452
  344PHE      C 4485   2.937   5.048   8.231  0.0703 -0.4157  0.2542
  344PHE      O 4486   2.932   4.947   8.161 -0.0839 -0.0916 -0.2096
  345ASP      N 4487   2.829   5.124   8.257 -0.3471 -1.0400  0.3542
  345ASP     HN 4488   2.845   5.204   8.314 -1.5159  0.7219 -1.6705
  345ASP     CA 4489   2.700   5.103   8.200 -0.4518 -0.1260  0.2345
  345ASP     HA 4490   2.660   5.009   8.236 -1.8143  0.2609 -0.1831
  345ASP     CB 4491   2.603   5.209   8.255  0.2692  0.3716  0.5473
  345ASP    HB1 4492   2.504   5.211   8.206 -0.6314 -1.7425  2.1055
  345ASP    HB2 4493   2.653   5.308   8.253  0.6309  0.2501  2.0614
  345ASP     CG 4494   2.558   5.175   8.397 -0.2135  0.2135  0.3565
  345ASP    OD1 4495   2.588   5.063   8.447  0.2422 -0.2057 -0.8190
  345ASP    OD2 4496   2.486   5.257   8.460 -0.3013  0.3432  0.0910
  345ASP      C 4497   2.693   5.118   8.052  0.0606 -0.2223  0.1994
  345ASP      O 4498   2.630   5.038   7.983  0.2028  0.0376 -0.2359
  346PHE      N 4499   2.759   5.219   7.992 -0.2654 -0.0304  0.1616
  346PHE     HN 4500   2.803   5.292   8.043  0.1265 -0.8411  1.0340
  346PHE     CA 4501   2.757   5.224   7.849  0.8426 -0.3079  0.1332
  346PHE     HA 4502   2.653   5.215   7.823  1.0565 -0.1315 -0.8009
  346PHE     CB 4503   2.802   5.366   7.808  0.0122 -0.0374  0.1552
  346PHE    HB1 4504   2.866   5.416   7.883  0.6933 -1.5295  0.6119
  346PHE    HB2 4505   2.723   5.444   7.808 -0.1680 -0.2150 -0.1351
  346PHE     CG 4506   2.878   5.379   7.681 -0.4328  0.1363 -0.0969
  346PHE    CD1 4507   2.811   5.410   7.565 -0.3668  0.6631  0.0019
  346PHE    HD1 4508   2.705   5.431   7.570 -0.1651  1.5082  0.9551
  346PHE    CE1 4509   2.881   5.421   7.447 -0.2802  0.6264  0.0496
  346PHE    HE1 4510   2.831   5.445   7.354  2.8601 -1.0579 -2.2787
  346PHE     CZ 4511   3.016   5.395   7.443 -0.5252 -0.6575 -0.2364
  346PHE     HZ 4512   3.076   5.390   7.354  0.3756  0.3248  0.3052
  346PHE    CD2 4513   3.016   5.373   7.678 -0.4025  0.5250  0.4078
  346PHE    HD2 4514   3.070   5.353   7.769  0.4267 -1.1770 -0.4251
  346PHE    CE2 4515   3.085   5.374   7.560 -0.7818  0.7700  0.1844
  346PHE    HE2 4516   3.191   5.360   7.542 -1.1862 -3.2050  0.0917
  346PHE      C 4517   2.838   5.115   7.788  0.7182 -0.0482 -0.5064
  346PHE      O 4518   2.808   5.064   7.681 -0.3554  0.0828 -0.2789
  347TYR      N 4519   2.941   5.063   7.857  0.1317  0.1142  0.5123
  347TYR     HN 4520   2.961   5.111   7.943  0.9289  0.8722 -0.0787
  347TYR     CA 4521   3.038   4.970   7.807  0.1104  0.0703  0.5523
  347TYR     HA 4522   3.075   4.996   7.709 -1.0316 -0.5554 -0.0660
  347TYR     CB 4523   3.163   4.983   7.895  0.0592 -0.1451  0.6564
  347TYR    HB1 4524   3.133   4.987   8.002 -1.8769  0.4237  0.1183
  347TYR    HB2 4525   3.208   5.082   7.872 -1.9141  0.2145 -2.0507
  347TYR     CG 4526   3.259   4.871   7.872 -0.1246 -0.1455 -0.1086
  347TYR    CD1 4527   3.376   4.893   7.804  0.0866 -0.2670  0.2128
  347TYR    HD1 4528   3.399   4.995   7.775 -0.3491 -0.1781  0.1758
  347TYR    CE1 4529   3.467   4.792   7.784  0.4387  0.2005 -0.6272
  347TYR    HE1 4530   3.559   4.819   7.734  1.2361  0.1615  0.7691
  347TYR     CZ 4531   3.433   4.665   7.822  0.1740  0.3548 -0.3434
  347TYR     OH 4532   3.532   4.567   7.799  0.0285  0.2001 -0.3155
  347TYR     HH 4533   3.515   4.494   7.859 -1.8358  0.0996 -0.8979
  347TYR    CD2 4534   3.238   4.746   7.926 -0.2280  0.1369  0.5061
  347TYR    HD2 4535   3.148   4.737   7.985 -0.6099 -1.3400 -0.2714
  347TYR    CE2 4536   3.321   4.640   7.899  0.0586  0.5925 -0.4341
  347TYR    HE2 4537   3.301   4.544   7.944 -0.3187  0.8814  0.0193
  347TYR      C 4538   2.979   4.836   7.784 -0.0777  0.1773  0.4079
  347TYR      O 4539   3.015   4.774   7.684 -0.1537  0.1406  0.4034
  348HSD      N 4540   2.888   4.796   7.875 -0.5184  0.3590  0.0488
  348HSD     HN 4541   2.863   4.856   7.950  0.5201 -1.4015  1.8720
  348HSD     CA 4542   2.801   4.683   7.875  0.1980 -0.1944  0.4354
  348HSD     HA 4543   2.858   4.592   7.890 -2.4494 -2.0475 -0.0998
  348HSD     CB 4544   2.692   4.704   7.982 -0.1571  0.0573  0.0261
  348HSD    HB1 4545   2.615   4.779   7.958 -0.6860 -0.0061  1.4299
  348HSD    HB2 4546   2.736   4.749   8.074 -0.2668  0.9195 -0.3295
  348HSD    ND1 4547   2.519   4.518   7.966  0.2594 -0.1440 -0.6240
  348HSD    HD1 4548   2.466   4.549   7.887 -3.7729  0.1010  1.9093
  348HSD     CG 4549   2.634   4.571   8.020 -0.1048  0.0259 -0.0046
  348HSD    CE1 4550   2.479   4.419   8.049  0.2187  0.6805  0.3594
  348HSD    HE1 4551   2.396   4.354   8.021  0.5377 -0.0708  1.1221
  348HSD    NE2 4552   2.558   4.407   8.154  0.1633 -0.0631  0.3235
  348HSD    CD2 4553   2.652   4.506   8.138  0.1111 -0.0793 -0.0946
  348HSD    HD2 4554   2.726   4.518   8.216  1.8961 -1.0939 -1.5483
  348HSD      C 4555   2.747   4.662   7.738  0.5796  0.0573  0.2446
  348HSD      O 4556   2.784   4.567   7.670  0.6249  0.2566 -0.0111
  349TYR      N 4557   2.661   4.750   7.683  0.7203  0.0090 -0.0509
  349TYR     HN 4558   2.636   4.834   7.729 -1.5837  0.4701 -1.9311
  349TYR     CA 4559   2.595   4.708   7.563  0.1451  0.0984  0.2315
  349TYR     HA 4560   2.582   4.601   7.570 -1.0143  0.3442  3.0871
  349TYR     CB 4561   2.453   4.762   7.540  0.0027 -0.2434  0.3001
  349TYR    HB1 4562   2.413   4.705   7.453 -1.6492 -0.4267  1.1362
  349TYR    HB2 4563   2.450   4.871   7.518  1.2004 -0.0990  0.7570
  349TYR     CG 4564   2.371   4.731   7.660  0.3448 -0.0924  0.5728
  349TYR    CD1 4565   2.316   4.605   7.667  0.3620 -0.1386 -0.0972
  349TYR    HD1 4566   2.337   4.535   7.587  1.3391 -1.2757  1.0975
  349TYR    CE1 4567   2.231   4.574   7.770  0.5686 -0.1050  0.0851
  349TYR    HE1 4568   2.182   4.478   7.774 -1.6385  0.8401 -1.6815
  349TYR     CZ 4569   2.214   4.666   7.872  0.2791 -0.0352 -0.0251
  349TYR     OH 4570   2.150   4.626   7.991  0.4548  0.6528  0.3014
  349TYR     HH 4571   2.179   4.691   8.056  0.9032  0.1901  0.5688
  349TYR    CD2 4572   2.356   4.821   7.763  0.4957  0.3357  0.2185
  349TYR    HD2 4573   2.402   4.919   7.758  1.0932  0.0241 -0.6695
  349TYR    CE2 4574   2.277   4.788   7.870  0.1277  0.0406 -0.1443
  349TYR    HE2 4575   2.261   4.862   7.946 -1.0557 -0.7434  0.3983
  349TYR      C 4576   2.676   4.733   7.440  0.2644 -0.2442  0.2385
  349TYR      O 4577   2.657   4.683   7.329 -0.6454 -0.4699  0.4785
  350PHE      N 4578   2.774   4.824   7.449  0.2650 -0.2276  0.0602
  350PHE     HN 4579   2.772   4.886   7.527 -1.2710  1.1271 -0.9819
  350PHE     CA 4580   2.873   4.851   7.350 -0.4475  0.4666 -0.4863
  350PHE     HA 4581   2.821   4.873   7.257  0.8809  0.5715 -1.2350
  350PHE     CB 4582   2.948   4.978   7.394  0.0522 -0.0481  0.1808
  350PHE    HB1 4583   2.978   4.969   7.500  0.2872  0.0796  0.1241
  350PHE    HB2 4584   2.880   5.066   7.396 -2.1656 -1.7032  1.9176
  350PHE     CG 4585   3.070   5.023   7.321 -0.0302  0.0226  0.0842
  350PHE    CD1 4586   3.177   5.081   7.385  0.2379 -0.5033  0.1252
  350PHE    HD1 4587   3.171   5.105   7.490  0.2218 -0.1452  0.0439
  350PHE    CE1 4588   3.282   5.134   7.314 -0.3188  0.4230 -0.0331
  350PHE    HE1 4589   3.369   5.171   7.367  0.1832 -2.4524  1.3326
  350PHE     CZ 4590   3.274   5.142   7.177 -0.5289  0.6450 -0.0078
  350PHE     HZ 4591   3.358   5.172   7.115 -0.4282  0.0371 -0.1666
  350PHE    CD2 4592   3.071   5.029   7.184 -1.1163  1.3245  0.1206
  350PHE    HD2 4593   2.983   4.987   7.138 -0.4412 -0.9445  0.7725
  350PHE    CE2 4594   3.165   5.096   7.108 -0.5327  0.4922  0.1017
  350PHE    HE2 4595   3.166   5.097   7.000  0.2278  0.1510  0.1017
  350PHE      C 4596   2.963   4.734   7.328 -0.4298  0.3838  0.0322
  350PHE      O 4597   2.986   4.704   7.211 -0.8130  0.4440 -0.0597
  351TYR      N 4598   3.000   4.653   7.429 -0.5270  0.3267  0.0218
  351TYR     HN 4599   2.976   4.693   7.517 -0.1983 -1.2113  0.8422
  351TYR     CA 4600   3.078   4.534   7.417  0.1352  0.7414  0.1565
  351TYR     HA 4601   3.161   4.562   7.353 -0.2025 -0.9995 -1.1364
  351TYR     CB 4602   3.117   4.496   7.561  0.0320 -0.3597 -0.0928
  351TYR    HB1 4603   3.025   4.462   7.612  0.4768 -0.5120  0.6320
  351TYR    HB2 4604   3.162   4.583   7.615 -0.7780 -0.0800  0.1458
  351TYR     CG 4605   3.213   4.382   7.572  0.2783 -0.1296  0.1648
  351TYR    CD1 4606   3.222   4.309   7.688 -0.2726  0.0156  0.3023
  351TYR    HD1 4607   3.159   4.334   7.772  1.4407 -3.2766  2.8200
  351TYR    CE1 4608   3.309   4.204   7.703 -0.0046  0.1755 -0.1059
  351TYR    HE1 4609   3.301   4.144   7.793 -0.9458 -0.2980 -0.4849
  351TYR     CZ 4610   3.364   4.150   7.589  0.8091 -0.0722  0.3998
  351TYR     OH 4611   3.443   4.032   7.586  0.6041 -0.1879 -0.6669
  351TYR     HH 4612   3.425   3.978   7.663  0.9224 -1.3822 -1.4045
  351TYR    CD2 4613   3.291   4.340   7.467 -0.1708  0.2642 -0.3361
  351TYR    HD2 4614   3.290   4.388   7.371 -1.0899  1.2251  0.1312
  351TYR    CE2 4615   3.371   4.228   7.477 -0.5133  0.0767  0.4083
  351TYR    HE2 4616   3.412   4.185   7.387 -0.5575 -0.3449  0.5866
  351TYR      C 4617   2.996   4.431   7.347  0.3578  0.3792  0.4213
  351TYR      O 4618   3.044   4.370   7.251 -0.1474  0.0110  0.3981
  352MET      N 4619   2.871   4.412   7.394  0.4238 -0.3993  0.2960
  352MET     HN 4620   2.836   4.448   7.480  0.8055 -0.3401  0.4312
  352MET     CA 4621   2.779   4.323   7.332 -0.3246  0.4320  0.1946
  352MET     HA 4622   2.820   4.223   7.326 -0.3022  0.4978 -1.4482
  352MET     CB 4623   2.646   4.321   7.410 -0.1729  0.0289  0.4463
  352MET    HB1 4624   2.569   4.266   7.352 -0.2760  1.0184 -0.3922
  352MET    HB2 4625   2.612   4.427   7.403 -1.6277 -0.5093 -1.8922
  352MET     CG 4626   2.649   4.265   7.552 -0.2323 -0.4598  0.2562
  352MET    HG1 4627   2.724   4.318   7.615 -0.7548 -1.3812  1.7034
  352MET    HG2 4628   2.673   4.156   7.548 -2.1066 -0.9642 -4.8463
  352MET     SD 4629   2.483   4.279   7.624 -0.3006 -0.2541  0.0589
  352MET     CE 4630   2.419   4.122   7.560  0.0401 -0.6010  0.5592
  352MET    HE1 4631   2.308   4.116   7.547 -0.2392 -0.7469  2.6519
  352MET    HE2 4632   2.445   4.033   7.621 -0.9693 -1.5649 -0.3535
  352MET    HE3 4633   2.463   4.099   7.461  0.2804  0.8581  0.3075
  352MET      C 4634   2.754   4.349   7.187  0.2507  0.0251  0.0210
  352MET      O 4635   2.762   4.259   7.103  0.6979  0.1848 -0.1122
  353LEU      N 4636   2.726   4.476   7.154 -0.0358 -0.0900 -0.1859
  353LEU     HN 4637   2.702   4.538   7.228 -0.2649  1.5904 -1.6214
  353LEU     CA 4638   2.710   4.514   7.017  0.1039  0.4508 -0.0537
  353LEU     HA 4639   2.628   4.457   6.976 -0.0194 -1.4207  2.5269
  353LEU     CB 4640   2.654   4.657   7.003 -0.2349  0.3255  0.0216
  353LEU    HB1 4641   2.709   4.712   7.082  1.7193 -3.1898  1.3593
  353LEU    HB2 4642   2.549   4.646   7.038 -0.1180 -0.3990  0.1680
  353LEU     CG 4643   2.652   4.726   6.865 -0.1614 -0.0175 -0.1526
  353LEU     HG 4644   2.749   4.717   6.812 -0.2457 -0.4638 -0.2381
  353LEU    CD1 4645   2.544   4.684   6.764 -0.2274 -0.0244 -0.0790
  353LEU   HD11 4646   2.451   4.718   6.816 -0.1177 -0.9402  0.7483
  353LEU   HD12 4647   2.542   4.573   6.755  0.5562 -0.2073  1.5781
  353LEU   HD13 4648   2.563   4.739   6.670 -1.4632 -0.7702 -0.7975
  353LEU    CD2 4649   2.655   4.878   6.887 -0.4836 -0.0199 -0.0760
  353LEU   HD21 4650   2.554   4.924   6.888 -0.2756  0.4405  0.5025
  353LEU   HD22 4651   2.713   4.924   6.804  0.1552 -0.8160 -0.0918
  353LEU   HD23 4652   2.711   4.904   6.980 -1.6006 -0.3310  0.7044
  353LEU      C 4653   2.832   4.503   6.932 -0.2801 -0.3339 -0.5049
  353LEU      O 4654   2.819   4.439   6.827 -0.1485 -0.1448 -0.6359
  354THR      N 4655   2.949   4.549   6.978 -0.4784  0.0194 -0.3565
  354THR     HN 4656   2.949   4.592   7.069  0.2924  0.0795 -0.3835
  354THR     CA 4657   3.067   4.534   6.899 -0.4092 -0.0410 -0.2424
  354THR     HA 4658   3.036   4.582   6.807 -3.1341  0.8951  1.0603
  354THR     CB 4659   3.187   4.611   6.946 -0.4044 -0.0123 -0.3034
  354THR     HB 4660   3.272   4.601   6.875 -2.8440  0.6983 -3.5705
  354THR    OG1 4661   3.228   4.576   7.077  0.3973 -0.4225 -0.6578
  354THR    HG1 4662   3.154   4.603   7.131 -0.1076 -1.5023 -0.7788
  354THR    CG2 4663   3.148   4.760   6.950 -0.2498  0.0307 -0.3773
  354THR   HG21 4664   3.045   4.766   6.990 -0.3308  1.8603 -0.7808
  354THR   HG22 4665   3.145   4.805   6.848 -2.3475 -0.2848 -0.4991
  354THR   HG23 4666   3.224   4.819   7.006  0.4616 -1.0932 -0.1325
  354THR      C 4667   3.103   4.391   6.881 -0.4518 -0.1294  0.3472
  354THR      O 4668   3.144   4.366   6.768 -0.0065  0.1384  0.4466
  355ASN      N 4669   3.097   4.293   6.973 -0.1173 -0.4535  0.0275
  355ASN     HN 4670   3.082   4.322   7.067  0.1813  3.9267 -1.0628
  355ASN     CA 4671   3.117   4.155   6.941 -0.2269 -0.4593 -0.0107
  355ASN     HA 4672   3.212   4.145   6.891 -0.2688 -1.0505  0.0174
  355ASN     CB 4673   3.111   4.075   7.072 -0.4770  0.1647  0.3640
  355ASN    HB1 4674   3.097   3.967   7.052 -1.3476  0.1359  1.0905
  355ASN    HB2 4675   3.032   4.111   7.142  1.6609 -0.0332  3.0723
  355ASN     CG 4676   3.241   4.090   7.151 -0.0137 -0.0902 -0.3395
  355ASN    OD1 4677   3.331   4.166   7.117 -0.0733  0.2128  0.1693
  355ASN    ND2 4678   3.237   4.016   7.265 -0.6181 -0.0445 -0.3237
  355ASN   HD21 4679   3.155   3.962   7.282 -0.1336 -0.7235 -0.0747
  355ASN   HD22 4680   3.331   4.005   7.300 -0.9453  0.1312  0.6482
  355ASN      C 4681   3.026   4.105   6.834 -0.4492 -0.1066  0.0107
  355ASN      O 4682   3.071   4.023   6.755 -0.4291 -0.3552  0.2754
  356ALA      N 4683   2.897   4.145   6.833 -0.2522  0.5567  0.5083
  356ALA     HN 4684   2.864   4.223   6.885 -1.5717  1.3125 -1.3612
  356ALA     CA 4685   2.808   4.097   6.732  0.4310  0.2859  0.0259
  356ALA     HA 4686   2.814   3.991   6.716 -1.8667  0.3901 -2.3026
  356ALA     CB 4687   2.663   4.127   6.772  0.2257 -0.9782  0.2509
  356ALA    HB1 4688   2.651   4.121   6.882 -3.3226  0.3591  0.0589
  356ALA    HB2 4689   2.588   4.057   6.729  1.7666 -1.5769 -1.6216
  356ALA    HB3 4690   2.644   4.232   6.743  1.1612 -1.1925 -1.2798
  356ALA      C 4691   2.837   4.151   6.596  0.2994 -0.4538 -0.3000
  356ALA      O 4692   2.827   4.082   6.494 -0.0498 -0.6929 -0.1053
  357LEU      N 4693   2.876   4.279   6.581  0.7597 -0.5555  0.0099
  357LEU     HN 4694   2.866   4.340   6.659 -0.2637 -1.1291  0.3488
  357LEU     CA 4695   2.904   4.344   6.456  0.0113  0.4140  0.3337
  357LEU     HA 4696   2.834   4.319   6.378 -0.1758 -0.2121  0.6976
  357LEU     CB 4697   2.908   4.498   6.465  0.4471  0.3985  0.4063
  357LEU    HB1 4698   2.949   4.544   6.373  0.6520 -0.2123  0.1837
  357LEU    HB2 4699   2.979   4.517   6.549  0.3127 -1.2258  0.9270
  357LEU     CG 4700   2.774   4.566   6.497  0.0145 -0.2184 -0.0772
  357LEU     HG 4701   2.742   4.527   6.596 -0.1778  1.4278  0.5249
  357LEU    CD1 4702   2.795   4.718   6.501 -0.3373 -0.1645 -0.2163
  357LEU   HD11 4703   2.876   4.746   6.573 -0.8827  3.5861 -0.8502
  357LEU   HD12 4704   2.702   4.772   6.529 -0.8766 -1.5570  0.7923
  357LEU   HD13 4705   2.817   4.764   6.403  1.4011  4.5059  2.0539
  357LEU    CD2 4706   2.664   4.544   6.391 -0.5520  0.3491  0.3913
  357LEU   HD21 4707   2.575   4.603   6.423  0.3320  1.4212  0.9588
  357LEU   HD22 4708   2.631   4.438   6.397  0.3050  0.0694  0.2692
  357LEU   HD23 4709   2.692   4.570   6.287 -2.4353  1.1417  0.0358
  357LEU      C 4710   3.036   4.298   6.406 -0.5880 -0.9353 -0.0501
  357LEU      O 4711   3.073   4.313   6.289  1.0048  0.4092  0.5841
  358PHE      N 4712   3.127   4.237   6.483 -0.1766 -0.0564  0.1733
  358PHE     HN 4713   3.106   4.233   6.581 -0.0890  1.7176  0.2898
  358PHE     CA 4714   3.251   4.180   6.439 -0.1900  0.0159  0.0423
  358PHE     HA 4715   3.311   4.253   6.386 -0.2656 -1.8010 -2.7595
  358PHE     CB 4716   3.331   4.128   6.559  0.0352  0.3454  0.0364
  358PHE    HB1 4717   3.266   4.068   6.626 -0.7824  1.0512 -0.1211
  358PHE    HB2 4718   3.359   4.220   6.614  2.7843 -1.4861  2.0307
  358PHE     CG 4719   3.450   4.046   6.520 -0.3430  0.0091 -0.4221
  358PHE    CD1 4720   3.551   4.109   6.451  0.0659  0.0268  0.1845
  358PHE    HD1 4721   3.547   4.214   6.426  1.8764 -0.0207 -0.4536
  358PHE    CE1 4722   3.668   4.041   6.428  0.3796  0.4068  0.6394
  358PHE    HE1 4723   3.755   4.096   6.394  1.6876 -0.3018  2.6406
  358PHE     CZ 4724   3.681   3.911   6.470 -0.4480  0.0450 -0.1833
  358PHE     HZ 4725   3.775   3.863   6.453 -0.3317  0.3820 -0.5020
  358PHE    CD2 4726   3.465   3.915   6.558 -0.1438  0.1267 -0.0848
  358PHE    HD2 4727   3.382   3.874   6.613 -0.2850 -0.1427 -0.4912
  358PHE    CE2 4728   3.583   3.845   6.540 -0.3731 -0.2073 -0.3150
  358PHE    HE2 4729   3.589   3.742   6.571 -3.5886 -0.9267 -1.6525
  358PHE      C 4730   3.234   4.076   6.334  0.7178 -0.2486  0.1483
  358PHE      O 4731   3.318   4.071   6.245  0.7196  0.4757  0.1042
  359TYR      N 4732   3.127   3.994   6.341  0.5741 -0.0528  0.2598
  359TYR     HN 4733   3.058   3.992   6.413 -0.1038 -3.3711 -0.3363
  359TYR     CA 4734   3.096   3.893   6.245 -0.5671  0.5731 -0.0497
  359TYR     HA 4735   3.186   3.845   6.208 -0.1953 -0.0320  1.5116
  359TYR     CB 4736   3.010   3.794   6.326  0.2833 -0.0032  0.1706
  359TYR    HB1 4737   2.986   3.698   6.275 -0.5025 -0.2955  1.0536
  359TYR    HB2 4738   2.926   3.861   6.356  0.3547  1.8342 -3.1963
  359TYR     CG 4739   3.077   3.743   6.448  0.3790  0.3297  0.2585
  359TYR    CD1 4740   3.195   3.673   6.436  0.0140 -0.2979  0.2571
  359TYR    HD1 4741   3.239   3.654   6.340 -1.6599  1.3414 -0.8950
  359TYR    CE1 4742   3.263   3.625   6.546 -0.0927 -0.4373  0.2630
  359TYR    HE1 4743   3.351   3.566   6.523  0.7444 -0.5592  3.2962
  359TYR     CZ 4744   3.206   3.636   6.670  0.2539  0.1401  0.3755
  359TYR     OH 4745   3.260   3.567   6.781  0.4356 -0.4324 -0.0698
  359TYR     HH 4746   3.200   3.599   6.848 -0.2238 -0.4419 -0.6453
  359TYR    CD2 4747   3.026   3.766   6.574  0.1126 -0.2359  0.2609
  359TYR    HD2 4748   2.931   3.817   6.585  1.1392  2.0060 -0.6956
  359TYR    CE2 4749   3.093   3.713   6.682  0.0130 -0.2067  0.3369
  359TYR    HE2 4750   3.053   3.731   6.780 -0.6085 -0.3490  0.1152
  359TYR      C 4751   3.035   3.947   6.121 -0.6084 -0.0217 -0.2936
  359TYR      O 4752   3.035   3.878   6.019  0.4216 -0.0054 -0.3192
  360VAL      N 4753   2.975   4.068   6.120  0.1393  0.3684  0.4182
  360VAL     HN 4754   2.990   4.136   6.191  2.1400  1.0193 -0.5644
  360VAL     CA 4755   2.896   4.117   6.012  0.0599 -0.1867  0.2205
  360VAL     HA 4756   2.822   4.042   5.986  0.3331 -1.0780  1.9048
  360VAL     CB 4757   2.809   4.231   6.057  0.1294  0.0854 -0.3203
  360VAL     HB 4758   2.870   4.313   6.099  1.9584  0.4030 -3.3124
  360VAL    CG1 4759   2.729   4.292   5.941 -0.4000 -0.0803 -0.0461
  360VAL   HG11 4760   2.665   4.372   5.984 -2.1379 -0.8809 -1.0663
  360VAL   HG12 4761   2.656   4.217   5.904 -0.7058  1.1438 -2.0680
  360VAL   HG13 4762   2.799   4.330   5.863  1.1053 -2.1494  0.2085
  360VAL    CG2 4763   2.708   4.180   6.161  0.1036 -0.5823 -0.6661
  360VAL   HG21 4764   2.642   4.267   6.182  1.4198  0.6685 -1.5687
  360VAL   HG22 4765   2.753   4.140   6.254  1.0208  0.4659 -0.6364
  360VAL   HG23 4766   2.650   4.096   6.117 -0.5433 -1.2857  1.4238
  360VAL      C 4767   2.969   4.148   5.886  0.1248 -0.8488  0.0925
  360VAL      O 4768   2.925   4.105   5.779 -0.1729 -0.4497  0.0531
  361SER      N 4769   3.088   4.210   5.889 -0.4959  0.3754 -0.0233
  361SER     HN 4770   3.111   4.255   5.975 -0.4806  1.1436 -0.4212
  361SER     CA 4771   3.185   4.214   5.785 -0.0239  0.1327  0.4029
  361SER     HA 4772   3.153   4.277   5.704 -0.6495 -0.4209  0.2147
  361SER     CB 4773   3.319   4.283   5.816 -0.1544  0.4059  0.3600
  361SER    HB1 4774   3.311   4.393   5.805 -2.6687  0.1598 -0.9379
  361SER    HB2 4775   3.406   4.243   5.759 -0.5829  1.5519 -1.1804
  361SER     OG 4776   3.340   4.271   5.956 -0.1829 -0.2726  0.3113
  361SER    HG1 4777   3.398   4.197   5.972  0.1219 -0.0145  0.4010
  361SER      C 4778   3.220   4.081   5.726  0.0965  0.3478 -0.0154
  361SER      O 4779   3.222   4.064   5.604 -0.0005  0.0158  0.0285
  362SER      N 4780   3.253   3.982   5.811  0.3694  0.4139 -0.0451
  362SER     HN 4781   3.245   3.992   5.910  0.1506 -0.4443  0.0234
  362SER     CA 4782   3.294   3.854   5.763 -0.1786 -0.0945  0.8228
  362SER     HA 4783   3.371   3.873   5.689 -1.3245 -0.2410 -0.4389
  362SER     CB 4784   3.353   3.758   5.868  0.3365 -0.5942  0.0892
  362SER    HB1 4785   3.370   3.654   5.833 -2.0025 -1.2179  0.6140
  362SER    HB2 4786   3.279   3.756   5.951 -1.6367  2.1110 -1.4332
  362SER     OG 4787   3.476   3.807   5.919  0.3007 -0.7563  0.3332
  362SER    HG1 4788   3.545   3.789   5.853 -0.1732  0.5610 -0.5504
  362SER      C 4789   3.191   3.772   5.695  0.2146 -0.2850  0.4511
  362SER      O 4790   3.219   3.687   5.610 -0.1795 -0.2901  0.3213
  363ALA      N 4791   3.064   3.799   5.730  0.0747 -0.0828 -0.1999
  363ALA     HN 4792   3.039   3.878   5.787  0.6466 -0.1588  0.1642
  363ALA     CA 4793   2.946   3.747   5.667 -0.3650  0.3910  0.2157
  363ALA     HA 4794   2.977   3.645   5.647  1.7520  0.8886  0.6791
  363ALA     CB 4795   2.837   3.731   5.773 -0.8448  0.3084 -0.2866
  363ALA    HB1 4796   2.787   3.818   5.821 -1.4922 -1.0480  1.6629
  363ALA    HB2 4797   2.878   3.678   5.862 -0.1569 -1.6286 -1.6909
  363ALA    HB3 4798   2.763   3.656   5.739  0.5217 -1.5523  0.6735
  363ALA      C 4799   2.891   3.819   5.549  0.0813  0.1477 -0.1452
  363ALA      O 4800   2.814   3.766   5.470 -0.0235 -0.2574  0.2310
  364ILE      N 4801   2.927   3.948   5.532  0.1553  0.1751  0.2157
  364ILE     HN 4802   2.983   3.994   5.601 -2.6064 -0.2316  2.9107
  364ILE     CA 4803   2.873   4.025   5.425  0.0309  0.2976  0.3663
  364ILE     HA 4804   2.775   3.991   5.393 -0.0554  1.4200 -0.6371
  364ILE     CB 4805   2.838   4.164   5.467 -0.6117  0.1967  0.1745
  364ILE     HB 4806   2.794   4.151   5.569  0.8363 -2.2971  0.5534
  364ILE    CG2 4807   2.961   4.255   5.483 -0.5908  0.1094  0.5157
  364ILE   HG21 4808   2.927   4.350   5.529  1.4888  1.6438 -0.9175
  364ILE   HG22 4809   3.007   4.271   5.383 -1.6376 -0.0267 -0.0010
  364ILE   HG23 4810   3.035   4.210   5.552 -0.5710 -0.6360  0.0174
  364ILE    CG1 4811   2.734   4.234   5.377 -0.2701 -0.1208 -0.4659
  364ILE   HG11 4812   2.775   4.251   5.274 -1.2407  1.8869 -0.5587
  364ILE   HG12 4813   2.729   4.337   5.417 -0.1736  0.1614 -1.1579
  364ILE     CD 4814   2.594   4.176   5.391 -0.5319  0.5160 -0.4383
  364ILE    HD1 4815   2.580   4.098   5.313  0.3204  0.5376 -0.6139
  364ILE    HD2 4816   2.510   4.249   5.388 -0.5057  0.5357 -0.7272
  364ILE    HD3 4817   2.582   4.128   5.491  0.2501  0.3815 -0.4045
  364ILE      C 4818   2.961   4.029   5.305 -0.3403 -0.0519  0.0796
  364ILE      O 4819   2.910   4.046   5.194 -0.3774  0.2115  0.1386
  365ASN      N 4820   3.091   3.993   5.306 -0.3724 -0.1562  0.4480
  365ASN     HN 4821   3.135   3.977   5.394  0.0409 -2.5441 -0.1253
  365ASN     CA 4822   3.169   3.976   5.187 -0.6415 -0.9206  0.3705
  365ASN     HA 4823   3.176   4.070   5.135 -3.4899  0.2468  1.8162
  365ASN     CB 4824   3.309   3.926   5.224  0.0746  0.4980 -0.3281
  365ASN    HB1 4825   3.376   3.908   5.137 -0.5998 -2.1593 -0.3928
  365ASN    HB2 4826   3.300   3.829   5.279 -0.6720  0.0414 -1.2158
  365ASN     CG 4827   3.389   4.017   5.316 -0.1050  0.2487  0.0765
  365ASN    OD1 4828   3.438   3.980   5.423 -0.6730 -0.1811  0.1946
  365ASN    ND2 4829   3.404   4.149   5.288 -0.1051  0.2236 -0.0398
  365ASN   HD21 4830   3.464   4.202   5.348 -0.7131  0.5536  0.2813
  365ASN   HD22 4831   3.352   4.194   5.215 -2.5066  0.2532  1.5797
  365ASN      C 4832   3.120   3.886   5.079  0.4128 -0.4008 -0.5653
  365ASN      O 4833   3.117   3.935   4.967  0.3775  0.0395 -0.3750
  366PRO      N 4834   3.075   3.766   5.103  0.3790 -0.3917 -0.5825
  366PRO     CD 4835   3.104   3.687   5.221 -0.3275  0.0557 -0.1066
  366PRO    HD1 4836   3.092   3.739   5.319 -0.2215 -0.5257  0.2258
  366PRO    HD2 4837   3.210   3.664   5.198 -0.4103  0.4420 -0.8870
  366PRO     CA 4838   2.997   3.689   5.010 -0.3475 -0.2041 -0.1279
  366PRO     HA 4839   3.064   3.667   4.929  0.1812 -0.1635  0.2903
  366PRO     CB 4840   2.945   3.565   5.083 -0.0100 -0.4621 -0.3245
  366PRO    HB1 4841   2.963   3.475   5.020  1.0089 -0.8148  0.4490
  366PRO    HB2 4842   2.834   3.565   5.085 -0.0513 -2.3835 -1.0478
  366PRO     CG 4843   3.007   3.568   5.223 -0.6182  0.2928 -0.0616
  366PRO    HG1 4844   2.926   3.586   5.298 -1.7100  0.8396 -1.3462
  366PRO    HG2 4845   3.048   3.473   5.264 -1.8702  0.5100  1.8389
  366PRO      C 4846   2.894   3.767   4.935 -0.2506 -0.1590 -0.2136
  366PRO      O 4847   2.883   3.744   4.814 -0.2464 -0.3498 -0.1769
  367ILE      N 4848   2.814   3.850   5.004  0.5676  0.4494  0.0174
  367ILE     HN 4849   2.835   3.867   5.100  0.2913 -0.5689  0.2668
  367ILE     CA 4850   2.706   3.921   4.943  0.0974 -0.2047  0.0888
  367ILE     HA 4851   2.646   3.846   4.892 -1.4092 -0.8929  2.6746
  367ILE     CB 4852   2.609   3.982   5.040 -0.4832 -0.0311 -0.5884
  367ILE     HB 4853   2.663   4.056   5.103 -1.5275 -1.1677  1.7802
  367ILE    CG2 4854   2.489   4.048   4.971 -0.4740  0.0225 -0.5532
  367ILE   HG21 4855   2.512   4.133   4.902 -0.1880 -3.0477 -4.5680
  367ILE   HG22 4856   2.430   4.094   5.053  1.7068  3.2889 -0.5831
  367ILE   HG23 4857   2.441   3.968   4.911  4.9841 -2.6207 -2.0369
  367ILE    CG1 4858   2.558   3.878   5.142 -0.5684  0.4506 -0.1362
  367ILE   HG11 4859   2.489   3.922   5.217 -0.8609  1.0551 -0.7433
  367ILE   HG12 4860   2.645   3.828   5.190 -1.5670 -0.4204  0.8023
  367ILE     CD 4861   2.482   3.758   5.087  0.9761 -0.4698 -0.3143
  367ILE    HD1 4862   2.461   3.674   5.156 -0.0343  0.6967  0.8420
  367ILE    HD2 4863   2.537   3.712   5.002 -0.0252  0.4151 -1.4856
  367ILE    HD3 4864   2.386   3.791   5.041  1.5467  1.0207 -0.4903
  367ILE      C 4865   2.766   4.022   4.853 -0.3183  0.0945  0.1464
  367ILE      O 4866   2.724   4.046   4.740 -0.0957  0.3699  0.1197
  368LEU      N 4867   2.872   4.091   4.899 -0.2989  0.0739  0.1325
  368LEU     HN 4868   2.912   4.066   4.987 -0.4448  0.4764  0.3146
  368LEU     CA 4869   2.944   4.183   4.816  0.2059 -0.2780  0.1755
  368LEU     HA 4870   2.874   4.257   4.780  0.3467 -0.0388  0.3883
  368LEU     CB 4871   3.049   4.251   4.906 -0.0339  0.8191 -0.3554
  368LEU    HB1 4872   3.097   4.327   4.841  0.4076  0.6686 -0.2059
  368LEU    HB2 4873   3.124   4.172   4.924 -1.9340 -1.1833 -0.7156
  368LEU     CG 4874   2.993   4.330   5.026  0.2437  0.0112  0.3190
  368LEU     HG 4875   2.927   4.268   5.089  0.3213  0.7899  1.1794
  368LEU    CD1 4876   3.112   4.367   5.116  0.2229  0.0934  0.3133
  368LEU   HD11 4877   3.155   4.280   5.171 -1.6260 -0.4858  0.9111
  368LEU   HD12 4878   3.071   4.441   5.188 -3.4160 -2.3054  0.9991
  368LEU   HD13 4879   3.182   4.419   5.047 -2.0394  2.2531 -0.5129
  368LEU    CD2 4880   2.898   4.447   4.993  0.3585 -0.1339 -0.5702
  368LEU   HD21 4881   2.851   4.494   5.082  0.2636 -1.3767  0.0609
  368LEU   HD22 4882   2.815   4.421   4.925 -2.6350 -0.9968  3.0391
  368LEU   HD23 4883   2.958   4.530   4.950  0.2833 -0.0690 -0.5503
  368LEU      C 4884   3.011   4.139   4.690  0.2047  0.2054  0.0061
  368LEU      O 4885   3.013   4.212   4.590 -0.1260  0.3687  0.1167
  369TYR      N 4886   3.057   4.013   4.694 -0.3372 -0.0120 -0.4308
  369TYR     HN 4887   3.076   3.970   4.781  1.3360  2.0137  0.2958
  369TYR     CA 4888   3.093   3.941   4.575 -0.5656 -0.6229 -0.1322
  369TYR     HA 4889   3.162   4.005   4.522 -2.2329  1.3739 -0.0472
  369TYR     CB 4890   3.157   3.810   4.622 -0.4159 -0.3865  0.3372
  369TYR    HB1 4891   3.197   3.734   4.550  3.6223 -1.7353  3.5781
  369TYR    HB2 4892   3.077   3.762   4.682  0.9481 -0.6516  2.0405
  369TYR     CG 4893   3.272   3.828   4.715 -0.0373 -0.0487 -0.1851
  369TYR    CD1 4894   3.363   3.931   4.716  0.3416 -0.3788 -0.1773
  369TYR    HD1 4895   3.356   4.004   4.637  1.1474  2.5917  2.3178
  369TYR    CE1 4896   3.464   3.938   4.809  0.6248 -0.6151 -0.4662
  369TYR    HE1 4897   3.524   4.028   4.806 -0.6388  0.2372 -1.2376
  369TYR     CZ 4898   3.475   3.837   4.902  0.4858 -0.6080 -0.4421
  369TYR     OH 4899   3.577   3.855   4.998  0.3151 -0.3504 -0.3067
  369TYR     HH 4900   3.580   3.781   5.059  2.0429  0.0487  0.1665
  369TYR    CD2 4901   3.293   3.725   4.804  0.4084  0.1580 -0.0475
  369TYR    HD2 4902   3.231   3.637   4.792  1.5650 -0.7066  0.0837
  369TYR    CE2 4903   3.393   3.727   4.898  0.0046 -0.2886  0.3997
  369TYR    HE2 4904   3.415   3.651   4.972  2.6548  1.7662  1.9454
  369TYR      C 4905   2.995   3.921   4.465 -0.1806 -0.4455 -0.5119
  369TYR      O 4906   3.016   3.953   4.348  0.3404  0.1032 -0.2749
  370ASN      N 4907   2.871   3.882   4.501  0.0356 -0.0343  0.7481
  370ASN     HN 4908   2.851   3.873   4.598  0.3143  0.6870  0.8788
  370ASN     CA 4909   2.758   3.861   4.416  0.5036  0.1279  0.0730
  370ASN     HA 4910   2.789   3.801   4.332 -0.0733  1.2711 -0.9980
  370ASN     CB 4911   2.639   3.790   4.483  0.3482  0.1890 -0.1381
  370ASN    HB1 4912   2.554   3.789   4.410 -2.2543 -0.4530  2.6838
  370ASN    HB2 4913   2.614   3.848   4.574 -0.6490 -0.1569 -0.1789
  370ASN     CG 4914   2.663   3.644   4.519  0.0411  0.0281 -0.5623
  370ASN    OD1 4915   2.593   3.557   4.470  0.0269 -0.4839  0.3422
  370ASN    ND2 4916   2.766   3.617   4.604 -0.3585  0.4838  0.0761
  370ASN   HD21 4917   2.788   3.520   4.611  2.4845  1.0411  0.0314
  370ASN   HD22 4918   2.796   3.685   4.672  0.5158 -0.6709  0.8788
  370ASN      C 4919   2.704   3.991   4.367  0.0087 -0.0743  0.0680
  370ASN      O 4920   2.643   3.997   4.260 -0.0692 -0.0266  0.1144
  371LEU      N 4921   2.726   4.098   4.446  0.0952 -0.3105  0.3640
  371LEU     HN 4922   2.765   4.096   4.538  1.9835  2.5806 -0.2524
  371LEU     CA 4923   2.687   4.231   4.413  0.0425 -0.3646  0.2056
  371LEU     HA 4924   2.580   4.230   4.397 -0.0861  1.1928  0.7753
  371LEU     CB 4925   2.693   4.319   4.539  0.1658  0.1335 -0.1410
  371LEU    HB1 4926   2.795   4.310   4.582 -0.0938  3.6932  1.6150
  371LEU    HB2 4927   2.623   4.282   4.618  0.4967  1.4901  0.8114
  371LEU     CG 4928   2.670   4.471   4.530 -0.0631  0.1349  0.4157
  371LEU     HG 4929   2.743   4.520   4.462 -1.0683 -0.9147 -1.5098
  371LEU    CD1 4930   2.527   4.509   4.490  0.1440  0.1466 -0.3348
  371LEU   HD11 4931   2.455   4.466   4.564 -1.3639  1.5877 -0.9142
  371LEU   HD12 4932   2.500   4.466   4.391 -0.8210 -0.7119  0.2742
  371LEU   HD13 4933   2.512   4.618   4.479 -1.0512 -0.0877 -1.2123
  371LEU    CD2 4934   2.700   4.527   4.670  0.6856 -0.4054  0.4766
  371LEU   HD21 4935   2.805   4.499   4.696  0.1804 -1.8709  1.0624
  371LEU   HD22 4936   2.630   4.501   4.753 -0.6200  0.7842 -0.2208
  371LEU   HD23 4937   2.697   4.637   4.678 -1.5986 -0.5220  2.1032
  371LEU      C 4938   2.761   4.291   4.298 -0.4629  0.1198  0.1310
  371LEU      O 4939   2.706   4.364   4.215  0.0435  0.3298 -0.0199
  372VAL      N 4940   2.893   4.269   4.296 -0.4066  0.4397  0.2654
  372VAL     HN 4941   2.947   4.227   4.368 -1.2892  0.8566  1.1820
  372VAL     CA 4942   2.976   4.332   4.197 -0.0310 -0.0374  0.2703
  372VAL     HA 4943   2.933   4.420   4.150  0.4278 -0.0707 -0.2162
  372VAL     CB 4944   3.106   4.373   4.259  0.3249 -0.2690 -0.3183
  372VAL     HB 4945   3.162   4.417   4.174 -0.7973 -0.7312 -1.3160
  372VAL    CG1 4946   3.081   4.494   4.351 -0.0904 -0.0622 -0.7045
  372VAL   HG11 4947   3.043   4.444   4.442 -0.3851  1.0121 -0.2264
  372VAL   HG12 4948   3.006   4.565   4.310  0.8404  0.5713 -1.3428
  372VAL   HG13 4949   3.181   4.529   4.382 -0.6189  1.7162 -0.9331
  372VAL    CG2 4950   3.184   4.253   4.317  0.3962 -0.0618  0.0211
  372VAL   HG21 4951   3.133   4.195   4.397 -0.2230  0.9228  0.3565
  372VAL   HG22 4952   3.293   4.271   4.332  0.5536 -2.6040  2.9796
  372VAL   HG23 4953   3.208   4.172   4.244  2.0038 -1.2648  1.7790
  372VAL      C 4954   3.002   4.242   4.081 -0.4135  0.5732 -0.2974
  372VAL      O 4955   3.057   4.290   3.982  0.4687 -0.1639 -0.1684
  373SER      N 4956   2.969   4.112   4.076  0.1566  0.4242 -0.2460
  373SER     HN 4957   2.918   4.067   4.148  0.2645  1.8589  0.7619
  373SER     CA 4958   3.011   4.021   3.974 -0.0733 -0.1346  0.1518
  373SER     HA 4959   3.052   4.080   3.893 -1.2818 -0.2224 -0.5540
  373SER     CB 4960   3.129   3.929   4.009  0.2223  0.2736  0.2457
  373SER    HB1 4961   3.108   3.876   4.104 -0.2045  0.4912  0.2756
  373SER    HB2 4962   3.213   3.999   4.025  0.5966 -0.3327  1.0431
  373SER     OG 4963   3.170   3.829   3.916  0.6111 -0.1190  0.8372
  373SER    HG1 4964   3.248   3.783   3.947  0.9874 -0.5691 -0.6981
  373SER      C 4965   2.901   3.933   3.925 -0.1272  0.1229 -0.1949
  373SER      O 4966   2.846   3.852   3.999  0.0536 -0.1902 -0.3987
  374ALA      N 4967   2.868   3.934   3.794  0.0208  0.0392 -0.2334
  374ALA     HN 4968   2.910   3.995   3.727  0.3668  0.4292  0.3221
  374ALA     CA 4969   2.773   3.845   3.737 -0.4613  0.4331 -0.0517
  374ALA     HA 4970   2.679   3.865   3.787 -0.1776 -0.0358  0.6734
  374ALA     CB 4971   2.747   3.866   3.587  0.1135 -0.5310 -0.2953
  374ALA    HB1 4972   2.687   3.953   3.553  1.0161  0.5605  0.8250
  374ALA    HB2 4973   2.692   3.778   3.548 -0.1446  0.0647 -1.3173
  374ALA    HB3 4974   2.842   3.878   3.530 -1.4159 -0.5932 -3.0006
  374ALA      C 4975   2.807   3.700   3.742 -0.2779  0.4417 -0.9020
  374ALA      O 4976   2.729   3.617   3.788  0.3436  0.0404 -0.5676
  375ASN      N 4977   2.932   3.667   3.705 -0.1591 -0.3429  0.1397
  375ASN     HN 4978   2.992   3.740   3.673  0.1691 -0.3467  0.7386
  375ASN     CA 4979   2.982   3.533   3.700  0.1709 -0.2102 -0.1885
  375ASN     HA 4980   2.912   3.472   3.645 -1.2089  0.5061  0.7246
  375ASN     CB 4981   3.122   3.531   3.637  0.3411 -0.2957  0.1902
  375ASN    HB1 4982   3.166   3.429   3.647 -1.5935 -1.0780  1.3717
  375ASN    HB2 4983   3.188   3.602   3.691  0.2045 -0.6399  0.8145
  375ASN     CG 4984   3.111   3.576   3.492 -0.1206 -0.2194  0.2463
  375ASN    OD1 4985   3.006   3.588   3.430  0.2044  0.1936 -0.2369
  375ASN    ND2 4986   3.229   3.606   3.430  0.1608 -0.3834  0.6917
  375ASN   HD21 4987   3.233   3.619   3.331  1.7622  0.8586  0.8835
  375ASN   HD22 4988   3.304   3.634   3.489 -0.7830 -1.9500  2.7311
  375ASN      C 4989   2.997   3.472   3.835  0.3474 -0.4271 -0.3051
  375ASN      O 4990   2.982   3.352   3.855  0.5482 -0.4166 -0.0820
  376PHE      N 4991   3.025   3.557   3.935  0.0630 -0.6292 -0.0527
  376PHE     HN 4992   3.036   3.654   3.916 -3.0519 -0.0450  0.5205
  376PHE     CA 4993   3.019   3.498   4.065 -0.1622  0.0730  0.2649
  376PHE     HA 4994   3.079   3.408   4.070 -1.8770 -1.1456  0.1202
  376PHE     CB 4995   3.091   3.603   4.152  0.4251 -0.2534  0.1755
  376PHE    HB1 4996   3.029   3.693   4.169  1.6874  0.5442  0.6120
  376PHE    HB2 4997   3.185   3.633   4.101  0.7156  1.4646  1.6387
  376PHE     CG 4998   3.126   3.544   4.284  0.2431  0.0578  0.3632
  376PHE    CD1 4999   3.030   3.524   4.380  0.3587 -0.9560  0.2804
  376PHE    HD1 5000   2.925   3.542   4.359  0.2491 -0.6964  1.0270
  376PHE    CE1 5001   3.062   3.463   4.499  0.3792 -0.6370  0.4397
  376PHE    HE1 5002   2.979   3.428   4.558 -0.3776 -0.2672 -0.3778
  376PHE     CZ 5003   3.192   3.429   4.527  0.6011 -0.2466 -0.0980
  376PHE     HZ 5004   3.210   3.397   4.628 -0.7719  1.5405  0.7757
  376PHE    CD2 5005   3.256   3.508   4.311  0.5216  0.7452 -0.0559
  376PHE    HD2 5006   3.331   3.543   4.241 -0.7208  1.7453 -0.9370
  376PHE    CE2 5007   3.289   3.456   4.434  0.2865 -0.4711 -0.4961
  376PHE    HE2 5008   3.392   3.440   4.462 -0.2246 -0.2411  1.6479
  376PHE      C 5009   2.881   3.460   4.110 -0.3376 -0.5208 -0.7432
  376PHE      O 5010   2.858   3.352   4.163 -0.1637 -0.3003 -0.2084
  377ARG      N 5011   2.790   3.557   4.091  0.2636  0.1806 -0.1249
  377ARG     HN 5012   2.808   3.643   4.044  1.3490  0.0875  0.0927
  377ARG     CA 5013   2.656   3.554   4.142  0.1816  0.1892 -0.3394
  377ARG     HA 5014   2.667   3.535   4.248  0.7514 -0.7450 -0.5543
  377ARG     CB 5015   2.591   3.690   4.110  0.1344  0.3683  0.5010
  377ARG    HB1 5016   2.618   3.739   4.014  0.2899  0.4826  0.6032
  377ARG    HB2 5017   2.622   3.755   4.195  1.4971 -1.0032  1.1059
  377ARG     CG 5018   2.438   3.683   4.097  0.2355  0.1288 -0.6184
  377ARG    HG1 5019   2.402   3.605   4.168 -0.4915 -0.1810 -1.3148
  377ARG    HG2 5020   2.426   3.622   4.004  2.3506 -0.5357 -0.5117
  377ARG     CD 5021   2.351   3.808   4.094  0.1232  0.0609 -0.2458
  377ARG    HD1 5022   2.385   3.875   4.012 -1.5650 -0.6651 -1.6103
  377ARG    HD2 5023   2.349   3.871   4.186 -1.0070 -1.5993  0.9191
  377ARG     NE 5024   2.213   3.763   4.058 -0.1330  0.0696  0.7063
  377ARG     HE 5025   2.205   3.691   3.990  1.5483  0.5517 -0.0648
  377ARG     CZ 5026   2.098   3.798   4.122 -0.5651 -0.0242 -0.0134
  377ARG    NH1 5027   2.088   3.907   4.203  0.3861 -0.1602  0.2964
  377ARG   HH11 5028   2.147   3.984   4.178  1.4130 -1.3063 -0.9439
  377ARG   HH12 5029   1.995   3.920   4.238  0.0512 -2.0778  0.2163
  377ARG    NH2 5030   1.976   3.747   4.087 -0.5369  0.1100 -0.3047
  377ARG   HH21 5031   1.975   3.666   4.028  2.9696  1.6296 -2.8043
  377ARG   HH22 5032   1.894   3.800   4.108  0.9071  2.3804  0.0246
  377ARG      C 5033   2.589   3.432   4.089  0.2523 -0.0977  0.2315
  377ARG      O 5034   2.523   3.359   4.164  0.2035 -0.0122  0.2721
  378GLN      N 5035   2.600   3.401   3.959  0.3457  0.1370  0.1833
  378GLN     HN 5036   2.650   3.463   3.899 -3.5853  1.7409 -1.7934
  378GLN     CA 5037   2.534   3.292   3.894  0.4244  0.2270 -0.0463
  378GLN     HA 5038   2.429   3.311   3.908  0.0193 -2.0126  0.3033
  378GLN     CB 5039   2.577   3.302   3.746 -0.1031  0.3876 -0.1933
  378GLN    HB1 5040   2.561   3.200   3.705 -0.3657 -0.3511  1.6545
  378GLN    HB2 5041   2.687   3.318   3.751 -0.0706  0.2360 -0.4334
  378GLN     CG 5042   2.501   3.411   3.672 -0.6318  0.0062 -0.2154
  378GLN    HG1 5043   2.490   3.499   3.740  0.4471 -0.3394  0.4214
  378GLN    HG2 5044   2.399   3.375   3.645  0.7819 -1.6317 -3.9053
  378GLN     CD 5045   2.568   3.454   3.543 -0.2901 -0.0311 -0.0499
  378GLN    OE1 5046   2.664   3.388   3.502  0.3092  0.6596  0.2222
  378GLN    NE2 5047   2.525   3.565   3.477 -0.4518  0.0199  0.1416
  378GLN   HE21 5048   2.583   3.594   3.401 -4.9955  0.4310 -3.6809
  378GLN   HE22 5049   2.456   3.627   3.514  2.6444  2.5818  2.1217
  378GLN      C 5050   2.567   3.163   3.959  0.2899  0.2959  0.1561
  378GLN      O 5051   2.483   3.081   3.998  0.3470  0.1504 -0.0249
  379VAL      N 5052   2.695   3.136   3.989  0.4557  0.0762 -0.7172
  379VAL     HN 5053   2.772   3.198   3.977  2.0843 -1.6070  0.4981
  379VAL     CA 5054   2.747   3.013   4.039  0.2265  0.3469  0.2243
  379VAL     HA 5055   2.703   2.933   3.981  0.0176 -1.1149  2.2701
  379VAL     CB 5056   2.894   2.995   4.014  0.0621 -0.0995 -0.4429
  379VAL     HB 5057   2.942   3.080   4.065 -0.2486  1.0682 -2.0054
  379VAL    CG1 5058   2.961   2.866   4.067 -0.2807  0.0640  0.3985
  379VAL   HG11 5059   2.977   2.864   4.176  1.2353  0.6432  0.2087
  379VAL   HG12 5060   3.060   2.855   4.018 -0.0528 -0.8640  1.0621
  379VAL   HG13 5061   2.886   2.787   4.048 -2.7002  2.3053 -0.0892
  379VAL    CG2 5062   2.925   3.028   3.867 -0.3600  0.2087 -0.4627
  379VAL   HG21 5063   2.877   2.948   3.807  2.7080 -0.7664 -1.8330
  379VAL   HG22 5064   3.032   3.030   3.838 -0.6147  1.3802 -1.4283
  379VAL   HG23 5065   2.881   3.128   3.844 -0.8436  0.4604  1.4488
  379VAL      C 5066   2.714   2.994   4.183 -0.2970  0.3309  0.1010
  379VAL      O 5067   2.680   2.882   4.221 -0.2869  0.0814 -0.6118
  380PHE      N 5068   2.722   3.104   4.260  0.8430  0.2191  0.1540
  380PHE     HN 5069   2.728   3.195   4.219  0.0225  0.6237  0.8896
  380PHE     CA 5070   2.691   3.108   4.400  0.4001 -0.4143  0.0792
  380PHE     HA 5071   2.752   3.035   4.451  0.5188 -0.4399 -0.0949
  380PHE     CB 5072   2.735   3.250   4.439  0.1233 -0.2394 -0.2442
  380PHE    HB1 5073   2.672   3.322   4.382 -1.0706 -1.3749 -0.4171
  380PHE    HB2 5074   2.839   3.273   4.405  0.9370 -0.9617  1.6577
  380PHE     CG 5075   2.725   3.268   4.586 -0.2567 -0.1093 -0.2855
  380PHE    CD1 5076   2.608   3.314   4.643 -0.2253 -0.6293  0.2012
  380PHE    HD1 5077   2.525   3.345   4.582  0.4373  0.8636  0.0202
  380PHE    CE1 5078   2.590   3.317   4.780 -0.2314 -0.9078  0.2073
  380PHE    HE1 5079   2.499   3.350   4.826 -0.0766  0.3504 -0.3463
  380PHE     CZ 5080   2.700   3.302   4.861  0.0910  1.0972  0.1830
  380PHE     HZ 5081   2.672   3.302   4.965 -0.9791  0.5725 -0.0920
  380PHE    CD2 5082   2.832   3.245   4.670 -0.5556 -0.5309 -0.0163
  380PHE    HD2 5083   2.921   3.203   4.626 -0.7817  0.2761 -1.2992
  380PHE    CE2 5084   2.820   3.263   4.806 -0.4950 -0.4652 -0.0195
  380PHE    HE2 5085   2.900   3.244   4.876  0.5637 -0.0741 -1.0908
  380PHE      C 5086   2.549   3.074   4.425  0.1982  0.1125 -0.3238
  380PHE      O 5087   2.524   2.992   4.514 -0.5612  0.4493 -0.2207
  381LEU      N 5088   2.451   3.134   4.356 -0.3209  0.2247  0.4907
  381LEU     HN 5089   2.481   3.204   4.292 -0.4429  0.4093  0.6336
  381LEU     CA 5090   2.314   3.098   4.376 -0.2285 -0.1216  0.5063
  381LEU     HA 5091   2.292   3.093   4.481 -1.0178 -1.7918  0.2932
  381LEU     CB 5092   2.221   3.206   4.317  0.0976 -0.3007 -0.3527
  381LEU    HB1 5093   2.119   3.173   4.289 -0.6228  1.0360  0.5636
  381LEU    HB2 5094   2.269   3.245   4.224 -0.2181  2.8125  0.6677
  381LEU     CG 5095   2.208   3.337   4.396 -0.1243 -0.5226 -0.0181
  381LEU     HG 5096   2.310   3.378   4.417 -0.5314 -0.7955  2.8688
  381LEU    CD1 5097   2.133   3.448   4.320  0.2319  0.1508  0.5987
  381LEU   HD11 5098   2.022   3.440   4.315  0.4269 -2.7352 -1.4193
  381LEU   HD12 5099   2.181   3.461   4.221  0.6862 -2.9420  0.3141
  381LEU   HD13 5100   2.140   3.546   4.372 -2.3296  0.6938  0.0569
  381LEU    CD2 5101   2.150   3.313   4.536  0.3315 -0.4404  0.1875
  381LEU   HD21 5102   2.145   3.412   4.586 -0.7313  1.4107 -3.2466
  381LEU   HD22 5103   2.220   3.252   4.597  0.5887 -2.8762 -2.3511
  381LEU   HD23 5104   2.043   3.284   4.527  0.0750  0.6062 -0.3398
  381LEU      C 5105   2.278   2.964   4.320 -0.4527  0.2310 -0.2161
  381LEU      O 5106   2.192   2.898   4.379  0.3715 -0.6981 -0.0323
  382SER      N 5107   2.341   2.905   4.217 -1.0654 -0.2263 -0.3360
  382SER     HN 5108   2.396   2.972   4.168 -0.3108 -0.2695  0.4167
  382SER     CA 5109   2.328   2.768   4.179 -0.1123 -0.4777  0.1919
  382SER     HA 5110   2.224   2.740   4.165  0.2852 -1.2417 -1.4917
  382SER     CB 5111   2.383   2.753   4.036  0.1336  0.1434  0.2155
  382SER    HB1 5112   2.494   2.764   4.036  0.2711 -1.0378 -0.5564
  382SER    HB2 5113   2.343   2.832   3.969  0.2919 -0.9260 -1.1829
  382SER     OG 5114   2.349   2.626   3.981  0.3151  0.0265  0.3686
  382SER    HG1 5115   2.342   2.624   3.885 -0.2324  2.7809  0.2504
  382SER      C 5116   2.380   2.673   4.281  0.1450 -0.2096  0.3118
  382SER      O 5117   2.319   2.569   4.302  0.0774 -0.2208  0.0636
  383THR      N 5118   2.498   2.697   4.341  0.0002  0.1420  0.4600
  383THR     HN 5119   2.548   2.775   4.305  2.2524 -1.0401  0.9051
  383THR     CA 5120   2.557   2.624   4.449 -0.1629 -0.2834  0.2633
  383THR     HA 5121   2.574   2.519   4.430  0.1714 -0.4344  1.3664
  383THR     CB 5122   2.697   2.670   4.477 -0.1962 -0.0964  0.1224
  383THR     HB 5123   2.697   2.773   4.520 -1.0529  0.9067 -2.1112
  383THR    OG1 5124   2.773   2.674   4.357  0.1931 -0.1192  0.3641
  383THR    HG1 5125   2.741   2.757   4.320 -1.4349 -1.0075 -0.3622
  383THR    CG2 5126   2.776   2.579   4.572  0.2540  0.4940  0.3206
  383THR   HG21 5127   2.823   2.498   4.512  1.6649  1.5741 -0.0949
  383THR   HG22 5128   2.722   2.525   4.652 -1.3352  0.7721 -0.5371
  383THR   HG23 5129   2.860   2.630   4.623  0.2185 -3.5576  5.1492
  383THR      C 5130   2.475   2.619   4.573 -0.8283 -0.1550 -0.1672
  383THR      O 5131   2.452   2.508   4.621 -0.0562 -0.1148  0.3139
  384LEU      N 5132   2.426   2.734   4.624 -0.1651 -0.0396  0.2236
  384LEU     HN 5133   2.458   2.820   4.585  1.0526 -1.5615 -2.4290
  384LEU     CA 5134   2.335   2.742   4.733 -0.0163 -0.0054  0.3447
  384LEU     HA 5135   2.378   2.709   4.827 -2.3921  1.5330  2.1195
  384LEU     CB 5136   2.297   2.890   4.754 -0.0019 -0.0293  0.5418
  384LEU    HB1 5137   2.199   2.891   4.807 -0.1663 -1.1554  0.2927
  384LEU    HB2 5138   2.287   2.938   4.654 -0.1645 -0.8230  0.1713
  384LEU     CG 5139   2.380   2.980   4.847  0.4119 -0.0708  0.2147
  384LEU     HG 5140   2.474   3.007   4.795  1.8571 -1.0449  2.1979
  384LEU    CD1 5141   2.309   3.116   4.859  0.0428 -0.2308 -0.1332
  384LEU   HD11 5142   2.305   3.176   4.766 -1.2241 -0.1308 -0.0297
  384LEU   HD12 5143   2.368   3.166   4.939  1.8762  0.2392 -1.6880
  384LEU   HD13 5144   2.203   3.103   4.888 -0.2948 -0.3925 -1.4102
  384LEU    CD2 5145   2.410   2.926   4.988 -0.4444  0.7401  0.7220
  384LEU   HD21 5146   2.460   2.826   4.983  0.2137  1.1089 -0.7397
  384LEU   HD22 5147   2.321   2.913   5.053  0.1063  2.2666  1.8362
  384LEU   HD23 5148   2.490   2.990   5.032  1.3412 -0.7063 -0.2834
  384LEU      C 5149   2.210   2.662   4.719  0.0698 -0.0786 -0.0007
  384LEU      O 5150   2.158   2.607   4.816 -0.5279  0.3827 -0.0528
  385ALA      N 5151   2.157   2.647   4.597  0.1408 -0.1030 -0.0288
  385ALA     HN 5152   2.182   2.707   4.521 -1.7196  1.3204  0.4255
  385ALA     CA 5153   2.047   2.566   4.555  0.2137  0.0645 -0.5544
  385ALA     HA 5154   1.971   2.573   4.632  1.0238  2.8420  0.1400
  385ALA     CB 5155   1.995   2.625   4.422 -0.0739 -0.5703 -0.7266
  385ALA    HB1 5156   1.989   2.735   4.430 -3.4844 -0.7095 -0.1985
  385ALA    HB2 5157   1.896   2.586   4.393  0.2134 -0.2520 -2.2409
  385ALA    HB3 5158   2.054   2.594   4.333 -2.4538 -0.8018 -2.3104
  385ALA      C 5159   2.083   2.423   4.539 -0.0313 -0.1006  0.3181
  385ALA      O 5160   1.995   2.339   4.554 -0.1181 -0.1000 -0.1936
  386CYSP     N 5161   2.209   2.389   4.506 -0.2467 -0.0959 -0.5217
  386CYSP    HN 5162   2.273   2.460   4.477  0.2151 -0.1603  0.3126
  386CYSP    CA 5163   2.257   2.254   4.511  0.2944  0.1252  0.5134
  386CYSP    HA 5164   2.178   2.185   4.483  1.0878 -1.2751  1.5819
  386CYSP     C 5165   2.277   2.196   4.647  0.1087 -0.2864  0.3684
  386CYSP     O 5166   2.229   2.087   4.676 -0.4007 -0.2416 -0.2833
  386CYSP    CB 5167   2.379   2.249   4.418  0.1114  0.1783  0.2700
  386CYSP   HB1 5168   2.358   2.296   4.319  0.5681  1.0344  0.5657
  386CYSP   HB2 5169   2.451   2.321   4.462 -0.4294  0.4573  0.7120
  386CYSP    SG 5170   2.437   2.079   4.394 -0.0604  0.1678 -0.0820
  386CYSP    C1 5171   2.588   2.047   4.490 -0.3438  0.1009  0.3458
  386CYSP    O1 5172   2.650   2.141   4.537 -0.4394  0.1360  0.3998
  386CYSP    C2 5173   2.614   1.899   4.519 -0.0152  0.0857 -0.0126
  386CYSP   H2A 5174   2.721   1.883   4.545  0.5960  0.9488 -1.8160
  386CYSP   H2B 5175   2.595   1.848   4.423  0.4828  0.9644 -0.5933
  386CYSP    C3 5176   2.530   1.843   4.634  0.4247 -0.3407  0.1018
  386CYSP   H3A 5177   2.513   1.735   4.614 -0.1522 -0.3561  0.6300
  386CYSP   H3B 5178   2.430   1.890   4.629  1.1423  1.4019  1.3880
  386CYSP    C4 5179   2.591   1.874   4.771  0.0308 -0.1036  0.2243
  386CYSP   H4A 5180   2.605   1.984   4.775 -1.6532  0.1530  0.0836
  386CYSP   H4B 5181   2.695   1.838   4.787  0.2369  0.9167  1.2229
  386CYSP    C5 5182   2.490   1.852   4.884  0.1443  0.0459  0.3541
  386CYSP   H5A 5183   2.455   1.747   4.886  0.3613 -0.1775 -2.7548
  386CYSP   H5B 5184   2.399   1.911   4.856 -0.4960 -0.5162  1.2050
  386CYSP    C6 5185   2.539   1.897   5.022  0.2232  0.1926  0.2782
  386CYSP   H6A 5186   2.540   2.008   5.013 -1.3489  0.1954 -0.1592
  386CYSP   H6B 5187   2.634   1.843   5.041  0.0564 -0.5518 -0.8706
  386CYSP    C7 5188   2.437   1.873   5.133 -0.1897 -0.1014 -0.1557
  386CYSP   H7A 5189   2.439   1.766   5.162  0.4688  0.0267  0.3143
  386CYSP   H7B 5190   2.333   1.892   5.101  0.5613  2.6247 -1.2799
  386CYSP    C8 5191   2.468   1.960   5.255 -0.0816  0.1283 -0.3486
  386CYSP   H8A 5192   2.458   2.066   5.223 -2.4239  0.0347 -0.1025
  386CYSP   H8B 5193   2.576   1.949   5.280 -0.8433 -0.9533  2.9056
  386CYSP    C9 5194   2.384   1.931   5.379  0.1744  0.0773 -0.1859
  386CYSP   H9A 5195   2.456   1.885   5.451  1.1351  1.5283 -0.1744
  386CYSP   H9B 5196   2.311   1.851   5.357  1.1680 -0.6156 -1.0191
  386CYSP   C10 5197   2.326   2.057   5.444 -0.2990 -0.2919  0.1209
  386CYSP  H10A 5198   2.251   2.092   5.370 -0.0364 -1.1517 -0.5775
  386CYSP  H10B 5199   2.403   2.137   5.433 -1.6216  0.9132 -0.7174
  386CYSP   C11 5200   2.293   2.046   5.592 -0.3861 -0.5523  0.0821
  386CYSP  H11A 5201   2.376   2.014   5.659  0.2180  2.0246  0.6728
  386CYSP  H11B 5202   2.219   1.966   5.614 -0.7123 -0.4055 -0.4726
  386CYSP   C12 5203   2.238   2.175   5.653  0.2812 -0.3106  0.1839
  386CYSP  H12A 5204   2.145   2.217   5.608  0.5098  2.5596  2.1353
  386CYSP  H12B 5205   2.310   2.258   5.635 -1.5331  1.4590  0.6737
  386CYSP   C13 5206   2.227   2.164   5.805 -0.0645 -0.0108  0.1816
  386CYSP  H13A 5207   2.322   2.130   5.849 -0.5860 -2.6272 -0.5604
  386CYSP  H13B 5208   2.157   2.084   5.837  0.9460 -1.6342 -1.4936
  386CYSP   C14 5209   2.196   2.295   5.877  0.4770  0.0194  0.3588
  386CYSP  H14A 5210   2.257   2.374   5.827 -0.1873  0.5773  0.4066
  386CYSP  H14B 5211   2.226   2.286   5.984 -2.5039 -2.1036  1.1373
  386CYSP   C15 5212   2.048   2.333   5.870  0.4733 -0.0548  0.0423
  386CYSP  H15A 5213   1.989   2.264   5.934  2.6695  0.2777  2.6080
  386CYSP  H15B 5214   2.012   2.320   5.765  0.3196 -2.0284  0.3119
  386CYSP   C16 5215   2.018   2.479   5.902  0.0404 -0.0492 -0.3739
  386CYSP  H16A 5216   1.909   2.499   5.896 -0.2815 -1.5820 -0.0764
  386CYSP  H16B 5217   2.053   2.501   6.005 -0.0033  0.2284 -0.4152
  386CYSP  H16C 5218   2.076   2.537   5.826 -0.5639  0.3398 -0.5435
  387LEU      N 5219   2.334   2.271   4.743 -0.0922  0.1102  0.1829
  387LEU     HN 5220   2.366   2.362   4.719  0.0574 -0.0114 -0.0833
  387LEU     CA 5221   2.340   2.226   4.879  0.3986 -0.1583  0.0773
  387LEU     HA 5222   2.359   2.120   4.881  1.2712 -0.0692 -1.5962
  387LEU     CB 5223   2.464   2.282   4.951  0.1322  0.4852  0.0441
  387LEU    HB1 5224   2.536   2.222   4.892  0.1211  0.1989  0.3229
  387LEU    HB2 5225   2.457   2.224   5.045 -3.4930 -0.7561 -0.8282
  387LEU     CG 5226   2.503   2.430   4.967 -0.0645  0.6270 -0.7370
  387LEU     HG 5227   2.478   2.482   4.872 -0.7302  0.6938 -0.5304
  387LEU    CD1 5228   2.415   2.483   5.081  0.5824  0.2622 -0.0610
  387LEU   HD11 5229   2.441   2.411   5.162 -0.3156  0.9635  0.8781
  387LEU   HD12 5230   2.307   2.469   5.058  0.1779  1.8305  0.7625
  387LEU   HD13 5231   2.435   2.591   5.095 -1.2774  0.5410  0.7106
  387LEU    CD2 5232   2.653   2.434   5.003 -0.2801 -0.3012  0.2971
  387LEU   HD21 5233   2.661   2.354   5.080 -2.9167 -0.3781  0.5931
  387LEU   HD22 5234   2.672   2.530   5.054 -0.4894 -1.3380  2.4662
  387LEU   HD23 5235   2.720   2.418   4.916  1.4116  1.5402  1.1930
  387LEU      C 5236   2.213   2.230   4.958  0.1056 -0.1213 -0.3930
  387LEU      O 5237   2.192   2.143   5.042  0.3431  0.3743  0.1892
  388CYSP     N 5238   2.115   2.314   4.922 -0.3122 -0.4908 -0.1296
  388CYSP    HN 5239   2.142   2.390   4.863  1.1261 -0.8769 -0.0146
  388CYSP    CA 5240   1.987   2.319   4.985 -0.2652  0.0512 -0.0715
  388CYSP    HA 5241   2.005   2.309   5.091  3.0542 -1.1689 -0.6162
  388CYSP     C 5242   1.910   2.201   4.937  0.3573 -0.3660 -0.0586
  388CYSP     O 5243   1.904   2.188   4.815  0.1023 -0.4521 -0.0369
  388CYSP    CB 5244   1.908   2.447   4.954 -0.3131 -0.0472 -0.3611
  388CYSP   HB1 5245   1.979   2.532   4.963 -1.7360  1.0239  1.5055
  388CYSP   HB2 5246   1.883   2.444   4.846 -2.1665  0.9852 -0.0117
  388CYSP    SG 5247   1.756   2.482   5.047  0.3516  0.1509  0.6664
  388CYSP    C1 5248   1.721   2.637   4.961  0.4836 -0.0149  0.3132
  388CYSP    O1 5249   1.780   2.679   4.862  0.1516  0.1895  0.2002
  388CYSP    C2 5250   1.609   2.717   5.025  0.1390 -0.3244  0.1027
  388CYSP   H2A 5251   1.545   2.651   5.088 -0.0509  1.2230  1.6275
  388CYSP   H2B 5252   1.546   2.755   4.942  0.6049 -1.4775 -0.8005
  388CYSP    C3 5253   1.663   2.827   5.117 -0.4751  0.3364 -0.3092
  388CYSP   H3A 5254   1.728   2.891   5.054 -2.5914  0.1316 -2.8999
  388CYSP   H3B 5255   1.721   2.774   5.197  1.0783 -1.1844 -2.3320
  388CYSP    C4 5256   1.564   2.932   5.169 -0.7640 -0.0274 -0.1161
  388CYSP   H4A 5257   1.466   2.890   5.200 -0.4147 -1.0298 -0.3352
  388CYSP   H4B 5258   1.535   3.005   5.091 -0.7854 -2.3892 -2.4415
  388CYSP    C5 5259   1.632   3.013   5.280 -0.1922  0.0446 -0.5135
  388CYSP   H5A 5260   1.558   3.093   5.300 -1.1524 -1.1564  1.0094
  388CYSP   H5B 5261   1.728   3.062   5.252 -0.3225  0.3562 -0.4172
  388CYSP    C6 5262   1.638   2.945   5.417  0.4956  1.0803 -0.0200
  388CYSP   H6A 5263   1.702   2.854   5.418  0.1977  0.8689  1.0625
  388CYSP   H6B 5264   1.538   2.910   5.450  0.5155  0.0602 -0.9717
  388CYSP    C7 5265   1.697   3.045   5.518  0.8375  0.6930  0.1689
  388CYSP   H7A 5266   1.620   3.123   5.535  0.9590  1.0728 -0.9054
  388CYSP   H7B 5267   1.787   3.087   5.468  0.8124  1.4368  0.7493
  388CYSP    C8 5268   1.722   2.982   5.655 -0.5234  0.0830  0.1624
  388CYSP   H8A 5269   1.807   2.911   5.647  0.3759  1.2271 -0.9904
  388CYSP   H8B 5270   1.631   2.923   5.679 -0.6834 -0.1822 -1.0044
  388CYSP    C9 5271   1.743   3.088   5.764 -0.6076  0.1203  0.1426
  388CYSP   H9A 5272   1.655   3.143   5.802 -0.8658 -1.5118  2.0760
  388CYSP   H9B 5273   1.811   3.163   5.719  1.4896 -0.8790  1.4924
  388CYSP   C10 5274   1.814   3.032   5.888 -0.5474 -0.2775 -0.0678
  388CYSP  H10A 5275   1.795   3.092   5.980  1.1974  1.0860 -0.5412
  388CYSP  H10B 5276   1.924   3.038   5.879 -0.4591 -0.6853  0.6959
  388CYSP   C11 5277   1.776   2.886   5.913 -0.0534 -0.4176 -0.1376
  388CYSP  H11A 5278   1.825   2.822   5.836 -0.9400 -1.4734  0.1647
  388CYSP  H11B 5279   1.667   2.864   5.910  0.2422 -2.2984  1.0960
  388CYSP   C12 5280   1.829   2.849   6.051 -0.4147 -0.1243  0.0791
  388CYSP  H12A 5281   1.815   2.936   6.119  0.5348  0.6753 -0.7134
  388CYSP  H12B 5282   1.939   2.833   6.045 -0.0495  1.1840  2.1122
  388CYSP   C13 5283   1.767   2.721   6.109 -0.4756 -0.1933 -0.1375
  388CYSP  H13A 5284   1.743   2.651   6.026 -1.9024 -0.6279  0.6133
  388CYSP  H13B 5285   1.668   2.750   6.149 -0.9394  0.0417 -1.4290
  388CYSP   C14 5286   1.865   2.669   6.214 -0.2270  0.6315  0.0519
  388CYSP  H14A 5287   1.877   2.732   6.305  2.1331 -1.5351  1.3934
  388CYSP  H14B 5288   1.966   2.648   6.173 -0.0792  2.2194 -0.4259
  388CYSP   C15 5289   1.811   2.529   6.245 -0.0635  0.6917  0.6233
  388CYSP  H15A 5290   1.786   2.483   6.147  0.1493 -0.9757  1.3133
  388CYSP  H15B 5291   1.710   2.534   6.292  0.2134 -0.1364  1.3430
  388CYSP   C16 5292   1.901   2.433   6.322 -0.5644 -0.1367  0.1862
  388CYSP  H16A 5293   1.939   2.481   6.414  2.2281 -2.1750  0.2357
  388CYSP  H16B 5294   1.849   2.345   6.366 -3.8616  1.2275 -0.7299
  388CYSP  H16C 5295   1.996   2.418   6.265 -1.2718 -2.3988 -0.5309
  389PRO      N 5296   1.852   2.118   5.019 -0.1916  0.1014  0.0315
  389PRO     CD 5297   1.876   2.108   5.162 -0.0125 -0.4059 -0.0345
  389PRO    HD1 5298   1.882   2.204   5.216 -1.0715  0.5163 -1.4647
  389PRO    HD2 5299   1.977   2.064   5.177 -0.0271 -0.4967 -0.1917
  389PRO     CA 5300   1.778   2.004   4.972  0.0885 -0.0825  0.0376
  389PRO     HA 5301   1.847   1.946   4.913 -0.1519 -0.3241 -0.0051
  389PRO     CB 5302   1.726   1.930   5.095  0.8341 -0.1917  0.2912
  389PRO    HB1 5303   1.786   1.838   5.112  1.5675  0.1260 -0.5216
  389PRO    HB2 5304   1.618   1.908   5.107  1.3278 -1.9614  2.0809
  389PRO     CG 5305   1.757   2.025   5.212 -0.1489  0.0345  0.3712
  389PRO    HG1 5306   1.673   2.080   5.260 -1.5608 -2.6717  1.2029
  389PRO    HG2 5307   1.790   1.970   5.302 -0.5201  0.8093  0.9995
  389PRO      C 5308   1.672   2.036   4.873  0.3072 -0.0929 -0.1998
  389PRO      O 5309   1.622   2.149   4.866  0.2506 -0.1022  0.0666
  390GLY      N 5310   1.645   1.942   4.781  0.2044  0.0589 -0.3269
  390GLY     HN 5311   1.691   1.856   4.801 -1.7183 -0.7917  0.8263
  390GLY     CA 5312   1.543   1.942   4.680  0.0382  0.1844 -0.1602
  390GLY    HA1 5313   1.552   1.848   4.629  1.4140  0.0009  0.3785
  390GLY    HA2 5314   1.558   2.016   4.603  0.4406 -1.1100 -1.3532
  390GLY      C 5315   1.400   1.951   4.721  0.0588 -0.3631  0.0415
  390GLY      O 5316   1.369   1.944   4.839  0.6929 -0.4891  0.2023
  391TRP      N 5317   1.308   1.970   4.625  0.2312 -0.1417 -0.0803
  391TRP     HN 5318   1.342   1.970   4.531  3.5163  1.5628  0.9323
  391TRP     CA 5319   1.166   1.979   4.636  0.2548  0.2293 -0.0533
  391TRP     HA 5320   1.136   1.978   4.740  1.5591 -0.5397  0.3333
  391TRP     CB 5321   1.115   2.118   4.593 -0.0206  0.2656  0.3869
  391TRP    HB1 5322   1.136   2.141   4.487 -2.4099  0.3734 -0.1116
  391TRP    HB2 5323   1.170   2.195   4.651  0.1940  0.6120 -0.2735
  391TRP     CG 5324   0.968   2.138   4.609 -0.0538  0.1272  0.2594
  391TRP    CD1 5325   0.877   2.161   4.510  0.4016  0.5598 -0.0612
  391TRP    HD1 5326   0.896   2.180   4.405 -0.8177  3.8043  0.2180
  391TRP    NE1 5327   0.754   2.188   4.562  0.4591  0.3584  0.1786
  391TRP    HE1 5328   0.671   2.219   4.521  1.0153  1.3965 -0.1964
  391TRP    CE2 5329   0.760   2.178   4.699 -0.2758  0.1759  0.2051
  391TRP    CD2 5330   0.890   2.141   4.729 -0.3823 -0.3246  0.0610
  391TRP    CE3 5331   0.914   2.106   4.858  0.1921  0.3469  0.1444
  391TRP    HE3 5332   1.010   2.069   4.891 -0.1842 -0.6273  0.1905
  391TRP    CZ3 5333   0.819   2.127   4.955 -0.4718  0.0547 -0.4357
  391TRP    HZ3 5334   0.848   2.113   5.058  0.4432  0.4424 -0.6319
  391TRP    CZ2 5335   0.660   2.187   4.790 -0.3619 -0.5786  0.1947
  391TRP    HZ2 5336   0.558   2.212   4.766  0.3093  1.4149 -0.8517
  391TRP    CH2 5337   0.690   2.164   4.923 -0.6263  0.2979  0.4187
  391TRP    HH2 5338   0.619   2.181   5.002 -1.8148 -0.2047 -0.4989
  391TRP      C 5339   1.094   1.869   4.565 -0.2736  0.2597  0.4227
  391TRP      O 5340   1.133   1.834   4.454 -0.0670  0.2701  0.4910
  392ARG      N 5341   0.996   1.808   4.633 -0.0301 -0.2174  0.3504
  392ARG     HN 5342   0.984   1.837   4.728  0.8054  4.5006 -0.7467
  392ARG     CA 5343   0.902   1.711   4.588 -0.1741  0.1281 -0.0982
  392ARG     HA 5344   0.962   1.622   4.583 -0.3156  0.0764 -0.9921
  392ARG     CB 5345   0.785   1.696   4.687 -0.2474  0.5592 -0.1171
  392ARG    HB1 5346   0.725   1.789   4.689 -0.5603  0.3738 -0.4947
  392ARG    HB2 5347   0.828   1.673   4.787 -0.1402  0.5070 -0.1750
  392ARG     CG 5348   0.676   1.591   4.663  0.0377  0.2001  0.1401
  392ARG    HG1 5349   0.731   1.497   4.640 -0.3364  0.3260 -1.4325
  392ARG    HG2 5350   0.625   1.604   4.565 -0.4498 -1.2224  0.1713
  392ARG     CD 5351   0.584   1.562   4.782  0.2802  0.0260  0.2847
  392ARG    HD1 5352   0.540   1.661   4.808  1.4919  0.5166  0.5529
  392ARG    HD2 5353   0.642   1.519   4.866 -0.0667 -1.1505 -0.0657
  392ARG     NE 5354   0.480   1.465   4.740 -0.0360  0.4761  0.0174
  392ARG     HE 5355   0.488   1.378   4.788 -0.7736  1.5512  2.2432
  392ARG     CZ 5356   0.352   1.495   4.702 -0.2539 -0.2196  0.1749
  392ARG    NH1 5357   0.315   1.614   4.646  0.1249 -0.1615  0.0438
  392ARG   HH11 5358   0.372   1.696   4.641 -0.5256  0.4266  1.6823
  392ARG   HH12 5359   0.225   1.643   4.614  0.4645  2.0591  0.8993
  392ARG    NH2 5360   0.258   1.398   4.686 -0.2835 -0.1397 -0.1345
  392ARG   HH21 5361   0.259   1.319   4.747 -0.3459  0.4965  0.7062
  392ARG   HH22 5362   0.167   1.417   4.648 -0.0578 -0.7216 -1.0053
  392ARG      C 5363   0.849   1.729   4.450  0.2251  0.2772 -0.2311
  392ARG      O 5364   0.828   1.843   4.409  0.1632  0.3872  0.1035
  393HSD      N 5365   0.816   1.627   4.370  0.0052 -0.1889  0.4484
  393HSD     HN 5366   0.852   1.537   4.395  3.4297  0.3933 -1.8315
  393HSD     CA 5367   0.736   1.640   4.252  0.2151  0.4031  0.3724
  393HSD     HA 5368   0.745   1.736   4.203 -0.6566  0.6027  0.5831
  393HSD     CB 5369   0.799   1.553   4.142  0.1677  0.3166  0.4141
  393HSD    HB1 5370   0.737   1.555   4.050  0.5146  1.9020  0.1814
  393HSD    HB2 5371   0.784   1.448   4.173 -2.9932  0.8178  0.8905
  393HSD    ND1 5372   1.046   1.597   4.178  0.3123  0.1043 -0.0933
  393HSD    HD1 5373   1.051   1.583   4.276  0.2118  0.7215  0.0040
  393HSD     CG 5374   0.935   1.595   4.095  0.1253  0.1626  0.1537
  393HSD    CE1 5375   1.153   1.627   4.099  0.3526 -0.5636 -0.2975
  393HSD    HE1 5376   1.258   1.632   4.129  0.1097  0.4326  0.4570
  393HSD    NE2 5377   1.116   1.638   3.972 -0.0915 -0.0315 -0.1288
  393HSD    CD2 5378   0.979   1.629   3.971 -0.1233  0.3817  0.1262
  393HSD    HD2 5379   0.941   1.634   3.869  3.5937  0.2286 -1.4285
  393HSD      C 5380   0.591   1.606   4.283  0.3361 -0.5940 -0.1348
  393HSD    OT1 5381   0.500   1.682   4.257  0.4567 -0.6011 -0.5911
  393HSD    OT2 5382   0.582   1.486   4.342  0.0304 -0.4349  0.1421
  393HSD     CT 5383   0.449   1.436   4.357 -0.2322  0.3459  0.4833
  393HSD    HT1 5384   0.432   1.386   4.455 -0.6151 -1.9020 -0.6717
  393HSD    HT2 5385   0.421   1.360   4.281 -1.7620 -1.2927  2.5413
  393HSD    HT3 5386   0.370   1.513   4.342  0.4853  0.9513 -0.2136
  394CHL1    C3 5387   6.766   6.467   6.998  0.2962 -0.0506 -0.4537
  394CHL1    H3 5388   6.756   6.560   6.938  0.1746  0.7891  0.8256
  394CHL1    O3 5389   6.749   6.491   7.137  0.2046 -0.2410 -0.4316
  394CHL1   H3' 5390   6.760   6.412   7.191  0.7865  0.7540  0.9524
  394CHL1    C4 5391   6.658   6.366   6.956  0.0902 -0.2528  0.5305
  394CHL1   H4A 5392   6.673   6.274   7.016  0.3604 -0.7591 -0.2904
  394CHL1   H4B 5393   6.558   6.411   6.974  0.1704  0.2346 -0.1949
  394CHL1    C5 5394   6.674   6.337   6.809 -0.2601 -0.1719  0.4766
  394CHL1    C6 5395   6.569   6.361   6.729 -0.6035 -0.7104  0.7571
  394CHL1    H6 5396   6.477   6.400   6.776 -1.6550 -3.0552  0.7827
  394CHL1    C7 5397   6.573   6.339   6.581 -0.6259 -0.0108  0.6506
  394CHL1   H7A 5398   6.486   6.282   6.542  1.8753 -3.1776 -0.7843
  394CHL1   H7B 5399   6.569   6.436   6.526 -1.3470  0.2658  1.1790
  394CHL1    C8 5400   6.699   6.265   6.534 -0.7492  0.3194 -0.2377
  394CHL1    H8 5401   6.674   6.159   6.555 -0.6177  0.1065 -1.1414
  394CHL1   C14 5402   6.734   6.276   6.389 -0.0698  0.1377 -0.0923
  394CHL1   H14 5403   6.750   6.385   6.373  2.5839  0.1258  1.7525
  394CHL1   C15 5404   6.621   6.235   6.293  0.0719  0.1471 -0.2644
  394CHL1  H15A 5405   6.562   6.144   6.315 -0.1412  0.2041 -0.5933
  394CHL1  H15B 5406   6.539   6.311   6.299 -1.2754 -1.1470 -1.4364
  394CHL1   C16 5407   6.689   6.219   6.157  0.0077  0.0893 -0.2902
  394CHL1  H16A 5408   6.663   6.117   6.121  0.1440  0.2279 -0.7788
  394CHL1  H16B 5409   6.658   6.292   6.080  2.2847  0.1052 -1.2737
  394CHL1   C17 5410   6.840   6.218   6.186 -0.0697 -0.1966  0.1100
  394CHL1   H17 5411   6.873   6.322   6.166 -0.4253 -0.3347 -1.2802
  394CHL1   C13 5412   6.853   6.201   6.335  0.1815  0.3587  0.1518
  394CHL1   C18 5413   6.834   6.051   6.364  0.1611  0.4752  0.7571
  394CHL1  H18A 5414   6.934   6.003   6.352 -1.4894 -2.6483 -2.2048
  394CHL1  H18B 5415   6.797   6.031   6.466 -1.2119 -0.9288  0.0121
  394CHL1  H18C 5416   6.767   5.995   6.296  1.2138  1.2250 -0.9695
  394CHL1   C12 5417   6.981   6.250   6.403  0.2924 -0.4932  0.5654
  394CHL1  H12A 5418   7.066   6.185   6.373 -0.4470 -1.4015  0.3992
  394CHL1  H12B 5419   7.007   6.354   6.373  1.6499 -1.1781 -0.7687
  394CHL1   C11 5420   6.957   6.254   6.554  0.0823 -0.1077  0.5233
  394CHL1  H11A 5421   6.977   6.149   6.584  0.5915 -0.9019 -2.3196
  394CHL1  H11B 5422   7.038   6.316   6.599 -2.1939  3.4877  0.0291
  394CHL1    C9 5423   6.823   6.307   6.608 -0.4476 -0.8089 -0.0840
  394CHL1    H9 5424   6.825   6.417   6.591 -0.9879 -0.9543 -1.1650
  394CHL1   C10 5425   6.806   6.289   6.756 -0.3870 -0.0257  0.0221
  394CHL1   C19 5426   6.820   6.142   6.797  0.5829  0.1087  0.1924
  394CHL1  H19A 5427   6.801   6.125   6.906 -0.8749 -0.1566 -0.0788
  394CHL1  H19B 5428   6.753   6.075   6.739  1.9202 -0.4729 -0.7129
  394CHL1  H19C 5429   6.925   6.108   6.783  0.9045  1.9456 -2.6000
  394CHL1    C1 5430   6.915   6.374   6.822 -0.3137 -0.1954  0.1193
  394CHL1   H1A 5431   7.016   6.329   6.814  0.0246  0.8048 -2.0036
  394CHL1   H1B 5432   6.924   6.472   6.771 -1.8254  1.7430  3.2714
  394CHL1    C2 5433   6.903   6.403   6.972  0.3981 -0.0865  0.1601
  394CHL1   H2A 5434   6.981   6.479   6.994  0.8175 -0.2651 -0.6740
  394CHL1   H2B 5435   6.925   6.313   7.033  2.9735  0.2054 -0.2321
  394CHL1   C20 5436   6.931   6.142   6.095  0.0355  0.1710 -0.0927
  394CHL1   H20 5437   6.912   6.033   6.106 -0.0159  0.2945  1.1171
  394CHL1   C21 5438   7.083   6.148   6.118 -0.0401  0.3623  0.3677
  394CHL1  H21A 5439   7.145   6.100   6.039 -2.5833 -1.3672 -0.6870
  394CHL1  H21B 5440   7.104   6.075   6.199  2.9946 -0.0167 -0.6078
  394CHL1  H21C 5441   7.134   6.244   6.143  2.1760 -0.0314 -2.1121
  394CHL1   C22 5442   6.897   6.180   5.950  0.1738 -0.1826 -0.2207
  394CHL1  H22A 5443   6.845   6.278   5.958  0.7601  0.0751  0.5045
  394CHL1  H22B 5444   6.989   6.195   5.889  0.1074  0.3022 -0.2067
  394CHL1   C23 5445   6.810   6.080   5.874 -0.2380  0.2138 -0.2773
  394CHL1  H23A 5446   6.867   5.986   5.890  0.5069  0.8681  1.1547
  394CHL1  H23B 5447   6.705   6.069   5.909  0.2313  0.9212  1.4934
  394CHL1   C24 5448   6.826   6.104   5.724 -0.1702 -0.0889 -0.3196
  394CHL1  H24A 5449   6.808   6.210   5.698 -0.2615  0.5132  1.9916
  394CHL1  H24B 5450   6.935   6.084   5.715  0.0454  0.2801  1.1565
  394CHL1   C25 5451   6.739   6.015   5.634 -0.6516  0.0432  0.0092
  394CHL1   H25 5452   6.640   6.023   5.683 -2.3454 -0.9689 -3.0102
  394CHL1   C26 5453   6.730   6.063   5.488  0.0300  0.3178  0.0493
  394CHL1  H26A 5454   6.826   6.086   5.438  0.2443 -2.4509 -1.0339
  394CHL1  H26B 5455   6.686   5.985   5.421  0.6613  0.2470 -0.2859
  394CHL1  H26C 5456   6.660   6.149   5.487  0.9057  1.0799  1.3699
  394CHL1   C27 5457   6.795   5.873   5.651 -0.5747  0.0567 -0.1260
  394CHL1  H27A 5458   6.729   5.798   5.603  0.0075  0.1300 -1.0669
  394CHL1  H27B 5459   6.897   5.874   5.608 -0.6857 -1.6227 -0.5019
  394CHL1  H27C 5460   6.809   5.842   5.757 -1.1687  0.9203  0.2126
  395CHL1    C3 5461   4.553   7.135   7.395 -0.0149 -0.6569 -0.2584
  395CHL1    H3 5462   4.549   7.243   7.369  1.4677 -0.1884  1.2467
  395CHL1    O3 5463   4.533   7.124   7.535 -0.1524 -0.4803 -0.2643
  395CHL1   H3' 5464   4.551   7.034   7.562  3.4066 -0.2353 -1.2876
  395CHL1    C4 5465   4.448   7.053   7.318 -0.6024 -0.0734 -0.0877
  395CHL1   H4A 5466   4.457   6.948   7.355 -0.6600 -0.1563 -0.3102
  395CHL1   H4B 5467   4.353   7.103   7.344 -0.7567 -0.2837 -0.2404
  395CHL1    C5 5468   4.487   7.060   7.174  0.7368 -0.2182  0.2471
  395CHL1    C6 5469   4.399   7.119   7.090  0.2028 -0.2188  0.7999
  395CHL1    H6 5470   4.310   7.171   7.127  0.8416  0.6967  1.1028
  395CHL1    C7 5471   4.407   7.111   6.940  0.3423  0.2983  0.7803
  395CHL1   H7A 5472   4.315   7.063   6.902 -0.4255 -0.1077  2.9719
  395CHL1   H7B 5473   4.423   7.214   6.902  2.3444 -0.7885 -1.5806
  395CHL1    C8 5474   4.531   7.035   6.890 -0.1697  0.1964 -0.3430
  395CHL1    H8 5475   4.508   6.927   6.877  1.2393 -0.0412 -1.0873
  395CHL1   C14 5476   4.565   7.092   6.755  0.0307 -0.3223 -0.5129
  395CHL1   H14 5477   4.584   7.199   6.779  1.2195 -0.7687  0.6531
  395CHL1   C15 5478   4.451   7.099   6.652 -0.7138  0.5097  0.3503
  395CHL1  H15A 5479   4.394   7.004   6.642 -0.2036  0.2903 -0.5517
  395CHL1  H15B 5480   4.382   7.184   6.673  0.5103  1.8246 -0.7353
  395CHL1   C16 5481   4.525   7.122   6.521 -0.4451  0.5669  0.5120
  395CHL1  H16A 5482   4.485   7.049   6.448 -1.3233  1.2808  0.2647
  395CHL1  H16B 5483   4.496   7.220   6.477  1.6814 -0.3714 -3.5174
  395CHL1   C17 5484   4.675   7.106   6.552 -0.5425 -0.2259  0.5848
  395CHL1   H17 5485   4.722   7.205   6.570  1.1609 -0.8226 -0.3977
  395CHL1   C13 5486   4.688   7.039   6.686  0.3672 -0.6298  0.3088
  395CHL1   C18 5487   4.685   6.886   6.670 -0.1735 -0.5042 -0.8759
  395CHL1  H18A 5488   4.595   6.854   6.613 -0.7803 -0.6923  0.1496
  395CHL1  H18B 5489   4.778   6.850   6.623  2.1678  4.0579 -0.2880
  395CHL1  H18C 5490   4.670   6.835   6.767  2.7267  1.5954  0.8558
  395CHL1   C12 5491   4.805   7.081   6.776  0.1698  0.1033  0.2360
  395CHL1  H12A 5492   4.912   7.063   6.749 -0.0769 -0.4536 -0.4056
  395CHL1  H12B 5493   4.792   7.190   6.792 -0.5691 -0.2919  2.8714
  395CHL1   C11 5494   4.783   7.019   6.914  0.1360  0.5187  0.4177
  395CHL1  H11A 5495   4.805   6.910   6.907  2.3553  0.8476  1.3653
  395CHL1  H11B 5496   4.862   7.063   6.979  1.9284 -1.5387 -0.2258
  395CHL1    C9 5497   4.648   7.048   6.982 -0.2748  0.0483 -0.1888
  395CHL1    H9 5498   4.660   7.157   6.995 -0.7632 -0.0207  1.0212
  395CHL1   C10 5499   4.619   7.008   7.124  0.6233 -0.2088 -0.0662
  395CHL1   C19 5500   4.626   6.857   7.151  0.7716 -0.1070  0.4760
  395CHL1  H19A 5501   4.586   6.830   7.251  1.4159  1.0440  1.0679
  395CHL1  H19B 5502   4.558   6.810   7.077  0.4791  1.6257 -0.4075
  395CHL1  H19C 5503   4.725   6.807   7.158 -0.6192 -2.9456  1.6448
  395CHL1    C1 5504   4.716   7.084   7.216  0.7070 -0.4599  0.0510
  395CHL1   H1A 5505   4.819   7.054   7.186  0.6781 -1.9305  1.2735
  395CHL1   H1B 5506   4.708   7.190   7.185  0.4480 -0.5437 -0.1750
  395CHL1    C2 5507   4.696   7.085   7.368  0.0345 -0.6399 -0.0321
  395CHL1   H2A 5508   4.773   7.154   7.408 -2.7399  2.3064  0.6506
  395CHL1   H2B 5509   4.704   6.984   7.413 -0.5112 -1.1999 -1.1246
  395CHL1   C20 5510   4.759   7.044   6.445 -0.3529  0.4304  0.3510
  395CHL1   H20 5511   4.740   6.936   6.425 -0.5735  0.6221 -0.4916
  395CHL1   C21 5512   4.908   7.044   6.486 -0.2788  0.3122  0.0864
  395CHL1  H21A 5513   4.967   7.008   6.399 -1.4078 -1.6044  0.0519
  395CHL1  H21B 5514   4.925   6.968   6.565 -1.3025  0.5797  0.5839
  395CHL1  H21C 5515   4.940   7.141   6.530 -0.0280 -0.0806  0.7751
  395CHL1   C22 5516   4.736   7.110   6.308  0.5730  0.0625  0.0029
  395CHL1  H22A 5517   4.808   7.061   6.239  0.6861 -0.5584  0.5421
  395CHL1  H22B 5518   4.635   7.073   6.280  0.2970  0.2451  0.7252
  395CHL1   C23 5519   4.752   7.261   6.295  0.1854  0.1185  0.1548
  395CHL1  H23A 5520   4.682   7.305   6.369 -1.8660 -1.7095 -0.5879
  395CHL1  H23B 5521   4.857   7.283   6.322  0.7608 -2.3994  0.1525
  395CHL1   C24 5522   4.727   7.303   6.150  0.1888 -0.3763  0.0091
  395CHL1  H24A 5523   4.818   7.287   6.088 -0.8060 -0.8257 -1.3736
  395CHL1  H24B 5524   4.643   7.250   6.101  0.8595 -2.2007  0.7446
  395CHL1   C25 5525   4.711   7.456   6.135  0.7067 -0.3197 -0.0222
  395CHL1   H25 5526   4.609   7.485   6.170  0.8274  0.6399 -0.4377
  395CHL1   C26 5527   4.829   7.536   6.192 -0.0542  0.7847  0.0379
  395CHL1  H26A 5528   4.915   7.502   6.131 -1.6434 -1.0292 -1.3461
  395CHL1  H26B 5529   4.815   7.646   6.190 -0.5287  0.7179 -0.7467
  395CHL1  H26C 5530   4.842   7.513   6.300 -3.5283  0.3912  0.5016
  395CHL1   C27 5531   4.708   7.498   5.987  1.0067 -0.6107 -0.1100
  395CHL1  H27A 5532   4.610   7.471   5.944 -0.7441  2.6794  1.5288
  395CHL1  H27B 5533   4.710   7.608   5.973 -0.8468 -0.3669  1.2483
  395CHL1  H27C 5534   4.794   7.470   5.922 -0.5808 -0.7823 -2.2396
  396CHL1    C3 5535   6.505   3.663   8.082 -0.5887  0.3282 -0.3433
  396CHL1    H3 5536   6.435   3.745   8.053 -0.6865  2.1450  4.1603
  396CHL1    O3 5537   6.465   3.600   8.203 -0.4720  0.4714 -0.2309
  396CHL1   H3' 5538   6.530   3.529   8.206 -0.5410  0.4082 -0.2249
  396CHL1    C4 5539   6.498   3.562   7.967 -0.2435 -0.2212  0.1131
  396CHL1   H4A 5540   6.562   3.477   7.999  1.2644  0.5579 -0.7174
  396CHL1   H4B 5541   6.395   3.522   7.958 -0.6706  0.4867  1.5695
  396CHL1    C5 5542   6.556   3.612   7.838 -0.3910 -0.2517  0.0348
  396CHL1    C6 5543   6.486   3.606   7.724 -0.2004 -0.2417 -0.0836
  396CHL1    H6 5544   6.389   3.556   7.738 -0.3170  0.3563  1.3404
  396CHL1    C7 5545   6.525   3.653   7.587 -0.0883 -0.2274 -0.0463
  396CHL1   H7A 5546   6.518   3.563   7.522  0.3699 -0.5637  0.3600
  396CHL1   H7B 5547   6.472   3.745   7.556  2.0240  0.6620 -1.2768
  396CHL1    C8 5548   6.674   3.690   7.597 -0.2232  0.2697  0.1588
  396CHL1    H8 5549   6.730   3.594   7.593 -0.6625 -0.0599  1.3140
  396CHL1   C14 5550   6.705   3.774   7.477  0.2723  0.3159  0.3156
  396CHL1   H14 5551   6.659   3.871   7.505  0.5957 -0.2083  2.9655
  396CHL1   C15 5552   6.641   3.731   7.344 -0.2551  0.3900  0.5440
  396CHL1  H15A 5553   6.657   3.621   7.337 -1.7434  0.2024 -0.2323
  396CHL1  H15B 5554   6.531   3.741   7.333 -0.4129  0.5866  2.1105
  396CHL1   C16 5555   6.727   3.815   7.250 -0.4183  0.0589  0.0931
  396CHL1  H16A 5556   6.770   3.744   7.177  0.5314 -0.2781  0.9585
  396CHL1  H16B 5557   6.671   3.901   7.206  0.1508  0.4755  0.1635
  396CHL1   C17 5558   6.837   3.888   7.329 -0.1508 -0.0358 -0.1870
  396CHL1   H17 5559   6.812   3.990   7.367  1.5545  0.2460  0.2939
  396CHL1   C13 5560   6.850   3.807   7.454  0.2763 -0.0826 -0.2600
  396CHL1   C18 5561   6.937   3.680   7.446 -0.5542 -0.6723 -0.0542
  396CHL1  H18A 5562   7.047   3.693   7.440 -0.5440 -0.9378 -0.4588
  396CHL1  H18B 5563   6.931   3.631   7.546 -0.3569  0.3492  0.4746
  396CHL1  H18C 5564   6.907   3.609   7.366 -0.6842  1.0157 -1.5592
  396CHL1   C12 5565   6.891   3.885   7.580  0.1916 -0.5361  0.0498
  396CHL1  H12A 5566   6.997   3.916   7.585  0.1362 -0.4682  1.4012
  396CHL1  H12B 5567   6.839   3.983   7.577  1.1481 -0.0293 -0.4305
  396CHL1   C11 5568   6.857   3.815   7.713  0.0972 -0.4927  0.0488
  396CHL1  H11A 5569   6.939   3.741   7.723  0.0507 -0.7203 -1.1273
  396CHL1  H11B 5570   6.864   3.891   7.794 -1.1056  1.6948 -1.7598
  396CHL1    C9 5571   6.716   3.756   7.725  0.0616 -0.3385  0.3831
  396CHL1    H9 5572   6.656   3.849   7.734 -0.5119 -0.7812  1.4463
  396CHL1   C10 5573   6.692   3.675   7.849 -0.3575 -0.3696  0.2828
  396CHL1   C19 5574   6.790   3.556   7.852 -0.2844 -0.3213 -0.1527
  396CHL1  H19A 5575   6.804   3.492   7.762  1.7996 -0.3191  0.1149
  396CHL1  H19B 5576   6.892   3.589   7.882 -0.7898  0.8459  0.3315
  396CHL1  H19C 5577   6.763   3.483   7.932 -0.2118 -1.5104 -1.1852
  396CHL1    C1 5578   6.706   3.770   7.969  0.2191 -0.9640  0.6913
  396CHL1   H1A 5579   6.813   3.789   7.993 -0.4295 -0.2568  3.3476
  396CHL1   H1B 5580   6.661   3.869   7.952  2.3853  0.9765  4.6407
  396CHL1    C2 5581   6.649   3.713   8.100 -0.7826  0.4821  0.8979
  396CHL1   H2A 5582   6.655   3.798   8.172  2.6145  0.3702  0.9368
  396CHL1   H2B 5583   6.708   3.627   8.136 -1.2917 -0.5057 -0.5410
  396CHL1   C20 5584   6.953   3.918   7.240  0.3315 -0.7450  0.1940
  396CHL1   H20 5585   6.983   3.830   7.179 -1.3398  0.1643 -2.1151
  396CHL1   C21 5586   7.078   3.962   7.319 -0.0302  0.6100  0.0454
  396CHL1  H21A 5587   7.119   3.884   7.387  0.2121  1.6170  1.0708
  396CHL1  H21B 5588   7.058   4.046   7.389 -2.8125 -1.3115  1.7805
  396CHL1  H21C 5589   7.166   3.991   7.257  0.4537 -0.1780  0.3469
  396CHL1   C22 5590   6.918   4.017   7.127  0.1934  0.0556  0.9307
  396CHL1  H22A 5591   6.828   3.985   7.070  1.1504 -2.9025  0.9017
  396CHL1  H22B 5592   6.898   4.118   7.170  0.9558  1.3581 -1.5943
  396CHL1   C23 5593   7.026   4.047   7.023 -0.9942  0.2209 -0.2868
  396CHL1  H23A 5594   6.982   4.100   6.937 -1.5316 -2.2503 -1.6354
  396CHL1  H23B 5595   7.099   4.113   7.074  1.1714 -2.1963 -0.0318
  396CHL1   C24 5596   7.101   3.928   6.962 -0.4564  0.3532  0.1021
  396CHL1  H24A 5597   7.150   3.872   7.045  1.7956  1.9659 -0.0577
  396CHL1  H24B 5598   7.031   3.872   6.895  0.2131  0.0837 -0.3777
  396CHL1   C25 5599   7.215   3.975   6.871 -0.2017 -0.1297  0.1655
  396CHL1   H25 5600   7.284   4.023   6.943 -0.3016 -1.1697  0.9635
  396CHL1   C26 5601   7.295   3.859   6.809 -0.2397 -0.2785  0.3948
  396CHL1  H26A 5602   7.371   3.909   6.746 -0.3892  0.4053  0.7451
  396CHL1  H26B 5603   7.343   3.795   6.885 -1.6220  1.0229  2.4759
  396CHL1  H26C 5604   7.231   3.794   6.746  2.2748 -1.3878 -1.1453
  396CHL1   C27 5605   7.187   4.074   6.756  0.3065  0.1970  0.3184
  396CHL1  H27A 5606   7.276   4.086   6.691  1.2100 -0.6525  1.3773
  396CHL1  H27B 5607   7.103   4.035   6.694 -0.7044  2.1264  0.3932
  396CHL1  H27C 5608   7.143   4.165   6.802 -1.9505 -0.0407 -1.1543
  397CHL1    C3 5609   7.507   4.677   7.739  0.0145 -0.2366 -0.1404
  397CHL1    H3 5610   7.612   4.642   7.740  0.4347  0.9180 -1.0449
  397CHL1    O3 5611   7.459   4.650   7.869 -0.0873 -0.4260 -0.2166
  397CHL1   H3' 5612   7.363   4.652   7.871 -0.0714  1.4869  1.2826
  397CHL1    C4 5613   7.510   4.828   7.713 -0.2129 -0.2833 -0.4509
  397CHL1   H4A 5614   7.420   4.888   7.736  0.9069  0.7446  1.5587
  397CHL1   H4B 5615   7.576   4.870   7.792 -0.6952 -0.4873  0.0665
  397CHL1    C5 5616   7.552   4.864   7.573 -0.0553  0.4777 -0.2130
  397CHL1    C6 5617   7.657   4.947   7.559  0.4809 -0.1327  0.0884
  397CHL1    H6 5618   7.704   5.000   7.642  1.3176  0.2079 -0.5907
  397CHL1    C7 5619   7.706   4.984   7.422  0.2219 -0.8461 -0.1993
  397CHL1   H7A 5620   7.717   5.094   7.424 -0.3745 -0.7585 -0.9873
  397CHL1   H7B 5621   7.802   4.932   7.403 -0.6124 -1.9569 -1.6444
  397CHL1    C8 5622   7.600   4.946   7.316 -0.5278  0.5174  0.0448
  397CHL1    H8 5623   7.514   5.016   7.323 -0.6819  0.4103 -0.7422
  397CHL1   C14 5624   7.668   4.952   7.183  0.3230  0.3798  0.4713
  397CHL1   H14 5625   7.747   4.873   7.181  0.4570  0.5283 -0.4396
  397CHL1   C15 5626   7.761   5.070   7.151  0.2078  0.3790  0.1352
  397CHL1  H15A 5627   7.713   5.167   7.177  0.4389  0.8389 -1.0972
  397CHL1  H15B 5628   7.860   5.060   7.199  1.0181 -0.3496 -1.6108
  397CHL1   C16 5629   7.778   5.063   6.999  0.5157 -0.6791  0.2093
  397CHL1  H16A 5630   7.746   5.157   6.949 -0.0609 -0.0831  1.6341
  397CHL1  H16B 5631   7.885   5.043   6.977  0.3239 -0.6723 -0.7746
  397CHL1   C17 5632   7.681   4.952   6.955 -0.5195  0.1042  0.4539
  397CHL1   H17 5633   7.745   4.861   6.960 -1.5966 -0.9393 -2.6402
  397CHL1   C13 5634   7.582   4.924   7.064  0.0056 -0.2723  0.8428
  397CHL1   C18 5635   7.479   5.038   7.049  0.2046 -0.0400  1.2311
  397CHL1  H18A 5636   7.529   5.137   7.042  3.3046 -1.5498 -0.1278
  397CHL1  H18B 5637   7.406   5.019   6.967  1.9222  0.4907 -0.5039
  397CHL1  H18C 5638   7.416   5.051   7.139 -2.1363 -1.7630 -0.0469
  397CHL1   C12 5639   7.514   4.787   7.075 -0.1962 -0.2206  0.2974
  397CHL1  H12A 5640   7.430   4.782   7.002  1.0332 -1.1282 -1.1115
  397CHL1  H12B 5641   7.586   4.707   7.048  0.2786 -0.2575  1.5938
  397CHL1   C11 5642   7.450   4.776   7.214 -0.0988 -0.1749  0.3461
  397CHL1  H11A 5643   7.361   4.843   7.210  1.6101  2.2100  0.8867
  397CHL1  H11B 5644   7.396   4.678   7.209 -1.8725  0.7969 -0.5410
  397CHL1    C9 5645   7.537   4.811   7.335 -0.3987  0.5015  0.3713
  397CHL1    H9 5646   7.624   4.742   7.335 -0.6054  0.1944 -1.4336
  397CHL1   C10 5647   7.471   4.793   7.468 -0.3484 -0.0042  0.3314
  397CHL1   C19 5648   7.327   4.847   7.471 -0.5334 -0.5173  0.6856
  397CHL1  H19A 5649   7.279   4.824   7.569  0.6685  1.2821  1.7554
  397CHL1  H19B 5650   7.325   4.957   7.457 -1.7188 -0.6741 -0.5779
  397CHL1  H19C 5651   7.267   4.802   7.389 -0.3775  2.5114 -1.2110
  397CHL1    C1 5652   7.477   4.643   7.500  0.5324  0.0360  0.3936
  397CHL1   H1A 5653   7.417   4.605   7.414  1.1807 -0.9727  0.3698
  397CHL1   H1B 5654   7.575   4.596   7.475 -0.3415 -0.3951 -2.6685
  397CHL1    C2 5655   7.427   4.594   7.636 -0.2844 -0.1643  0.0319
  397CHL1   H2A 5656   7.452   4.489   7.661  1.1713  0.0569 -0.4009
  397CHL1   H2B 5657   7.318   4.605   7.652 -0.1701  0.4704  0.4005
  397CHL1   C20 5658   7.636   4.970   6.813 -0.2131 -0.1315  0.3233
  397CHL1   H20 5659   7.565   5.055   6.807 -0.4591 -0.3959 -0.6730
  397CHL1   C21 5660   7.556   4.847   6.768  0.4345 -0.5382  0.2739
  397CHL1  H21A 5661   7.462   4.825   6.823 -0.5362 -1.0417 -1.4892
  397CHL1  H21B 5662   7.631   4.767   6.786  1.6441 -0.1368 -2.5304
  397CHL1  H21C 5663   7.528   4.865   6.662  0.6953 -0.1491  0.2681
  397CHL1   C22 5664   7.743   5.012   6.711 -0.4010 -0.4868 -0.0204
  397CHL1  H22A 5665   7.694   5.039   6.615 -1.0769 -0.6233  0.2776
  397CHL1  H22B 5666   7.799   5.105   6.733  0.7430 -1.0889 -0.2913
  397CHL1   C23 5667   7.839   4.894   6.689  0.3208  0.2268 -0.7353
  397CHL1  H23A 5668   7.873   4.850   6.785 -0.1973  0.2945 -0.5191
  397CHL1  H23B 5669   7.786   4.818   6.628 -3.3753 -0.8671  3.2943
  397CHL1   C24 5670   7.965   4.947   6.620  0.9951 -0.2994  0.0848
  397CHL1  H24A 5671   7.924   5.018   6.545  3.2705 -0.2886 -1.2315
  397CHL1  H24B 5672   8.026   5.009   6.689  0.2182 -0.1148  0.6198
  397CHL1   C25 5673   8.059   4.851   6.546  0.3370 -0.5081 -0.4896
  397CHL1   H25 5674   8.000   4.775   6.491 -1.0037  1.0049 -1.2072
  397CHL1   C26 5675   8.149   4.907   6.435  0.5516 -0.2383 -0.1824
  397CHL1  H26A 5676   8.224   4.974   6.481 -0.7129  0.6152  0.6983
  397CHL1  H26B 5677   8.187   4.827   6.368 -0.3926 -1.7069  0.9650
  397CHL1  H26C 5678   8.077   4.969   6.377 -0.3830  0.8564  2.0497
  397CHL1   C27 5679   8.142   4.778   6.654 -0.1198 -0.1608  0.0987
  397CHL1  H27A 5680   8.189   4.847   6.727 -0.9485  0.4841  0.0499
  397CHL1  H27B 5681   8.081   4.702   6.707  1.0384  0.8021  3.0569
  397CHL1  H27C 5682   8.220   4.719   6.602  1.3189 -0.0706  2.0283
  398CHL1    C3 5683   3.612   7.887   7.603 -0.2405 -0.1300  0.0827
  398CHL1    H3 5684   3.604   7.960   7.519 -0.4977 -1.0045 -0.6735
  398CHL1    O3 5685   3.565   7.940   7.726  0.3506 -0.3741  0.4182
  398CHL1   H3' 5686   3.481   7.894   7.729 -0.1059  0.4505  0.2669
  398CHL1    C4 5687   3.524   7.770   7.555 -0.2525 -0.1680  0.1976
  398CHL1   H4A 5688   3.530   7.694   7.636  1.3926  1.0441  1.2815
  398CHL1   H4B 5689   3.421   7.811   7.551  0.4261  1.7591  1.2063
  398CHL1    C5 5690   3.566   7.708   7.425 -0.1889 -0.0327  0.1534
  398CHL1    C6 5691   3.483   7.706   7.319 -0.0135  0.6241 -0.0018
  398CHL1    H6 5692   3.379   7.738   7.332 -0.1344  1.0862 -1.8239
  398CHL1    C7 5693   3.521   7.659   7.181  0.1266 -0.2484  0.3285
  398CHL1   H7A 5694   3.447   7.597   7.128 -0.6400  0.9303 -0.0075
  398CHL1   H7B 5695   3.521   7.750   7.117  2.0882  0.6976  1.5664
  398CHL1    C8 5696   3.649   7.573   7.189  0.0707 -0.3387  0.2394
  398CHL1    H8 5697   3.625   7.479   7.242  3.1982 -0.2823  1.9829
  398CHL1   C14 5698   3.705   7.555   7.051 -0.1683  0.8821 -0.0316
  398CHL1   H14 5699   3.729   7.657   7.012  2.0490 -0.1186 -1.5136
  398CHL1   C15 5700   3.610   7.503   6.942  0.4812 -0.3294 -0.0385
  398CHL1  H15A 5701   3.533   7.434   6.983  1.1059  0.1600  2.0491
  398CHL1  H15B 5702   3.561   7.596   6.905 -0.8337  0.1489  2.6188
  398CHL1   C16 5703   3.709   7.448   6.839  0.3767 -0.4779 -0.0594
  398CHL1  H16A 5704   3.696   7.338   6.839  0.5261 -0.5416  2.0813
  398CHL1  H16B 5705   3.703   7.481   6.733 -2.3512  1.1820  0.5141
  398CHL1   C17 5706   3.852   7.479   6.887  0.0899 -0.3185  0.7142
  398CHL1   H17 5707   3.874   7.585   6.865 -0.4082 -0.2601  0.4724
  398CHL1   C13 5708   3.832   7.476   7.035 -0.3547  0.4353  0.6721
  398CHL1   C18 5709   3.816   7.334   7.092  0.2535  0.2190  0.3155
  398CHL1  H18A 5710   3.742   7.276   7.033 -0.0155  1.4865 -0.6325
  398CHL1  H18B 5711   3.907   7.272   7.097 -1.3042 -2.1245  1.0739
  398CHL1  H18C 5712   3.770   7.337   7.193 -2.7600 -1.4830 -0.8896
  398CHL1   C12 5713   3.942   7.546   7.118  0.1465  0.4962 -0.0332
  398CHL1  H12A 5714   4.027   7.478   7.141  1.0952  2.6352  3.6358
  398CHL1  H12B 5715   3.974   7.639   7.067  0.6086  0.0906 -0.4871
  398CHL1   C11 5716   3.891   7.574   7.260 -0.3906  0.0643 -0.1348
  398CHL1  H11A 5717   3.901   7.476   7.311  3.0126  0.4645  0.2176
  398CHL1  H11B 5718   3.973   7.627   7.312  3.3328 -3.3563 -1.9634
  398CHL1    C9 5719   3.752   7.637   7.277 -0.3351  0.0336  0.4485
  398CHL1    H9 5720   3.752   7.742   7.240  1.9773  0.0156  0.2434
  398CHL1   C10 5721   3.711   7.673   7.417 -0.0268  0.5579  0.4084
  398CHL1   C19 5722   3.719   7.547   7.505  0.0753  0.2825  0.0110
  398CHL1  H19A 5723   3.822   7.505   7.503 -0.2867 -1.0234  3.0505
  398CHL1  H19B 5724   3.695   7.575   7.610 -1.1859  3.3072 -0.9744
  398CHL1  H19C 5725   3.649   7.469   7.470  1.1767 -0.5201 -0.4516
  398CHL1    C1 5726   3.804   7.778   7.480  0.2334  0.4287  0.2457
  398CHL1   H1A 5727   3.897   7.721   7.499 -0.7450 -1.2107  0.3947
  398CHL1   H1B 5728   3.818   7.864   7.411 -1.1168  0.3883 -0.1232
  398CHL1    C2 5729   3.756   7.833   7.615  0.1011  0.7497  0.0700
  398CHL1   H2A 5730   3.829   7.907   7.652  1.0746 -1.7455  3.6722
  398CHL1   H2B 5731   3.751   7.750   7.689 -2.5213 -0.7872 -1.6546
  398CHL1   C20 5732   3.950   7.384   6.824 -0.0097 -0.1902  0.3612
  398CHL1   H20 5733   3.911   7.281   6.838  1.3656 -0.6638  0.8411
  398CHL1   C21 5734   4.088   7.388   6.892 -0.0984  0.2312  0.5208
  398CHL1  H21A 5735   4.096   7.360   6.999 -0.9904  2.2202  1.1527
  398CHL1  H21B 5736   4.131   7.490   6.890 -1.3425  0.7708 -1.3153
  398CHL1  H21C 5737   4.149   7.310   6.842 -0.4552 -0.1810  0.7122
  398CHL1   C22 5738   3.978   7.418   6.677  0.2090 -0.0799  0.4283
  398CHL1  H22A 5739   3.877   7.443   6.637  0.6166  3.0820  1.1601
  398CHL1  H22B 5740   4.034   7.513   6.665 -1.7636  1.3370  1.8465
  398CHL1   C23 5741   4.043   7.313   6.586 -0.0672  0.1240 -0.0090
  398CHL1  H23A 5742   4.152   7.303   6.606 -0.2282 -0.4793  0.6203
  398CHL1  H23B 5743   3.992   7.215   6.591 -0.9281  0.3794 -2.4961
  398CHL1   C24 5744   4.019   7.349   6.439 -0.0234  0.0295 -0.0389
  398CHL1  H24A 5745   3.917   7.373   6.403  0.0576  0.9553  0.3245
  398CHL1  H24B 5746   4.072   7.446   6.435  0.2363 -0.1443 -1.1018
  398CHL1   C25 5747   4.081   7.247   6.343  0.0914  0.0845 -0.0232
  398CHL1   H25 5748   4.190   7.228   6.356  0.5740  2.8920  0.6132
  398CHL1   C26 5749   4.016   7.107   6.350  0.2165 -0.0009 -0.4854
  398CHL1  H26A 5750   4.009   7.080   6.458 -1.4324 -0.3670 -0.6604
  398CHL1  H26B 5751   3.916   7.103   6.302 -0.6642  2.6160  0.9097
  398CHL1  H26C 5752   4.079   7.029   6.302 -1.0031 -0.5354 -1.2541
  398CHL1   C27 5753   4.068   7.289   6.195 -0.1211 -0.1682 -0.0767
  398CHL1  H27A 5754   3.960   7.297   6.171 -0.5415  0.9700  1.9461
  398CHL1  H27B 5755   4.106   7.390   6.172 -0.6387  0.0241 -0.1011
  398CHL1  H27C 5756   4.117   7.219   6.124 -0.5775 -0.3284 -0.2370
  399CHL1    C3 5757   0.878   1.581   7.735  0.0423  0.0236  0.1019
  399CHL1    H3 5758   0.870   1.473   7.710  2.8648 -0.3639  0.4848
  399CHL1    O3 5759   0.949   1.601   7.856 -0.0393 -0.1492  0.1779
  399CHL1   H3' 5760   0.885   1.602   7.928 -0.0750 -0.1001  0.1447
  399CHL1    C4 5761   0.937   1.651   7.611 -0.0168 -0.6716 -0.3207
  399CHL1   H4A 5762   0.933   1.757   7.644  0.0526 -0.4382 -1.0457
  399CHL1   H4B 5763   1.045   1.632   7.598  1.0323  3.3834  1.0696
  399CHL1    C5 5764   0.857   1.647   7.483 -0.3647 -0.2839 -0.1169
  399CHL1    C6 5765   0.903   1.610   7.363 -0.0143 -0.6277  0.1186
  399CHL1    H6 5766   1.007   1.575   7.358 -0.1658 -1.0605 -0.0273
  399CHL1    C7 5767   0.826   1.603   7.234 -0.0924 -0.1470  0.1388
  399CHL1   H7A 5768   0.880   1.630   7.141  0.1785 -2.6471 -0.4914
  399CHL1   H7B 5769   0.807   1.496   7.215 -0.0660  0.2040 -2.1099
  399CHL1    C8 5770   0.691   1.676   7.250 -0.1727 -0.2632 -0.0070
  399CHL1    H8 5771   0.708   1.786   7.253 -2.4401  0.1513  3.6107
  399CHL1   C14 5772   0.596   1.642   7.139  0.1634  0.3062 -0.4785
  399CHL1   H14 5773   0.595   1.532   7.145 -1.5370  0.2465 -1.1931
  399CHL1   C15 5774   0.646   1.677   6.998  0.3155 -0.4912 -0.6227
  399CHL1  H15A 5775   0.677   1.784   7.000  3.2875 -1.2789  0.5086
  399CHL1  H15B 5776   0.736   1.615   6.975  0.1988 -2.5898  3.6765
  399CHL1   C16 5777   0.521   1.648   6.914 -0.0145 -0.4073 -0.1630
  399CHL1  H16A 5778   0.506   1.722   6.834 -1.4374  0.2761  0.7047
  399CHL1  H16B 5779   0.537   1.553   6.857 -0.4212 -1.5852  1.6011
  399CHL1   C17 5780   0.409   1.638   7.019  0.3481  0.0154  0.2673
  399CHL1   H17 5781   0.397   1.530   7.043 -1.5210 -0.2179 -1.4705
  399CHL1   C13 5782   0.456   1.695   7.150  0.1505  0.1236  0.2906
  399CHL1   C18 5783   0.466   1.848   7.135 -0.0853  0.1873  0.7628
  399CHL1  H18A 5784   0.479   1.884   7.031  1.2443  0.1195  0.8917
  399CHL1  H18B 5785   0.365   1.885   7.164 -1.2033 -1.1404 -1.1954
  399CHL1  H18C 5786   0.540   1.901   7.198 -0.7849 -1.3198  2.9864
  399CHL1   C12 5787   0.395   1.639   7.279 -0.2249 -0.3759 -0.0984
  399CHL1  H12A 5788   0.300   1.688   7.310  2.0157  4.1805  0.4003
  399CHL1  H12B 5789   0.383   1.529   7.268  1.6356 -0.3936 -2.6228
  399CHL1   C11 5790   0.485   1.680   7.396 -0.1869 -0.3396 -0.1404
  399CHL1  H11A 5791   0.469   1.789   7.405 -2.4112 -0.4685 -1.8450
  399CHL1  H11B 5792   0.455   1.635   7.493 -0.3900 -0.1972 -0.1384
  399CHL1    C9 5793   0.632   1.636   7.381 -0.0308  0.0700  0.1617
  399CHL1    H9 5794   0.626   1.525   7.376 -2.3572  0.1104  0.8060
  399CHL1   C10 5795   0.712   1.681   7.499 -0.1794  0.4220  0.1292
  399CHL1   C19 5796   0.697   1.833   7.518  0.0464  0.5648 -0.8292
[truncated: 5,887,664 more chars]
