# Supplementary material for: pKa Calculations of GPCRs: Understanding Protonation States in Receptor Activation
Source: J Chem Inf Model. 2024 Aug 16;64(17):6850–6. doi: 10.1021/acs.jcim.4c01125 (PMC11388449; doi:10.1021/acs.jcim.4c01125)
Supplement: Supplementary file 2 — ci4c01125_si_002.zip [file ci4c01125_si_002.zip › production.mdp]

title                   = MD production
define                  = 

integrator              = md
tinit                   = 0
dt                      = 0.002
nsteps                  = 50000000
mstcomm                 = 10
nstxout-compressed      = 5000    		; Number of steps between each system coordinates update written in a compressed format as output
xtc-precision           = 1000    		; precision of the written positions. In this case, they are precise to 0.001 nm
nstxout                 = 0       		; Number of steps between each system coordinates update written to the output trajectory file (.xtc)
nstvout                 = 0       		; Number of steps between each system velocities update written to the output trajectory file (.xtc)
nstfout                 = 0       		; Number of steps between each system forces update written to the output trajectory file (.xtc)
nstlog                  = 0       		; Number of steps between each system energies update written to the output log file (.log)
nstenergy               = 50000    		; Number of steps between each system energies update written to the output energy file (.edr)
ns_type                 = grid    		; Creates a "grid" on the box to check atoms in neighboring grid cells when creating a new neighbour list for force updates every "nstlist" step or uses a "simple" search by checking every atom

; PME
coulombtype             = pme
nstlist                 = 10
rlist                   = 1.2
fourierspacing          = 0.12     		; Grid spacing for fast Fourier transform
rcoulomb                = 1.2
pme_order               = 4
rvdw                    = 1.2

vdwtype                 = Cut-off
vdw-modifier            = Force-switch
rvdw_switch             = 1.0
cutoff-scheme           = Verlet

;; Energy monitoring 
energygrps              = System		; Groups for which non-bonded potential energies are written to the output energy file (.edr). Note that this feature isn't supported on GPUs

tcoupl                  = V-rescale
tc_grps                 = PROTEIN  MEMBRANE  SOLVENT
tau_t                   = 0.1   0.1   0.1
ref_t                   = 310.0  310.0  310.0

; Isotropic pressure coupling is now off
Pcoupl                  = Parrinello-Rahman		; Method used to perform pressure coupling to the system, through a pressure bath, such as berendsen or Parrinello-Rahman. This adjusts the pressure of the system by changing the volume, to match a refrence pressure. 
Pcoupltype              = semiisotropic	; Type of isotropy used for the pressure coupling. Can be isotropic, semiisotropic, anisotropic or surface-tension
tau_p                   = 2.0		; Time constant for pressure coupling. This defines the strength of the coupling, meaning a higher tau_p will lead to more abrupt adjustments to pressure, while lower tau_p will lead to smoother but slower changes 
compressibility         = 4.5e-5  4.5e-5		; Compressibility of the system. Generally the compressibility for water is used, due to this being a common solvent. The number of required values depends on "Pcoupltype" parameter (one value for isotropic; two for semiisotropic and surface-tension; six for anisotropic)
ref_p                   = 1.0  1.0		; Reference pressure for pressure coupling. The number of required values depends on "Pcoupltype" parameter (one value for isotropic; two for semiisotropic and surface-tension; six for anisotropic)

constraints             = all-bonds
constraint_algorithm    = LINCS
lincs_order             =  8		; Order value for the matrix expansion. 4, 6 or 8, might be used, depending on the type of simulation. Normal MD simulations use 4, simulations with large time-steps use 6 and energy minimization use 8 as a default.
lincs-warnangle         =  90		; Maximum angle value that a bond can rotate before LINCS issues a warning. After a certain amount of warnings, the simulation is halted
