# Supplementary material for: pKa Calculations of GPCRs: Understanding Protonation States in Receptor Activation
Source: J Chem Inf Model. 2024 Aug 16;64(17):6850–6. doi: 10.1021/acs.jcim.4c01125 (PMC11388449; doi:10.1021/acs.jcim.4c01125)
Supplement: Supplementary file 2 — ci4c01125_si_002.zip [file ci4c01125_si_002.zip › LRA/make_pkeff_and_plot_LRA.py]

import pandas as pd
import numpy as np
from concurrent.futures import ThreadPoolExecutor
import matplotlib.pyplot as plt
from matplotlib.ticker import MultipleLocator

def calc_pkeff(sys, activation, ioniz):
    match sys:
        case "a2ar": titrating_res = 52
        case "b2ar": titrating_res = 79
        case "cb1r": titrating_res = 163
        case "nt1r":
            match activation:
                case "active": titrating_res = 112
                case "inactive": titrating_res = 113
        case "ghsr": titrating_res = 89
    
    rep_values = [1, 2, 3]
    frame_values = range(0, 100001, 100)
    
    file_paths = [f"/home/joaov/gpcrs/results/full/results/{sys}_{activation}_{ioniz}_R{rep}_{frame}.tits"
                  for rep in rep_values for frame in frame_values]
    
    dfs = []
    with ThreadPoolExecutor() as executor:
        results = executor.map(process_file, file_paths, [titrating_res] * len(file_paths))
        for result in results:
            dfs.append(result)
    
    total_df = pd.concat(dfs, ignore_index=True)
    reps_df = pd.concat(dfs, ignore_index=True)
    
    grouped = reps_df.groupby("#pH").agg({f'{titrating_res}_A_ASP': ['mean', 'count']})
    grouped.columns = ['mean', 'count']
    grouped = grouped.reset_index()
    grouped = grouped.loc[(grouped["mean"] > 0.000001) & (grouped["mean"] < 0.999999)]

    
    grouped["mean"] = pd.to_numeric(grouped["mean"])
    grouped["pka"] = grouped["#pH"] + np.log10(grouped["mean"] / (1 - grouped["mean"]))

 
    grouped["mean"]=grouped["mean"].apply(format_mean)
    grouped["#pH"]=grouped["#pH"].apply(format_pH)
    grouped.to_csv(f'/home/joaov/gpcrs/results/{sys}_{activation}_{ioniz}.pkeff', sep='\t', index=False)
    
    return grouped


def plot_system(system,act,std_err):

    plt.figure(figsize=(6, 6))

    file = "/home/joaov/gpcrs/results/" + system
        
    color_list = ["mediumblue", "royalblue", "dodgerblue", "orangered", "salmon", "coral"]
    series_list = []
    index2use = 0
    y_annotationcoord = [-40, -60]
    yaa = 0
    if act=="_inactive": index2use=3
    

    data1 = pd.read_csv(file + act + "_prot.pkeff", delimiter="\t")
    data2 = pd.read_csv(file + act + "_deprot.pkeff", delimiter="\t")
    merged_data1 = data1.merge(data2, on="#pH", suffixes=("_file1", "_file2"))
    merged_data1["pka_avg"] = (merged_data1["pka_file1"] + merged_data1["pka_file2"]) / 2
    idx1 = np.argmin(np.abs(merged_data1["pka_avg"] - merged_data1["#pH"]))
    print(idx1)
    

    xa=data1["#pH"]
    ya=data1["pka"]

    ya2=ya

    xb=data2["#pH"]
    yb=data2["pka"]

    yb2=yb

    intersection_point1 = (merged_data1.loc[idx1, "#pH"], merged_data1.loc[idx1, "pka_avg"])
    print(intersection_point1)
    plt.plot(xa, ya2, label="Protonated", color=color_list[index2use], markersize=3,linewidth=3)
    index2use += 1
    plt.plot(xb, yb2, label="Deprotonated", color=color_list[index2use], markersize=3,linewidth=3)
    index2use += 1

    xc=merged_data1["#pH"]
    yc=merged_data1["pka_avg"]

    yc2=yc

    plt.scatter(xc, yc2, label="Avg p$K_{half}$", color=color_list[index2use], s=3)
    index2use += 1
    plt.scatter(intersection_point1[0],intersection_point1[1],label="Intersection",color="red",s=260, linewidths=3,marker="x",zorder=10)
    pka_macro=round(np.mean(intersection_point1),1)
    plt.annotate(f"p$K_a$ = {pka_macro} ± {std_err}",
                 xy=intersection_point1, xycoords='data',
                 xytext=(-160,40), textcoords='offset points',
                 arrowprops=dict(arrowstyle="->", lw=1.5,color="black"),fontsize=24)
    yaa += 1
    

    plt.ylim(3.1, 8.9)
    plt.xlim(3.1, 8.9)
    xpoints = ypoints = plt.xlim()
    plt.plot(xpoints, ypoints, linestyle='-', color='k', lw=2, scalex=False, scaley=False)

    plt.xlabel("pH", fontsize=24)
    plt.ylabel("p$K_a$", fontsize=24)
    plt.xticks(fontsize=22)
    plt.yticks(fontsize=22)

    ax = plt.gca()
    borders_lw=3
    ax.spines['top'].set_linewidth(borders_lw)
    ax.spines['right'].set_linewidth(borders_lw)
    ax.spines['bottom'].set_linewidth(borders_lw)
    ax.spines['left'].set_linewidth(borders_lw)
    

    ax.tick_params(axis='both', direction='in', length=6, width=2)
    ax.xaxis.set_major_locator(MultipleLocator(1))
    ax.yaxis.set_major_locator(MultipleLocator(1))

    xticks = ax.get_xticks().tolist()
    yticks = ax.get_yticks().tolist()


    xticks = ax.get_xticks().tolist()
    yticks = ax.get_yticks().tolist()

    if len(xticks) > 2:
        ax.set_xticks(xticks[1:-1])
    if len(yticks) > 2:
        ax.set_yticks(yticks[1:-1])

    plt.tight_layout()  

    plt.savefig('/home/joaov/gpcrs/FINAL_GRAPHS/images/LRA_Full_reps/' + system + act + '.png', dpi=300)


for sys in ["a2ar","b2ar","cb1r","nt1r","ghsr"]:
    for activation in ["active","inactive"]:
        for ioniz in ["prot", "deprot"]:
            calc_pkeff(sys, activation, ioniz)


std_err_vals=[0.073,0.131,0.068,0.078,0.131,0.080,0.086,0.061,0.209,0.222]
index=0
for system in ["a2ar","b2ar","cb1r","ghsr", "nt1r"]:
    for act in ["_active","_inactive"]:
        
        std_err=std_err_vals[index]
        std_err=round(std_err,1)
        print(system,act)
        plot_system(system,act,std_err)
        index+=1
